# Supplementary material for: Candidate Binding Sites for Allosteric Inhibition of the SARS-CoV-2 Main Protease from the Analysis of Large-Scale Molecular Dynamics Simulations
Source: J Phys Chem Lett. 2020 Dec 11;12(1):65–72. doi: 10.1021/acs.jpclett.0c03182 (PMC7755075; doi:10.1021/acs.jpclett.0c03182)
Supplement: Supplementary file 2 — jz0c03182_si_002.zip [file jz0c03182_si_002.zip]

Archive with 18 entries (18 files):
- core_sets/m1_cset-1.pdb
- core_sets/m1_cset-10.pdb
- core_sets/m1_cset-11.pdb
- core_sets/m1_cset-2.pdb
- core_sets/m1_cset-3.pdb
- core_sets/m1_cset-4.pdb
- core_sets/m1_cset-5.pdb
- core_sets/m1_cset-6.pdb
- core_sets/m1_cset-7.pdb
- core_sets/m1_cset-8.pdb
- core_sets/m1_cset-9.pdb
- core_sets/m2_cset-1.pdb
- core_sets/m2_cset-2.pdb
- core_sets/m2_cset-3.pdb
- core_sets/m2_cset-4.pdb
- core_sets/m2_cset-5.pdb
- core_sets/m2_cset-6.pdb
- core_sets/m2_cset-7.pdb
