# Supplementary material for: Candidate Binding Sites for Allosteric Inhibition of the SARS-CoV-2 Main Protease from the Analysis of Large-Scale Molecular Dynamics Simulations
Source: J Phys Chem Lett. 2020 Dec 11;12(1):65–72. doi: 10.1021/acs.jpclett.0c03182 (PMC7755075; doi:10.1021/acs.jpclett.0c03182)
Supplement: Supplementary file 2 — jz0c03182_si_002.zip [file jz0c03182_si_002.zip › core_sets/m1_cset-1.pdb]

ATOM      1  N   SER 6   1       4.436   2.444 -21.085  0.00  0.00      C1   N
ATOM      2  CA  SER 6   1       5.107   2.316 -19.793  0.00  0.00      C1   C
ATOM      3  C   SER 6   1       4.535   3.372 -18.767  0.00  0.00      C1   C
ATOM      4  O   SER 6   1       4.080   4.464 -19.106  0.00  0.00      C1   O
ATOM      5  CB  SER 6   1       6.626   2.454 -19.952  0.00  0.00      C1   C
ATOM      6  OG  SER 6   1       7.001   3.779 -20.337  0.00  0.00      C1   O
ATOM      7  N   GLY 6   2       4.619   3.076 -17.442  0.00  0.00      C1   N
ATOM      8  CA  GLY 6   2       4.099   3.863 -16.376  0.00  0.00      C1   C
ATOM      9  C   GLY 6   2       4.641   3.467 -14.992  0.00  0.00      C1   C
ATOM     10  O   GLY 6   2       5.435   2.562 -14.921  0.00  0.00      C1   O
ATOM     11  N   PHE 6   3       4.290   4.238 -13.956  0.00  0.00      C1   N
ATOM     12  CA  PHE 6   3       4.693   4.103 -12.556  0.00  0.00      C1   C
ATOM     13  C   PHE 6   3       3.558   4.477 -11.564  0.00  0.00      C1   C
ATOM     14  O   PHE 6   3       3.022   5.616 -11.675  0.00  0.00      C1   O
ATOM     15  CB  PHE 6   3       5.897   5.057 -12.358  0.00  0.00      C1   C
ATOM     16  CG  PHE 6   3       6.616   4.911 -10.963  0.00  0.00      C1   C
ATOM     17  CD1 PHE 6   3       6.231   5.735  -9.908  0.00  0.00      C1   C
ATOM     18  CD2 PHE 6   3       7.527   3.844 -10.791  0.00  0.00      C1   C
ATOM     19  CE1 PHE 6   3       6.726   5.453  -8.659  0.00  0.00      C1   C
ATOM     20  CE2 PHE 6   3       7.972   3.579  -9.434  0.00  0.00      C1   C
ATOM     21  CZ  PHE 6   3       7.509   4.331  -8.331  0.00  0.00      C1   C
ATOM     22  N   ARG 6   4       3.346   3.570 -10.600  0.00  0.00      C1   N
ATOM     23  CA  ARG 6   4       2.461   3.767  -9.432  0.00  0.00      C1   C
ATOM     24  C   ARG 6   4       3.143   3.448  -8.068  0.00  0.00      C1   C
ATOM     25  O   ARG 6   4       3.584   2.350  -7.827  0.00  0.00      C1   O
ATOM     26  CB  ARG 6   4       1.122   3.104  -9.547  0.00  0.00      C1   C
ATOM     27  CG  ARG 6   4       0.075   3.633  -8.635  0.00  0.00      C1   C
ATOM     28  CD  ARG 6   4      -1.065   2.618  -8.554  0.00  0.00      C1   C
ATOM     29  NE  ARG 6   4      -2.191   3.239  -7.822  0.00  0.00      C1   N
ATOM     30  CZ  ARG 6   4      -3.319   3.763  -8.230  0.00  0.00      C1   C
ATOM     31  NH1 ARG 6   4      -3.614   3.951  -9.449  0.00  0.00      C1   N
ATOM     32  NH2 ARG 6   4      -4.252   4.222  -7.432  0.00  0.00      C1   N
ATOM     33  N   LYS 6   5       3.224   4.452  -7.182  0.00  0.00      C1   N
ATOM     34  CA  LYS 6   5       3.729   4.377  -5.842  0.00  0.00      C1   C
ATOM     35  C   LYS 6   5       2.765   3.507  -5.100  0.00  0.00      C1   C
ATOM     36  O   LYS 6   5       1.637   3.904  -4.961  0.00  0.00      C1   O
ATOM     37  CB  LYS 6   5       3.945   5.807  -5.228  0.00  0.00      C1   C
ATOM     38  CG  LYS 6   5       4.659   5.579  -3.911  0.00  0.00      C1   C
ATOM     39  CD  LYS 6   5       4.760   6.985  -3.201  0.00  0.00      C1   C
ATOM     40  CE  LYS 6   5       3.465   7.570  -2.542  0.00  0.00      C1   C
ATOM     41  NZ  LYS 6   5       3.716   8.917  -1.938  0.00  0.00      C1   N
ATOM     42  N   MET 6   6       3.232   2.298  -4.694  0.00  0.00      C1   N
ATOM     43  CA  MET 6   6       2.500   1.163  -4.177  0.00  0.00      C1   C
ATOM     44  C   MET 6   6       3.305   0.016  -3.581  0.00  0.00      C1   C
ATOM     45  O   MET 6   6       4.451  -0.208  -3.937  0.00  0.00      C1   O
ATOM     46  CB  MET 6   6       1.645   0.542  -5.373  0.00  0.00      C1   C
ATOM     47  CG  MET 6   6       2.466  -0.341  -6.368  0.00  0.00      C1   C
ATOM     48  SD  MET 6   6       1.425  -1.096  -7.673  0.00  0.00      C1   S
ATOM     49  CE  MET 6   6       2.589  -1.657  -8.844  0.00  0.00      C1   C
ATOM     50  N   ALA 6   7       2.792  -0.720  -2.630  0.00  0.00      C1   N
ATOM     51  CA  ALA 6   7       3.531  -1.774  -1.946  0.00  0.00      C1   C
ATOM     52  C   ALA 6   7       3.683  -3.036  -2.876  0.00  0.00      C1   C
ATOM     53  O   ALA 6   7       2.887  -3.323  -3.746  0.00  0.00      C1   O
ATOM     54  CB  ALA 6   7       2.809  -2.042  -0.699  0.00  0.00      C1   C
ATOM     55  N   PHE 6   8       4.822  -3.740  -2.573  0.00  0.00      C1   N
ATOM     56  CA  PHE 6   8       5.097  -5.078  -3.061  0.00  0.00      C1   C
ATOM     57  C   PHE 6   8       4.057  -6.061  -2.664  0.00  0.00      C1   C
ATOM     58  O   PHE 6   8       3.666  -6.116  -1.506  0.00  0.00      C1   O
ATOM     59  CB  PHE 6   8       6.450  -5.628  -2.750  0.00  0.00      C1   C
ATOM     60  CG  PHE 6   8       7.536  -4.961  -3.495  0.00  0.00      C1   C
ATOM     61  CD1 PHE 6   8       8.497  -4.177  -2.910  0.00  0.00      C1   C
ATOM     62  CD2 PHE 6   8       7.531  -5.158  -4.863  0.00  0.00      C1   C
ATOM     63  CE1 PHE 6   8       9.491  -3.551  -3.637  0.00  0.00      C1   C
ATOM     64  CE2 PHE 6   8       8.621  -4.623  -5.629  0.00  0.00      C1   C
ATOM     65  CZ  PHE 6   8       9.602  -3.802  -5.015  0.00  0.00      C1   C
ATOM     66  N   PRO 6   9       3.525  -6.887  -3.596  0.00  0.00      C1   N
ATOM     67  CA  PRO 6   9       2.549  -8.033  -3.460  0.00  0.00      C1   C
ATOM     68  C   PRO 6   9       3.178  -8.921  -2.329  0.00  0.00      C1   C
ATOM     69  O   PRO 6   9       4.301  -9.478  -2.449  0.00  0.00      C1   O
ATOM     70  CB  PRO 6   9       2.533  -8.866  -4.743  0.00  0.00      C1   C
ATOM     71  CG  PRO 6   9       3.668  -8.375  -5.542  0.00  0.00      C1   C
ATOM     72  CD  PRO 6   9       3.882  -6.939  -5.031  0.00  0.00      C1   C
ATOM     73  N   SER 6  10       2.385  -9.146  -1.271  0.00  0.00      C1   N
ATOM     74  CA  SER 6  10       2.956  -9.532   0.008  0.00  0.00      C1   C
ATOM     75  C   SER 6  10       2.799 -11.071   0.427  0.00  0.00      C1   C
ATOM     76  O   SER 6  10       3.363 -11.518   1.436  0.00  0.00      C1   O
ATOM     77  CB  SER 6  10       2.344  -8.654   1.115  0.00  0.00      C1   C
ATOM     78  OG  SER 6  10       0.896  -8.815   1.180  0.00  0.00      C1   O
ATOM     79  N   GLY 6  11       2.104 -11.876  -0.331  0.00  0.00      C1   N
ATOM     80  CA  GLY 6  11       1.814 -13.308  -0.083  0.00  0.00      C1   C
ATOM     81  C   GLY 6  11       3.090 -14.214   0.070  0.00  0.00      C1   C
ATOM     82  O   GLY 6  11       3.103 -15.038   0.990  0.00  0.00      C1   O
ATOM     83  N   LYS 6  12       4.223 -13.963  -0.675  0.00  0.00      C1   N
ATOM     84  CA  LYS 6  12       5.471 -14.635  -0.408  0.00  0.00      C1   C
ATOM     85  C   LYS 6  12       6.111 -14.294   1.011  0.00  0.00      C1   C
ATOM     86  O   LYS 6  12       6.967 -15.022   1.525  0.00  0.00      C1   O
ATOM     87  CB  LYS 6  12       6.519 -14.473  -1.548  0.00  0.00      C1   C
ATOM     88  CG  LYS 6  12       6.188 -15.273  -2.835  0.00  0.00      C1   C
ATOM     89  CD  LYS 6  12       7.113 -14.846  -4.035  0.00  0.00      C1   C
ATOM     90  CE  LYS 6  12       6.614 -15.413  -5.345  0.00  0.00      C1   C
ATOM     91  NZ  LYS 6  12       7.400 -14.948  -6.470  0.00  0.00      C1   N
ATOM     92  N   VAL 6  13       5.689 -13.227   1.702  0.00  0.00      C1   N
ATOM     93  CA  VAL 6  13       6.100 -12.967   3.152  0.00  0.00      C1   C
ATOM     94  C   VAL 6  13       5.095 -13.623   4.200  0.00  0.00      C1   C
ATOM     95  O   VAL 6  13       5.434 -14.278   5.099  0.00  0.00      C1   O
ATOM     96  CB  VAL 6  13       6.476 -11.562   3.444  0.00  0.00      C1   C
ATOM     97  CG1 VAL 6  13       6.743 -11.450   4.949  0.00  0.00      C1   C
ATOM     98  CG2 VAL 6  13       7.778 -11.059   2.606  0.00  0.00      C1   C
ATOM     99  N   GLU 6  14       3.766 -13.380   3.964  0.00  0.00      C1   N
ATOM    100  CA  GLU 6  14       2.700 -13.913   4.878  0.00  0.00      C1   C
ATOM    101  C   GLU 6  14       2.873 -15.313   5.439  0.00  0.00      C1   C
ATOM    102  O   GLU 6  14       2.752 -15.602   6.666  0.00  0.00      C1   O
ATOM    103  CB  GLU 6  14       1.322 -13.835   4.178  0.00  0.00      C1   C
ATOM    104  CG  GLU 6  14       0.909 -12.365   3.876  0.00  0.00      C1   C
ATOM    105  CD  GLU 6  14      -0.347 -12.291   2.992  0.00  0.00      C1   C
ATOM    106  OE1 GLU 6  14      -1.227 -13.153   3.152  0.00  0.00      C1   O
ATOM    107  OE2 GLU 6  14      -0.434 -11.391   2.125  0.00  0.00      C1   O
ATOM    108  N   GLY 6  15       3.181 -16.208   4.502  0.00  0.00      C1   N
ATOM    109  CA  GLY 6  15       3.466 -17.689   4.778  0.00  0.00      C1   C
ATOM    110  C   GLY 6  15       4.533 -17.964   5.831  0.00  0.00      C1   C
ATOM    111  O   GLY 6  15       4.519 -19.010   6.486  0.00  0.00      C1   O
ATOM    112  N   CYS 6  16       5.393 -17.024   6.071  0.00  0.00      C1   N
ATOM    113  CA  CYS 6  16       6.472 -17.134   7.083  0.00  0.00      C1   C
ATOM    114  C   CYS 6  16       6.187 -16.578   8.475  0.00  0.00      C1   C
ATOM    115  O   CYS 6  16       7.074 -16.784   9.323  0.00  0.00      C1   O
ATOM    116  CB  CYS 6  16       7.807 -16.619   6.534  0.00  0.00      C1   C
ATOM    117  SG  CYS 6  16       8.283 -17.481   5.026  0.00  0.00      C1   S
ATOM    118  N   MET 6  17       5.033 -16.022   8.749  0.00  0.00      C1   N
ATOM    119  CA  MET 6  17       4.687 -15.313  10.038  0.00  0.00      C1   C
ATOM    120  C   MET 6  17       4.457 -16.286  11.172  0.00  0.00      C1   C
ATOM    121  O   MET 6  17       3.623 -17.212  11.098  0.00  0.00      C1   O
ATOM    122  CB  MET 6  17       3.621 -14.271   9.795  0.00  0.00      C1   C
ATOM    123  CG  MET 6  17       3.980 -13.056   8.807  0.00  0.00      C1   C
ATOM    124  SD  MET 6  17       5.370 -11.963   9.371  0.00  0.00      C1   S
ATOM    125  CE  MET 6  17       6.754 -12.722   8.587  0.00  0.00      C1   C
ATOM    126  N   VAL 6  18       5.075 -16.108  12.284  0.00  0.00      C1   N
ATOM    127  CA  VAL 6  18       4.768 -16.869  13.513  0.00  0.00      C1   C
ATOM    128  C   VAL 6  18       4.438 -16.002  14.699  0.00  0.00      C1   C
ATOM    129  O   VAL 6  18       4.791 -14.809  14.678  0.00  0.00      C1   O
ATOM    130  CB  VAL 6  18       5.767 -17.947  13.857  0.00  0.00      C1   C
ATOM    131  CG1 VAL 6  18       5.714 -19.084  12.718  0.00  0.00      C1   C
ATOM    132  CG2 VAL 6  18       7.117 -17.256  13.911  0.00  0.00      C1   C
ATOM    133  N   GLN 6  19       3.752 -16.514  15.712  0.00  0.00      C1   N
ATOM    134  CA  GLN 6  19       3.903 -15.948  17.037  0.00  0.00      C1   C
ATOM    135  C   GLN 6  19       5.129 -16.655  17.697  0.00  0.00      C1   C
ATOM    136  O   GLN 6  19       5.325 -17.843  17.613  0.00  0.00      C1   O
ATOM    137  CB  GLN 6  19       2.594 -16.372  17.870  0.00  0.00      C1   C
ATOM    138  CG  GLN 6  19       2.637 -16.142  19.328  0.00  0.00      C1   C
ATOM    139  CD  GLN 6  19       1.311 -16.441  20.091  0.00  0.00      C1   C
ATOM    140  NE2 GLN 6  19       1.293 -16.500  21.437  0.00  0.00      C1   N
ATOM    141  OE1 GLN 6  19       0.262 -16.438  19.447  0.00  0.00      C1   O
ATOM    142  N   VAL 6  20       5.940 -15.818  18.324  0.00  0.00      C1   N
ATOM    143  CA  VAL 6  20       6.951 -16.334  19.344  0.00  0.00      C1   C
ATOM    144  C   VAL 6  20       6.717 -15.660  20.682  0.00  0.00      C1   C
ATOM    145  O   VAL 6  20       6.515 -14.451  20.728  0.00  0.00      C1   O
ATOM    146  CB  VAL 6  20       8.386 -15.980  18.901  0.00  0.00      C1   C
ATOM    147  CG1 VAL 6  20       9.447 -16.391  19.875  0.00  0.00      C1   C
ATOM    148  CG2 VAL 6  20       8.901 -16.640  17.603  0.00  0.00      C1   C
ATOM    149  N   THR 6  21       6.717 -16.429  21.727  0.00  0.00      C1   N
ATOM    150  CA  THR 6  21       6.406 -16.034  23.086  0.00  0.00      C1   C
ATOM    151  C   THR 6  21       7.392 -16.573  24.068  0.00  0.00      C1   C
ATOM    152  O   THR 6  21       7.823 -17.742  23.905  0.00  0.00      C1   O
ATOM    153  CB  THR 6  21       4.988 -16.602  23.420  0.00  0.00      C1   C
ATOM    154  OG1 THR 6  21       3.922 -16.062  22.588  0.00  0.00      C1   O
ATOM    155  CG2 THR 6  21       4.473 -16.416  24.837  0.00  0.00      C1   C
ATOM    156  N   CYS 6  22       7.842 -15.842  25.124  0.00  0.00      C1   N
ATOM    157  CA  CYS 6  22       8.746 -16.438  26.109  0.00  0.00      C1   C
ATOM    158  C   CYS 6  22       8.342 -15.964  27.494  0.00  0.00      C1   C
ATOM    159  O   CYS 6  22       8.387 -14.783  27.752  0.00  0.00      C1   O
ATOM    160  CB  CYS 6  22      10.179 -15.974  25.786  0.00  0.00      C1   C
ATOM    161  SG  CYS 6  22      11.281 -16.676  27.045  0.00  0.00      C1   S
ATOM    162  N   GLY 6  23       7.768 -16.918  28.297  0.00  0.00      C1   N
ATOM    163  CA  GLY 6  23       6.811 -16.586  29.341  0.00  0.00      C1   C
ATOM    164  C   GLY 6  23       5.529 -15.902  28.732  0.00  0.00      C1   C
ATOM    165  O   GLY 6  23       4.753 -16.494  27.955  0.00  0.00      C1   O
ATOM    166  N   THR 6  24       5.258 -14.639  29.081  0.00  0.00      C1   N
ATOM    167  CA  THR 6  24       4.063 -13.923  28.673  0.00  0.00      C1   C
ATOM    168  C   THR 6  24       4.319 -12.914  27.577  0.00  0.00      C1   C
ATOM    169  O   THR 6  24       3.390 -12.693  26.729  0.00  0.00      C1   O
ATOM    170  CB  THR 6  24       3.299 -13.266  29.876  0.00  0.00      C1   C
ATOM    171  OG1 THR 6  24       4.175 -12.400  30.584  0.00  0.00      C1   O
ATOM    172  CG2 THR 6  24       2.883 -14.328  30.937  0.00  0.00      C1   C
ATOM    173  N   THR 6  25       5.538 -12.356  27.617  0.00  0.00      C1   N
ATOM    174  CA  THR 6  25       6.127 -11.519  26.543  0.00  0.00      C1   C
ATOM    175  C   THR 6  25       5.998 -12.157  25.179  0.00  0.00      C1   C
ATOM    176  O   THR 6  25       6.567 -13.261  24.933  0.00  0.00      C1   O
ATOM    177  CB  THR 6  25       7.491 -11.135  26.944  0.00  0.00      C1   C
ATOM    178  OG1 THR 6  25       7.398 -10.401  28.155  0.00  0.00      C1   O
ATOM    179  CG2 THR 6  25       8.180 -10.142  25.984  0.00  0.00      C1   C
ATOM    180  N   THR 6  26       5.302 -11.507  24.224  0.00  0.00      C1   N
ATOM    181  CA  THR 6  26       4.870 -12.117  22.934  0.00  0.00      C1   C
ATOM    182  C   THR 6  26       5.157 -11.070  21.809  0.00  0.00      C1   C
ATOM    183  O   THR 6  26       4.859  -9.886  21.958  0.00  0.00      C1   O
ATOM    184  CB  THR 6  26       3.418 -12.557  23.000  0.00  0.00      C1   C
ATOM    185  OG1 THR 6  26       3.208 -13.663  23.904  0.00  0.00      C1   O
ATOM    186  CG2 THR 6  26       2.854 -13.105  21.698  0.00  0.00      C1   C
ATOM    187  N   LEU 6  27       5.697 -11.518  20.676  0.00  0.00      C1   N
ATOM    188  CA  LEU 6  27       5.949 -10.711  19.450  0.00  0.00      C1   C
ATOM    189  C   LEU 6  27       5.758 -11.599  18.162  0.00  0.00      C1   C
ATOM    190  O   LEU 6  27       5.546 -12.786  18.314  0.00  0.00      C1   O
ATOM    191  CB  LEU 6  27       7.296  -9.975  19.507  0.00  0.00      C1   C
ATOM    192  CG  LEU 6  27       8.551 -10.690  19.972  0.00  0.00      C1   C
ATOM    193  CD1 LEU 6  27       8.928 -11.887  19.125  0.00  0.00      C1   C
ATOM    194  CD2 LEU 6  27       9.710  -9.652  20.122  0.00  0.00      C1   C
ATOM    195  N   ASN 6  28       5.847 -10.954  17.004  0.00  0.00      C1   N
ATOM    196  CA  ASN 6  28       5.862 -11.498  15.628  0.00  0.00      C1   C
ATOM    197  C   ASN 6  28       7.299 -11.946  15.289  0.00  0.00      C1   C
ATOM    198  O   ASN 6  28       8.285 -11.201  15.555  0.00  0.00      C1   O
ATOM    199  CB  ASN 6  28       5.375 -10.326  14.720  0.00  0.00      C1   C
ATOM    200  CG  ASN 6  28       5.216 -10.764  13.333  0.00  0.00      C1   C
ATOM    201  OD1 ASN 6  28       4.190 -11.440  12.977  0.00  0.00      C1   O
ATOM    202  ND2 ASN 6  28       5.999 -10.475  12.358  0.00  0.00      C1   N
ATOM    203  N   GLY 6  29       7.369 -13.119  14.597  0.00  0.00      C1   N
ATOM    204  CA  GLY 6  29       8.627 -13.523  14.065  0.00  0.00      C1   C
ATOM    205  C   GLY 6  29       8.498 -14.297  12.701  0.00  0.00      C1   C
ATOM    206  O   GLY 6  29       7.444 -14.426  12.083  0.00  0.00      C1   O
ATOM    207  N   LEU 6  30       9.646 -14.725  12.245  0.00  0.00      C1   N
ATOM    208  CA  LEU 6  30       9.898 -15.096  10.936  0.00  0.00      C1   C
ATOM    209  C   LEU 6  30      10.449 -16.550  10.785  0.00  0.00      C1   C
ATOM    210  O   LEU 6  30      11.595 -16.900  11.020  0.00  0.00      C1   O
ATOM    211  CB  LEU 6  30      10.728 -13.941  10.255  0.00  0.00      C1   C
ATOM    212  CG  LEU 6  30      11.092 -14.158   8.817  0.00  0.00      C1   C
ATOM    213  CD1 LEU 6  30       9.806 -14.208   7.971  0.00  0.00      C1   C
ATOM    214  CD2 LEU 6  30      11.875 -12.959   8.248  0.00  0.00      C1   C
ATOM    215  N   TRP 6  31       9.549 -17.462  10.259  0.00  0.00      C1   N
ATOM    216  CA  TRP 6  31       9.919 -18.865  10.131  0.00  0.00      C1   C
ATOM    217  C   TRP 6  31      10.404 -19.172   8.740  0.00  0.00      C1   C
ATOM    218  O   TRP 6  31       9.591 -19.348   7.800  0.00  0.00      C1   O
ATOM    219  CB  TRP 6  31       8.659 -19.709  10.468  0.00  0.00      C1   C
ATOM    220  CG  TRP 6  31       8.834 -21.223  10.501  0.00  0.00      C1   C
ATOM    221  CD1 TRP 6  31       9.982 -21.864  10.633  0.00  0.00      C1   C
ATOM    222  CD2 TRP 6  31       7.843 -22.284  10.380  0.00  0.00      C1   C
ATOM    223  NE1 TRP 6  31       9.821 -23.198  10.621  0.00  0.00      C1   N
ATOM    224  CE2 TRP 6  31       8.509 -23.501  10.499  0.00  0.00      C1   C
ATOM    225  CE3 TRP 6  31       6.421 -22.393  10.236  0.00  0.00      C1   C
ATOM    226  CZ2 TRP 6  31       7.866 -24.770  10.364  0.00  0.00      C1   C
ATOM    227  CZ3 TRP 6  31       5.780 -23.577  10.175  0.00  0.00      C1   C
ATOM    228  CH2 TRP 6  31       6.454 -24.747  10.335  0.00  0.00      C1   C
ATOM    229  N   LEU 6  32      11.706 -19.091   8.582  0.00  0.00      C1   N
ATOM    230  CA  LEU 6  32      12.299 -19.502   7.376  0.00  0.00      C1   C
ATOM    231  C   LEU 6  32      12.955 -20.934   7.460  0.00  0.00      C1   C
ATOM    232  O   LEU 6  32      14.024 -21.127   8.121  0.00  0.00      C1   O
ATOM    233  CB  LEU 6  32      13.466 -18.484   7.009  0.00  0.00      C1   C
ATOM    234  CG  LEU 6  32      13.106 -16.964   6.727  0.00  0.00      C1   C
ATOM    235  CD1 LEU 6  32      14.264 -16.443   5.849  0.00  0.00      C1   C
ATOM    236  CD2 LEU 6  32      11.773 -16.789   6.079  0.00  0.00      C1   C
ATOM    237  N   ASP 6  33      12.363 -21.921   6.728  0.00  0.00      C1   N
ATOM    238  CA  ASP 6  33      12.741 -23.368   6.779  0.00  0.00      C1   C
ATOM    239  C   ASP 6  33      12.761 -23.911   8.171  0.00  0.00      C1   C
ATOM    240  O   ASP 6  33      11.667 -23.997   8.734  0.00  0.00      C1   O
ATOM    241  CB  ASP 6  33      13.854 -23.704   5.856  0.00  0.00      C1   C
ATOM    242  CG  ASP 6  33      13.490 -23.552   4.367  0.00  0.00      C1   C
ATOM    243  OD1 ASP 6  33      12.278 -23.855   4.028  0.00  0.00      C1   O
ATOM    244  OD2 ASP 6  33      14.363 -23.330   3.423  0.00  0.00      C1   O
ATOM    245  N   ASP 6  34      13.873 -24.357   8.761  0.00  0.00      C1   N
ATOM    246  CA  ASP 6  34      13.770 -24.925  10.163  0.00  0.00      C1   C
ATOM    247  C   ASP 6  34      14.192 -23.918  11.289  0.00  0.00      C1   C
ATOM    248  O   ASP 6  34      14.512 -24.298  12.408  0.00  0.00      C1   O
ATOM    249  CB  ASP 6  34      14.402 -26.336  10.272  0.00  0.00      C1   C
ATOM    250  CG  ASP 6  34      15.974 -26.511   9.980  0.00  0.00      C1   C
ATOM    251  OD1 ASP 6  34      16.290 -27.666   9.558  0.00  0.00      C1   O
ATOM    252  OD2 ASP 6  34      16.701 -25.541   9.804  0.00  0.00      C1   O
ATOM    253  N   VAL 6  35      14.375 -22.637  10.992  0.00  0.00      C1   N
ATOM    254  CA  VAL 6  35      14.906 -21.674  11.968  0.00  0.00      C1   C
ATOM    255  C   VAL 6  35      13.999 -20.419  11.957  0.00  0.00      C1   C
ATOM    256  O   VAL 6  35      13.348 -20.069  10.952  0.00  0.00      C1   O
ATOM    257  CB  VAL 6  35      16.417 -21.232  11.684  0.00  0.00      C1   C
ATOM    258  CG1 VAL 6  35      17.351 -22.391  11.790  0.00  0.00      C1   C
ATOM    259  CG2 VAL 6  35      16.594 -20.513  10.360  0.00  0.00      C1   C
ATOM    260  N   VAL 6  36      13.904 -19.688  13.078  0.00  0.00      C1   N
ATOM    261  CA  VAL 6  36      12.948 -18.579  13.343  0.00  0.00      C1   C
ATOM    262  C   VAL 6  36      13.633 -17.461  13.971  0.00  0.00      C1   C
ATOM    263  O   VAL 6  36      14.224 -17.522  15.017  0.00  0.00      C1   O
ATOM    264  CB  VAL 6  36      11.839 -19.063  14.301  0.00  0.00      C1   C
ATOM    265  CG1 VAL 6  36      10.725 -18.053  14.303  0.00  0.00      C1   C
ATOM    266  CG2 VAL 6  36      11.217 -20.438  13.926  0.00  0.00      C1   C
ATOM    267  N   TYR 6  37      13.525 -16.328  13.253  0.00  0.00      C1   N
ATOM    268  CA  TYR 6  37      14.007 -14.982  13.687  0.00  0.00      C1   C
ATOM    269  C   TYR 6  37      13.007 -14.182  14.441  0.00  0.00      C1   C
ATOM    270  O   TYR 6  37      11.793 -14.122  14.133  0.00  0.00      C1   O
ATOM    271  CB  TYR 6  37      14.536 -14.233  12.495  0.00  0.00      C1   C
ATOM    272  CG  TYR 6  37      15.646 -14.916  11.780  0.00  0.00      C1   C
ATOM    273  CD1 TYR 6  37      15.335 -15.662  10.619  0.00  0.00      C1   C
ATOM    274  CD2 TYR 6  37      16.976 -14.909  12.217  0.00  0.00      C1   C
ATOM    275  CE1 TYR 6  37      16.362 -16.309   9.877  0.00  0.00      C1   C
ATOM    276  CE2 TYR 6  37      18.016 -15.500  11.544  0.00  0.00      C1   C
ATOM    277  CZ  TYR 6  37      17.729 -16.147  10.299  0.00  0.00      C1   C
ATOM    278  OH  TYR 6  37      18.682 -16.573   9.361  0.00  0.00      C1   O
ATOM    279  N   CYS 6  38      13.466 -13.431  15.434  0.00  0.00      C1   N
ATOM    280  CA  CYS 6  38      12.757 -12.363  16.092  0.00  0.00      C1   C
ATOM    281  C   CYS 6  38      13.564 -11.273  16.791  0.00  0.00      C1   C
ATOM    282  O   CYS 6  38      14.694 -11.507  17.106  0.00  0.00      C1   O
ATOM    283  CB  CYS 6  38      11.821 -12.999  17.131  0.00  0.00      C1   C
ATOM    284  SG  CYS 6  38      12.646 -13.996  18.415  0.00  0.00      C1   S
ATOM    285  N   PRO 6  39      13.111 -10.027  17.151  0.00  0.00      C1   N
ATOM    286  CA  PRO 6  39      13.724  -9.083  18.116  0.00  0.00      C1   C
ATOM    287  C   PRO 6  39      14.019  -9.824  19.444  0.00  0.00      C1   C
ATOM    288  O   PRO 6  39      13.236 -10.550  19.984  0.00  0.00      C1   O
ATOM    289  CB  PRO 6  39      12.764  -7.937  18.309  0.00  0.00      C1   C
ATOM    290  CG  PRO 6  39      11.880  -7.987  17.061  0.00  0.00      C1   C
ATOM    291  CD  PRO 6  39      11.793  -9.551  16.756  0.00  0.00      C1   C
ATOM    292  N   ARG 6  40      15.243  -9.613  20.038  0.00  0.00      C1   N
ATOM    293  CA  ARG 6  40      15.624 -10.453  21.147  0.00  0.00      C1   C
ATOM    294  C   ARG 6  40      14.933 -10.066  22.475  0.00  0.00      C1   C
ATOM    295  O   ARG 6  40      14.912 -10.820  23.410  0.00  0.00      C1   O
ATOM    296  CB  ARG 6  40      17.137 -10.424  21.194  0.00  0.00      C1   C
ATOM    297  CG  ARG 6  40      17.703  -9.102  21.690  0.00  0.00      C1   C
ATOM    298  CD  ARG 6  40      19.189  -8.990  21.876  0.00  0.00      C1   C
ATOM    299  NE  ARG 6  40      19.590  -7.536  22.060  0.00  0.00      C1   N
ATOM    300  CZ  ARG 6  40      20.819  -7.082  22.308  0.00  0.00      C1   C
ATOM    301  NH1 ARG 6  40      21.871  -7.779  22.100  0.00  0.00      C1   N
ATOM    302  NH2 ARG 6  40      20.981  -5.856  22.678  0.00  0.00      C1   N
ATOM    303  N   HIS 6  41      14.344  -8.853  22.493  0.00  0.00      C1   N
ATOM    304  CA  HIS 6  41      13.595  -8.295  23.650  0.00  0.00      C1   C
ATOM    305  C   HIS 6  41      12.294  -9.138  24.057  0.00  0.00      C1   C
ATOM    306  O   HIS 6  41      11.696  -8.845  25.081  0.00  0.00      C1   O
ATOM    307  CB  HIS 6  41      13.298  -6.759  23.374  0.00  0.00      C1   C
ATOM    308  CG  HIS 6  41      12.429  -6.404  22.255  0.00  0.00      C1   C
ATOM    309  ND1 HIS 6  41      11.308  -7.082  21.973  0.00  0.00      C1   N
ATOM    310  CD2 HIS 6  41      12.493  -5.437  21.367  0.00  0.00      C1   C
ATOM    311  CE1 HIS 6  41      10.652  -6.529  20.987  0.00  0.00      C1   C
ATOM    312  NE2 HIS 6  41      11.339  -5.391  20.667  0.00  0.00      C1   N
ATOM    313  N   VAL 6  42      11.980 -10.250  23.355  0.00  0.00      C1   N
ATOM    314  CA  VAL 6  42      11.053 -11.316  23.743  0.00  0.00      C1   C
ATOM    315  C   VAL 6  42      11.361 -11.911  25.143  0.00  0.00      C1   C
ATOM    316  O   VAL 6  42      10.509 -12.232  25.945  0.00  0.00      C1   O
ATOM    317  CB  VAL 6  42      10.962 -12.378  22.756  0.00  0.00      C1   C
ATOM    318  CG1 VAL 6  42      12.108 -13.333  22.333  0.00  0.00      C1   C
ATOM    319  CG2 VAL 6  42       9.587 -13.086  22.946  0.00  0.00      C1   C
ATOM    320  N   ILE 6  43      12.630 -11.855  25.546  0.00  0.00      C1   N
ATOM    321  CA  ILE 6  43      13.164 -12.466  26.759  0.00  0.00      C1   C
ATOM    322  C   ILE 6  43      13.201 -11.520  27.988  0.00  0.00      C1   C
ATOM    323  O   ILE 6  43      13.674 -11.894  29.054  0.00  0.00      C1   O
ATOM    324  CB  ILE 6  43      14.433 -13.401  26.569  0.00  0.00      C1   C
ATOM    325  CG1 ILE 6  43      15.701 -12.617  26.506  0.00  0.00      C1   C
ATOM    326  CG2 ILE 6  43      14.093 -14.307  25.423  0.00  0.00      C1   C
ATOM    327  CD1 ILE 6  43      16.915 -13.347  26.049  0.00  0.00      C1   C
ATOM    328  N   CYS 6  44      12.512 -10.377  27.869  0.00  0.00      C1   N
ATOM    329  CA  CYS 6  44      12.332  -9.435  28.949  0.00  0.00      C1   C
ATOM    330  C   CYS 6  44      10.885  -9.437  29.477  0.00  0.00      C1   C
ATOM    331  O   CYS 6  44       9.971  -9.173  28.682  0.00  0.00      C1   O
ATOM    332  CB  CYS 6  44      12.807  -8.058  28.621  0.00  0.00      C1   C
ATOM    333  SG  CYS 6  44      14.451  -8.143  27.894  0.00  0.00      C1   S
ATOM    334  N   THR 6  45      10.611  -9.447  30.836  0.00  0.00      C1   N
ATOM    335  CA  THR 6  45       9.636  -8.554  31.508  0.00  0.00      C1   C
ATOM    336  C   THR 6  45      10.066  -7.076  31.544  0.00  0.00      C1   C
ATOM    337  O   THR 6  45      11.295  -6.847  31.490  0.00  0.00      C1   O
ATOM    338  CB  THR 6  45       9.146  -8.962  32.910  0.00  0.00      C1   C
ATOM    339  OG1 THR 6  45      10.232  -8.785  33.777  0.00  0.00      C1   O
ATOM    340  CG2 THR 6  45       8.678 -10.465  32.969  0.00  0.00      C1   C
ATOM    341  N   SER 6  46       9.178  -6.132  31.796  0.00  0.00      C1   N
ATOM    342  CA  SER 6  46       9.555  -4.780  32.004  0.00  0.00      C1   C
ATOM    343  C   SER 6  46      10.524  -4.496  33.118  0.00  0.00      C1   C
ATOM    344  O   SER 6  46      11.302  -3.600  32.935  0.00  0.00      C1   O
ATOM    345  CB  SER 6  46       8.279  -3.961  32.147  0.00  0.00      C1   C
ATOM    346  OG  SER 6  46       7.483  -4.278  33.251  0.00  0.00      C1   O
ATOM    347  N   GLU 6  47      10.541  -5.237  34.276  0.00  0.00      C1   N
ATOM    348  CA  GLU 6  47      11.601  -5.264  35.302  0.00  0.00      C1   C
ATOM    349  C   GLU 6  47      12.963  -5.641  34.752  0.00  0.00      C1   C
ATOM    350  O   GLU 6  47      13.870  -4.989  35.182  0.00  0.00      C1   O
ATOM    351  CB  GLU 6  47      11.084  -6.164  36.480  0.00  0.00      C1   C
ATOM    352  CG  GLU 6  47      11.987  -6.013  37.788  0.00  0.00      C1   C
ATOM    353  CD  GLU 6  47      11.331  -6.474  39.125  0.00  0.00      C1   C
ATOM    354  OE1 GLU 6  47      11.937  -7.062  40.068  0.00  0.00      C1   O
ATOM    355  OE2 GLU 6  47      10.103  -6.294  39.320  0.00  0.00      C1   O
ATOM    356  N   ASP 6  48      13.090  -6.565  33.821  0.00  0.00      C1   N
ATOM    357  CA  ASP 6  48      14.320  -6.891  33.191  0.00  0.00      C1   C
ATOM    358  C   ASP 6  48      14.728  -5.835  32.195  0.00  0.00      C1   C
ATOM    359  O   ASP 6  48      15.954  -5.596  32.033  0.00  0.00      C1   O
ATOM    360  CB  ASP 6  48      14.251  -8.235  32.489  0.00  0.00      C1   C
ATOM    361  CG  ASP 6  48      13.543  -9.294  33.278  0.00  0.00      C1   C
ATOM    362  OD1 ASP 6  48      13.722  -9.347  34.527  0.00  0.00      C1   O
ATOM    363  OD2 ASP 6  48      12.680  -9.979  32.691  0.00  0.00      C1   O
ATOM    364  N   MET 6  49      13.799  -5.213  31.463  0.00  0.00      C1   N
ATOM    365  CA  MET 6  49      14.038  -4.284  30.332  0.00  0.00      C1   C
ATOM    366  C   MET 6  49      14.473  -2.880  30.923  0.00  0.00      C1   C
ATOM    367  O   MET 6  49      14.728  -1.979  30.087  0.00  0.00      C1   O
ATOM    368  CB  MET 6  49      12.729  -4.023  29.461  0.00  0.00      C1   C
ATOM    369  CG  MET 6  49      13.020  -3.353  28.092  0.00  0.00      C1   C
ATOM    370  SD  MET 6  49      14.297  -4.076  26.958  0.00  0.00      C1   S
ATOM    371  CE  MET 6  49      13.585  -3.495  25.306  0.00  0.00      C1   C
ATOM    372  N   LEU 6  50      14.470  -2.610  32.225  0.00  0.00      C1   N
ATOM    373  CA  LEU 6  50      15.237  -1.522  32.812  0.00  0.00      C1   C
ATOM    374  C   LEU 6  50      16.763  -1.651  32.408  0.00  0.00      C1   C
ATOM    375  O   LEU 6  50      17.369  -0.712  31.920  0.00  0.00      C1   O
ATOM    376  CB  LEU 6  50      15.148  -1.574  34.382  0.00  0.00      C1   C
ATOM    377  CG  LEU 6  50      15.865  -0.288  34.956  0.00  0.00      C1   C
ATOM    378  CD1 LEU 6  50      15.270   1.027  34.508  0.00  0.00      C1   C
ATOM    379  CD2 LEU 6  50      15.859  -0.380  36.479  0.00  0.00      C1   C
ATOM    380  N   ASN 6  51      17.428  -2.818  32.577  0.00  0.00      C1   N
ATOM    381  CA  ASN 6  51      18.874  -2.933  32.244  0.00  0.00      C1   C
ATOM    382  C   ASN 6  51      19.216  -4.285  31.566  0.00  0.00      C1   C
ATOM    383  O   ASN 6  51      19.851  -5.172  32.187  0.00  0.00      C1   O
ATOM    384  CB  ASN 6  51      19.601  -2.690  33.592  0.00  0.00      C1   C
ATOM    385  CG  ASN 6  51      21.043  -2.399  33.280  0.00  0.00      C1   C
ATOM    386  OD1 ASN 6  51      21.373  -1.607  32.450  0.00  0.00      C1   O
ATOM    387  ND2 ASN 6  51      21.935  -3.044  34.017  0.00  0.00      C1   N
ATOM    388  N   PRO 6  52      18.757  -4.504  30.375  0.00  0.00      C1   N
ATOM    389  CA  PRO 6  52      18.620  -5.833  29.924  0.00  0.00      C1   C
ATOM    390  C   PRO 6  52      20.003  -6.465  29.602  0.00  0.00      C1   C
ATOM    391  O   PRO 6  52      20.657  -6.151  28.601  0.00  0.00      C1   O
ATOM    392  CB  PRO 6  52      17.661  -5.763  28.781  0.00  0.00      C1   C
ATOM    393  CG  PRO 6  52      17.979  -4.458  28.058  0.00  0.00      C1   C
ATOM    394  CD  PRO 6  52      18.142  -3.623  29.393  0.00  0.00      C1   C
ATOM    395  N   ASN 6  53      20.300  -7.650  30.189  0.00  0.00      C1   N
ATOM    396  CA  ASN 6  53      21.623  -8.357  29.923  0.00  0.00      C1   C
ATOM    397  C   ASN 6  53      21.339  -9.612  29.138  0.00  0.00      C1   C
ATOM    398  O   ASN 6  53      21.392 -10.680  29.713  0.00  0.00      C1   O
ATOM    399  CB  ASN 6  53      22.352  -8.485  31.231  0.00  0.00      C1   C
ATOM    400  CG  ASN 6  53      23.700  -9.048  31.027  0.00  0.00      C1   C
ATOM    401  OD1 ASN 6  53      24.470  -8.568  30.274  0.00  0.00      C1   O
ATOM    402  ND2 ASN 6  53      24.103 -10.090  31.775  0.00  0.00      C1   N
ATOM    403  N   TYR 6  54      21.238  -9.380  27.826  0.00  0.00      C1   N
ATOM    404  CA  TYR 6  54      20.824 -10.483  26.915  0.00  0.00      C1   C
ATOM    405  C   TYR 6  54      21.760 -11.752  27.019  0.00  0.00      C1   C
ATOM    406  O   TYR 6  54      21.277 -12.813  26.758  0.00  0.00      C1   O
ATOM    407  CB  TYR 6  54      20.689  -9.901  25.525  0.00  0.00      C1   C
ATOM    408  CG  TYR 6  54      19.560  -8.918  25.398  0.00  0.00      C1   C
ATOM    409  CD1 TYR 6  54      18.243  -9.382  25.446  0.00  0.00      C1   C
ATOM    410  CD2 TYR 6  54      19.848  -7.551  25.427  0.00  0.00      C1   C
ATOM    411  CE1 TYR 6  54      17.193  -8.445  25.317  0.00  0.00      C1   C
ATOM    412  CE2 TYR 6  54      18.734  -6.648  25.288  0.00  0.00      C1   C
ATOM    413  CZ  TYR 6  54      17.377  -7.081  25.174  0.00  0.00      C1   C
ATOM    414  OH  TYR 6  54      16.363  -6.220  24.990  0.00  0.00      C1   O
ATOM    415  N   GLU 6  55      23.075 -11.638  27.405  0.00  0.00      C1   N
ATOM    416  CA  GLU 6  55      23.960 -12.835  27.563  0.00  0.00      C1   C
ATOM    417  C   GLU 6  55      23.439 -13.623  28.804  0.00  0.00      C1   C
ATOM    418  O   GLU 6  55      23.291 -14.871  28.684  0.00  0.00      C1   O
ATOM    419  CB  GLU 6  55      25.403 -12.448  27.746  0.00  0.00      C1   C
ATOM    420  CG  GLU 6  55      26.391 -13.582  27.618  0.00  0.00      C1   C
ATOM    421  CD  GLU 6  55      27.885 -13.066  27.641  0.00  0.00      C1   C
ATOM    422  OE1 GLU 6  55      28.767 -13.801  27.118  0.00  0.00      C1   O
ATOM    423  OE2 GLU 6  55      28.168 -11.954  28.151  0.00  0.00      C1   O
ATOM    424  N   ASP 6  56      23.167 -12.925  29.892  0.00  0.00      C1   N
ATOM    425  CA  ASP 6  56      22.566 -13.606  31.076  0.00  0.00      C1   C
ATOM    426  C   ASP 6  56      21.183 -14.275  30.766  0.00  0.00      C1   C
ATOM    427  O   ASP 6  56      20.924 -15.442  30.996  0.00  0.00      C1   O
ATOM    428  CB  ASP 6  56      22.524 -12.745  32.358  0.00  0.00      C1   C
ATOM    429  CG  ASP 6  56      21.748 -13.398  33.579  0.00  0.00      C1   C
ATOM    430  OD1 ASP 6  56      22.367 -14.173  34.307  0.00  0.00      C1   O
ATOM    431  OD2 ASP 6  56      20.563 -13.163  33.790  0.00  0.00      C1   O
ATOM    432  N   LEU 6  57      20.303 -13.474  30.324  0.00  0.00      C1   N
ATOM    433  CA  LEU 6  57      18.844 -13.746  30.049  0.00  0.00      C1   C
ATOM    434  C   LEU 6  57      18.674 -14.974  29.087  0.00  0.00      C1   C
ATOM    435  O   LEU 6  57      17.706 -15.689  29.233  0.00  0.00      C1   O
ATOM    436  CB  LEU 6  57      18.173 -12.507  29.440  0.00  0.00      C1   C
ATOM    437  CG  LEU 6  57      18.081 -11.220  30.378  0.00  0.00      C1   C
ATOM    438  CD1 LEU 6  57      17.526 -10.086  29.588  0.00  0.00      C1   C
ATOM    439  CD2 LEU 6  57      17.085 -11.591  31.435  0.00  0.00      C1   C
ATOM    440  N   LEU 6  58      19.555 -15.183  28.112  0.00  0.00      C1   N
ATOM    441  CA  LEU 6  58      19.586 -16.211  27.185  0.00  0.00      C1   C
ATOM    442  C   LEU 6  58      20.033 -17.582  27.822  0.00  0.00      C1   C
ATOM    443  O   LEU 6  58      19.719 -18.612  27.277  0.00  0.00      C1   O
ATOM    444  CB  LEU 6  58      20.464 -15.678  25.993  0.00  0.00      C1   C
ATOM    445  CG  LEU 6  58      20.292 -16.527  24.713  0.00  0.00      C1   C
ATOM    446  CD1 LEU 6  58      18.886 -16.457  24.119  0.00  0.00      C1   C
ATOM    447  CD2 LEU 6  58      21.323 -16.310  23.625  0.00  0.00      C1   C
ATOM    448  N   ILE 6  59      20.936 -17.581  28.820  0.00  0.00      C1   N
ATOM    449  CA  ILE 6  59      21.215 -18.782  29.693  0.00  0.00      C1   C
ATOM    450  C   ILE 6  59      20.054 -19.144  30.538  0.00  0.00      C1   C
ATOM    451  O   ILE 6  59      19.696 -20.367  30.494  0.00  0.00      C1   O
ATOM    452  CB  ILE 6  59      22.375 -18.480  30.694  0.00  0.00      C1   C
ATOM    453  CG1 ILE 6  59      23.696 -17.998  29.951  0.00  0.00      C1   C
ATOM    454  CG2 ILE 6  59      22.746 -19.664  31.502  0.00  0.00      C1   C
ATOM    455  CD1 ILE 6  59      24.627 -17.120  30.761  0.00  0.00      C1   C
ATOM    456  N   ARG 6  60      19.381 -18.286  31.308  0.00  0.00      C1   N
ATOM    457  CA  ARG 6  60      18.378 -18.662  32.240  0.00  0.00      C1   C
ATOM    458  C   ARG 6  60      17.084 -18.969  31.462  0.00  0.00      C1   C
ATOM    459  O   ARG 6  60      16.268 -19.734  31.973  0.00  0.00      C1   O
ATOM    460  CB  ARG 6  60      18.250 -17.594  33.386  0.00  0.00      C1   C
ATOM    461  CG  ARG 6  60      17.657 -16.215  33.092  0.00  0.00      C1   C
ATOM    462  CD  ARG 6  60      17.650 -15.291  34.353  0.00  0.00      C1   C
ATOM    463  NE  ARG 6  60      18.996 -15.011  34.920  0.00  0.00      C1   N
ATOM    464  CZ  ARG 6  60      19.470 -15.323  36.104  0.00  0.00      C1   C
ATOM    465  NH1 ARG 6  60      20.639 -14.909  36.589  0.00  0.00      C1   N
ATOM    466  NH2 ARG 6  60      18.669 -15.907  36.995  0.00  0.00      C1   N
ATOM    467  N   LYS 6  61      16.771 -18.406  30.357  0.00  0.00      C1   N
ATOM    468  CA  LYS 6  61      15.775 -18.925  29.482  0.00  0.00      C1   C
ATOM    469  C   LYS 6  61      16.116 -20.193  28.694  0.00  0.00      C1   C
ATOM    470  O   LYS 6  61      17.218 -20.328  28.148  0.00  0.00      C1   O
ATOM    471  CB  LYS 6  61      15.064 -17.873  28.600  0.00  0.00      C1   C
ATOM    472  CG  LYS 6  61      14.255 -16.885  29.501  0.00  0.00      C1   C
ATOM    473  CD  LYS 6  61      13.084 -17.433  30.354  0.00  0.00      C1   C
ATOM    474  CE  LYS 6  61      12.501 -16.171  30.985  0.00  0.00      C1   C
ATOM    475  NZ  LYS 6  61      11.440 -16.490  31.894  0.00  0.00      C1   N
ATOM    476  N   SER 6  62      15.195 -21.225  28.748  0.00  0.00      C1   N
ATOM    477  CA  SER 6  62      15.462 -22.419  28.129  0.00  0.00      C1   C
ATOM    478  C   SER 6  62      14.781 -22.570  26.735  0.00  0.00      C1   C
ATOM    479  O   SER 6  62      13.769 -21.918  26.463  0.00  0.00      C1   O
ATOM    480  CB  SER 6  62      15.020 -23.578  29.053  0.00  0.00      C1   C
ATOM    481  OG  SER 6  62      13.676 -23.737  29.290  0.00  0.00      C1   O
ATOM    482  N   ASN 6  63      15.087 -23.691  26.048  0.00  0.00      C1   N
ATOM    483  CA  ASN 6  63      14.305 -24.231  25.029  0.00  0.00      C1   C
ATOM    484  C   ASN 6  63      12.862 -24.504  25.395  0.00  0.00      C1   C
ATOM    485  O   ASN 6  63      12.019 -24.188  24.590  0.00  0.00      C1   O
ATOM    486  CB  ASN 6  63      14.950 -25.447  24.364  0.00  0.00      C1   C
ATOM    487  CG  ASN 6  63      16.265 -25.139  23.677  0.00  0.00      C1   C
ATOM    488  OD1 ASN 6  63      16.495 -24.155  23.033  0.00  0.00      C1   O
ATOM    489  ND2 ASN 6  63      17.246 -25.964  23.864  0.00  0.00      C1   N
ATOM    490  N   HIS 6  64      12.491 -24.965  26.586  0.00  0.00      C1   N
ATOM    491  CA  HIS 6  64      11.004 -25.106  27.000  0.00  0.00      C1   C
ATOM    492  C   HIS 6  64      10.296 -23.771  27.130  0.00  0.00      C1   C
ATOM    493  O   HIS 6  64       9.049 -23.794  27.034  0.00  0.00      C1   O
ATOM    494  CB  HIS 6  64      10.816 -25.920  28.315  0.00  0.00      C1   C
ATOM    495  CG  HIS 6  64      10.859 -27.413  28.130  0.00  0.00      C1   C
ATOM    496  ND1 HIS 6  64      12.013 -28.160  27.898  0.00  0.00      C1   N
ATOM    497  CD2 HIS 6  64       9.821 -28.257  28.397  0.00  0.00      C1   C
ATOM    498  CE1 HIS 6  64      11.595 -29.453  27.973  0.00  0.00      C1   C
ATOM    499  NE2 HIS 6  64      10.247 -29.514  28.166  0.00  0.00      C1   N
ATOM    500  N   ASN 6  65      10.928 -22.683  27.530  0.00  0.00      C1   N
ATOM    501  CA  ASN 6  65      10.258 -21.380  27.710  0.00  0.00      C1   C
ATOM    502  C   ASN 6  65       9.936 -20.591  26.437  0.00  0.00      C1   C
ATOM    503  O   ASN 6  65       9.287 -19.558  26.594  0.00  0.00      C1   O
ATOM    504  CB  ASN 6  65      11.009 -20.481  28.702  0.00  0.00      C1   C
ATOM    505  CG  ASN 6  65      11.657 -21.090  29.907  0.00  0.00      C1   C
ATOM    506  OD1 ASN 6  65      12.831 -20.855  30.183  0.00  0.00      C1   O
ATOM    507  ND2 ASN 6  65      10.899 -21.796  30.762  0.00  0.00      C1   N
ATOM    508  N   PHE 6  66      10.289 -21.079  25.263  0.00  0.00      C1   N
ATOM    509  CA  PHE 6  66       9.727 -20.471  24.046  0.00  0.00      C1   C
ATOM    510  C   PHE 6  66       8.513 -21.265  23.548  0.00  0.00      C1   C
ATOM    511  O   PHE 6  66       8.346 -22.461  23.696  0.00  0.00      C1   O
ATOM    512  CB  PHE 6  66      10.825 -20.346  23.004  0.00  0.00      C1   C
ATOM    513  CG  PHE 6  66      12.019 -19.428  23.378  0.00  0.00      C1   C
ATOM    514  CD1 PHE 6  66      11.995 -18.081  23.156  0.00  0.00      C1   C
ATOM    515  CD2 PHE 6  66      13.198 -20.004  23.933  0.00  0.00      C1   C
ATOM    516  CE1 PHE 6  66      13.068 -17.213  23.524  0.00  0.00      C1   C
ATOM    517  CE2 PHE 6  66      14.278 -19.195  24.359  0.00  0.00      C1   C
ATOM    518  CZ  PHE 6  66      14.187 -17.805  24.148  0.00  0.00      C1   C
ATOM    519  N   LEU 6  67       7.514 -20.558  23.090  0.00  0.00      C1   N
ATOM    520  CA  LEU 6  67       6.416 -21.150  22.381  0.00  0.00      C1   C
ATOM    521  C   LEU 6  67       6.424 -20.390  21.016  0.00  0.00      C1   C
ATOM    522  O   LEU 6  67       6.598 -19.158  20.898  0.00  0.00      C1   O
ATOM    523  CB  LEU 6  67       5.079 -20.852  23.178  0.00  0.00      C1   C
ATOM    524  CG  LEU 6  67       3.760 -21.316  22.515  0.00  0.00      C1   C
ATOM    525  CD1 LEU 6  67       2.676 -21.468  23.576  0.00  0.00      C1   C
ATOM    526  CD2 LEU 6  67       3.134 -20.235  21.668  0.00  0.00      C1   C
ATOM    527  N   VAL 6  68       6.287 -21.198  19.964  0.00  0.00      C1   N
ATOM    528  CA  VAL 6  68       6.348 -20.782  18.596  0.00  0.00      C1   C
ATOM    529  C   VAL 6  68       5.219 -21.387  17.857  0.00  0.00      C1   C
ATOM    530  O   VAL 6  68       4.993 -22.570  17.813  0.00  0.00      C1   O
ATOM    531  CB  VAL 6  68       7.791 -21.113  18.008  0.00  0.00      C1   C
ATOM    532  CG1 VAL 6  68       7.874 -20.582  16.555  0.00  0.00      C1   C
ATOM    533  CG2 VAL 6  68       9.002 -20.516  18.756  0.00  0.00      C1   C
ATOM    534  N   GLN 6  69       4.398 -20.588  17.231  0.00  0.00      C1   N
ATOM    535  CA  GLN 6  69       3.057 -20.909  16.941  0.00  0.00      C1   C
ATOM    536  C   GLN 6  69       2.730 -20.270  15.538  0.00  0.00      C1   C
ATOM    537  O   GLN 6  69       2.721 -19.091  15.362  0.00  0.00      C1   O
ATOM    538  CB  GLN 6  69       2.128 -20.712  18.107  0.00  0.00      C1   C
ATOM    539  CG  GLN 6  69       0.695 -21.207  17.678  0.00  0.00      C1   C
ATOM    540  CD  GLN 6  69      -0.292 -21.107  18.837  0.00  0.00      C1   C
ATOM    541  OE1 GLN 6  69      -0.423 -22.130  19.598  0.00  0.00      C1   O
ATOM    542  NE2 GLN 6  69      -1.036 -19.984  18.971  0.00  0.00      C1   N
ATOM    543  N   ALA 6  70       2.698 -21.164  14.532  0.00  0.00      C1   N
ATOM    544  CA  ALA 6  70       2.360 -20.919  13.096  0.00  0.00      C1   C
ATOM    545  C   ALA 6  70       0.852 -21.237  12.872  0.00  0.00      C1   C
ATOM    546  O   ALA 6  70       0.484 -22.212  12.272  0.00  0.00      C1   O
ATOM    547  CB  ALA 6  70       3.385 -21.700  12.222  0.00  0.00      C1   C
ATOM    548  N   GLY 6  71      -0.037 -20.379  13.430  0.00  0.00      C1   N
ATOM    549  CA  GLY 6  71      -1.484 -20.461  13.432  0.00  0.00      C1   C
ATOM    550  C   GLY 6  71      -1.842 -21.668  14.425  0.00  0.00      C1   C
ATOM    551  O   GLY 6  71      -1.853 -21.522  15.653  0.00  0.00      C1   O
ATOM    552  N   ASN 6  72      -2.267 -22.818  13.876  0.00  0.00      C1   N
ATOM    553  CA  ASN 6  72      -2.624 -23.997  14.616  0.00  0.00      C1   C
ATOM    554  C   ASN 6  72      -1.434 -24.880  14.954  0.00  0.00      C1   C
ATOM    555  O   ASN 6  72      -1.617 -25.928  15.494  0.00  0.00      C1   O
ATOM    556  CB  ASN 6  72      -3.728 -24.766  13.888  0.00  0.00      C1   C
ATOM    557  CG  ASN 6  72      -3.437 -25.126  12.415  0.00  0.00      C1   C
ATOM    558  OD1 ASN 6  72      -2.396 -25.541  12.022  0.00  0.00      C1   O
ATOM    559  ND2 ASN 6  72      -4.369 -24.943  11.534  0.00  0.00      C1   N
ATOM    560  N   VAL 6  73      -0.173 -24.540  14.527  0.00  0.00      C1   N
ATOM    561  CA  VAL 6  73       0.915 -25.392  14.777  0.00  0.00      C1   C
ATOM    562  C   VAL 6  73       1.860 -24.781  15.826  0.00  0.00      C1   C
ATOM    563  O   VAL 6  73       2.546 -23.794  15.549  0.00  0.00      C1   O
ATOM    564  CB  VAL 6  73       1.810 -25.782  13.587  0.00  0.00      C1   C
ATOM    565  CG1 VAL 6  73       3.003 -26.586  14.084  0.00  0.00      C1   C
ATOM    566  CG2 VAL 6  73       1.076 -26.571  12.452  0.00  0.00      C1   C
ATOM    567  N   GLN 6  74       1.882 -25.297  17.068  0.00  0.00      C1   N
ATOM    568  CA  GLN 6  74       2.949 -25.222  17.968  0.00  0.00      C1   C
ATOM    569  C   GLN 6  74       4.160 -26.001  17.422  0.00  0.00      C1   C
ATOM    570  O   GLN 6  74       4.148 -27.174  17.089  0.00  0.00      C1   O
ATOM    571  CB  GLN 6  74       2.711 -25.609  19.414  0.00  0.00      C1   C
ATOM    572  CG  GLN 6  74       1.786 -24.726  20.187  0.00  0.00      C1   C
ATOM    573  CD  GLN 6  74       1.718 -25.004  21.704  0.00  0.00      C1   C
ATOM    574  NE2 GLN 6  74       1.020 -24.278  22.517  0.00  0.00      C1   N
ATOM    575  OE1 GLN 6  74       2.413 -25.837  22.250  0.00  0.00      C1   O
ATOM    576  N   LEU 6  75       5.325 -25.309  17.480  0.00  0.00      C1   N
ATOM    577  CA  LEU 6  75       6.660 -25.839  17.007  0.00  0.00      C1   C
ATOM    578  C   LEU 6  75       7.596 -25.978  18.202  0.00  0.00      C1   C
ATOM    579  O   LEU 6  75       7.685 -25.045  19.002  0.00  0.00      C1   O
ATOM    580  CB  LEU 6  75       7.236 -24.949  15.873  0.00  0.00      C1   C
ATOM    581  CG  LEU 6  75       6.238 -24.867  14.651  0.00  0.00      C1   C
ATOM    582  CD1 LEU 6  75       6.560 -23.765  13.713  0.00  0.00      C1   C
ATOM    583  CD2 LEU 6  75       6.320 -26.155  13.777  0.00  0.00      C1   C
ATOM    584  N   ARG 6  76       8.318 -27.100  18.263  0.00  0.00      C1   N
ATOM    585  CA  ARG 6  76       9.238 -27.460  19.288  0.00  0.00      C1   C
ATOM    586  C   ARG 6  76      10.609 -26.785  19.023  0.00  0.00      C1   C
ATOM    587  O   ARG 6  76      11.298 -27.093  18.066  0.00  0.00      C1   O
ATOM    588  CB  ARG 6  76       9.316 -29.017  19.327  0.00  0.00      C1   C
ATOM    589  CG  ARG 6  76      10.400 -29.538  20.287  0.00  0.00      C1   C
ATOM    590  CD  ARG 6  76      10.324 -31.063  20.468  0.00  0.00      C1   C
ATOM    591  NE  ARG 6  76      11.478 -31.377  21.245  0.00  0.00      C1   N
ATOM    592  CZ  ARG 6  76      12.620 -31.967  20.972  0.00  0.00      C1   C
ATOM    593  NH1 ARG 6  76      12.797 -32.479  19.800  0.00  0.00      C1   N
ATOM    594  NH2 ARG 6  76      13.522 -32.190  21.900  0.00  0.00      C1   N
ATOM    595  N   VAL 6  77      10.932 -25.778  19.916  0.00  0.00      C1   N
ATOM    596  CA  VAL 6  77      12.273 -25.043  19.866  0.00  0.00      C1   C
ATOM    597  C   VAL 6  77      13.258 -26.040  20.396  0.00  0.00      C1   C
ATOM    598  O   VAL 6  77      13.041 -26.611  21.497  0.00  0.00      C1   O
ATOM    599  CB  VAL 6  77      12.092 -23.680  20.600  0.00  0.00      C1   C
ATOM    600  CG1 VAL 6  77      13.483 -23.016  20.927  0.00  0.00      C1   C
ATOM    601  CG2 VAL 6  77      11.114 -22.744  19.934  0.00  0.00      C1   C
ATOM    602  N   ILE 6  78      14.378 -26.190  19.716  0.00  0.00      C1   N
ATOM    603  CA  ILE 6  78      15.458 -27.016  20.142  0.00  0.00      C1   C
ATOM    604  C   ILE 6  78      16.805 -26.308  20.175  0.00  0.00      C1   C
ATOM    605  O   ILE 6  78      17.807 -26.996  20.360  0.00  0.00      C1   O
ATOM    606  CB  ILE 6  78      15.459 -28.350  19.341  0.00  0.00      C1   C
ATOM    607  CG1 ILE 6  78      15.842 -28.022  17.910  0.00  0.00      C1   C
ATOM    608  CG2 ILE 6  78      14.138 -29.113  19.506  0.00  0.00      C1   C
ATOM    609  CD1 ILE 6  78      15.984 -29.169  16.949  0.00  0.00      C1   C
ATOM    610  N   GLY 6  79      16.821 -24.967  20.078  0.00  0.00      C1   N
ATOM    611  CA  GLY 6  79      18.047 -24.166  20.304  0.00  0.00      C1   C
ATOM    612  C   GLY 6  79      17.776 -22.672  20.215  0.00  0.00      C1   C
ATOM    613  O   GLY 6  79      16.870 -22.241  19.472  0.00  0.00      C1   O
ATOM    614  N   HIS 6  80      18.662 -21.844  20.844  0.00  0.00      C1   N
ATOM    615  CA  HIS 6  80      18.361 -20.437  21.007  0.00  0.00      C1   C
ATOM    616  C   HIS 6  80      19.626 -19.660  20.864  0.00  0.00      C1   C
ATOM    617  O   HIS 6  80      20.513 -19.773  21.688  0.00  0.00      C1   O
ATOM    618  CB  HIS 6  80      17.662 -20.253  22.383  0.00  0.00      C1   C
ATOM    619  CG  HIS 6  80      18.273 -20.927  23.555  0.00  0.00      C1   C
ATOM    620  ND1 HIS 6  80      18.130 -22.278  23.857  0.00  0.00      C1   N
ATOM    621  CD2 HIS 6  80      19.122 -20.426  24.547  0.00  0.00      C1   C
ATOM    622  CE1 HIS 6  80      18.897 -22.587  24.935  0.00  0.00      C1   C
ATOM    623  NE2 HIS 6  80      19.426 -21.473  25.398  0.00  0.00      C1   N
ATOM    624  N   SER 6  81      19.880 -18.909  19.748  0.00  0.00      C1   N
ATOM    625  CA  SER 6  81      21.095 -18.257  19.396  0.00  0.00      C1   C
ATOM    626  C   SER 6  81      20.865 -16.775  19.022  0.00  0.00      C1   C
ATOM    627  O   SER 6  81      19.733 -16.370  18.736  0.00  0.00      C1   O
ATOM    628  CB  SER 6  81      21.821 -19.067  18.305  0.00  0.00      C1   C
ATOM    629  OG  SER 6  81      21.243 -18.728  17.023  0.00  0.00      C1   O
ATOM    630  N   MET 6  82      21.918 -15.951  18.995  0.00  0.00      C1   N
ATOM    631  CA  MET 6  82      21.691 -14.587  18.631  0.00  0.00      C1   C
ATOM    632  C   MET 6  82      22.381 -14.273  17.303  0.00  0.00      C1   C
ATOM    633  O   MET 6  82      23.419 -14.879  16.943  0.00  0.00      C1   O
ATOM    634  CB  MET 6  82      22.375 -13.687  19.690  0.00  0.00      C1   C
ATOM    635  CG  MET 6  82      21.630 -13.655  21.021  0.00  0.00      C1   C
ATOM    636  SD  MET 6  82      20.494 -12.174  21.141  0.00  0.00      C1   S
ATOM    637  CE  MET 6  82      19.791 -12.477  22.867  0.00  0.00      C1   C
ATOM    638  N   GLN 6  83      21.929 -13.111  16.703  0.00  0.00      C1   N
ATOM    639  CA  GLN 6  83      22.517 -12.358  15.624  0.00  0.00      C1   C
ATOM    640  C   GLN 6  83      22.517 -10.867  16.057  0.00  0.00      C1   C
ATOM    641  O   GLN 6  83      21.602 -10.056  15.739  0.00  0.00      C1   O
ATOM    642  CB  GLN 6  83      21.629 -12.512  14.363  0.00  0.00      C1   C
ATOM    643  CG  GLN 6  83      21.809 -13.810  13.509  0.00  0.00      C1   C
ATOM    644  CD  GLN 6  83      23.140 -13.726  12.883  0.00  0.00      C1   C
ATOM    645  OE1 GLN 6  83      24.237 -13.508  13.357  0.00  0.00      C1   O
ATOM    646  NE2 GLN 6  83      23.097 -13.733  11.523  0.00  0.00      C1   N
ATOM    647  N   ASN 6  84      23.470 -10.442  16.912  0.00  0.00      C1   N
ATOM    648  CA  ASN 6  84      23.543  -9.137  17.495  0.00  0.00      C1   C
ATOM    649  C   ASN 6  84      22.341  -8.792  18.351  0.00  0.00      C1   C
ATOM    650  O   ASN 6  84      22.173  -9.319  19.459  0.00  0.00      C1   O
ATOM    651  CB  ASN 6  84      24.205  -8.039  16.684  0.00  0.00      C1   C
ATOM    652  CG  ASN 6  84      24.269  -6.762  17.470  0.00  0.00      C1   C
ATOM    653  OD1 ASN 6  84      23.444  -5.867  17.438  0.00  0.00      C1   O
ATOM    654  ND2 ASN 6  84      25.252  -6.641  18.315  0.00  0.00      C1   N
ATOM    655  N   CYS 6  85      21.379  -7.996  17.975  0.00  0.00      C1   N
ATOM    656  CA  CYS 6  85      20.121  -7.737  18.715  0.00  0.00      C1   C
ATOM    657  C   CYS 6  85      18.951  -8.629  18.204  0.00  0.00      C1   C
ATOM    658  O   CYS 6  85      17.821  -8.426  18.593  0.00  0.00      C1   O
ATOM    659  CB  CYS 6  85      19.726  -6.299  18.642  0.00  0.00      C1   C
ATOM    660  SG  CYS 6  85      20.898  -5.124  19.249  0.00  0.00      C1   S
ATOM    661  N   VAL 6  86      19.186  -9.670  17.461  0.00  0.00      C1   N
ATOM    662  CA  VAL 6  86      18.156 -10.452  16.872  0.00  0.00      C1   C
ATOM    663  C   VAL 6  86      18.267 -11.925  17.351  0.00  0.00      C1   C
ATOM    664  O   VAL 6  86      19.260 -12.604  17.443  0.00  0.00      C1   O
ATOM    665  CB  VAL 6  86      18.127 -10.434  15.273  0.00  0.00      C1   C
ATOM    666  CG1 VAL 6  86      17.304 -11.598  14.606  0.00  0.00      C1   C
ATOM    667  CG2 VAL 6  86      17.329  -9.244  14.865  0.00  0.00      C1   C
ATOM    668  N   LEU 6  87      17.117 -12.424  17.925  0.00  0.00      C1   N
ATOM    669  CA  LEU 6  87      17.157 -13.828  18.381  0.00  0.00      C1   C
ATOM    670  C   LEU 6  87      16.680 -14.815  17.311  0.00  0.00      C1   C
ATOM    671  O   LEU 6  87      15.722 -14.630  16.554  0.00  0.00      C1   O
ATOM    672  CB  LEU 6  87      16.152 -13.986  19.612  0.00  0.00      C1   C
ATOM    673  CG  LEU 6  87      16.084 -15.356  20.250  0.00  0.00      C1   C
ATOM    674  CD1 LEU 6  87      17.420 -15.700  21.005  0.00  0.00      C1   C
ATOM    675  CD2 LEU 6  87      14.938 -15.408  21.232  0.00  0.00      C1   C
ATOM    676  N   LYS 6  88      17.464 -15.890  17.113  0.00  0.00      C1   N
ATOM    677  CA  LYS 6  88      17.340 -16.979  16.158  0.00  0.00      C1   C
ATOM    678  C   LYS 6  88      17.024 -18.298  16.906  0.00  0.00      C1   C
ATOM    679  O   LYS 6  88      17.903 -18.754  17.699  0.00  0.00      C1   O
ATOM    680  CB  LYS 6  88      18.673 -17.077  15.318  0.00  0.00      C1   C
ATOM    681  CG  LYS 6  88      18.422 -18.227  14.230  0.00  0.00      C1   C
ATOM    682  CD  LYS 6  88      19.704 -18.506  13.491  0.00  0.00      C1   C
ATOM    683  CE  LYS 6  88      19.568 -19.228  12.196  0.00  0.00      C1   C
ATOM    684  NZ  LYS 6  88      20.764 -19.259  11.432  0.00  0.00      C1   N
ATOM    685  N   LEU 6  89      15.954 -19.034  16.586  0.00  0.00      C1   N
ATOM    686  CA  LEU 6  89      15.470 -20.264  17.282  0.00  0.00      C1   C
ATOM    687  C   LEU 6  89      15.399 -21.357  16.278  0.00  0.00      C1   C
ATOM    688  O   LEU 6  89      14.761 -21.241  15.185  0.00  0.00      C1   O
ATOM    689  CB  LEU 6  89      14.152 -19.976  18.058  0.00  0.00      C1   C
ATOM    690  CG  LEU 6  89      14.261 -18.762  19.008  0.00  0.00      C1   C
ATOM    691  CD1 LEU 6  89      12.928 -18.699  19.772  0.00  0.00      C1   C
ATOM    692  CD2 LEU 6  89      15.424 -18.778  20.019  0.00  0.00      C1   C
ATOM    693  N   LYS 6  90      16.134 -22.428  16.616  0.00  0.00      C1   N
ATOM    694  CA  LYS 6  90      16.029 -23.629  15.860  0.00  0.00      C1   C
ATOM    695  C   LYS 6  90      14.715 -24.370  16.284  0.00  0.00      C1   C
ATOM    696  O   LYS 6  90      14.374 -24.430  17.454  0.00  0.00      C1   O
ATOM    697  CB  LYS 6  90      17.300 -24.468  16.084  0.00  0.00      C1   C
ATOM    698  CG  LYS 6  90      17.462 -25.662  15.117  0.00  0.00      C1   C
ATOM    699  CD  LYS 6  90      18.767 -26.357  15.386  0.00  0.00      C1   C
ATOM    700  CE  LYS 6  90      18.773 -27.679  14.583  0.00  0.00      C1   C
ATOM    701  NZ  LYS 6  90      19.362 -28.841  15.358  0.00  0.00      C1   N
ATOM    702  N   VAL 6  91      14.005 -24.928  15.257  0.00  0.00      C1   N
ATOM    703  CA  VAL 6  91      12.720 -25.672  15.394  0.00  0.00      C1   C
ATOM    704  C   VAL 6  91      12.786 -26.987  14.690  0.00  0.00      C1   C
ATOM    705  O   VAL 6  91      13.606 -27.333  13.883  0.00  0.00      C1   O
ATOM    706  CB  VAL 6  91      11.568 -24.840  14.812  0.00  0.00      C1   C
ATOM    707  CG1 VAL 6  91      11.275 -23.575  15.577  0.00  0.00      C1   C
ATOM    708  CG2 VAL 6  91      11.632 -24.541  13.344  0.00  0.00      C1   C
ATOM    709  N   ASP 6  92      11.831 -27.837  15.204  0.00  0.00      C1   N
ATOM    710  CA  ASP 6  92      11.884 -29.301  14.993  0.00  0.00      C1   C
ATOM    711  C   ASP 6  92      11.309 -29.808  13.627  0.00  0.00      C1   C
ATOM    712  O   ASP 6  92      10.789 -30.910  13.548  0.00  0.00      C1   O
ATOM    713  CB  ASP 6  92      11.315 -29.968  16.214  0.00  0.00      C1   C
ATOM    714  CG  ASP 6  92      11.645 -31.461  16.395  0.00  0.00      C1   C
ATOM    715  OD1 ASP 6  92      10.830 -32.032  17.159  0.00  0.00      C1   O
ATOM    716  OD2 ASP 6  92      12.713 -31.956  16.007  0.00  0.00      C1   O
ATOM    717  N   THR 6  93      11.173 -28.994  12.565  0.00  0.00      C1   N
ATOM    718  CA  THR 6  93      10.600 -29.105  11.153  0.00  0.00      C1   C
ATOM    719  C   THR 6  93      10.614 -27.784  10.323  0.00  0.00      C1   C
ATOM    720  O   THR 6  93      10.861 -26.683  10.879  0.00  0.00      C1   O
ATOM    721  CB  THR 6  93       9.218 -29.732  11.207  0.00  0.00      C1   C
ATOM    722  OG1 THR 6  93       8.745 -30.034   9.944  0.00  0.00      C1   O
ATOM    723  CG2 THR 6  93       8.120 -28.833  11.761  0.00  0.00      C1   C
ATOM    724  N   ALA 6  94      10.391 -27.950   9.047  0.00  0.00      C1   N
ATOM    725  CA  ALA 6  94      10.693 -26.898   8.150  0.00  0.00      C1   C
ATOM    726  C   ALA 6  94       9.548 -26.348   7.319  0.00  0.00      C1   C
ATOM    727  O   ALA 6  94       8.926 -27.117   6.581  0.00  0.00      C1   O
ATOM    728  CB  ALA 6  94      11.830 -27.272   7.270  0.00  0.00      C1   C
ATOM    729  N   ASN 6  95       9.367 -25.033   7.329  0.00  0.00      C1   N
ATOM    730  CA  ASN 6  95       8.218 -24.247   6.782  0.00  0.00      C1   C
ATOM    731  C   ASN 6  95       7.867 -24.541   5.306  0.00  0.00      C1   C
ATOM    732  O   ASN 6  95       8.640 -24.157   4.396  0.00  0.00      C1   O
ATOM    733  CB  ASN 6  95       8.462 -22.679   6.957  0.00  0.00      C1   C
ATOM    734  CG  ASN 6  95       7.204 -21.873   6.714  0.00  0.00      C1   C
ATOM    735  OD1 ASN 6  95       6.322 -22.282   6.014  0.00  0.00      C1   O
ATOM    736  ND2 ASN 6  95       7.111 -20.675   7.199  0.00  0.00      C1   N
ATOM    737  N   PRO 6  96       6.698 -25.185   4.935  0.00  0.00      C1   N
ATOM    738  CA  PRO 6  96       6.208 -25.320   3.590  0.00  0.00      C1   C
ATOM    739  C   PRO 6  96       6.035 -24.080   2.635  0.00  0.00      C1   C
ATOM    740  O   PRO 6  96       5.677 -24.237   1.490  0.00  0.00      C1   O
ATOM    741  CB  PRO 6  96       4.948 -26.156   3.664  0.00  0.00      C1   C
ATOM    742  CG  PRO 6  96       5.099 -27.014   4.936  0.00  0.00      C1   C
ATOM    743  CD  PRO 6  96       5.807 -25.917   5.860  0.00  0.00      C1   C
ATOM    744  N   LYS 6  97       6.278 -22.872   3.120  0.00  0.00      C1   N
ATOM    745  CA  LYS 6  97       5.969 -21.614   2.411  0.00  0.00      C1   C
ATOM    746  C   LYS 6  97       7.186 -20.681   2.277  0.00  0.00      C1   C
ATOM    747  O   LYS 6  97       7.002 -19.582   1.876  0.00  0.00      C1   O
ATOM    748  CB  LYS 6  97       4.857 -20.872   3.170  0.00  0.00      C1   C
ATOM    749  CG  LYS 6  97       3.567 -21.716   3.362  0.00  0.00      C1   C
ATOM    750  CD  LYS 6  97       2.419 -20.839   4.028  0.00  0.00      C1   C
ATOM    751  CE  LYS 6  97       1.163 -21.642   4.119  0.00  0.00      C1   C
ATOM    752  NZ  LYS 6  97       0.283 -20.949   4.979  0.00  0.00      C1   N
ATOM    753  N   THR 6  98       8.398 -21.198   2.502  0.00  0.00      C1   N
ATOM    754  CA  THR 6  98       9.614 -20.314   2.365  0.00  0.00      C1   C
ATOM    755  C   THR 6  98       9.841 -19.984   0.898  0.00  0.00      C1   C
ATOM    756  O   THR 6  98      10.066 -20.838   0.046  0.00  0.00      C1   O
ATOM    757  CB  THR 6  98      10.934 -20.981   2.945  0.00  0.00      C1   C
ATOM    758  OG1 THR 6  98      10.790 -21.356   4.273  0.00  0.00      C1   O
ATOM    759  CG2 THR 6  98      12.003 -19.908   2.996  0.00  0.00      C1   C
ATOM    760  N   PRO 6  99       9.744 -18.749   0.512  0.00  0.00      C1   N
ATOM    761  CA  PRO 6  99       9.887 -18.160  -0.914  0.00  0.00      C1   C
ATOM    762  C   PRO 6  99      11.395 -18.174  -1.452  0.00  0.00      C1   C
ATOM    763  O   PRO 6  99      12.340 -18.603  -0.787  0.00  0.00      C1   O
ATOM    764  CB  PRO 6  99       9.370 -16.719  -0.817  0.00  0.00      C1   C
ATOM    765  CG  PRO 6  99       9.945 -16.357   0.580  0.00  0.00      C1   C
ATOM    766  CD  PRO 6  99       9.524 -17.630   1.355  0.00  0.00      C1   C
ATOM    767  N   LYS 6 100      11.580 -17.689  -2.673  0.00  0.00      C1   N
ATOM    768  CA  LYS 6 100      12.871 -17.336  -3.212  0.00  0.00      C1   C
ATOM    769  C   LYS 6 100      13.285 -15.975  -2.483  0.00  0.00      C1   C
ATOM    770  O   LYS 6 100      12.712 -14.990  -2.803  0.00  0.00      C1   O
ATOM    771  CB  LYS 6 100      12.590 -17.214  -4.744  0.00  0.00      C1   C
ATOM    772  CG  LYS 6 100      13.893 -17.058  -5.481  0.00  0.00      C1   C
ATOM    773  CD  LYS 6 100      13.705 -17.059  -7.033  0.00  0.00      C1   C
ATOM    774  CE  LYS 6 100      15.146 -17.203  -7.622  0.00  0.00      C1   C
ATOM    775  NZ  LYS 6 100      15.134 -17.249  -9.137  0.00  0.00      C1   N
ATOM    776  N   TYR 6 101      14.229 -16.007  -1.559  0.00  0.00      C1   N
ATOM    777  CA  TYR 6 101      14.560 -14.895  -0.662  0.00  0.00      C1   C
ATOM    778  C   TYR 6 101      16.061 -14.743  -0.586  0.00  0.00      C1   C
ATOM    779  O   TYR 6 101      16.884 -15.668  -0.591  0.00  0.00      C1   O
ATOM    780  CB  TYR 6 101      13.878 -15.047   0.708  0.00  0.00      C1   C
ATOM    781  CG  TYR 6 101      14.645 -15.904   1.656  0.00  0.00      C1   C
ATOM    782  CD1 TYR 6 101      14.359 -17.307   1.719  0.00  0.00      C1   C
ATOM    783  CD2 TYR 6 101      15.649 -15.362   2.419  0.00  0.00      C1   C
ATOM    784  CE1 TYR 6 101      15.121 -18.139   2.602  0.00  0.00      C1   C
ATOM    785  CE2 TYR 6 101      16.427 -16.156   3.282  0.00  0.00      C1   C
ATOM    786  CZ  TYR 6 101      16.221 -17.557   3.344  0.00  0.00      C1   C
ATOM    787  OH  TYR 6 101      17.065 -18.330   4.105  0.00  0.00      C1   O
ATOM    788  N   LYS 6 102      16.432 -13.516  -0.258  0.00  0.00      C1   N
ATOM    789  CA  LYS 6 102      17.794 -13.149   0.127  0.00  0.00      C1   C
ATOM    790  C   LYS 6 102      17.871 -12.055   1.243  0.00  0.00      C1   C
ATOM    791  O   LYS 6 102      16.859 -11.347   1.511  0.00  0.00      C1   O
ATOM    792  CB  LYS 6 102      18.673 -12.859  -1.096  0.00  0.00      C1   C
ATOM    793  CG  LYS 6 102      18.226 -11.537  -1.773  0.00  0.00      C1   C
ATOM    794  CD  LYS 6 102      18.698 -11.448  -3.265  0.00  0.00      C1   C
ATOM    795  CE  LYS 6 102      18.702 -10.010  -3.628  0.00  0.00      C1   C
ATOM    796  NZ  LYS 6 102      19.245  -9.879  -5.003  0.00  0.00      C1   N
ATOM    797  N   PHE 6 103      19.013 -11.949   1.825  0.00  0.00      C1   N
ATOM    798  CA  PHE 6 103      19.338 -10.944   2.853  0.00  0.00      C1   C
ATOM    799  C   PHE 6 103      20.007  -9.713   2.329  0.00  0.00      C1   C
ATOM    800  O   PHE 6 103      21.178  -9.736   1.937  0.00  0.00      C1   O
ATOM    801  CB  PHE 6 103      19.983 -11.545   4.038  0.00  0.00      C1   C
ATOM    802  CG  PHE 6 103      19.209 -12.675   4.731  0.00  0.00      C1   C
ATOM    803  CD1 PHE 6 103      19.991 -13.772   5.161  0.00  0.00      C1   C
ATOM    804  CD2 PHE 6 103      17.897 -12.532   4.969  0.00  0.00      C1   C
ATOM    805  CE1 PHE 6 103      19.422 -14.783   5.903  0.00  0.00      C1   C
ATOM    806  CE2 PHE 6 103      17.320 -13.581   5.741  0.00  0.00      C1   C
ATOM    807  CZ  PHE 6 103      18.106 -14.676   6.248  0.00  0.00      C1   C
ATOM    808  N   VAL 6 104      19.400  -8.509   2.613  0.00  0.00      C1   N
ATOM    809  CA  VAL 6 104      19.980  -7.276   2.154  0.00  0.00      C1   C
ATOM    810  C   VAL 6 104      19.965  -6.153   3.184  0.00  0.00      C1   C
ATOM    811  O   VAL 6 104      19.332  -6.275   4.198  0.00  0.00      C1   O
ATOM    812  CB  VAL 6 104      19.420  -6.643   0.875  0.00  0.00      C1   C
ATOM    813  CG1 VAL 6 104      19.638  -7.524  -0.305  0.00  0.00      C1   C
ATOM    814  CG2 VAL 6 104      17.976  -6.124   0.977  0.00  0.00      C1   C
ATOM    815  N   ARG 6 105      20.704  -5.053   2.926  0.00  0.00      C1   N
ATOM    816  CA  ARG 6 105      20.759  -3.940   3.846  0.00  0.00      C1   C
ATOM    817  C   ARG 6 105      20.232  -2.663   3.242  0.00  0.00      C1   C
ATOM    818  O   ARG 6 105      20.603  -2.317   2.102  0.00  0.00      C1   O
ATOM    819  CB  ARG 6 105      22.231  -3.679   4.313  0.00  0.00      C1   C
ATOM    820  CG  ARG 6 105      22.504  -2.708   5.478  0.00  0.00      C1   C
ATOM    821  CD  ARG 6 105      21.877  -3.052   6.868  0.00  0.00      C1   C
ATOM    822  NE  ARG 6 105      22.376  -1.991   7.804  0.00  0.00      C1   N
ATOM    823  CZ  ARG 6 105      22.168  -2.050   9.127  0.00  0.00      C1   C
ATOM    824  NH1 ARG 6 105      21.947  -3.198   9.792  0.00  0.00      C1   N
ATOM    825  NH2 ARG 6 105      21.965  -0.981   9.769  0.00  0.00      C1   N
ATOM    826  N   ILE 6 106      19.321  -1.950   3.922  0.00  0.00      C1   N
ATOM    827  CA  ILE 6 106      18.771  -0.601   3.447  0.00  0.00      C1   C
ATOM    828  C   ILE 6 106      19.852   0.547   3.340  0.00  0.00      C1   C
ATOM    829  O   ILE 6 106      20.527   0.911   4.290  0.00  0.00      C1   O
ATOM    830  CB  ILE 6 106      17.448  -0.177   4.204  0.00  0.00      C1   C
ATOM    831  CG1 ILE 6 106      16.328  -1.273   4.045  0.00  0.00      C1   C
ATOM    832  CG2 ILE 6 106      16.979   1.128   3.596  0.00  0.00      C1   C
ATOM    833  CD1 ILE 6 106      15.229  -0.985   5.056  0.00  0.00      C1   C
ATOM    834  N   GLN 6 107      19.874   1.283   2.228  0.00  0.00      C1   N
ATOM    835  CA  GLN 6 107      20.612   2.543   2.100  0.00  0.00      C1   C
ATOM    836  C   GLN 6 107      19.592   3.635   2.135  0.00  0.00      C1   C
ATOM    837  O   GLN 6 107      18.469   3.442   1.727  0.00  0.00      C1   O
ATOM    838  CB  GLN 6 107      21.486   2.508   0.804  0.00  0.00      C1   C
ATOM    839  CG  GLN 6 107      22.610   1.526   0.931  0.00  0.00      C1   C
ATOM    840  CD  GLN 6 107      23.547   1.800   2.205  0.00  0.00      C1   C
ATOM    841  OE1 GLN 6 107      23.513   2.952   2.712  0.00  0.00      C1   O
ATOM    842  NE2 GLN 6 107      24.496   0.944   2.444  0.00  0.00      C1   N
ATOM    843  N   PRO 6 108      20.040   4.858   2.649  0.00  0.00      C1   N
ATOM    844  CA  PRO 6 108      19.117   6.000   2.788  0.00  0.00      C1   C
ATOM    845  C   PRO 6 108      18.733   6.563   1.411  0.00  0.00      C1   C
ATOM    846  O   PRO 6 108      19.496   6.668   0.465  0.00  0.00      C1   O
ATOM    847  CB  PRO 6 108      19.836   7.064   3.646  0.00  0.00      C1   C
ATOM    848  CG  PRO 6 108      20.968   6.327   4.281  0.00  0.00      C1   C
ATOM    849  CD  PRO 6 108      21.325   5.180   3.321  0.00  0.00      C1   C
ATOM    850  N   GLY 6 109      17.407   6.647   1.288  0.00  0.00      C1   N
ATOM    851  CA  GLY 6 109      16.781   6.949   0.006  0.00  0.00      C1   C
ATOM    852  C   GLY 6 109      16.225   5.814  -0.803  0.00  0.00      C1   C
ATOM    853  O   GLY 6 109      15.479   6.083  -1.729  0.00  0.00      C1   O
ATOM    854  N   GLN 6 110      16.519   4.568  -0.465  0.00  0.00      C1   N
ATOM    855  CA  GLN 6 110      15.733   3.492  -0.977  0.00  0.00      C1   C
ATOM    856  C   GLN 6 110      14.306   3.500  -0.319  0.00  0.00      C1   C
ATOM    857  O   GLN 6 110      13.995   4.187   0.726  0.00  0.00      C1   O
ATOM    858  CB  GLN 6 110      16.326   2.136  -0.811  0.00  0.00      C1   C
ATOM    859  CG  GLN 6 110      17.728   2.036  -1.324  0.00  0.00      C1   C
ATOM    860  CD  GLN 6 110      18.485   0.730  -0.947  0.00  0.00      C1   C
ATOM    861  OE1 GLN 6 110      18.269   0.143   0.159  0.00  0.00      C1   O
ATOM    862  NE2 GLN 6 110      19.412   0.325  -1.751  0.00  0.00      C1   N
ATOM    863  N   THR 6 111      13.444   2.739  -0.911  0.00  0.00      C1   N
ATOM    864  CA  THR 6 111      12.125   2.445  -0.274  0.00  0.00      C1   C
ATOM    865  C   THR 6 111      11.894   0.938  -0.001  0.00  0.00      C1   C
ATOM    866  O   THR 6 111      12.391   0.077  -0.757  0.00  0.00      C1   O
ATOM    867  CB  THR 6 111      11.022   3.255  -0.982  0.00  0.00      C1   C
ATOM    868  OG1 THR 6 111       9.820   2.981  -0.298  0.00  0.00      C1   O
ATOM    869  CG2 THR 6 111      10.788   2.956  -2.444  0.00  0.00      C1   C
ATOM    870  N   PHE 6 112      11.143   0.561   0.951  0.00  0.00      C1   N
ATOM    871  CA  PHE 6 112      10.921  -0.861   1.307  0.00  0.00      C1   C
ATOM    872  C   PHE 6 112       9.433  -1.039   1.755  0.00  0.00      C1   C
ATOM    873  O   PHE 6 112       8.820  -0.172   2.338  0.00  0.00      C1   O
ATOM    874  CB  PHE 6 112      11.862  -1.245   2.413  0.00  0.00      C1   C
ATOM    875  CG  PHE 6 112      11.590  -0.772   3.870  0.00  0.00      C1   C
ATOM    876  CD1 PHE 6 112      12.027   0.476   4.194  0.00  0.00      C1   C
ATOM    877  CD2 PHE 6 112      11.159  -1.614   4.879  0.00  0.00      C1   C
ATOM    878  CE1 PHE 6 112      12.072   0.950   5.519  0.00  0.00      C1   C
ATOM    879  CE2 PHE 6 112      11.192  -1.177   6.178  0.00  0.00      C1   C
ATOM    880  CZ  PHE 6 112      11.719   0.075   6.536  0.00  0.00      C1   C
ATOM    881  N   SER 6 113       8.935  -2.199   1.465  0.00  0.00      C1   N
ATOM    882  CA  SER 6 113       7.542  -2.518   1.801  0.00  0.00      C1   C
ATOM    883  C   SER 6 113       7.510  -3.127   3.231  0.00  0.00      C1   C
ATOM    884  O   SER 6 113       8.414  -3.793   3.763  0.00  0.00      C1   O
ATOM    885  CB  SER 6 113       6.770  -3.268   0.704  0.00  0.00      C1   C
ATOM    886  OG  SER 6 113       6.659  -2.611  -0.510  0.00  0.00      C1   O
ATOM    887  N   VAL 6 114       6.417  -2.865   3.978  0.00  0.00      C1   N
ATOM    888  CA  VAL 6 114       6.224  -3.447   5.338  0.00  0.00      C1   C
ATOM    889  C   VAL 6 114       4.931  -4.224   5.432  0.00  0.00      C1   C
ATOM    890  O   VAL 6 114       3.858  -3.643   5.412  0.00  0.00      C1   O
ATOM    891  CB  VAL 6 114       6.207  -2.384   6.419  0.00  0.00      C1   C
ATOM    892  CG1 VAL 6 114       6.449  -3.075   7.753  0.00  0.00      C1   C
ATOM    893  CG2 VAL 6 114       7.188  -1.244   6.146  0.00  0.00      C1   C
ATOM    894  N   LEU 6 115       5.139  -5.512   5.600  0.00  0.00      C1   N
ATOM    895  CA  LEU 6 115       4.089  -6.365   6.145  0.00  0.00      C1   C
ATOM    896  C   LEU 6 115       3.976  -6.050   7.603  0.00  0.00      C1   C
ATOM    897  O   LEU 6 115       4.851  -6.359   8.446  0.00  0.00      C1   O
ATOM    898  CB  LEU 6 115       4.268  -7.915   5.786  0.00  0.00      C1   C
ATOM    899  CG  LEU 6 115       2.985  -8.726   6.204  0.00  0.00      C1   C
ATOM    900  CD1 LEU 6 115       1.931  -8.597   5.128  0.00  0.00      C1   C
ATOM    901  CD2 LEU 6 115       3.261 -10.194   6.515  0.00  0.00      C1   C
ATOM    902  N   ALA 6 116       2.846  -5.417   7.906  0.00  0.00      C1   N
ATOM    903  CA  ALA 6 116       2.290  -5.283   9.257  0.00  0.00      C1   C
ATOM    904  C   ALA 6 116       1.586  -6.665   9.592  0.00  0.00      C1   C
ATOM    905  O   ALA 6 116       0.730  -7.139   8.874  0.00  0.00      C1   O
ATOM    906  CB  ALA 6 116       1.476  -4.025   9.418  0.00  0.00      C1   C
ATOM    907  N   CYS 6 117       1.947  -7.053  10.854  0.00  0.00      C1   N
ATOM    908  CA  CYS 6 117       1.651  -8.400  11.344  0.00  0.00      C1   C
ATOM    909  C   CYS 6 117       1.503  -8.312  12.781  0.00  0.00      C1   C
ATOM    910  O   CYS 6 117       2.455  -7.929  13.482  0.00  0.00      C1   O
ATOM    911  CB  CYS 6 117       2.800  -9.334  10.859  0.00  0.00      C1   C
ATOM    912  SG  CYS 6 117       2.106 -11.004  10.807  0.00  0.00      C1   S
ATOM    913  N   TYR 6 118       0.335  -8.627  13.231  0.00  0.00      C1   N
ATOM    914  CA  TYR 6 118       0.017  -8.794  14.647  0.00  0.00      C1   C
ATOM    915  C   TYR 6 118       0.401 -10.256  15.029  0.00  0.00      C1   C
ATOM    916  O   TYR 6 118      -0.343 -11.184  14.649  0.00  0.00      C1   O
ATOM    917  CB  TYR 6 118      -1.403  -8.246  14.920  0.00  0.00      C1   C
ATOM    918  CG  TYR 6 118      -1.825  -8.000  16.359  0.00  0.00      C1   C
ATOM    919  CD1 TYR 6 118      -0.885  -7.911  17.400  0.00  0.00      C1   C
ATOM    920  CD2 TYR 6 118      -3.195  -8.000  16.590  0.00  0.00      C1   C
ATOM    921  CE1 TYR 6 118      -1.369  -7.578  18.672  0.00  0.00      C1   C
ATOM    922  CE2 TYR 6 118      -3.637  -7.882  17.919  0.00  0.00      C1   C
ATOM    923  CZ  TYR 6 118      -2.725  -7.664  18.957  0.00  0.00      C1   C
ATOM    924  OH  TYR 6 118      -3.143  -7.268  20.216  0.00  0.00      C1   O
ATOM    925  N   ASN 6 119       1.533 -10.527  15.714  0.00  0.00      C1   N
ATOM    926  CA  ASN 6 119       1.927 -11.789  16.264  0.00  0.00      C1   C
ATOM    927  C   ASN 6 119       1.699 -13.016  15.369  0.00  0.00      C1   C
ATOM    928  O   ASN 6 119       1.100 -14.007  15.795  0.00  0.00      C1   O
ATOM    929  CB  ASN 6 119       1.399 -11.942  17.725  0.00  0.00      C1   C
ATOM    930  CG  ASN 6 119       2.015 -10.851  18.626  0.00  0.00      C1   C
ATOM    931  ND2 ASN 6 119       1.330 -10.556  19.691  0.00  0.00      C1   N
ATOM    932  OD1 ASN 6 119       3.029 -10.281  18.478  0.00  0.00      C1   O
ATOM    933  N   GLY 6 120       2.096 -12.964  14.086  0.00  0.00      C1   N
ATOM    934  CA  GLY 6 120       1.853 -14.006  13.176  0.00  0.00      C1   C
ATOM    935  C   GLY 6 120       0.542 -13.993  12.397  0.00  0.00      C1   C
ATOM    936  O   GLY 6 120       0.378 -14.851  11.550  0.00  0.00      C1   O
ATOM    937  N   SER 6 121      -0.364 -13.003  12.500  0.00  0.00      C1   N
ATOM    938  CA  SER 6 121      -1.544 -12.836  11.706  0.00  0.00      C1   C
ATOM    939  C   SER 6 121      -1.454 -11.481  10.978  0.00  0.00      C1   C
ATOM    940  O   SER 6 121      -1.555 -10.445  11.593  0.00  0.00      C1   O
ATOM    941  CB  SER 6 121      -2.769 -12.978  12.628  0.00  0.00      C1   C
ATOM    942  OG  SER 6 121      -3.237 -14.341  12.572  0.00  0.00      C1   O
ATOM    943  N   PRO 6 122      -1.271 -11.448   9.685  0.00  0.00      C1   N
ATOM    944  CA  PRO 6 122      -1.140 -10.351   8.764  0.00  0.00      C1   C
ATOM    945  C   PRO 6 122      -2.169  -9.335   8.936  0.00  0.00      C1   C
ATOM    946  O   PRO 6 122      -3.409  -9.632   8.953  0.00  0.00      C1   O
ATOM    947  CB  PRO 6 122      -1.148 -10.905   7.300  0.00  0.00      C1   C
ATOM    948  CG  PRO 6 122      -0.533 -12.256   7.546  0.00  0.00      C1   C
ATOM    949  CD  PRO 6 122      -1.093 -12.678   8.879  0.00  0.00      C1   C
ATOM    950  N   SER 6 123      -1.795  -8.042   9.137  0.00  0.00      C1   N
ATOM    951  CA  SER 6 123      -2.764  -6.944   9.294  0.00  0.00      C1   C
ATOM    952  C   SER 6 123      -2.843  -6.094   7.944  0.00  0.00      C1   C
ATOM    953  O   SER 6 123      -3.938  -5.823   7.483  0.00  0.00      C1   O
ATOM    954  CB  SER 6 123      -2.516  -6.066  10.441  0.00  0.00      C1   C
ATOM    955  OG  SER 6 123      -1.334  -5.283  10.303  0.00  0.00      C1   O
ATOM    956  N   GLY 6 124      -1.665  -5.794   7.374  0.00  0.00      C1   N
ATOM    957  CA  GLY 6 124      -1.585  -4.769   6.351  0.00  0.00      C1   C
ATOM    958  C   GLY 6 124      -0.188  -4.699   5.807  0.00  0.00      C1   C
ATOM    959  O   GLY 6 124       0.708  -5.489   6.063  0.00  0.00      C1   O
ATOM    960  N   VAL 6 125      -0.057  -3.806   4.771  0.00  0.00      C1   N
ATOM    961  CA  VAL 6 125       1.107  -3.654   3.921  0.00  0.00      C1   C
ATOM    962  C   VAL 6 125       1.024  -2.203   3.326  0.00  0.00      C1   C
ATOM    963  O   VAL 6 125       0.086  -1.728   2.751  0.00  0.00      C1   O
ATOM    964  CB  VAL 6 125       1.253  -4.782   2.859  0.00  0.00      C1   C
ATOM    965  CG1 VAL 6 125       0.503  -4.665   1.537  0.00  0.00      C1   C
ATOM    966  CG2 VAL 6 125       2.755  -5.050   2.647  0.00  0.00      C1   C
ATOM    967  N   TYR 6 126       2.172  -1.631   3.499  0.00  0.00      C1   N
ATOM    968  CA  TYR 6 126       2.399  -0.243   2.902  0.00  0.00      C1   C
ATOM    969  C   TYR 6 126       3.878  -0.245   2.397  0.00  0.00      C1   C
ATOM    970  O   TYR 6 126       4.712  -1.161   2.485  0.00  0.00      C1   O
ATOM    971  CB  TYR 6 126       2.022   0.814   3.948  0.00  0.00      C1   C
ATOM    972  CG  TYR 6 126       2.892   0.826   5.233  0.00  0.00      C1   C
ATOM    973  CD1 TYR 6 126       4.088   1.685   5.361  0.00  0.00      C1   C
ATOM    974  CD2 TYR 6 126       2.496  -0.097   6.311  0.00  0.00      C1   C
ATOM    975  CE1 TYR 6 126       4.688   1.716   6.650  0.00  0.00      C1   C
ATOM    976  CE2 TYR 6 126       3.173  -0.040   7.506  0.00  0.00      C1   C
ATOM    977  CZ  TYR 6 126       4.243   0.861   7.723  0.00  0.00      C1   C
ATOM    978  OH  TYR 6 126       4.786   1.013   8.986  0.00  0.00      C1   O
ATOM    979  N   GLN 6 127       4.345   0.930   1.908  0.00  0.00      C1   N
ATOM    980  CA  GLN 6 127       5.759   1.108   1.682  0.00  0.00      C1   C
ATOM    981  C   GLN 6 127       6.225   2.400   2.348  0.00  0.00      C1   C
ATOM    982  O   GLN 6 127       5.541   3.397   2.561  0.00  0.00      C1   O
ATOM    983  CB  GLN 6 127       5.813   1.237   0.161  0.00  0.00      C1   C
ATOM    984  CG  GLN 6 127       7.158   1.064  -0.443  0.00  0.00      C1   C
ATOM    985  CD  GLN 6 127       7.032   1.214  -1.948  0.00  0.00      C1   C
ATOM    986  OE1 GLN 6 127       7.092   0.341  -2.777  0.00  0.00      C1   O
ATOM    987  NE2 GLN 6 127       7.014   2.430  -2.430  0.00  0.00      C1   N
ATOM    988  N   CYS 6 128       7.567   2.397   2.609  0.00  0.00      C1   N
ATOM    989  CA  CYS 6 128       8.281   3.475   3.282  0.00  0.00      C1   C
ATOM    990  C   CYS 6 128       9.662   3.812   2.837  0.00  0.00      C1   C
ATOM    991  O   CYS 6 128      10.575   2.938   2.806  0.00  0.00      C1   O
ATOM    992  CB  CYS 6 128       8.146   3.450   4.804  0.00  0.00      C1   C
ATOM    993  SG  CYS 6 128       8.681   1.855   5.518  0.00  0.00      C1   S
ATOM    994  N   ALA 6 129       9.961   5.075   2.510  0.00  0.00      C1   N
ATOM    995  CA  ALA 6 129      11.253   5.555   2.230  0.00  0.00      C1   C
ATOM    996  C   ALA 6 129      12.073   5.796   3.456  0.00  0.00      C1   C
ATOM    997  O   ALA 6 129      11.639   6.345   4.543  0.00  0.00      C1   O
ATOM    998  CB  ALA 6 129      11.249   6.780   1.334  0.00  0.00      C1   C
ATOM    999  N   MET 6 130      13.272   5.225   3.435  0.00  0.00      C1   N
ATOM   1000  CA  MET 6 130      14.208   5.254   4.586  0.00  0.00      C1   C
ATOM   1001  C   MET 6 130      15.023   6.528   4.471  0.00  0.00      C1   C
ATOM   1002  O   MET 6 130      15.673   6.843   3.466  0.00  0.00      C1   O
ATOM   1003  CB  MET 6 130      15.074   3.978   4.534  0.00  0.00      C1   C
ATOM   1004  CG  MET 6 130      16.002   3.883   5.696  0.00  0.00      C1   C
ATOM   1005  SD  MET 6 130      15.406   3.678   7.365  0.00  0.00      C1   S
ATOM   1006  CE  MET 6 130      15.263   1.851   7.381  0.00  0.00      C1   C
ATOM   1007  N   ARG 6 131      15.006   7.412   5.431  0.00  0.00      C1   N
ATOM   1008  CA  ARG 6 131      15.766   8.643   5.482  0.00  0.00      C1   C
ATOM   1009  C   ARG 6 131      17.101   8.363   6.228  0.00  0.00      C1   C
ATOM   1010  O   ARG 6 131      17.300   7.338   6.864  0.00  0.00      C1   O
ATOM   1011  CB  ARG 6 131      14.779   9.747   5.950  0.00  0.00      C1   C
ATOM   1012  CG  ARG 6 131      13.729  10.034   4.789  0.00  0.00      C1   C
ATOM   1013  CD  ARG 6 131      12.947  11.204   5.291  0.00  0.00      C1   C
ATOM   1014  NE  ARG 6 131      11.735  11.422   4.462  0.00  0.00      C1   N
ATOM   1015  CZ  ARG 6 131      11.544  12.015   3.318  0.00  0.00      C1   C
ATOM   1016  NH1 ARG 6 131      12.506  12.703   2.728  0.00  0.00      C1   N
ATOM   1017  NH2 ARG 6 131      10.409  11.887   2.674  0.00  0.00      C1   N
ATOM   1018  N   PRO 6 132      18.020   9.289   6.250  0.00  0.00      C1   N
ATOM   1019  CA  PRO 6 132      19.345   9.153   6.941  0.00  0.00      C1   C
ATOM   1020  C   PRO 6 132      19.193   9.352   8.457  0.00  0.00      C1   C
ATOM   1021  O   PRO 6 132      20.158   9.092   9.142  0.00  0.00      C1   O
ATOM   1022  CB  PRO 6 132      20.289  10.235   6.386  0.00  0.00      C1   C
ATOM   1023  CG  PRO 6 132      19.735  10.576   5.014  0.00  0.00      C1   C
ATOM   1024  CD  PRO 6 132      18.228  10.231   5.194  0.00  0.00      C1   C
ATOM   1025  N   ASN 6 133      18.053   9.655   8.966  0.00  0.00      C1   N
ATOM   1026  CA  ASN 6 133      17.588   9.562  10.369  0.00  0.00      C1   C
ATOM   1027  C   ASN 6 133      17.190   8.089  10.672  0.00  0.00      C1   C
ATOM   1028  O   ASN 6 133      17.011   7.792  11.871  0.00  0.00      C1   O
ATOM   1029  CB  ASN 6 133      16.545  10.605  10.812  0.00  0.00      C1   C
ATOM   1030  CG  ASN 6 133      15.140  10.437  10.245  0.00  0.00      C1   C
ATOM   1031  OD1 ASN 6 133      14.706   9.438   9.731  0.00  0.00      C1   O
ATOM   1032  ND2 ASN 6 133      14.414  11.459  10.481  0.00  0.00      C1   N
ATOM   1033  N   PHE 6 134      17.039   7.162   9.722  0.00  0.00      C1   N
ATOM   1034  CA  PHE 6 134      16.848   5.655  10.003  0.00  0.00      C1   C
ATOM   1035  C   PHE 6 134      15.546   5.300  10.817  0.00  0.00      C1   C
ATOM   1036  O   PHE 6 134      15.472   4.139  11.225  0.00  0.00      C1   O
ATOM   1037  CB  PHE 6 134      18.183   4.988  10.381  0.00  0.00      C1   C
ATOM   1038  CG  PHE 6 134      19.329   5.032   9.405  0.00  0.00      C1   C
ATOM   1039  CD1 PHE 6 134      20.438   5.835   9.729  0.00  0.00      C1   C
ATOM   1040  CD2 PHE 6 134      19.235   4.265   8.201  0.00  0.00      C1   C
ATOM   1041  CE1 PHE 6 134      21.503   5.803   8.850  0.00  0.00      C1   C
ATOM   1042  CE2 PHE 6 134      20.261   4.365   7.270  0.00  0.00      C1   C
ATOM   1043  CZ  PHE 6 134      21.452   5.035   7.612  0.00  0.00      C1   C
ATOM   1044  N   THR 6 135      14.533   6.146  10.917  0.00  0.00      C1   N
ATOM   1045  CA  THR 6 135      13.264   5.849  11.605  0.00  0.00      C1   C
ATOM   1046  C   THR 6 135      12.077   6.008  10.648  0.00  0.00      C1   C
ATOM   1047  O   THR 6 135      12.085   6.773   9.759  0.00  0.00      C1   O
ATOM   1048  CB  THR 6 135      13.000   6.686  12.903  0.00  0.00      C1   C
ATOM   1049  OG1 THR 6 135      13.325   8.054  12.555  0.00  0.00      C1   O
ATOM   1050  CG2 THR 6 135      13.925   6.258  14.053  0.00  0.00      C1   C
ATOM   1051  N   ILE 6 136      11.000   5.270  10.931  0.00  0.00      C1   N
ATOM   1052  CA  ILE 6 136       9.891   5.076  10.044  0.00  0.00      C1   C
ATOM   1053  C   ILE 6 136       8.543   5.291  10.714  0.00  0.00      C1   C
ATOM   1054  O   ILE 6 136       8.409   5.154  11.916  0.00  0.00      C1   O
ATOM   1055  CB  ILE 6 136       9.837   3.796   9.171  0.00  0.00      C1   C
ATOM   1056  CG1 ILE 6 136       9.733   2.592  10.096  0.00  0.00      C1   C
ATOM   1057  CG2 ILE 6 136      11.120   3.684   8.376  0.00  0.00      C1   C
ATOM   1058  CD1 ILE 6 136       9.429   1.281   9.347  0.00  0.00      C1   C
ATOM   1059  N   LYS 6 137       7.505   5.735   9.997  0.00  0.00      C1   N
ATOM   1060  CA  LYS 6 137       6.121   5.700  10.475  0.00  0.00      C1   C
ATOM   1061  C   LYS 6 137       5.508   4.316  10.295  0.00  0.00      C1   C
ATOM   1062  O   LYS 6 137       5.772   3.629   9.291  0.00  0.00      C1   O
ATOM   1063  CB  LYS 6 137       5.243   6.764   9.867  0.00  0.00      C1   C
ATOM   1064  CG  LYS 6 137       5.671   8.219  10.130  0.00  0.00      C1   C
ATOM   1065  CD  LYS 6 137       5.843   8.565  11.631  0.00  0.00      C1   C
ATOM   1066  CE  LYS 6 137       5.758  10.072  11.991  0.00  0.00      C1   C
ATOM   1067  NZ  LYS 6 137       6.847  10.800  11.306  0.00  0.00      C1   N
ATOM   1068  N   GLY 6 138       4.834   3.850  11.344  0.00  0.00      C1   N
ATOM   1069  CA  GLY 6 138       4.240   2.558  11.390  0.00  0.00      C1   C
ATOM   1070  C   GLY 6 138       2.719   2.526  11.399  0.00  0.00      C1   C
ATOM   1071  O   GLY 6 138       2.041   3.243  12.115  0.00  0.00      C1   O
ATOM   1072  N   SER 6 139       2.204   1.457  10.674  0.00  0.00      C1   N
ATOM   1073  CA  SER 6 139       0.743   1.213  10.771  0.00  0.00      C1   C
ATOM   1074  C   SER 6 139       0.529   0.104  11.884  0.00  0.00      C1   C
ATOM   1075  O   SER 6 139      -0.029  -0.981  11.598  0.00  0.00      C1   O
ATOM   1076  CB  SER 6 139       0.223   0.671   9.364  0.00  0.00      C1   C
ATOM   1077  OG  SER 6 139       0.324   1.598   8.256  0.00  0.00      C1   O
ATOM   1078  N   PHE 6 140       0.925   0.260  13.140  0.00  0.00      C1   N
ATOM   1079  CA  PHE 6 140       0.885  -0.756  14.121  0.00  0.00      C1   C
ATOM   1080  C   PHE 6 140      -0.124  -0.450  15.242  0.00  0.00      C1   C
ATOM   1081  O   PHE 6 140      -0.423   0.706  15.604  0.00  0.00      C1   O
ATOM   1082  CB  PHE 6 140       2.410  -0.812  14.642  0.00  0.00      C1   C
ATOM   1083  CG  PHE 6 140       3.465  -1.100  13.588  0.00  0.00      C1   C
ATOM   1084  CD1 PHE 6 140       3.314  -2.099  12.540  0.00  0.00      C1   C
ATOM   1085  CD2 PHE 6 140       4.636  -0.391  13.581  0.00  0.00      C1   C
ATOM   1086  CE1 PHE 6 140       4.194  -2.141  11.413  0.00  0.00      C1   C
ATOM   1087  CE2 PHE 6 140       5.633  -0.510  12.534  0.00  0.00      C1   C
ATOM   1088  CZ  PHE 6 140       5.339  -1.344  11.422  0.00  0.00      C1   C
ATOM   1089  N   LEU 6 141      -0.597  -1.525  15.929  0.00  0.00      C1   N
ATOM   1090  CA  LEU 6 141      -1.146  -1.396  17.255  0.00  0.00      C1   C
ATOM   1091  C   LEU 6 141      -0.057  -1.154  18.303  0.00  0.00      C1   C
ATOM   1092  O   LEU 6 141       1.114  -1.591  18.117  0.00  0.00      C1   O
ATOM   1093  CB  LEU 6 141      -1.937  -2.622  17.662  0.00  0.00      C1   C
ATOM   1094  CG  LEU 6 141      -3.225  -2.896  16.861  0.00  0.00      C1   C
ATOM   1095  CD1 LEU 6 141      -4.100  -3.892  17.467  0.00  0.00      C1   C
ATOM   1096  CD2 LEU 6 141      -4.094  -1.679  16.618  0.00  0.00      C1   C
ATOM   1097  N   ASN 6 142      -0.447  -0.361  19.326  0.00  0.00      C1   N
ATOM   1098  CA  ASN 6 142       0.379   0.091  20.420  0.00  0.00      C1   C
ATOM   1099  C   ASN 6 142       1.044  -1.037  21.186  0.00  0.00      C1   C
ATOM   1100  O   ASN 6 142       0.335  -1.826  21.768  0.00  0.00      C1   O
ATOM   1101  CB  ASN 6 142      -0.475   1.027  21.297  0.00  0.00      C1   C
ATOM   1102  CG  ASN 6 142       0.467   2.105  21.801  0.00  0.00      C1   C
ATOM   1103  OD1 ASN 6 142       1.083   2.717  20.969  0.00  0.00      C1   O
ATOM   1104  ND2 ASN 6 142       0.783   2.309  23.051  0.00  0.00      C1   N
ATOM   1105  N   GLY 6 143       2.356  -1.075  21.192  0.00  0.00      C1   N
ATOM   1106  CA  GLY 6 143       3.011  -2.140  21.898  0.00  0.00      C1   C
ATOM   1107  C   GLY 6 143       3.244  -3.418  21.161  0.00  0.00      C1   C
ATOM   1108  O   GLY 6 143       3.951  -4.248  21.671  0.00  0.00      C1   O
ATOM   1109  N   SER 6 144       2.605  -3.614  19.974  0.00  0.00      C1   N
ATOM   1110  CA  SER 6 144       2.731  -4.753  19.079  0.00  0.00      C1   C
ATOM   1111  C   SER 6 144       3.936  -4.501  18.190  0.00  0.00      C1   C
ATOM   1112  O   SER 6 144       4.092  -3.424  17.665  0.00  0.00      C1   O
ATOM   1113  CB  SER 6 144       1.538  -5.087  18.365  0.00  0.00      C1   C
ATOM   1114  OG  SER 6 144       0.913  -4.208  17.376  0.00  0.00      C1   O
ATOM   1115  N   CYS 6 145       4.792  -5.486  18.119  0.00  0.00      C1   N
ATOM   1116  CA  CYS 6 145       5.997  -5.476  17.170  0.00  0.00      C1   C
ATOM   1117  C   CYS 6 145       6.326  -6.859  16.522  0.00  0.00      C1   C
ATOM   1118  O   CYS 6 145       5.751  -7.866  16.820  0.00  0.00      C1   O
ATOM   1119  CB  CYS 6 145       7.216  -4.803  17.877  0.00  0.00      C1   C
ATOM   1120  SG  CYS 6 145       8.248  -6.040  18.758  0.00  0.00      C1   S
ATOM   1121  N   GLY 6 146       7.436  -6.762  15.734  0.00  0.00      C1   N
ATOM   1122  CA  GLY 6 146       8.082  -7.707  14.927  0.00  0.00      C1   C
ATOM   1123  C   GLY 6 146       7.806  -7.748  13.442  0.00  0.00      C1   C
ATOM   1124  O   GLY 6 146       8.240  -8.641  12.700  0.00  0.00      C1   O
ATOM   1125  N   SER 6 147       6.973  -6.824  12.989  0.00  0.00      C1   N
ATOM   1126  CA  SER 6 147       6.646  -6.580  11.574  0.00  0.00      C1   C
ATOM   1127  C   SER 6 147       7.921  -6.647  10.627  0.00  0.00      C1   C
ATOM   1128  O   SER 6 147       8.881  -5.961  10.838  0.00  0.00      C1   O
ATOM   1129  CB  SER 6 147       5.923  -5.291  11.283  0.00  0.00      C1   C
ATOM   1130  OG  SER 6 147       4.531  -5.467  11.695  0.00  0.00      C1   O
ATOM   1131  N   VAL 6 148       7.767  -7.374   9.481  0.00  0.00      C1   N
ATOM   1132  CA  VAL 6 148       8.931  -7.569   8.592  0.00  0.00      C1   C
ATOM   1133  C   VAL 6 148       8.833  -6.562   7.424  0.00  0.00      C1   C
ATOM   1134  O   VAL 6 148       7.748  -6.511   6.813  0.00  0.00      C1   O
ATOM   1135  CB  VAL 6 148       8.910  -8.989   8.146  0.00  0.00      C1   C
ATOM   1136  CG1 VAL 6 148       9.697  -9.327   6.837  0.00  0.00      C1   C
ATOM   1137  CG2 VAL 6 148       9.629  -9.784   9.290  0.00  0.00      C1   C
ATOM   1138  N   GLY 6 149       9.953  -5.888   7.049  0.00  0.00      C1   N
ATOM   1139  CA  GLY 6 149      10.111  -5.089   5.846  0.00  0.00      C1   C
ATOM   1140  C   GLY 6 149      10.918  -5.928   4.777  0.00  0.00      C1   C
ATOM   1141  O   GLY 6 149      11.850  -6.661   5.112  0.00  0.00      C1   O
ATOM   1142  N   PHE 6 150      10.513  -5.819   3.504  0.00  0.00      C1   N
ATOM   1143  CA  PHE 6 150      11.011  -6.624   2.360  0.00  0.00      C1   C
ATOM   1144  C   PHE 6 150      10.950  -5.870   1.015  0.00  0.00      C1   C
ATOM   1145  O   PHE 6 150      10.199  -4.961   0.928  0.00  0.00      C1   O
ATOM   1146  CB  PHE 6 150      10.205  -7.909   2.292  0.00  0.00      C1   C
ATOM   1147  CG  PHE 6 150       8.899  -7.748   1.576  0.00  0.00      C1   C
ATOM   1148  CD1 PHE 6 150       7.857  -7.177   2.316  0.00  0.00      C1   C
ATOM   1149  CD2 PHE 6 150       8.671  -8.110   0.206  0.00  0.00      C1   C
ATOM   1150  CE1 PHE 6 150       6.659  -6.908   1.748  0.00  0.00      C1   C
ATOM   1151  CE2 PHE 6 150       7.434  -7.902  -0.347  0.00  0.00      C1   C
ATOM   1152  CZ  PHE 6 150       6.416  -7.313   0.458  0.00  0.00      C1   C
ATOM   1153  N   ASN 6 151      11.638  -6.243  -0.073  0.00  0.00      C1   N
ATOM   1154  CA  ASN 6 151      11.312  -5.822  -1.433  0.00  0.00      C1   C
ATOM   1155  C   ASN 6 151      11.247  -7.011  -2.338  0.00  0.00      C1   C
ATOM   1156  O   ASN 6 151      11.690  -8.137  -2.071  0.00  0.00      C1   O
ATOM   1157  CB  ASN 6 151      12.327  -4.717  -1.957  0.00  0.00      C1   C
ATOM   1158  CG  ASN 6 151      12.228  -3.444  -1.153  0.00  0.00      C1   C
ATOM   1159  OD1 ASN 6 151      11.100  -3.009  -0.864  0.00  0.00      C1   O
ATOM   1160  ND2 ASN 6 151      13.313  -2.764  -0.778  0.00  0.00      C1   N
ATOM   1161  N   ILE 6 152      10.841  -6.905  -3.634  0.00  0.00      C1   N
ATOM   1162  CA  ILE 6 152      11.090  -7.952  -4.669  0.00  0.00      C1   C
ATOM   1163  C   ILE 6 152      12.300  -7.415  -5.509  0.00  0.00      C1   C
ATOM   1164  O   ILE 6 152      12.144  -6.313  -6.069  0.00  0.00      C1   O
ATOM   1165  CB  ILE 6 152       9.807  -8.352  -5.477  0.00  0.00      C1   C
ATOM   1166  CG1 ILE 6 152       8.846  -9.215  -4.648  0.00  0.00      C1   C
ATOM   1167  CG2 ILE 6 152      10.180  -9.220  -6.732  0.00  0.00      C1   C
ATOM   1168  CD1 ILE 6 152       7.336  -9.014  -4.937  0.00  0.00      C1   C
ATOM   1169  N   ASP 6 153      13.439  -8.213  -5.557  0.00  0.00      C1   N
ATOM   1170  CA  ASP 6 153      14.582  -7.982  -6.385  0.00  0.00      C1   C
ATOM   1171  C   ASP 6 153      14.678  -9.023  -7.519  0.00  0.00      C1   C
ATOM   1172  O   ASP 6 153      15.017 -10.193  -7.312  0.00  0.00      C1   O
ATOM   1173  CB  ASP 6 153      15.850  -8.020  -5.451  0.00  0.00      C1   C
ATOM   1174  CG  ASP 6 153      17.100  -7.615  -6.227  0.00  0.00      C1   C
ATOM   1175  OD1 ASP 6 153      16.977  -7.157  -7.383  0.00  0.00      C1   O
ATOM   1176  OD2 ASP 6 153      18.221  -7.593  -5.620  0.00  0.00      C1   O
ATOM   1177  N   TYR 6 154      14.293  -8.567  -8.694  0.00  0.00      C1   N
ATOM   1178  CA  TYR 6 154      14.008  -9.286  -9.952  0.00  0.00      C1   C
ATOM   1179  C   TYR 6 154      12.807 -10.264  -9.791  0.00  0.00      C1   C
ATOM   1180  O   TYR 6 154      11.640  -9.884 -10.008  0.00  0.00      C1   O
ATOM   1181  CB  TYR 6 154      15.299  -9.893 -10.461  0.00  0.00      C1   C
ATOM   1182  CG  TYR 6 154      15.113 -10.274 -11.923  0.00  0.00      C1   C
ATOM   1183  CD1 TYR 6 154      15.050  -9.245 -12.911  0.00  0.00      C1   C
ATOM   1184  CD2 TYR 6 154      15.037 -11.596 -12.302  0.00  0.00      C1   C
ATOM   1185  CE1 TYR 6 154      15.157  -9.657 -14.269  0.00  0.00      C1   C
ATOM   1186  CE2 TYR 6 154      15.070 -12.020 -13.636  0.00  0.00      C1   C
ATOM   1187  CZ  TYR 6 154      15.084 -11.037 -14.631  0.00  0.00      C1   C
ATOM   1188  OH  TYR 6 154      15.094 -11.331 -15.949  0.00  0.00      C1   O
ATOM   1189  N   ASP 6 155      13.085 -11.455  -9.226  0.00  0.00      C1   N
ATOM   1190  CA  ASP 6 155      12.107 -12.444  -8.792  0.00  0.00      C1   C
ATOM   1191  C   ASP 6 155      12.269 -12.882  -7.319  0.00  0.00      C1   C
ATOM   1192  O   ASP 6 155      11.628 -13.835  -6.864  0.00  0.00      C1   O
ATOM   1193  CB  ASP 6 155      12.062 -13.753  -9.662  0.00  0.00      C1   C
ATOM   1194  CG  ASP 6 155      13.477 -14.409  -9.776  0.00  0.00      C1   C
ATOM   1195  OD1 ASP 6 155      13.615 -15.547 -10.248  0.00  0.00      C1   O
ATOM   1196  OD2 ASP 6 155      14.497 -13.755  -9.376  0.00  0.00      C1   O
ATOM   1197  N   CYS 6 156      13.054 -12.191  -6.500  0.00  0.00      C1   N
ATOM   1198  CA  CYS 6 156      13.605 -12.735  -5.257  0.00  0.00      C1   C
ATOM   1199  C   CYS 6 156      13.148 -11.725  -4.130  0.00  0.00      C1   C
ATOM   1200  O   CYS 6 156      13.119 -10.506  -4.267  0.00  0.00      C1   O
ATOM   1201  CB  CYS 6 156      15.089 -12.972  -5.261  0.00  0.00      C1   C
ATOM   1202  SG  CYS 6 156      15.554 -13.800  -3.733  0.00  0.00      C1   S
ATOM   1203  N   VAL 6 157      12.796 -12.241  -2.949  0.00  0.00      C1   N
ATOM   1204  CA  VAL 6 157      12.339 -11.398  -1.791  0.00  0.00      C1   C
ATOM   1205  C   VAL 6 157      13.540 -10.984  -0.969  0.00  0.00      C1   C
ATOM   1206  O   VAL 6 157      14.147 -11.839  -0.304  0.00  0.00      C1   O
ATOM   1207  CB  VAL 6 157      11.225 -12.067  -0.983  0.00  0.00      C1   C
ATOM   1208  CG1 VAL 6 157      10.736 -11.290   0.268  0.00  0.00      C1   C
ATOM   1209  CG2 VAL 6 157      10.054 -12.363  -1.919  0.00  0.00      C1   C
ATOM   1210  N   SER 6 158      13.899  -9.698  -1.021  0.00  0.00      C1   N
ATOM   1211  CA  SER 6 158      15.090  -9.122  -0.317  0.00  0.00      C1   C
ATOM   1212  C   SER 6 158      14.511  -8.805   1.089  0.00  0.00      C1   C
ATOM   1213  O   SER 6 158      13.973  -7.685   1.290  0.00  0.00      C1   O
ATOM   1214  CB  SER 6 158      15.608  -7.905  -1.157  0.00  0.00      C1   C
ATOM   1215  OG  SER 6 158      16.540  -8.540  -2.040  0.00  0.00      C1   O
ATOM   1216  N   PHE 6 159      14.604  -9.719   2.011  0.00  0.00      C1   N
ATOM   1217  CA  PHE 6 159      14.173  -9.570   3.461  0.00  0.00      C1   C
ATOM   1218  C   PHE 6 159      15.107  -8.452   4.053  0.00  0.00      C1   C
ATOM   1219  O   PHE 6 159      16.273  -8.576   4.041  0.00  0.00      C1   O
ATOM   1220  CB  PHE 6 159      14.329 -10.866   4.281  0.00  0.00      C1   C
ATOM   1221  CG  PHE 6 159      13.122 -11.872   4.280  0.00  0.00      C1   C
ATOM   1222  CD1 PHE 6 159      11.894 -11.446   4.658  0.00  0.00      C1   C
ATOM   1223  CD2 PHE 6 159      13.317 -13.239   4.020  0.00  0.00      C1   C
ATOM   1224  CE1 PHE 6 159      10.754 -12.291   4.582  0.00  0.00      C1   C
ATOM   1225  CE2 PHE 6 159      12.229 -14.018   3.848  0.00  0.00      C1   C
ATOM   1226  CZ  PHE 6 159      10.949 -13.594   4.141  0.00  0.00      C1   C
ATOM   1227  N   CYS 6 160      14.549  -7.244   4.364  0.00  0.00      C1   N
ATOM   1228  CA  CYS 6 160      15.538  -6.177   4.671  0.00  0.00      C1   C
ATOM   1229  C   CYS 6 160      15.376  -5.591   6.038  0.00  0.00      C1   C
ATOM   1230  O   CYS 6 160      16.332  -5.039   6.623  0.00  0.00      C1   O
ATOM   1231  CB  CYS 6 160      15.487  -5.140   3.458  0.00  0.00      C1   C
ATOM   1232  SG  CYS 6 160      13.841  -4.434   3.137  0.00  0.00      C1   S
ATOM   1233  N   TYR 6 161      14.218  -5.721   6.703  0.00  0.00      C1   N
ATOM   1234  CA  TYR 6 161      13.920  -5.000   7.897  0.00  0.00      C1   C
ATOM   1235  C   TYR 6 161      13.175  -5.833   8.947  0.00  0.00      C1   C
ATOM   1236  O   TYR 6 161      12.264  -6.568   8.573  0.00  0.00      C1   O
ATOM   1237  CB  TYR 6 161      13.268  -3.642   7.624  0.00  0.00      C1   C
ATOM   1238  CG  TYR 6 161      12.905  -2.688   8.751  0.00  0.00      C1   C
ATOM   1239  CD1 TYR 6 161      13.840  -1.765   9.185  0.00  0.00      C1   C
ATOM   1240  CD2 TYR 6 161      11.690  -2.747   9.313  0.00  0.00      C1   C
ATOM   1241  CE1 TYR 6 161      13.422  -0.912  10.285  0.00  0.00      C1   C
ATOM   1242  CE2 TYR 6 161      11.269  -2.061  10.459  0.00  0.00      C1   C
ATOM   1243  CZ  TYR 6 161      12.148  -1.041  10.892  0.00  0.00      C1   C
ATOM   1244  OH  TYR 6 161      11.838  -0.302  11.937  0.00  0.00      C1   O
ATOM   1245  N   MET 6 162      13.476  -5.534  10.242  0.00  0.00      C1   N
ATOM   1246  CA  MET 6 162      12.608  -5.984  11.259  0.00  0.00      C1   C
ATOM   1247  C   MET 6 162      12.257  -4.853  12.238  0.00  0.00      C1   C
ATOM   1248  O   MET 6 162      13.183  -4.228  12.766  0.00  0.00      C1   O
ATOM   1249  CB  MET 6 162      13.105  -7.263  11.891  0.00  0.00      C1   C
ATOM   1250  CG  MET 6 162      11.931  -8.063  12.340  0.00  0.00      C1   C
ATOM   1251  SD  MET 6 162      12.454  -9.721  12.967  0.00  0.00      C1   S
ATOM   1252  CE  MET 6 162      10.912 -10.478  13.088  0.00  0.00      C1   C
ATOM   1253  N   HIS 6 163      10.965  -4.504  12.506  0.00  0.00      C1   N
ATOM   1254  CA  HIS 6 163      10.475  -3.644  13.589  0.00  0.00      C1   C
ATOM   1255  C   HIS 6 163      10.826  -4.161  15.013  0.00  0.00      C1   C
ATOM   1256  O   HIS 6 163      10.233  -5.154  15.456  0.00  0.00      C1   O
ATOM   1257  CB  HIS 6 163       8.964  -3.457  13.468  0.00  0.00      C1   C
ATOM   1258  CG  HIS 6 163       8.424  -2.793  14.750  0.00  0.00      C1   C
ATOM   1259  ND1 HIS 6 163       7.134  -2.910  15.177  0.00  0.00      C1   N
ATOM   1260  CD2 HIS 6 163       8.979  -1.648  15.238  0.00  0.00      C1   C
ATOM   1261  CE1 HIS 6 163       6.890  -1.835  15.884  0.00  0.00      C1   C
ATOM   1262  NE2 HIS 6 163       7.933  -1.014  15.932  0.00  0.00      C1   N
ATOM   1263  N   HIS 6 164      11.723  -3.450  15.706  0.00  0.00      C1   N
ATOM   1264  CA  HIS 6 164      12.052  -3.677  17.058  0.00  0.00      C1   C
ATOM   1265  C   HIS 6 164      11.073  -2.848  17.986  0.00  0.00      C1   C
ATOM   1266  O   HIS 6 164      10.444  -3.490  18.856  0.00  0.00      C1   O
ATOM   1267  CB  HIS 6 164      13.508  -3.406  17.434  0.00  0.00      C1   C
ATOM   1268  CG  HIS 6 164      14.362  -4.523  16.991  0.00  0.00      C1   C
ATOM   1269  ND1 HIS 6 164      15.340  -5.127  17.771  0.00  0.00      C1   N
ATOM   1270  CD2 HIS 6 164      14.385  -5.154  15.794  0.00  0.00      C1   C
ATOM   1271  CE1 HIS 6 164      15.886  -6.109  17.026  0.00  0.00      C1   C
ATOM   1272  NE2 HIS 6 164      15.381  -6.118  15.811  0.00  0.00      C1   N
ATOM   1273  N   MET 6 165      10.965  -1.538  17.793  0.00  0.00      C1   N
ATOM   1274  CA  MET 6 165      10.281  -0.744  18.819  0.00  0.00      C1   C
ATOM   1275  C   MET 6 165       9.836   0.584  18.306  0.00  0.00      C1   C
ATOM   1276  O   MET 6 165      10.354   1.030  17.331  0.00  0.00      C1   O
ATOM   1277  CB  MET 6 165      11.174  -0.472  20.059  0.00  0.00      C1   C
ATOM   1278  CG  MET 6 165      12.346   0.545  19.930  0.00  0.00      C1   C
ATOM   1279  SD  MET 6 165      13.857  -0.344  19.384  0.00  0.00      C1   S
ATOM   1280  CE  MET 6 165      15.287   0.784  19.733  0.00  0.00      C1   C
ATOM   1281  N   GLU 6 166       8.843   1.161  18.993  0.00  0.00      C1   N
ATOM   1282  CA  GLU 6 166       8.374   2.514  18.889  0.00  0.00      C1   C
ATOM   1283  C   GLU 6 166       9.066   3.427  19.900  0.00  0.00      C1   C
ATOM   1284  O   GLU 6 166       9.252   3.153  21.084  0.00  0.00      C1   O
ATOM   1285  CB  GLU 6 166       6.792   2.584  19.140  0.00  0.00      C1   C
ATOM   1286  CG  GLU 6 166       6.167   3.952  18.657  0.00  0.00      C1   C
ATOM   1287  CD  GLU 6 166       4.698   4.016  19.016  0.00  0.00      C1   C
ATOM   1288  OE1 GLU 6 166       4.083   5.072  18.694  0.00  0.00      C1   O
ATOM   1289  OE2 GLU 6 166       4.130   3.065  19.538  0.00  0.00      C1   O
ATOM   1290  N   LEU 6 167       9.524   4.582  19.426  0.00  0.00      C1   N
ATOM   1291  CA  LEU 6 167      10.218   5.657  20.137  0.00  0.00      C1   C
ATOM   1292  C   LEU 6 167       9.154   6.670  20.645  0.00  0.00      C1   C
ATOM   1293  O   LEU 6 167       8.010   6.655  20.152  0.00  0.00      C1   O
ATOM   1294  CB  LEU 6 167      11.390   6.217  19.289  0.00  0.00      C1   C
ATOM   1295  CG  LEU 6 167      12.512   5.322  18.864  0.00  0.00      C1   C
ATOM   1296  CD1 LEU 6 167      13.611   6.059  18.113  0.00  0.00      C1   C
ATOM   1297  CD2 LEU 6 167      13.143   4.455  20.029  0.00  0.00      C1   C
ATOM   1298  N   PRO 6 168       9.373   7.302  21.778  0.00  0.00      C1   N
ATOM   1299  CA  PRO 6 168       8.490   8.260  22.506  0.00  0.00      C1   C
ATOM   1300  C   PRO 6 168       7.662   9.199  21.665  0.00  0.00      C1   C
ATOM   1301  O   PRO 6 168       6.494   9.514  21.895  0.00  0.00      C1   O
ATOM   1302  CB  PRO 6 168       9.464   9.056  23.371  0.00  0.00      C1   C
ATOM   1303  CG  PRO 6 168      10.453   8.077  23.774  0.00  0.00      C1   C
ATOM   1304  CD  PRO 6 168      10.698   7.255  22.495  0.00  0.00      C1   C
ATOM   1305  N   THR 6 169       8.231   9.672  20.530  0.00  0.00      C1   N
ATOM   1306  CA  THR 6 169       7.442  10.513  19.550  0.00  0.00      C1   C
ATOM   1307  C   THR 6 169       6.525   9.646  18.607  0.00  0.00      C1   C
ATOM   1308  O   THR 6 169       5.819  10.300  17.851  0.00  0.00      C1   O
ATOM   1309  CB  THR 6 169       8.342  11.472  18.735  0.00  0.00      C1   C
ATOM   1310  OG1 THR 6 169       9.305  10.813  17.946  0.00  0.00      C1   O
ATOM   1311  CG2 THR 6 169       8.979  12.466  19.658  0.00  0.00      C1   C
ATOM   1312  N   GLY 6 170       6.523   8.342  18.691  0.00  0.00      C1   N
ATOM   1313  CA  GLY 6 170       5.659   7.436  17.851  0.00  0.00      C1   C
ATOM   1314  C   GLY 6 170       6.400   6.957  16.582  0.00  0.00      C1   C
ATOM   1315  O   GLY 6 170       5.849   6.153  15.859  0.00  0.00      C1   O
ATOM   1316  N   VAL 6 171       7.624   7.360  16.345  0.00  0.00      C1   N
ATOM   1317  CA  VAL 6 171       8.470   6.865  15.304  0.00  0.00      C1   C
ATOM   1318  C   VAL 6 171       9.047   5.494  15.650  0.00  0.00      C1   C
ATOM   1319  O   VAL 6 171       9.105   5.182  16.818  0.00  0.00      C1   O
ATOM   1320  CB  VAL 6 171       9.535   7.806  14.721  0.00  0.00      C1   C
ATOM   1321  CG1 VAL 6 171       9.021   9.206  14.438  0.00  0.00      C1   C
ATOM   1322  CG2 VAL 6 171      10.618   7.918  15.708  0.00  0.00      C1   C
ATOM   1323  N   HIS 6 172       9.454   4.709  14.707  0.00  0.00      C1   N
ATOM   1324  CA  HIS 6 172       9.885   3.320  14.928  0.00  0.00      C1   C
ATOM   1325  C   HIS 6 172      11.310   3.114  14.486  0.00  0.00      C1   C
ATOM   1326  O   HIS 6 172      11.713   3.524  13.403  0.00  0.00      C1   O
ATOM   1327  CB  HIS 6 172       8.980   2.348  14.159  0.00  0.00      C1   C
ATOM   1328  CG  HIS 6 172       7.530   2.334  14.645  0.00  0.00      C1   C
ATOM   1329  ND1 HIS 6 172       7.077   1.648  15.780  0.00  0.00      C1   N
ATOM   1330  CD2 HIS 6 172       6.573   3.146  14.220  0.00  0.00      C1   C
ATOM   1331  CE1 HIS 6 172       5.822   2.019  16.014  0.00  0.00      C1   C
ATOM   1332  NE2 HIS 6 172       5.519   2.885  15.044  0.00  0.00      C1   N
ATOM   1333  N   ALA 6 173      12.031   2.357  15.334  0.00  0.00      C1   N
ATOM   1334  CA  ALA 6 173      13.361   1.694  15.141  0.00  0.00      C1   C
ATOM   1335  C   ALA 6 173      13.366   0.204  14.841  0.00  0.00      C1   C
ATOM   1336  O   ALA 6 173      12.560  -0.633  15.289  0.00  0.00      C1   O
ATOM   1337  CB  ALA 6 173      14.220   2.057  16.320  0.00  0.00      C1   C
ATOM   1338  N   GLY 6 174      14.400  -0.264  14.127  0.00  0.00      C1   N
ATOM   1339  CA  GLY 6 174      14.713  -1.670  13.777  0.00  0.00      C1   C
ATOM   1340  C   GLY 6 174      16.066  -2.027  13.277  0.00  0.00      C1   C
ATOM   1341  O   GLY 6 174      16.950  -1.208  13.054  0.00  0.00      C1   O
ATOM   1342  N   THR 6 175      16.198  -3.342  13.091  0.00  0.00      C1   N
ATOM   1343  CA  THR 6 175      17.379  -4.085  12.567  0.00  0.00      C1   C
ATOM   1344  C   THR 6 175      17.168  -4.605  11.162  0.00  0.00      C1   C
ATOM   1345  O   THR 6 175      16.088  -4.565  10.598  0.00  0.00      C1   O
ATOM   1346  CB  THR 6 175      17.848  -5.163  13.464  0.00  0.00      C1   C
ATOM   1347  OG1 THR 6 175      16.950  -6.242  13.747  0.00  0.00      C1   O
ATOM   1348  CG2 THR 6 175      18.127  -4.683  14.883  0.00  0.00      C1   C
ATOM   1349  N   ASP 6 176      18.207  -5.242  10.609  0.00  0.00      C1   N
ATOM   1350  CA  ASP 6 176      18.146  -6.197   9.415  0.00  0.00      C1   C
ATOM   1351  C   ASP 6 176      17.951  -7.631   9.988  0.00  0.00      C1   C
ATOM   1352  O   ASP 6 176      17.940  -7.803  11.206  0.00  0.00      C1   O
ATOM   1353  CB  ASP 6 176      19.496  -6.059   8.562  0.00  0.00      C1   C
ATOM   1354  CG  ASP 6 176      20.817  -6.140   9.346  0.00  0.00      C1   C
ATOM   1355  OD1 ASP 6 176      20.857  -6.361  10.592  0.00  0.00      C1   O
ATOM   1356  OD2 ASP 6 176      21.852  -5.853   8.738  0.00  0.00      C1   O
ATOM   1357  N   LEU 6 177      17.905  -8.654   9.181  0.00  0.00      C1   N
ATOM   1358  CA  LEU 6 177      17.802 -10.057   9.663  0.00  0.00      C1   C
ATOM   1359  C   LEU 6 177      19.089 -10.604  10.222  0.00  0.00      C1   C
ATOM   1360  O   LEU 6 177      19.118 -11.691  10.839  0.00  0.00      C1   O
ATOM   1361  CB  LEU 6 177      17.018 -10.990   8.773  0.00  0.00      C1   C
ATOM   1362  CG  LEU 6 177      15.476 -10.879   8.766  0.00  0.00      C1   C
ATOM   1363  CD1 LEU 6 177      14.857 -11.426   9.980  0.00  0.00      C1   C
ATOM   1364  CD2 LEU 6 177      14.924  -9.439   8.405  0.00  0.00      C1   C
ATOM   1365  N   GLU 6 178      20.191  -9.881  10.081  0.00  0.00      C1   N
ATOM   1366  CA  GLU 6 178      21.442 -10.110  10.847  0.00  0.00      C1   C
ATOM   1367  C   GLU 6 178      21.571  -9.224  12.111  0.00  0.00      C1   C
ATOM   1368  O   GLU 6 178      22.590  -9.301  12.830  0.00  0.00      C1   O
ATOM   1369  CB  GLU 6 178      22.699 -10.325   9.950  0.00  0.00      C1   C
ATOM   1370  CG  GLU 6 178      23.123  -8.989   9.283  0.00  0.00      C1   C
ATOM   1371  CD  GLU 6 178      24.447  -9.021   8.440  0.00  0.00      C1   C
ATOM   1372  OE1 GLU 6 178      25.370  -8.171   8.640  0.00  0.00      C1   O
ATOM   1373  OE2 GLU 6 178      24.604  -9.957   7.565  0.00  0.00      C1   O
ATOM   1374  N   GLY 6 179      20.489  -8.571  12.464  0.00  0.00      C1   N
ATOM   1375  CA  GLY 6 179      20.271  -7.973  13.746  0.00  0.00      C1   C
ATOM   1376  C   GLY 6 179      21.153  -6.793  14.139  0.00  0.00      C1   C
ATOM   1377  O   GLY 6 179      21.327  -6.583  15.304  0.00  0.00      C1   O
ATOM   1378  N   ASN 6 180      21.616  -6.001  13.205  0.00  0.00      C1   N
ATOM   1379  CA  ASN 6 180      22.160  -4.642  13.451  0.00  0.00      C1   C
ATOM   1380  C   ASN 6 180      21.122  -3.526  13.279  0.00  0.00      C1   C
ATOM   1381  O   ASN 6 180      20.343  -3.491  12.257  0.00  0.00      C1   O
ATOM   1382  CB  ASN 6 180      23.545  -4.395  12.768  0.00  0.00      C1   C
ATOM   1383  CG  ASN 6 180      24.635  -5.397  13.198  0.00  0.00      C1   C
ATOM   1384  ND2 ASN 6 180      25.216  -6.220  12.303  0.00  0.00      C1   N
ATOM   1385  OD1 ASN 6 180      25.107  -5.336  14.325  0.00  0.00      C1   O
ATOM   1386  N   PHE 6 181      21.149  -2.651  14.253  0.00  0.00      C1   N
ATOM   1387  CA  PHE 6 181      20.299  -1.476  14.200  0.00  0.00      C1   C
ATOM   1388  C   PHE 6 181      20.710  -0.581  12.969  0.00  0.00      C1   C
ATOM   1389  O   PHE 6 181      21.826  -0.135  12.760  0.00  0.00      C1   O
ATOM   1390  CB  PHE 6 181      20.271  -0.717  15.528  0.00  0.00      C1   C
ATOM   1391  CG  PHE 6 181      19.074  -1.126  16.454  0.00  0.00      C1   C
ATOM   1392  CD1 PHE 6 181      19.274  -2.103  17.465  0.00  0.00      C1   C
ATOM   1393  CD2 PHE 6 181      17.752  -0.685  16.258  0.00  0.00      C1   C
ATOM   1394  CE1 PHE 6 181      18.225  -2.525  18.261  0.00  0.00      C1   C
ATOM   1395  CE2 PHE 6 181      16.650  -1.136  17.086  0.00  0.00      C1   C
ATOM   1396  CZ  PHE 6 181      16.952  -2.011  18.110  0.00  0.00      C1   C
ATOM   1397  N   TYR 6 182      19.676  -0.089  12.317  0.00  0.00      C1   N
ATOM   1398  CA  TYR 6 182      19.674   1.042  11.459  0.00  0.00      C1   C
ATOM   1399  C   TYR 6 182      19.779   2.330  12.292  0.00  0.00      C1   C
ATOM   1400  O   TYR 6 182      18.828   2.533  13.023  0.00  0.00      C1   O
ATOM   1401  CB  TYR 6 182      18.418   1.043  10.459  0.00  0.00      C1   C
ATOM   1402  CG  TYR 6 182      18.385  -0.087   9.424  0.00  0.00      C1   C
ATOM   1403  CD1 TYR 6 182      19.106   0.110   8.245  0.00  0.00      C1   C
ATOM   1404  CD2 TYR 6 182      17.749  -1.338   9.627  0.00  0.00      C1   C
ATOM   1405  CE1 TYR 6 182      19.124  -0.883   7.210  0.00  0.00      C1   C
ATOM   1406  CE2 TYR 6 182      17.595  -2.243   8.521  0.00  0.00      C1   C
ATOM   1407  CZ  TYR 6 182      18.300  -2.019   7.340  0.00  0.00      C1   C
ATOM   1408  OH  TYR 6 182      18.233  -2.947   6.397  0.00  0.00      C1   O
ATOM   1409  N   GLY 6 183      20.815   3.146  12.185  0.00  0.00      C1   N
ATOM   1410  CA  GLY 6 183      21.040   4.253  13.079  0.00  0.00      C1   C
ATOM   1411  C   GLY 6 183      21.532   3.808  14.488  0.00  0.00      C1   C
ATOM   1412  O   GLY 6 183      21.821   2.634  14.668  0.00  0.00      C1   O
ATOM   1413  N   PRO 6 184      21.692   4.707  15.522  0.00  0.00      C1   N
ATOM   1414  CA  PRO 6 184      22.398   4.355  16.796  0.00  0.00      C1   C
ATOM   1415  C   PRO 6 184      21.522   3.707  17.932  0.00  0.00      C1   C
ATOM   1416  O   PRO 6 184      21.908   3.684  19.048  0.00  0.00      C1   O
ATOM   1417  CB  PRO 6 184      22.943   5.710  17.267  0.00  0.00      C1   C
ATOM   1418  CG  PRO 6 184      22.569   6.777  16.090  0.00  0.00      C1   C
ATOM   1419  CD  PRO 6 184      21.392   6.118  15.470  0.00  0.00      C1   C
ATOM   1420  N   PHE 6 185      20.373   3.221  17.553  0.00  0.00      C1   N
ATOM   1421  CA  PHE 6 185      19.340   2.902  18.526  0.00  0.00      C1   C
ATOM   1422  C   PHE 6 185      19.645   1.590  19.276  0.00  0.00      C1   C
ATOM   1423  O   PHE 6 185      20.524   0.795  19.009  0.00  0.00      C1   O
ATOM   1424  CB  PHE 6 185      17.886   2.839  17.984  0.00  0.00      C1   C
ATOM   1425  CG  PHE 6 185      17.464   4.209  17.331  0.00  0.00      C1   C
ATOM   1426  CD1 PHE 6 185      17.454   4.236  15.904  0.00  0.00      C1   C
ATOM   1427  CD2 PHE 6 185      17.175   5.315  18.121  0.00  0.00      C1   C
ATOM   1428  CE1 PHE 6 185      17.124   5.466  15.233  0.00  0.00      C1   C
ATOM   1429  CE2 PHE 6 185      16.846   6.514  17.452  0.00  0.00      C1   C
ATOM   1430  CZ  PHE 6 185      16.838   6.568  16.046  0.00  0.00      C1   C
ATOM   1431  N   VAL 6 186      18.976   1.388  20.473  0.00  0.00      C1   N
ATOM   1432  CA  VAL 6 186      19.227   0.332  21.505  0.00  0.00      C1   C
ATOM   1433  C   VAL 6 186      17.942  -0.243  21.972  0.00  0.00      C1   C
ATOM   1434  O   VAL 6 186      16.983   0.508  22.206  0.00  0.00      C1   O
ATOM   1435  CB  VAL 6 186      20.053   0.845  22.764  0.00  0.00      C1   C
ATOM   1436  CG1 VAL 6 186      21.503   1.053  22.375  0.00  0.00      C1   C
ATOM   1437  CG2 VAL 6 186      19.567   2.089  23.524  0.00  0.00      C1   C
ATOM   1438  N   ASP 6 187      17.916  -1.558  22.295  0.00  0.00      C1   N
ATOM   1439  CA  ASP 6 187      16.752  -2.269  22.840  0.00  0.00      C1   C
ATOM   1440  C   ASP 6 187      16.793  -2.454  24.368  0.00  0.00      C1   C
ATOM   1441  O   ASP 6 187      17.330  -3.399  24.877  0.00  0.00      C1   O
ATOM   1442  CB  ASP 6 187      16.496  -3.629  22.081  0.00  0.00      C1   C
ATOM   1443  CG  ASP 6 187      17.660  -4.589  21.890  0.00  0.00      C1   C
ATOM   1444  OD1 ASP 6 187      18.781  -4.212  22.227  0.00  0.00      C1   O
ATOM   1445  OD2 ASP 6 187      17.465  -5.724  21.388  0.00  0.00      C1   O
ATOM   1446  N   ARG 6 188      16.302  -1.462  25.055  0.00  0.00      C1   N
ATOM   1447  CA  ARG 6 188      16.376  -1.254  26.519  0.00  0.00      C1   C
ATOM   1448  C   ARG 6 188      15.691   0.115  26.768  0.00  0.00      C1   C
ATOM   1449  O   ARG 6 188      15.383   0.877  25.864  0.00  0.00      C1   O
ATOM   1450  CB  ARG 6 188      17.873  -1.190  27.000  0.00  0.00      C1   C
ATOM   1451  CG  ARG 6 188      18.720  -0.163  26.248  0.00  0.00      C1   C
ATOM   1452  CD  ARG 6 188      20.142  -0.222  26.743  0.00  0.00      C1   C
ATOM   1453  NE  ARG 6 188      20.870  -1.466  26.579  0.00  0.00      C1   N
ATOM   1454  CZ  ARG 6 188      21.785  -2.092  27.313  0.00  0.00      C1   C
ATOM   1455  NH1 ARG 6 188      22.003  -1.649  28.496  0.00  0.00      C1   N
ATOM   1456  NH2 ARG 6 188      22.463  -3.153  26.938  0.00  0.00      C1   N
ATOM   1457  N   GLN 6 189      15.283   0.418  28.010  0.00  0.00      C1   N
ATOM   1458  CA  GLN 6 189      14.539   1.609  28.461  0.00  0.00      C1   C
ATOM   1459  C   GLN 6 189      15.213   2.956  28.253  0.00  0.00      C1   C
ATOM   1460  O   GLN 6 189      14.477   3.937  28.187  0.00  0.00      C1   O
ATOM   1461  CB  GLN 6 189      14.126   1.368  29.967  0.00  0.00      C1   C
ATOM   1462  CG  GLN 6 189      12.677   0.699  30.007  0.00  0.00      C1   C
ATOM   1463  CD  GLN 6 189      12.345   0.033  31.313  0.00  0.00      C1   C
ATOM   1464  NE2 GLN 6 189      11.519  -0.959  31.411  0.00  0.00      C1   N
ATOM   1465  OE1 GLN 6 189      12.766   0.471  32.376  0.00  0.00      C1   O
ATOM   1466  N   THR 6 190      16.516   3.044  28.088  0.00  0.00      C1   N
ATOM   1467  CA  THR 6 190      17.330   4.152  27.570  0.00  0.00      C1   C
ATOM   1468  C   THR 6 190      16.603   4.952  26.481  0.00  0.00      C1   C
ATOM   1469  O   THR 6 190      16.525   4.509  25.336  0.00  0.00      C1   O
ATOM   1470  CB  THR 6 190      18.687   3.674  27.120  0.00  0.00      C1   C
ATOM   1471  OG1 THR 6 190      19.264   2.707  27.902  0.00  0.00      C1   O
ATOM   1472  CG2 THR 6 190      19.644   4.786  27.251  0.00  0.00      C1   C
ATOM   1473  N   ALA 6 191      16.026   6.056  26.847  0.00  0.00      C1   N
ATOM   1474  CA  ALA 6 191      15.359   6.991  25.944  0.00  0.00      C1   C
ATOM   1475  C   ALA 6 191      16.285   7.597  24.907  0.00  0.00      C1   C
ATOM   1476  O   ALA 6 191      17.453   7.977  25.138  0.00  0.00      C1   O
ATOM   1477  CB  ALA 6 191      14.664   8.002  26.793  0.00  0.00      C1   C
ATOM   1478  N   GLN 6 192      15.843   7.532  23.667  0.00  0.00      C1   N
ATOM   1479  CA  GLN 6 192      16.630   8.086  22.508  0.00  0.00      C1   C
ATOM   1480  C   GLN 6 192      15.714   9.075  21.694  0.00  0.00      C1   C
ATOM   1481  O   GLN 6 192      14.496   8.957  21.652  0.00  0.00      C1   O
ATOM   1482  CB  GLN 6 192      17.189   6.902  21.659  0.00  0.00      C1   C
ATOM   1483  CG  GLN 6 192      18.406   6.201  22.215  0.00  0.00      C1   C
ATOM   1484  CD  GLN 6 192      19.018   5.224  21.250  0.00  0.00      C1   C
ATOM   1485  OE1 GLN 6 192      18.390   4.235  20.971  0.00  0.00      C1   O
ATOM   1486  NE2 GLN 6 192      20.196   5.384  20.733  0.00  0.00      C1   N
ATOM   1487  N   ALA 6 193      16.241  10.117  21.087  0.00  0.00      C1   N
ATOM   1488  CA  ALA 6 193      15.547  11.092  20.220  0.00  0.00      C1   C
ATOM   1489  C   ALA 6 193      15.700  10.653  18.789  0.00  0.00      C1   C
ATOM   1490  O   ALA 6 193      16.748  10.115  18.322  0.00  0.00      C1   O
ATOM   1491  CB  ALA 6 193      16.129  12.475  20.497  0.00  0.00      C1   C
ATOM   1492  N   ALA 6 194      14.639  11.044  18.005  0.00  0.00      C1   N
ATOM   1493  CA  ALA 6 194      14.621  11.134  16.478  0.00  0.00      C1   C
ATOM   1494  C   ALA 6 194      15.535  12.263  15.895  0.00  0.00      C1   C
ATOM   1495  O   ALA 6 194      15.682  13.284  16.512  0.00  0.00      C1   O
ATOM   1496  CB  ALA 6 194      13.129  11.250  15.989  0.00  0.00      C1   C
ATOM   1497  N   GLY 6 195      16.022  12.013  14.663  0.00  0.00      C1   N
ATOM   1498  CA  GLY 6 195      16.699  12.987  13.825  0.00  0.00      C1   C
ATOM   1499  C   GLY 6 195      15.745  13.742  12.897  0.00  0.00      C1   C
ATOM   1500  O   GLY 6 195      14.586  13.319  12.641  0.00  0.00      C1   O
ATOM   1501  N   THR 6 196      16.181  14.908  12.461  0.00  0.00      C1   N
ATOM   1502  CA  THR 6 196      15.452  15.676  11.393  0.00  0.00      C1   C
ATOM   1503  C   THR 6 196      15.164  14.767  10.177  0.00  0.00      C1   C
ATOM   1504  O   THR 6 196      16.075  13.998   9.807  0.00  0.00      C1   O
ATOM   1505  CB  THR 6 196      16.321  16.870  11.030  0.00  0.00      C1   C
ATOM   1506  OG1 THR 6 196      16.603  17.689  12.095  0.00  0.00      C1   O
ATOM   1507  CG2 THR 6 196      15.513  17.744  10.107  0.00  0.00      C1   C
ATOM   1508  N   ASP 6 197      13.973  14.741   9.669  0.00  0.00      C1   N
ATOM   1509  CA  ASP 6 197      13.540  14.135   8.413  0.00  0.00      C1   C
ATOM   1510  C   ASP 6 197      14.329  14.961   7.382  0.00  0.00      C1   C
ATOM   1511  O   ASP 6 197      13.997  16.130   7.249  0.00  0.00      C1   O
ATOM   1512  CB  ASP 6 197      12.059  14.263   8.274  0.00  0.00      C1   C
ATOM   1513  CG  ASP 6 197      11.261  13.278   9.129  0.00  0.00      C1   C
ATOM   1514  OD1 ASP 6 197      10.002  13.489   9.263  0.00  0.00      C1   O
ATOM   1515  OD2 ASP 6 197      11.804  12.257   9.579  0.00  0.00      C1   O
ATOM   1516  N   THR 6 198      15.289  14.428   6.575  0.00  0.00      C1   N
ATOM   1517  CA  THR 6 198      15.968  15.165   5.465  0.00  0.00      C1   C
ATOM   1518  C   THR 6 198      15.622  14.789   4.103  0.00  0.00      C1   C
ATOM   1519  O   THR 6 198      15.371  13.603   3.791  0.00  0.00      C1   O
ATOM   1520  CB  THR 6 198      17.455  15.175   5.725  0.00  0.00      C1   C
ATOM   1521  OG1 THR 6 198      18.004  13.844   5.918  0.00  0.00      C1   O
ATOM   1522  CG2 THR 6 198      17.874  15.961   6.958  0.00  0.00      C1   C
ATOM   1523  N   THR 6 199      15.516  15.723   3.140  0.00  0.00      C1   N
ATOM   1524  CA  THR 6 199      15.075  15.431   1.760  0.00  0.00      C1   C
ATOM   1525  C   THR 6 199      15.971  14.510   0.899  0.00  0.00      C1   C
ATOM   1526  O   THR 6 199      17.170  14.466   1.138  0.00  0.00      C1   O
ATOM   1527  CB  THR 6 199      14.767  16.600   0.874  0.00  0.00      C1   C
ATOM   1528  OG1 THR 6 199      15.568  17.746   1.193  0.00  0.00      C1   O
ATOM   1529  CG2 THR 6 199      13.419  17.111   1.320  0.00  0.00      C1   C
ATOM   1530  N   ILE 6 200      15.405  13.893  -0.129  0.00  0.00      C1   N
ATOM   1531  CA  ILE 6 200      16.021  13.095  -1.129  0.00  0.00      C1   C
ATOM   1532  C   ILE 6 200      15.940  13.783  -2.535  0.00  0.00      C1   C
ATOM   1533  O   ILE 6 200      14.895  13.726  -3.230  0.00  0.00      C1   O
ATOM   1534  CB  ILE 6 200      15.755  11.563  -1.092  0.00  0.00      C1   C
ATOM   1535  CG1 ILE 6 200      15.411  10.774   0.174  0.00  0.00      C1   C
ATOM   1536  CG2 ILE 6 200      16.888  10.826  -1.814  0.00  0.00      C1   C
ATOM   1537  CD1 ILE 6 200      16.470  10.782   1.315  0.00  0.00      C1   C
ATOM   1538  N   THR 6 201      16.870  14.721  -2.828  0.00  0.00      C1   N
ATOM   1539  CA  THR 6 201      16.789  15.579  -4.013  0.00  0.00      C1   C
ATOM   1540  C   THR 6 201      16.624  14.800  -5.340  0.00  0.00      C1   C
ATOM   1541  O   THR 6 201      15.814  15.009  -6.198  0.00  0.00      C1   O
ATOM   1542  CB  THR 6 201      18.116  16.368  -4.182  0.00  0.00      C1   C
ATOM   1543  OG1 THR 6 201      18.474  17.011  -2.915  0.00  0.00      C1   O
ATOM   1544  CG2 THR 6 201      18.069  17.471  -5.251  0.00  0.00      C1   C
ATOM   1545  N   VAL 6 202      17.452  13.695  -5.527  0.00  0.00      C1   N
ATOM   1546  CA  VAL 6 202      17.356  12.735  -6.640  0.00  0.00      C1   C
ATOM   1547  C   VAL 6 202      15.987  12.017  -6.704  0.00  0.00      C1   C
ATOM   1548  O   VAL 6 202      15.492  11.694  -7.786  0.00  0.00      C1   O
ATOM   1549  CB  VAL 6 202      18.571  11.749  -6.776  0.00  0.00      C1   C
ATOM   1550  CG1 VAL 6 202      18.435  10.630  -7.792  0.00  0.00      C1   C
ATOM   1551  CG2 VAL 6 202      19.757  12.606  -7.199  0.00  0.00      C1   C
ATOM   1552  N   ASN 6 203      15.303  11.840  -5.548  0.00  0.00      C1   N
ATOM   1553  CA  ASN 6 203      13.952  11.249  -5.562  0.00  0.00      C1   C
ATOM   1554  C   ASN 6 203      12.873  12.317  -5.917  0.00  0.00      C1   C
ATOM   1555  O   ASN 6 203      11.809  11.891  -6.436  0.00  0.00      C1   O
ATOM   1556  CB  ASN 6 203      13.619  10.588  -4.263  0.00  0.00      C1   C
ATOM   1557  CG  ASN 6 203      14.524   9.470  -3.858  0.00  0.00      C1   C
ATOM   1558  OD1 ASN 6 203      15.580   9.200  -4.437  0.00  0.00      C1   O
ATOM   1559  ND2 ASN 6 203      14.099   8.699  -2.876  0.00  0.00      C1   N
ATOM   1560  N   VAL 6 204      13.109  13.647  -5.685  0.00  0.00      C1   N
ATOM   1561  CA  VAL 6 204      12.280  14.622  -6.387  0.00  0.00      C1   C
ATOM   1562  C   VAL 6 204      12.253  14.439  -7.912  0.00  0.00      C1   C
ATOM   1563  O   VAL 6 204      11.204  14.385  -8.538  0.00  0.00      C1   O
ATOM   1564  CB  VAL 6 204      12.475  16.081  -5.934  0.00  0.00      C1   C
ATOM   1565  CG1 VAL 6 204      11.151  16.832  -6.223  0.00  0.00      C1   C
ATOM   1566  CG2 VAL 6 204      12.715  16.322  -4.447  0.00  0.00      C1   C
ATOM   1567  N   LEU 6 205      13.515  14.509  -8.437  0.00  0.00      C1   N
ATOM   1568  CA  LEU 6 205      13.759  14.179  -9.863  0.00  0.00      C1   C
ATOM   1569  C   LEU 6 205      13.042  12.939 -10.370  0.00  0.00      C1   C
ATOM   1570  O   LEU 6 205      12.456  12.936 -11.408  0.00  0.00      C1   O
ATOM   1571  CB  LEU 6 205      15.250  14.204 -10.138  0.00  0.00      C1   C
ATOM   1572  CG  LEU 6 205      15.830  15.672  -9.997  0.00  0.00      C1   C
ATOM   1573  CD1 LEU 6 205      17.346  15.622 -10.250  0.00  0.00      C1   C
ATOM   1574  CD2 LEU 6 205      15.217  16.679 -10.971  0.00  0.00      C1   C
ATOM   1575  N   ALA 6 206      13.121  11.795  -9.635  0.00  0.00      C1   N
ATOM   1576  CA  ALA 6 206      12.323  10.556  -9.979  0.00  0.00      C1   C
ATOM   1577  C   ALA 6 206      10.848  10.740  -9.987  0.00  0.00      C1   C
ATOM   1578  O   ALA 6 206      10.205  10.405 -10.981  0.00  0.00      C1   O
ATOM   1579  CB  ALA 6 206      12.736   9.577  -8.895  0.00  0.00      C1   C
ATOM   1580  N   TRP 6 207      10.238  11.446  -8.981  0.00  0.00      C1   N
ATOM   1581  CA  TRP 6 207       8.803  11.886  -8.950  0.00  0.00      C1   C
ATOM   1582  C   TRP 6 207       8.491  12.826 -10.146  0.00  0.00      C1   C
ATOM   1583  O   TRP 6 207       7.523  12.568 -10.913  0.00  0.00      C1   O
ATOM   1584  CB  TRP 6 207       8.503  12.434  -7.522  0.00  0.00      C1   C
ATOM   1585  CG  TRP 6 207       7.277  13.244  -7.187  0.00  0.00      C1   C
ATOM   1586  CD1 TRP 6 207       6.112  12.767  -6.711  0.00  0.00      C1   C
ATOM   1587  CD2 TRP 6 207       7.151  14.723  -7.198  0.00  0.00      C1   C
ATOM   1588  NE1 TRP 6 207       5.230  13.825  -6.538  0.00  0.00      C1   N
ATOM   1589  CE2 TRP 6 207       5.865  15.016  -6.654  0.00  0.00      C1   C
ATOM   1590  CE3 TRP 6 207       7.979  15.792  -7.433  0.00  0.00      C1   C
ATOM   1591  CZ2 TRP 6 207       5.416  16.287  -6.352  0.00  0.00      C1   C
ATOM   1592  CZ3 TRP 6 207       7.568  17.110  -7.198  0.00  0.00      C1   C
ATOM   1593  CH2 TRP 6 207       6.237  17.346  -6.634  0.00  0.00      C1   C
ATOM   1594  N   LEU 6 208       9.298  13.893 -10.426  0.00  0.00      C1   N
ATOM   1595  CA  LEU 6 208       9.142  14.587 -11.713  0.00  0.00      C1   C
ATOM   1596  C   LEU 6 208       9.316  13.775 -13.008  0.00  0.00      C1   C
ATOM   1597  O   LEU 6 208       8.581  14.065 -14.008  0.00  0.00      C1   O
ATOM   1598  CB  LEU 6 208      10.282  15.724 -11.783  0.00  0.00      C1   C
ATOM   1599  CG  LEU 6 208      10.013  16.876 -10.807  0.00  0.00      C1   C
ATOM   1600  CD1 LEU 6 208      10.797  18.124 -11.284  0.00  0.00      C1   C
ATOM   1601  CD2 LEU 6 208       8.615  17.478 -10.640  0.00  0.00      C1   C
ATOM   1602  N   TYR 6 209      10.070  12.700 -12.995  0.00  0.00      C1   N
ATOM   1603  CA  TYR 6 209      10.030  11.882 -14.197  0.00  0.00      C1   C
ATOM   1604  C   TYR 6 209       8.749  10.968 -14.210  0.00  0.00      C1   C
ATOM   1605  O   TYR 6 209       8.185  10.832 -15.296  0.00  0.00      C1   O
ATOM   1606  CB  TYR 6 209      11.285  11.004 -14.345  0.00  0.00      C1   C
ATOM   1607  CG  TYR 6 209      12.486  11.717 -15.033  0.00  0.00      C1   C
ATOM   1608  CD1 TYR 6 209      12.348  12.258 -16.306  0.00  0.00      C1   C
ATOM   1609  CD2 TYR 6 209      13.749  11.720 -14.379  0.00  0.00      C1   C
ATOM   1610  CE1 TYR 6 209      13.458  12.798 -16.955  0.00  0.00      C1   C
ATOM   1611  CE2 TYR 6 209      14.891  12.148 -15.084  0.00  0.00      C1   C
ATOM   1612  CZ  TYR 6 209      14.726  12.740 -16.309  0.00  0.00      C1   C
ATOM   1613  OH  TYR 6 209      15.885  13.169 -16.976  0.00  0.00      C1   O
ATOM   1614  N   ALA 6 210       8.297  10.365 -13.091  0.00  0.00      C1   N
ATOM   1615  CA  ALA 6 210       6.978   9.737 -13.064  0.00  0.00      C1   C
ATOM   1616  C   ALA 6 210       5.766  10.621 -13.311  0.00  0.00      C1   C
ATOM   1617  O   ALA 6 210       4.717  10.148 -13.807  0.00  0.00      C1   O
ATOM   1618  CB  ALA 6 210       6.717   8.872 -11.760  0.00  0.00      C1   C
ATOM   1619  N   ALA 6 211       5.804  11.907 -13.038  0.00  0.00      C1   N
ATOM   1620  CA  ALA 6 211       4.824  12.919 -13.471  0.00  0.00      C1   C
ATOM   1621  C   ALA 6 211       4.734  13.158 -14.927  0.00  0.00      C1   C
ATOM   1622  O   ALA 6 211       3.702  13.008 -15.464  0.00  0.00      C1   O
ATOM   1623  CB  ALA 6 211       5.105  14.214 -12.705  0.00  0.00      C1   C
ATOM   1624  N   VAL 6 212       5.898  13.244 -15.613  0.00  0.00      C1   N
ATOM   1625  CA  VAL 6 212       5.979  13.277 -17.112  0.00  0.00      C1   C
ATOM   1626  C   VAL 6 212       5.448  11.997 -17.769  0.00  0.00      C1   C
ATOM   1627  O   VAL 6 212       4.846  12.008 -18.821  0.00  0.00      C1   O
ATOM   1628  CB  VAL 6 212       7.333  13.787 -17.797  0.00  0.00      C1   C
ATOM   1629  CG1 VAL 6 212       7.478  15.265 -17.575  0.00  0.00      C1   C
ATOM   1630  CG2 VAL 6 212       8.566  13.014 -17.411  0.00  0.00      C1   C
ATOM   1631  N   ILE 6 213       5.710  10.900 -17.094  0.00  0.00      C1   N
ATOM   1632  CA  ILE 6 213       5.229   9.517 -17.387  0.00  0.00      C1   C
ATOM   1633  C   ILE 6 213       3.673   9.439 -17.301  0.00  0.00      C1   C
ATOM   1634  O   ILE 6 213       3.066   8.961 -18.238  0.00  0.00      C1   O
ATOM   1635  CB  ILE 6 213       5.842   8.413 -16.442  0.00  0.00      C1   C
ATOM   1636  CG1 ILE 6 213       7.273   8.183 -16.946  0.00  0.00      C1   C
ATOM   1637  CG2 ILE 6 213       5.070   7.075 -16.598  0.00  0.00      C1   C
ATOM   1638  CD1 ILE 6 213       8.186   7.607 -15.893  0.00  0.00      C1   C
ATOM   1639  N   ASN 6 214       3.038   9.858 -16.200  0.00  0.00      C1   N
ATOM   1640  CA  ASN 6 214       1.616   9.893 -15.972  0.00  0.00      C1   C
ATOM   1641  C   ASN 6 214       0.921  10.877 -16.927  0.00  0.00      C1   C
ATOM   1642  O   ASN 6 214       0.022  10.431 -17.606  0.00  0.00      C1   O
ATOM   1643  CB  ASN 6 214       1.341  10.048 -14.473  0.00  0.00      C1   C
ATOM   1644  CG  ASN 6 214      -0.133   9.833 -14.213  0.00  0.00      C1   C
ATOM   1645  OD1 ASN 6 214      -0.704   8.836 -14.610  0.00  0.00      C1   O
ATOM   1646  ND2 ASN 6 214      -0.799  10.624 -13.432  0.00  0.00      C1   N
ATOM   1647  N   GLY 6 215       1.377  12.137 -17.052  0.00  0.00      C1   N
ATOM   1648  CA  GLY 6 215       0.714  13.197 -17.827  0.00  0.00      C1   C
ATOM   1649  C   GLY 6 215       0.800  14.678 -17.353  0.00  0.00      C1   C
ATOM   1650  O   GLY 6 215      -0.007  15.525 -17.822  0.00  0.00      C1   O
ATOM   1651  N   ASP 6 216       1.697  14.975 -16.442  0.00  0.00      C1   N
ATOM   1652  CA  ASP 6 216       1.942  16.387 -16.137  0.00  0.00      C1   C
ATOM   1653  C   ASP 6 216       3.029  16.972 -16.985  0.00  0.00      C1   C
ATOM   1654  O   ASP 6 216       4.005  16.315 -17.254  0.00  0.00      C1   O
ATOM   1655  CB  ASP 6 216       2.382  16.494 -14.669  0.00  0.00      C1   C
ATOM   1656  CG  ASP 6 216       1.402  15.893 -13.631  0.00  0.00      C1   C
ATOM   1657  OD1 ASP 6 216       0.168  15.998 -13.756  0.00  0.00      C1   O
ATOM   1658  OD2 ASP 6 216       1.816  15.143 -12.706  0.00  0.00      C1   O
ATOM   1659  N   ARG 6 217       2.930  18.289 -17.224  0.00  0.00      C1   N
ATOM   1660  CA  ARG 6 217       3.891  18.888 -18.180  0.00  0.00      C1   C
ATOM   1661  C   ARG 6 217       4.282  20.351 -17.790  0.00  0.00      C1   C
ATOM   1662  O   ARG 6 217       5.421  20.753 -18.089  0.00  0.00      C1   O
ATOM   1663  CB  ARG 6 217       3.255  18.919 -19.610  0.00  0.00      C1   C
ATOM   1664  CG  ARG 6 217       4.266  18.669 -20.713  0.00  0.00      C1   C
ATOM   1665  CD  ARG 6 217       4.875  17.236 -20.629  0.00  0.00      C1   C
ATOM   1666  NE  ARG 6 217       5.900  16.808 -21.670  0.00  0.00      C1   N
ATOM   1667  CZ  ARG 6 217       6.387  15.647 -21.956  0.00  0.00      C1   C
ATOM   1668  NH1 ARG 6 217       7.407  15.633 -22.759  0.00  0.00      C1   N
ATOM   1669  NH2 ARG 6 217       5.997  14.515 -21.387  0.00  0.00      C1   N
ATOM   1670  N   TRP 6 218       3.330  21.137 -17.233  0.00  0.00      C1   N
ATOM   1671  CA  TRP 6 218       3.375  22.614 -17.021  0.00  0.00      C1   C
ATOM   1672  C   TRP 6 218       4.742  23.022 -16.361  0.00  0.00      C1   C
ATOM   1673  O   TRP 6 218       5.179  24.106 -16.715  0.00  0.00      C1   O
ATOM   1674  CB  TRP 6 218       2.214  22.986 -16.129  0.00  0.00      C1   C
ATOM   1675  CG  TRP 6 218       2.362  22.728 -14.628  0.00  0.00      C1   C
ATOM   1676  CD1 TRP 6 218       1.859  21.755 -13.850  0.00  0.00      C1   C
ATOM   1677  CD2 TRP 6 218       3.062  23.591 -13.614  0.00  0.00      C1   C
ATOM   1678  NE1 TRP 6 218       2.359  21.793 -12.563  0.00  0.00      C1   N
ATOM   1679  CE2 TRP 6 218       3.039  22.935 -12.338  0.00  0.00      C1   C
ATOM   1680  CE3 TRP 6 218       3.748  24.874 -13.615  0.00  0.00      C1   C
ATOM   1681  CZ2 TRP 6 218       3.681  23.474 -11.223  0.00  0.00      C1   C
ATOM   1682  CZ3 TRP 6 218       4.389  25.415 -12.453  0.00  0.00      C1   C
ATOM   1683  CH2 TRP 6 218       4.450  24.648 -11.276  0.00  0.00      C1   C
ATOM   1684  N   PHE 6 219       5.352  22.326 -15.426  0.00  0.00      C1   N
ATOM   1685  CA  PHE 6 219       6.667  22.711 -14.796  0.00  0.00      C1   C
ATOM   1686  C   PHE 6 219       7.868  22.746 -15.752  0.00  0.00      C1   C
ATOM   1687  O   PHE 6 219       8.909  23.319 -15.365  0.00  0.00      C1   O
ATOM   1688  CB  PHE 6 219       6.990  21.870 -13.544  0.00  0.00      C1   C
ATOM   1689  CG  PHE 6 219       6.845  20.390 -13.818  0.00  0.00      C1   C
ATOM   1690  CD1 PHE 6 219       7.916  19.613 -14.360  0.00  0.00      C1   C
ATOM   1691  CD2 PHE 6 219       5.649  19.749 -13.488  0.00  0.00      C1   C
ATOM   1692  CE1 PHE 6 219       7.613  18.313 -14.826  0.00  0.00      C1   C
ATOM   1693  CE2 PHE 6 219       5.394  18.469 -13.956  0.00  0.00      C1   C
ATOM   1694  CZ  PHE 6 219       6.366  17.726 -14.580  0.00  0.00      C1   C
ATOM   1695  N   LEU 6 220       7.910  21.973 -16.858  0.00  0.00      C1   N
ATOM   1696  CA  LEU 6 220       9.093  21.879 -17.815  0.00  0.00      C1   C
ATOM   1697  C   LEU 6 220       9.524  23.190 -18.392  0.00  0.00      C1   C
ATOM   1698  O   LEU 6 220       8.847  23.729 -19.263  0.00  0.00      C1   O
ATOM   1699  CB  LEU 6 220       8.798  20.788 -18.955  0.00  0.00      C1   C
ATOM   1700  CG  LEU 6 220       8.570  19.340 -18.555  0.00  0.00      C1   C
ATOM   1701  CD1 LEU 6 220       8.315  18.444 -19.743  0.00  0.00      C1   C
ATOM   1702  CD2 LEU 6 220       9.742  18.694 -17.815  0.00  0.00      C1   C
ATOM   1703  N   ASN 6 221      10.688  23.684 -17.874  0.00  0.00      C1   N
ATOM   1704  CA  ASN 6 221      11.286  24.990 -18.094  0.00  0.00      C1   C
ATOM   1705  C   ASN 6 221      11.473  25.306 -19.589  0.00  0.00      C1   C
ATOM   1706  O   ASN 6 221      11.969  24.483 -20.325  0.00  0.00      C1   O
ATOM   1707  CB  ASN 6 221      12.591  25.183 -17.203  0.00  0.00      C1   C
ATOM   1708  CG  ASN 6 221      13.067  26.626 -17.115  0.00  0.00      C1   C
ATOM   1709  OD1 ASN 6 221      12.736  27.480 -17.892  0.00  0.00      C1   O
ATOM   1710  ND2 ASN 6 221      13.960  26.899 -16.241  0.00  0.00      C1   N
ATOM   1711  N   ARG 6 222      11.068  26.513 -20.056  0.00  0.00      C1   N
ATOM   1712  CA  ARG 6 222      11.401  26.989 -21.430  0.00  0.00      C1   C
ATOM   1713  C   ARG 6 222      12.982  26.947 -21.631  0.00  0.00      C1   C
ATOM   1714  O   ARG 6 222      13.406  26.669 -22.742  0.00  0.00      C1   O
ATOM   1715  CB  ARG 6 222      10.862  28.420 -21.580  0.00  0.00      C1   C
ATOM   1716  CG  ARG 6 222       9.355  28.400 -21.690  0.00  0.00      C1   C
ATOM   1717  CD  ARG 6 222       8.852  29.830 -22.049  0.00  0.00      C1   C
ATOM   1718  NE  ARG 6 222       9.278  30.329 -23.417  0.00  0.00      C1   N
ATOM   1719  CZ  ARG 6 222       9.255  31.576 -23.717  0.00  0.00      C1   C
ATOM   1720  NH1 ARG 6 222       8.864  32.591 -23.009  0.00  0.00      C1   N
ATOM   1721  NH2 ARG 6 222       9.673  31.886 -24.958  0.00  0.00      C1   N
ATOM   1722  N   PHE 6 223      13.840  27.214 -20.608  0.00  0.00      C1   N
ATOM   1723  CA  PHE 6 223      15.216  27.671 -20.915  0.00  0.00      C1   C
ATOM   1724  C   PHE 6 223      16.165  26.721 -20.220  0.00  0.00      C1   C
ATOM   1725  O   PHE 6 223      15.955  26.164 -19.136  0.00  0.00      C1   O
ATOM   1726  CB  PHE 6 223      15.406  29.157 -20.602  0.00  0.00      C1   C
ATOM   1727  CG  PHE 6 223      14.233  30.096 -20.902  0.00  0.00      C1   C
ATOM   1728  CD1 PHE 6 223      13.850  30.358 -22.250  0.00  0.00      C1   C
ATOM   1729  CD2 PHE 6 223      13.665  30.950 -19.884  0.00  0.00      C1   C
ATOM   1730  CE1 PHE 6 223      12.803  31.245 -22.621  0.00  0.00      C1   C
ATOM   1731  CE2 PHE 6 223      12.665  31.892 -20.247  0.00  0.00      C1   C
ATOM   1732  CZ  PHE 6 223      12.298  32.122 -21.623  0.00  0.00      C1   C
ATOM   1733  N   THR 6 224      17.271  26.364 -20.809  0.00  0.00      C1   N
ATOM   1734  CA  THR 6 224      18.354  25.549 -20.234  0.00  0.00      C1   C
ATOM   1735  C   THR 6 224      19.083  26.158 -19.059  0.00  0.00      C1   C
ATOM   1736  O   THR 6 224      19.014  27.295 -18.702  0.00  0.00      C1   O
ATOM   1737  CB  THR 6 224      19.363  25.125 -21.257  0.00  0.00      C1   C
ATOM   1738  OG1 THR 6 224      19.808  26.197 -22.057  0.00  0.00      C1   O
ATOM   1739  CG2 THR 6 224      18.793  24.056 -22.206  0.00  0.00      C1   C
ATOM   1740  N   THR 6 225      19.784  25.287 -18.357  0.00  0.00      C1   N
ATOM   1741  CA  THR 6 225      20.625  25.670 -17.235  0.00  0.00      C1   C
ATOM   1742  C   THR 6 225      21.873  24.781 -16.989  0.00  0.00      C1   C
ATOM   1743  O   THR 6 225      22.068  23.828 -17.722  0.00  0.00      C1   O
ATOM   1744  CB  THR 6 225      19.736  25.695 -15.930  0.00  0.00      C1   C
ATOM   1745  OG1 THR 6 225      20.188  26.784 -15.144  0.00  0.00      C1   O
ATOM   1746  CG2 THR 6 225      19.718  24.469 -15.009  0.00  0.00      C1   C
ATOM   1747  N   THR 6 226      22.659  25.054 -15.935  0.00  0.00      C1   N
ATOM   1748  CA  THR 6 226      23.852  24.138 -15.617  0.00  0.00      C1   C
ATOM   1749  C   THR 6 226      23.741  23.332 -14.268  0.00  0.00      C1   C
ATOM   1750  O   THR 6 226      22.859  23.659 -13.430  0.00  0.00      C1   O
ATOM   1751  CB  THR 6 226      25.103  24.967 -15.649  0.00  0.00      C1   C
ATOM   1752  OG1 THR 6 226      25.299  26.011 -14.651  0.00  0.00      C1   O
ATOM   1753  CG2 THR 6 226      25.225  25.621 -16.997  0.00  0.00      C1   C
ATOM   1754  N   LEU 6 227      24.607  22.401 -14.035  0.00  0.00      C1   N
ATOM   1755  CA  LEU 6 227      24.690  21.643 -12.819  0.00  0.00      C1   C
ATOM   1756  C   LEU 6 227      24.981  22.558 -11.595  0.00  0.00      C1   C
ATOM   1757  O   LEU 6 227      24.333  22.494 -10.526  0.00  0.00      C1   O
ATOM   1758  CB  LEU 6 227      25.620  20.432 -12.934  0.00  0.00      C1   C
ATOM   1759  CG  LEU 6 227      25.452  19.410 -11.766  0.00  0.00      C1   C
ATOM   1760  CD1 LEU 6 227      24.139  18.724 -11.891  0.00  0.00      C1   C
ATOM   1761  CD2 LEU 6 227      26.550  18.395 -11.848  0.00  0.00      C1   C
ATOM   1762  N   ASN 6 228      25.941  23.476 -11.667  0.00  0.00      C1   N
ATOM   1763  CA  ASN 6 228      26.245  24.525 -10.630  0.00  0.00      C1   C
ATOM   1764  C   ASN 6 228      25.116  25.531 -10.368  0.00  0.00      C1   C
ATOM   1765  O   ASN 6 228      24.793  25.821  -9.211  0.00  0.00      C1   O
ATOM   1766  CB  ASN 6 228      27.590  25.225 -10.921  0.00  0.00      C1   C
ATOM   1767  CG  ASN 6 228      27.897  26.164  -9.807  0.00  0.00      C1   C
ATOM   1768  ND2 ASN 6 228      28.102  27.440 -10.112  0.00  0.00      C1   N
ATOM   1769  OD1 ASN 6 228      27.998  25.802  -8.686  0.00  0.00      C1   O
ATOM   1770  N   ASP 6 229      24.527  26.000 -11.485  0.00  0.00      C1   N
ATOM   1771  CA  ASP 6 229      23.213  26.580 -11.322  0.00  0.00      C1   C
ATOM   1772  C   ASP 6 229      22.121  25.792 -10.597  0.00  0.00      C1   C
ATOM   1773  O   ASP 6 229      21.511  26.366  -9.771  0.00  0.00      C1   O
ATOM   1774  CB  ASP 6 229      22.727  27.324 -12.552  0.00  0.00      C1   C
ATOM   1775  CG  ASP 6 229      23.769  28.261 -13.275  0.00  0.00      C1   C
ATOM   1776  OD1 ASP 6 229      23.608  28.685 -14.425  0.00  0.00      C1   O
ATOM   1777  OD2 ASP 6 229      24.741  28.742 -12.668  0.00  0.00      C1   O
ATOM   1778  N   PHE 6 230      21.888  24.496 -10.798  0.00  0.00      C1   N
ATOM   1779  CA  PHE 6 230      20.891  23.785  -9.887  0.00  0.00      C1   C
ATOM   1780  C   PHE 6 230      21.362  23.668  -8.459  0.00  0.00      C1   C
ATOM   1781  O   PHE 6 230      20.578  24.012  -7.571  0.00  0.00      C1   O
ATOM   1782  CB  PHE 6 230      20.378  22.506 -10.494  0.00  0.00      C1   C
ATOM   1783  CG  PHE 6 230      19.419  21.729  -9.511  0.00  0.00      C1   C
ATOM   1784  CD1 PHE 6 230      19.995  20.970  -8.459  0.00  0.00      C1   C
ATOM   1785  CD2 PHE 6 230      18.065  22.085  -9.335  0.00  0.00      C1   C
ATOM   1786  CE1 PHE 6 230      19.169  20.345  -7.535  0.00  0.00      C1   C
ATOM   1787  CE2 PHE 6 230      17.306  21.615  -8.285  0.00  0.00      C1   C
ATOM   1788  CZ  PHE 6 230      17.781  20.656  -7.397  0.00  0.00      C1   C
ATOM   1789  N   ASN 6 231      22.672  23.382  -8.316  0.00  0.00      C1   N
ATOM   1790  CA  ASN 6 231      23.298  23.269  -6.981  0.00  0.00      C1   C
ATOM   1791  C   ASN 6 231      23.197  24.519  -6.146  0.00  0.00      C1   C
ATOM   1792  O   ASN 6 231      22.882  24.480  -4.986  0.00  0.00      C1   O
ATOM   1793  CB  ASN 6 231      24.625  22.548  -7.215  0.00  0.00      C1   C
ATOM   1794  CG  ASN 6 231      24.542  21.071  -7.430  0.00  0.00      C1   C
ATOM   1795  OD1 ASN 6 231      23.601  20.355  -7.052  0.00  0.00      C1   O
ATOM   1796  ND2 ASN 6 231      25.668  20.430  -7.670  0.00  0.00      C1   N
ATOM   1797  N   LEU 6 232      23.492  25.731  -6.725  0.00  0.00      C1   N
ATOM   1798  CA  LEU 6 232      23.333  27.008  -5.961  0.00  0.00      C1   C
ATOM   1799  C   LEU 6 232      21.855  27.240  -5.587  0.00  0.00      C1   C
ATOM   1800  O   LEU 6 232      21.613  27.578  -4.356  0.00  0.00      C1   O
ATOM   1801  CB  LEU 6 232      24.074  28.108  -6.715  0.00  0.00      C1   C
ATOM   1802  CG  LEU 6 232      25.562  28.178  -6.253  0.00  0.00      C1   C
ATOM   1803  CD1 LEU 6 232      26.363  28.969  -7.212  0.00  0.00      C1   C
ATOM   1804  CD2 LEU 6 232      25.775  28.789  -4.859  0.00  0.00      C1   C
ATOM   1805  N   VAL 6 233      20.846  26.927  -6.441  0.00  0.00      C1   N
ATOM   1806  CA  VAL 6 233      19.452  26.985  -6.024  0.00  0.00      C1   C
ATOM   1807  C   VAL 6 233      19.048  26.030  -4.856  0.00  0.00      C1   C
ATOM   1808  O   VAL 6 233      18.474  26.431  -3.892  0.00  0.00      C1   O
ATOM   1809  CB  VAL 6 233      18.487  26.801  -7.175  0.00  0.00      C1   C
ATOM   1810  CG1 VAL 6 233      16.996  26.775  -6.830  0.00  0.00      C1   C
ATOM   1811  CG2 VAL 6 233      18.657  28.000  -8.107  0.00  0.00      C1   C
ATOM   1812  N   ALA 6 234      19.449  24.774  -4.985  0.00  0.00      C1   N
ATOM   1813  CA  ALA 6 234      19.392  23.715  -3.993  0.00  0.00      C1   C
ATOM   1814  C   ALA 6 234      19.913  24.133  -2.610  0.00  0.00      C1   C
ATOM   1815  O   ALA 6 234      19.214  24.033  -1.635  0.00  0.00      C1   O
ATOM   1816  CB  ALA 6 234      20.032  22.471  -4.625  0.00  0.00      C1   C
ATOM   1817  N   MET 6 235      21.202  24.572  -2.569  0.00  0.00      C1   N
ATOM   1818  CA  MET 6 235      21.904  25.100  -1.341  0.00  0.00      C1   C
ATOM   1819  C   MET 6 235      21.078  26.306  -0.692  0.00  0.00      C1   C
ATOM   1820  O   MET 6 235      21.225  26.497   0.546  0.00  0.00      C1   O
ATOM   1821  CB  MET 6 235      23.355  25.581  -1.649  0.00  0.00      C1   C
ATOM   1822  CG  MET 6 235      24.420  24.457  -1.620  0.00  0.00      C1   C
ATOM   1823  SD  MET 6 235      26.135  25.005  -1.930  0.00  0.00      C1   S
ATOM   1824  CE  MET 6 235      26.113  25.293  -3.766  0.00  0.00      C1   C
ATOM   1825  N   LYS 6 236      20.264  27.078  -1.454  0.00  0.00      C1   N
ATOM   1826  CA  LYS 6 236      19.479  28.186  -0.954  0.00  0.00      C1   C
ATOM   1827  C   LYS 6 236      18.297  27.717  -0.075  0.00  0.00      C1   C
ATOM   1828  O   LYS 6 236      18.068  28.210   1.037  0.00  0.00      C1   O
ATOM   1829  CB  LYS 6 236      18.904  29.133  -2.072  0.00  0.00      C1   C
ATOM   1830  CG  LYS 6 236      18.073  30.306  -1.513  0.00  0.00      C1   C
ATOM   1831  CD  LYS 6 236      18.068  31.402  -2.546  0.00  0.00      C1   C
ATOM   1832  CE  LYS 6 236      17.462  32.657  -2.011  0.00  0.00      C1   C
ATOM   1833  NZ  LYS 6 236      17.662  33.800  -2.942  0.00  0.00      C1   N
ATOM   1834  N   TYR 6 237      17.538  26.666  -0.433  0.00  0.00      C1   N
ATOM   1835  CA  TYR 6 237      16.480  26.062   0.350  0.00  0.00      C1   C
ATOM   1836  C   TYR 6 237      16.881  24.745   1.080  0.00  0.00      C1   C
ATOM   1837  O   TYR 6 237      16.016  24.064   1.516  0.00  0.00      C1   O
ATOM   1838  CB  TYR 6 237      15.245  25.812  -0.581  0.00  0.00      C1   C
ATOM   1839  CG  TYR 6 237      14.774  27.022  -1.337  0.00  0.00      C1   C
ATOM   1840  CD1 TYR 6 237      15.198  27.233  -2.649  0.00  0.00      C1   C
ATOM   1841  CD2 TYR 6 237      14.167  28.105  -0.660  0.00  0.00      C1   C
ATOM   1842  CE1 TYR 6 237      15.121  28.486  -3.248  0.00  0.00      C1   C
ATOM   1843  CE2 TYR 6 237      13.992  29.351  -1.306  0.00  0.00      C1   C
ATOM   1844  CZ  TYR 6 237      14.571  29.609  -2.555  0.00  0.00      C1   C
ATOM   1845  OH  TYR 6 237      14.453  30.843  -3.201  0.00  0.00      C1   O
ATOM   1846  N   ASN 6 238      18.168  24.470   1.235  0.00  0.00      C1   N
ATOM   1847  CA  ASN 6 238      18.645  23.194   1.976  0.00  0.00      C1   C
ATOM   1848  C   ASN 6 238      18.195  21.884   1.274  0.00  0.00      C1   C
ATOM   1849  O   ASN 6 238      17.555  21.007   1.837  0.00  0.00      C1   O
ATOM   1850  CB  ASN 6 238      18.417  23.254   3.480  0.00  0.00      C1   C
ATOM   1851  CG  ASN 6 238      19.008  24.459   4.224  0.00  0.00      C1   C
ATOM   1852  ND2 ASN 6 238      18.423  24.914   5.294  0.00  0.00      C1   N
ATOM   1853  OD1 ASN 6 238      19.926  25.119   3.768  0.00  0.00      C1   O
ATOM   1854  N   TYR 6 239      18.533  21.721  -0.038  0.00  0.00      C1   N
ATOM   1855  CA  TYR 6 239      18.418  20.463  -0.766  0.00  0.00      C1   C
ATOM   1856  C   TYR 6 239      19.830  20.024  -1.145  0.00  0.00      C1   C
ATOM   1857  O   TYR 6 239      20.580  20.807  -1.712  0.00  0.00      C1   O
ATOM   1858  CB  TYR 6 239      17.471  20.567  -1.958  0.00  0.00      C1   C
ATOM   1859  CG  TYR 6 239      15.966  20.674  -1.511  0.00  0.00      C1   C
ATOM   1860  CD1 TYR 6 239      15.044  19.597  -1.549  0.00  0.00      C1   C
ATOM   1861  CD2 TYR 6 239      15.458  21.939  -1.185  0.00  0.00      C1   C
ATOM   1862  CE1 TYR 6 239      13.652  19.819  -1.348  0.00  0.00      C1   C
ATOM   1863  CE2 TYR 6 239      14.116  22.220  -0.797  0.00  0.00      C1   C
ATOM   1864  CZ  TYR 6 239      13.240  21.123  -0.928  0.00  0.00      C1   C
ATOM   1865  OH  TYR 6 239      11.935  21.364  -0.791  0.00  0.00      C1   O
ATOM   1866  N   GLU 6 240      20.243  18.816  -0.768  0.00  0.00      C1   N
ATOM   1867  CA  GLU 6 240      21.623  18.357  -0.824  0.00  0.00      C1   C
ATOM   1868  C   GLU 6 240      22.091  18.281  -2.351  0.00  0.00      C1   C
ATOM   1869  O   GLU 6 240      21.339  17.715  -3.140  0.00  0.00      C1   O
ATOM   1870  CB  GLU 6 240      21.900  17.126  -0.015  0.00  0.00      C1   C
ATOM   1871  CG  GLU 6 240      23.168  16.389  -0.428  0.00  0.00      C1   C
ATOM   1872  CD  GLU 6 240      23.606  15.309   0.630  0.00  0.00      C1   C
ATOM   1873  OE1 GLU 6 240      24.814  14.915   0.625  0.00  0.00      C1   O
ATOM   1874  OE2 GLU 6 240      22.848  15.060   1.538  0.00  0.00      C1   O
ATOM   1875  N   PRO 6 241      23.311  18.783  -2.659  0.00  0.00      C1   N
ATOM   1876  CA  PRO 6 241      23.675  18.997  -4.050  0.00  0.00      C1   C
ATOM   1877  C   PRO 6 241      23.700  17.737  -4.969  0.00  0.00      C1   C
ATOM   1878  O   PRO 6 241      24.056  16.674  -4.479  0.00  0.00      C1   O
ATOM   1879  CB  PRO 6 241      25.045  19.742  -3.973  0.00  0.00      C1   C
ATOM   1880  CG  PRO 6 241      24.839  20.527  -2.702  0.00  0.00      C1   C
ATOM   1881  CD  PRO 6 241      24.125  19.578  -1.822  0.00  0.00      C1   C
ATOM   1882  N   LEU 6 242      23.341  17.923  -6.191  0.00  0.00      C1   N
ATOM   1883  CA  LEU 6 242      23.562  16.938  -7.242  0.00  0.00      C1   C
ATOM   1884  C   LEU 6 242      25.087  16.829  -7.378  0.00  0.00      C1   C
ATOM   1885  O   LEU 6 242      25.899  17.689  -7.104  0.00  0.00      C1   O
ATOM   1886  CB  LEU 6 242      22.822  17.335  -8.569  0.00  0.00      C1   C
ATOM   1887  CG  LEU 6 242      21.327  17.171  -8.602  0.00  0.00      C1   C
ATOM   1888  CD1 LEU 6 242      20.837  17.467 -10.004  0.00  0.00      C1   C
ATOM   1889  CD2 LEU 6 242      20.992  15.745  -8.215  0.00  0.00      C1   C
ATOM   1890  N   THR 6 243      25.453  15.671  -7.903  0.00  0.00      C1   N
ATOM   1891  CA  THR 6 243      26.772  15.298  -8.381  0.00  0.00      C1   C
ATOM   1892  C   THR 6 243      26.690  14.781  -9.876  0.00  0.00      C1   C
ATOM   1893  O   THR 6 243      25.635  14.320 -10.359  0.00  0.00      C1   O
ATOM   1894  CB  THR 6 243      27.353  14.177  -7.507  0.00  0.00      C1   C
ATOM   1895  OG1 THR 6 243      26.780  12.967  -7.810  0.00  0.00      C1   O
ATOM   1896  CG2 THR 6 243      27.249  14.470  -6.018  0.00  0.00      C1   C
ATOM   1897  N   GLN 6 244      27.829  14.729 -10.547  0.00  0.00      C1   N
ATOM   1898  CA  GLN 6 244      27.981  13.957 -11.789  0.00  0.00      C1   C
ATOM   1899  C   GLN 6 244      27.764  12.445 -11.684  0.00  0.00      C1   C
ATOM   1900  O   GLN 6 244      27.300  11.828 -12.662  0.00  0.00      C1   O
ATOM   1901  CB  GLN 6 244      29.321  14.244 -12.465  0.00  0.00      C1   C
ATOM   1902  CG  GLN 6 244      29.330  15.588 -13.250  0.00  0.00      C1   C
ATOM   1903  CD  GLN 6 244      30.613  15.797 -14.066  0.00  0.00      C1   C
ATOM   1904  OE1 GLN 6 244      31.637  16.179 -13.516  0.00  0.00      C1   O
ATOM   1905  NE2 GLN 6 244      30.564  15.540 -15.318  0.00  0.00      C1   N
ATOM   1906  N   ASP 6 245      27.901  11.816 -10.527  0.00  0.00      C1   N
ATOM   1907  CA  ASP 6 245      27.425  10.461 -10.272  0.00  0.00      C1   C
ATOM   1908  C   ASP 6 245      25.865  10.438 -10.408  0.00  0.00      C1   C
ATOM   1909  O   ASP 6 245      25.391   9.515 -11.077  0.00  0.00      C1   O
ATOM   1910  CB  ASP 6 245      27.964   9.732  -8.979  0.00  0.00      C1   C
ATOM   1911  CG  ASP 6 245      29.500   9.753  -8.647  0.00  0.00      C1   C
ATOM   1912  OD1 ASP 6 245      29.846   9.244  -7.521  0.00  0.00      C1   O
ATOM   1913  OD2 ASP 6 245      30.397  10.240  -9.420  0.00  0.00      C1   O
ATOM   1914  N   HIS 6 246      25.065  11.443  -9.916  0.00  0.00      C1   N
ATOM   1915  CA  HIS 6 246      23.597  11.483 -10.112  0.00  0.00      C1   C
ATOM   1916  C   HIS 6 246      23.263  11.620 -11.631  0.00  0.00      C1   C
ATOM   1917  O   HIS 6 246      22.437  10.873 -12.120  0.00  0.00      C1   O
ATOM   1918  CB  HIS 6 246      22.993  12.601  -9.290  0.00  0.00      C1   C
ATOM   1919  CG  HIS 6 246      23.395  12.638  -7.849  0.00  0.00      C1   C
ATOM   1920  ND1 HIS 6 246      23.335  13.705  -6.968  0.00  0.00      C1   N
ATOM   1921  CD2 HIS 6 246      23.726  11.489  -7.085  0.00  0.00      C1   C
ATOM   1922  CE1 HIS 6 246      23.599  13.245  -5.748  0.00  0.00      C1   C
ATOM   1923  NE2 HIS 6 246      23.795  11.890  -5.772  0.00  0.00      C1   N
ATOM   1924  N   VAL 6 247      24.050  12.464 -12.322  0.00  0.00      C1   N
ATOM   1925  CA  VAL 6 247      23.938  12.592 -13.778  0.00  0.00      C1   C
ATOM   1926  C   VAL 6 247      24.116  11.244 -14.465  0.00  0.00      C1   C
ATOM   1927  O   VAL 6 247      23.257  10.926 -15.299  0.00  0.00      C1   O
ATOM   1928  CB  VAL 6 247      24.861  13.691 -14.427  0.00  0.00      C1   C
ATOM   1929  CG1 VAL 6 247      24.437  14.061 -15.833  0.00  0.00      C1   C
ATOM   1930  CG2 VAL 6 247      24.820  15.012 -13.737  0.00  0.00      C1   C
ATOM   1931  N   ASP 6 248      25.099  10.391 -14.202  0.00  0.00      C1   N
ATOM   1932  CA  ASP 6 248      25.189   9.051 -14.708  0.00  0.00      C1   C
ATOM   1933  C   ASP 6 248      24.011   8.148 -14.381  0.00  0.00      C1   C
ATOM   1934  O   ASP 6 248      23.555   7.511 -15.289  0.00  0.00      C1   O
ATOM   1935  CB  ASP 6 248      26.544   8.404 -14.224  0.00  0.00      C1   C
ATOM   1936  CG  ASP 6 248      27.714   9.239 -14.497  0.00  0.00      C1   C
ATOM   1937  OD1 ASP 6 248      28.751   9.124 -13.777  0.00  0.00      C1   O
ATOM   1938  OD2 ASP 6 248      27.722   9.975 -15.472  0.00  0.00      C1   O
ATOM   1939  N   ILE 6 249      23.492   8.183 -13.162  0.00  0.00      C1   N
ATOM   1940  CA  ILE 6 249      22.342   7.368 -12.787  0.00  0.00      C1   C
ATOM   1941  C   ILE 6 249      20.974   7.839 -13.347  0.00  0.00      C1   C
ATOM   1942  O   ILE 6 249      19.976   7.109 -13.545  0.00  0.00      C1   O
ATOM   1943  CB  ILE 6 249      22.364   7.100 -11.304  0.00  0.00      C1   C
ATOM   1944  CG1 ILE 6 249      21.792   5.685 -10.969  0.00  0.00      C1   C
ATOM   1945  CG2 ILE 6 249      21.636   8.112 -10.384  0.00  0.00      C1   C
ATOM   1946  CD1 ILE 6 249      22.233   4.399 -11.797  0.00  0.00      C1   C
ATOM   1947  N   LEU 6 250      20.824   9.152 -13.589  0.00  0.00      C1   N
ATOM   1948  CA  LEU 6 250      19.673   9.549 -14.395  0.00  0.00      C1   C
ATOM   1949  C   LEU 6 250      19.706   9.362 -15.982  0.00  0.00      C1   C
ATOM   1950  O   LEU 6 250      18.803   9.755 -16.681  0.00  0.00      C1   O
ATOM   1951  CB  LEU 6 250      19.397  11.007 -13.994  0.00  0.00      C1   C
ATOM   1952  CG  LEU 6 250      18.959  11.293 -12.614  0.00  0.00      C1   C
ATOM   1953  CD1 LEU 6 250      18.619  12.760 -12.414  0.00  0.00      C1   C
ATOM   1954  CD2 LEU 6 250      17.725  10.395 -12.218  0.00  0.00      C1   C
ATOM   1955  N   GLY 6 251      20.852   8.790 -16.498  0.00  0.00      C1   N
ATOM   1956  CA  GLY 6 251      20.993   8.457 -17.875  0.00  0.00      C1   C
ATOM   1957  C   GLY 6 251      19.912   7.521 -18.436  0.00  0.00      C1   C
ATOM   1958  O   GLY 6 251      19.295   7.914 -19.420  0.00  0.00      C1   O
ATOM   1959  N   PRO 6 252      19.613   6.366 -17.835  0.00  0.00      C1   N
ATOM   1960  CA  PRO 6 252      18.582   5.437 -18.217  0.00  0.00      C1   C
ATOM   1961  C   PRO 6 252      17.203   6.078 -18.131  0.00  0.00      C1   C
ATOM   1962  O   PRO 6 252      16.468   5.976 -19.084  0.00  0.00      C1   O
ATOM   1963  CB  PRO 6 252      18.683   4.330 -17.230  0.00  0.00      C1   C
ATOM   1964  CG  PRO 6 252      20.105   4.374 -16.734  0.00  0.00      C1   C
ATOM   1965  CD  PRO 6 252      20.364   5.861 -16.712  0.00  0.00      C1   C
ATOM   1966  N   LEU 6 253      16.827   6.756 -17.053  0.00  0.00      C1   N
ATOM   1967  CA  LEU 6 253      15.477   7.316 -16.889  0.00  0.00      C1   C
ATOM   1968  C   LEU 6 253      15.224   8.507 -17.914  0.00  0.00      C1   C
ATOM   1969  O   LEU 6 253      14.152   8.613 -18.444  0.00  0.00      C1   O
ATOM   1970  CB  LEU 6 253      15.180   7.590 -15.385  0.00  0.00      C1   C
ATOM   1971  CG  LEU 6 253      13.714   8.064 -15.153  0.00  0.00      C1   C
ATOM   1972  CD1 LEU 6 253      12.631   7.081 -15.665  0.00  0.00      C1   C
ATOM   1973  CD2 LEU 6 253      13.438   8.061 -13.646  0.00  0.00      C1   C
ATOM   1974  N   SER 6 254      16.216   9.389 -18.103  0.00  0.00      C1   N
ATOM   1975  CA  SER 6 254      16.312  10.362 -19.178  0.00  0.00      C1   C
ATOM   1976  C   SER 6 254      15.948   9.756 -20.624  0.00  0.00      C1   C
ATOM   1977  O   SER 6 254      15.009  10.157 -21.216  0.00  0.00      C1   O
ATOM   1978  CB  SER 6 254      17.693  10.939 -19.098  0.00  0.00      C1   C
ATOM   1979  OG  SER 6 254      17.951  11.707 -20.257  0.00  0.00      C1   O
ATOM   1980  N   ALA 6 255      16.667   8.701 -21.001  0.00  0.00      C1   N
ATOM   1981  CA  ALA 6 255      16.329   7.973 -22.177  0.00  0.00      C1   C
ATOM   1982  C   ALA 6 255      14.906   7.387 -22.159  0.00  0.00      C1   C
ATOM   1983  O   ALA 6 255      14.219   7.693 -23.138  0.00  0.00      C1   O
ATOM   1984  CB  ALA 6 255      17.313   6.875 -22.343  0.00  0.00      C1   C
ATOM   1985  N   GLN 6 256      14.502   6.637 -21.146  0.00  0.00      C1   N
ATOM   1986  CA  GLN 6 256      13.128   6.254 -20.918  0.00  0.00      C1   C
ATOM   1987  C   GLN 6 256      12.084   7.300 -21.181  0.00  0.00      C1   C
ATOM   1988  O   GLN 6 256      11.159   7.077 -21.998  0.00  0.00      C1   O
ATOM   1989  CB  GLN 6 256      12.905   5.559 -19.551  0.00  0.00      C1   C
ATOM   1990  CG  GLN 6 256      11.549   4.921 -19.296  0.00  0.00      C1   C
ATOM   1991  CD  GLN 6 256      11.200   3.779 -20.254  0.00  0.00      C1   C
ATOM   1992  OE1 GLN 6 256      11.400   2.634 -19.997  0.00  0.00      C1   O
ATOM   1993  NE2 GLN 6 256      10.743   4.036 -21.435  0.00  0.00      C1   N
ATOM   1994  N   THR 6 257      12.254   8.524 -20.679  0.00  0.00      C1   N
ATOM   1995  CA  THR 6 257      11.247   9.592 -20.841  0.00  0.00      C1   C
ATOM   1996  C   THR 6 257      11.492  10.465 -22.036  0.00  0.00      C1   C
ATOM   1997  O   THR 6 257      10.541  11.217 -22.367  0.00  0.00      C1   O
ATOM   1998  CB  THR 6 257      11.230  10.513 -19.638  0.00  0.00      C1   C
ATOM   1999  OG1 THR 6 257      12.554  10.975 -19.445  0.00  0.00      C1   O
ATOM   2000  CG2 THR 6 257      10.800   9.753 -18.391  0.00  0.00      C1   C
ATOM   2001  N   GLY 6 258      12.536  10.371 -22.816  0.00  0.00      C1   N
ATOM   2002  CA  GLY 6 258      12.850  11.374 -23.912  0.00  0.00      C1   C
ATOM   2003  C   GLY 6 258      13.138  12.794 -23.398  0.00  0.00      C1   C
ATOM   2004  O   GLY 6 258      12.938  13.713 -24.219  0.00  0.00      C1   O
ATOM   2005  N   ILE 6 259      13.660  12.897 -22.143  0.00  0.00      C1   N
ATOM   2006  CA  ILE 6 259      13.917  14.234 -21.550  0.00  0.00      C1   C
ATOM   2007  C   ILE 6 259      15.246  14.026 -20.751  0.00  0.00      C1   C
ATOM   2008  O   ILE 6 259      15.365  13.253 -19.865  0.00  0.00      C1   O
ATOM   2009  CB  ILE 6 259      12.801  14.799 -20.611  0.00  0.00      C1   C
ATOM   2010  CG1 ILE 6 259      11.443  15.006 -21.312  0.00  0.00      C1   C
ATOM   2011  CG2 ILE 6 259      13.233  16.133 -20.019  0.00  0.00      C1   C
ATOM   2012  CD1 ILE 6 259      10.254  15.193 -20.342  0.00  0.00      C1   C
ATOM   2013  N   ALA 6 260      16.204  14.864 -21.123  0.00  0.00      C1   N
ATOM   2014  CA  ALA 6 260      17.545  15.142 -20.572  0.00  0.00      C1   C
ATOM   2015  C   ALA 6 260      17.308  15.434 -19.076  0.00  0.00      C1   C
ATOM   2016  O   ALA 6 260      16.564  16.299 -18.568  0.00  0.00      C1   O
ATOM   2017  CB  ALA 6 260      18.091  16.443 -21.154  0.00  0.00      C1   C
ATOM   2018  N   VAL 6 261      18.340  14.938 -18.378  0.00  0.00      C1   N
ATOM   2019  CA  VAL 6 261      18.750  15.180 -16.956  0.00  0.00      C1   C
ATOM   2020  C   VAL 6 261      18.805  16.697 -16.694  0.00  0.00      C1   C
ATOM   2021  O   VAL 6 261      18.172  17.243 -15.748  0.00  0.00      C1   O
ATOM   2022  CB  VAL 6 261      20.031  14.403 -16.509  0.00  0.00      C1   C
ATOM   2023  CG1 VAL 6 261      20.384  14.570 -15.034  0.00  0.00      C1   C
ATOM   2024  CG2 VAL 6 261      19.799  12.910 -16.817  0.00  0.00      C1   C
ATOM   2025  N   LEU 6 262      19.471  17.452 -17.557  0.00  0.00      C1   N
ATOM   2026  CA  LEU 6 262      19.548  18.889 -17.329  0.00  0.00      C1   C
ATOM   2027  C   LEU 6 262      18.289  19.764 -17.584  0.00  0.00      C1   C
ATOM   2028  O   LEU 6 262      18.159  20.870 -17.001  0.00  0.00      C1   O
ATOM   2029  CB  LEU 6 262      20.782  19.561 -17.899  0.00  0.00      C1   C
ATOM   2030  CG  LEU 6 262      22.029  19.669 -16.938  0.00  0.00      C1   C
ATOM   2031  CD1 LEU 6 262      21.702  20.255 -15.564  0.00  0.00      C1   C
ATOM   2032  CD2 LEU 6 262      22.599  18.240 -16.786  0.00  0.00      C1   C
ATOM   2033  N   ASP 6 263      17.338  19.306 -18.397  0.00  0.00      C1   N
ATOM   2034  CA  ASP 6 263      16.028  19.960 -18.658  0.00  0.00      C1   C
ATOM   2035  C   ASP 6 263      15.122  19.645 -17.530  0.00  0.00      C1   C
ATOM   2036  O   ASP 6 263      14.320  20.516 -17.085  0.00  0.00      C1   O
ATOM   2037  CB  ASP 6 263      15.412  19.573 -20.063  0.00  0.00      C1   C
ATOM   2038  CG  ASP 6 263      16.264  19.864 -21.252  0.00  0.00      C1   C
ATOM   2039  OD1 ASP 6 263      17.321  20.406 -21.048  0.00  0.00      C1   O
ATOM   2040  OD2 ASP 6 263      15.799  19.537 -22.366  0.00  0.00      C1   O
ATOM   2041  N   MET 6 264      15.134  18.413 -17.014  0.00  0.00      C1   N
ATOM   2042  CA  MET 6 264      14.508  18.057 -15.766  0.00  0.00      C1   C
ATOM   2043  C   MET 6 264      15.020  18.883 -14.618  0.00  0.00      C1   C
ATOM   2044  O   MET 6 264      14.288  19.562 -13.881  0.00  0.00      C1   O
ATOM   2045  CB  MET 6 264      14.411  16.555 -15.483  0.00  0.00      C1   C
ATOM   2046  CG  MET 6 264      13.302  16.400 -14.519  0.00  0.00      C1   C
ATOM   2047  SD  MET 6 264      11.662  17.023 -14.998  0.00  0.00      C1   S
ATOM   2048  CE  MET 6 264      11.060  15.486 -15.959  0.00  0.00      C1   C
ATOM   2049  N   CYS 6 265      16.397  18.894 -14.407  0.00  0.00      C1   N
ATOM   2050  CA  CYS 6 265      17.017  19.795 -13.351  0.00  0.00      C1   C
ATOM   2051  C   CYS 6 265      16.649  21.315 -13.503  0.00  0.00      C1   C
ATOM   2052  O   CYS 6 265      16.590  22.000 -12.440  0.00  0.00      C1   O
ATOM   2053  CB  CYS 6 265      18.583  19.674 -13.288  0.00  0.00      C1   C
ATOM   2054  SG  CYS 6 265      18.979  18.042 -12.749  0.00  0.00      C1   S
ATOM   2055  N   ALA 6 266      16.501  21.945 -14.702  0.00  0.00      C1   N
ATOM   2056  CA  ALA 6 266      16.036  23.400 -14.890  0.00  0.00      C1   C
ATOM   2057  C   ALA 6 266      14.544  23.563 -14.484  0.00  0.00      C1   C
ATOM   2058  O   ALA 6 266      14.071  24.657 -14.144  0.00  0.00      C1   O
ATOM   2059  CB  ALA 6 266      16.256  23.684 -16.307  0.00  0.00      C1   C
ATOM   2060  N   SER 6 267      13.719  22.550 -14.723  0.00  0.00      C1   N
ATOM   2061  CA  SER 6 267      12.320  22.467 -14.336  0.00  0.00      C1   C
ATOM   2062  C   SER 6 267      12.130  22.046 -12.797  0.00  0.00      C1   C
ATOM   2063  O   SER 6 267      11.135  22.534 -12.176  0.00  0.00      C1   O
ATOM   2064  CB  SER 6 267      11.496  21.387 -15.061  0.00  0.00      C1   C
ATOM   2065  OG  SER 6 267      11.774  21.443 -16.479  0.00  0.00      C1   O
ATOM   2066  N   LEU 6 268      13.082  21.364 -12.108  0.00  0.00      C1   N
ATOM   2067  CA  LEU 6 268      13.185  21.396 -10.632  0.00  0.00      C1   C
ATOM   2068  C   LEU 6 268      13.663  22.705  -9.969  0.00  0.00      C1   C
ATOM   2069  O   LEU 6 268      13.219  23.036  -8.917  0.00  0.00      C1   O
ATOM   2070  CB  LEU 6 268      13.975  20.157 -10.120  0.00  0.00      C1   C
ATOM   2071  CG  LEU 6 268      13.743  19.845  -8.597  0.00  0.00      C1   C
ATOM   2072  CD1 LEU 6 268      12.293  19.423  -8.269  0.00  0.00      C1   C
ATOM   2073  CD2 LEU 6 268      14.691  18.721  -8.071  0.00  0.00      C1   C
ATOM   2074  N   LYS 6 269      14.613  23.371 -10.563  0.00  0.00      C1   N
ATOM   2075  CA  LYS 6 269      15.168  24.626 -10.127  0.00  0.00      C1   C
ATOM   2076  C   LYS 6 269      14.034  25.728  -9.985  0.00  0.00      C1   C
ATOM   2077  O   LYS 6 269      13.879  26.231  -8.875  0.00  0.00      C1   O
ATOM   2078  CB  LYS 6 269      16.134  25.184 -11.193  0.00  0.00      C1   C
ATOM   2079  CG  LYS 6 269      17.161  26.201 -10.648  0.00  0.00      C1   C
ATOM   2080  CD  LYS 6 269      18.208  26.735 -11.627  0.00  0.00      C1   C
ATOM   2081  CE  LYS 6 269      17.634  27.698 -12.721  0.00  0.00      C1   C
ATOM   2082  NZ  LYS 6 269      18.716  28.345 -13.502  0.00  0.00      C1   N
ATOM   2083  N   GLU 6 270      13.184  25.902 -10.958  0.00  0.00      C1   N
ATOM   2084  CA  GLU 6 270      11.883  26.555 -10.943  0.00  0.00      C1   C
ATOM   2085  C   GLU 6 270      10.821  26.004  -9.969  0.00  0.00      C1   C
ATOM   2086  O   GLU 6 270      10.232  26.774  -9.227  0.00  0.00      C1   O
ATOM   2087  CB  GLU 6 270      11.411  26.468 -12.382  0.00  0.00      C1   C
ATOM   2088  CG  GLU 6 270      12.013  27.335 -13.481  0.00  0.00      C1   C
ATOM   2089  CD  GLU 6 270      11.674  28.804 -13.108  0.00  0.00      C1   C
ATOM   2090  OE1 GLU 6 270      12.092  29.165 -11.970  0.00  0.00      C1   O
ATOM   2091  OE2 GLU 6 270      10.991  29.512 -13.894  0.00  0.00      C1   O
ATOM   2092  N   LEU 6 271      10.709  24.684  -9.792  0.00  0.00      C1   N
ATOM   2093  CA  LEU 6 271       9.944  24.098  -8.630  0.00  0.00      C1   C
ATOM   2094  C   LEU 6 271      10.460  24.543  -7.263  0.00  0.00      C1   C
ATOM   2095  O   LEU 6 271       9.722  24.549  -6.299  0.00  0.00      C1   O
ATOM   2096  CB  LEU 6 271       9.744  22.585  -8.890  0.00  0.00      C1   C
ATOM   2097  CG  LEU 6 271       8.517  22.383  -9.772  0.00  0.00      C1   C
ATOM   2098  CD1 LEU 6 271       8.468  20.886 -10.084  0.00  0.00      C1   C
ATOM   2099  CD2 LEU 6 271       7.202  22.666  -9.078  0.00  0.00      C1   C
ATOM   2100  N   LEU 6 272      11.744  24.830  -7.112  0.00  0.00      C1   N
ATOM   2101  CA  LEU 6 272      12.249  25.395  -5.833  0.00  0.00      C1   C
ATOM   2102  C   LEU 6 272      12.149  26.928  -5.738  0.00  0.00      C1   C
ATOM   2103  O   LEU 6 272      11.765  27.432  -4.716  0.00  0.00      C1   O
ATOM   2104  CB  LEU 6 272      13.727  24.883  -5.728  0.00  0.00      C1   C
ATOM   2105  CG  LEU 6 272      13.958  23.649  -4.868  0.00  0.00      C1   C
ATOM   2106  CD1 LEU 6 272      13.158  22.378  -5.276  0.00  0.00      C1   C
ATOM   2107  CD2 LEU 6 272      15.427  23.252  -5.005  0.00  0.00      C1   C
ATOM   2108  N   GLN 6 273      12.536  27.678  -6.798  0.00  0.00      C1   N
ATOM   2109  CA  GLN 6 273      12.566  29.158  -6.696  0.00  0.00      C1   C
ATOM   2110  C   GLN 6 273      11.113  29.776  -6.555  0.00  0.00      C1   C
ATOM   2111  O   GLN 6 273      10.872  30.573  -5.663  0.00  0.00      C1   O
ATOM   2112  CB  GLN 6 273      13.282  29.708  -7.928  0.00  0.00      C1   C
ATOM   2113  CG  GLN 6 273      14.729  29.499  -7.916  0.00  0.00      C1   C
ATOM   2114  CD  GLN 6 273      15.341  30.352  -6.835  0.00  0.00      C1   C
ATOM   2115  NE2 GLN 6 273      16.518  30.952  -7.032  0.00  0.00      C1   N
ATOM   2116  OE1 GLN 6 273      14.935  30.493  -5.700  0.00  0.00      C1   O
ATOM   2117  N   ASN 6 274      10.166  29.428  -7.470  0.00  0.00      C1   N
ATOM   2118  CA  ASN 6 274       8.780  29.845  -7.521  0.00  0.00      C1   C
ATOM   2119  C   ASN 6 274       7.692  28.694  -7.248  0.00  0.00      C1   C
ATOM   2120  O   ASN 6 274       6.564  29.150  -6.924  0.00  0.00      C1   O
ATOM   2121  CB  ASN 6 274       8.377  30.506  -8.877  0.00  0.00      C1   C
ATOM   2122  CG  ASN 6 274       8.978  29.684 -10.035  0.00  0.00      C1   C
ATOM   2123  OD1 ASN 6 274       8.432  28.776 -10.551  0.00  0.00      C1   O
ATOM   2124  ND2 ASN 6 274      10.162  29.993 -10.445  0.00  0.00      C1   N
ATOM   2125  N   GLY 6 275       8.009  27.424  -7.251  0.00  0.00      C1   N
ATOM   2126  CA  GLY 6 275       7.263  26.362  -6.655  0.00  0.00      C1   C
ATOM   2127  C   GLY 6 275       6.051  25.969  -7.474  0.00  0.00      C1   C
ATOM   2128  O   GLY 6 275       5.970  26.275  -8.669  0.00  0.00      C1   O
ATOM   2129  N   MET 6 276       5.186  25.192  -6.811  0.00  0.00      C1   N
ATOM   2130  CA  MET 6 276       3.964  24.580  -7.383  0.00  0.00      C1   C
ATOM   2131  C   MET 6 276       2.727  25.522  -7.503  0.00  0.00      C1   C
ATOM   2132  O   MET 6 276       1.877  25.288  -8.333  0.00  0.00      C1   O
ATOM   2133  CB  MET 6 276       3.540  23.267  -6.752  0.00  0.00      C1   C
ATOM   2134  CG  MET 6 276       4.732  22.266  -6.843  0.00  0.00      C1   C
ATOM   2135  SD  MET 6 276       4.772  20.834  -5.868  0.00  0.00      C1   S
ATOM   2136  CE  MET 6 276       3.311  19.999  -6.455  0.00  0.00      C1   C
ATOM   2137  N   ASN 6 277       2.668  26.583  -6.669  0.00  0.00      C1   N
ATOM   2138  CA  ASN 6 277       1.521  27.443  -6.522  0.00  0.00      C1   C
ATOM   2139  C   ASN 6 277       0.185  26.667  -6.406  0.00  0.00      C1   C
ATOM   2140  O   ASN 6 277      -0.767  26.983  -7.175  0.00  0.00      C1   O
ATOM   2141  CB  ASN 6 277       1.483  28.512  -7.692  0.00  0.00      C1   C
ATOM   2142  CG  ASN 6 277       2.669  29.449  -7.520  0.00  0.00      C1   C
ATOM   2143  ND2 ASN 6 277       3.494  29.561  -8.490  0.00  0.00      C1   N
ATOM   2144  OD1 ASN 6 277       2.966  30.045  -6.512  0.00  0.00      C1   O
ATOM   2145  N   GLY 6 278       0.058  25.754  -5.462  0.00  0.00      C1   N
ATOM   2146  CA  GLY 6 278      -1.036  24.833  -5.271  0.00  0.00      C1   C
ATOM   2147  C   GLY 6 278      -1.358  23.873  -6.510  0.00  0.00      C1   C
ATOM   2148  O   GLY 6 278      -2.362  23.171  -6.401  0.00  0.00      C1   O
ATOM   2149  N   ARG 6 279      -0.625  23.833  -7.597  0.00  0.00      C1   N
ATOM   2150  CA  ARG 6 279      -1.077  22.979  -8.800  0.00  0.00      C1   C
ATOM   2151  C   ARG 6 279      -0.548  21.583  -8.649  0.00  0.00      C1   C
ATOM   2152  O   ARG 6 279       0.619  21.385  -8.400  0.00  0.00      C1   O
ATOM   2153  CB  ARG 6 279      -0.595  23.632 -10.088  0.00  0.00      C1   C
ATOM   2154  CG  ARG 6 279      -1.212  22.990 -11.395  0.00  0.00      C1   C
ATOM   2155  CD  ARG 6 279      -0.886  23.817 -12.634  0.00  0.00      C1   C
ATOM   2156  NE  ARG 6 279      -1.504  23.267 -13.846  0.00  0.00      C1   N
ATOM   2157  CZ  ARG 6 279      -1.368  23.736 -15.079  0.00  0.00      C1   C
ATOM   2158  NH1 ARG 6 279      -0.845  24.818 -15.529  0.00  0.00      C1   N
ATOM   2159  NH2 ARG 6 279      -1.844  22.925 -16.004  0.00  0.00      C1   N
ATOM   2160  N   THR 6 280      -1.295  20.529  -8.996  0.00  0.00      C1   N
ATOM   2161  CA  THR 6 280      -0.812  19.173  -8.760  0.00  0.00      C1   C
ATOM   2162  C   THR 6 280       0.350  18.689  -9.668  0.00  0.00      C1   C
ATOM   2163  O   THR 6 280       0.304  18.846 -10.905  0.00  0.00      C1   O
ATOM   2164  CB  THR 6 280      -1.898  18.086  -8.746  0.00  0.00      C1   C
ATOM   2165  OG1 THR 6 280      -2.755  17.957  -9.818  0.00  0.00      C1   O
ATOM   2166  CG2 THR 6 280      -2.730  18.384  -7.581  0.00  0.00      C1   C
ATOM   2167  N   ILE 6 281       1.205  17.795  -9.058  0.00  0.00      C1   N
ATOM   2168  CA  ILE 6 281       2.248  16.942  -9.694  0.00  0.00      C1   C
ATOM   2169  C   ILE 6 281       2.084  15.565  -9.086  0.00  0.00      C1   C
ATOM   2170  O   ILE 6 281       2.116  15.402  -7.864  0.00  0.00      C1   O
ATOM   2171  CB  ILE 6 281       3.690  17.403  -9.356  0.00  0.00      C1   C
ATOM   2172  CG1 ILE 6 281       3.909  18.709 -10.110  0.00  0.00      C1   C
ATOM   2173  CG2 ILE 6 281       4.738  16.430  -9.840  0.00  0.00      C1   C
ATOM   2174  CD1 ILE 6 281       5.303  19.320  -9.707  0.00  0.00      C1   C
ATOM   2175  N   LEU 6 282       1.898  14.574  -9.966  0.00  0.00      C1   N
ATOM   2176  CA  LEU 6 282       1.648  13.158  -9.574  0.00  0.00      C1   C
ATOM   2177  C   LEU 6 282       0.572  13.101  -8.445  0.00  0.00      C1   C
ATOM   2178  O   LEU 6 282       0.533  12.159  -7.681  0.00  0.00      C1   O
ATOM   2179  CB  LEU 6 282       2.948  12.401  -9.441  0.00  0.00      C1   C
ATOM   2180  CG  LEU 6 282       2.752  10.877  -9.732  0.00  0.00      C1   C
ATOM   2181  CD1 LEU 6 282       2.295  10.713 -11.200  0.00  0.00      C1   C
ATOM   2182  CD2 LEU 6 282       4.072  10.099  -9.556  0.00  0.00      C1   C
ATOM   2183  N   GLY 6 283      -0.435  13.956  -8.519  0.00  0.00      C1   N
ATOM   2184  CA  GLY 6 283      -1.540  14.081  -7.593  0.00  0.00      C1   C
ATOM   2185  C   GLY 6 283      -1.285  14.967  -6.389  0.00  0.00      C1   C
ATOM   2186  O   GLY 6 283      -2.262  15.135  -5.627  0.00  0.00      C1   O
ATOM   2187  N   SER 6 284      -0.058  15.515  -6.125  0.00  0.00      C1   N
ATOM   2188  CA  SER 6 284       0.192  16.229  -4.822  0.00  0.00      C1   C
ATOM   2189  C   SER 6 284       0.322  17.689  -5.091  0.00  0.00      C1   C
ATOM   2190  O   SER 6 284       0.659  18.150  -6.189  0.00  0.00      C1   O
ATOM   2191  CB  SER 6 284       1.448  15.648  -4.179  0.00  0.00      C1   C
ATOM   2192  OG  SER 6 284       1.971  16.231  -3.003  0.00  0.00      C1   O
ATOM   2193  N   ALA 6 285       0.140  18.547  -4.038  0.00  0.00      C1   N
ATOM   2194  CA  ALA 6 285       0.620  19.965  -4.220  0.00  0.00      C1   C
ATOM   2195  C   ALA 6 285       1.807  20.200  -3.305  0.00  0.00      C1   C
ATOM   2196  O   ALA 6 285       2.139  21.375  -3.129  0.00  0.00      C1   O
ATOM   2197  CB  ALA 6 285      -0.488  20.991  -4.077  0.00  0.00      C1   C
ATOM   2198  N   LEU 6 286       2.494  19.171  -2.751  0.00  0.00      C1   N
ATOM   2199  CA  LEU 6 286       3.793  19.259  -2.097  0.00  0.00      C1   C
ATOM   2200  C   LEU 6 286       4.852  18.472  -2.870  0.00  0.00      C1   C
ATOM   2201  O   LEU 6 286       4.593  17.432  -3.456  0.00  0.00      C1   O
ATOM   2202  CB  LEU 6 286       3.729  18.752  -0.691  0.00  0.00      C1   C
ATOM   2203  CG  LEU 6 286       2.926  19.690   0.250  0.00  0.00      C1   C
ATOM   2204  CD1 LEU 6 286       2.554  18.993   1.528  0.00  0.00      C1   C
ATOM   2205  CD2 LEU 6 286       3.730  20.925   0.689  0.00  0.00      C1   C
ATOM   2206  N   LEU 6 287       6.106  18.826  -2.694  0.00  0.00      C1   N
ATOM   2207  CA  LEU 6 287       7.328  18.213  -3.275  0.00  0.00      C1   C
ATOM   2208  C   LEU 6 287       7.499  16.845  -2.659  0.00  0.00      C1   C
ATOM   2209  O   LEU 6 287       7.911  16.783  -1.521  0.00  0.00      C1   O
ATOM   2210  CB  LEU 6 287       8.604  19.099  -3.085  0.00  0.00      C1   C
ATOM   2211  CG  LEU 6 287       8.622  20.401  -3.882  0.00  0.00      C1   C
ATOM   2212  CD1 LEU 6 287       9.785  21.302  -3.514  0.00  0.00      C1   C
ATOM   2213  CD2 LEU 6 287       9.031  20.101  -5.340  0.00  0.00      C1   C
ATOM   2214  N   GLU 6 288       7.306  15.691  -3.320  0.00  0.00      C1   N
ATOM   2215  CA  GLU 6 288       7.495  14.382  -2.665  0.00  0.00      C1   C
ATOM   2216  C   GLU 6 288       8.739  13.615  -3.067  0.00  0.00      C1   C
ATOM   2217  O   GLU 6 288       9.054  13.534  -4.263  0.00  0.00      C1   O
ATOM   2218  CB  GLU 6 288       6.198  13.498  -2.785  0.00  0.00      C1   C
ATOM   2219  CG  GLU 6 288       4.923  14.156  -2.305  0.00  0.00      C1   C
ATOM   2220  CD  GLU 6 288       3.798  13.069  -2.108  0.00  0.00      C1   C
ATOM   2221  OE1 GLU 6 288       2.680  13.555  -1.889  0.00  0.00      C1   O
ATOM   2222  OE2 GLU 6 288       4.036  11.833  -2.285  0.00  0.00      C1   O
ATOM   2223  N   ASP 6 289       9.369  12.996  -2.104  0.00  0.00      C1   N
ATOM   2224  CA  ASP 6 289      10.620  12.273  -2.444  0.00  0.00      C1   C
ATOM   2225  C   ASP 6 289      10.773  10.790  -2.041  0.00  0.00      C1   C
ATOM   2226  O   ASP 6 289      11.859  10.341  -1.582  0.00  0.00      C1   O
ATOM   2227  CB  ASP 6 289      11.652  13.202  -1.756  0.00  0.00      C1   C
ATOM   2228  CG  ASP 6 289      11.565  13.700  -0.335  0.00  0.00      C1   C
ATOM   2229  OD1 ASP 6 289      12.619  13.978   0.338  0.00  0.00      C1   O
ATOM   2230  OD2 ASP 6 289      10.544  13.657   0.328  0.00  0.00      C1   O
ATOM   2231  N   GLU 6 290       9.672  10.092  -2.106  0.00  0.00      C1   N
ATOM   2232  CA  GLU 6 290       9.369   8.779  -1.492  0.00  0.00      C1   C
ATOM   2233  C   GLU 6 290       9.819   7.547  -2.380  0.00  0.00      C1   C
ATOM   2234  O   GLU 6 290       9.576   6.450  -1.927  0.00  0.00      C1   O
ATOM   2235  CB  GLU 6 290       7.915   8.830  -1.192  0.00  0.00      C1   C
ATOM   2236  CG  GLU 6 290       7.486   9.994  -0.254  0.00  0.00      C1   C
ATOM   2237  CD  GLU 6 290       6.172   9.654   0.494  0.00  0.00      C1   C
ATOM   2238  OE1 GLU 6 290       5.284   8.854   0.045  0.00  0.00      C1   O
ATOM   2239  OE2 GLU 6 290       6.155  10.170   1.651  0.00  0.00      C1   O
ATOM   2240  N   PHE 6 291      10.454   7.689  -3.534  0.00  0.00      C1   N
ATOM   2241  CA  PHE 6 291      10.840   6.610  -4.471  0.00  0.00      C1   C
ATOM   2242  C   PHE 6 291      12.085   6.977  -5.324  0.00  0.00      C1   C
ATOM   2243  O   PHE 6 291      12.296   8.105  -5.710  0.00  0.00      C1   O
ATOM   2244  CB  PHE 6 291       9.691   6.099  -5.360  0.00  0.00      C1   C
ATOM   2245  CG  PHE 6 291       8.831   7.038  -6.163  0.00  0.00      C1   C
ATOM   2246  CD1 PHE 6 291       9.244   7.441  -7.467  0.00  0.00      C1   C
ATOM   2247  CD2 PHE 6 291       7.558   7.558  -5.686  0.00  0.00      C1   C
ATOM   2248  CE1 PHE 6 291       8.507   8.331  -8.225  0.00  0.00      C1   C
ATOM   2249  CE2 PHE 6 291       6.821   8.471  -6.478  0.00  0.00      C1   C
ATOM   2250  CZ  PHE 6 291       7.324   8.795  -7.706  0.00  0.00      C1   C
ATOM   2251  N   THR 6 292      12.843   6.020  -5.832  0.00  0.00      C1   N
ATOM   2252  CA  THR 6 292      14.132   6.229  -6.587  0.00  0.00      C1   C
ATOM   2253  C   THR 6 292      13.891   6.153  -8.106  0.00  0.00      C1   C
ATOM   2254  O   THR 6 292      12.904   5.572  -8.613  0.00  0.00      C1   O
ATOM   2255  CB  THR 6 292      15.213   5.191  -6.208  0.00  0.00      C1   C
ATOM   2256  OG1 THR 6 292      14.848   3.861  -6.409  0.00  0.00      C1   O
ATOM   2257  CG2 THR 6 292      15.513   5.354  -4.712  0.00  0.00      C1   C
ATOM   2258  N   PRO 6 293      14.864   6.678  -8.786  0.00  0.00      C1   N
ATOM   2259  CA  PRO 6 293      14.946   6.523 -10.243  0.00  0.00      C1   C
ATOM   2260  C   PRO 6 293      14.926   5.026 -10.565  0.00  0.00      C1   C
ATOM   2261  O   PRO 6 293      14.093   4.618 -11.441  0.00  0.00      C1   O
ATOM   2262  CB  PRO 6 293      16.205   7.236 -10.728  0.00  0.00      C1   C
ATOM   2263  CG  PRO 6 293      16.577   8.126  -9.574  0.00  0.00      C1   C
ATOM   2264  CD  PRO 6 293      15.962   7.462  -8.339  0.00  0.00      C1   C
ATOM   2265  N   PHE 6 294      15.722   4.205  -9.883  0.00  0.00      C1   N
ATOM   2266  CA  PHE 6 294      15.717   2.748 -10.095  0.00  0.00      C1   C
ATOM   2267  C   PHE 6 294      14.386   2.027  -9.898  0.00  0.00      C1   C
ATOM   2268  O   PHE 6 294      14.159   1.047 -10.598  0.00  0.00      C1   O
ATOM   2269  CB  PHE 6 294      16.955   2.043  -9.531  0.00  0.00      C1   C
ATOM   2270  CG  PHE 6 294      16.949   1.730  -8.090  0.00  0.00      C1   C
ATOM   2271  CD1 PHE 6 294      17.661   2.547  -7.183  0.00  0.00      C1   C
ATOM   2272  CD2 PHE 6 294      16.252   0.613  -7.560  0.00  0.00      C1   C
ATOM   2273  CE1 PHE 6 294      17.693   2.172  -5.855  0.00  0.00      C1   C
ATOM   2274  CE2 PHE 6 294      16.334   0.267  -6.188  0.00  0.00      C1   C
ATOM   2275  CZ  PHE 6 294      17.158   0.998  -5.351  0.00  0.00      C1   C
ATOM   2276  N   ASP 6 295      13.416   2.446  -9.023  0.00  0.00      C1   N
ATOM   2277  CA  ASP 6 295      12.049   1.889  -8.941  0.00  0.00      C1   C
ATOM   2278  C   ASP 6 295      11.330   2.277 -10.228  0.00  0.00      C1   C
ATOM   2279  O   ASP 6 295      10.646   1.387 -10.807  0.00  0.00      C1   O
ATOM   2280  CB  ASP 6 295      11.236   2.461  -7.743  0.00  0.00      C1   C
ATOM   2281  CG  ASP 6 295      12.047   2.492  -6.433  0.00  0.00      C1   C
ATOM   2282  OD1 ASP 6 295      11.967   3.459  -5.647  0.00  0.00      C1   O
ATOM   2283  OD2 ASP 6 295      12.581   1.392  -6.115  0.00  0.00      C1   O
ATOM   2284  N   VAL 6 296      11.391   3.576 -10.633  0.00  0.00      C1   N
ATOM   2285  CA  VAL 6 296      10.681   4.023 -11.836  0.00  0.00      C1   C
ATOM   2286  C   VAL 6 296      11.106   3.257 -13.101  0.00  0.00      C1   C
ATOM   2287  O   VAL 6 296      10.339   2.820 -13.901  0.00  0.00      C1   O
ATOM   2288  CB  VAL 6 296      10.850   5.554 -12.012  0.00  0.00      C1   C
ATOM   2289  CG1 VAL 6 296      10.057   6.036 -13.268  0.00  0.00      C1   C
ATOM   2290  CG2 VAL 6 296      10.205   6.347 -10.868  0.00  0.00      C1   C
ATOM   2291  N   VAL 6 297      12.468   3.051 -13.307  0.00  0.00      C1   N
ATOM   2292  CA  VAL 6 297      13.001   2.253 -14.456  0.00  0.00      C1   C
ATOM   2293  C   VAL 6 297      12.441   0.819 -14.391  0.00  0.00      C1   C
ATOM   2294  O   VAL 6 297      11.863   0.375 -15.352  0.00  0.00      C1   O
ATOM   2295  CB  VAL 6 297      14.441   2.405 -14.853  0.00  0.00      C1   C
ATOM   2296  CG1 VAL 6 297      14.659   3.836 -15.375  0.00  0.00      C1   C
ATOM   2297  CG2 VAL 6 297      15.450   2.020 -13.746  0.00  0.00      C1   C
ATOM   2298  N   ARG 6 298      12.410   0.086 -13.264  0.00  0.00      C1   N
ATOM   2299  CA  ARG 6 298      11.823  -1.239 -13.125  0.00  0.00      C1   C
ATOM   2300  C   ARG 6 298      10.340  -1.229 -13.507  0.00  0.00      C1   C
ATOM   2301  O   ARG 6 298       9.971  -2.061 -14.286  0.00  0.00      C1   O
ATOM   2302  CB  ARG 6 298      12.122  -1.565 -11.710  0.00  0.00      C1   C
ATOM   2303  CG  ARG 6 298      11.829  -3.012 -11.244  0.00  0.00      C1   C
ATOM   2304  CD  ARG 6 298      11.970  -3.249  -9.764  0.00  0.00      C1   C
ATOM   2305  NE  ARG 6 298      11.135  -2.316  -8.909  0.00  0.00      C1   N
ATOM   2306  CZ  ARG 6 298      11.508  -1.524  -7.862  0.00  0.00      C1   C
ATOM   2307  NH1 ARG 6 298      10.657  -0.765  -7.225  0.00  0.00      C1   N
ATOM   2308  NH2 ARG 6 298      12.749  -1.440  -7.395  0.00  0.00      C1   N
ATOM   2309  N   GLN 6 299       9.471  -0.324 -12.999  0.00  0.00      C1   N
ATOM   2310  CA  GLN 6 299       8.075  -0.311 -13.486  0.00  0.00      C1   C
ATOM   2311  C   GLN 6 299       7.906  -0.049 -14.987  0.00  0.00      C1   C
ATOM   2312  O   GLN 6 299       7.141  -0.849 -15.644  0.00  0.00      C1   O
ATOM   2313  CB  GLN 6 299       7.064   0.593 -12.662  0.00  0.00      C1   C
ATOM   2314  CG  GLN 6 299       7.017   0.326 -11.154  0.00  0.00      C1   C
ATOM   2315  CD  GLN 6 299       5.811   0.988 -10.485  0.00  0.00      C1   C
ATOM   2316  OE1 GLN 6 299       4.806   1.305 -11.092  0.00  0.00      C1   O
ATOM   2317  NE2 GLN 6 299       5.803   1.203  -9.182  0.00  0.00      C1   N
ATOM   2318  N   CYS 6 300       8.640   0.928 -15.566  0.00  0.00      C1   N
ATOM   2319  CA  CYS 6 300       8.626   1.323 -16.970  0.00  0.00      C1   C
ATOM   2320  C   CYS 6 300       9.211   0.255 -17.862  0.00  0.00      C1   C
ATOM   2321  O   CYS 6 300       8.645   0.029 -18.911  0.00  0.00      C1   O
ATOM   2322  CB  CYS 6 300       9.336   2.659 -17.160  0.00  0.00      C1   C
ATOM   2323  SG  CYS 6 300       8.399   4.188 -16.800  0.00  0.00      C1   S
ATOM   2324  N   SER 6 301      10.149  -0.587 -17.350  0.00  0.00      C1   N
ATOM   2325  CA  SER 6 301      10.617  -1.795 -18.128  0.00  0.00      C1   C
ATOM   2326  C   SER 6 301       9.633  -2.927 -18.062  0.00  0.00      C1   C
ATOM   2327  O   SER 6 301       9.525  -3.642 -19.083  0.00  0.00      C1   O
ATOM   2328  CB  SER 6 301      12.109  -2.121 -17.896  0.00  0.00      C1   C
ATOM   2329  OG  SER 6 301      12.930  -1.063 -18.189  0.00  0.00      C1   O
ATOM   2330  N   GLY 6 302       8.902  -3.061 -16.933  0.00  0.00      C1   N
ATOM   2331  CA  GLY 6 302       7.869  -4.093 -16.973  0.00  0.00      C1   C
ATOM   2332  C   GLY 6 302       8.176  -5.373 -16.214  0.00  0.00      C1   C
ATOM   2333  O   GLY 6 302       9.204  -5.469 -15.521  0.00  0.00      C1   O
ATOM   2334  N   VAL 6 303       7.359  -6.343 -16.424  0.00  0.00      C1   N
ATOM   2335  CA  VAL 6 303       7.568  -7.719 -15.994  0.00  0.00      C1   C
ATOM   2336  C   VAL 6 303       8.798  -8.498 -16.571  0.00  0.00      C1   C
ATOM   2337  O   VAL 6 303       9.182  -8.396 -17.738  0.00  0.00      C1   O
ATOM   2338  CB  VAL 6 303       6.298  -8.570 -16.037  0.00  0.00      C1   C
ATOM   2339  CG1 VAL 6 303       5.284  -8.019 -15.119  0.00  0.00      C1   C
ATOM   2340  CG2 VAL 6 303       5.771  -8.597 -17.468  0.00  0.00      C1   C
ATOM   2341  N   THR 6 304       9.478  -9.155 -15.696  0.00  0.00      C1   N
ATOM   2342  CA  THR 6 304      10.779  -9.912 -16.057  0.00  0.00      C1   C
ATOM   2343  C   THR 6 304      10.570 -11.386 -15.923  0.00  0.00      C1   C
ATOM   2344  O   THR 6 304       9.857 -11.780 -14.960  0.00  0.00      C1   O
ATOM   2345  CB  THR 6 304      11.993  -9.420 -15.338  0.00  0.00      C1   C
ATOM   2346  OG1 THR 6 304      11.628  -9.499 -13.969  0.00  0.00      C1   O
ATOM   2347  CG2 THR 6 304      12.406  -8.033 -15.683  0.00  0.00      C1   C
ATOM   2348  N   PHE 6 305      11.115 -12.142 -16.832  0.00  0.00      C1   N
ATOM   2349  CA  PHE 6 305      10.926 -13.623 -16.904  0.00  0.00      C1   C
ATOM   2350  CB  PHE 6 305       9.994 -14.061 -18.167  0.00  0.00      C1   C
ATOM   2351  CG  PHE 6 305       8.801 -13.085 -18.484  0.00  0.00      C1   C
ATOM   2352  CD1 PHE 6 305       7.618 -13.321 -17.852  0.00  0.00      C1   C
ATOM   2353  CE1 PHE 6 305       6.519 -12.513 -18.179  0.00  0.00      C1   C
ATOM   2354  CZ  PHE 6 305       6.635 -11.422 -18.990  0.00  0.00      C1   C
ATOM   2355  CE2 PHE 6 305       7.914 -11.095 -19.449  0.00  0.00      C1   C
ATOM   2356  CD2 PHE 6 305       8.954 -11.980 -19.268  0.00  0.00      C1   C
ATOM   2357  C   PHE 6 305      12.257 -14.363 -16.965  0.00  0.00      C1   C
ATOM   2358  O   PHE 6 305      13.166 -13.886 -17.591  0.00  0.00      C1   O
ATOM   2359  N   GLN 6 306      12.289 -15.644 -16.563  0.00  0.00      C1   N
ATOM   2360  CA  GLN 6 306      13.484 -16.569 -16.555  0.00  0.00      C1   C
ATOM   2361  CB  GLN 6 306      13.430 -17.348 -15.215  0.00  0.00      C1   C
ATOM   2362  CG  GLN 6 306      13.710 -16.373 -14.000  0.00  0.00      C1   C
ATOM   2363  CD  GLN 6 306      15.187 -15.899 -13.811  0.00  0.00      C1   C
ATOM   2364  OE1 GLN 6 306      16.060 -15.850 -14.647  0.00  0.00      C1   O
ATOM   2365  NE2 GLN 6 306      15.433 -15.544 -12.542  0.00  0.00      C1   N
ATOM   2366  C   GLN 6 306      13.567 -17.581 -17.720  0.00  0.00      C1   C
ATOM   2367  OXT GLN 6 306      12.513 -18.218 -17.967  0.00  0.00      C1   O
ATOM   2368  O   GLN 6 306      14.614 -17.817 -18.330  0.00  0.00      C1   O
END
ATOM      1  N   SER 6   1       4.348   2.915 -21.305  0.00  0.00      C1   N
ATOM      2  CA  SER 6   1       4.095   2.453 -19.887  0.00  0.00      C1   C
ATOM      3  C   SER 6   1       4.531   3.529 -18.917  0.00  0.00      C1   C
ATOM      4  O   SER 6   1       5.520   4.216 -19.104  0.00  0.00      C1   O
ATOM      5  CB  SER 6   1       5.001   1.183 -19.770  0.00  0.00      C1   C
ATOM      6  OG  SER 6   1       4.241   0.131 -20.291  0.00  0.00      C1   O
ATOM      7  N   GLY 6   2       3.743   3.608 -17.857  0.00  0.00      C1   N
ATOM      8  CA  GLY 6   2       3.982   4.602 -16.774  0.00  0.00      C1   C
ATOM      9  C   GLY 6   2       4.384   3.932 -15.469  0.00  0.00      C1   C
ATOM     10  O   GLY 6   2       4.999   2.887 -15.553  0.00  0.00      C1   O
ATOM     11  N   PHE 6   3       4.103   4.585 -14.372  0.00  0.00      C1   N
ATOM     12  CA  PHE 6   3       4.485   4.259 -13.021  0.00  0.00      C1   C
ATOM     13  C   PHE 6   3       3.438   4.702 -11.931  0.00  0.00      C1   C
ATOM     14  O   PHE 6   3       2.935   5.806 -11.899  0.00  0.00      C1   O
ATOM     15  CB  PHE 6   3       5.827   4.953 -12.664  0.00  0.00      C1   C
ATOM     16  CG  PHE 6   3       6.194   4.858 -11.181  0.00  0.00      C1   C
ATOM     17  CD1 PHE 6   3       5.812   5.857 -10.282  0.00  0.00      C1   C
ATOM     18  CD2 PHE 6   3       6.977   3.826 -10.743  0.00  0.00      C1   C
ATOM     19  CE1 PHE 6   3       6.180   5.816  -8.981  0.00  0.00      C1   C
ATOM     20  CE2 PHE 6   3       7.342   3.702  -9.404  0.00  0.00      C1   C
ATOM     21  CZ  PHE 6   3       6.920   4.690  -8.531  0.00  0.00      C1   C
ATOM     22  N   ARG 6   4       3.233   3.841 -10.939  0.00  0.00      C1   N
ATOM     23  CA  ARG 6   4       2.430   4.245  -9.697  0.00  0.00      C1   C
ATOM     24  C   ARG 6   4       3.222   3.714  -8.531  0.00  0.00      C1   C
ATOM     25  O   ARG 6   4       3.503   2.507  -8.458  0.00  0.00      C1   O
ATOM     26  CB  ARG 6   4       1.004   3.644  -9.719  0.00  0.00      C1   C
ATOM     27  CG  ARG 6   4       0.246   4.424  -8.621  0.00  0.00      C1   C
ATOM     28  CD  ARG 6   4      -1.033   3.619  -8.242  0.00  0.00      C1   C
ATOM     29  NE  ARG 6   4      -1.732   4.179  -7.013  0.00  0.00      C1   N
ATOM     30  CZ  ARG 6   4      -2.830   4.891  -6.936  0.00  0.00      C1   C
ATOM     31  NH1 ARG 6   4      -3.642   4.904  -7.927  0.00  0.00      C1   N
ATOM     32  NH2 ARG 6   4      -3.152   5.588  -5.864  0.00  0.00      C1   N
ATOM     33  N   LYS 6   5       3.430   4.564  -7.509  0.00  0.00      C1   N
ATOM     34  CA  LYS 6   5       3.946   4.170  -6.208  0.00  0.00      C1   C
ATOM     35  C   LYS 6   5       2.942   3.191  -5.557  0.00  0.00      C1   C
ATOM     36  O   LYS 6   5       1.741   3.440  -5.432  0.00  0.00      C1   O
ATOM     37  CB  LYS 6   5       4.305   5.246  -5.274  0.00  0.00      C1   C
ATOM     38  CG  LYS 6   5       3.221   6.210  -4.788  0.00  0.00      C1   C
ATOM     39  CD  LYS 6   5       3.719   7.110  -3.597  0.00  0.00      C1   C
ATOM     40  CE  LYS 6   5       2.581   8.038  -3.262  0.00  0.00      C1   C
ATOM     41  NZ  LYS 6   5       2.923   8.964  -2.239  0.00  0.00      C1   N
ATOM     42  N   MET 6   6       3.438   2.029  -5.176  0.00  0.00      C1   N
ATOM     43  CA  MET 6   6       2.617   0.939  -4.580  0.00  0.00      C1   C
ATOM     44  C   MET 6   6       3.470  -0.016  -3.772  0.00  0.00      C1   C
ATOM     45  O   MET 6   6       4.577  -0.277  -4.185  0.00  0.00      C1   O
ATOM     46  CB  MET 6   6       1.790   0.181  -5.653  0.00  0.00      C1   C
ATOM     47  CG  MET 6   6       2.624  -0.774  -6.561  0.00  0.00      C1   C
ATOM     48  SD  MET 6   6       1.628  -1.603  -7.795  0.00  0.00      C1   S
ATOM     49  CE  MET 6   6       2.910  -2.167  -8.967  0.00  0.00      C1   C
ATOM     50  N   ALA 6   7       2.931  -0.564  -2.700  0.00  0.00      C1   N
ATOM     51  CA  ALA 6   7       3.599  -1.584  -1.893  0.00  0.00      C1   C
ATOM     52  C   ALA 6   7       3.799  -2.993  -2.506  0.00  0.00      C1   C
ATOM     53  O   ALA 6   7       3.125  -3.381  -3.459  0.00  0.00      C1   O
ATOM     54  CB  ALA 6   7       3.103  -1.670  -0.403  0.00  0.00      C1   C
ATOM     55  N   PHE 6   8       4.746  -3.767  -1.897  0.00  0.00      C1   N
ATOM     56  CA  PHE 6   8       4.894  -5.172  -2.237  0.00  0.00      C1   C
ATOM     57  C   PHE 6   8       3.786  -6.061  -1.683  0.00  0.00      C1   C
ATOM     58  O   PHE 6   8       3.425  -6.011  -0.520  0.00  0.00      C1   O
ATOM     59  CB  PHE 6   8       6.271  -5.686  -2.060  0.00  0.00      C1   C
ATOM     60  CG  PHE 6   8       7.184  -5.127  -3.141  0.00  0.00      C1   C
ATOM     61  CD1 PHE 6   8       8.362  -4.345  -2.899  0.00  0.00      C1   C
ATOM     62  CD2 PHE 6   8       7.036  -5.547  -4.462  0.00  0.00      C1   C
ATOM     63  CE1 PHE 6   8       9.228  -3.875  -3.931  0.00  0.00      C1   C
ATOM     64  CE2 PHE 6   8       7.852  -5.092  -5.553  0.00  0.00      C1   C
ATOM     65  CZ  PHE 6   8       8.921  -4.207  -5.301  0.00  0.00      C1   C
ATOM     66  N   PRO 6   9       3.220  -6.902  -2.521  0.00  0.00      C1   N
ATOM     67  CA  PRO 6   9       2.190  -7.851  -2.103  0.00  0.00      C1   C
ATOM     68  C   PRO 6   9       2.578  -8.914  -1.098  0.00  0.00      C1   C
ATOM     69  O   PRO 6   9       3.494  -9.703  -1.363  0.00  0.00      C1   O
ATOM     70  CB  PRO 6   9       1.727  -8.470  -3.367  0.00  0.00      C1   C
ATOM     71  CG  PRO 6   9       2.066  -7.465  -4.420  0.00  0.00      C1   C
ATOM     72  CD  PRO 6   9       3.430  -7.001  -3.957  0.00  0.00      C1   C
ATOM     73  N   SER 6  10       2.013  -8.788   0.112  0.00  0.00      C1   N
ATOM     74  CA  SER 6  10       2.426  -9.441   1.360  0.00  0.00      C1   C
ATOM     75  C   SER 6  10       2.273 -10.983   1.466  0.00  0.00      C1   C
ATOM     76  O   SER 6  10       2.895 -11.499   2.402  0.00  0.00      C1   O
ATOM     77  CB  SER 6  10       1.738  -8.725   2.455  0.00  0.00      C1   C
ATOM     78  OG  SER 6  10       0.328  -8.822   2.267  0.00  0.00      C1   O
ATOM     79  N   GLY 6  11       1.552 -11.697   0.580  0.00  0.00      C1   N
ATOM     80  CA  GLY 6  11       1.296 -13.151   0.622  0.00  0.00      C1   C
ATOM     81  C   GLY 6  11       2.552 -14.081   0.948  0.00  0.00      C1   C
ATOM     82  O   GLY 6  11       2.436 -15.002   1.766  0.00  0.00      C1   O
ATOM     83  N   LYS 6  12       3.659 -13.968   0.251  0.00  0.00      C1   N
ATOM     84  CA  LYS 6  12       4.947 -14.675   0.411  0.00  0.00      C1   C
ATOM     85  C   LYS 6  12       5.518 -14.448   1.823  0.00  0.00      C1   C
ATOM     86  O   LYS 6  12       6.425 -15.194   2.274  0.00  0.00      C1   O
ATOM     87  CB  LYS 6  12       5.852 -14.219  -0.723  0.00  0.00      C1   C
ATOM     88  CG  LYS 6  12       5.542 -15.076  -2.014  0.00  0.00      C1   C
ATOM     89  CD  LYS 6  12       6.707 -14.880  -3.034  0.00  0.00      C1   C
ATOM     90  CE  LYS 6  12       6.378 -15.847  -4.163  0.00  0.00      C1   C
ATOM     91  NZ  LYS 6  12       7.583 -15.960  -4.996  0.00  0.00      C1   N
ATOM     92  N   VAL 6  13       5.057 -13.454   2.523  0.00  0.00      C1   N
ATOM     93  CA  VAL 6  13       5.503 -13.103   3.862  0.00  0.00      C1   C
ATOM     94  C   VAL 6  13       4.581 -13.633   4.983  0.00  0.00      C1   C
ATOM     95  O   VAL 6  13       5.061 -14.120   6.024  0.00  0.00      C1   O
ATOM     96  CB  VAL 6  13       5.884 -11.594   4.000  0.00  0.00      C1   C
ATOM     97  CG1 VAL 6  13       6.773 -11.306   5.205  0.00  0.00      C1   C
ATOM     98  CG2 VAL 6  13       6.672 -11.057   2.803  0.00  0.00      C1   C
ATOM     99  N   GLU 6  14       3.263 -13.663   4.682  0.00  0.00      C1   N
ATOM    100  CA  GLU 6  14       2.125 -13.934   5.588  0.00  0.00      C1   C
ATOM    101  C   GLU 6  14       2.195 -15.332   6.113  0.00  0.00      C1   C
ATOM    102  O   GLU 6  14       1.885 -15.549   7.282  0.00  0.00      C1   O
ATOM    103  CB  GLU 6  14       0.846 -13.709   4.846  0.00  0.00      C1   C
ATOM    104  CG  GLU 6  14       0.381 -12.289   4.574  0.00  0.00      C1   C
ATOM    105  CD  GLU 6  14      -0.787 -12.133   3.647  0.00  0.00      C1   C
ATOM    106  OE1 GLU 6  14      -1.677 -13.025   3.605  0.00  0.00      C1   O
ATOM    107  OE2 GLU 6  14      -0.897 -11.017   3.037  0.00  0.00      C1   O
ATOM    108  N   GLY 6  15       2.635 -16.377   5.365  0.00  0.00      C1   N
ATOM    109  CA  GLY 6  15       2.763 -17.731   5.863  0.00  0.00      C1   C
ATOM    110  C   GLY 6  15       3.993 -17.926   6.743  0.00  0.00      C1   C
ATOM    111  O   GLY 6  15       3.910 -18.821   7.530  0.00  0.00      C1   O
ATOM    112  N   CYS 6  16       5.023 -17.109   6.542  0.00  0.00      C1   N
ATOM    113  CA  CYS 6  16       6.153 -16.962   7.413  0.00  0.00      C1   C
ATOM    114  C   CYS 6  16       5.920 -16.296   8.815  0.00  0.00      C1   C
ATOM    115  O   CYS 6  16       6.790 -16.263   9.616  0.00  0.00      C1   O
ATOM    116  CB  CYS 6  16       7.274 -16.225   6.582  0.00  0.00      C1   C
ATOM    117  SG  CYS 6  16       7.592 -17.292   5.140  0.00  0.00      C1   S
ATOM    118  N   MET 6  17       4.683 -15.804   9.080  0.00  0.00      C1   N
ATOM    119  CA  MET 6  17       4.392 -14.977  10.317  0.00  0.00      C1   C
ATOM    120  C   MET 6  17       3.903 -15.879  11.462  0.00  0.00      C1   C
ATOM    121  O   MET 6  17       2.937 -16.663  11.406  0.00  0.00      C1   O
ATOM    122  CB  MET 6  17       3.430 -13.704  10.038  0.00  0.00      C1   C
ATOM    123  CG  MET 6  17       3.894 -12.709   8.963  0.00  0.00      C1   C
ATOM    124  SD  MET 6  17       5.376 -11.644   9.410  0.00  0.00      C1   S
ATOM    125  CE  MET 6  17       6.687 -12.880   9.240  0.00  0.00      C1   C
ATOM    126  N   VAL 6  18       4.597 -15.779  12.637  0.00  0.00      C1   N
ATOM    127  CA  VAL 6  18       4.461 -16.631  13.755  0.00  0.00      C1   C
ATOM    128  C   VAL 6  18       4.651 -15.925  15.141  0.00  0.00      C1   C
ATOM    129  O   VAL 6  18       5.129 -14.790  15.170  0.00  0.00      C1   O
ATOM    130  CB  VAL 6  18       5.370 -17.878  13.694  0.00  0.00      C1   C
ATOM    131  CG1 VAL 6  18       5.223 -18.758  12.453  0.00  0.00      C1   C
ATOM    132  CG2 VAL 6  18       6.894 -17.692  14.009  0.00  0.00      C1   C
ATOM    133  N   GLN 6  19       4.394 -16.606  16.249  0.00  0.00      C1   N
ATOM    134  CA  GLN 6  19       4.696 -16.003  17.526  0.00  0.00      C1   C
ATOM    135  C   GLN 6  19       5.850 -16.676  18.359  0.00  0.00      C1   C
ATOM    136  O   GLN 6  19       6.063 -17.880  18.248  0.00  0.00      C1   O
ATOM    137  CB  GLN 6  19       3.417 -15.719  18.322  0.00  0.00      C1   C
ATOM    138  CG  GLN 6  19       2.685 -17.018  18.884  0.00  0.00      C1   C
ATOM    139  CD  GLN 6  19       1.371 -16.669  19.697  0.00  0.00      C1   C
ATOM    140  NE2 GLN 6  19       0.497 -15.953  19.143  0.00  0.00      C1   N
ATOM    141  OE1 GLN 6  19       1.183 -17.004  20.859  0.00  0.00      C1   O
ATOM    142  N   VAL 6  20       6.493 -15.778  19.165  0.00  0.00      C1   N
ATOM    143  CA  VAL 6  20       7.475 -16.294  20.134  0.00  0.00      C1   C
ATOM    144  C   VAL 6  20       7.085 -15.848  21.546  0.00  0.00      C1   C
ATOM    145  O   VAL 6  20       7.099 -14.654  21.829  0.00  0.00      C1   O
ATOM    146  CB  VAL 6  20       8.916 -16.030  19.826  0.00  0.00      C1   C
ATOM    147  CG1 VAL 6  20      10.025 -16.546  20.796  0.00  0.00      C1   C
ATOM    148  CG2 VAL 6  20       9.279 -16.328  18.364  0.00  0.00      C1   C
ATOM    149  N   THR 6  21       6.745 -16.777  22.518  0.00  0.00      C1   N
ATOM    150  CA  THR 6  21       6.653 -16.407  23.937  0.00  0.00      C1   C
ATOM    151  C   THR 6  21       7.902 -16.743  24.712  0.00  0.00      C1   C
ATOM    152  O   THR 6  21       8.535 -17.833  24.610  0.00  0.00      C1   O
ATOM    153  CB  THR 6  21       5.472 -17.097  24.557  0.00  0.00      C1   C
ATOM    154  OG1 THR 6  21       4.370 -16.849  23.702  0.00  0.00      C1   O
ATOM    155  CG2 THR 6  21       5.051 -16.679  25.977  0.00  0.00      C1   C
ATOM    156  N   CYS 6  22       8.213 -15.857  25.588  0.00  0.00      C1   N
ATOM    157  CA  CYS 6  22       9.182 -16.043  26.704  0.00  0.00      C1   C
ATOM    158  C   CYS 6  22       8.883 -15.241  27.992  0.00  0.00      C1   C
ATOM    159  O   CYS 6  22       8.868 -13.993  27.970  0.00  0.00      C1   O
ATOM    160  CB  CYS 6  22      10.575 -15.932  26.029  0.00  0.00      C1   C
ATOM    161  SG  CYS 6  22      11.757 -16.974  26.797  0.00  0.00      C1   S
ATOM    162  N   GLY 6  23       8.570 -15.992  29.063  0.00  0.00      C1   N
ATOM    163  CA  GLY 6  23       7.896 -15.539  30.369  0.00  0.00      C1   C
ATOM    164  C   GLY 6  23       6.535 -14.946  30.341  0.00  0.00      C1   C
ATOM    165  O   GLY 6  23       5.585 -15.717  30.557  0.00  0.00      C1   O
ATOM    166  N   THR 6  24       6.426 -13.643  29.991  0.00  0.00      C1   N
ATOM    167  CA  THR 6  24       5.239 -12.983  29.574  0.00  0.00      C1   C
ATOM    168  C   THR 6  24       5.353 -12.088  28.285  0.00  0.00      C1   C
ATOM    169  O   THR 6  24       4.346 -11.578  27.795  0.00  0.00      C1   O
ATOM    170  CB  THR 6  24       4.641 -12.081  30.691  0.00  0.00      C1   C
ATOM    171  OG1 THR 6  24       5.482 -10.981  30.964  0.00  0.00      C1   O
ATOM    172  CG2 THR 6  24       4.363 -12.889  31.937  0.00  0.00      C1   C
ATOM    173  N   THR 6  25       6.573 -11.837  27.812  0.00  0.00      C1   N
ATOM    174  CA  THR 6  25       6.790 -11.261  26.506  0.00  0.00      C1   C
ATOM    175  C   THR 6  25       6.289 -12.250  25.460  0.00  0.00      C1   C
ATOM    176  O   THR 6  25       6.768 -13.367  25.376  0.00  0.00      C1   O
ATOM    177  CB  THR 6  25       8.261 -10.895  26.139  0.00  0.00      C1   C
ATOM    178  OG1 THR 6  25       9.154 -10.585  27.198  0.00  0.00      C1   O
ATOM    179  CG2 THR 6  25       8.498  -9.700  25.244  0.00  0.00      C1   C
ATOM    180  N   THR 6  26       5.285 -11.845  24.661  0.00  0.00      C1   N
ATOM    181  CA  THR 6  26       5.029 -12.550  23.385  0.00  0.00      C1   C
ATOM    182  C   THR 6  26       5.221 -11.552  22.258  0.00  0.00      C1   C
ATOM    183  O   THR 6  26       4.506 -10.564  22.335  0.00  0.00      C1   O
ATOM    184  CB  THR 6  26       3.684 -13.309  23.281  0.00  0.00      C1   C
ATOM    185  OG1 THR 6  26       3.590 -14.224  24.362  0.00  0.00      C1   O
ATOM    186  CG2 THR 6  26       3.535 -14.052  22.052  0.00  0.00      C1   C
ATOM    187  N   LEU 6  27       5.971 -11.865  21.187  0.00  0.00      C1   N
ATOM    188  CA  LEU 6  27       6.125 -11.079  20.022  0.00  0.00      C1   C
ATOM    189  C   LEU 6  27       5.860 -11.838  18.709  0.00  0.00      C1   C
ATOM    190  O   LEU 6  27       5.628 -13.030  18.790  0.00  0.00      C1   O
ATOM    191  CB  LEU 6  27       7.272 -10.146  20.161  0.00  0.00      C1   C
ATOM    192  CG  LEU 6  27       8.570 -10.840  20.575  0.00  0.00      C1   C
ATOM    193  CD1 LEU 6  27       9.038 -11.842  19.519  0.00  0.00      C1   C
ATOM    194  CD2 LEU 6  27       9.668  -9.755  20.696  0.00  0.00      C1   C
ATOM    195  N   ASN 6  28       5.947 -11.147  17.523  0.00  0.00      C1   N
ATOM    196  CA  ASN 6  28       5.903 -11.772  16.219  0.00  0.00      C1   C
ATOM    197  C   ASN 6  28       7.278 -12.192  15.674  0.00  0.00      C1   C
ATOM    198  O   ASN 6  28       8.289 -11.435  15.769  0.00  0.00      C1   O
ATOM    199  CB  ASN 6  28       5.236 -10.810  15.220  0.00  0.00      C1   C
ATOM    200  CG  ASN 6  28       5.061 -11.443  13.811  0.00  0.00      C1   C
ATOM    201  OD1 ASN 6  28       4.150 -12.181  13.537  0.00  0.00      C1   O
ATOM    202  ND2 ASN 6  28       6.102 -11.340  12.984  0.00  0.00      C1   N
ATOM    203  N   GLY 6  29       7.374 -13.380  15.120  0.00  0.00      C1   N
ATOM    204  CA  GLY 6  29       8.582 -13.968  14.483  0.00  0.00      C1   C
ATOM    205  C   GLY 6  29       8.422 -14.242  13.013  0.00  0.00      C1   C
ATOM    206  O   GLY 6  29       7.367 -14.298  12.418  0.00  0.00      C1   O
ATOM    207  N   LEU 6  30       9.587 -14.483  12.351  0.00  0.00      C1   N
ATOM    208  CA  LEU 6  30       9.670 -14.955  10.964  0.00  0.00      C1   C
ATOM    209  C   LEU 6  30      10.159 -16.400  10.802  0.00  0.00      C1   C
ATOM    210  O   LEU 6  30      11.270 -16.707  11.151  0.00  0.00      C1   O
ATOM    211  CB  LEU 6  30      10.537 -13.946  10.250  0.00  0.00      C1   C
ATOM    212  CG  LEU 6  30      10.943 -14.227   8.837  0.00  0.00      C1   C
ATOM    213  CD1 LEU 6  30       9.786 -14.076   7.837  0.00  0.00      C1   C
ATOM    214  CD2 LEU 6  30      12.002 -13.311   8.376  0.00  0.00      C1   C
ATOM    215  N   TRP 6  31       9.355 -17.280  10.212  0.00  0.00      C1   N
ATOM    216  CA  TRP 6  31       9.573 -18.704  10.008  0.00  0.00      C1   C
ATOM    217  C   TRP 6  31       9.975 -19.039   8.591  0.00  0.00      C1   C
ATOM    218  O   TRP 6  31       9.173 -18.829   7.651  0.00  0.00      C1   O
ATOM    219  CB  TRP 6  31       8.329 -19.511  10.460  0.00  0.00      C1   C
ATOM    220  CG  TRP 6  31       8.516 -20.958  10.438  0.00  0.00      C1   C
ATOM    221  CD1 TRP 6  31       9.636 -21.643  10.512  0.00  0.00      C1   C
ATOM    222  CD2 TRP 6  31       7.434 -21.890  10.262  0.00  0.00      C1   C
ATOM    223  NE1 TRP 6  31       9.293 -22.984  10.499  0.00  0.00      C1   N
ATOM    224  CE2 TRP 6  31       7.947 -23.180  10.356  0.00  0.00      C1   C
ATOM    225  CE3 TRP 6  31       6.033 -21.729  10.062  0.00  0.00      C1   C
ATOM    226  CZ2 TRP 6  31       7.098 -24.292  10.271  0.00  0.00      C1   C
ATOM    227  CZ3 TRP 6  31       5.192 -22.849  10.029  0.00  0.00      C1   C
ATOM    228  CH2 TRP 6  31       5.735 -24.116  10.134  0.00  0.00      C1   C
ATOM    229  N   LEU 6  32      11.242 -19.354   8.396  0.00  0.00      C1   N
ATOM    230  CA  LEU 6  32      11.922 -19.548   7.110  0.00  0.00      C1   C
ATOM    231  C   LEU 6  32      12.562 -20.956   7.113  0.00  0.00      C1   C
ATOM    232  O   LEU 6  32      13.519 -21.189   7.840  0.00  0.00      C1   O
ATOM    233  CB  LEU 6  32      13.058 -18.490   6.893  0.00  0.00      C1   C
ATOM    234  CG  LEU 6  32      12.342 -17.268   6.378  0.00  0.00      C1   C
ATOM    235  CD1 LEU 6  32      13.367 -16.181   5.993  0.00  0.00      C1   C
ATOM    236  CD2 LEU 6  32      11.492 -17.397   5.163  0.00  0.00      C1   C
ATOM    237  N   ASP 6  33      12.053 -21.827   6.300  0.00  0.00      C1   N
ATOM    238  CA  ASP 6  33      12.340 -23.306   6.366  0.00  0.00      C1   C
ATOM    239  C   ASP 6  33      12.297 -23.759   7.838  0.00  0.00      C1   C
ATOM    240  O   ASP 6  33      11.252 -23.646   8.516  0.00  0.00      C1   O
ATOM    241  CB  ASP 6  33      13.668 -23.572   5.579  0.00  0.00      C1   C
ATOM    242  CG  ASP 6  33      13.510 -23.224   4.072  0.00  0.00      C1   C
ATOM    243  OD1 ASP 6  33      12.413 -23.443   3.491  0.00  0.00      C1   O
ATOM    244  OD2 ASP 6  33      14.470 -22.692   3.498  0.00  0.00      C1   O
ATOM    245  N   ASP 6  34      13.517 -24.122   8.401  0.00  0.00      C1   N
ATOM    246  CA  ASP 6  34      13.716 -24.701   9.704  0.00  0.00      C1   C
ATOM    247  C   ASP 6  34      14.201 -23.722  10.815  0.00  0.00      C1   C
ATOM    248  O   ASP 6  34      14.667 -24.026  11.901  0.00  0.00      C1   O
ATOM    249  CB  ASP 6  34      14.788 -25.736   9.622  0.00  0.00      C1   C
ATOM    250  CG  ASP 6  34      16.177 -25.334   9.030  0.00  0.00      C1   C
ATOM    251  OD1 ASP 6  34      17.083 -26.233   9.116  0.00  0.00      C1   O
ATOM    252  OD2 ASP 6  34      16.430 -24.195   8.521  0.00  0.00      C1   O
ATOM    253  N   VAL 6  35      14.027 -22.379  10.584  0.00  0.00      C1   N
ATOM    254  CA  VAL 6  35      14.460 -21.340  11.503  0.00  0.00      C1   C
ATOM    255  C   VAL 6  35      13.335 -20.298  11.671  0.00  0.00      C1   C
ATOM    256  O   VAL 6  35      12.590 -19.968  10.731  0.00  0.00      C1   O
ATOM    257  CB  VAL 6  35      15.921 -20.831  11.218  0.00  0.00      C1   C
ATOM    258  CG1 VAL 6  35      16.181 -19.484  11.769  0.00  0.00      C1   C
ATOM    259  CG2 VAL 6  35      16.932 -21.879  11.593  0.00  0.00      C1   C
ATOM    260  N   VAL 6  36      13.202 -19.875  12.951  0.00  0.00      C1   N
ATOM    261  CA  VAL 6  36      12.218 -18.909  13.528  0.00  0.00      C1   C
ATOM    262  C   VAL 6  36      13.072 -17.771  14.126  0.00  0.00      C1   C
ATOM    263  O   VAL 6  36      13.621 -17.915  15.227  0.00  0.00      C1   O
ATOM    264  CB  VAL 6  36      11.193 -19.522  14.446  0.00  0.00      C1   C
ATOM    265  CG1 VAL 6  36      10.172 -18.501  14.877  0.00  0.00      C1   C
ATOM    266  CG2 VAL 6  36      10.360 -20.537  13.658  0.00  0.00      C1   C
ATOM    267  N   TYR 6  37      13.078 -16.664  13.395  0.00  0.00      C1   N
ATOM    268  CA  TYR 6  37      13.732 -15.397  13.775  0.00  0.00      C1   C
ATOM    269  C   TYR 6  37      12.850 -14.413  14.533  0.00  0.00      C1   C
ATOM    270  O   TYR 6  37      11.674 -14.214  14.244  0.00  0.00      C1   O
ATOM    271  CB  TYR 6  37      14.262 -14.771  12.478  0.00  0.00      C1   C
ATOM    272  CG  TYR 6  37      15.272 -15.579  11.678  0.00  0.00      C1   C
ATOM    273  CD1 TYR 6  37      14.860 -16.210  10.451  0.00  0.00      C1   C
ATOM    274  CD2 TYR 6  37      16.614 -15.532  11.999  0.00  0.00      C1   C
ATOM    275  CE1 TYR 6  37      15.838 -16.707   9.564  0.00  0.00      C1   C
ATOM    276  CE2 TYR 6  37      17.579 -15.994  11.076  0.00  0.00      C1   C
ATOM    277  CZ  TYR 6  37      17.190 -16.528   9.856  0.00  0.00      C1   C
ATOM    278  OH  TYR 6  37      18.174 -16.985   9.033  0.00  0.00      C1   O
ATOM    279  N   CYS 6  38      13.366 -13.748  15.624  0.00  0.00      C1   N
ATOM    280  CA  CYS 6  38      12.755 -12.677  16.302  0.00  0.00      C1   C
ATOM    281  C   CYS 6  38      13.740 -11.569  16.839  0.00  0.00      C1   C
ATOM    282  O   CYS 6  38      14.984 -11.804  16.823  0.00  0.00      C1   O
ATOM    283  CB  CYS 6  38      11.797 -13.196  17.374  0.00  0.00      C1   C
ATOM    284  SG  CYS 6  38      12.650 -13.713  18.898  0.00  0.00      C1   S
ATOM    285  N   PRO 6  39      13.253 -10.444  17.355  0.00  0.00      C1   N
ATOM    286  CA  PRO 6  39      14.016  -9.573  18.279  0.00  0.00      C1   C
ATOM    287  C   PRO 6  39      14.571 -10.401  19.436  0.00  0.00      C1   C
ATOM    288  O   PRO 6  39      13.787 -11.169  20.099  0.00  0.00      C1   O
ATOM    289  CB  PRO 6  39      13.047  -8.469  18.684  0.00  0.00      C1   C
ATOM    290  CG  PRO 6  39      12.027  -8.441  17.548  0.00  0.00      C1   C
ATOM    291  CD  PRO 6  39      11.923  -9.890  17.236  0.00  0.00      C1   C
ATOM    292  N   ARG 6  40      15.866 -10.329  19.771  0.00  0.00      C1   N
ATOM    293  CA  ARG 6  40      16.466 -10.965  20.940  0.00  0.00      C1   C
ATOM    294  C   ARG 6  40      16.004 -10.509  22.346  0.00  0.00      C1   C
ATOM    295  O   ARG 6  40      15.916 -11.301  23.287  0.00  0.00      C1   O
ATOM    296  CB  ARG 6  40      17.994 -11.027  20.882  0.00  0.00      C1   C
ATOM    297  CG  ARG 6  40      18.622  -9.667  20.964  0.00  0.00      C1   C
ATOM    298  CD  ARG 6  40      20.141  -9.761  20.961  0.00  0.00      C1   C
ATOM    299  NE  ARG 6  40      20.845  -8.543  21.402  0.00  0.00      C1   N
ATOM    300  CZ  ARG 6  40      22.086  -8.315  21.690  0.00  0.00      C1   C
ATOM    301  NH1 ARG 6  40      22.986  -9.256  21.547  0.00  0.00      C1   N
ATOM    302  NH2 ARG 6  40      22.604  -7.218  22.220  0.00  0.00      C1   N
ATOM    303  N   HIS 6  41      15.686  -9.160  22.464  0.00  0.00      C1   N
ATOM    304  CA  HIS 6  41      15.071  -8.549  23.641  0.00  0.00      C1   C
ATOM    305  C   HIS 6  41      13.889  -9.336  24.319  0.00  0.00      C1   C
ATOM    306  O   HIS 6  41      13.588  -9.128  25.481  0.00  0.00      C1   O
ATOM    307  CB  HIS 6  41      14.633  -7.089  23.292  0.00  0.00      C1   C
ATOM    308  CG  HIS 6  41      13.343  -6.945  22.501  0.00  0.00      C1   C
ATOM    309  ND1 HIS 6  41      12.058  -7.375  22.786  0.00  0.00      C1   N
ATOM    310  CD2 HIS 6  41      13.319  -6.209  21.371  0.00  0.00      C1   C
ATOM    311  CE1 HIS 6  41      11.315  -6.977  21.720  0.00  0.00      C1   C
ATOM    312  NE2 HIS 6  41      12.025  -6.214  20.874  0.00  0.00      C1   N
ATOM    313  N   VAL 6  42      13.243 -10.195  23.600  0.00  0.00      C1   N
ATOM    314  CA  VAL 6  42      12.213 -11.186  24.085  0.00  0.00      C1   C
ATOM    315  C   VAL 6  42      12.783 -11.972  25.299  0.00  0.00      C1   C
ATOM    316  O   VAL 6  42      12.019 -12.355  26.182  0.00  0.00      C1   O
ATOM    317  CB  VAL 6  42      11.743 -12.132  22.994  0.00  0.00      C1   C
ATOM    318  CG1 VAL 6  42      12.768 -13.207  22.688  0.00  0.00      C1   C
ATOM    319  CG2 VAL 6  42      10.454 -12.725  23.342  0.00  0.00      C1   C
ATOM    320  N   ILE 6  43      14.142 -12.126  25.580  0.00  0.00      C1   N
ATOM    321  CA  ILE 6  43      14.721 -12.858  26.737  0.00  0.00      C1   C
ATOM    322  C   ILE 6  43      14.936 -12.086  28.066  0.00  0.00      C1   C
ATOM    323  O   ILE 6  43      15.124 -12.798  29.040  0.00  0.00      C1   O
ATOM    324  CB  ILE 6  43      15.970 -13.743  26.321  0.00  0.00      C1   C
ATOM    325  CG1 ILE 6  43      17.232 -12.839  26.141  0.00  0.00      C1   C
ATOM    326  CG2 ILE 6  43      15.704 -14.733  25.167  0.00  0.00      C1   C
ATOM    327  CD1 ILE 6  43      18.537 -13.687  26.039  0.00  0.00      C1   C
ATOM    328  N   CYS 6  44      14.860 -10.775  27.994  0.00  0.00      C1   N
ATOM    329  CA  CYS 6  44      15.020  -9.957  29.154  0.00  0.00      C1   C
ATOM    330  C   CYS 6  44      13.725  -9.619  29.942  0.00  0.00      C1   C
ATOM    331  O   CYS 6  44      12.575  -9.744  29.475  0.00  0.00      C1   O
ATOM    332  CB  CYS 6  44      15.777  -8.703  28.899  0.00  0.00      C1   C
ATOM    333  SG  CYS 6  44      17.308  -9.076  28.184  0.00  0.00      C1   S
ATOM    334  N   THR 6  45      13.907  -9.105  31.189  0.00  0.00      C1   N
ATOM    335  CA  THR 6  45      12.951  -8.517  32.016  0.00  0.00      C1   C
ATOM    336  C   THR 6  45      13.276  -7.003  32.301  0.00  0.00      C1   C
ATOM    337  O   THR 6  45      14.440  -6.623  32.047  0.00  0.00      C1   O
ATOM    338  CB  THR 6  45      12.732  -9.286  33.350  0.00  0.00      C1   C
ATOM    339  OG1 THR 6  45      13.662  -9.042  34.316  0.00  0.00      C1   O
ATOM    340  CG2 THR 6  45      12.308 -10.756  33.106  0.00  0.00      C1   C
ATOM    341  N   SER 6  46      12.385  -6.273  32.890  0.00  0.00      C1   N
ATOM    342  CA  SER 6  46      12.642  -4.907  33.375  0.00  0.00      C1   C
ATOM    343  C   SER 6  46      13.792  -4.643  34.267  0.00  0.00      C1   C
ATOM    344  O   SER 6  46      14.385  -3.519  34.130  0.00  0.00      C1   O
ATOM    345  CB  SER 6  46      11.505  -4.297  34.123  0.00  0.00      C1   C
ATOM    346  OG  SER 6  46      11.126  -4.970  35.293  0.00  0.00      C1   O
ATOM    347  N   GLU 6  47      14.216  -5.567  35.143  0.00  0.00      C1   N
ATOM    348  CA  GLU 6  47      15.399  -5.336  35.995  0.00  0.00      C1   C
ATOM    349  C   GLU 6  47      16.627  -5.534  35.156  0.00  0.00      C1   C
ATOM    350  O   GLU 6  47      17.548  -4.649  35.147  0.00  0.00      C1   O
ATOM    351  CB  GLU 6  47      15.265  -6.024  37.355  0.00  0.00      C1   C
ATOM    352  CG  GLU 6  47      16.522  -5.672  38.154  0.00  0.00      C1   C
ATOM    353  CD  GLU 6  47      16.503  -6.084  39.690  0.00  0.00      C1   C
ATOM    354  OE1 GLU 6  47      15.414  -6.068  40.256  0.00  0.00      C1   O
ATOM    355  OE2 GLU 6  47      17.531  -6.528  40.256  0.00  0.00      C1   O
ATOM    356  N   ASP 6  48      16.745  -6.717  34.485  0.00  0.00      C1   N
ATOM    357  CA  ASP 6  48      17.799  -7.061  33.558  0.00  0.00      C1   C
ATOM    358  C   ASP 6  48      18.133  -5.976  32.610  0.00  0.00      C1   C
ATOM    359  O   ASP 6  48      19.271  -5.589  32.531  0.00  0.00      C1   O
ATOM    360  CB  ASP 6  48      17.496  -8.321  32.708  0.00  0.00      C1   C
ATOM    361  CG  ASP 6  48      16.842  -9.490  33.460  0.00  0.00      C1   C
ATOM    362  OD1 ASP 6  48      15.857 -10.094  33.072  0.00  0.00      C1   O
ATOM    363  OD2 ASP 6  48      17.421  -9.856  34.560  0.00  0.00      C1   O
ATOM    364  N   MET 6  49      17.120  -5.458  31.858  0.00  0.00      C1   N
ATOM    365  CA  MET 6  49      17.171  -4.548  30.706  0.00  0.00      C1   C
ATOM    366  C   MET 6  49      17.956  -3.183  30.909  0.00  0.00      C1   C
ATOM    367  O   MET 6  49      18.279  -2.442  29.979  0.00  0.00      C1   O
ATOM    368  CB  MET 6  49      15.761  -4.277  30.171  0.00  0.00      C1   C
ATOM    369  CG  MET 6  49      15.305  -5.280  29.167  0.00  0.00      C1   C
ATOM    370  SD  MET 6  49      16.215  -5.185  27.629  0.00  0.00      C1   S
ATOM    371  CE  MET 6  49      15.925  -3.518  26.904  0.00  0.00      C1   C
ATOM    372  N   LEU 6  50      18.312  -2.787  32.143  0.00  0.00      C1   N
ATOM    373  CA  LEU 6  50      19.260  -1.689  32.578  0.00  0.00      C1   C
ATOM    374  C   LEU 6  50      20.722  -2.051  32.170  0.00  0.00      C1   C
ATOM    375  O   LEU 6  50      21.364  -1.138  31.658  0.00  0.00      C1   O
ATOM    376  CB  LEU 6  50      19.140  -1.617  34.124  0.00  0.00      C1   C
ATOM    377  CG  LEU 6  50      19.770  -0.436  34.787  0.00  0.00      C1   C
ATOM    378  CD1 LEU 6  50      19.304   0.822  34.052  0.00  0.00      C1   C
ATOM    379  CD2 LEU 6  50      19.594  -0.359  36.291  0.00  0.00      C1   C
ATOM    380  N   ASN 6  51      21.218  -3.287  32.264  0.00  0.00      C1   N
ATOM    381  CA  ASN 6  51      22.462  -3.775  31.634  0.00  0.00      C1   C
ATOM    382  C   ASN 6  51      22.270  -5.232  31.238  0.00  0.00      C1   C
ATOM    383  O   ASN 6  51      22.630  -6.186  31.950  0.00  0.00      C1   O
ATOM    384  CB  ASN 6  51      23.654  -3.538  32.660  0.00  0.00      C1   C
ATOM    385  CG  ASN 6  51      24.078  -2.068  32.852  0.00  0.00      C1   C
ATOM    386  OD1 ASN 6  51      24.714  -1.500  32.024  0.00  0.00      C1   O
ATOM    387  ND2 ASN 6  51      23.882  -1.455  33.975  0.00  0.00      C1   N
ATOM    388  N   PRO 6  52      21.526  -5.508  30.106  0.00  0.00      C1   N
ATOM    389  CA  PRO 6  52      21.191  -6.881  29.641  0.00  0.00      C1   C
ATOM    390  C   PRO 6  52      22.433  -7.455  28.996  0.00  0.00      C1   C
ATOM    391  O   PRO 6  52      22.755  -7.121  27.876  0.00  0.00      C1   O
ATOM    392  CB  PRO 6  52      19.971  -6.540  28.762  0.00  0.00      C1   C
ATOM    393  CG  PRO 6  52      20.221  -5.179  28.038  0.00  0.00      C1   C
ATOM    394  CD  PRO 6  52      21.089  -4.515  29.126  0.00  0.00      C1   C
ATOM    395  N   ASN 6  53      23.170  -8.423  29.548  0.00  0.00      C1   N
ATOM    396  CA  ASN 6  53      24.235  -9.296  28.970  0.00  0.00      C1   C
ATOM    397  C   ASN 6  53      23.571 -10.423  28.154  0.00  0.00      C1   C
ATOM    398  O   ASN 6  53      23.432 -11.558  28.640  0.00  0.00      C1   O
ATOM    399  CB  ASN 6  53      25.236  -9.774  29.975  0.00  0.00      C1   C
ATOM    400  CG  ASN 6  53      26.309 -10.665  29.373  0.00  0.00      C1   C
ATOM    401  OD1 ASN 6  53      26.282 -11.174  28.240  0.00  0.00      C1   O
ATOM    402  ND2 ASN 6  53      27.300 -10.935  30.174  0.00  0.00      C1   N
ATOM    403  N   TYR 6  54      23.234 -10.216  26.861  0.00  0.00      C1   N
ATOM    404  CA  TYR 6  54      22.492 -11.098  26.026  0.00  0.00      C1   C
ATOM    405  C   TYR 6  54      23.164 -12.531  25.707  0.00  0.00      C1   C
ATOM    406  O   TYR 6  54      22.465 -13.495  25.414  0.00  0.00      C1   O
ATOM    407  CB  TYR 6  54      22.061 -10.469  24.669  0.00  0.00      C1   C
ATOM    408  CG  TYR 6  54      20.828  -9.537  24.854  0.00  0.00      C1   C
ATOM    409  CD1 TYR 6  54      19.567 -10.095  24.617  0.00  0.00      C1   C
ATOM    410  CD2 TYR 6  54      21.050  -8.221  25.141  0.00  0.00      C1   C
ATOM    411  CE1 TYR 6  54      18.465  -9.189  24.717  0.00  0.00      C1   C
ATOM    412  CE2 TYR 6  54      19.926  -7.364  25.161  0.00  0.00      C1   C
ATOM    413  CZ  TYR 6  54      18.571  -7.873  25.004  0.00  0.00      C1   C
ATOM    414  OH  TYR 6  54      17.514  -7.044  25.149  0.00  0.00      C1   O
ATOM    415  N   GLU 6  55      24.497 -12.690  25.720  0.00  0.00      C1   N
ATOM    416  CA  GLU 6  55      25.268 -14.009  25.649  0.00  0.00      C1   C
ATOM    417  C   GLU 6  55      25.066 -14.913  26.891  0.00  0.00      C1   C
ATOM    418  O   GLU 6  55      24.927 -16.143  26.799  0.00  0.00      C1   O
ATOM    419  CB  GLU 6  55      26.683 -13.813  25.185  0.00  0.00      C1   C
ATOM    420  CG  GLU 6  55      26.821 -13.312  23.735  0.00  0.00      C1   C
ATOM    421  CD  GLU 6  55      28.271 -12.974  23.486  0.00  0.00      C1   C
ATOM    422  OE1 GLU 6  55      29.105 -12.875  24.407  0.00  0.00      C1   O
ATOM    423  OE2 GLU 6  55      28.534 -12.900  22.272  0.00  0.00      C1   O
ATOM    424  N   ASP 6  56      25.025 -14.389  28.125  0.00  0.00      C1   N
ATOM    425  CA  ASP 6  56      24.657 -15.153  29.328  0.00  0.00      C1   C
ATOM    426  C   ASP 6  56      23.178 -15.403  29.630  0.00  0.00      C1   C
ATOM    427  O   ASP 6  56      22.746 -16.481  30.073  0.00  0.00      C1   O
ATOM    428  CB  ASP 6  56      25.374 -14.613  30.565  0.00  0.00      C1   C
ATOM    429  CG  ASP 6  56      26.924 -14.607  30.639  0.00  0.00      C1   C
ATOM    430  OD1 ASP 6  56      27.582 -14.382  29.562  0.00  0.00      C1   O
ATOM    431  OD2 ASP 6  56      27.461 -14.783  31.766  0.00  0.00      C1   O
ATOM    432  N   LEU 6  57      22.276 -14.374  29.364  0.00  0.00      C1   N
ATOM    433  CA  LEU 6  57      20.821 -14.488  29.350  0.00  0.00      C1   C
ATOM    434  C   LEU 6  57      20.333 -15.433  28.228  0.00  0.00      C1   C
ATOM    435  O   LEU 6  57      19.367 -16.148  28.513  0.00  0.00      C1   O
ATOM    436  CB  LEU 6  57      20.149 -13.140  29.313  0.00  0.00      C1   C
ATOM    437  CG  LEU 6  57      20.389 -12.345  30.575  0.00  0.00      C1   C
ATOM    438  CD1 LEU 6  57      19.866 -10.939  30.544  0.00  0.00      C1   C
ATOM    439  CD2 LEU 6  57      20.020 -12.926  31.941  0.00  0.00      C1   C
ATOM    440  N   LEU 6  58      21.078 -15.625  27.089  0.00  0.00      C1   N
ATOM    441  CA  LEU 6  58      20.649 -16.743  26.211  0.00  0.00      C1   C
ATOM    442  C   LEU 6  58      21.249 -18.110  26.644  0.00  0.00      C1   C
ATOM    443  O   LEU 6  58      20.708 -19.154  26.275  0.00  0.00      C1   O
ATOM    444  CB  LEU 6  58      20.957 -16.424  24.732  0.00  0.00      C1   C
ATOM    445  CG  LEU 6  58      20.272 -17.374  23.664  0.00  0.00      C1   C
ATOM    446  CD1 LEU 6  58      18.776 -17.457  23.554  0.00  0.00      C1   C
ATOM    447  CD2 LEU 6  58      20.712 -16.960  22.254  0.00  0.00      C1   C
ATOM    448  N   ILE 6  59      22.302 -18.159  27.504  0.00  0.00      C1   N
ATOM    449  CA  ILE 6  59      22.884 -19.336  28.184  0.00  0.00      C1   C
ATOM    450  C   ILE 6  59      21.892 -19.880  29.190  0.00  0.00      C1   C
ATOM    451  O   ILE 6  59      21.549 -21.048  29.066  0.00  0.00      C1   O
ATOM    452  CB  ILE 6  59      24.365 -19.147  28.746  0.00  0.00      C1   C
ATOM    453  CG1 ILE 6  59      25.450 -19.394  27.718  0.00  0.00      C1   C
ATOM    454  CG2 ILE 6  59      24.542 -20.153  29.958  0.00  0.00      C1   C
ATOM    455  CD1 ILE 6  59      26.881 -19.088  28.161  0.00  0.00      C1   C
ATOM    456  N   ARG 6  60      21.442 -19.052  30.157  0.00  0.00      C1   N
ATOM    457  CA  ARG 6  60      20.560 -19.367  31.253  0.00  0.00      C1   C
ATOM    458  C   ARG 6  60      19.174 -19.929  30.931  0.00  0.00      C1   C
ATOM    459  O   ARG 6  60      18.497 -20.279  31.880  0.00  0.00      C1   O
ATOM    460  CB  ARG 6  60      20.609 -18.164  32.265  0.00  0.00      C1   C
ATOM    461  CG  ARG 6  60      21.937 -18.097  32.925  0.00  0.00      C1   C
ATOM    462  CD  ARG 6  60      22.029 -16.872  33.802  0.00  0.00      C1   C
ATOM    463  NE  ARG 6  60      23.461 -16.389  33.967  0.00  0.00      C1   N
ATOM    464  CZ  ARG 6  60      23.895 -15.168  34.162  0.00  0.00      C1   C
ATOM    465  NH1 ARG 6  60      25.182 -15.007  34.367  0.00  0.00      C1   N
ATOM    466  NH2 ARG 6  60      23.140 -14.143  34.406  0.00  0.00      C1   N
ATOM    467  N   LYS 6  61      18.755 -19.824  29.686  0.00  0.00      C1   N
ATOM    468  CA  LYS 6  61      17.442 -20.294  29.180  0.00  0.00      C1   C
ATOM    469  C   LYS 6  61      17.777 -21.404  28.179  0.00  0.00      C1   C
ATOM    470  O   LYS 6  61      18.718 -21.388  27.363  0.00  0.00      C1   O
ATOM    471  CB  LYS 6  61      16.777 -19.123  28.491  0.00  0.00      C1   C
ATOM    472  CG  LYS 6  61      16.141 -18.192  29.514  0.00  0.00      C1   C
ATOM    473  CD  LYS 6  61      15.304 -17.132  28.835  0.00  0.00      C1   C
ATOM    474  CE  LYS 6  61      14.520 -16.186  29.684  0.00  0.00      C1   C
ATOM    475  NZ  LYS 6  61      13.406 -16.762  30.423  0.00  0.00      C1   N
ATOM    476  N   SER 6  62      16.868 -22.400  28.193  0.00  0.00      C1   N
ATOM    477  CA  SER 6  62      16.890 -23.615  27.369  0.00  0.00      C1   C
ATOM    478  C   SER 6  62      15.716 -23.703  26.472  0.00  0.00      C1   C
ATOM    479  O   SER 6  62      14.788 -22.844  26.553  0.00  0.00      C1   O
ATOM    480  CB  SER 6  62      16.980 -24.925  28.187  0.00  0.00      C1   C
ATOM    481  OG  SER 6  62      18.327 -25.097  28.565  0.00  0.00      C1   O
ATOM    482  N   ASN 6  63      15.632 -24.681  25.539  0.00  0.00      C1   N
ATOM    483  CA  ASN 6  63      14.467 -24.761  24.661  0.00  0.00      C1   C
ATOM    484  C   ASN 6  63      13.058 -24.650  25.288  0.00  0.00      C1   C
ATOM    485  O   ASN 6  63      12.298 -23.876  24.705  0.00  0.00      C1   O
ATOM    486  CB  ASN 6  63      14.617 -26.017  23.809  0.00  0.00      C1   C
ATOM    487  CG  ASN 6  63      15.870 -26.001  22.920  0.00  0.00      C1   C
ATOM    488  OD1 ASN 6  63      16.574 -24.983  22.785  0.00  0.00      C1   O
ATOM    489  ND2 ASN 6  63      16.205 -27.154  22.363  0.00  0.00      C1   N
ATOM    490  N   HIS 6  64      12.802 -25.333  26.438  0.00  0.00      C1   N
ATOM    491  CA  HIS 6  64      11.491 -25.331  27.090  0.00  0.00      C1   C
ATOM    492  C   HIS 6  64      10.938 -23.922  27.446  0.00  0.00      C1   C
ATOM    493  O   HIS 6  64       9.736 -23.774  27.731  0.00  0.00      C1   O
ATOM    494  CB  HIS 6  64      11.500 -26.136  28.347  0.00  0.00      C1   C
ATOM    495  CG  HIS 6  64      12.336 -25.564  29.493  0.00  0.00      C1   C
ATOM    496  ND1 HIS 6  64      11.893 -24.652  30.458  0.00  0.00      C1   N
ATOM    497  CD2 HIS 6  64      13.551 -25.989  29.866  0.00  0.00      C1   C
ATOM    498  CE1 HIS 6  64      12.928 -24.501  31.307  0.00  0.00      C1   C
ATOM    499  NE2 HIS 6  64      13.893 -25.328  31.013  0.00  0.00      C1   N
ATOM    500  N   ASN 6  65      11.724 -22.815  27.429  0.00  0.00      C1   N
ATOM    501  CA  ASN 6  65      11.230 -21.490  27.604  0.00  0.00      C1   C
ATOM    502  C   ASN 6  65      10.547 -20.877  26.412  0.00  0.00      C1   C
ATOM    503  O   ASN 6  65       9.747 -19.936  26.505  0.00  0.00      C1   O
ATOM    504  CB  ASN 6  65      12.382 -20.549  28.079  0.00  0.00      C1   C
ATOM    505  CG  ASN 6  65      12.951 -20.983  29.465  0.00  0.00      C1   C
ATOM    506  OD1 ASN 6  65      13.779 -21.806  29.594  0.00  0.00      C1   O
ATOM    507  ND2 ASN 6  65      12.421 -20.470  30.484  0.00  0.00      C1   N
ATOM    508  N   PHE 6  66      10.835 -21.391  25.206  0.00  0.00      C1   N
ATOM    509  CA  PHE 6  66      10.355 -20.815  24.007  0.00  0.00      C1   C
ATOM    510  C   PHE 6  66       9.085 -21.471  23.589  0.00  0.00      C1   C
ATOM    511  O   PHE 6  66       9.072 -22.515  22.953  0.00  0.00      C1   O
ATOM    512  CB  PHE 6  66      11.427 -20.815  22.870  0.00  0.00      C1   C
ATOM    513  CG  PHE 6  66      12.628 -20.054  23.251  0.00  0.00      C1   C
ATOM    514  CD1 PHE 6  66      12.601 -18.603  23.210  0.00  0.00      C1   C
ATOM    515  CD2 PHE 6  66      13.830 -20.765  23.498  0.00  0.00      C1   C
ATOM    516  CE1 PHE 6  66      13.742 -17.923  23.593  0.00  0.00      C1   C
ATOM    517  CE2 PHE 6  66      14.994 -20.039  23.684  0.00  0.00      C1   C
ATOM    518  CZ  PHE 6  66      14.941 -18.605  23.792  0.00  0.00      C1   C
ATOM    519  N   LEU 6  67       7.995 -20.806  23.922  0.00  0.00      C1   N
ATOM    520  CA  LEU 6  67       6.721 -21.259  23.300  0.00  0.00      C1   C
ATOM    521  C   LEU 6  67       6.710 -20.723  21.819  0.00  0.00      C1   C
ATOM    522  O   LEU 6  67       6.553 -19.505  21.594  0.00  0.00      C1   O
ATOM    523  CB  LEU 6  67       5.435 -21.079  24.103  0.00  0.00      C1   C
ATOM    524  CG  LEU 6  67       5.470 -21.551  25.607  0.00  0.00      C1   C
ATOM    525  CD1 LEU 6  67       5.886 -23.016  25.601  0.00  0.00      C1   C
ATOM    526  CD2 LEU 6  67       6.399 -20.768  26.624  0.00  0.00      C1   C
ATOM    527  N   VAL 6  68       6.787 -21.601  20.787  0.00  0.00      C1   N
ATOM    528  CA  VAL 6  68       6.809 -21.129  19.393  0.00  0.00      C1   C
ATOM    529  C   VAL 6  68       5.635 -21.710  18.621  0.00  0.00      C1   C
ATOM    530  O   VAL 6  68       5.559 -22.934  18.444  0.00  0.00      C1   O
ATOM    531  CB  VAL 6  68       8.177 -21.432  18.715  0.00  0.00      C1   C
ATOM    532  CG1 VAL 6  68       8.236 -20.963  17.259  0.00  0.00      C1   C
ATOM    533  CG2 VAL 6  68       9.275 -20.746  19.531  0.00  0.00      C1   C
ATOM    534  N   GLN 6  69       4.807 -20.892  18.047  0.00  0.00      C1   N
ATOM    535  CA  GLN 6  69       3.574 -21.403  17.447  0.00  0.00      C1   C
ATOM    536  C   GLN 6  69       3.213 -20.740  16.118  0.00  0.00      C1   C
ATOM    537  O   GLN 6  69       2.854 -19.597  16.118  0.00  0.00      C1   O
ATOM    538  CB  GLN 6  69       2.491 -21.155  18.506  0.00  0.00      C1   C
ATOM    539  CG  GLN 6  69       1.197 -21.916  18.142  0.00  0.00      C1   C
ATOM    540  CD  GLN 6  69      -0.033 -21.791  19.021  0.00  0.00      C1   C
ATOM    541  OE1 GLN 6  69      -0.272 -20.831  19.692  0.00  0.00      C1   O
ATOM    542  NE2 GLN 6  69      -0.802 -22.836  19.101  0.00  0.00      C1   N
ATOM    543  N   ALA 6  70       3.251 -21.482  15.030  0.00  0.00      C1   N
ATOM    544  CA  ALA 6  70       2.627 -21.131  13.792  0.00  0.00      C1   C
ATOM    545  C   ALA 6  70       1.085 -21.382  13.714  0.00  0.00      C1   C
ATOM    546  O   ALA 6  70       0.650 -22.506  13.361  0.00  0.00      C1   O
ATOM    547  CB  ALA 6  70       3.409 -21.938  12.765  0.00  0.00      C1   C
ATOM    548  N   GLY 6  71       0.269 -20.297  13.927  0.00  0.00      C1   N
ATOM    549  CA  GLY 6  71      -1.164 -20.522  14.003  0.00  0.00      C1   C
ATOM    550  C   GLY 6  71      -1.623 -21.390  15.197  0.00  0.00      C1   C
ATOM    551  O   GLY 6  71      -1.405 -21.027  16.326  0.00  0.00      C1   O
ATOM    552  N   ASN 6  72      -2.379 -22.472  14.912  0.00  0.00      C1   N
ATOM    553  CA  ASN 6  72      -2.487 -23.633  15.827  0.00  0.00      C1   C
ATOM    554  C   ASN 6  72      -1.265 -24.532  16.152  0.00  0.00      C1   C
ATOM    555  O   ASN 6  72      -1.184 -25.009  17.240  0.00  0.00      C1   O
ATOM    556  CB  ASN 6  72      -3.513 -24.563  15.146  0.00  0.00      C1   C
ATOM    557  CG  ASN 6  72      -4.888 -23.884  15.237  0.00  0.00      C1   C
ATOM    558  OD1 ASN 6  72      -5.150 -23.117  16.173  0.00  0.00      C1   O
ATOM    559  ND2 ASN 6  72      -5.759 -24.295  14.398  0.00  0.00      C1   N
ATOM    560  N   VAL 6  73      -0.316 -24.735  15.224  0.00  0.00      C1   N
ATOM    561  CA  VAL 6  73       0.800 -25.646  15.384  0.00  0.00      C1   C
ATOM    562  C   VAL 6  73       1.889 -25.069  16.323  0.00  0.00      C1   C
ATOM    563  O   VAL 6  73       2.647 -24.146  16.033  0.00  0.00      C1   O
ATOM    564  CB  VAL 6  73       1.500 -26.169  14.009  0.00  0.00      C1   C
ATOM    565  CG1 VAL 6  73       2.237 -27.391  14.424  0.00  0.00      C1   C
ATOM    566  CG2 VAL 6  73       0.444 -26.419  12.949  0.00  0.00      C1   C
ATOM    567  N   GLN 6  74       2.040 -25.854  17.353  0.00  0.00      C1   N
ATOM    568  CA  GLN 6  74       3.131 -25.784  18.296  0.00  0.00      C1   C
ATOM    569  C   GLN 6  74       4.355 -26.445  17.630  0.00  0.00      C1   C
ATOM    570  O   GLN 6  74       4.564 -27.663  17.510  0.00  0.00      C1   O
ATOM    571  CB  GLN 6  74       2.780 -26.352  19.684  0.00  0.00      C1   C
ATOM    572  CG  GLN 6  74       1.475 -25.793  20.172  0.00  0.00      C1   C
ATOM    573  CD  GLN 6  74       1.548 -24.541  20.942  0.00  0.00      C1   C
ATOM    574  NE2 GLN 6  74       0.527 -24.107  21.648  0.00  0.00      C1   N
ATOM    575  OE1 GLN 6  74       2.588 -23.867  20.920  0.00  0.00      C1   O
ATOM    576  N   LEU 6  75       5.244 -25.518  17.207  0.00  0.00      C1   N
ATOM    577  CA  LEU 6  75       6.587 -25.701  16.572  0.00  0.00      C1   C
ATOM    578  C   LEU 6  75       7.568 -26.264  17.539  0.00  0.00      C1   C
ATOM    579  O   LEU 6  75       7.561 -25.984  18.754  0.00  0.00      C1   O
ATOM    580  CB  LEU 6  75       7.006 -24.508  15.764  0.00  0.00      C1   C
ATOM    581  CG  LEU 6  75       6.127 -24.036  14.530  0.00  0.00      C1   C
ATOM    582  CD1 LEU 6  75       6.960 -22.983  13.790  0.00  0.00      C1   C
ATOM    583  CD2 LEU 6  75       5.865 -25.318  13.684  0.00  0.00      C1   C
ATOM    584  N   ARG 6  76       8.574 -27.087  17.087  0.00  0.00      C1   N
ATOM    585  CA  ARG 6  76       9.530 -27.739  18.015  0.00  0.00      C1   C
ATOM    586  C   ARG 6  76      10.897 -27.038  17.958  0.00  0.00      C1   C
ATOM    587  O   ARG 6  76      11.673 -27.167  17.056  0.00  0.00      C1   O
ATOM    588  CB  ARG 6  76       9.473 -29.249  17.969  0.00  0.00      C1   C
ATOM    589  CG  ARG 6  76      10.108 -30.018  19.176  0.00  0.00      C1   C
ATOM    590  CD  ARG 6  76       9.796 -31.506  19.246  0.00  0.00      C1   C
ATOM    591  NE  ARG 6  76      10.403 -32.265  18.173  0.00  0.00      C1   N
ATOM    592  CZ  ARG 6  76      11.619 -32.907  18.274  0.00  0.00      C1   C
ATOM    593  NH1 ARG 6  76      12.379 -32.645  19.287  0.00  0.00      C1   N
ATOM    594  NH2 ARG 6  76      11.956 -33.736  17.370  0.00  0.00      C1   N
ATOM    595  N   VAL 6  77      11.252 -26.338  19.031  0.00  0.00      C1   N
ATOM    596  CA  VAL 6  77      12.554 -25.731  19.196  0.00  0.00      C1   C
ATOM    597  C   VAL 6  77      13.591 -26.821  19.517  0.00  0.00      C1   C
ATOM    598  O   VAL 6  77      13.580 -27.464  20.572  0.00  0.00      C1   O
ATOM    599  CB  VAL 6  77      12.552 -24.539  20.201  0.00  0.00      C1   C
ATOM    600  CG1 VAL 6  77      13.908 -23.859  20.223  0.00  0.00      C1   C
ATOM    601  CG2 VAL 6  77      11.459 -23.508  19.901  0.00  0.00      C1   C
ATOM    602  N   ILE 6  78      14.469 -27.029  18.477  0.00  0.00      C1   N
ATOM    603  CA  ILE 6  78      15.597 -27.913  18.527  0.00  0.00      C1   C
ATOM    604  C   ILE 6  78      16.772 -27.164  19.015  0.00  0.00      C1   C
ATOM    605  O   ILE 6  78      17.548 -27.794  19.704  0.00  0.00      C1   O
ATOM    606  CB  ILE 6  78      15.980 -28.475  17.122  0.00  0.00      C1   C
ATOM    607  CG1 ILE 6  78      14.679 -28.894  16.412  0.00  0.00      C1   C
ATOM    608  CG2 ILE 6  78      16.968 -29.612  17.273  0.00  0.00      C1   C
ATOM    609  CD1 ILE 6  78      13.721 -29.903  17.049  0.00  0.00      C1   C
ATOM    610  N   GLY 6  79      16.946 -25.882  18.695  0.00  0.00      C1   N
ATOM    611  CA  GLY 6  79      18.101 -25.034  19.120  0.00  0.00      C1   C
ATOM    612  C   GLY 6  79      17.961 -23.530  19.057  0.00  0.00      C1   C
ATOM    613  O   GLY 6  79      16.990 -22.966  18.639  0.00  0.00      C1   O
ATOM    614  N   HIS 6  80      18.890 -22.873  19.785  0.00  0.00      C1   N
ATOM    615  CA  HIS 6  80      18.744 -21.460  20.119  0.00  0.00      C1   C
ATOM    616  C   HIS 6  80      20.130 -20.675  20.035  0.00  0.00      C1   C
ATOM    617  O   HIS 6  80      21.056 -21.066  20.734  0.00  0.00      C1   O
ATOM    618  CB  HIS 6  80      17.991 -21.260  21.437  0.00  0.00      C1   C
ATOM    619  CG  HIS 6  80      18.698 -21.745  22.655  0.00  0.00      C1   C
ATOM    620  ND1 HIS 6  80      18.483 -22.967  23.264  0.00  0.00      C1   N
ATOM    621  CD2 HIS 6  80      19.702 -21.149  23.311  0.00  0.00      C1   C
ATOM    622  CE1 HIS 6  80      19.336 -23.082  24.276  0.00  0.00      C1   C
ATOM    623  NE2 HIS 6  80      20.198 -22.030  24.301  0.00  0.00      C1   N
ATOM    624  N   SER 6  81      20.170 -19.680  19.112  0.00  0.00      C1   N
ATOM    625  CA  SER 6  81      21.392 -18.985  18.799  0.00  0.00      C1   C
ATOM    626  C   SER 6  81      21.182 -17.543  18.211  0.00  0.00      C1   C
ATOM    627  O   SER 6  81      20.057 -17.285  17.775  0.00  0.00      C1   O
ATOM    628  CB  SER 6  81      22.371 -19.859  17.873  0.00  0.00      C1   C
ATOM    629  OG  SER 6  81      21.786 -20.122  16.622  0.00  0.00      C1   O
ATOM    630  N   MET 6  82      22.204 -16.677  18.265  0.00  0.00      C1   N
ATOM    631  CA  MET 6  82      22.095 -15.270  17.854  0.00  0.00      C1   C
ATOM    632  C   MET 6  82      22.803 -15.070  16.491  0.00  0.00      C1   C
ATOM    633  O   MET 6  82      23.974 -15.466  16.391  0.00  0.00      C1   O
ATOM    634  CB  MET 6  82      22.496 -14.291  19.014  0.00  0.00      C1   C
ATOM    635  CG  MET 6  82      21.480 -14.223  20.145  0.00  0.00      C1   C
ATOM    636  SD  MET 6  82      21.776 -12.935  21.325  0.00  0.00      C1   S
ATOM    637  CE  MET 6  82      23.004 -13.751  22.329  0.00  0.00      C1   C
ATOM    638  N   GLN 6  83      22.288 -14.232  15.613  0.00  0.00      C1   N
ATOM    639  CA  GLN 6  83      23.166 -13.480  14.669  0.00  0.00      C1   C
ATOM    640  C   GLN 6  83      23.010 -11.981  14.968  0.00  0.00      C1   C
ATOM    641  O   GLN 6  83      22.006 -11.319  14.710  0.00  0.00      C1   O
ATOM    642  CB  GLN 6  83      22.931 -13.711  13.152  0.00  0.00      C1   C
ATOM    643  CG  GLN 6  83      21.531 -13.819  12.598  0.00  0.00      C1   C
ATOM    644  CD  GLN 6  83      21.537 -14.566  11.295  0.00  0.00      C1   C
ATOM    645  OE1 GLN 6  83      22.129 -15.611  11.145  0.00  0.00      C1   O
ATOM    646  NE2 GLN 6  83      20.794 -14.079  10.371  0.00  0.00      C1   N
ATOM    647  N   ASN 6  84      24.028 -11.483  15.739  0.00  0.00      C1   N
ATOM    648  CA  ASN 6  84      24.038 -10.101  16.344  0.00  0.00      C1   C
ATOM    649  C   ASN 6  84      22.787  -9.897  17.114  0.00  0.00      C1   C
ATOM    650  O   ASN 6  84      22.568 -10.603  18.126  0.00  0.00      C1   O
ATOM    651  CB  ASN 6  84      24.599  -9.067  15.325  0.00  0.00      C1   C
ATOM    652  CG  ASN 6  84      24.646  -7.603  15.750  0.00  0.00      C1   C
ATOM    653  OD1 ASN 6  84      23.888  -7.138  16.581  0.00  0.00      C1   O
ATOM    654  ND2 ASN 6  84      25.568  -6.823  15.306  0.00  0.00      C1   N
ATOM    655  N   CYS 6  85      21.858  -9.023  16.792  0.00  0.00      C1   N
ATOM    656  CA  CYS 6  85      20.565  -8.814  17.450  0.00  0.00      C1   C
ATOM    657  C   CYS 6  85      19.399  -9.706  17.118  0.00  0.00      C1   C
ATOM    658  O   CYS 6  85      18.251  -9.428  17.511  0.00  0.00      C1   O
ATOM    659  CB  CYS 6  85      20.230  -7.260  17.542  0.00  0.00      C1   C
ATOM    660  SG  CYS 6  85      21.327  -6.403  18.688  0.00  0.00      C1   S
ATOM    661  N   VAL 6  86      19.676 -10.734  16.291  0.00  0.00      C1   N
ATOM    662  CA  VAL 6  86      18.525 -11.535  15.826  0.00  0.00      C1   C
ATOM    663  C   VAL 6  86      18.524 -12.910  16.487  0.00  0.00      C1   C
ATOM    664  O   VAL 6  86      19.497 -13.719  16.363  0.00  0.00      C1   O
ATOM    665  CB  VAL 6  86      18.505 -11.449  14.309  0.00  0.00      C1   C
ATOM    666  CG1 VAL 6  86      17.647 -12.555  13.645  0.00  0.00      C1   C
ATOM    667  CG2 VAL 6  86      18.033 -10.080  13.751  0.00  0.00      C1   C
ATOM    668  N   LEU 6  87      17.492 -13.287  17.246  0.00  0.00      C1   N
ATOM    669  CA  LEU 6  87      17.178 -14.620  17.765  0.00  0.00      C1   C
ATOM    670  C   LEU 6  87      16.727 -15.532  16.624  0.00  0.00      C1   C
ATOM    671  O   LEU 6  87      15.707 -15.242  15.984  0.00  0.00      C1   O
ATOM    672  CB  LEU 6  87      16.180 -14.497  18.936  0.00  0.00      C1   C
ATOM    673  CG  LEU 6  87      16.176 -15.764  19.754  0.00  0.00      C1   C
ATOM    674  CD1 LEU 6  87      17.467 -16.053  20.495  0.00  0.00      C1   C
ATOM    675  CD2 LEU 6  87      15.052 -15.952  20.770  0.00  0.00      C1   C
ATOM    676  N   LYS 6  88      17.597 -16.512  16.402  0.00  0.00      C1   N
ATOM    677  CA  LYS 6  88      17.292 -17.670  15.474  0.00  0.00      C1   C
ATOM    678  C   LYS 6  88      17.007 -19.027  16.205  0.00  0.00      C1   C
ATOM    679  O   LYS 6  88      17.925 -19.642  16.808  0.00  0.00      C1   O
ATOM    680  CB  LYS 6  88      18.319 -17.706  14.314  0.00  0.00      C1   C
ATOM    681  CG  LYS 6  88      19.755 -18.187  14.575  0.00  0.00      C1   C
ATOM    682  CD  LYS 6  88      20.538 -18.005  13.282  0.00  0.00      C1   C
ATOM    683  CE  LYS 6  88      22.056 -18.223  13.449  0.00  0.00      C1   C
ATOM    684  NZ  LYS 6  88      22.752 -18.019  12.132  0.00  0.00      C1   N
ATOM    685  N   LEU 6  89      15.762 -19.520  16.210  0.00  0.00      C1   N
ATOM    686  CA  LEU 6  89      15.358 -20.704  16.855  0.00  0.00      C1   C
ATOM    687  C   LEU 6  89      15.012 -21.829  15.934  0.00  0.00      C1   C
ATOM    688  O   LEU 6  89      14.021 -21.748  15.200  0.00  0.00      C1   O
ATOM    689  CB  LEU 6  89      14.119 -20.345  17.773  0.00  0.00      C1   C
ATOM    690  CG  LEU 6  89      14.458 -19.383  18.860  0.00  0.00      C1   C
ATOM    691  CD1 LEU 6  89      13.251 -18.980  19.690  0.00  0.00      C1   C
ATOM    692  CD2 LEU 6  89      15.496 -19.826  19.884  0.00  0.00      C1   C
ATOM    693  N   LYS 6  90      15.960 -22.784  15.819  0.00  0.00      C1   N
ATOM    694  CA  LYS 6  90      15.848 -23.851  14.889  0.00  0.00      C1   C
ATOM    695  C   LYS 6  90      14.737 -24.842  15.328  0.00  0.00      C1   C
ATOM    696  O   LYS 6  90      14.893 -25.428  16.399  0.00  0.00      C1   O
ATOM    697  CB  LYS 6  90      17.254 -24.453  14.581  0.00  0.00      C1   C
ATOM    698  CG  LYS 6  90      17.256 -25.201  13.236  0.00  0.00      C1   C
ATOM    699  CD  LYS 6  90      18.715 -25.755  13.020  0.00  0.00      C1   C
ATOM    700  CE  LYS 6  90      18.785 -26.291  11.583  0.00  0.00      C1   C
ATOM    701  NZ  LYS 6  90      20.097 -26.887  11.267  0.00  0.00      C1   N
ATOM    702  N   VAL 6  91      13.672 -24.940  14.550  0.00  0.00      C1   N
ATOM    703  CA  VAL 6  91      12.503 -25.821  14.597  0.00  0.00      C1   C
ATOM    704  C   VAL 6  91      12.764 -27.092  13.783  0.00  0.00      C1   C
ATOM    705  O   VAL 6  91      13.565 -27.026  12.820  0.00  0.00      C1   O
ATOM    706  CB  VAL 6  91      11.239 -25.050  14.059  0.00  0.00      C1   C
ATOM    707  CG1 VAL 6  91      10.898 -24.010  15.130  0.00  0.00      C1   C
ATOM    708  CG2 VAL 6  91      11.405 -24.331  12.739  0.00  0.00      C1   C
ATOM    709  N   ASP 6  92      12.038 -28.168  14.146  0.00  0.00      C1   N
ATOM    710  CA  ASP 6  92      12.163 -29.576  13.727  0.00  0.00      C1   C
ATOM    711  C   ASP 6  92      11.932 -29.697  12.232  0.00  0.00      C1   C
ATOM    712  O   ASP 6  92      12.689 -30.389  11.487  0.00  0.00      C1   O
ATOM    713  CB  ASP 6  92      11.195 -30.532  14.489  0.00  0.00      C1   C
ATOM    714  CG  ASP 6  92      11.671 -31.999  14.377  0.00  0.00      C1   C
ATOM    715  OD1 ASP 6  92      12.869 -32.276  14.011  0.00  0.00      C1   O
ATOM    716  OD2 ASP 6  92      10.771 -32.813  14.689  0.00  0.00      C1   O
ATOM    717  N   THR 6  93      10.777 -29.133  11.786  0.00  0.00      C1   N
ATOM    718  CA  THR 6  93      10.190 -29.312  10.471  0.00  0.00      C1   C
ATOM    719  C   THR 6  93       9.848 -27.953   9.824  0.00  0.00      C1   C
ATOM    720  O   THR 6  93       9.195 -27.115  10.408  0.00  0.00      C1   O
ATOM    721  CB  THR 6  93       8.964 -30.344  10.577  0.00  0.00      C1   C
ATOM    722  OG1 THR 6  93       9.259 -31.574  11.230  0.00  0.00      C1   O
ATOM    723  CG2 THR 6  93       8.552 -30.628   9.124  0.00  0.00      C1   C
ATOM    724  N   ALA 6  94      10.441 -27.805   8.642  0.00  0.00      C1   N
ATOM    725  CA  ALA 6  94      10.536 -26.550   7.961  0.00  0.00      C1   C
ATOM    726  C   ALA 6  94       9.129 -26.227   7.492  0.00  0.00      C1   C
ATOM    727  O   ALA 6  94       8.292 -27.074   7.125  0.00  0.00      C1   O
ATOM    728  CB  ALA 6  94      11.587 -26.667   6.817  0.00  0.00      C1   C
ATOM    729  N   ASN 6  95       8.974 -24.928   7.475  0.00  0.00      C1   N
ATOM    730  CA  ASN 6  95       7.856 -24.091   6.950  0.00  0.00      C1   C
ATOM    731  C   ASN 6  95       7.441 -24.569   5.525  0.00  0.00      C1   C
ATOM    732  O   ASN 6  95       8.152 -24.396   4.538  0.00  0.00      C1   O
ATOM    733  CB  ASN 6  95       8.330 -22.569   6.890  0.00  0.00      C1   C
ATOM    734  CG  ASN 6  95       7.171 -21.647   6.575  0.00  0.00      C1   C
ATOM    735  OD1 ASN 6  95       6.128 -22.145   6.191  0.00  0.00      C1   O
ATOM    736  ND2 ASN 6  95       7.269 -20.366   6.447  0.00  0.00      C1   N
ATOM    737  N   PRO 6  96       6.219 -25.029   5.433  0.00  0.00      C1   N
ATOM    738  CA  PRO 6  96       5.578 -25.370   4.072  0.00  0.00      C1   C
ATOM    739  C   PRO 6  96       5.412 -24.201   3.107  0.00  0.00      C1   C
ATOM    740  O   PRO 6  96       5.364 -24.336   1.889  0.00  0.00      C1   O
ATOM    741  CB  PRO 6  96       4.216 -25.943   4.500  0.00  0.00      C1   C
ATOM    742  CG  PRO 6  96       4.393 -26.497   5.964  0.00  0.00      C1   C
ATOM    743  CD  PRO 6  96       5.380 -25.504   6.579  0.00  0.00      C1   C
ATOM    744  N   LYS 6  97       5.223 -23.018   3.684  0.00  0.00      C1   N
ATOM    745  CA  LYS 6  97       4.935 -21.716   3.028  0.00  0.00      C1   C
ATOM    746  C   LYS 6  97       6.138 -20.790   3.052  0.00  0.00      C1   C
ATOM    747  O   LYS 6  97       5.964 -19.693   3.602  0.00  0.00      C1   O
ATOM    748  CB  LYS 6  97       3.609 -21.099   3.530  0.00  0.00      C1   C
ATOM    749  CG  LYS 6  97       2.262 -21.854   3.317  0.00  0.00      C1   C
ATOM    750  CD  LYS 6  97       1.161 -21.062   4.058  0.00  0.00      C1   C
ATOM    751  CE  LYS 6  97      -0.212 -21.574   3.822  0.00  0.00      C1   C
ATOM    752  NZ  LYS 6  97      -1.110 -20.969   4.847  0.00  0.00      C1   N
ATOM    753  N   THR 6  98       7.323 -21.181   2.579  0.00  0.00      C1   N
ATOM    754  CA  THR 6  98       8.542 -20.334   2.500  0.00  0.00      C1   C
ATOM    755  C   THR 6  98       8.986 -19.986   1.053  0.00  0.00      C1   C
ATOM    756  O   THR 6  98       9.129 -20.922   0.224  0.00  0.00      C1   O
ATOM    757  CB  THR 6  98       9.780 -20.853   3.289  0.00  0.00      C1   C
ATOM    758  OG1 THR 6  98       9.627 -20.271   4.586  0.00  0.00      C1   O
ATOM    759  CG2 THR 6  98      11.124 -20.439   2.759  0.00  0.00      C1   C
ATOM    760  N   PRO 6  99       9.187 -18.722   0.630  0.00  0.00      C1   N
ATOM    761  CA  PRO 6  99       9.645 -18.303  -0.733  0.00  0.00      C1   C
ATOM    762  C   PRO 6  99      11.168 -18.484  -0.825  0.00  0.00      C1   C
ATOM    763  O   PRO 6  99      11.848 -18.594   0.234  0.00  0.00      C1   O
ATOM    764  CB  PRO 6  99       9.329 -16.846  -0.693  0.00  0.00      C1   C
ATOM    765  CG  PRO 6  99       9.417 -16.439   0.747  0.00  0.00      C1   C
ATOM    766  CD  PRO 6  99       8.693 -17.617   1.451  0.00  0.00      C1   C
ATOM    767  N   LYS 6 100      11.626 -18.514  -2.080  0.00  0.00      C1   N
ATOM    768  CA  LYS 6 100      13.060 -18.233  -2.273  0.00  0.00      C1   C
ATOM    769  C   LYS 6 100      13.360 -16.795  -1.733  0.00  0.00      C1   C
ATOM    770  O   LYS 6 100      12.840 -15.784  -2.250  0.00  0.00      C1   O
ATOM    771  CB  LYS 6 100      13.485 -18.549  -3.736  0.00  0.00      C1   C
ATOM    772  CG  LYS 6 100      13.272 -17.466  -4.832  0.00  0.00      C1   C
ATOM    773  CD  LYS 6 100      13.396 -18.013  -6.287  0.00  0.00      C1   C
ATOM    774  CE  LYS 6 100      14.789 -18.569  -6.668  0.00  0.00      C1   C
ATOM    775  NZ  LYS 6 100      14.534 -19.675  -7.605  0.00  0.00      C1   N
ATOM    776  N   TYR 6 101      14.302 -16.698  -0.812  0.00  0.00      C1   N
ATOM    777  CA  TYR 6 101      14.570 -15.401  -0.208  0.00  0.00      C1   C
ATOM    778  C   TYR 6 101      16.088 -15.088  -0.285  0.00  0.00      C1   C
ATOM    779  O   TYR 6 101      16.960 -15.948  -0.606  0.00  0.00      C1   O
ATOM    780  CB  TYR 6 101      13.961 -15.406   1.258  0.00  0.00      C1   C
ATOM    781  CG  TYR 6 101      14.738 -16.260   2.223  0.00  0.00      C1   C
ATOM    782  CD1 TYR 6 101      14.505 -17.709   2.310  0.00  0.00      C1   C
ATOM    783  CD2 TYR 6 101      15.729 -15.664   3.059  0.00  0.00      C1   C
ATOM    784  CE1 TYR 6 101      15.161 -18.499   3.241  0.00  0.00      C1   C
ATOM    785  CE2 TYR 6 101      16.415 -16.473   3.973  0.00  0.00      C1   C
ATOM    786  CZ  TYR 6 101      16.168 -17.863   4.088  0.00  0.00      C1   C
ATOM    787  OH  TYR 6 101      16.716 -18.672   5.030  0.00  0.00      C1   O
ATOM    788  N   LYS 6 102      16.396 -13.888   0.097  0.00  0.00      C1   N
ATOM    789  CA  LYS 6 102      17.678 -13.358   0.468  0.00  0.00      C1   C
ATOM    790  C   LYS 6 102      17.538 -12.277   1.620  0.00  0.00      C1   C
ATOM    791  O   LYS 6 102      16.454 -11.864   1.987  0.00  0.00      C1   O
ATOM    792  CB  LYS 6 102      18.244 -12.793  -0.814  0.00  0.00      C1   C
ATOM    793  CG  LYS 6 102      17.372 -11.905  -1.750  0.00  0.00      C1   C
ATOM    794  CD  LYS 6 102      18.070 -11.565  -3.026  0.00  0.00      C1   C
ATOM    795  CE  LYS 6 102      17.334 -10.466  -3.703  0.00  0.00      C1   C
ATOM    796  NZ  LYS 6 102      17.878 -10.014  -4.934  0.00  0.00      C1   N
ATOM    797  N   PHE 6 103      18.654 -11.824   2.129  0.00  0.00      C1   N
ATOM    798  CA  PHE 6 103      18.834 -10.979   3.281  0.00  0.00      C1   C
ATOM    799  C   PHE 6 103      19.630  -9.691   2.856  0.00  0.00      C1   C
ATOM    800  O   PHE 6 103      20.826  -9.783   2.511  0.00  0.00      C1   O
ATOM    801  CB  PHE 6 103      19.462 -11.674   4.457  0.00  0.00      C1   C
ATOM    802  CG  PHE 6 103      18.592 -12.668   5.249  0.00  0.00      C1   C
ATOM    803  CD1 PHE 6 103      19.112 -13.760   5.843  0.00  0.00      C1   C
ATOM    804  CD2 PHE 6 103      17.194 -12.490   5.415  0.00  0.00      C1   C
ATOM    805  CE1 PHE 6 103      18.356 -14.667   6.566  0.00  0.00      C1   C
ATOM    806  CE2 PHE 6 103      16.401 -13.423   6.079  0.00  0.00      C1   C
ATOM    807  CZ  PHE 6 103      17.016 -14.530   6.684  0.00  0.00      C1   C
ATOM    808  N   VAL 6 104      18.947  -8.529   2.705  0.00  0.00      C1   N
ATOM    809  CA  VAL 6 104      19.446  -7.206   2.187  0.00  0.00      C1   C
ATOM    810  C   VAL 6 104      19.275  -6.082   3.153  0.00  0.00      C1   C
ATOM    811  O   VAL 6 104      18.273  -6.069   3.817  0.00  0.00      C1   O
ATOM    812  CB  VAL 6 104      18.716  -6.837   0.838  0.00  0.00      C1   C
ATOM    813  CG1 VAL 6 104      19.273  -5.586   0.252  0.00  0.00      C1   C
ATOM    814  CG2 VAL 6 104      18.845  -7.933  -0.191  0.00  0.00      C1   C
ATOM    815  N   ARG 6 105      20.256  -5.236   3.382  0.00  0.00      C1   N
ATOM    816  CA  ARG 6 105      20.214  -3.964   4.125  0.00  0.00      C1   C
ATOM    817  C   ARG 6 105      19.797  -2.832   3.183  0.00  0.00      C1   C
ATOM    818  O   ARG 6 105      20.477  -2.600   2.195  0.00  0.00      C1   O
ATOM    819  CB  ARG 6 105      21.582  -3.715   4.816  0.00  0.00      C1   C
ATOM    820  CG  ARG 6 105      21.582  -2.786   6.061  0.00  0.00      C1   C
ATOM    821  CD  ARG 6 105      22.939  -2.847   6.732  0.00  0.00      C1   C
ATOM    822  NE  ARG 6 105      22.893  -1.855   7.837  0.00  0.00      C1   N
ATOM    823  CZ  ARG 6 105      22.310  -2.065   9.036  0.00  0.00      C1   C
ATOM    824  NH1 ARG 6 105      21.879  -3.174   9.487  0.00  0.00      C1   N
ATOM    825  NH2 ARG 6 105      22.097  -1.037   9.888  0.00  0.00      C1   N
ATOM    826  N   ILE 6 106      18.856  -2.004   3.578  0.00  0.00      C1   N
ATOM    827  CA  ILE 6 106      18.358  -0.787   2.849  0.00  0.00      C1   C
ATOM    828  C   ILE 6 106      19.401   0.356   2.950  0.00  0.00      C1   C
ATOM    829  O   ILE 6 106      19.676   0.807   4.088  0.00  0.00      C1   O
ATOM    830  CB  ILE 6 106      16.950  -0.476   3.411  0.00  0.00      C1   C
ATOM    831  CG1 ILE 6 106      15.906  -1.630   3.407  0.00  0.00      C1   C
ATOM    832  CG2 ILE 6 106      16.456   0.698   2.560  0.00  0.00      C1   C
ATOM    833  CD1 ILE 6 106      15.705  -2.280   1.936  0.00  0.00      C1   C
ATOM    834  N   GLN 6 107      19.851   0.919   1.854  0.00  0.00      C1   N
ATOM    835  CA  GLN 6 107      20.665   2.122   1.759  0.00  0.00      C1   C
ATOM    836  C   GLN 6 107      19.872   3.387   1.979  0.00  0.00      C1   C
ATOM    837  O   GLN 6 107      18.899   3.508   1.278  0.00  0.00      C1   O
ATOM    838  CB  GLN 6 107      21.461   2.226   0.437  0.00  0.00      C1   C
ATOM    839  CG  GLN 6 107      22.428   1.095   0.251  0.00  0.00      C1   C
ATOM    840  CD  GLN 6 107      23.644   1.136   1.156  0.00  0.00      C1   C
ATOM    841  OE1 GLN 6 107      23.652   1.549   2.281  0.00  0.00      C1   O
ATOM    842  NE2 GLN 6 107      24.785   0.743   0.718  0.00  0.00      C1   N
ATOM    843  N   PRO 6 108      20.361   4.341   2.766  0.00  0.00      C1   N
ATOM    844  CA  PRO 6 108      19.710   5.677   2.793  0.00  0.00      C1   C
ATOM    845  C   PRO 6 108      19.398   6.294   1.402  0.00  0.00      C1   C
ATOM    846  O   PRO 6 108      20.216   6.464   0.444  0.00  0.00      C1   O
ATOM    847  CB  PRO 6 108      20.646   6.532   3.635  0.00  0.00      C1   C
ATOM    848  CG  PRO 6 108      21.417   5.589   4.526  0.00  0.00      C1   C
ATOM    849  CD  PRO 6 108      21.556   4.378   3.555  0.00  0.00      C1   C
ATOM    850  N   GLY 6 109      18.082   6.650   1.313  0.00  0.00      C1   N
ATOM    851  CA  GLY 6 109      17.405   7.025   0.109  0.00  0.00      C1   C
ATOM    852  C   GLY 6 109      16.452   6.038  -0.514  0.00  0.00      C1   C
ATOM    853  O   GLY 6 109      15.432   6.299  -1.177  0.00  0.00      C1   O
ATOM    854  N   GLN 6 110      16.702   4.707  -0.287  0.00  0.00      C1   N
ATOM    855  CA  GLN 6 110      15.883   3.576  -0.720  0.00  0.00      C1   C
ATOM    856  C   GLN 6 110      14.550   3.361   0.004  0.00  0.00      C1   C
ATOM    857  O   GLN 6 110      14.324   3.952   1.050  0.00  0.00      C1   O
ATOM    858  CB  GLN 6 110      16.714   2.249  -0.793  0.00  0.00      C1   C
ATOM    859  CG  GLN 6 110      17.826   2.324  -1.857  0.00  0.00      C1   C
ATOM    860  CD  GLN 6 110      18.677   0.978  -1.947  0.00  0.00      C1   C
ATOM    861  OE1 GLN 6 110      18.641   0.064  -1.113  0.00  0.00      C1   O
ATOM    862  NE2 GLN 6 110      19.372   0.768  -3.041  0.00  0.00      C1   N
ATOM    863  N   THR 6 111      13.720   2.390  -0.362  0.00  0.00      C1   N
ATOM    864  CA  THR 6 111      12.400   2.022   0.194  0.00  0.00      C1   C
ATOM    865  C   THR 6 111      12.348   0.545   0.619  0.00  0.00      C1   C
ATOM    866  O   THR 6 111      13.226  -0.297   0.256  0.00  0.00      C1   O
ATOM    867  CB  THR 6 111      11.306   2.412  -0.788  0.00  0.00      C1   C
ATOM    868  OG1 THR 6 111      11.523   1.888  -2.103  0.00  0.00      C1   O
ATOM    869  CG2 THR 6 111      10.905   3.943  -0.843  0.00  0.00      C1   C
ATOM    870  N   PHE 6 112      11.287   0.223   1.325  0.00  0.00      C1   N
ATOM    871  CA  PHE 6 112      10.744  -1.017   1.811  0.00  0.00      C1   C
ATOM    872  C   PHE 6 112       9.375  -1.055   2.216  0.00  0.00      C1   C
ATOM    873  O   PHE 6 112       8.785  -0.057   2.672  0.00  0.00      C1   O
ATOM    874  CB  PHE 6 112      11.634  -1.603   2.907  0.00  0.00      C1   C
ATOM    875  CG  PHE 6 112      11.678  -0.925   4.287  0.00  0.00      C1   C
ATOM    876  CD1 PHE 6 112      12.385   0.304   4.473  0.00  0.00      C1   C
ATOM    877  CD2 PHE 6 112      11.190  -1.603   5.463  0.00  0.00      C1   C
ATOM    878  CE1 PHE 6 112      12.474   0.841   5.744  0.00  0.00      C1   C
ATOM    879  CE2 PHE 6 112      11.240  -0.989   6.751  0.00  0.00      C1   C
ATOM    880  CZ  PHE 6 112      11.857   0.233   6.839  0.00  0.00      C1   C
ATOM    881  N   SER 6 113       8.790  -2.188   2.095  0.00  0.00      C1   N
ATOM    882  CA  SER 6 113       7.401  -2.425   2.594  0.00  0.00      C1   C
ATOM    883  C   SER 6 113       7.362  -2.982   4.022  0.00  0.00      C1   C
ATOM    884  O   SER 6 113       8.200  -3.901   4.301  0.00  0.00      C1   O
ATOM    885  CB  SER 6 113       6.562  -3.250   1.551  0.00  0.00      C1   C
ATOM    886  OG  SER 6 113       6.777  -2.844   0.227  0.00  0.00      C1   O
ATOM    887  N   VAL 6 114       6.342  -2.708   4.819  0.00  0.00      C1   N
ATOM    888  CA  VAL 6 114       6.278  -3.393   6.114  0.00  0.00      C1   C
ATOM    889  C   VAL 6 114       4.892  -4.087   6.139  0.00  0.00      C1   C
ATOM    890  O   VAL 6 114       3.874  -3.402   6.001  0.00  0.00      C1   O
ATOM    891  CB  VAL 6 114       6.447  -2.422   7.275  0.00  0.00      C1   C
ATOM    892  CG1 VAL 6 114       6.460  -3.195   8.662  0.00  0.00      C1   C
ATOM    893  CG2 VAL 6 114       7.790  -1.715   7.209  0.00  0.00      C1   C
ATOM    894  N   LEU 6 115       5.007  -5.405   6.286  0.00  0.00      C1   N
ATOM    895  CA  LEU 6 115       3.832  -6.141   6.680  0.00  0.00      C1   C
ATOM    896  C   LEU 6 115       3.775  -6.035   8.229  0.00  0.00      C1   C
ATOM    897  O   LEU 6 115       4.511  -6.674   9.018  0.00  0.00      C1   O
ATOM    898  CB  LEU 6 115       3.939  -7.586   6.339  0.00  0.00      C1   C
ATOM    899  CG  LEU 6 115       2.683  -8.466   6.617  0.00  0.00      C1   C
ATOM    900  CD1 LEU 6 115       1.398  -7.974   6.011  0.00  0.00      C1   C
ATOM    901  CD2 LEU 6 115       2.932  -9.852   6.096  0.00  0.00      C1   C
ATOM    902  N   ALA 6 116       2.831  -5.174   8.659  0.00  0.00      C1   N
ATOM    903  CA  ALA 6 116       2.374  -5.061  10.042  0.00  0.00      C1   C
ATOM    904  C   ALA 6 116       1.828  -6.367  10.639  0.00  0.00      C1   C
ATOM    905  O   ALA 6 116       0.939  -6.978  10.073  0.00  0.00      C1   O
ATOM    906  CB  ALA 6 116       1.274  -3.983  10.069  0.00  0.00      C1   C
ATOM    907  N   CYS 6 117       2.436  -6.861  11.723  0.00  0.00      C1   N
ATOM    908  CA  CYS 6 117       2.036  -8.161  12.249  0.00  0.00      C1   C
ATOM    909  C   CYS 6 117       1.935  -8.270  13.767  0.00  0.00      C1   C
ATOM    910  O   CYS 6 117       2.903  -8.061  14.433  0.00  0.00      C1   O
ATOM    911  CB  CYS 6 117       2.880  -9.295  11.665  0.00  0.00      C1   C
ATOM    912  SG  CYS 6 117       1.871 -10.792  11.789  0.00  0.00      C1   S
ATOM    913  N   TYR 6 118       0.783  -8.677  14.318  0.00  0.00      C1   N
ATOM    914  CA  TYR 6 118       0.627  -8.921  15.731  0.00  0.00      C1   C
ATOM    915  C   TYR 6 118       0.581 -10.451  16.016  0.00  0.00      C1   C
ATOM    916  O   TYR 6 118      -0.380 -11.117  15.780  0.00  0.00      C1   O
ATOM    917  CB  TYR 6 118      -0.577  -8.157  16.296  0.00  0.00      C1   C
ATOM    918  CG  TYR 6 118      -0.834  -8.519  17.693  0.00  0.00      C1   C
ATOM    919  CD1 TYR 6 118      -2.064  -8.954  18.066  0.00  0.00      C1   C
ATOM    920  CD2 TYR 6 118       0.178  -8.457  18.627  0.00  0.00      C1   C
ATOM    921  CE1 TYR 6 118      -2.421  -9.313  19.335  0.00  0.00      C1   C
ATOM    922  CE2 TYR 6 118      -0.126  -8.769  19.965  0.00  0.00      C1   C
ATOM    923  CZ  TYR 6 118      -1.407  -9.231  20.355  0.00  0.00      C1   C
ATOM    924  OH  TYR 6 118      -1.628  -9.464  21.715  0.00  0.00      C1   O
ATOM    925  N   ASN 6 119       1.601 -10.937  16.726  0.00  0.00      C1   N
ATOM    926  CA  ASN 6 119       1.880 -12.315  17.227  0.00  0.00      C1   C
ATOM    927  C   ASN 6 119       1.374 -13.411  16.289  0.00  0.00      C1   C
ATOM    928  O   ASN 6 119       0.606 -14.303  16.644  0.00  0.00      C1   O
ATOM    929  CB  ASN 6 119       1.482 -12.401  18.728  0.00  0.00      C1   C
ATOM    930  CG  ASN 6 119       2.186 -11.447  19.674  0.00  0.00      C1   C
ATOM    931  ND2 ASN 6 119       1.579 -11.289  20.837  0.00  0.00      C1   N
ATOM    932  OD1 ASN 6 119       3.254 -10.900  19.454  0.00  0.00      C1   O
ATOM    933  N   GLY 6 120       1.947 -13.489  15.093  0.00  0.00      C1   N
ATOM    934  CA  GLY 6 120       1.490 -14.223  13.917  0.00  0.00      C1   C
ATOM    935  C   GLY 6 120       0.295 -13.891  13.063  0.00  0.00      C1   C
ATOM    936  O   GLY 6 120       0.072 -14.487  12.015  0.00  0.00      C1   O
ATOM    937  N   SER 6 121      -0.507 -12.847  13.509  0.00  0.00      C1   N
ATOM    938  CA  SER 6 121      -1.705 -12.324  12.788  0.00  0.00      C1   C
ATOM    939  C   SER 6 121      -1.547 -10.915  12.083  0.00  0.00      C1   C
ATOM    940  O   SER 6 121      -1.448  -9.910  12.809  0.00  0.00      C1   O
ATOM    941  CB  SER 6 121      -2.845 -12.237  13.777  0.00  0.00      C1   C
ATOM    942  OG  SER 6 121      -3.319 -13.566  13.869  0.00  0.00      C1   O
ATOM    943  N   PRO 6 122      -1.494 -10.906  10.726  0.00  0.00      C1   N
ATOM    944  CA  PRO 6 122      -1.070  -9.707   9.942  0.00  0.00      C1   C
ATOM    945  C   PRO 6 122      -2.192  -8.737   9.781  0.00  0.00      C1   C
ATOM    946  O   PRO 6 122      -3.295  -9.065   9.398  0.00  0.00      C1   O
ATOM    947  CB  PRO 6 122      -0.466 -10.257   8.582  0.00  0.00      C1   C
ATOM    948  CG  PRO 6 122      -1.301 -11.523   8.420  0.00  0.00      C1   C
ATOM    949  CD  PRO 6 122      -1.565 -12.047   9.833  0.00  0.00      C1   C
ATOM    950  N   SER 6 123      -1.935  -7.401   9.838  0.00  0.00      C1   N
ATOM    951  CA  SER 6 123      -2.995  -6.321   9.764  0.00  0.00      C1   C
ATOM    952  C   SER 6 123      -2.904  -5.478   8.431  0.00  0.00      C1   C
ATOM    953  O   SER 6 123      -3.960  -5.150   7.951  0.00  0.00      C1   O
ATOM    954  CB  SER 6 123      -2.932  -5.268  10.931  0.00  0.00      C1   C
ATOM    955  OG  SER 6 123      -1.629  -4.745  11.124  0.00  0.00      C1   O
ATOM    956  N   GLY 6 124      -1.732  -5.218   7.867  0.00  0.00      C1   N
ATOM    957  CA  GLY 6 124      -1.722  -4.517   6.538  0.00  0.00      C1   C
ATOM    958  C   GLY 6 124      -0.285  -4.349   6.059  0.00  0.00      C1   C
ATOM    959  O   GLY 6 124       0.716  -4.532   6.793  0.00  0.00      C1   O
ATOM    960  N   VAL 6 125      -0.140  -3.909   4.802  0.00  0.00      C1   N
ATOM    961  CA  VAL 6 125       1.086  -3.479   4.234  0.00  0.00      C1   C
ATOM    962  C   VAL 6 125       1.129  -1.987   3.728  0.00  0.00      C1   C
ATOM    963  O   VAL 6 125       0.313  -1.519   2.925  0.00  0.00      C1   O
ATOM    964  CB  VAL 6 125       1.551  -4.473   3.230  0.00  0.00      C1   C
ATOM    965  CG1 VAL 6 125       0.705  -4.735   1.966  0.00  0.00      C1   C
ATOM    966  CG2 VAL 6 125       2.973  -4.178   2.692  0.00  0.00      C1   C
ATOM    967  N   TYR 6 126       2.170  -1.326   4.192  0.00  0.00      C1   N
ATOM    968  CA  TYR 6 126       2.521   0.015   3.804  0.00  0.00      C1   C
ATOM    969  C   TYR 6 126       3.978   0.151   3.407  0.00  0.00      C1   C
ATOM    970  O   TYR 6 126       4.762  -0.724   3.632  0.00  0.00      C1   O
ATOM    971  CB  TYR 6 126       2.181   0.932   5.011  0.00  0.00      C1   C
ATOM    972  CG  TYR 6 126       2.928   0.810   6.328  0.00  0.00      C1   C
ATOM    973  CD1 TYR 6 126       4.056   1.625   6.661  0.00  0.00      C1   C
ATOM    974  CD2 TYR 6 126       2.586  -0.218   7.264  0.00  0.00      C1   C
ATOM    975  CE1 TYR 6 126       4.708   1.459   7.873  0.00  0.00      C1   C
ATOM    976  CE2 TYR 6 126       3.302  -0.435   8.422  0.00  0.00      C1   C
ATOM    977  CZ  TYR 6 126       4.264   0.501   8.801  0.00  0.00      C1   C
ATOM    978  OH  TYR 6 126       4.807   0.475  10.044  0.00  0.00      C1   O
ATOM    979  N   GLN 6 127       4.346   1.241   2.754  0.00  0.00      C1   N
ATOM    980  CA  GLN 6 127       5.760   1.555   2.320  0.00  0.00      C1   C
ATOM    981  C   GLN 6 127       6.484   2.484   3.335  0.00  0.00      C1   C
ATOM    982  O   GLN 6 127       5.883   3.448   3.818  0.00  0.00      C1   O
ATOM    983  CB  GLN 6 127       5.885   2.093   0.915  0.00  0.00      C1   C
ATOM    984  CG  GLN 6 127       5.253   1.239  -0.230  0.00  0.00      C1   C
ATOM    985  CD  GLN 6 127       5.579   1.702  -1.675  0.00  0.00      C1   C
ATOM    986  OE1 GLN 6 127       4.897   2.387  -2.346  0.00  0.00      C1   O
ATOM    987  NE2 GLN 6 127       6.775   1.379  -2.087  0.00  0.00      C1   N
ATOM    988  N   CYS 6 128       7.793   2.314   3.456  0.00  0.00      C1   N
ATOM    989  CA  CYS 6 128       8.662   3.243   4.101  0.00  0.00      C1   C
ATOM    990  C   CYS 6 128       9.927   3.531   3.245  0.00  0.00      C1   C
ATOM    991  O   CYS 6 128      10.301   2.725   2.400  0.00  0.00      C1   O
ATOM    992  CB  CYS 6 128       9.138   2.745   5.475  0.00  0.00      C1   C
ATOM    993  SG  CYS 6 128       7.711   2.597   6.671  0.00  0.00      C1   S
ATOM    994  N   ALA 6 129      10.731   4.551   3.506  0.00  0.00      C1   N
ATOM    995  CA  ALA 6 129      12.054   4.752   3.076  0.00  0.00      C1   C
ATOM    996  C   ALA 6 129      13.103   4.706   4.159  0.00  0.00      C1   C
ATOM    997  O   ALA 6 129      12.860   4.824   5.419  0.00  0.00      C1   O
ATOM    998  CB  ALA 6 129      12.218   6.069   2.309  0.00  0.00      C1   C
ATOM    999  N   MET 6 130      14.384   4.587   3.796  0.00  0.00      C1   N
ATOM   1000  CA  MET 6 130      15.480   4.796   4.724  0.00  0.00      C1   C
ATOM   1001  C   MET 6 130      16.001   6.212   4.632  0.00  0.00      C1   C
ATOM   1002  O   MET 6 130      16.557   6.698   3.646  0.00  0.00      C1   O
ATOM   1003  CB  MET 6 130      16.661   3.788   4.625  0.00  0.00      C1   C
ATOM   1004  CG  MET 6 130      16.579   2.598   5.535  0.00  0.00      C1   C
ATOM   1005  SD  MET 6 130      16.873   3.099   7.284  0.00  0.00      C1   S
ATOM   1006  CE  MET 6 130      15.847   1.868   8.140  0.00  0.00      C1   C
ATOM   1007  N   ARG 6 131      15.872   6.904   5.736  0.00  0.00      C1   N
ATOM   1008  CA  ARG 6 131      16.413   8.264   5.830  0.00  0.00      C1   C
ATOM   1009  C   ARG 6 131      17.592   8.141   6.810  0.00  0.00      C1   C
ATOM   1010  O   ARG 6 131      17.584   7.352   7.762  0.00  0.00      C1   O
ATOM   1011  CB  ARG 6 131      15.345   9.228   6.347  0.00  0.00      C1   C
ATOM   1012  CG  ARG 6 131      14.265   9.404   5.244  0.00  0.00      C1   C
ATOM   1013  CD  ARG 6 131      13.325  10.488   5.784  0.00  0.00      C1   C
ATOM   1014  NE  ARG 6 131      12.112  10.753   4.988  0.00  0.00      C1   N
ATOM   1015  CZ  ARG 6 131      12.069  11.403   3.876  0.00  0.00      C1   C
ATOM   1016  NH1 ARG 6 131      13.102  11.876   3.108  0.00  0.00      C1   N
ATOM   1017  NH2 ARG 6 131      10.883  11.350   3.304  0.00  0.00      C1   N
ATOM   1018  N   PRO 6 132      18.568   9.056   6.622  0.00  0.00      C1   N
ATOM   1019  CA  PRO 6 132      19.716   9.262   7.548  0.00  0.00      C1   C
ATOM   1020  C   PRO 6 132      19.394   9.600   9.039  0.00  0.00      C1   C
ATOM   1021  O   PRO 6 132      20.255  10.078   9.732  0.00  0.00      C1   O
ATOM   1022  CB  PRO 6 132      20.378  10.477   6.815  0.00  0.00      C1   C
ATOM   1023  CG  PRO 6 132      20.005  10.414   5.376  0.00  0.00      C1   C
ATOM   1024  CD  PRO 6 132      18.597   9.922   5.499  0.00  0.00      C1   C
ATOM   1025  N   ASN 6 133      18.231   9.315   9.586  0.00  0.00      C1   N
ATOM   1026  CA  ASN 6 133      17.886   9.175  11.045  0.00  0.00      C1   C
ATOM   1027  C   ASN 6 133      17.341   7.718  11.426  0.00  0.00      C1   C
ATOM   1028  O   ASN 6 133      17.279   7.310  12.553  0.00  0.00      C1   O
ATOM   1029  CB  ASN 6 133      16.896  10.275  11.422  0.00  0.00      C1   C
ATOM   1030  CG  ASN 6 133      15.450   9.974  10.945  0.00  0.00      C1   C
ATOM   1031  OD1 ASN 6 133      15.158   9.248  10.048  0.00  0.00      C1   O
ATOM   1032  ND2 ASN 6 133      14.484  10.423  11.766  0.00  0.00      C1   N
ATOM   1033  N   PHE 6 134      16.936   6.828  10.507  0.00  0.00      C1   N
ATOM   1034  CA  PHE 6 134      16.882   5.362  10.700  0.00  0.00      C1   C
ATOM   1035  C   PHE 6 134      15.718   4.745  11.481  0.00  0.00      C1   C
ATOM   1036  O   PHE 6 134      15.579   3.541  11.728  0.00  0.00      C1   O
ATOM   1037  CB  PHE 6 134      18.185   4.773  11.104  0.00  0.00      C1   C
ATOM   1038  CG  PHE 6 134      19.494   5.317  10.437  0.00  0.00      C1   C
ATOM   1039  CD1 PHE 6 134      20.460   6.087  11.079  0.00  0.00      C1   C
ATOM   1040  CD2 PHE 6 134      19.704   4.943   9.039  0.00  0.00      C1   C
ATOM   1041  CE1 PHE 6 134      21.489   6.695  10.366  0.00  0.00      C1   C
ATOM   1042  CE2 PHE 6 134      20.866   5.369   8.313  0.00  0.00      C1   C
ATOM   1043  CZ  PHE 6 134      21.648   6.349   8.993  0.00  0.00      C1   C
ATOM   1044  N   THR 6 135      14.769   5.621  11.836  0.00  0.00      C1   N
ATOM   1045  CA  THR 6 135      13.477   5.246  12.319  0.00  0.00      C1   C
ATOM   1046  C   THR 6 135      12.371   5.296  11.210  0.00  0.00      C1   C
ATOM   1047  O   THR 6 135      12.543   5.914  10.174  0.00  0.00      C1   O
ATOM   1048  CB  THR 6 135      13.034   6.013  13.557  0.00  0.00      C1   C
ATOM   1049  OG1 THR 6 135      13.146   7.472  13.401  0.00  0.00      C1   O
ATOM   1050  CG2 THR 6 135      13.914   5.570  14.702  0.00  0.00      C1   C
ATOM   1051  N   ILE 6 136      11.261   4.569  11.439  0.00  0.00      C1   N
ATOM   1052  CA  ILE 6 136      10.084   4.505  10.561  0.00  0.00      C1   C
ATOM   1053  C   ILE 6 136       8.833   4.782  11.331  0.00  0.00      C1   C
ATOM   1054  O   ILE 6 136       8.778   4.466  12.525  0.00  0.00      C1   O
ATOM   1055  CB  ILE 6 136       9.984   3.177   9.818  0.00  0.00      C1   C
ATOM   1056  CG1 ILE 6 136       9.853   1.908  10.768  0.00  0.00      C1   C
ATOM   1057  CG2 ILE 6 136      11.212   2.859   9.051  0.00  0.00      C1   C
ATOM   1058  CD1 ILE 6 136       9.546   0.521  10.179  0.00  0.00      C1   C
ATOM   1059  N   LYS 6 137       7.747   5.258  10.659  0.00  0.00      C1   N
ATOM   1060  CA  LYS 6 137       6.314   5.217  11.124  0.00  0.00      C1   C
ATOM   1061  C   LYS 6 137       5.690   3.811  11.344  0.00  0.00      C1   C
ATOM   1062  O   LYS 6 137       6.115   2.731  10.835  0.00  0.00      C1   O
ATOM   1063  CB  LYS 6 137       5.438   6.033  10.060  0.00  0.00      C1   C
ATOM   1064  CG  LYS 6 137       5.316   5.229   8.748  0.00  0.00      C1   C
ATOM   1065  CD  LYS 6 137       4.549   6.134   7.764  0.00  0.00      C1   C
ATOM   1066  CE  LYS 6 137       5.146   7.518   7.362  0.00  0.00      C1   C
ATOM   1067  NZ  LYS 6 137       6.380   7.546   6.590  0.00  0.00      C1   N
ATOM   1068  N   GLY 6 138       4.694   3.719  12.196  0.00  0.00      C1   N
ATOM   1069  CA  GLY 6 138       3.973   2.497  12.612  0.00  0.00      C1   C
ATOM   1070  C   GLY 6 138       2.417   2.680  12.457  0.00  0.00      C1   C
ATOM   1071  O   GLY 6 138       1.838   3.764  12.528  0.00  0.00      C1   O
ATOM   1072  N   SER 6 139       1.754   1.483  12.376  0.00  0.00      C1   N
ATOM   1073  CA  SER 6 139       0.269   1.275  12.256  0.00  0.00      C1   C
ATOM   1074  C   SER 6 139      -0.005  -0.066  13.019  0.00  0.00      C1   C
ATOM   1075  O   SER 6 139       0.043  -1.109  12.412  0.00  0.00      C1   O
ATOM   1076  CB  SER 6 139      -0.301   1.304  10.838  0.00  0.00      C1   C
ATOM   1077  OG  SER 6 139       0.495   0.570   9.896  0.00  0.00      C1   O
ATOM   1078  N   PHE 6 140       0.000  -0.027  14.368  0.00  0.00      C1   N
ATOM   1079  CA  PHE 6 140       0.255  -1.284  15.165  0.00  0.00      C1   C
ATOM   1080  C   PHE 6 140      -0.794  -1.408  16.238  0.00  0.00      C1   C
ATOM   1081  O   PHE 6 140      -1.325  -0.377  16.707  0.00  0.00      C1   O
ATOM   1082  CB  PHE 6 140       1.683  -1.249  15.719  0.00  0.00      C1   C
ATOM   1083  CG  PHE 6 140       2.819  -1.159  14.712  0.00  0.00      C1   C
ATOM   1084  CD1 PHE 6 140       2.947  -1.922  13.508  0.00  0.00      C1   C
ATOM   1085  CD2 PHE 6 140       3.855  -0.287  15.141  0.00  0.00      C1   C
ATOM   1086  CE1 PHE 6 140       4.113  -1.786  12.701  0.00  0.00      C1   C
ATOM   1087  CE2 PHE 6 140       5.085  -0.247  14.390  0.00  0.00      C1   C
ATOM   1088  CZ  PHE 6 140       5.225  -1.042  13.213  0.00  0.00      C1   C
ATOM   1089  N   LEU 6 141      -1.013  -2.600  16.808  0.00  0.00      C1   N
ATOM   1090  CA  LEU 6 141      -1.657  -2.816  18.053  0.00  0.00      C1   C
ATOM   1091  C   LEU 6 141      -0.729  -2.402  19.236  0.00  0.00      C1   C
ATOM   1092  O   LEU 6 141       0.506  -2.370  19.094  0.00  0.00      C1   O
ATOM   1093  CB  LEU 6 141      -2.120  -4.319  18.326  0.00  0.00      C1   C
ATOM   1094  CG  LEU 6 141      -3.469  -4.514  17.576  0.00  0.00      C1   C
ATOM   1095  CD1 LEU 6 141      -3.289  -5.069  16.153  0.00  0.00      C1   C
ATOM   1096  CD2 LEU 6 141      -4.396  -5.437  18.345  0.00  0.00      C1   C
ATOM   1097  N   ASN 6 142      -1.337  -2.148  20.416  0.00  0.00      C1   N
ATOM   1098  CA  ASN 6 142      -0.687  -1.652  21.679  0.00  0.00      C1   C
ATOM   1099  C   ASN 6 142       0.568  -2.402  22.125  0.00  0.00      C1   C
ATOM   1100  O   ASN 6 142       0.414  -3.605  22.455  0.00  0.00      C1   O
ATOM   1101  CB  ASN 6 142      -1.657  -1.528  22.820  0.00  0.00      C1   C
ATOM   1102  CG  ASN 6 142      -2.628  -0.411  22.692  0.00  0.00      C1   C
ATOM   1103  OD1 ASN 6 142      -2.410   0.565  21.969  0.00  0.00      C1   O
ATOM   1104  ND2 ASN 6 142      -3.642  -0.385  23.504  0.00  0.00      C1   N
ATOM   1105  N   GLY 6 143       1.812  -1.832  22.144  0.00  0.00      C1   N
ATOM   1106  CA  GLY 6 143       3.071  -2.413  22.648  0.00  0.00      C1   C
ATOM   1107  C   GLY 6 143       3.547  -3.648  21.835  0.00  0.00      C1   C
ATOM   1108  O   GLY 6 143       4.425  -4.289  22.347  0.00  0.00      C1   O
ATOM   1109  N   SER 6 144       2.998  -3.975  20.643  0.00  0.00      C1   N
ATOM   1110  CA  SER 6 144       3.447  -5.106  19.790  0.00  0.00      C1   C
ATOM   1111  C   SER 6 144       4.765  -4.882  19.017  0.00  0.00      C1   C
ATOM   1112  O   SER 6 144       5.088  -3.765  18.518  0.00  0.00      C1   O
ATOM   1113  CB  SER 6 144       2.303  -5.518  18.858  0.00  0.00      C1   C
ATOM   1114  OG  SER 6 144       2.026  -4.709  17.763  0.00  0.00      C1   O
ATOM   1115  N   CYS 6 145       5.560  -5.902  18.775  0.00  0.00      C1   N
ATOM   1116  CA  CYS 6 145       6.737  -5.833  17.962  0.00  0.00      C1   C
ATOM   1117  C   CYS 6 145       6.926  -6.993  16.979  0.00  0.00      C1   C
ATOM   1118  O   CYS 6 145       6.187  -8.042  17.027  0.00  0.00      C1   O
ATOM   1119  CB  CYS 6 145       7.973  -5.559  18.898  0.00  0.00      C1   C
ATOM   1120  SG  CYS 6 145       8.098  -6.771  20.195  0.00  0.00      C1   S
ATOM   1121  N   GLY 6 146       7.982  -6.904  16.189  0.00  0.00      C1   N
ATOM   1122  CA  GLY 6 146       8.486  -7.874  15.166  0.00  0.00      C1   C
ATOM   1123  C   GLY 6 146       7.852  -7.937  13.781  0.00  0.00      C1   C
ATOM   1124  O   GLY 6 146       7.824  -8.999  13.162  0.00  0.00      C1   O
ATOM   1125  N   SER 6 147       7.289  -6.866  13.293  0.00  0.00      C1   N
ATOM   1126  CA  SER 6 147       6.918  -6.712  11.890  0.00  0.00      C1   C
ATOM   1127  C   SER 6 147       8.069  -6.736  10.901  0.00  0.00      C1   C
ATOM   1128  O   SER 6 147       9.081  -6.116  11.121  0.00  0.00      C1   O
ATOM   1129  CB  SER 6 147       6.174  -5.384  11.631  0.00  0.00      C1   C
ATOM   1130  OG  SER 6 147       5.015  -5.279  12.467  0.00  0.00      C1   O
ATOM   1131  N   VAL 6 148       7.877  -7.443   9.754  0.00  0.00      C1   N
ATOM   1132  CA  VAL 6 148       8.901  -7.697   8.760  0.00  0.00      C1   C
ATOM   1133  C   VAL 6 148       8.904  -6.631   7.720  0.00  0.00      C1   C
ATOM   1134  O   VAL 6 148       7.856  -6.210   7.269  0.00  0.00      C1   O
ATOM   1135  CB  VAL 6 148       8.775  -9.134   8.258  0.00  0.00      C1   C
ATOM   1136  CG1 VAL 6 148       9.759  -9.483   7.076  0.00  0.00      C1   C
ATOM   1137  CG2 VAL 6 148       9.317 -10.004   9.426  0.00  0.00      C1   C
ATOM   1138  N   GLY 6 149      10.051  -6.086   7.369  0.00  0.00      C1   N
ATOM   1139  CA  GLY 6 149      10.207  -5.341   6.123  0.00  0.00      C1   C
ATOM   1140  C   GLY 6 149      10.722  -6.182   4.869  0.00  0.00      C1   C
ATOM   1141  O   GLY 6 149      11.571  -7.009   4.984  0.00  0.00      C1   O
ATOM   1142  N   PHE 6 150      10.172  -5.907   3.699  0.00  0.00      C1   N
ATOM   1143  CA  PHE 6 150      10.600  -6.622   2.472  0.00  0.00      C1   C
ATOM   1144  C   PHE 6 150      10.453  -5.844   1.162  0.00  0.00      C1   C
ATOM   1145  O   PHE 6 150       9.679  -4.904   1.000  0.00  0.00      C1   O
ATOM   1146  CB  PHE 6 150       9.915  -7.999   2.335  0.00  0.00      C1   C
ATOM   1147  CG  PHE 6 150       8.416  -7.854   2.016  0.00  0.00      C1   C
ATOM   1148  CD1 PHE 6 150       7.564  -7.378   3.054  0.00  0.00      C1   C
ATOM   1149  CD2 PHE 6 150       7.829  -8.150   0.798  0.00  0.00      C1   C
ATOM   1150  CE1 PHE 6 150       6.122  -7.264   2.846  0.00  0.00      C1   C
ATOM   1151  CE2 PHE 6 150       6.450  -7.982   0.553  0.00  0.00      C1   C
ATOM   1152  CZ  PHE 6 150       5.600  -7.536   1.553  0.00  0.00      C1   C
ATOM   1153  N   ASN 6 151      11.208  -6.336   0.216  0.00  0.00      C1   N
ATOM   1154  CA  ASN 6 151      11.136  -5.988  -1.231  0.00  0.00      C1   C
ATOM   1155  C   ASN 6 151      10.984  -7.203  -2.096  0.00  0.00      C1   C
ATOM   1156  O   ASN 6 151      11.209  -8.380  -1.644  0.00  0.00      C1   O
ATOM   1157  CB  ASN 6 151      12.303  -5.006  -1.660  0.00  0.00      C1   C
ATOM   1158  CG  ASN 6 151      12.125  -3.693  -0.960  0.00  0.00      C1   C
ATOM   1159  OD1 ASN 6 151      11.166  -2.972  -1.211  0.00  0.00      C1   O
ATOM   1160  ND2 ASN 6 151      13.104  -3.167  -0.252  0.00  0.00      C1   N
ATOM   1161  N   ILE 6 152      10.470  -7.120  -3.324  0.00  0.00      C1   N
ATOM   1162  CA  ILE 6 152      10.502  -8.182  -4.310  0.00  0.00      C1   C
ATOM   1163  C   ILE 6 152      11.313  -7.853  -5.524  0.00  0.00      C1   C
ATOM   1164  O   ILE 6 152      11.272  -6.807  -6.151  0.00  0.00      C1   O
ATOM   1165  CB  ILE 6 152       9.039  -8.662  -4.526  0.00  0.00      C1   C
ATOM   1166  CG1 ILE 6 152       8.203  -9.205  -3.268  0.00  0.00      C1   C
ATOM   1167  CG2 ILE 6 152       8.964  -9.779  -5.572  0.00  0.00      C1   C
ATOM   1168  CD1 ILE 6 152       6.789  -9.635  -3.620  0.00  0.00      C1   C
ATOM   1169  N   ASP 6 153      12.151  -8.854  -5.904  0.00  0.00      C1   N
ATOM   1170  CA  ASP 6 153      13.018  -8.911  -7.047  0.00  0.00      C1   C
ATOM   1171  C   ASP 6 153      12.444 -10.079  -7.917  0.00  0.00      C1   C
ATOM   1172  O   ASP 6 153      13.027 -11.184  -8.059  0.00  0.00      C1   O
ATOM   1173  CB  ASP 6 153      14.545  -9.054  -6.820  0.00  0.00      C1   C
ATOM   1174  CG  ASP 6 153      15.122  -7.861  -6.109  0.00  0.00      C1   C
ATOM   1175  OD1 ASP 6 153      16.172  -7.959  -5.411  0.00  0.00      C1   O
ATOM   1176  OD2 ASP 6 153      14.633  -6.715  -6.324  0.00  0.00      C1   O
ATOM   1177  N   TYR 6 154      11.184  -9.884  -8.453  0.00  0.00      C1   N
ATOM   1178  CA  TYR 6 154      10.386 -10.718  -9.337  0.00  0.00      C1   C
ATOM   1179  C   TYR 6 154       9.848 -11.967  -8.637  0.00  0.00      C1   C
ATOM   1180  O   TYR 6 154       8.678 -11.926  -8.296  0.00  0.00      C1   O
ATOM   1181  CB  TYR 6 154      11.057 -11.037 -10.690  0.00  0.00      C1   C
ATOM   1182  CG  TYR 6 154      11.595  -9.771 -11.388  0.00  0.00      C1   C
ATOM   1183  CD1 TYR 6 154      10.636  -8.852 -11.762  0.00  0.00      C1   C
ATOM   1184  CD2 TYR 6 154      12.992  -9.495 -11.485  0.00  0.00      C1   C
ATOM   1185  CE1 TYR 6 154      11.055  -7.606 -12.302  0.00  0.00      C1   C
ATOM   1186  CE2 TYR 6 154      13.391  -8.279 -12.070  0.00  0.00      C1   C
ATOM   1187  CZ  TYR 6 154      12.441  -7.278 -12.395  0.00  0.00      C1   C
ATOM   1188  OH  TYR 6 154      12.763  -6.046 -12.676  0.00  0.00      C1   O
ATOM   1189  N   ASP 6 155      10.666 -12.991  -8.507  0.00  0.00      C1   N
ATOM   1190  CA  ASP 6 155      10.240 -14.188  -7.736  0.00  0.00      C1   C
ATOM   1191  C   ASP 6 155      11.029 -14.406  -6.509  0.00  0.00      C1   C
ATOM   1192  O   ASP 6 155      10.732 -15.318  -5.727  0.00  0.00      C1   O
ATOM   1193  CB  ASP 6 155      10.346 -15.353  -8.669  0.00  0.00      C1   C
ATOM   1194  CG  ASP 6 155      11.693 -15.509  -9.344  0.00  0.00      C1   C
ATOM   1195  OD1 ASP 6 155      11.601 -16.056 -10.515  0.00  0.00      C1   O
ATOM   1196  OD2 ASP 6 155      12.750 -15.107  -8.768  0.00  0.00      C1   O
ATOM   1197  N   CYS 6 156      11.971 -13.537  -6.149  0.00  0.00      C1   N
ATOM   1198  CA  CYS 6 156      12.841 -13.711  -5.010  0.00  0.00      C1   C
ATOM   1199  C   CYS 6 156      12.644 -12.549  -4.003  0.00  0.00      C1   C
ATOM   1200  O   CYS 6 156      12.586 -11.348  -4.338  0.00  0.00      C1   O
ATOM   1201  CB  CYS 6 156      14.206 -13.847  -5.604  0.00  0.00      C1   C
ATOM   1202  SG  CYS 6 156      15.533 -14.122  -4.282  0.00  0.00      C1   S
ATOM   1203  N   VAL 6 157      12.441 -12.918  -2.737  0.00  0.00      C1   N
ATOM   1204  CA  VAL 6 157      11.971 -11.947  -1.674  0.00  0.00      C1   C
ATOM   1205  C   VAL 6 157      13.156 -11.380  -0.847  0.00  0.00      C1   C
ATOM   1206  O   VAL 6 157      13.860 -12.135  -0.200  0.00  0.00      C1   O
ATOM   1207  CB  VAL 6 157      10.754 -12.552  -0.959  0.00  0.00      C1   C
ATOM   1208  CG1 VAL 6 157       9.969 -11.380  -0.201  0.00  0.00      C1   C
ATOM   1209  CG2 VAL 6 157       9.663 -13.345  -1.713  0.00  0.00      C1   C
ATOM   1210  N   SER 6 158      13.432 -10.098  -1.038  0.00  0.00      C1   N
ATOM   1211  CA  SER 6 158      14.451  -9.287  -0.360  0.00  0.00      C1   C
ATOM   1212  C   SER 6 158      14.040  -8.913   1.010  0.00  0.00      C1   C
ATOM   1213  O   SER 6 158      13.531  -7.836   1.218  0.00  0.00      C1   O
ATOM   1214  CB  SER 6 158      14.664  -8.008  -1.170  0.00  0.00      C1   C
ATOM   1215  OG  SER 6 158      15.224  -8.391  -2.416  0.00  0.00      C1   O
ATOM   1216  N   PHE 6 159      14.207  -9.811   1.973  0.00  0.00      C1   N
ATOM   1217  CA  PHE 6 159      13.976  -9.532   3.420  0.00  0.00      C1   C
ATOM   1218  C   PHE 6 159      15.025  -8.696   3.945  0.00  0.00      C1   C
ATOM   1219  O   PHE 6 159      16.191  -8.948   3.872  0.00  0.00      C1   O
ATOM   1220  CB  PHE 6 159      13.825 -10.858   4.244  0.00  0.00      C1   C
ATOM   1221  CG  PHE 6 159      12.507 -11.609   4.107  0.00  0.00      C1   C
ATOM   1222  CD1 PHE 6 159      11.375 -10.754   4.048  0.00  0.00      C1   C
ATOM   1223  CD2 PHE 6 159      12.455 -12.996   3.897  0.00  0.00      C1   C
ATOM   1224  CE1 PHE 6 159      10.138 -11.310   3.605  0.00  0.00      C1   C
ATOM   1225  CE2 PHE 6 159      11.216 -13.557   3.510  0.00  0.00      C1   C
ATOM   1226  CZ  PHE 6 159      10.136 -12.665   3.168  0.00  0.00      C1   C
ATOM   1227  N   CYS 6 160      14.544  -7.518   4.473  0.00  0.00      C1   N
ATOM   1228  CA  CYS 6 160      15.392  -6.376   4.682  0.00  0.00      C1   C
ATOM   1229  C   CYS 6 160      15.313  -5.643   6.002  0.00  0.00      C1   C
ATOM   1230  O   CYS 6 160      16.251  -4.835   6.292  0.00  0.00      C1   O
ATOM   1231  CB  CYS 6 160      15.204  -5.551   3.447  0.00  0.00      C1   C
ATOM   1232  SG  CYS 6 160      13.500  -4.994   3.262  0.00  0.00      C1   S
ATOM   1233  N   TYR 6 161      14.270  -5.926   6.837  0.00  0.00      C1   N
ATOM   1234  CA  TYR 6 161      13.992  -5.212   8.086  0.00  0.00      C1   C
ATOM   1235  C   TYR 6 161      13.191  -6.013   9.029  0.00  0.00      C1   C
ATOM   1236  O   TYR 6 161      12.369  -6.852   8.597  0.00  0.00      C1   O
ATOM   1237  CB  TYR 6 161      13.179  -3.927   7.666  0.00  0.00      C1   C
ATOM   1238  CG  TYR 6 161      12.786  -3.031   8.797  0.00  0.00      C1   C
ATOM   1239  CD1 TYR 6 161      13.728  -2.253   9.445  0.00  0.00      C1   C
ATOM   1240  CD2 TYR 6 161      11.464  -3.186   9.334  0.00  0.00      C1   C
ATOM   1241  CE1 TYR 6 161      13.308  -1.501  10.588  0.00  0.00      C1   C
ATOM   1242  CE2 TYR 6 161      11.096  -2.563  10.501  0.00  0.00      C1   C
ATOM   1243  CZ  TYR 6 161      12.004  -1.632  11.108  0.00  0.00      C1   C
ATOM   1244  OH  TYR 6 161      11.752  -1.019  12.307  0.00  0.00      C1   O
ATOM   1245  N   MET 6 162      13.352  -5.815  10.335  0.00  0.00      C1   N
ATOM   1246  CA  MET 6 162      12.460  -6.237  11.400  0.00  0.00      C1   C
ATOM   1247  C   MET 6 162      12.294  -5.145  12.508  0.00  0.00      C1   C
ATOM   1248  O   MET 6 162      13.276  -4.420  12.896  0.00  0.00      C1   O
ATOM   1249  CB  MET 6 162      12.715  -7.647  11.900  0.00  0.00      C1   C
ATOM   1250  CG  MET 6 162      11.474  -8.324  12.567  0.00  0.00      C1   C
ATOM   1251  SD  MET 6 162      12.059  -9.702  13.623  0.00  0.00      C1   S
ATOM   1252  CE  MET 6 162      10.529 -10.734  13.674  0.00  0.00      C1   C
ATOM   1253  N   HIS 6 163      11.068  -4.934  12.950  0.00  0.00      C1   N
ATOM   1254  CA  HIS 6 163      10.757  -3.906  14.012  0.00  0.00      C1   C
ATOM   1255  C   HIS 6 163      11.124  -4.364  15.409  0.00  0.00      C1   C
ATOM   1256  O   HIS 6 163      10.821  -5.546  15.752  0.00  0.00      C1   O
ATOM   1257  CB  HIS 6 163       9.245  -3.749  13.966  0.00  0.00      C1   C
ATOM   1258  CG  HIS 6 163       8.741  -2.910  15.100  0.00  0.00      C1   C
ATOM   1259  ND1 HIS 6 163       8.439  -3.353  16.363  0.00  0.00      C1   N
ATOM   1260  CD2 HIS 6 163       8.270  -1.646  14.884  0.00  0.00      C1   C
ATOM   1261  CE1 HIS 6 163       7.902  -2.314  17.019  0.00  0.00      C1   C
ATOM   1262  NE2 HIS 6 163       7.855  -1.324  16.192  0.00  0.00      C1   N
ATOM   1263  N   HIS 6 164      11.770  -3.575  16.238  0.00  0.00      C1   N
ATOM   1264  CA  HIS 6 164      12.312  -3.985  17.581  0.00  0.00      C1   C
ATOM   1265  C   HIS 6 164      11.464  -3.252  18.609  0.00  0.00      C1   C
ATOM   1266  O   HIS 6 164      10.831  -3.898  19.442  0.00  0.00      C1   O
ATOM   1267  CB  HIS 6 164      13.814  -3.837  17.782  0.00  0.00      C1   C
ATOM   1268  CG  HIS 6 164      14.603  -5.053  17.272  0.00  0.00      C1   C
ATOM   1269  ND1 HIS 6 164      15.488  -5.839  18.007  0.00  0.00      C1   N
ATOM   1270  CD2 HIS 6 164      14.571  -5.529  15.967  0.00  0.00      C1   C
ATOM   1271  CE1 HIS 6 164      15.883  -6.739  17.159  0.00  0.00      C1   C
ATOM   1272  NE2 HIS 6 164      15.419  -6.560  15.929  0.00  0.00      C1   N
ATOM   1273  N   MET 6 165      11.396  -1.937  18.684  0.00  0.00      C1   N
ATOM   1274  CA  MET 6 165      10.771  -1.160  19.799  0.00  0.00      C1   C
ATOM   1275  C   MET 6 165      10.480   0.290  19.385  0.00  0.00      C1   C
ATOM   1276  O   MET 6 165      11.018   0.831  18.487  0.00  0.00      C1   O
ATOM   1277  CB  MET 6 165      11.645  -1.216  21.038  0.00  0.00      C1   C
ATOM   1278  CG  MET 6 165      12.883  -0.356  21.113  0.00  0.00      C1   C
ATOM   1279  SD  MET 6 165      14.151  -0.681  19.853  0.00  0.00      C1   S
ATOM   1280  CE  MET 6 165      15.274   0.566  20.493  0.00  0.00      C1   C
ATOM   1281  N   GLU 6 166       9.465   0.823  20.099  0.00  0.00      C1   N
ATOM   1282  CA  GLU 6 166       9.059   2.184  19.839  0.00  0.00      C1   C
ATOM   1283  C   GLU 6 166       9.671   3.197  20.848  0.00  0.00      C1   C
ATOM   1284  O   GLU 6 166       9.614   3.111  22.066  0.00  0.00      C1   O
ATOM   1285  CB  GLU 6 166       7.539   2.249  19.831  0.00  0.00      C1   C
ATOM   1286  CG  GLU 6 166       6.843   3.517  19.443  0.00  0.00      C1   C
ATOM   1287  CD  GLU 6 166       5.268   3.484  19.538  0.00  0.00      C1   C
ATOM   1288  OE1 GLU 6 166       4.665   2.441  19.717  0.00  0.00      C1   O
ATOM   1289  OE2 GLU 6 166       4.610   4.544  19.451  0.00  0.00      C1   O
ATOM   1290  N   LEU 6 167      10.319   4.202  20.347  0.00  0.00      C1   N
ATOM   1291  CA  LEU 6 167      10.756   5.374  21.125  0.00  0.00      C1   C
ATOM   1292  C   LEU 6 167       9.627   6.341  21.318  0.00  0.00      C1   C
ATOM   1293  O   LEU 6 167       8.622   6.401  20.572  0.00  0.00      C1   O
ATOM   1294  CB  LEU 6 167      11.899   6.114  20.395  0.00  0.00      C1   C
ATOM   1295  CG  LEU 6 167      13.142   5.277  19.981  0.00  0.00      C1   C
ATOM   1296  CD1 LEU 6 167      14.142   6.085  19.184  0.00  0.00      C1   C
ATOM   1297  CD2 LEU 6 167      13.760   4.816  21.325  0.00  0.00      C1   C
ATOM   1298  N   PRO 6 168       9.701   7.166  22.389  0.00  0.00      C1   N
ATOM   1299  CA  PRO 6 168       8.560   7.915  22.951  0.00  0.00      C1   C
ATOM   1300  C   PRO 6 168       7.998   9.052  22.109  0.00  0.00      C1   C
ATOM   1301  O   PRO 6 168       7.080   9.684  22.625  0.00  0.00      C1   O
ATOM   1302  CB  PRO 6 168       8.994   8.433  24.297  0.00  0.00      C1   C
ATOM   1303  CG  PRO 6 168       9.886   7.277  24.723  0.00  0.00      C1   C
ATOM   1304  CD  PRO 6 168      10.696   6.946  23.476  0.00  0.00      C1   C
ATOM   1305  N   THR 6 169       8.478   9.252  20.903  0.00  0.00      C1   N
ATOM   1306  CA  THR 6 169       7.681  10.129  19.933  0.00  0.00      C1   C
ATOM   1307  C   THR 6 169       6.835   9.430  18.879  0.00  0.00      C1   C
ATOM   1308  O   THR 6 169       6.561  10.084  17.865  0.00  0.00      C1   O
ATOM   1309  CB  THR 6 169       8.702  11.141  19.322  0.00  0.00      C1   C
ATOM   1310  OG1 THR 6 169       9.756  10.462  18.639  0.00  0.00      C1   O
ATOM   1311  CG2 THR 6 169       9.445  12.019  20.329  0.00  0.00      C1   C
ATOM   1312  N   GLY 6 170       6.491   8.143  19.046  0.00  0.00      C1   N
ATOM   1313  CA  GLY 6 170       5.781   7.309  18.096  0.00  0.00      C1   C
ATOM   1314  C   GLY 6 170       6.616   6.904  16.827  0.00  0.00      C1   C
ATOM   1315  O   GLY 6 170       5.992   6.833  15.733  0.00  0.00      C1   O
ATOM   1316  N   VAL 6 171       7.870   6.557  16.966  0.00  0.00      C1   N
ATOM   1317  CA  VAL 6 171       8.788   6.260  15.935  0.00  0.00      C1   C
ATOM   1318  C   VAL 6 171       9.576   4.994  16.318  0.00  0.00      C1   C
ATOM   1319  O   VAL 6 171      10.043   4.783  17.433  0.00  0.00      C1   O
ATOM   1320  CB  VAL 6 171       9.696   7.498  15.645  0.00  0.00      C1   C
ATOM   1321  CG1 VAL 6 171       8.924   8.794  15.280  0.00  0.00      C1   C
ATOM   1322  CG2 VAL 6 171      10.698   7.803  16.804  0.00  0.00      C1   C
ATOM   1323  N   HIS 6 172       9.720   4.108  15.337  0.00  0.00      C1   N
ATOM   1324  CA  HIS 6 172      10.110   2.696  15.529  0.00  0.00      C1   C
ATOM   1325  C   HIS 6 172      11.583   2.383  15.010  0.00  0.00      C1   C
ATOM   1326  O   HIS 6 172      11.999   2.634  13.899  0.00  0.00      C1   O
ATOM   1327  CB  HIS 6 172       9.047   1.728  14.987  0.00  0.00      C1   C
ATOM   1328  CG  HIS 6 172       7.599   2.101  15.444  0.00  0.00      C1   C
ATOM   1329  ND1 HIS 6 172       6.866   1.490  16.440  0.00  0.00      C1   N
ATOM   1330  CD2 HIS 6 172       6.857   3.047  14.829  0.00  0.00      C1   C
ATOM   1331  CE1 HIS 6 172       5.699   2.139  16.493  0.00  0.00      C1   C
ATOM   1332  NE2 HIS 6 172       5.718   3.136  15.606  0.00  0.00      C1   N
ATOM   1333  N   ALA 6 173      12.308   1.732  15.851  0.00  0.00      C1   N
ATOM   1334  CA  ALA 6 173      13.619   1.259  15.550  0.00  0.00      C1   C
ATOM   1335  C   ALA 6 173      13.537  -0.241  15.315  0.00  0.00      C1   C
ATOM   1336  O   ALA 6 173      12.637  -0.908  15.911  0.00  0.00      C1   O
ATOM   1337  CB  ALA 6 173      14.665   1.603  16.679  0.00  0.00      C1   C
ATOM   1338  N   GLY 6 174      14.487  -0.725  14.522  0.00  0.00      C1   N
ATOM   1339  CA  GLY 6 174      14.660  -2.152  14.251  0.00  0.00      C1   C
ATOM   1340  C   GLY 6 174      16.006  -2.536  13.536  0.00  0.00      C1   C
ATOM   1341  O   GLY 6 174      17.000  -1.729  13.512  0.00  0.00      C1   O
ATOM   1342  N   THR 6 175      16.109  -3.742  13.055  0.00  0.00      C1   N
ATOM   1343  CA  THR 6 175      17.344  -4.334  12.461  0.00  0.00      C1   C
ATOM   1344  C   THR 6 175      17.059  -4.744  10.996  0.00  0.00      C1   C
ATOM   1345  O   THR 6 175      15.936  -4.741  10.490  0.00  0.00      C1   O
ATOM   1346  CB  THR 6 175      17.946  -5.530  13.263  0.00  0.00      C1   C
ATOM   1347  OG1 THR 6 175      17.086  -6.557  13.332  0.00  0.00      C1   O
ATOM   1348  CG2 THR 6 175      18.213  -5.134  14.716  0.00  0.00      C1   C
ATOM   1349  N   ASP 6 176      18.023  -5.226  10.324  0.00  0.00      C1   N
ATOM   1350  CA  ASP 6 176      17.789  -6.187   9.245  0.00  0.00      C1   C
ATOM   1351  C   ASP 6 176      17.688  -7.620   9.819  0.00  0.00      C1   C
ATOM   1352  O   ASP 6 176      17.892  -7.841  10.989  0.00  0.00      C1   O
ATOM   1353  CB  ASP 6 176      18.958  -6.236   8.338  0.00  0.00      C1   C
ATOM   1354  CG  ASP 6 176      20.430  -6.169   8.872  0.00  0.00      C1   C
ATOM   1355  OD1 ASP 6 176      21.323  -5.661   8.189  0.00  0.00      C1   O
ATOM   1356  OD2 ASP 6 176      20.642  -6.804   9.903  0.00  0.00      C1   O
ATOM   1357  N   LEU 6 177      17.578  -8.705   9.022  0.00  0.00      C1   N
ATOM   1358  CA  LEU 6 177      17.548 -10.080   9.483  0.00  0.00      C1   C
ATOM   1359  C   LEU 6 177      18.926 -10.647   9.648  0.00  0.00      C1   C
ATOM   1360  O   LEU 6 177      19.065 -11.784  10.179  0.00  0.00      C1   O
ATOM   1361  CB  LEU 6 177      16.583 -10.907   8.748  0.00  0.00      C1   C
ATOM   1362  CG  LEU 6 177      15.034 -10.758   8.793  0.00  0.00      C1   C
ATOM   1363  CD1 LEU 6 177      14.527 -10.818  10.237  0.00  0.00      C1   C
ATOM   1364  CD2 LEU 6 177      14.425  -9.532   8.193  0.00  0.00      C1   C
ATOM   1365  N   GLU 6 178      19.986  -9.932   9.270  0.00  0.00      C1   N
ATOM   1366  CA  GLU 6 178      21.410 -10.437   9.417  0.00  0.00      C1   C
ATOM   1367  C   GLU 6 178      22.054 -10.135  10.795  0.00  0.00      C1   C
ATOM   1368  O   GLU 6 178      22.912 -10.807  11.345  0.00  0.00      C1   O
ATOM   1369  CB  GLU 6 178      22.202  -9.869   8.270  0.00  0.00      C1   C
ATOM   1370  CG  GLU 6 178      22.492 -10.794   7.087  0.00  0.00      C1   C
ATOM   1371  CD  GLU 6 178      23.085 -10.171   5.835  0.00  0.00      C1   C
ATOM   1372  OE1 GLU 6 178      22.950  -8.976   5.616  0.00  0.00      C1   O
ATOM   1373  OE2 GLU 6 178      23.738 -10.930   5.033  0.00  0.00      C1   O
ATOM   1374  N   GLY 6 179      21.517  -9.092  11.410  0.00  0.00      C1   N
ATOM   1375  CA  GLY 6 179      21.494  -8.922  12.847  0.00  0.00      C1   C
ATOM   1376  C   GLY 6 179      21.734  -7.468  13.307  0.00  0.00      C1   C
ATOM   1377  O   GLY 6 179      21.735  -7.278  14.496  0.00  0.00      C1   O
ATOM   1378  N   ASN 6 180      21.973  -6.444  12.422  0.00  0.00      C1   N
ATOM   1379  CA  ASN 6 180      22.525  -5.113  12.863  0.00  0.00      C1   C
ATOM   1380  C   ASN 6 180      21.352  -4.102  12.927  0.00  0.00      C1   C
ATOM   1381  O   ASN 6 180      20.558  -3.964  11.936  0.00  0.00      C1   O
ATOM   1382  CB  ASN 6 180      23.695  -4.712  11.984  0.00  0.00      C1   C
ATOM   1383  CG  ASN 6 180      24.235  -3.333  12.245  0.00  0.00      C1   C
ATOM   1384  ND2 ASN 6 180      24.923  -2.778  11.222  0.00  0.00      C1   N
ATOM   1385  OD1 ASN 6 180      24.202  -2.739  13.324  0.00  0.00      C1   O
ATOM   1386  N   PHE 6 181      21.241  -3.454  14.053  0.00  0.00      C1   N
ATOM   1387  CA  PHE 6 181      20.427  -2.293  14.294  0.00  0.00      C1   C
ATOM   1388  C   PHE 6 181      20.574  -1.195  13.177  0.00  0.00      C1   C
ATOM   1389  O   PHE 6 181      21.688  -0.815  12.740  0.00  0.00      C1   O
ATOM   1390  CB  PHE 6 181      20.784  -1.699  15.650  0.00  0.00      C1   C
ATOM   1391  CG  PHE 6 181      19.811  -2.130  16.691  0.00  0.00      C1   C
ATOM   1392  CD1 PHE 6 181      20.059  -3.115  17.635  0.00  0.00      C1   C
ATOM   1393  CD2 PHE 6 181      18.509  -1.529  16.643  0.00  0.00      C1   C
ATOM   1394  CE1 PHE 6 181      19.063  -3.603  18.456  0.00  0.00      C1   C
ATOM   1395  CE2 PHE 6 181      17.462  -2.015  17.361  0.00  0.00      C1   C
ATOM   1396  CZ  PHE 6 181      17.731  -3.020  18.333  0.00  0.00      C1   C
ATOM   1397  N   TYR 6 182      19.440  -0.643  12.691  0.00  0.00      C1   N
ATOM   1398  CA  TYR 6 182      19.426   0.527  11.829  0.00  0.00      C1   C
ATOM   1399  C   TYR 6 182      19.666   1.752  12.749  0.00  0.00      C1   C
ATOM   1400  O   TYR 6 182      18.959   2.018  13.754  0.00  0.00      C1   O
ATOM   1401  CB  TYR 6 182      18.243   0.611  10.939  0.00  0.00      C1   C
ATOM   1402  CG  TYR 6 182      18.299  -0.356   9.741  0.00  0.00      C1   C
ATOM   1403  CD1 TYR 6 182      19.167  -0.075   8.631  0.00  0.00      C1   C
ATOM   1404  CD2 TYR 6 182      17.414  -1.410   9.644  0.00  0.00      C1   C
ATOM   1405  CE1 TYR 6 182      19.128  -0.890   7.486  0.00  0.00      C1   C
ATOM   1406  CE2 TYR 6 182      17.439  -2.269   8.532  0.00  0.00      C1   C
ATOM   1407  CZ  TYR 6 182      18.210  -1.961   7.365  0.00  0.00      C1   C
ATOM   1408  OH  TYR 6 182      18.202  -2.866   6.305  0.00  0.00      C1   O
ATOM   1409  N   GLY 6 183      20.669   2.561  12.313  0.00  0.00      C1   N
ATOM   1410  CA  GLY 6 183      21.193   3.665  13.137  0.00  0.00      C1   C
ATOM   1411  C   GLY 6 183      22.086   3.222  14.303  0.00  0.00      C1   C
ATOM   1412  O   GLY 6 183      22.671   2.124  14.366  0.00  0.00      C1   O
ATOM   1413  N   PRO 6 184      22.202   4.210  15.238  0.00  0.00      C1   N
ATOM   1414  CA  PRO 6 184      22.957   4.076  16.513  0.00  0.00      C1   C
ATOM   1415  C   PRO 6 184      22.227   3.218  17.544  0.00  0.00      C1   C
ATOM   1416  O   PRO 6 184      22.750   2.990  18.674  0.00  0.00      C1   O
ATOM   1417  CB  PRO 6 184      23.076   5.537  16.954  0.00  0.00      C1   C
ATOM   1418  CG  PRO 6 184      21.763   6.246  16.376  0.00  0.00      C1   C
ATOM   1419  CD  PRO 6 184      21.580   5.495  15.098  0.00  0.00      C1   C
ATOM   1420  N   PHE 6 185      21.040   2.737  17.339  0.00  0.00      C1   N
ATOM   1421  CA  PHE 6 185      20.172   2.385  18.454  0.00  0.00      C1   C
ATOM   1422  C   PHE 6 185      20.555   1.004  18.923  0.00  0.00      C1   C
ATOM   1423  O   PHE 6 185      21.104   0.188  18.190  0.00  0.00      C1   O
ATOM   1424  CB  PHE 6 185      18.724   2.523  17.955  0.00  0.00      C1   C
ATOM   1425  CG  PHE 6 185      18.417   4.002  17.604  0.00  0.00      C1   C
ATOM   1426  CD1 PHE 6 185      18.089   4.393  16.298  0.00  0.00      C1   C
ATOM   1427  CD2 PHE 6 185      18.350   4.943  18.629  0.00  0.00      C1   C
ATOM   1428  CE1 PHE 6 185      17.696   5.716  16.043  0.00  0.00      C1   C
ATOM   1429  CE2 PHE 6 185      17.975   6.332  18.406  0.00  0.00      C1   C
ATOM   1430  CZ  PHE 6 185      17.585   6.650  17.072  0.00  0.00      C1   C
ATOM   1431  N   VAL 6 186      20.296   0.843  20.193  0.00  0.00      C1   N
ATOM   1432  CA  VAL 6 186      20.566  -0.322  21.036  0.00  0.00      C1   C
ATOM   1433  C   VAL 6 186      19.298  -0.909  21.682  0.00  0.00      C1   C
ATOM   1434  O   VAL 6 186      18.397  -0.148  21.997  0.00  0.00      C1   O
ATOM   1435  CB  VAL 6 186      21.698  -0.098  21.950  0.00  0.00      C1   C
ATOM   1436  CG1 VAL 6 186      22.903   0.247  21.124  0.00  0.00      C1   C
ATOM   1437  CG2 VAL 6 186      21.395   0.995  22.957  0.00  0.00      C1   C
ATOM   1438  N   ASP 6 187      19.323  -2.223  21.852  0.00  0.00      C1   N
ATOM   1439  CA  ASP 6 187      18.393  -3.058  22.653  0.00  0.00      C1   C
ATOM   1440  C   ASP 6 187      18.697  -3.083  24.181  0.00  0.00      C1   C
ATOM   1441  O   ASP 6 187      18.822  -4.227  24.746  0.00  0.00      C1   O
ATOM   1442  CB  ASP 6 187      18.290  -4.485  22.095  0.00  0.00      C1   C
ATOM   1443  CG  ASP 6 187      19.467  -5.397  21.864  0.00  0.00      C1   C
ATOM   1444  OD1 ASP 6 187      20.678  -5.042  22.160  0.00  0.00      C1   O
ATOM   1445  OD2 ASP 6 187      19.249  -6.476  21.353  0.00  0.00      C1   O
ATOM   1446  N   ARG 6 188      18.848  -1.886  24.798  0.00  0.00      C1   N
ATOM   1447  CA  ARG 6 188      19.053  -1.678  26.244  0.00  0.00      C1   C
ATOM   1448  C   ARG 6 188      18.514  -0.320  26.677  0.00  0.00      C1   C
ATOM   1449  O   ARG 6 188      18.313   0.645  25.936  0.00  0.00      C1   O
ATOM   1450  CB  ARG 6 188      20.531  -1.894  26.536  0.00  0.00      C1   C
ATOM   1451  CG  ARG 6 188      21.497  -0.914  25.901  0.00  0.00      C1   C
ATOM   1452  CD  ARG 6 188      22.959  -1.290  26.288  0.00  0.00      C1   C
ATOM   1453  NE  ARG 6 188      23.980  -0.399  25.621  0.00  0.00      C1   N
ATOM   1454  CZ  ARG 6 188      24.397   0.735  26.065  0.00  0.00      C1   C
ATOM   1455  NH1 ARG 6 188      23.999   1.237  27.186  0.00  0.00      C1   N
ATOM   1456  NH2 ARG 6 188      25.134   1.530  25.376  0.00  0.00      C1   N
ATOM   1457  N   GLN 6 189      18.228  -0.251  28.007  0.00  0.00      C1   N
ATOM   1458  CA  GLN 6 189      17.953   0.969  28.766  0.00  0.00      C1   C
ATOM   1459  C   GLN 6 189      19.176   1.902  28.667  0.00  0.00      C1   C
ATOM   1460  O   GLN 6 189      20.073   1.790  29.504  0.00  0.00      C1   O
ATOM   1461  CB  GLN 6 189      17.454   0.681  30.193  0.00  0.00      C1   C
ATOM   1462  CG  GLN 6 189      16.116  -0.105  30.294  0.00  0.00      C1   C
ATOM   1463  CD  GLN 6 189      15.752  -0.471  31.730  0.00  0.00      C1   C
ATOM   1464  NE2 GLN 6 189      14.809  -1.387  31.962  0.00  0.00      C1   N
ATOM   1465  OE1 GLN 6 189      16.347  -0.075  32.692  0.00  0.00      C1   O
ATOM   1466  N   THR 6 190      19.250   2.738  27.653  0.00  0.00      C1   N
ATOM   1467  CA  THR 6 190      20.140   3.853  27.618  0.00  0.00      C1   C
ATOM   1468  C   THR 6 190      19.420   5.155  27.141  0.00  0.00      C1   C
ATOM   1469  O   THR 6 190      18.260   5.042  26.613  0.00  0.00      C1   O
ATOM   1470  CB  THR 6 190      21.412   3.479  26.857  0.00  0.00      C1   C
ATOM   1471  OG1 THR 6 190      22.595   4.210  27.204  0.00  0.00      C1   O
ATOM   1472  CG2 THR 6 190      21.225   3.470  25.286  0.00  0.00      C1   C
ATOM   1473  N   ALA 6 191      20.092   6.300  27.266  0.00  0.00      C1   N
ATOM   1474  CA  ALA 6 191      19.728   7.526  26.600  0.00  0.00      C1   C
ATOM   1475  C   ALA 6 191      19.850   7.526  25.077  0.00  0.00      C1   C
ATOM   1476  O   ALA 6 191      20.969   7.586  24.568  0.00  0.00      C1   O
ATOM   1477  CB  ALA 6 191      20.507   8.702  27.245  0.00  0.00      C1   C
ATOM   1478  N   GLN 6 192      18.766   7.494  24.371  0.00  0.00      C1   N
ATOM   1479  CA  GLN 6 192      18.571   7.504  22.863  0.00  0.00      C1   C
ATOM   1480  C   GLN 6 192      17.176   8.005  22.491  0.00  0.00      C1   C
ATOM   1481  O   GLN 6 192      16.215   7.842  23.207  0.00  0.00      C1   O
ATOM   1482  CB  GLN 6 192      18.830   6.075  22.345  0.00  0.00      C1   C
ATOM   1483  CG  GLN 6 192      17.812   4.940  22.743  0.00  0.00      C1   C
ATOM   1484  CD  GLN 6 192      18.113   3.588  22.151  0.00  0.00      C1   C
ATOM   1485  OE1 GLN 6 192      19.130   3.308  21.514  0.00  0.00      C1   O
ATOM   1486  NE2 GLN 6 192      17.265   2.653  22.377  0.00  0.00      C1   N
ATOM   1487  N   ALA 6 193      17.158   8.813  21.382  0.00  0.00      C1   N
ATOM   1488  CA  ALA 6 193      16.088   9.568  20.796  0.00  0.00      C1   C
ATOM   1489  C   ALA 6 193      16.140   9.703  19.238  0.00  0.00      C1   C
ATOM   1490  O   ALA 6 193      17.202   9.581  18.616  0.00  0.00      C1   O
ATOM   1491  CB  ALA 6 193      15.953  10.947  21.488  0.00  0.00      C1   C
ATOM   1492  N   ALA 6 194      15.066  10.113  18.556  0.00  0.00      C1   N
ATOM   1493  CA  ALA 6 194      15.060  10.316  17.161  0.00  0.00      C1   C
ATOM   1494  C   ALA 6 194      15.618  11.645  16.643  0.00  0.00      C1   C
ATOM   1495  O   ALA 6 194      15.468  12.701  17.199  0.00  0.00      C1   O
ATOM   1496  CB  ALA 6 194      13.681   9.928  16.612  0.00  0.00      C1   C
ATOM   1497  N   GLY 6 195      16.533  11.449  15.604  0.00  0.00      C1   N
ATOM   1498  CA  GLY 6 195      17.092  12.564  14.933  0.00  0.00      C1   C
ATOM   1499  C   GLY 6 195      16.304  13.217  13.897  0.00  0.00      C1   C
ATOM   1500  O   GLY 6 195      15.217  12.848  13.524  0.00  0.00      C1   O
ATOM   1501  N   THR 6 196      16.886  14.293  13.326  0.00  0.00      C1   N
ATOM   1502  CA  THR 6 196      16.329  15.030  12.166  0.00  0.00      C1   C
ATOM   1503  C   THR 6 196      16.093  14.185  10.886  0.00  0.00      C1   C
ATOM   1504  O   THR 6 196      17.116  13.651  10.428  0.00  0.00      C1   O
ATOM   1505  CB  THR 6 196      17.074  16.290  11.815  0.00  0.00      C1   C
ATOM   1506  OG1 THR 6 196      17.165  17.101  12.989  0.00  0.00      C1   O
ATOM   1507  CG2 THR 6 196      16.256  17.172  10.753  0.00  0.00      C1   C
ATOM   1508  N   ASP 6 197      14.856  14.030  10.371  0.00  0.00      C1   N
ATOM   1509  CA  ASP 6 197      14.484  13.410   9.134  0.00  0.00      C1   C
ATOM   1510  C   ASP 6 197      14.755  14.376   7.947  0.00  0.00      C1   C
ATOM   1511  O   ASP 6 197      14.380  15.544   8.054  0.00  0.00      C1   O
ATOM   1512  CB  ASP 6 197      13.000  12.766   9.074  0.00  0.00      C1   C
ATOM   1513  CG  ASP 6 197      11.793  13.485   9.682  0.00  0.00      C1   C
ATOM   1514  OD1 ASP 6 197      10.657  13.002   9.349  0.00  0.00      C1   O
ATOM   1515  OD2 ASP 6 197      11.962  14.512  10.433  0.00  0.00      C1   O
ATOM   1516  N   THR 6 198      15.370  13.911   6.957  0.00  0.00      C1   N
ATOM   1517  CA  THR 6 198      16.122  14.660   5.842  0.00  0.00      C1   C
ATOM   1518  C   THR 6 198      15.577  14.125   4.459  0.00  0.00      C1   C
ATOM   1519  O   THR 6 198      15.417  12.980   4.226  0.00  0.00      C1   O
ATOM   1520  CB  THR 6 198      17.613  14.564   5.934  0.00  0.00      C1   C
ATOM   1521  OG1 THR 6 198      18.172  13.273   6.020  0.00  0.00      C1   O
ATOM   1522  CG2 THR 6 198      18.075  15.214   7.228  0.00  0.00      C1   C
ATOM   1523  N   THR 6 199      15.370  15.083   3.523  0.00  0.00      C1   N
ATOM   1524  CA  THR 6 199      15.052  14.772   2.105  0.00  0.00      C1   C
ATOM   1525  C   THR 6 199      16.073  14.042   1.213  0.00  0.00      C1   C
ATOM   1526  O   THR 6 199      17.321  14.077   1.372  0.00  0.00      C1   O
ATOM   1527  CB  THR 6 199      14.557  16.018   1.402  0.00  0.00      C1   C
ATOM   1528  OG1 THR 6 199      15.460  17.086   1.543  0.00  0.00      C1   O
ATOM   1529  CG2 THR 6 199      13.180  16.592   1.804  0.00  0.00      C1   C
ATOM   1530  N   ILE 6 200      15.568  13.328   0.181  0.00  0.00      C1   N
ATOM   1531  CA  ILE 6 200      16.397  12.606  -0.818  0.00  0.00      C1   C
ATOM   1532  C   ILE 6 200      16.299  13.266  -2.176  0.00  0.00      C1   C
ATOM   1533  O   ILE 6 200      15.358  12.949  -2.959  0.00  0.00      C1   O
ATOM   1534  CB  ILE 6 200      16.059  11.034  -0.825  0.00  0.00      C1   C
ATOM   1535  CG1 ILE 6 200      16.070  10.416   0.563  0.00  0.00      C1   C
ATOM   1536  CG2 ILE 6 200      17.024  10.259  -1.689  0.00  0.00      C1   C
ATOM   1537  CD1 ILE 6 200      17.382  10.351   1.382  0.00  0.00      C1   C
ATOM   1538  N   THR 6 201      17.122  14.324  -2.449  0.00  0.00      C1   N
ATOM   1539  CA  THR 6 201      16.986  15.082  -3.795  0.00  0.00      C1   C
ATOM   1540  C   THR 6 201      16.885  14.241  -5.094  0.00  0.00      C1   C
ATOM   1541  O   THR 6 201      16.010  14.586  -5.936  0.00  0.00      C1   O
ATOM   1542  CB  THR 6 201      18.148  16.130  -3.852  0.00  0.00      C1   C
ATOM   1543  OG1 THR 6 201      18.291  16.663  -2.587  0.00  0.00      C1   O
ATOM   1544  CG2 THR 6 201      17.968  17.220  -4.938  0.00  0.00      C1   C
ATOM   1545  N   VAL 6 202      17.467  13.096  -5.211  0.00  0.00      C1   N
ATOM   1546  CA  VAL 6 202      17.203  12.167  -6.356  0.00  0.00      C1   C
ATOM   1547  C   VAL 6 202      15.818  11.632  -6.354  0.00  0.00      C1   C
ATOM   1548  O   VAL 6 202      15.238  11.369  -7.395  0.00  0.00      C1   O
ATOM   1549  CB  VAL 6 202      18.385  11.152  -6.577  0.00  0.00      C1   C
ATOM   1550  CG1 VAL 6 202      19.776  11.644  -6.951  0.00  0.00      C1   C
ATOM   1551  CG2 VAL 6 202      18.536  10.098  -5.407  0.00  0.00      C1   C
ATOM   1552  N   ASN 6 203      15.225  11.268  -5.121  0.00  0.00      C1   N
ATOM   1553  CA  ASN 6 203      13.818  10.838  -5.137  0.00  0.00      C1   C
ATOM   1554  C   ASN 6 203      12.956  12.050  -5.420  0.00  0.00      C1   C
ATOM   1555  O   ASN 6 203      11.883  11.803  -5.967  0.00  0.00      C1   O
ATOM   1556  CB  ASN 6 203      13.446  10.157  -3.843  0.00  0.00      C1   C
ATOM   1557  CG  ASN 6 203      14.198   8.917  -3.405  0.00  0.00      C1   C
ATOM   1558  OD1 ASN 6 203      15.115   8.431  -4.008  0.00  0.00      C1   O
ATOM   1559  ND2 ASN 6 203      13.811   8.574  -2.185  0.00  0.00      C1   N
ATOM   1560  N   VAL 6 204      13.291  13.292  -5.036  0.00  0.00      C1   N
ATOM   1561  CA  VAL 6 204      12.505  14.541  -5.416  0.00  0.00      C1   C
ATOM   1562  C   VAL 6 204      12.413  14.667  -6.981  0.00  0.00      C1   C
ATOM   1563  O   VAL 6 204      11.309  14.854  -7.501  0.00  0.00      C1   O
ATOM   1564  CB  VAL 6 204      12.941  15.784  -4.814  0.00  0.00      C1   C
ATOM   1565  CG1 VAL 6 204      11.787  16.848  -4.971  0.00  0.00      C1   C
ATOM   1566  CG2 VAL 6 204      13.218  15.775  -3.285  0.00  0.00      C1   C
ATOM   1567  N   LEU 6 205      13.529  14.686  -7.723  0.00  0.00      C1   N
ATOM   1568  CA  LEU 6 205      13.701  14.595  -9.150  0.00  0.00      C1   C
ATOM   1569  C   LEU 6 205      12.982  13.403  -9.766  0.00  0.00      C1   C
ATOM   1570  O   LEU 6 205      12.348  13.561 -10.777  0.00  0.00      C1   O
ATOM   1571  CB  LEU 6 205      15.162  14.659  -9.647  0.00  0.00      C1   C
ATOM   1572  CG  LEU 6 205      15.851  15.985  -9.242  0.00  0.00      C1   C
ATOM   1573  CD1 LEU 6 205      17.305  16.106  -9.559  0.00  0.00      C1   C
ATOM   1574  CD2 LEU 6 205      14.992  17.136  -9.867  0.00  0.00      C1   C
ATOM   1575  N   ALA 6 206      13.038  12.225  -9.170  0.00  0.00      C1   N
ATOM   1576  CA  ALA 6 206      12.253  11.017  -9.613  0.00  0.00      C1   C
ATOM   1577  C   ALA 6 206      10.739  11.242  -9.564  0.00  0.00      C1   C
ATOM   1578  O   ALA 6 206      10.037  10.753 -10.462  0.00  0.00      C1   O
ATOM   1579  CB  ALA 6 206      12.632   9.845  -8.705  0.00  0.00      C1   C
ATOM   1580  N   TRP 6 207      10.217  11.810  -8.471  0.00  0.00      C1   N
ATOM   1581  CA  TRP 6 207       8.784  12.168  -8.300  0.00  0.00      C1   C
ATOM   1582  C   TRP 6 207       8.445  13.086  -9.466  0.00  0.00      C1   C
ATOM   1583  O   TRP 6 207       7.491  12.692 -10.139  0.00  0.00      C1   O
ATOM   1584  CB  TRP 6 207       8.633  12.766  -6.897  0.00  0.00      C1   C
ATOM   1585  CG  TRP 6 207       7.391  13.539  -6.632  0.00  0.00      C1   C
ATOM   1586  CD1 TRP 6 207       6.249  12.966  -6.230  0.00  0.00      C1   C
ATOM   1587  CD2 TRP 6 207       7.201  14.941  -6.407  0.00  0.00      C1   C
ATOM   1588  NE1 TRP 6 207       5.265  13.881  -6.062  0.00  0.00      C1   N
ATOM   1589  CE2 TRP 6 207       5.808  15.165  -6.073  0.00  0.00      C1   C
ATOM   1590  CE3 TRP 6 207       8.056  16.089  -6.374  0.00  0.00      C1   C
ATOM   1591  CZ2 TRP 6 207       5.326  16.387  -5.646  0.00  0.00      C1   C
ATOM   1592  CZ3 TRP 6 207       7.466  17.350  -6.221  0.00  0.00      C1   C
ATOM   1593  CH2 TRP 6 207       6.108  17.519  -5.847  0.00  0.00      C1   C
ATOM   1594  N   LEU 6 208       9.177  14.178  -9.791  0.00  0.00      C1   N
ATOM   1595  CA  LEU 6 208       8.836  15.041 -10.908  0.00  0.00      C1   C
ATOM   1596  C   LEU 6 208       8.872  14.245 -12.265  0.00  0.00      C1   C
ATOM   1597  O   LEU 6 208       7.963  14.499 -13.091  0.00  0.00      C1   O
ATOM   1598  CB  LEU 6 208       9.735  16.316 -10.946  0.00  0.00      C1   C
ATOM   1599  CG  LEU 6 208       9.649  17.124  -9.727  0.00  0.00      C1   C
ATOM   1600  CD1 LEU 6 208      10.636  18.216  -9.756  0.00  0.00      C1   C
ATOM   1601  CD2 LEU 6 208       8.243  17.707  -9.647  0.00  0.00      C1   C
ATOM   1602  N   TYR 6 209       9.820  13.256 -12.458  0.00  0.00      C1   N
ATOM   1603  CA  TYR 6 209       9.834  12.521 -13.642  0.00  0.00      C1   C
ATOM   1604  C   TYR 6 209       8.618  11.604 -13.699  0.00  0.00      C1   C
ATOM   1605  O   TYR 6 209       7.992  11.704 -14.758  0.00  0.00      C1   O
ATOM   1606  CB  TYR 6 209      11.160  11.695 -13.853  0.00  0.00      C1   C
ATOM   1607  CG  TYR 6 209      12.295  12.472 -14.425  0.00  0.00      C1   C
ATOM   1608  CD1 TYR 6 209      12.280  12.753 -15.800  0.00  0.00      C1   C
ATOM   1609  CD2 TYR 6 209      13.456  12.708 -13.663  0.00  0.00      C1   C
ATOM   1610  CE1 TYR 6 209      13.354  13.410 -16.408  0.00  0.00      C1   C
ATOM   1611  CE2 TYR 6 209      14.582  13.233 -14.245  0.00  0.00      C1   C
ATOM   1612  CZ  TYR 6 209      14.462  13.698 -15.592  0.00  0.00      C1   C
ATOM   1613  OH  TYR 6 209      15.530  14.186 -16.141  0.00  0.00      C1   O
ATOM   1614  N   ALA 6 210       8.190  10.828 -12.659  0.00  0.00      C1   N
ATOM   1615  CA  ALA 6 210       6.958  10.136 -12.521  0.00  0.00      C1   C
ATOM   1616  C   ALA 6 210       5.688  11.002 -12.772  0.00  0.00      C1   C
ATOM   1617  O   ALA 6 210       4.717  10.477 -13.321  0.00  0.00      C1   O
ATOM   1618  CB  ALA 6 210       6.738   9.324 -11.256  0.00  0.00      C1   C
ATOM   1619  N   ALA 6 211       5.660  12.259 -12.358  0.00  0.00      C1   N
ATOM   1620  CA  ALA 6 211       4.648  13.250 -12.690  0.00  0.00      C1   C
ATOM   1621  C   ALA 6 211       4.476  13.571 -14.172  0.00  0.00      C1   C
ATOM   1622  O   ALA 6 211       3.406  13.445 -14.715  0.00  0.00      C1   O
ATOM   1623  CB  ALA 6 211       4.836  14.571 -11.919  0.00  0.00      C1   C
ATOM   1624  N   VAL 6 212       5.545  13.832 -14.876  0.00  0.00      C1   N
ATOM   1625  CA  VAL 6 212       5.583  14.060 -16.353  0.00  0.00      C1   C
ATOM   1626  C   VAL 6 212       5.140  12.835 -17.082  0.00  0.00      C1   C
ATOM   1627  O   VAL 6 212       4.207  12.999 -17.921  0.00  0.00      C1   O
ATOM   1628  CB  VAL 6 212       6.887  14.490 -16.981  0.00  0.00      C1   C
ATOM   1629  CG1 VAL 6 212       6.704  14.714 -18.501  0.00  0.00      C1   C
ATOM   1630  CG2 VAL 6 212       7.253  15.879 -16.439  0.00  0.00      C1   C
ATOM   1631  N   ILE 6 213       5.715  11.634 -16.736  0.00  0.00      C1   N
ATOM   1632  CA  ILE 6 213       5.236  10.277 -17.181  0.00  0.00      C1   C
ATOM   1633  C   ILE 6 213       3.679  10.091 -17.181  0.00  0.00      C1   C
ATOM   1634  O   ILE 6 213       3.179   9.711 -18.235  0.00  0.00      C1   O
ATOM   1635  CB  ILE 6 213       6.048   9.119 -16.460  0.00  0.00      C1   C
ATOM   1636  CG1 ILE 6 213       7.484   9.000 -17.073  0.00  0.00      C1   C
ATOM   1637  CG2 ILE 6 213       5.308   7.791 -16.559  0.00  0.00      C1   C
ATOM   1638  CD1 ILE 6 213       8.505   8.243 -16.219  0.00  0.00      C1   C
ATOM   1639  N   ASN 6 214       3.009  10.415 -16.084  0.00  0.00      C1   N
ATOM   1640  CA  ASN 6 214       1.572  10.314 -15.887  0.00  0.00      C1   C
ATOM   1641  C   ASN 6 214       0.774  11.444 -16.526  0.00  0.00      C1   C
ATOM   1642  O   ASN 6 214      -0.251  11.201 -17.216  0.00  0.00      C1   O
ATOM   1643  CB  ASN 6 214       1.287   9.898 -14.388  0.00  0.00      C1   C
ATOM   1644  CG  ASN 6 214      -0.158   9.362 -14.205  0.00  0.00      C1   C
ATOM   1645  OD1 ASN 6 214      -0.424   8.133 -14.303  0.00  0.00      C1   O
ATOM   1646  ND2 ASN 6 214      -1.110  10.230 -13.878  0.00  0.00      C1   N
ATOM   1647  N   GLY 6 215       1.295  12.688 -16.374  0.00  0.00      C1   N
ATOM   1648  CA  GLY 6 215       0.779  13.799 -17.230  0.00  0.00      C1   C
ATOM   1649  C   GLY 6 215       0.656  15.218 -16.521  0.00  0.00      C1   C
ATOM   1650  O   GLY 6 215      -0.147  16.064 -16.901  0.00  0.00      C1   O
ATOM   1651  N   ASP 6 216       1.423  15.331 -15.428  0.00  0.00      C1   N
ATOM   1652  CA  ASP 6 216       1.558  16.612 -14.775  0.00  0.00      C1   C
ATOM   1653  C   ASP 6 216       2.777  17.355 -15.288  0.00  0.00      C1   C
ATOM   1654  O   ASP 6 216       3.890  16.875 -15.148  0.00  0.00      C1   O
ATOM   1655  CB  ASP 6 216       1.483  16.526 -13.192  0.00  0.00      C1   C
ATOM   1656  CG  ASP 6 216       0.149  16.135 -12.523  0.00  0.00      C1   C
ATOM   1657  OD1 ASP 6 216      -0.920  15.930 -13.131  0.00  0.00      C1   O
ATOM   1658  OD2 ASP 6 216       0.230  15.735 -11.308  0.00  0.00      C1   O
ATOM   1659  N   ARG 6 217       2.572  18.451 -16.000  0.00  0.00      C1   N
ATOM   1660  CA  ARG 6 217       3.603  19.041 -16.932  0.00  0.00      C1   C
ATOM   1661  C   ARG 6 217       3.795  20.520 -16.801  0.00  0.00      C1   C
ATOM   1662  O   ARG 6 217       4.836  21.033 -17.186  0.00  0.00      C1   O
ATOM   1663  CB  ARG 6 217       3.352  18.560 -18.345  0.00  0.00      C1   C
ATOM   1664  CG  ARG 6 217       3.439  17.005 -18.645  0.00  0.00      C1   C
ATOM   1665  CD  ARG 6 217       3.551  16.684 -20.079  0.00  0.00      C1   C
ATOM   1666  NE  ARG 6 217       2.289  16.259 -20.709  0.00  0.00      C1   N
ATOM   1667  CZ  ARG 6 217       1.758  15.045 -20.786  0.00  0.00      C1   C
ATOM   1668  NH1 ARG 6 217       0.546  14.824 -21.193  0.00  0.00      C1   N
ATOM   1669  NH2 ARG 6 217       2.340  13.988 -20.276  0.00  0.00      C1   N
ATOM   1670  N   TRP 6 218       2.826  21.306 -16.191  0.00  0.00      C1   N
ATOM   1671  CA  TRP 6 218       2.876  22.783 -15.967  0.00  0.00      C1   C
ATOM   1672  C   TRP 6 218       4.196  23.443 -15.505  0.00  0.00      C1   C
ATOM   1673  O   TRP 6 218       4.609  24.480 -15.974  0.00  0.00      C1   O
ATOM   1674  CB  TRP 6 218       1.716  23.253 -15.125  0.00  0.00      C1   C
ATOM   1675  CG  TRP 6 218       1.738  22.754 -13.698  0.00  0.00      C1   C
ATOM   1676  CD1 TRP 6 218       0.936  21.762 -13.265  0.00  0.00      C1   C
ATOM   1677  CD2 TRP 6 218       2.443  23.151 -12.545  0.00  0.00      C1   C
ATOM   1678  NE1 TRP 6 218       1.247  21.404 -11.910  0.00  0.00      C1   N
ATOM   1679  CE2 TRP 6 218       2.167  22.287 -11.448  0.00  0.00      C1   C
ATOM   1680  CE3 TRP 6 218       3.400  24.162 -12.360  0.00  0.00      C1   C
ATOM   1681  CZ2 TRP 6 218       2.732  22.554 -10.139  0.00  0.00      C1   C
ATOM   1682  CZ3 TRP 6 218       3.934  24.374 -11.041  0.00  0.00      C1   C
ATOM   1683  CH2 TRP 6 218       3.572  23.608  -9.909  0.00  0.00      C1   C
ATOM   1684  N   PHE 6 219       4.963  22.663 -14.670  0.00  0.00      C1   N
ATOM   1685  CA  PHE 6 219       6.221  22.906 -14.156  0.00  0.00      C1   C
ATOM   1686  C   PHE 6 219       7.372  22.778 -15.159  0.00  0.00      C1   C
ATOM   1687  O   PHE 6 219       8.462  23.141 -14.690  0.00  0.00      C1   O
ATOM   1688  CB  PHE 6 219       6.380  22.171 -12.801  0.00  0.00      C1   C
ATOM   1689  CG  PHE 6 219       6.545  20.618 -12.880  0.00  0.00      C1   C
ATOM   1690  CD1 PHE 6 219       7.688  19.951 -13.353  0.00  0.00      C1   C
ATOM   1691  CD2 PHE 6 219       5.436  19.833 -12.517  0.00  0.00      C1   C
ATOM   1692  CE1 PHE 6 219       7.710  18.558 -13.561  0.00  0.00      C1   C
ATOM   1693  CE2 PHE 6 219       5.499  18.428 -12.703  0.00  0.00      C1   C
ATOM   1694  CZ  PHE 6 219       6.612  17.837 -13.307  0.00  0.00      C1   C
ATOM   1695  N   LEU 6 220       7.326  22.145 -16.355  0.00  0.00      C1   N
ATOM   1696  CA  LEU 6 220       8.535  22.189 -17.250  0.00  0.00      C1   C
ATOM   1697  C   LEU 6 220       8.890  23.668 -17.522  0.00  0.00      C1   C
ATOM   1698  O   LEU 6 220       8.182  24.347 -18.269  0.00  0.00      C1   O
ATOM   1699  CB  LEU 6 220       8.477  21.242 -18.411  0.00  0.00      C1   C
ATOM   1700  CG  LEU 6 220       8.520  19.764 -17.953  0.00  0.00      C1   C
ATOM   1701  CD1 LEU 6 220       8.668  18.882 -19.228  0.00  0.00      C1   C
ATOM   1702  CD2 LEU 6 220       9.682  19.408 -16.991  0.00  0.00      C1   C
ATOM   1703  N   ASN 6 221       9.996  24.061 -17.047  0.00  0.00      C1   N
ATOM   1704  CA  ASN 6 221      10.625  25.364 -17.273  0.00  0.00      C1   C
ATOM   1705  C   ASN 6 221      11.391  25.573 -18.573  0.00  0.00      C1   C
ATOM   1706  O   ASN 6 221      12.344  24.892 -18.905  0.00  0.00      C1   O
ATOM   1707  CB  ASN 6 221      11.465  25.559 -16.033  0.00  0.00      C1   C
ATOM   1708  CG  ASN 6 221      12.326  26.774 -15.993  0.00  0.00      C1   C
ATOM   1709  OD1 ASN 6 221      12.213  27.657 -16.782  0.00  0.00      C1   O
ATOM   1710  ND2 ASN 6 221      13.106  26.915 -14.984  0.00  0.00      C1   N
ATOM   1711  N   ARG 6 222      10.889  26.548 -19.368  0.00  0.00      C1   N
ATOM   1712  CA  ARG 6 222      11.577  26.973 -20.638  0.00  0.00      C1   C
ATOM   1713  C   ARG 6 222      13.064  27.426 -20.488  0.00  0.00      C1   C
ATOM   1714  O   ARG 6 222      13.773  27.461 -21.539  0.00  0.00      C1   O
ATOM   1715  CB  ARG 6 222      10.651  27.975 -21.292  0.00  0.00      C1   C
ATOM   1716  CG  ARG 6 222      10.881  29.355 -20.676  0.00  0.00      C1   C
ATOM   1717  CD  ARG 6 222       9.933  30.472 -20.965  0.00  0.00      C1   C
ATOM   1718  NE  ARG 6 222       8.816  30.687 -19.997  0.00  0.00      C1   N
ATOM   1719  CZ  ARG 6 222       7.874  31.484 -20.204  0.00  0.00      C1   C
ATOM   1720  NH1 ARG 6 222       7.927  32.468 -21.132  0.00  0.00      C1   N
ATOM   1721  NH2 ARG 6 222       6.781  31.494 -19.454  0.00  0.00      C1   N
ATOM   1722  N   PHE 6 223      13.594  27.790 -19.328  0.00  0.00      C1   N
ATOM   1723  CA  PHE 6 223      14.958  28.218 -19.161  0.00  0.00      C1   C
ATOM   1724  C   PHE 6 223      15.920  27.050 -18.762  0.00  0.00      C1   C
ATOM   1725  O   PHE 6 223      15.786  26.389 -17.717  0.00  0.00      C1   O
ATOM   1726  CB  PHE 6 223      14.912  29.450 -18.238  0.00  0.00      C1   C
ATOM   1727  CG  PHE 6 223      14.000  30.543 -18.717  0.00  0.00      C1   C
ATOM   1728  CD1 PHE 6 223      12.774  30.792 -18.051  0.00  0.00      C1   C
ATOM   1729  CD2 PHE 6 223      14.332  31.136 -19.943  0.00  0.00      C1   C
ATOM   1730  CE1 PHE 6 223      11.987  31.783 -18.620  0.00  0.00      C1   C
ATOM   1731  CE2 PHE 6 223      13.663  32.306 -20.348  0.00  0.00      C1   C
ATOM   1732  CZ  PHE 6 223      12.423  32.580 -19.724  0.00  0.00      C1   C
ATOM   1733  N   THR 6 224      16.962  26.803 -19.559  0.00  0.00      C1   N
ATOM   1734  CA  THR 6 224      18.073  25.829 -19.375  0.00  0.00      C1   C
ATOM   1735  C   THR 6 224      18.984  26.260 -18.209  0.00  0.00      C1   C
ATOM   1736  O   THR 6 224      19.171  27.462 -18.060  0.00  0.00      C1   O
ATOM   1737  CB  THR 6 224      18.889  25.784 -20.718  0.00  0.00      C1   C
ATOM   1738  OG1 THR 6 224      18.035  25.549 -21.816  0.00  0.00      C1   O
ATOM   1739  CG2 THR 6 224      19.835  24.652 -20.602  0.00  0.00      C1   C
ATOM   1740  N   THR 6 225      19.282  25.347 -17.287  0.00  0.00      C1   N
ATOM   1741  CA  THR 6 225      20.110  25.723 -16.129  0.00  0.00      C1   C
ATOM   1742  C   THR 6 225      21.474  24.996 -16.088  0.00  0.00      C1   C
ATOM   1743  O   THR 6 225      21.541  24.063 -16.876  0.00  0.00      C1   O
ATOM   1744  CB  THR 6 225      19.355  25.468 -14.809  0.00  0.00      C1   C
ATOM   1745  OG1 THR 6 225      20.011  26.225 -13.787  0.00  0.00      C1   O
ATOM   1746  CG2 THR 6 225      19.340  23.975 -14.425  0.00  0.00      C1   C
ATOM   1747  N   THR 6 226      22.317  25.206 -15.091  0.00  0.00      C1   N
ATOM   1748  CA  THR 6 226      23.539  24.344 -14.974  0.00  0.00      C1   C
ATOM   1749  C   THR 6 226      23.485  23.462 -13.701  0.00  0.00      C1   C
ATOM   1750  O   THR 6 226      22.557  23.609 -12.886  0.00  0.00      C1   O
ATOM   1751  CB  THR 6 226      24.779  25.189 -15.011  0.00  0.00      C1   C
ATOM   1752  OG1 THR 6 226      25.035  26.069 -13.913  0.00  0.00      C1   O
ATOM   1753  CG2 THR 6 226      24.857  26.072 -16.270  0.00  0.00      C1   C
ATOM   1754  N   LEU 6 227      24.531  22.711 -13.392  0.00  0.00      C1   N
ATOM   1755  CA  LEU 6 227      24.527  22.009 -12.139  0.00  0.00      C1   C
ATOM   1756  C   LEU 6 227      24.766  23.003 -10.938  0.00  0.00      C1   C
ATOM   1757  O   LEU 6 227      24.071  22.872  -9.905  0.00  0.00      C1   O
ATOM   1758  CB  LEU 6 227      25.281  20.707 -12.099  0.00  0.00      C1   C
ATOM   1759  CG  LEU 6 227      24.832  19.728 -10.965  0.00  0.00      C1   C
ATOM   1760  CD1 LEU 6 227      23.465  19.134 -11.304  0.00  0.00      C1   C
ATOM   1761  CD2 LEU 6 227      25.765  18.617 -10.579  0.00  0.00      C1   C
ATOM   1762  N   ASN 6 228      25.791  23.895 -10.980  0.00  0.00      C1   N
ATOM   1763  CA  ASN 6 228      25.973  25.001 -10.062  0.00  0.00      C1   C
ATOM   1764  C   ASN 6 228      24.712  25.777  -9.760  0.00  0.00      C1   C
ATOM   1765  O   ASN 6 228      24.311  25.901  -8.595  0.00  0.00      C1   O
ATOM   1766  CB  ASN 6 228      26.961  25.975 -10.644  0.00  0.00      C1   C
ATOM   1767  CG  ASN 6 228      27.186  27.271  -9.871  0.00  0.00      C1   C
ATOM   1768  ND2 ASN 6 228      26.567  28.355 -10.299  0.00  0.00      C1   N
ATOM   1769  OD1 ASN 6 228      27.889  27.292  -8.852  0.00  0.00      C1   O
ATOM   1770  N   ASP 6 229      24.033  26.288 -10.781  0.00  0.00      C1   N
ATOM   1771  CA  ASP 6 229      22.963  27.272 -10.655  0.00  0.00      C1   C
ATOM   1772  C   ASP 6 229      21.682  26.707  -9.899  0.00  0.00      C1   C
ATOM   1773  O   ASP 6 229      21.196  27.423  -9.050  0.00  0.00      C1   O
ATOM   1774  CB  ASP 6 229      22.456  27.899 -12.013  0.00  0.00      C1   C
ATOM   1775  CG  ASP 6 229      23.560  28.597 -12.848  0.00  0.00      C1   C
ATOM   1776  OD1 ASP 6 229      24.689  28.812 -12.345  0.00  0.00      C1   O
ATOM   1777  OD2 ASP 6 229      23.387  28.745 -14.080  0.00  0.00      C1   O
ATOM   1778  N   PHE 6 230      21.422  25.409 -10.082  0.00  0.00      C1   N
ATOM   1779  CA  PHE 6 230      20.393  24.669  -9.356  0.00  0.00      C1   C
ATOM   1780  C   PHE 6 230      20.792  24.377  -7.953  0.00  0.00      C1   C
ATOM   1781  O   PHE 6 230      20.040  24.584  -6.995  0.00  0.00      C1   O
ATOM   1782  CB  PHE 6 230      19.933  23.350 -10.070  0.00  0.00      C1   C
ATOM   1783  CG  PHE 6 230      19.647  22.175  -9.131  0.00  0.00      C1   C
ATOM   1784  CD1 PHE 6 230      20.626  21.215  -8.821  0.00  0.00      C1   C
ATOM   1785  CD2 PHE 6 230      18.318  21.978  -8.683  0.00  0.00      C1   C
ATOM   1786  CE1 PHE 6 230      20.342  20.171  -7.942  0.00  0.00      C1   C
ATOM   1787  CE2 PHE 6 230      18.078  21.043  -7.683  0.00  0.00      C1   C
ATOM   1788  CZ  PHE 6 230      19.032  20.059  -7.387  0.00  0.00      C1   C
ATOM   1789  N   ASN 6 231      21.996  23.782  -7.845  0.00  0.00      C1   N
ATOM   1790  CA  ASN 6 231      22.651  23.437  -6.554  0.00  0.00      C1   C
ATOM   1791  C   ASN 6 231      22.569  24.610  -5.557  0.00  0.00      C1   C
ATOM   1792  O   ASN 6 231      22.301  24.401  -4.385  0.00  0.00      C1   O
ATOM   1793  CB  ASN 6 231      24.083  22.842  -6.728  0.00  0.00      C1   C
ATOM   1794  CG  ASN 6 231      24.075  21.375  -7.060  0.00  0.00      C1   C
ATOM   1795  OD1 ASN 6 231      23.132  20.653  -6.687  0.00  0.00      C1   O
ATOM   1796  ND2 ASN 6 231      25.149  20.886  -7.578  0.00  0.00      C1   N
ATOM   1797  N   LEU 6 232      22.854  25.812  -5.933  0.00  0.00      C1   N
ATOM   1798  CA  LEU 6 232      22.672  27.012  -5.071  0.00  0.00      C1   C
ATOM   1799  C   LEU 6 232      21.313  27.305  -4.515  0.00  0.00      C1   C
ATOM   1800  O   LEU 6 232      21.233  27.745  -3.383  0.00  0.00      C1   O
ATOM   1801  CB  LEU 6 232      23.260  28.271  -5.790  0.00  0.00      C1   C
ATOM   1802  CG  LEU 6 232      24.753  28.208  -6.062  0.00  0.00      C1   C
ATOM   1803  CD1 LEU 6 232      25.262  29.453  -6.830  0.00  0.00      C1   C
ATOM   1804  CD2 LEU 6 232      25.732  27.991  -4.833  0.00  0.00      C1   C
ATOM   1805  N   VAL 6 233      20.294  26.979  -5.309  0.00  0.00      C1   N
ATOM   1806  CA  VAL 6 233      18.919  26.917  -4.759  0.00  0.00      C1   C
ATOM   1807  C   VAL 6 233      18.679  25.709  -3.894  0.00  0.00      C1   C
ATOM   1808  O   VAL 6 233      18.098  25.865  -2.805  0.00  0.00      C1   O
ATOM   1809  CB  VAL 6 233      17.890  27.169  -5.930  0.00  0.00      C1   C
ATOM   1810  CG1 VAL 6 233      16.510  27.464  -5.475  0.00  0.00      C1   C
ATOM   1811  CG2 VAL 6 233      18.270  28.454  -6.666  0.00  0.00      C1   C
ATOM   1812  N   ALA 6 234      19.045  24.559  -4.306  0.00  0.00      C1   N
ATOM   1813  CA  ALA 6 234      19.113  23.384  -3.409  0.00  0.00      C1   C
ATOM   1814  C   ALA 6 234      19.695  23.641  -1.995  0.00  0.00      C1   C
ATOM   1815  O   ALA 6 234      19.015  23.474  -0.968  0.00  0.00      C1   O
ATOM   1816  CB  ALA 6 234      19.797  22.199  -4.104  0.00  0.00      C1   C
ATOM   1817  N   MET 6 235      20.840  24.274  -2.033  0.00  0.00      C1   N
ATOM   1818  CA  MET 6 235      21.452  24.789  -0.822  0.00  0.00      C1   C
ATOM   1819  C   MET 6 235      20.662  25.938  -0.049  0.00  0.00      C1   C
ATOM   1820  O   MET 6 235      20.535  25.983   1.190  0.00  0.00      C1   O
ATOM   1821  CB  MET 6 235      22.857  25.387  -1.136  0.00  0.00      C1   C
ATOM   1822  CG  MET 6 235      23.903  24.272  -1.372  0.00  0.00      C1   C
ATOM   1823  SD  MET 6 235      24.120  23.205   0.093  0.00  0.00      C1   S
ATOM   1824  CE  MET 6 235      25.888  22.885   0.039  0.00  0.00      C1   C
ATOM   1825  N   LYS 6 236      20.148  26.904  -0.761  0.00  0.00      C1   N
ATOM   1826  CA  LYS 6 236      19.273  27.970  -0.257  0.00  0.00      C1   C
ATOM   1827  C   LYS 6 236      18.049  27.387   0.490  0.00  0.00      C1   C
ATOM   1828  O   LYS 6 236      17.688  27.959   1.547  0.00  0.00      C1   O
ATOM   1829  CB  LYS 6 236      18.911  28.949  -1.294  0.00  0.00      C1   C
ATOM   1830  CG  LYS 6 236      17.897  30.054  -0.903  0.00  0.00      C1   C
ATOM   1831  CD  LYS 6 236      17.939  31.173  -1.945  0.00  0.00      C1   C
ATOM   1832  CE  LYS 6 236      16.697  32.154  -1.616  0.00  0.00      C1   C
ATOM   1833  NZ  LYS 6 236      16.398  33.102  -2.651  0.00  0.00      C1   N
ATOM   1834  N   TYR 6 237      17.425  26.243   0.025  0.00  0.00      C1   N
ATOM   1835  CA  TYR 6 237      16.185  25.671   0.723  0.00  0.00      C1   C
ATOM   1836  C   TYR 6 237      16.320  24.305   1.359  0.00  0.00      C1   C
ATOM   1837  O   TYR 6 237      15.315  23.633   1.610  0.00  0.00      C1   O
ATOM   1838  CB  TYR 6 237      15.083  25.714  -0.310  0.00  0.00      C1   C
ATOM   1839  CG  TYR 6 237      14.683  27.100  -0.765  0.00  0.00      C1   C
ATOM   1840  CD1 TYR 6 237      15.025  27.414  -2.135  0.00  0.00      C1   C
ATOM   1841  CD2 TYR 6 237      14.199  28.031   0.097  0.00  0.00      C1   C
ATOM   1842  CE1 TYR 6 237      14.807  28.777  -2.548  0.00  0.00      C1   C
ATOM   1843  CE2 TYR 6 237      13.835  29.298  -0.402  0.00  0.00      C1   C
ATOM   1844  CZ  TYR 6 237      14.136  29.718  -1.692  0.00  0.00      C1   C
ATOM   1845  OH  TYR 6 237      13.749  30.870  -2.185  0.00  0.00      C1   O
ATOM   1846  N   ASN 6 238      17.564  23.899   1.637  0.00  0.00      C1   N
ATOM   1847  CA  ASN 6 238      17.994  22.775   2.465  0.00  0.00      C1   C
ATOM   1848  C   ASN 6 238      17.840  21.367   1.839  0.00  0.00      C1   C
ATOM   1849  O   ASN 6 238      17.455  20.375   2.449  0.00  0.00      C1   O
ATOM   1850  CB  ASN 6 238      17.285  22.819   3.832  0.00  0.00      C1   C
ATOM   1851  CG  ASN 6 238      17.415  24.117   4.673  0.00  0.00      C1   C
ATOM   1852  ND2 ASN 6 238      18.603  24.299   5.274  0.00  0.00      C1   N
ATOM   1853  OD1 ASN 6 238      16.607  25.002   4.723  0.00  0.00      C1   O
ATOM   1854  N   TYR 6 239      18.118  21.232   0.527  0.00  0.00      C1   N
ATOM   1855  CA  TYR 6 239      18.201  19.879  -0.102  0.00  0.00      C1   C
ATOM   1856  C   TYR 6 239      19.702  19.700  -0.357  0.00  0.00      C1   C
ATOM   1857  O   TYR 6 239      20.451  20.576  -0.669  0.00  0.00      C1   O
ATOM   1858  CB  TYR 6 239      17.404  19.782  -1.447  0.00  0.00      C1   C
ATOM   1859  CG  TYR 6 239      15.895  19.915  -1.226  0.00  0.00      C1   C
ATOM   1860  CD1 TYR 6 239      15.270  21.100  -0.974  0.00  0.00      C1   C
ATOM   1861  CD2 TYR 6 239      15.079  18.730  -1.349  0.00  0.00      C1   C
ATOM   1862  CE1 TYR 6 239      13.908  21.126  -0.744  0.00  0.00      C1   C
ATOM   1863  CE2 TYR 6 239      13.747  18.738  -1.063  0.00  0.00      C1   C
ATOM   1864  CZ  TYR 6 239      13.115  19.949  -0.751  0.00  0.00      C1   C
ATOM   1865  OH  TYR 6 239      11.791  19.980  -0.424  0.00  0.00      C1   O
ATOM   1866  N   GLU 6 240      20.160  18.435  -0.217  0.00  0.00      C1   N
ATOM   1867  CA  GLU 6 240      21.526  18.057  -0.582  0.00  0.00      C1   C
ATOM   1868  C   GLU 6 240      21.747  18.302  -2.110  0.00  0.00      C1   C
ATOM   1869  O   GLU 6 240      20.985  17.855  -2.944  0.00  0.00      C1   O
ATOM   1870  CB  GLU 6 240      21.695  16.587  -0.294  0.00  0.00      C1   C
ATOM   1871  CG  GLU 6 240      21.664  16.266   1.246  0.00  0.00      C1   C
ATOM   1872  CD  GLU 6 240      22.148  14.830   1.602  0.00  0.00      C1   C
ATOM   1873  OE1 GLU 6 240      22.097  13.936   0.738  0.00  0.00      C1   O
ATOM   1874  OE2 GLU 6 240      22.623  14.601   2.776  0.00  0.00      C1   O
ATOM   1875  N   PRO 6 241      22.877  18.989  -2.406  0.00  0.00      C1   N
ATOM   1876  CA  PRO 6 241      23.221  19.280  -3.796  0.00  0.00      C1   C
ATOM   1877  C   PRO 6 241      23.564  17.936  -4.455  0.00  0.00      C1   C
ATOM   1878  O   PRO 6 241      23.938  16.924  -3.909  0.00  0.00      C1   O
ATOM   1879  CB  PRO 6 241      24.290  20.337  -3.762  0.00  0.00      C1   C
ATOM   1880  CG  PRO 6 241      24.964  19.969  -2.422  0.00  0.00      C1   C
ATOM   1881  CD  PRO 6 241      23.966  19.375  -1.508  0.00  0.00      C1   C
ATOM   1882  N   LEU 6 242      23.429  18.001  -5.791  0.00  0.00      C1   N
ATOM   1883  CA  LEU 6 242      23.771  16.808  -6.669  0.00  0.00      C1   C
ATOM   1884  C   LEU 6 242      25.273  16.701  -6.976  0.00  0.00      C1   C
ATOM   1885  O   LEU 6 242      25.931  17.726  -7.220  0.00  0.00      C1   O
ATOM   1886  CB  LEU 6 242      23.043  16.676  -8.078  0.00  0.00      C1   C
ATOM   1887  CG  LEU 6 242      21.530  16.403  -8.157  0.00  0.00      C1   C
ATOM   1888  CD1 LEU 6 242      21.272  15.613  -9.460  0.00  0.00      C1   C
ATOM   1889  CD2 LEU 6 242      20.952  15.645  -7.048  0.00  0.00      C1   C
ATOM   1890  N   THR 6 243      25.767  15.465  -7.039  0.00  0.00      C1   N
ATOM   1891  CA  THR 6 243      27.081  15.265  -7.595  0.00  0.00      C1   C
ATOM   1892  C   THR 6 243      27.026  14.505  -9.008  0.00  0.00      C1   C
ATOM   1893  O   THR 6 243      25.916  14.277  -9.496  0.00  0.00      C1   O
ATOM   1894  CB  THR 6 243      27.960  14.417  -6.655  0.00  0.00      C1   C
ATOM   1895  OG1 THR 6 243      27.147  13.236  -6.392  0.00  0.00      C1   O
ATOM   1896  CG2 THR 6 243      28.379  14.901  -5.321  0.00  0.00      C1   C
ATOM   1897  N   GLN 6 244      28.163  14.260  -9.650  0.00  0.00      C1   N
ATOM   1898  CA  GLN 6 244      28.239  13.547 -10.989  0.00  0.00      C1   C
ATOM   1899  C   GLN 6 244      27.648  12.144 -10.801  0.00  0.00      C1   C
ATOM   1900  O   GLN 6 244      26.887  11.743 -11.669  0.00  0.00      C1   O
ATOM   1901  CB  GLN 6 244      29.665  13.514 -11.462  0.00  0.00      C1   C
ATOM   1902  CG  GLN 6 244      29.776  13.299 -12.984  0.00  0.00      C1   C
ATOM   1903  CD  GLN 6 244      31.207  13.597 -13.497  0.00  0.00      C1   C
ATOM   1904  OE1 GLN 6 244      31.897  14.476 -12.937  0.00  0.00      C1   O
ATOM   1905  NE2 GLN 6 244      31.710  12.825 -14.422  0.00  0.00      C1   N
ATOM   1906  N   ASP 6 245      27.990  11.350  -9.742  0.00  0.00      C1   N
ATOM   1907  CA  ASP 6 245      27.324  10.111  -9.257  0.00  0.00      C1   C
ATOM   1908  C   ASP 6 245      25.820  10.274  -9.217  0.00  0.00      C1   C
ATOM   1909  O   ASP 6 245      25.112   9.383  -9.690  0.00  0.00      C1   O
ATOM   1910  CB  ASP 6 245      28.015   9.535  -7.942  0.00  0.00      C1   C
ATOM   1911  CG  ASP 6 245      29.507   9.269  -7.919  0.00  0.00      C1   C
ATOM   1912  OD1 ASP 6 245      29.991   8.929  -6.818  0.00  0.00      C1   O
ATOM   1913  OD2 ASP 6 245      30.271   9.377  -8.936  0.00  0.00      C1   O
ATOM   1914  N   HIS 6 246      25.299  11.297  -8.561  0.00  0.00      C1   N
ATOM   1915  CA  HIS 6 246      23.878  11.485  -8.593  0.00  0.00      C1   C
ATOM   1916  C   HIS 6 246      23.194  11.903  -9.904  0.00  0.00      C1   C
ATOM   1917  O   HIS 6 246      22.170  11.362 -10.231  0.00  0.00      C1   O
ATOM   1918  CB  HIS 6 246      23.382  12.501  -7.501  0.00  0.00      C1   C
ATOM   1919  CG  HIS 6 246      23.834  12.395  -6.071  0.00  0.00      C1   C
ATOM   1920  ND1 HIS 6 246      24.216  13.515  -5.285  0.00  0.00      C1   N
ATOM   1921  CD2 HIS 6 246      24.081  11.278  -5.345  0.00  0.00      C1   C
ATOM   1922  CE1 HIS 6 246      24.802  13.044  -4.151  0.00  0.00      C1   C
ATOM   1923  NE2 HIS 6 246      24.678  11.699  -4.155  0.00  0.00      C1   N
ATOM   1924  N   VAL 6 247      23.852  12.694 -10.767  0.00  0.00      C1   N
ATOM   1925  CA  VAL 6 247      23.453  12.905 -12.180  0.00  0.00      C1   C
ATOM   1926  C   VAL 6 247      23.503  11.678 -13.011  0.00  0.00      C1   C
ATOM   1927  O   VAL 6 247      22.539  11.473 -13.677  0.00  0.00      C1   O
ATOM   1928  CB  VAL 6 247      24.154  14.152 -12.773  0.00  0.00      C1   C
ATOM   1929  CG1 VAL 6 247      23.842  14.285 -14.277  0.00  0.00      C1   C
ATOM   1930  CG2 VAL 6 247      23.745  15.454 -12.143  0.00  0.00      C1   C
ATOM   1931  N   ASP 6 248      24.575  10.863 -12.920  0.00  0.00      C1   N
ATOM   1932  CA  ASP 6 248      24.646   9.506 -13.552  0.00  0.00      C1   C
ATOM   1933  C   ASP 6 248      23.500   8.569 -13.130  0.00  0.00      C1   C
ATOM   1934  O   ASP 6 248      22.958   7.887 -14.026  0.00  0.00      C1   O
ATOM   1935  CB  ASP 6 248      25.948   8.767 -13.325  0.00  0.00      C1   C
ATOM   1936  CG  ASP 6 248      27.312   9.399 -13.775  0.00  0.00      C1   C
ATOM   1937  OD1 ASP 6 248      28.383   8.832 -13.491  0.00  0.00      C1   O
ATOM   1938  OD2 ASP 6 248      27.357  10.401 -14.479  0.00  0.00      C1   O
ATOM   1939  N   ILE 6 249      23.138   8.596 -11.897  0.00  0.00      C1   N
ATOM   1940  CA  ILE 6 249      22.007   7.776 -11.376  0.00  0.00      C1   C
ATOM   1941  C   ILE 6 249      20.645   8.244 -11.891  0.00  0.00      C1   C
ATOM   1942  O   ILE 6 249      19.753   7.387 -12.039  0.00  0.00      C1   O
ATOM   1943  CB  ILE 6 249      22.128   7.700  -9.784  0.00  0.00      C1   C
ATOM   1944  CG1 ILE 6 249      23.160   6.617  -9.303  0.00  0.00      C1   C
ATOM   1945  CG2 ILE 6 249      20.813   7.749  -8.918  0.00  0.00      C1   C
ATOM   1946  CD1 ILE 6 249      22.701   5.092  -9.469  0.00  0.00      C1   C
ATOM   1947  N   LEU 6 250      20.426   9.573 -12.242  0.00  0.00      C1   N
ATOM   1948  CA  LEU 6 250      19.207   9.987 -12.886  0.00  0.00      C1   C
ATOM   1949  C   LEU 6 250      19.248   9.880 -14.428  0.00  0.00      C1   C
ATOM   1950  O   LEU 6 250      18.215   9.937 -15.077  0.00  0.00      C1   O
ATOM   1951  CB  LEU 6 250      18.889  11.437 -12.378  0.00  0.00      C1   C
ATOM   1952  CG  LEU 6 250      18.318  11.547 -10.950  0.00  0.00      C1   C
ATOM   1953  CD1 LEU 6 250      18.282  13.033 -10.710  0.00  0.00      C1   C
ATOM   1954  CD2 LEU 6 250      17.024  10.882 -10.826  0.00  0.00      C1   C
ATOM   1955  N   GLY 6 251      20.444   9.597 -15.025  0.00  0.00      C1   N
ATOM   1956  CA  GLY 6 251      20.571   9.332 -16.512  0.00  0.00      C1   C
ATOM   1957  C   GLY 6 251      19.664   8.201 -17.014  0.00  0.00      C1   C
ATOM   1958  O   GLY 6 251      19.061   8.572 -18.005  0.00  0.00      C1   O
ATOM   1959  N   PRO 6 252      19.449   6.994 -16.447  0.00  0.00      C1   N
ATOM   1960  CA  PRO 6 252      18.550   5.957 -17.025  0.00  0.00      C1   C
ATOM   1961  C   PRO 6 252      17.137   6.481 -17.166  0.00  0.00      C1   C
ATOM   1962  O   PRO 6 252      16.638   6.619 -18.238  0.00  0.00      C1   O
ATOM   1963  CB  PRO 6 252      18.701   4.762 -16.137  0.00  0.00      C1   C
ATOM   1964  CG  PRO 6 252      20.077   4.922 -15.464  0.00  0.00      C1   C
ATOM   1965  CD  PRO 6 252      20.232   6.454 -15.367  0.00  0.00      C1   C
ATOM   1966  N   LEU 6 253      16.543   7.022 -16.122  0.00  0.00      C1   N
ATOM   1967  CA  LEU 6 253      15.223   7.723 -16.121  0.00  0.00      C1   C
ATOM   1968  C   LEU 6 253      15.096   8.836 -17.171  0.00  0.00      C1   C
ATOM   1969  O   LEU 6 253      14.134   8.755 -17.952  0.00  0.00      C1   O
ATOM   1970  CB  LEU 6 253      14.879   8.082 -14.688  0.00  0.00      C1   C
ATOM   1971  CG  LEU 6 253      13.451   8.562 -14.430  0.00  0.00      C1   C
ATOM   1972  CD1 LEU 6 253      12.459   7.487 -14.888  0.00  0.00      C1   C
ATOM   1973  CD2 LEU 6 253      13.132   8.778 -12.927  0.00  0.00      C1   C
ATOM   1974  N   SER 6 254      16.045   9.717 -17.262  0.00  0.00      C1   N
ATOM   1975  CA  SER 6 254      16.166  10.753 -18.257  0.00  0.00      C1   C
ATOM   1976  C   SER 6 254      16.185  10.225 -19.643  0.00  0.00      C1   C
ATOM   1977  O   SER 6 254      15.465  10.704 -20.534  0.00  0.00      C1   O
ATOM   1978  CB  SER 6 254      17.483  11.529 -17.910  0.00  0.00      C1   C
ATOM   1979  OG  SER 6 254      17.664  12.410 -18.895  0.00  0.00      C1   O
ATOM   1980  N   ALA 6 255      17.022   9.210 -19.983  0.00  0.00      C1   N
ATOM   1981  CA  ALA 6 255      17.069   8.554 -21.307  0.00  0.00      C1   C
ATOM   1982  C   ALA 6 255      15.686   7.980 -21.643  0.00  0.00      C1   C
ATOM   1983  O   ALA 6 255      15.088   8.349 -22.680  0.00  0.00      C1   O
ATOM   1984  CB  ALA 6 255      18.114   7.493 -21.324  0.00  0.00      C1   C
ATOM   1985  N   GLN 6 256      15.064   7.200 -20.687  0.00  0.00      C1   N
ATOM   1986  CA  GLN 6 256      13.761   6.655 -20.975  0.00  0.00      C1   C
ATOM   1987  C   GLN 6 256      12.573   7.633 -21.199  0.00  0.00      C1   C
ATOM   1988  O   GLN 6 256      11.802   7.401 -22.072  0.00  0.00      C1   O
ATOM   1989  CB  GLN 6 256      13.348   5.624 -19.917  0.00  0.00      C1   C
ATOM   1990  CG  GLN 6 256      14.296   4.398 -19.734  0.00  0.00      C1   C
ATOM   1991  CD  GLN 6 256      14.632   3.732 -21.053  0.00  0.00      C1   C
ATOM   1992  OE1 GLN 6 256      15.353   4.204 -21.912  0.00  0.00      C1   O
ATOM   1993  NE2 GLN 6 256      14.095   2.536 -21.272  0.00  0.00      C1   N
ATOM   1994  N   THR 6 257      12.480   8.677 -20.420  0.00  0.00      C1   N
ATOM   1995  CA  THR 6 257      11.577   9.811 -20.646  0.00  0.00      C1   C
ATOM   1996  C   THR 6 257      11.948  10.785 -21.765  0.00  0.00      C1   C
ATOM   1997  O   THR 6 257      11.106  11.612 -22.098  0.00  0.00      C1   O
ATOM   1998  CB  THR 6 257      11.426  10.588 -19.332  0.00  0.00      C1   C
ATOM   1999  OG1 THR 6 257      12.672  11.150 -18.910  0.00  0.00      C1   O
ATOM   2000  CG2 THR 6 257      10.844   9.800 -18.142  0.00  0.00      C1   C
ATOM   2001  N   GLY 6 258      13.137  10.681 -22.422  0.00  0.00      C1   N
ATOM   2002  CA  GLY 6 258      13.814  11.684 -23.315  0.00  0.00      C1   C
ATOM   2003  C   GLY 6 258      13.995  13.076 -22.742  0.00  0.00      C1   C
ATOM   2004  O   GLY 6 258      14.132  13.995 -23.583  0.00  0.00      C1   O
ATOM   2005  N   ILE 6 259      13.944  13.198 -21.376  0.00  0.00      C1   N
ATOM   2006  CA  ILE 6 259      14.057  14.490 -20.743  0.00  0.00      C1   C
ATOM   2007  C   ILE 6 259      15.269  14.520 -19.794  0.00  0.00      C1   C
ATOM   2008  O   ILE 6 259      15.434  13.684 -18.906  0.00  0.00      C1   O
ATOM   2009  CB  ILE 6 259      12.759  14.874 -19.998  0.00  0.00      C1   C
ATOM   2010  CG1 ILE 6 259      11.686  15.132 -21.018  0.00  0.00      C1   C
ATOM   2011  CG2 ILE 6 259      12.825  15.985 -18.986  0.00  0.00      C1   C
ATOM   2012  CD1 ILE 6 259      10.225  15.344 -20.488  0.00  0.00      C1   C
ATOM   2013  N   ALA 6 260      16.134  15.442 -20.019  0.00  0.00      C1   N
ATOM   2014  CA  ALA 6 260      17.445  15.455 -19.456  0.00  0.00      C1   C
ATOM   2015  C   ALA 6 260      17.482  15.993 -18.004  0.00  0.00      C1   C
ATOM   2016  O   ALA 6 260      16.606  16.800 -17.628  0.00  0.00      C1   O
ATOM   2017  CB  ALA 6 260      18.370  16.201 -20.458  0.00  0.00      C1   C
ATOM   2018  N   VAL 6 261      18.432  15.500 -17.271  0.00  0.00      C1   N
ATOM   2019  CA  VAL 6 261      18.446  15.643 -15.804  0.00  0.00      C1   C
ATOM   2020  C   VAL 6 261      18.394  17.123 -15.422  0.00  0.00      C1   C
ATOM   2021  O   VAL 6 261      17.540  17.507 -14.593  0.00  0.00      C1   O
ATOM   2022  CB  VAL 6 261      19.594  14.918 -15.127  0.00  0.00      C1   C
ATOM   2023  CG1 VAL 6 261      19.672  15.179 -13.635  0.00  0.00      C1   C
ATOM   2024  CG2 VAL 6 261      19.393  13.395 -15.289  0.00  0.00      C1   C
ATOM   2025  N   LEU 6 262      19.291  17.920 -15.853  0.00  0.00      C1   N
ATOM   2026  CA  LEU 6 262      19.355  19.431 -15.781  0.00  0.00      C1   C
ATOM   2027  C   LEU 6 262      18.022  20.176 -16.193  0.00  0.00      C1   C
ATOM   2028  O   LEU 6 262      17.700  21.116 -15.515  0.00  0.00      C1   O
ATOM   2029  CB  LEU 6 262      20.633  19.838 -16.504  0.00  0.00      C1   C
ATOM   2030  CG  LEU 6 262      21.827  19.589 -15.533  0.00  0.00      C1   C
ATOM   2031  CD1 LEU 6 262      23.234  20.051 -16.046  0.00  0.00      C1   C
ATOM   2032  CD2 LEU 6 262      21.630  20.225 -14.197  0.00  0.00      C1   C
ATOM   2033  N   ASP 6 263      17.149  19.592 -17.020  0.00  0.00      C1   N
ATOM   2034  CA  ASP 6 263      15.769  20.153 -17.126  0.00  0.00      C1   C
ATOM   2035  C   ASP 6 263      14.910  19.902 -15.936  0.00  0.00      C1   C
ATOM   2036  O   ASP 6 263      14.181  20.855 -15.529  0.00  0.00      C1   O
ATOM   2037  CB  ASP 6 263      15.180  19.636 -18.435  0.00  0.00      C1   C
ATOM   2038  CG  ASP 6 263      16.108  19.986 -19.637  0.00  0.00      C1   C
ATOM   2039  OD1 ASP 6 263      15.769  19.536 -20.743  0.00  0.00      C1   O
ATOM   2040  OD2 ASP 6 263      17.079  20.809 -19.618  0.00  0.00      C1   O
ATOM   2041  N   MET 6 264      14.842  18.711 -15.376  0.00  0.00      C1   N
ATOM   2042  CA  MET 6 264      14.149  18.429 -14.072  0.00  0.00      C1   C
ATOM   2043  C   MET 6 264      14.679  19.234 -12.880  0.00  0.00      C1   C
ATOM   2044  O   MET 6 264      13.947  19.730 -12.071  0.00  0.00      C1   O
ATOM   2045  CB  MET 6 264      14.148  16.861 -13.874  0.00  0.00      C1   C
ATOM   2046  CG  MET 6 264      12.800  16.580 -13.136  0.00  0.00      C1   C
ATOM   2047  SD  MET 6 264      11.312  17.312 -13.998  0.00  0.00      C1   S
ATOM   2048  CE  MET 6 264      10.846  15.774 -14.934  0.00  0.00      C1   C
ATOM   2049  N   CYS 6 265      16.017  19.416 -12.845  0.00  0.00      C1   N
ATOM   2050  CA  CYS 6 265      16.722  20.334 -11.970  0.00  0.00      C1   C
ATOM   2051  C   CYS 6 265      16.260  21.762 -12.179  0.00  0.00      C1   C
ATOM   2052  O   CYS 6 265      15.976  22.393 -11.162  0.00  0.00      C1   O
ATOM   2053  CB  CYS 6 265      18.172  20.074 -12.209  0.00  0.00      C1   C
ATOM   2054  SG  CYS 6 265      18.763  18.449 -11.764  0.00  0.00      C1   S
ATOM   2055  N   ALA 6 266      16.206  22.293 -13.406  0.00  0.00      C1   N
ATOM   2056  CA  ALA 6 266      15.691  23.669 -13.671  0.00  0.00      C1   C
ATOM   2057  C   ALA 6 266      14.218  23.917 -13.343  0.00  0.00      C1   C
ATOM   2058  O   ALA 6 266      13.949  25.037 -12.878  0.00  0.00      C1   O
ATOM   2059  CB  ALA 6 266      15.799  24.037 -15.108  0.00  0.00      C1   C
ATOM   2060  N   SER 6 267      13.366  22.899 -13.632  0.00  0.00      C1   N
ATOM   2061  CA  SER 6 267      12.093  22.963 -12.981  0.00  0.00      C1   C
ATOM   2062  C   SER 6 267      12.056  22.960 -11.445  0.00  0.00      C1   C
ATOM   2063  O   SER 6 267      11.471  23.790 -10.851  0.00  0.00      C1   O
ATOM   2064  CB  SER 6 267      11.055  21.915 -13.557  0.00  0.00      C1   C
ATOM   2065  OG  SER 6 267      11.186  21.988 -14.955  0.00  0.00      C1   O
ATOM   2066  N   LEU 6 268      12.749  22.019 -10.784  0.00  0.00      C1   N
ATOM   2067  CA  LEU 6 268      12.836  22.005  -9.314  0.00  0.00      C1   C
ATOM   2068  C   LEU 6 268      13.414  23.322  -8.814  0.00  0.00      C1   C
ATOM   2069  O   LEU 6 268      12.830  23.793  -7.837  0.00  0.00      C1   O
ATOM   2070  CB  LEU 6 268      13.625  20.759  -8.828  0.00  0.00      C1   C
ATOM   2071  CG  LEU 6 268      13.816  20.652  -7.326  0.00  0.00      C1   C
ATOM   2072  CD1 LEU 6 268      12.469  20.668  -6.633  0.00  0.00      C1   C
ATOM   2073  CD2 LEU 6 268      14.573  19.439  -6.808  0.00  0.00      C1   C
ATOM   2074  N   LYS 6 269      14.504  23.847  -9.390  0.00  0.00      C1   N
ATOM   2075  CA  LYS 6 269      15.068  25.153  -8.989  0.00  0.00      C1   C
ATOM   2076  C   LYS 6 269      13.895  26.225  -8.923  0.00  0.00      C1   C
ATOM   2077  O   LYS 6 269      13.756  26.867  -7.898  0.00  0.00      C1   O
ATOM   2078  CB  LYS 6 269      16.106  25.522 -10.038  0.00  0.00      C1   C
ATOM   2079  CG  LYS 6 269      16.937  26.727  -9.681  0.00  0.00      C1   C
ATOM   2080  CD  LYS 6 269      17.834  27.160 -10.803  0.00  0.00      C1   C
ATOM   2081  CE  LYS 6 269      17.186  27.528 -12.123  0.00  0.00      C1   C
ATOM   2082  NZ  LYS 6 269      16.628  28.901 -12.019  0.00  0.00      C1   N
ATOM   2083  N   GLU 6 270      13.005  26.325  -9.984  0.00  0.00      C1   N
ATOM   2084  CA  GLU 6 270      11.845  27.225  -9.995  0.00  0.00      C1   C
ATOM   2085  C   GLU 6 270      10.725  26.914  -8.978  0.00  0.00      C1   C
ATOM   2086  O   GLU 6 270      10.195  27.859  -8.350  0.00  0.00      C1   O
ATOM   2087  CB  GLU 6 270      11.407  27.354 -11.449  0.00  0.00      C1   C
ATOM   2088  CG  GLU 6 270      10.450  28.523 -11.667  0.00  0.00      C1   C
ATOM   2089  CD  GLU 6 270      10.918  29.989 -11.278  0.00  0.00      C1   C
ATOM   2090  OE1 GLU 6 270      12.113  30.343 -11.260  0.00  0.00      C1   O
ATOM   2091  OE2 GLU 6 270       9.957  30.743 -11.012  0.00  0.00      C1   O
ATOM   2092  N   LEU 6 271      10.466  25.606  -8.652  0.00  0.00      C1   N
ATOM   2093  CA  LEU 6 271       9.602  25.115  -7.555  0.00  0.00      C1   C
ATOM   2094  C   LEU 6 271      10.072  25.545  -6.157  0.00  0.00      C1   C
ATOM   2095  O   LEU 6 271       9.241  26.021  -5.378  0.00  0.00      C1   O
ATOM   2096  CB  LEU 6 271       9.382  23.614  -7.610  0.00  0.00      C1   C
ATOM   2097  CG  LEU 6 271       8.657  23.116  -8.832  0.00  0.00      C1   C
ATOM   2098  CD1 LEU 6 271       8.338  21.584  -8.693  0.00  0.00      C1   C
ATOM   2099  CD2 LEU 6 271       7.356  23.917  -9.084  0.00  0.00      C1   C
ATOM   2100  N   LEU 6 272      11.371  25.237  -5.841  0.00  0.00      C1   N
ATOM   2101  CA  LEU 6 272      12.027  25.706  -4.583  0.00  0.00      C1   C
ATOM   2102  C   LEU 6 272      12.140  27.243  -4.398  0.00  0.00      C1   C
ATOM   2103  O   LEU 6 272      11.921  27.686  -3.239  0.00  0.00      C1   O
ATOM   2104  CB  LEU 6 272      13.459  25.063  -4.464  0.00  0.00      C1   C
ATOM   2105  CG  LEU 6 272      13.671  23.484  -4.619  0.00  0.00      C1   C
ATOM   2106  CD1 LEU 6 272      15.169  23.208  -4.713  0.00  0.00      C1   C
ATOM   2107  CD2 LEU 6 272      13.028  22.701  -3.444  0.00  0.00      C1   C
ATOM   2108  N   GLN 6 273      12.662  27.962  -5.379  0.00  0.00      C1   N
ATOM   2109  CA  GLN 6 273      12.754  29.435  -5.432  0.00  0.00      C1   C
ATOM   2110  C   GLN 6 273      11.321  30.056  -5.158  0.00  0.00      C1   C
ATOM   2111  O   GLN 6 273      11.287  30.996  -4.431  0.00  0.00      C1   O
ATOM   2112  CB  GLN 6 273      13.423  29.949  -6.698  0.00  0.00      C1   C
ATOM   2113  CG  GLN 6 273      13.812  31.451  -6.542  0.00  0.00      C1   C
ATOM   2114  CD  GLN 6 273      15.141  31.566  -5.745  0.00  0.00      C1   C
ATOM   2115  NE2 GLN 6 273      16.268  31.284  -6.369  0.00  0.00      C1   N
ATOM   2116  OE1 GLN 6 273      15.132  31.762  -4.524  0.00  0.00      C1   O
ATOM   2117  N   ASN 6 274      10.212  29.589  -5.764  0.00  0.00      C1   N
ATOM   2118  CA  ASN 6 274       8.936  30.342  -5.907  0.00  0.00      C1   C
ATOM   2119  C   ASN 6 274       7.617  29.633  -5.557  0.00  0.00      C1   C
ATOM   2120  O   ASN 6 274       6.518  30.276  -5.560  0.00  0.00      C1   O
ATOM   2121  CB  ASN 6 274       8.923  31.138  -7.228  0.00  0.00      C1   C
ATOM   2122  CG  ASN 6 274      10.018  32.297  -7.249  0.00  0.00      C1   C
ATOM   2123  OD1 ASN 6 274      10.115  33.213  -6.406  0.00  0.00      C1   O
ATOM   2124  ND2 ASN 6 274      10.777  32.372  -8.359  0.00  0.00      C1   N
ATOM   2125  N   GLY 6 275       7.582  28.321  -5.262  0.00  0.00      C1   N
ATOM   2126  CA  GLY 6 275       6.356  27.725  -4.625  0.00  0.00      C1   C
ATOM   2127  C   GLY 6 275       5.615  26.788  -5.613  0.00  0.00      C1   C
ATOM   2128  O   GLY 6 275       5.798  26.719  -6.814  0.00  0.00      C1   O
ATOM   2129  N   MET 6 276       4.653  26.070  -5.047  0.00  0.00      C1   N
ATOM   2130  CA  MET 6 276       3.565  25.395  -5.778  0.00  0.00      C1   C
ATOM   2131  C   MET 6 276       2.403  26.363  -6.281  0.00  0.00      C1   C
ATOM   2132  O   MET 6 276       1.897  26.205  -7.330  0.00  0.00      C1   O
ATOM   2133  CB  MET 6 276       2.962  24.221  -4.879  0.00  0.00      C1   C
ATOM   2134  CG  MET 6 276       3.994  23.139  -4.584  0.00  0.00      C1   C
ATOM   2135  SD  MET 6 276       4.502  21.938  -5.930  0.00  0.00      C1   S
ATOM   2136  CE  MET 6 276       2.854  21.208  -6.238  0.00  0.00      C1   C
ATOM   2137  N   ASN 6 277       2.058  27.371  -5.475  0.00  0.00      C1   N
ATOM   2138  CA  ASN 6 277       1.003  28.344  -5.669  0.00  0.00      C1   C
ATOM   2139  C   ASN 6 277      -0.313  27.818  -6.292  0.00  0.00      C1   C
ATOM   2140  O   ASN 6 277      -0.619  28.194  -7.432  0.00  0.00      C1   O
ATOM   2141  CB  ASN 6 277       1.663  29.474  -6.439  0.00  0.00      C1   C
ATOM   2142  CG  ASN 6 277       2.907  30.070  -5.927  0.00  0.00      C1   C
ATOM   2143  ND2 ASN 6 277       3.926  30.204  -6.789  0.00  0.00      C1   N
ATOM   2144  OD1 ASN 6 277       2.997  30.587  -4.835  0.00  0.00      C1   O
ATOM   2145  N   GLY 6 278      -0.919  26.889  -5.576  0.00  0.00      C1   N
ATOM   2146  CA  GLY 6 278      -2.261  26.409  -5.889  0.00  0.00      C1   C
ATOM   2147  C   GLY 6 278      -2.348  25.143  -6.762  0.00  0.00      C1   C
ATOM   2148  O   GLY 6 278      -3.409  24.473  -6.789  0.00  0.00      C1   O
ATOM   2149  N   ARG 6 279      -1.315  24.851  -7.548  0.00  0.00      C1   N
ATOM   2150  CA  ARG 6 279      -1.083  23.726  -8.386  0.00  0.00      C1   C
ATOM   2151  C   ARG 6 279      -0.571  22.421  -7.714  0.00  0.00      C1   C
ATOM   2152  O   ARG 6 279      -0.077  22.479  -6.595  0.00  0.00      C1   O
ATOM   2153  CB  ARG 6 279      -0.291  24.186  -9.561  0.00  0.00      C1   C
ATOM   2154  CG  ARG 6 279      -1.103  25.163 -10.514  0.00  0.00      C1   C
ATOM   2155  CD  ARG 6 279      -0.386  25.409 -11.852  0.00  0.00      C1   C
ATOM   2156  NE  ARG 6 279       0.965  26.001 -11.590  0.00  0.00      C1   N
ATOM   2157  CZ  ARG 6 279       1.662  26.855 -12.321  0.00  0.00      C1   C
ATOM   2158  NH1 ARG 6 279       1.392  27.151 -13.622  0.00  0.00      C1   N
ATOM   2159  NH2 ARG 6 279       2.803  27.412 -11.868  0.00  0.00      C1   N
ATOM   2160  N   THR 6 280      -0.873  21.289  -8.429  0.00  0.00      C1   N
ATOM   2161  CA  THR 6 280      -0.690  19.924  -7.885  0.00  0.00      C1   C
ATOM   2162  C   THR 6 280       0.369  19.149  -8.681  0.00  0.00      C1   C
ATOM   2163  O   THR 6 280       0.375  19.262  -9.914  0.00  0.00      C1   O
ATOM   2164  CB  THR 6 280      -1.995  19.183  -7.641  0.00  0.00      C1   C
ATOM   2165  OG1 THR 6 280      -2.705  19.037  -8.820  0.00  0.00      C1   O
ATOM   2166  CG2 THR 6 280      -2.946  19.744  -6.626  0.00  0.00      C1   C
ATOM   2167  N   ILE 6 281       1.125  18.266  -8.029  0.00  0.00      C1   N
ATOM   2168  CA  ILE 6 281       1.985  17.209  -8.700  0.00  0.00      C1   C
ATOM   2169  C   ILE 6 281       1.735  15.883  -8.027  0.00  0.00      C1   C
ATOM   2170  O   ILE 6 281       1.964  15.701  -6.856  0.00  0.00      C1   O
ATOM   2171  CB  ILE 6 281       3.513  17.587  -8.567  0.00  0.00      C1   C
ATOM   2172  CG1 ILE 6 281       3.791  19.011  -9.146  0.00  0.00      C1   C
ATOM   2173  CG2 ILE 6 281       4.410  16.602  -9.326  0.00  0.00      C1   C
ATOM   2174  CD1 ILE 6 281       5.147  19.561  -9.234  0.00  0.00      C1   C
ATOM   2175  N   LEU 6 282       1.152  14.981  -8.824  0.00  0.00      C1   N
ATOM   2176  CA  LEU 6 282       0.597  13.636  -8.366  0.00  0.00      C1   C
ATOM   2177  C   LEU 6 282      -0.483  13.732  -7.278  0.00  0.00      C1   C
ATOM   2178  O   LEU 6 282      -0.546  12.874  -6.404  0.00  0.00      C1   O
ATOM   2179  CB  LEU 6 282       1.763  12.651  -8.169  0.00  0.00      C1   C
ATOM   2180  CG  LEU 6 282       2.622  12.496  -9.421  0.00  0.00      C1   C
ATOM   2181  CD1 LEU 6 282       3.770  11.589  -8.953  0.00  0.00      C1   C
ATOM   2182  CD2 LEU 6 282       1.888  11.869 -10.681  0.00  0.00      C1   C
ATOM   2183  N   GLY 6 283      -1.319  14.734  -7.369  0.00  0.00      C1   N
ATOM   2184  CA  GLY 6 283      -2.287  15.003  -6.277  0.00  0.00      C1   C
ATOM   2185  C   GLY 6 283      -1.706  15.541  -4.982  0.00  0.00      C1   C
ATOM   2186  O   GLY 6 283      -2.393  15.528  -3.971  0.00  0.00      C1   O
ATOM   2187  N   SER 6 284      -0.424  15.968  -4.993  0.00  0.00      C1   N
ATOM   2188  CA  SER 6 284       0.262  16.635  -3.879  0.00  0.00      C1   C
ATOM   2189  C   SER 6 284       0.458  18.126  -4.096  0.00  0.00      C1   C
ATOM   2190  O   SER 6 284       0.526  18.668  -5.215  0.00  0.00      C1   O
ATOM   2191  CB  SER 6 284       1.625  15.983  -3.587  0.00  0.00      C1   C
ATOM   2192  OG  SER 6 284       2.079  16.313  -2.265  0.00  0.00      C1   O
ATOM   2193  N   ALA 6 285       0.414  18.877  -3.009  0.00  0.00      C1   N
ATOM   2194  CA  ALA 6 285       0.464  20.363  -2.969  0.00  0.00      C1   C
ATOM   2195  C   ALA 6 285       1.775  20.805  -2.219  0.00  0.00      C1   C
ATOM   2196  O   ALA 6 285       1.834  21.888  -1.629  0.00  0.00      C1   O
ATOM   2197  CB  ALA 6 285      -0.768  20.949  -2.232  0.00  0.00      C1   C
ATOM   2198  N   LEU 6 286       2.793  19.951  -2.238  0.00  0.00      C1   N
ATOM   2199  CA  LEU 6 286       4.128  20.016  -1.753  0.00  0.00      C1   C
ATOM   2200  C   LEU 6 286       4.993  18.872  -2.388  0.00  0.00      C1   C
ATOM   2201  O   LEU 6 286       4.562  17.997  -3.138  0.00  0.00      C1   O
ATOM   2202  CB  LEU 6 286       4.122  20.057  -0.172  0.00  0.00      C1   C
ATOM   2203  CG  LEU 6 286       3.328  19.014   0.525  0.00  0.00      C1   C
ATOM   2204  CD1 LEU 6 286       3.954  17.563   0.469  0.00  0.00      C1   C
ATOM   2205  CD2 LEU 6 286       3.335  19.368   2.009  0.00  0.00      C1   C
ATOM   2206  N   LEU 6 287       6.340  19.040  -2.209  0.00  0.00      C1   N
ATOM   2207  CA  LEU 6 287       7.367  18.207  -2.848  0.00  0.00      C1   C
ATOM   2208  C   LEU 6 287       7.461  16.862  -2.090  0.00  0.00      C1   C
ATOM   2209  O   LEU 6 287       7.618  16.927  -0.843  0.00  0.00      C1   O
ATOM   2210  CB  LEU 6 287       8.692  18.911  -2.768  0.00  0.00      C1   C
ATOM   2211  CG  LEU 6 287       9.025  19.873  -3.945  0.00  0.00      C1   C
ATOM   2212  CD1 LEU 6 287       7.907  20.831  -4.420  0.00  0.00      C1   C
ATOM   2213  CD2 LEU 6 287      10.168  20.808  -3.601  0.00  0.00      C1   C
ATOM   2214  N   GLU 6 288       7.448  15.700  -2.788  0.00  0.00      C1   N
ATOM   2215  CA  GLU 6 288       7.373  14.433  -2.102  0.00  0.00      C1   C
ATOM   2216  C   GLU 6 288       8.479  13.507  -2.545  0.00  0.00      C1   C
ATOM   2217  O   GLU 6 288       8.727  13.436  -3.768  0.00  0.00      C1   O
ATOM   2218  CB  GLU 6 288       5.938  13.866  -2.172  0.00  0.00      C1   C
ATOM   2219  CG  GLU 6 288       5.058  14.559  -1.183  0.00  0.00      C1   C
ATOM   2220  CD  GLU 6 288       3.712  13.960  -0.908  0.00  0.00      C1   C
ATOM   2221  OE1 GLU 6 288       3.037  13.579  -1.885  0.00  0.00      C1   O
ATOM   2222  OE2 GLU 6 288       3.362  13.842   0.267  0.00  0.00      C1   O
ATOM   2223  N   ASP 6 289       9.066  12.755  -1.649  0.00  0.00      C1   N
ATOM   2224  CA  ASP 6 289      10.235  11.898  -1.961  0.00  0.00      C1   C
ATOM   2225  C   ASP 6 289      10.015  10.406  -1.678  0.00  0.00      C1   C
ATOM   2226  O   ASP 6 289      10.841   9.765  -1.059  0.00  0.00      C1   O
ATOM   2227  CB  ASP 6 289      11.571  12.396  -1.332  0.00  0.00      C1   C
ATOM   2228  CG  ASP 6 289      11.681  12.795   0.182  0.00  0.00      C1   C
ATOM   2229  OD1 ASP 6 289      12.698  13.273   0.598  0.00  0.00      C1   O
ATOM   2230  OD2 ASP 6 289      10.679  12.616   0.914  0.00  0.00      C1   O
ATOM   2231  N   GLU 6 290       8.760   9.904  -2.034  0.00  0.00      C1   N
ATOM   2232  CA  GLU 6 290       8.329   8.576  -1.620  0.00  0.00      C1   C
ATOM   2233  C   GLU 6 290       8.917   7.292  -2.431  0.00  0.00      C1   C
ATOM   2234  O   GLU 6 290       8.630   6.132  -2.161  0.00  0.00      C1   O
ATOM   2235  CB  GLU 6 290       6.813   8.569  -1.484  0.00  0.00      C1   C
ATOM   2236  CG  GLU 6 290       6.385   9.657  -0.476  0.00  0.00      C1   C
ATOM   2237  CD  GLU 6 290       5.131   9.297   0.235  0.00  0.00      C1   C
ATOM   2238  OE1 GLU 6 290       4.765   9.883   1.254  0.00  0.00      C1   O
ATOM   2239  OE2 GLU 6 290       4.460   8.297  -0.175  0.00  0.00      C1   O
ATOM   2240  N   PHE 6 291       9.715   7.618  -3.489  0.00  0.00      C1   N
ATOM   2241  CA  PHE 6 291      10.158   6.538  -4.384  0.00  0.00      C1   C
ATOM   2242  C   PHE 6 291      11.370   6.905  -5.164  0.00  0.00      C1   C
ATOM   2243  O   PHE 6 291      11.658   8.020  -5.486  0.00  0.00      C1   O
ATOM   2244  CB  PHE 6 291       8.963   6.159  -5.343  0.00  0.00      C1   C
ATOM   2245  CG  PHE 6 291       8.359   7.303  -6.102  0.00  0.00      C1   C
ATOM   2246  CD1 PHE 6 291       8.835   7.639  -7.368  0.00  0.00      C1   C
ATOM   2247  CD2 PHE 6 291       7.231   8.017  -5.602  0.00  0.00      C1   C
ATOM   2248  CE1 PHE 6 291       8.181   8.522  -8.196  0.00  0.00      C1   C
ATOM   2249  CE2 PHE 6 291       6.625   8.919  -6.428  0.00  0.00      C1   C
ATOM   2250  CZ  PHE 6 291       7.163   9.257  -7.661  0.00  0.00      C1   C
ATOM   2251  N   THR 6 292      12.146   5.876  -5.537  0.00  0.00      C1   N
ATOM   2252  CA  THR 6 292      13.480   5.976  -6.106  0.00  0.00      C1   C
ATOM   2253  C   THR 6 292      13.566   5.878  -7.642  0.00  0.00      C1   C
ATOM   2254  O   THR 6 292      12.703   5.217  -8.218  0.00  0.00      C1   O
ATOM   2255  CB  THR 6 292      14.499   4.996  -5.519  0.00  0.00      C1   C
ATOM   2256  OG1 THR 6 292      14.525   3.798  -6.340  0.00  0.00      C1   O
ATOM   2257  CG2 THR 6 292      14.138   4.555  -4.106  0.00  0.00      C1   C
ATOM   2258  N   PRO 6 293      14.631   6.452  -8.255  0.00  0.00      C1   N
ATOM   2259  CA  PRO 6 293      14.878   6.338  -9.697  0.00  0.00      C1   C
ATOM   2260  C   PRO 6 293      14.781   4.929 -10.298  0.00  0.00      C1   C
ATOM   2261  O   PRO 6 293      14.098   4.745 -11.317  0.00  0.00      C1   O
ATOM   2262  CB  PRO 6 293      16.306   6.807  -9.911  0.00  0.00      C1   C
ATOM   2263  CG  PRO 6 293      16.513   7.790  -8.759  0.00  0.00      C1   C
ATOM   2264  CD  PRO 6 293      15.641   7.252  -7.650  0.00  0.00      C1   C
ATOM   2265  N   PHE 6 294      15.351   3.943  -9.572  0.00  0.00      C1   N
ATOM   2266  CA  PHE 6 294      15.309   2.577 -10.001  0.00  0.00      C1   C
ATOM   2267  C   PHE 6 294      13.821   2.090 -10.167  0.00  0.00      C1   C
ATOM   2268  O   PHE 6 294      13.487   1.524 -11.206  0.00  0.00      C1   O
ATOM   2269  CB  PHE 6 294      16.090   1.642  -9.041  0.00  0.00      C1   C
ATOM   2270  CG  PHE 6 294      16.136   0.199  -9.468  0.00  0.00      C1   C
ATOM   2271  CD1 PHE 6 294      15.213  -0.722  -8.936  0.00  0.00      C1   C
ATOM   2272  CD2 PHE 6 294      17.146  -0.323 -10.282  0.00  0.00      C1   C
ATOM   2273  CE1 PHE 6 294      15.326  -2.134  -9.170  0.00  0.00      C1   C
ATOM   2274  CE2 PHE 6 294      17.208  -1.697 -10.603  0.00  0.00      C1   C
ATOM   2275  CZ  PHE 6 294      16.327  -2.593 -10.016  0.00  0.00      C1   C
ATOM   2276  N   ASP 6 295      13.005   2.233  -9.129  0.00  0.00      C1   N
ATOM   2277  CA  ASP 6 295      11.659   1.610  -9.123  0.00  0.00      C1   C
ATOM   2278  C   ASP 6 295      10.804   2.168 -10.277  0.00  0.00      C1   C
ATOM   2279  O   ASP 6 295       9.994   1.448 -10.912  0.00  0.00      C1   O
ATOM   2280  CB  ASP 6 295      10.928   1.869  -7.796  0.00  0.00      C1   C
ATOM   2281  CG  ASP 6 295      11.867   1.587  -6.654  0.00  0.00      C1   C
ATOM   2282  OD1 ASP 6 295      12.183   2.560  -5.893  0.00  0.00      C1   O
ATOM   2283  OD2 ASP 6 295      12.362   0.424  -6.564  0.00  0.00      C1   O
ATOM   2284  N   VAL 6 296      11.003   3.481 -10.637  0.00  0.00      C1   N
ATOM   2285  CA  VAL 6 296      10.278   4.101 -11.742  0.00  0.00      C1   C
ATOM   2286  C   VAL 6 296      10.593   3.492 -13.118  0.00  0.00      C1   C
ATOM   2287  O   VAL 6 296       9.644   3.143 -13.777  0.00  0.00      C1   O
ATOM   2288  CB  VAL 6 296      10.513   5.702 -11.848  0.00  0.00      C1   C
ATOM   2289  CG1 VAL 6 296       9.817   6.348 -13.009  0.00  0.00      C1   C
ATOM   2290  CG2 VAL 6 296      10.042   6.383 -10.552  0.00  0.00      C1   C
ATOM   2291  N   VAL 6 297      11.920   3.409 -13.460  0.00  0.00      C1   N
ATOM   2292  CA  VAL 6 297      12.351   2.736 -14.744  0.00  0.00      C1   C
ATOM   2293  C   VAL 6 297      11.988   1.230 -14.866  0.00  0.00      C1   C
ATOM   2294  O   VAL 6 297      11.795   0.722 -15.928  0.00  0.00      C1   O
ATOM   2295  CB  VAL 6 297      13.807   2.980 -15.231  0.00  0.00      C1   C
ATOM   2296  CG1 VAL 6 297      14.065   4.484 -15.528  0.00  0.00      C1   C
ATOM   2297  CG2 VAL 6 297      14.848   2.531 -14.192  0.00  0.00      C1   C
ATOM   2298  N   ARG 6 298      11.856   0.474 -13.736  0.00  0.00      C1   N
ATOM   2299  CA  ARG 6 298      11.310  -0.941 -13.664  0.00  0.00      C1   C
ATOM   2300  C   ARG 6 298       9.874  -1.023 -14.221  0.00  0.00      C1   C
ATOM   2301  O   ARG 6 298       9.352  -2.082 -14.411  0.00  0.00      C1   O
ATOM   2302  CB  ARG 6 298      11.391  -1.458 -12.145  0.00  0.00      C1   C
ATOM   2303  CG  ARG 6 298      11.899  -2.933 -11.973  0.00  0.00      C1   C
ATOM   2304  CD  ARG 6 298      12.273  -3.122 -10.504  0.00  0.00      C1   C
ATOM   2305  NE  ARG 6 298      13.072  -4.320 -10.197  0.00  0.00      C1   N
ATOM   2306  CZ  ARG 6 298      13.008  -4.983  -9.100  0.00  0.00      C1   C
ATOM   2307  NH1 ARG 6 298      13.591  -6.099  -8.858  0.00  0.00      C1   N
ATOM   2308  NH2 ARG 6 298      12.291  -4.678  -8.097  0.00  0.00      C1   N
ATOM   2309  N   GLN 6 299       9.164   0.143 -14.305  0.00  0.00      C1   N
ATOM   2310  CA  GLN 6 299       7.744   0.308 -14.630  0.00  0.00      C1   C
ATOM   2311  C   GLN 6 299       7.646   1.054 -16.007  0.00  0.00      C1   C
ATOM   2312  O   GLN 6 299       7.002   0.508 -16.892  0.00  0.00      C1   O
ATOM   2313  CB  GLN 6 299       6.966   0.947 -13.500  0.00  0.00      C1   C
ATOM   2314  CG  GLN 6 299       6.910   0.185 -12.196  0.00  0.00      C1   C
ATOM   2315  CD  GLN 6 299       5.656   0.583 -11.362  0.00  0.00      C1   C
ATOM   2316  OE1 GLN 6 299       4.855   1.441 -11.621  0.00  0.00      C1   O
ATOM   2317  NE2 GLN 6 299       5.429  -0.068 -10.263  0.00  0.00      C1   N
ATOM   2318  N   CYS 6 300       8.149   2.228 -16.171  0.00  0.00      C1   N
ATOM   2319  CA  CYS 6 300       7.916   3.127 -17.308  0.00  0.00      C1   C
ATOM   2320  C   CYS 6 300       8.653   2.484 -18.555  0.00  0.00      C1   C
ATOM   2321  O   CYS 6 300       9.521   1.651 -18.447  0.00  0.00      C1   O
ATOM   2322  CB  CYS 6 300       8.394   4.582 -16.876  0.00  0.00      C1   C
ATOM   2323  SG  CYS 6 300      10.209   4.832 -16.882  0.00  0.00      C1   S
ATOM   2324  N   SER 6 301       8.324   2.974 -19.725  0.00  0.00      C1   N
ATOM   2325  CA  SER 6 301       8.963   2.447 -20.938  0.00  0.00      C1   C
ATOM   2326  C   SER 6 301       9.652   3.627 -21.681  0.00  0.00      C1   C
ATOM   2327  O   SER 6 301       9.136   4.752 -21.716  0.00  0.00      C1   O
ATOM   2328  CB  SER 6 301       7.904   1.951 -21.917  0.00  0.00      C1   C
ATOM   2329  OG  SER 6 301       6.811   2.872 -21.980  0.00  0.00      C1   O
ATOM   2330  N   GLY 6 302      10.855   3.322 -22.225  0.00  0.00      C1   N
ATOM   2331  CA  GLY 6 302      11.738   4.226 -23.056  0.00  0.00      C1   C
ATOM   2332  C   GLY 6 302      11.089   4.634 -24.374  0.00  0.00      C1   C
ATOM   2333  O   GLY 6 302      10.289   3.910 -24.983  0.00  0.00      C1   O
ATOM   2334  N   VAL 6 303      11.484   5.888 -24.764  0.00  0.00      C1   N
ATOM   2335  CA  VAL 6 303      11.161   6.457 -26.068  0.00  0.00      C1   C
ATOM   2336  C   VAL 6 303      11.480   5.529 -27.223  0.00  0.00      C1   C
ATOM   2337  O   VAL 6 303      12.544   4.995 -27.211  0.00  0.00      C1   O
ATOM   2338  CB  VAL 6 303      11.938   7.801 -26.191  0.00  0.00      C1   C
ATOM   2339  CG1 VAL 6 303      11.263   8.811 -25.357  0.00  0.00      C1   C
ATOM   2340  CG2 VAL 6 303      13.397   7.780 -25.869  0.00  0.00      C1   C
ATOM   2341  N   THR 6 304      10.537   5.352 -28.175  0.00  0.00      C1   N
ATOM   2342  CA  THR 6 304      10.693   4.505 -29.385  0.00  0.00      C1   C
ATOM   2343  C   THR 6 304      11.667   5.127 -30.415  0.00  0.00      C1   C
ATOM   2344  O   THR 6 304      11.823   4.535 -31.517  0.00  0.00      C1   O
ATOM   2345  CB  THR 6 304       9.318   4.146 -29.967  0.00  0.00      C1   C
ATOM   2346  OG1 THR 6 304       8.468   5.273 -29.839  0.00  0.00      C1   O
ATOM   2347  CG2 THR 6 304       8.719   3.076 -29.058  0.00  0.00      C1   C
ATOM   2348  N   PHE 6 305      12.360   6.234 -30.082  0.00  0.00      C1   N
ATOM   2349  CA  PHE 6 305      13.371   6.842 -30.905  0.00  0.00      C1   C
ATOM   2350  CB  PHE 6 305      13.662   8.256 -30.431  0.00  0.00      C1   C
ATOM   2351  CG  PHE 6 305      14.621   9.035 -31.320  0.00  0.00      C1   C
ATOM   2352  CD1 PHE 6 305      15.999   8.952 -31.237  0.00  0.00      C1   C
ATOM   2353  CE1 PHE 6 305      16.906   9.751 -31.962  0.00  0.00      C1   C
ATOM   2354  CZ  PHE 6 305      16.319  10.709 -32.846  0.00  0.00      C1   C
ATOM   2355  CE2 PHE 6 305      14.913  10.672 -33.120  0.00  0.00      C1   C
ATOM   2356  CD2 PHE 6 305      14.123   9.864 -32.279  0.00  0.00      C1   C
ATOM   2357  C   PHE 6 305      14.552   5.890 -31.139  0.00  0.00      C1   C
ATOM   2358  O   PHE 6 305      15.221   5.523 -30.150  0.00  0.00      C1   O
ATOM   2359  N   GLN 6 306      14.732   5.408 -32.341  0.00  0.00      C1   N
ATOM   2360  CA  GLN 6 306      15.775   4.486 -32.685  0.00  0.00      C1   C
ATOM   2361  CB  GLN 6 306      15.882   4.400 -34.199  0.00  0.00      C1   C
ATOM   2362  CG  GLN 6 306      16.918   3.417 -34.839  0.00  0.00      C1   C
ATOM   2363  CD  GLN 6 306      16.740   3.020 -36.276  0.00  0.00      C1   C
ATOM   2364  OE1 GLN 6 306      15.848   2.194 -36.526  0.00  0.00      C1   O
ATOM   2365  NE2 GLN 6 306      17.530   3.485 -37.284  0.00  0.00      C1   N
ATOM   2366  C   GLN 6 306      17.139   5.036 -32.245  0.00  0.00      C1   C
ATOM   2367  OXT GLN 6 306      17.790   4.422 -31.308  0.00  0.00      C1   O
ATOM   2368  O   GLN 6 306      17.575   6.138 -32.648  0.00  0.00      C1   O
END
ATOM      1  N   SER 6   1       3.330   2.805 -21.165  0.00  0.00      C1   N
ATOM      2  CA  SER 6   1       4.403   2.803 -20.173  0.00  0.00      C1   C
ATOM      3  C   SER 6   1       4.091   3.805 -19.053  0.00  0.00      C1   C
ATOM      4  O   SER 6   1       3.699   4.942 -19.296  0.00  0.00      C1   O
ATOM      5  CB  SER 6   1       5.736   3.024 -20.803  0.00  0.00      C1   C
ATOM      6  OG  SER 6   1       5.601   3.883 -22.005  0.00  0.00      C1   O
ATOM      7  N   GLY 6   2       4.155   3.383 -17.789  0.00  0.00      C1   N
ATOM      8  CA  GLY 6   2       3.632   4.176 -16.619  0.00  0.00      C1   C
ATOM      9  C   GLY 6   2       4.239   3.766 -15.245  0.00  0.00      C1   C
ATOM     10  O   GLY 6   2       5.104   2.878 -15.106  0.00  0.00      C1   O
ATOM     11  N   PHE 6   3       3.834   4.516 -14.246  0.00  0.00      C1   N
ATOM     12  CA  PHE 6   3       4.269   4.407 -12.869  0.00  0.00      C1   C
ATOM     13  C   PHE 6   3       3.157   4.728 -11.960  0.00  0.00      C1   C
ATOM     14  O   PHE 6   3       2.660   5.832 -12.014  0.00  0.00      C1   O
ATOM     15  CB  PHE 6   3       5.560   5.228 -12.490  0.00  0.00      C1   C
ATOM     16  CG  PHE 6   3       6.122   5.023 -11.088  0.00  0.00      C1   C
ATOM     17  CD1 PHE 6   3       5.764   5.962 -10.079  0.00  0.00      C1   C
ATOM     18  CD2 PHE 6   3       6.774   3.821 -10.777  0.00  0.00      C1   C
ATOM     19  CE1 PHE 6   3       6.185   5.668  -8.789  0.00  0.00      C1   C
ATOM     20  CE2 PHE 6   3       7.098   3.575  -9.410  0.00  0.00      C1   C
ATOM     21  CZ  PHE 6   3       6.874   4.565  -8.405  0.00  0.00      C1   C
ATOM     22  N   ARG 6   4       2.997   3.872 -10.925  0.00  0.00      C1   N
ATOM     23  CA  ARG 6   4       2.203   4.162  -9.722  0.00  0.00      C1   C
ATOM     24  C   ARG 6   4       2.997   3.664  -8.492  0.00  0.00      C1   C
ATOM     25  O   ARG 6   4       3.464   2.528  -8.451  0.00  0.00      C1   O
ATOM     26  CB  ARG 6   4       0.847   3.397  -9.813  0.00  0.00      C1   C
ATOM     27  CG  ARG 6   4      -0.085   4.002  -8.773  0.00  0.00      C1   C
ATOM     28  CD  ARG 6   4      -1.331   3.038  -8.588  0.00  0.00      C1   C
ATOM     29  NE  ARG 6   4      -2.331   3.548  -7.697  0.00  0.00      C1   N
ATOM     30  CZ  ARG 6   4      -3.512   4.227  -7.924  0.00  0.00      C1   C
ATOM     31  NH1 ARG 6   4      -3.975   4.447  -9.128  0.00  0.00      C1   N
ATOM     32  NH2 ARG 6   4      -4.252   4.682  -6.968  0.00  0.00      C1   N
ATOM     33  N   LYS 6   5       3.164   4.542  -7.485  0.00  0.00      C1   N
ATOM     34  CA  LYS 6   5       3.668   4.214  -6.203  0.00  0.00      C1   C
ATOM     35  C   LYS 6   5       2.805   3.098  -5.491  0.00  0.00      C1   C
ATOM     36  O   LYS 6   5       1.664   3.411  -5.191  0.00  0.00      C1   O
ATOM     37  CB  LYS 6   5       4.012   5.429  -5.386  0.00  0.00      C1   C
ATOM     38  CG  LYS 6   5       2.865   6.040  -4.637  0.00  0.00      C1   C
ATOM     39  CD  LYS 6   5       3.405   7.327  -3.862  0.00  0.00      C1   C
ATOM     40  CE  LYS 6   5       2.333   8.322  -3.353  0.00  0.00      C1   C
ATOM     41  NZ  LYS 6   5       2.922   9.516  -2.803  0.00  0.00      C1   N
ATOM     42  N   MET 6   6       3.349   1.921  -5.212  0.00  0.00      C1   N
ATOM     43  CA  MET 6   6       2.690   0.777  -4.597  0.00  0.00      C1   C
ATOM     44  C   MET 6   6       3.666  -0.216  -3.961  0.00  0.00      C1   C
ATOM     45  O   MET 6   6       4.752  -0.423  -4.570  0.00  0.00      C1   O
ATOM     46  CB  MET 6   6       1.838  -0.074  -5.623  0.00  0.00      C1   C
ATOM     47  CG  MET 6   6       2.547  -0.411  -6.919  0.00  0.00      C1   C
ATOM     48  SD  MET 6   6       1.669  -1.762  -7.856  0.00  0.00      C1   S
ATOM     49  CE  MET 6   6       2.826  -1.860  -9.223  0.00  0.00      C1   C
ATOM     50  N   ALA 6   7       3.245  -0.793  -2.906  0.00  0.00      C1   N
ATOM     51  CA  ALA 6   7       3.934  -1.802  -2.202  0.00  0.00      C1   C
ATOM     52  C   ALA 6   7       4.001  -3.114  -3.016  0.00  0.00      C1   C
ATOM     53  O   ALA 6   7       3.508  -3.178  -4.102  0.00  0.00      C1   O
ATOM     54  CB  ALA 6   7       3.120  -2.084  -0.999  0.00  0.00      C1   C
ATOM     55  N   PHE 6   8       4.805  -4.051  -2.508  0.00  0.00      C1   N
ATOM     56  CA  PHE 6   8       5.015  -5.422  -3.029  0.00  0.00      C1   C
ATOM     57  C   PHE 6   8       3.985  -6.393  -2.507  0.00  0.00      C1   C
ATOM     58  O   PHE 6   8       3.490  -6.404  -1.358  0.00  0.00      C1   O
ATOM     59  CB  PHE 6   8       6.435  -5.985  -2.705  0.00  0.00      C1   C
ATOM     60  CG  PHE 6   8       7.532  -5.490  -3.597  0.00  0.00      C1   C
ATOM     61  CD1 PHE 6   8       8.579  -4.722  -3.017  0.00  0.00      C1   C
ATOM     62  CD2 PHE 6   8       7.647  -5.762  -4.996  0.00  0.00      C1   C
ATOM     63  CE1 PHE 6   8       9.698  -4.389  -3.720  0.00  0.00      C1   C
ATOM     64  CE2 PHE 6   8       8.703  -5.284  -5.743  0.00  0.00      C1   C
ATOM     65  CZ  PHE 6   8       9.739  -4.642  -5.104  0.00  0.00      C1   C
ATOM     66  N   PRO 6   9       3.547  -7.332  -3.396  0.00  0.00      C1   N
ATOM     67  CA  PRO 6   9       2.677  -8.458  -3.041  0.00  0.00      C1   C
ATOM     68  C   PRO 6   9       3.216  -9.310  -1.898  0.00  0.00      C1   C
ATOM     69  O   PRO 6   9       4.231  -9.993  -2.152  0.00  0.00      C1   O
ATOM     70  CB  PRO 6   9       2.611  -9.259  -4.408  0.00  0.00      C1   C
ATOM     71  CG  PRO 6   9       3.200  -8.409  -5.517  0.00  0.00      C1   C
ATOM     72  CD  PRO 6   9       4.167  -7.496  -4.660  0.00  0.00      C1   C
ATOM     73  N   SER 6  10       2.608  -9.255  -0.743  0.00  0.00      C1   N
ATOM     74  CA  SER 6  10       3.155  -9.732   0.550  0.00  0.00      C1   C
ATOM     75  C   SER 6  10       2.909 -11.248   0.891  0.00  0.00      C1   C
ATOM     76  O   SER 6  10       3.372 -11.650   1.940  0.00  0.00      C1   O
ATOM     77  CB  SER 6  10       2.709  -8.824   1.676  0.00  0.00      C1   C
ATOM     78  OG  SER 6  10       1.302  -8.677   1.691  0.00  0.00      C1   O
ATOM     79  N   GLY 6  11       2.350 -12.045  -0.026  0.00  0.00      C1   N
ATOM     80  CA  GLY 6  11       1.892 -13.391   0.226  0.00  0.00      C1   C
ATOM     81  C   GLY 6  11       2.948 -14.373   0.714  0.00  0.00      C1   C
ATOM     82  O   GLY 6  11       2.824 -15.016   1.751  0.00  0.00      C1   O
ATOM     83  N   LYS 6  12       4.071 -14.457  -0.022  0.00  0.00      C1   N
ATOM     84  CA  LYS 6  12       5.197 -15.218   0.408  0.00  0.00      C1   C
ATOM     85  C   LYS 6  12       6.003 -14.749   1.622  0.00  0.00      C1   C
ATOM     86  O   LYS 6  12       6.869 -15.444   2.101  0.00  0.00      C1   O
ATOM     87  CB  LYS 6  12       6.085 -15.660  -0.825  0.00  0.00      C1   C
ATOM     88  CG  LYS 6  12       5.363 -16.291  -2.029  0.00  0.00      C1   C
ATOM     89  CD  LYS 6  12       6.295 -16.818  -3.117  0.00  0.00      C1   C
ATOM     90  CE  LYS 6  12       5.559 -17.149  -4.416  0.00  0.00      C1   C
ATOM     91  NZ  LYS 6  12       4.961 -15.915  -5.082  0.00  0.00      C1   N
ATOM     92  N   VAL 6  13       5.554 -13.624   2.306  0.00  0.00      C1   N
ATOM     93  CA  VAL 6  13       6.031 -13.134   3.576  0.00  0.00      C1   C
ATOM     94  C   VAL 6  13       5.148 -13.318   4.755  0.00  0.00      C1   C
ATOM     95  O   VAL 6  13       5.526 -13.965   5.737  0.00  0.00      C1   O
ATOM     96  CB  VAL 6  13       6.490 -11.590   3.487  0.00  0.00      C1   C
ATOM     97  CG1 VAL 6  13       6.871 -10.975   4.893  0.00  0.00      C1   C
ATOM     98  CG2 VAL 6  13       7.597 -11.318   2.402  0.00  0.00      C1   C
ATOM     99  N   GLU 6  14       3.906 -12.977   4.686  0.00  0.00      C1   N
ATOM    100  CA  GLU 6  14       2.800 -13.445   5.517  0.00  0.00      C1   C
ATOM    101  C   GLU 6  14       2.886 -14.937   5.953  0.00  0.00      C1   C
ATOM    102  O   GLU 6  14       2.880 -15.157   7.110  0.00  0.00      C1   O
ATOM    103  CB  GLU 6  14       1.519 -13.265   4.676  0.00  0.00      C1   C
ATOM    104  CG  GLU 6  14       1.085 -11.858   4.371  0.00  0.00      C1   C
ATOM    105  CD  GLU 6  14       0.076 -11.705   3.238  0.00  0.00      C1   C
ATOM    106  OE1 GLU 6  14      -1.024 -12.301   3.367  0.00  0.00      C1   O
ATOM    107  OE2 GLU 6  14       0.246 -11.021   2.225  0.00  0.00      C1   O
ATOM    108  N   GLY 6  15       3.104 -15.866   5.029  0.00  0.00      C1   N
ATOM    109  CA  GLY 6  15       3.210 -17.326   5.352  0.00  0.00      C1   C
ATOM    110  C   GLY 6  15       4.402 -17.654   6.273  0.00  0.00      C1   C
ATOM    111  O   GLY 6  15       4.503 -18.729   6.882  0.00  0.00      C1   O
ATOM    112  N   CYS 6  16       5.460 -16.827   6.369  0.00  0.00      C1   N
ATOM    113  CA  CYS 6  16       6.604 -16.858   7.365  0.00  0.00      C1   C
ATOM    114  C   CYS 6  16       6.458 -15.894   8.535  0.00  0.00      C1   C
ATOM    115  O   CYS 6  16       7.439 -15.611   9.159  0.00  0.00      C1   O
ATOM    116  CB  CYS 6  16       7.899 -16.472   6.588  0.00  0.00      C1   C
ATOM    117  SG  CYS 6  16       8.055 -17.434   5.064  0.00  0.00      C1   S
ATOM    118  N   MET 6  17       5.289 -15.303   8.829  0.00  0.00      C1   N
ATOM    119  CA  MET 6  17       4.916 -14.674  10.090  0.00  0.00      C1   C
ATOM    120  C   MET 6  17       4.405 -15.754  11.039  0.00  0.00      C1   C
ATOM    121  O   MET 6  17       3.661 -16.586  10.580  0.00  0.00      C1   O
ATOM    122  CB  MET 6  17       3.858 -13.613   9.858  0.00  0.00      C1   C
ATOM    123  CG  MET 6  17       4.241 -12.412   8.956  0.00  0.00      C1   C
ATOM    124  SD  MET 6  17       5.597 -11.278   9.475  0.00  0.00      C1   S
ATOM    125  CE  MET 6  17       7.089 -12.271   9.226  0.00  0.00      C1   C
ATOM    126  N   VAL 6  18       4.912 -15.671  12.236  0.00  0.00      C1   N
ATOM    127  CA  VAL 6  18       4.724 -16.628  13.311  0.00  0.00      C1   C
ATOM    128  C   VAL 6  18       4.626 -15.966  14.674  0.00  0.00      C1   C
ATOM    129  O   VAL 6  18       5.071 -14.805  14.902  0.00  0.00      C1   O
ATOM    130  CB  VAL 6  18       5.760 -17.799  13.372  0.00  0.00      C1   C
ATOM    131  CG1 VAL 6  18       5.714 -18.757  12.176  0.00  0.00      C1   C
ATOM    132  CG2 VAL 6  18       7.249 -17.265  13.536  0.00  0.00      C1   C
ATOM    133  N   GLN 6  19       3.908 -16.634  15.569  0.00  0.00      C1   N
ATOM    134  CA  GLN 6  19       3.704 -16.168  16.922  0.00  0.00      C1   C
ATOM    135  C   GLN 6  19       4.926 -16.579  17.736  0.00  0.00      C1   C
ATOM    136  O   GLN 6  19       5.294 -17.749  17.719  0.00  0.00      C1   O
ATOM    137  CB  GLN 6  19       2.246 -16.567  17.435  0.00  0.00      C1   C
ATOM    138  CG  GLN 6  19       2.139 -15.978  18.870  0.00  0.00      C1   C
ATOM    139  CD  GLN 6  19       0.874 -16.375  19.578  0.00  0.00      C1   C
ATOM    140  NE2 GLN 6  19       0.960 -17.307  20.505  0.00  0.00      C1   N
ATOM    141  OE1 GLN 6  19      -0.238 -15.826  19.335  0.00  0.00      C1   O
ATOM    142  N   VAL 6  20       5.455 -15.646  18.484  0.00  0.00      C1   N
ATOM    143  CA  VAL 6  20       6.557 -15.885  19.469  0.00  0.00      C1   C
ATOM    144  C   VAL 6  20       6.150 -15.430  20.864  0.00  0.00      C1   C
ATOM    145  O   VAL 6  20       5.886 -14.286  21.114  0.00  0.00      C1   O
ATOM    146  CB  VAL 6  20       7.956 -15.222  19.084  0.00  0.00      C1   C
ATOM    147  CG1 VAL 6  20       8.998 -15.370  20.269  0.00  0.00      C1   C
ATOM    148  CG2 VAL 6  20       8.470 -15.834  17.843  0.00  0.00      C1   C
ATOM    149  N   THR 6  21       6.231 -16.315  21.781  0.00  0.00      C1   N
ATOM    150  CA  THR 6  21       5.995 -16.050  23.184  0.00  0.00      C1   C
ATOM    151  C   THR 6  21       7.147 -16.553  24.101  0.00  0.00      C1   C
ATOM    152  O   THR 6  21       7.634 -17.661  23.998  0.00  0.00      C1   O
ATOM    153  CB  THR 6  21       4.735 -16.880  23.646  0.00  0.00      C1   C
ATOM    154  OG1 THR 6  21       3.648 -16.629  22.843  0.00  0.00      C1   O
ATOM    155  CG2 THR 6  21       4.307 -16.764  25.089  0.00  0.00      C1   C
ATOM    156  N   CYS 6  22       7.610 -15.747  25.022  0.00  0.00      C1   N
ATOM    157  CA  CYS 6  22       8.590 -16.174  26.061  0.00  0.00      C1   C
ATOM    158  C   CYS 6  22       7.925 -15.873  27.432  0.00  0.00      C1   C
ATOM    159  O   CYS 6  22       7.887 -14.746  27.897  0.00  0.00      C1   O
ATOM    160  CB  CYS 6  22       9.888 -15.370  25.848  0.00  0.00      C1   C
ATOM    161  SG  CYS 6  22      11.046 -16.031  27.062  0.00  0.00      C1   S
ATOM    162  N   GLY 6  23       7.461 -16.931  28.068  0.00  0.00      C1   N
ATOM    163  CA  GLY 6  23       6.594 -16.965  29.203  0.00  0.00      C1   C
ATOM    164  C   GLY 6  23       5.332 -16.069  29.168  0.00  0.00      C1   C
ATOM    165  O   GLY 6  23       4.373 -16.547  28.521  0.00  0.00      C1   O
ATOM    166  N   THR 6  24       5.442 -14.837  29.689  0.00  0.00      C1   N
ATOM    167  CA  THR 6  24       4.359 -13.866  29.540  0.00  0.00      C1   C
ATOM    168  C   THR 6  24       4.415 -12.934  28.275  0.00  0.00      C1   C
ATOM    169  O   THR 6  24       3.525 -12.025  28.180  0.00  0.00      C1   O
ATOM    170  CB  THR 6  24       4.194 -13.073  30.846  0.00  0.00      C1   C
ATOM    171  OG1 THR 6  24       5.393 -12.377  31.130  0.00  0.00      C1   O
ATOM    172  CG2 THR 6  24       3.834 -13.889  32.124  0.00  0.00      C1   C
ATOM    173  N   THR 6  25       5.343 -13.126  27.402  0.00  0.00      C1   N
ATOM    174  CA  THR 6  25       5.798 -12.023  26.460  0.00  0.00      C1   C
ATOM    175  C   THR 6  25       5.593 -12.482  25.002  0.00  0.00      C1   C
ATOM    176  O   THR 6  25       6.377 -13.219  24.438  0.00  0.00      C1   O
ATOM    177  CB  THR 6  25       7.246 -11.605  26.635  0.00  0.00      C1   C
ATOM    178  OG1 THR 6  25       7.659 -11.450  27.986  0.00  0.00      C1   O
ATOM    179  CG2 THR 6  25       7.635 -10.240  25.983  0.00  0.00      C1   C
ATOM    180  N   THR 6  26       4.412 -12.063  24.396  0.00  0.00      C1   N
ATOM    181  CA  THR 6  26       4.035 -12.477  22.987  0.00  0.00      C1   C
ATOM    182  C   THR 6  26       4.167 -11.296  21.957  0.00  0.00      C1   C
ATOM    183  O   THR 6  26       3.680 -10.215  22.211  0.00  0.00      C1   O
ATOM    184  CB  THR 6  26       2.708 -13.081  22.971  0.00  0.00      C1   C
ATOM    185  OG1 THR 6  26       2.833 -14.164  23.857  0.00  0.00      C1   O
ATOM    186  CG2 THR 6  26       2.340 -13.640  21.623  0.00  0.00      C1   C
ATOM    187  N   LEU 6  27       4.780 -11.580  20.781  0.00  0.00      C1   N
ATOM    188  CA  LEU 6  27       4.921 -10.651  19.637  0.00  0.00      C1   C
ATOM    189  C   LEU 6  27       5.149 -11.454  18.293  0.00  0.00      C1   C
ATOM    190  O   LEU 6  27       4.688 -12.626  18.158  0.00  0.00      C1   O
ATOM    191  CB  LEU 6  27       6.122  -9.639  19.905  0.00  0.00      C1   C
ATOM    192  CG  LEU 6  27       7.375 -10.221  20.634  0.00  0.00      C1   C
ATOM    193  CD1 LEU 6  27       8.099 -11.247  19.700  0.00  0.00      C1   C
ATOM    194  CD2 LEU 6  27       8.309  -9.026  20.895  0.00  0.00      C1   C
ATOM    195  N   ASN 6  28       5.827 -10.926  17.299  0.00  0.00      C1   N
ATOM    196  CA  ASN 6  28       5.943 -11.543  16.011  0.00  0.00      C1   C
ATOM    197  C   ASN 6  28       7.356 -11.836  15.607  0.00  0.00      C1   C
ATOM    198  O   ASN 6  28       8.238 -11.026  15.839  0.00  0.00      C1   O
ATOM    199  CB  ASN 6  28       5.199 -10.716  14.962  0.00  0.00      C1   C
ATOM    200  CG  ASN 6  28       5.158 -11.282  13.527  0.00  0.00      C1   C
ATOM    201  OD1 ASN 6  28       4.309 -12.130  13.179  0.00  0.00      C1   O
ATOM    202  ND2 ASN 6  28       5.984 -10.770  12.682  0.00  0.00      C1   N
ATOM    203  N   GLY 6  29       7.519 -13.020  14.824  0.00  0.00      C1   N
ATOM    204  CA  GLY 6  29       8.834 -13.252  14.207  0.00  0.00      C1   C
ATOM    205  C   GLY 6  29       8.557 -13.898  12.849  0.00  0.00      C1   C
ATOM    206  O   GLY 6  29       7.438 -14.133  12.428  0.00  0.00      C1   O
ATOM    207  N   LEU 6  30       9.708 -14.294  12.227  0.00  0.00      C1   N
ATOM    208  CA  LEU 6  30       9.890 -14.702  10.820  0.00  0.00      C1   C
ATOM    209  C   LEU 6  30      10.460 -16.119  10.703  0.00  0.00      C1   C
ATOM    210  O   LEU 6  30      11.579 -16.431  11.101  0.00  0.00      C1   O
ATOM    211  CB  LEU 6  30      10.812 -13.553  10.315  0.00  0.00      C1   C
ATOM    212  CG  LEU 6  30      11.207 -13.803   8.844  0.00  0.00      C1   C
ATOM    213  CD1 LEU 6  30      10.045 -13.508   7.954  0.00  0.00      C1   C
ATOM    214  CD2 LEU 6  30      12.317 -12.901   8.305  0.00  0.00      C1   C
ATOM    215  N   TRP 6  31       9.584 -17.055  10.197  0.00  0.00      C1   N
ATOM    216  CA  TRP 6  31       9.866 -18.528  10.083  0.00  0.00      C1   C
ATOM    217  C   TRP 6  31      10.430 -18.787   8.628  0.00  0.00      C1   C
ATOM    218  O   TRP 6  31       9.610 -18.980   7.714  0.00  0.00      C1   O
ATOM    219  CB  TRP 6  31       8.621 -19.312  10.424  0.00  0.00      C1   C
ATOM    220  CG  TRP 6  31       8.704 -20.840  10.508  0.00  0.00      C1   C
ATOM    221  CD1 TRP 6  31       9.783 -21.622  10.699  0.00  0.00      C1   C
ATOM    222  CD2 TRP 6  31       7.624 -21.739  10.242  0.00  0.00      C1   C
ATOM    223  NE1 TRP 6  31       9.385 -22.959  10.605  0.00  0.00      C1   N
ATOM    224  CE2 TRP 6  31       8.056 -23.093  10.358  0.00  0.00      C1   C
ATOM    225  CE3 TRP 6  31       6.251 -21.527   9.941  0.00  0.00      C1   C
ATOM    226  CZ2 TRP 6  31       7.196 -24.185  10.288  0.00  0.00      C1   C
ATOM    227  CZ3 TRP 6  31       5.403 -22.639   9.841  0.00  0.00      C1   C
ATOM    228  CH2 TRP 6  31       5.864 -23.934  10.101  0.00  0.00      C1   C
ATOM    229  N   LEU 6  32      11.737 -19.018   8.463  0.00  0.00      C1   N
ATOM    230  CA  LEU 6  32      12.374 -19.256   7.196  0.00  0.00      C1   C
ATOM    231  C   LEU 6  32      13.158 -20.578   7.309  0.00  0.00      C1   C
ATOM    232  O   LEU 6  32      14.148 -20.658   8.128  0.00  0.00      C1   O
ATOM    233  CB  LEU 6  32      13.387 -18.119   6.855  0.00  0.00      C1   C
ATOM    234  CG  LEU 6  32      12.656 -16.763   6.516  0.00  0.00      C1   C
ATOM    235  CD1 LEU 6  32      13.704 -15.673   6.272  0.00  0.00      C1   C
ATOM    236  CD2 LEU 6  32      11.816 -16.834   5.232  0.00  0.00      C1   C
ATOM    237  N   ASP 6  33      12.796 -21.641   6.491  0.00  0.00      C1   N
ATOM    238  CA  ASP 6  33      13.196 -22.992   6.786  0.00  0.00      C1   C
ATOM    239  C   ASP 6  33      12.779 -23.480   8.170  0.00  0.00      C1   C
ATOM    240  O   ASP 6  33      11.600 -23.347   8.457  0.00  0.00      C1   O
ATOM    241  CB  ASP 6  33      14.669 -23.293   6.381  0.00  0.00      C1   C
ATOM    242  CG  ASP 6  33      15.178 -22.769   5.008  0.00  0.00      C1   C
ATOM    243  OD1 ASP 6  33      16.388 -22.464   4.964  0.00  0.00      C1   O
ATOM    244  OD2 ASP 6  33      14.486 -22.774   3.940  0.00  0.00      C1   O
ATOM    245  N   ASP 6  34      13.753 -23.823   8.938  0.00  0.00      C1   N
ATOM    246  CA  ASP 6  34      13.719 -24.246  10.365  0.00  0.00      C1   C
ATOM    247  C   ASP 6  34      14.132 -23.175  11.429  0.00  0.00      C1   C
ATOM    248  O   ASP 6  34      14.728 -23.551  12.523  0.00  0.00      C1   O
ATOM    249  CB  ASP 6  34      14.234 -25.648  10.473  0.00  0.00      C1   C
ATOM    250  CG  ASP 6  34      15.674 -25.892   9.947  0.00  0.00      C1   C
ATOM    251  OD1 ASP 6  34      16.290 -24.969   9.404  0.00  0.00      C1   O
ATOM    252  OD2 ASP 6  34      16.159 -27.047  10.138  0.00  0.00      C1   O
ATOM    253  N   VAL 6  35      13.951 -21.910  11.123  0.00  0.00      C1   N
ATOM    254  CA  VAL 6  35      14.471 -20.843  11.966  0.00  0.00      C1   C
ATOM    255  C   VAL 6  35      13.430 -19.805  12.258  0.00  0.00      C1   C
ATOM    256  O   VAL 6  35      12.657 -19.465  11.333  0.00  0.00      C1   O
ATOM    257  CB  VAL 6  35      15.742 -20.097  11.323  0.00  0.00      C1   C
ATOM    258  CG1 VAL 6  35      16.572 -19.390  12.371  0.00  0.00      C1   C
ATOM    259  CG2 VAL 6  35      16.642 -21.148  10.685  0.00  0.00      C1   C
ATOM    260  N   VAL 6  36      13.343 -19.314  13.492  0.00  0.00      C1   N
ATOM    261  CA  VAL 6  36      12.530 -18.183  13.908  0.00  0.00      C1   C
ATOM    262  C   VAL 6  36      13.338 -17.129  14.451  0.00  0.00      C1   C
ATOM    263  O   VAL 6  36      13.806 -17.175  15.563  0.00  0.00      C1   O
ATOM    264  CB  VAL 6  36      11.308 -18.532  14.756  0.00  0.00      C1   C
ATOM    265  CG1 VAL 6  36      10.463 -17.335  15.288  0.00  0.00      C1   C
ATOM    266  CG2 VAL 6  36      10.398 -19.442  13.989  0.00  0.00      C1   C
ATOM    267  N   TYR 6  37      13.629 -16.175  13.539  0.00  0.00      C1   N
ATOM    268  CA  TYR 6  37      14.101 -14.813  13.767  0.00  0.00      C1   C
ATOM    269  C   TYR 6  37      13.010 -13.881  14.398  0.00  0.00      C1   C
ATOM    270  O   TYR 6  37      11.887 -13.684  13.926  0.00  0.00      C1   O
ATOM    271  CB  TYR 6  37      14.527 -14.069  12.434  0.00  0.00      C1   C
ATOM    272  CG  TYR 6  37      15.546 -14.840  11.587  0.00  0.00      C1   C
ATOM    273  CD1 TYR 6  37      15.029 -15.574  10.520  0.00  0.00      C1   C
ATOM    274  CD2 TYR 6  37      16.933 -14.792  11.834  0.00  0.00      C1   C
ATOM    275  CE1 TYR 6  37      15.851 -16.427   9.745  0.00  0.00      C1   C
ATOM    276  CE2 TYR 6  37      17.790 -15.552  10.957  0.00  0.00      C1   C
ATOM    277  CZ  TYR 6  37      17.241 -16.352   9.979  0.00  0.00      C1   C
ATOM    278  OH  TYR 6  37      18.096 -17.160   9.225  0.00  0.00      C1   O
ATOM    279  N   CYS 6  38      13.296 -13.408  15.612  0.00  0.00      C1   N
ATOM    280  CA  CYS 6  38      12.490 -12.573  16.537  0.00  0.00      C1   C
ATOM    281  C   CYS 6  38      13.311 -11.457  17.314  0.00  0.00      C1   C
ATOM    282  O   CYS 6  38      14.518 -11.577  17.467  0.00  0.00      C1   O
ATOM    283  CB  CYS 6  38      11.589 -13.339  17.473  0.00  0.00      C1   C
ATOM    284  SG  CYS 6  38      12.578 -14.650  18.277  0.00  0.00      C1   S
ATOM    285  N   PRO 6  39      12.682 -10.402  17.798  0.00  0.00      C1   N
ATOM    286  CA  PRO 6  39      13.429  -9.343  18.439  0.00  0.00      C1   C
ATOM    287  C   PRO 6  39      13.997  -9.772  19.771  0.00  0.00      C1   C
ATOM    288  O   PRO 6  39      13.216 -10.115  20.661  0.00  0.00      C1   O
ATOM    289  CB  PRO 6  39      12.560  -8.098  18.417  0.00  0.00      C1   C
ATOM    290  CG  PRO 6  39      11.313  -8.518  17.687  0.00  0.00      C1   C
ATOM    291  CD  PRO 6  39      11.247 -10.047  17.802  0.00  0.00      C1   C
ATOM    292  N   ARG 6  40      15.337  -9.815  20.018  0.00  0.00      C1   N
ATOM    293  CA  ARG 6  40      15.937 -10.321  21.255  0.00  0.00      C1   C
ATOM    294  C   ARG 6  40      15.271  -9.869  22.614  0.00  0.00      C1   C
ATOM    295  O   ARG 6  40      15.300 -10.622  23.573  0.00  0.00      C1   O
ATOM    296  CB  ARG 6  40      17.491 -10.017  21.249  0.00  0.00      C1   C
ATOM    297  CG  ARG 6  40      17.873  -8.575  21.577  0.00  0.00      C1   C
ATOM    298  CD  ARG 6  40      19.367  -8.598  21.934  0.00  0.00      C1   C
ATOM    299  NE  ARG 6  40      19.869  -7.220  21.947  0.00  0.00      C1   N
ATOM    300  CZ  ARG 6  40      21.105  -6.871  22.221  0.00  0.00      C1   C
ATOM    301  NH1 ARG 6  40      22.196  -7.630  22.107  0.00  0.00      C1   N
ATOM    302  NH2 ARG 6  40      21.361  -5.674  22.634  0.00  0.00      C1   N
ATOM    303  N   HIS 6  41      14.636  -8.647  22.720  0.00  0.00      C1   N
ATOM    304  CA  HIS 6  41      14.201  -8.117  24.054  0.00  0.00      C1   C
ATOM    305  C   HIS 6  41      13.052  -8.909  24.674  0.00  0.00      C1   C
ATOM    306  O   HIS 6  41      12.870  -8.874  25.832  0.00  0.00      C1   O
ATOM    307  CB  HIS 6  41      13.871  -6.632  24.082  0.00  0.00      C1   C
ATOM    308  CG  HIS 6  41      12.885  -6.157  22.975  0.00  0.00      C1   C
ATOM    309  ND1 HIS 6  41      11.469  -6.461  23.004  0.00  0.00      C1   N
ATOM    310  CD2 HIS 6  41      13.126  -5.310  21.926  0.00  0.00      C1   C
ATOM    311  CE1 HIS 6  41      10.967  -5.861  21.902  0.00  0.00      C1   C
ATOM    312  NE2 HIS 6  41      11.934  -5.164  21.266  0.00  0.00      C1   N
ATOM    313  N   VAL 6  42      12.449  -9.748  23.865  0.00  0.00      C1   N
ATOM    314  CA  VAL 6  42      11.487 -10.739  24.350  0.00  0.00      C1   C
ATOM    315  C   VAL 6  42      11.868 -11.751  25.485  0.00  0.00      C1   C
ATOM    316  O   VAL 6  42      10.994 -12.275  26.154  0.00  0.00      C1   O
ATOM    317  CB  VAL 6  42      10.983 -11.518  23.141  0.00  0.00      C1   C
ATOM    318  CG1 VAL 6  42      11.688 -12.702  22.780  0.00  0.00      C1   C
ATOM    319  CG2 VAL 6  42       9.521 -11.851  23.255  0.00  0.00      C1   C
ATOM    320  N   ILE 6  43      13.213 -11.920  25.667  0.00  0.00      C1   N
ATOM    321  CA  ILE 6  43      13.764 -12.698  26.787  0.00  0.00      C1   C
ATOM    322  C   ILE 6  43      13.597 -12.025  28.137  0.00  0.00      C1   C
ATOM    323  O   ILE 6  43      13.683 -12.616  29.231  0.00  0.00      C1   O
ATOM    324  CB  ILE 6  43      15.196 -13.324  26.604  0.00  0.00      C1   C
ATOM    325  CG1 ILE 6  43      16.331 -12.329  26.510  0.00  0.00      C1   C
ATOM    326  CG2 ILE 6  43      14.993 -14.269  25.350  0.00  0.00      C1   C
ATOM    327  CD1 ILE 6  43      17.519 -12.974  25.834  0.00  0.00      C1   C
[truncated: 13,817,792 more chars]
