# Supplementary material for: Candidate Binding Sites for Allosteric Inhibition of the SARS-CoV-2 Main Protease from the Analysis of Large-Scale Molecular Dynamics Simulations
Source: J Phys Chem Lett. 2020 Dec 11;12(1):65–72. doi: 10.1021/acs.jpclett.0c03182 (PMC7755075; doi:10.1021/acs.jpclett.0c03182)
Supplement: Supplementary file 2 — jz0c03182_si_002.zip [file jz0c03182_si_002.zip › core_sets/m1_cset-10.pdb]

ATOM      1  N   SER 6   1       2.470   4.337 -21.598  0.00  0.00      C1   N
ATOM      2  CA  SER 6   1       3.401   4.868 -20.576  0.00  0.00      C1   C
ATOM      3  C   SER 6   1       2.642   5.274 -19.252  0.00  0.00      C1   C
ATOM      4  O   SER 6   1       1.562   5.854 -19.338  0.00  0.00      C1   O
ATOM      5  CB  SER 6   1       4.266   5.997 -21.213  0.00  0.00      C1   C
ATOM      6  OG  SER 6   1       4.832   5.617 -22.504  0.00  0.00      C1   O
ATOM      7  N   GLY 6   2       3.180   4.928 -18.130  0.00  0.00      C1   N
ATOM      8  CA  GLY 6   2       2.560   5.046 -16.805  0.00  0.00      C1   C
ATOM      9  C   GLY 6   2       3.496   4.649 -15.632  0.00  0.00      C1   C
ATOM     10  O   GLY 6   2       4.552   4.029 -15.746  0.00  0.00      C1   O
ATOM     11  N   PHE 6   3       3.045   5.024 -14.442  0.00  0.00      C1   N
ATOM     12  CA  PHE 6   3       3.621   4.608 -13.106  0.00  0.00      C1   C
ATOM     13  C   PHE 6   3       2.578   4.818 -11.972  0.00  0.00      C1   C
ATOM     14  O   PHE 6   3       1.866   5.773 -11.893  0.00  0.00      C1   O
ATOM     15  CB  PHE 6   3       4.950   5.264 -12.838  0.00  0.00      C1   C
ATOM     16  CG  PHE 6   3       5.715   4.765 -11.622  0.00  0.00      C1   C
ATOM     17  CD1 PHE 6   3       5.724   5.543 -10.446  0.00  0.00      C1   C
ATOM     18  CD2 PHE 6   3       6.237   3.505 -11.649  0.00  0.00      C1   C
ATOM     19  CE1 PHE 6   3       6.261   4.964  -9.241  0.00  0.00      C1   C
ATOM     20  CE2 PHE 6   3       6.809   2.961 -10.505  0.00  0.00      C1   C
ATOM     21  CZ  PHE 6   3       6.887   3.663  -9.287  0.00  0.00      C1   C
ATOM     22  N   ARG 6   4       2.643   3.945 -10.966  0.00  0.00      C1   N
ATOM     23  CA  ARG 6   4       1.920   4.083  -9.685  0.00  0.00      C1   C
ATOM     24  C   ARG 6   4       2.728   3.567  -8.469  0.00  0.00      C1   C
ATOM     25  O   ARG 6   4       3.383   2.483  -8.588  0.00  0.00      C1   O
ATOM     26  CB  ARG 6   4       0.624   3.273  -9.726  0.00  0.00      C1   C
ATOM     27  CG  ARG 6   4      -0.499   3.824  -8.858  0.00  0.00      C1   C
ATOM     28  CD  ARG 6   4      -1.674   2.778  -8.825  0.00  0.00      C1   C
ATOM     29  NE  ARG 6   4      -2.770   3.334  -8.078  0.00  0.00      C1   N
ATOM     30  CZ  ARG 6   4      -2.880   3.662  -6.865  0.00  0.00      C1   C
ATOM     31  NH1 ARG 6   4      -2.044   3.489  -5.887  0.00  0.00      C1   N
ATOM     32  NH2 ARG 6   4      -3.907   4.326  -6.498  0.00  0.00      C1   N
ATOM     33  N   LYS 6   5       2.611   4.247  -7.328  0.00  0.00      C1   N
ATOM     34  CA  LYS 6   5       3.181   3.784  -6.101  0.00  0.00      C1   C
ATOM     35  C   LYS 6   5       2.357   2.701  -5.307  0.00  0.00      C1   C
ATOM     36  O   LYS 6   5       1.134   2.749  -5.149  0.00  0.00      C1   O
ATOM     37  CB  LYS 6   5       3.559   5.032  -5.281  0.00  0.00      C1   C
ATOM     38  CG  LYS 6   5       2.411   5.754  -4.582  0.00  0.00      C1   C
ATOM     39  CD  LYS 6   5       3.024   6.939  -3.723  0.00  0.00      C1   C
ATOM     40  CE  LYS 6   5       1.920   7.708  -3.064  0.00  0.00      C1   C
ATOM     41  NZ  LYS 6   5       2.509   8.744  -2.191  0.00  0.00      C1   N
ATOM     42  N   MET 6   6       3.028   1.578  -4.919  0.00  0.00      C1   N
ATOM     43  CA  MET 6   6       2.487   0.295  -4.336  0.00  0.00      C1   C
ATOM     44  C   MET 6   6       3.624  -0.629  -3.788  0.00  0.00      C1   C
ATOM     45  O   MET 6   6       4.661  -0.688  -4.400  0.00  0.00      C1   O
ATOM     46  CB  MET 6   6       1.653  -0.607  -5.350  0.00  0.00      C1   C
ATOM     47  CG  MET 6   6       1.940  -0.323  -6.837  0.00  0.00      C1   C
ATOM     48  SD  MET 6   6       0.790  -1.326  -7.862  0.00  0.00      C1   S
ATOM     49  CE  MET 6   6       1.726  -2.071  -9.217  0.00  0.00      C1   C
ATOM     50  N   ALA 6   7       3.242  -1.436  -2.801  0.00  0.00      C1   N
ATOM     51  CA  ALA 6   7       4.055  -2.495  -2.290  0.00  0.00      C1   C
ATOM     52  C   ALA 6   7       4.067  -3.666  -3.306  0.00  0.00      C1   C
ATOM     53  O   ALA 6   7       3.242  -3.790  -4.266  0.00  0.00      C1   O
ATOM     54  CB  ALA 6   7       3.645  -2.827  -0.797  0.00  0.00      C1   C
ATOM     55  N   PHE 6   8       5.053  -4.553  -3.084  0.00  0.00      C1   N
ATOM     56  CA  PHE 6   8       5.097  -5.947  -3.595  0.00  0.00      C1   C
ATOM     57  C   PHE 6   8       3.910  -6.807  -3.159  0.00  0.00      C1   C
ATOM     58  O   PHE 6   8       3.517  -6.796  -1.999  0.00  0.00      C1   O
ATOM     59  CB  PHE 6   8       6.385  -6.586  -3.188  0.00  0.00      C1   C
ATOM     60  CG  PHE 6   8       7.595  -6.221  -4.036  0.00  0.00      C1   C
ATOM     61  CD1 PHE 6   8       8.608  -5.356  -3.611  0.00  0.00      C1   C
ATOM     62  CD2 PHE 6   8       7.676  -6.841  -5.379  0.00  0.00      C1   C
ATOM     63  CE1 PHE 6   8       9.659  -5.026  -4.485  0.00  0.00      C1   C
ATOM     64  CE2 PHE 6   8       8.769  -6.532  -6.216  0.00  0.00      C1   C
ATOM     65  CZ  PHE 6   8       9.792  -5.635  -5.738  0.00  0.00      C1   C
ATOM     66  N   PRO 6   9       3.300  -7.681  -4.018  0.00  0.00      C1   N
ATOM     67  CA  PRO 6   9       2.472  -8.802  -3.597  0.00  0.00      C1   C
ATOM     68  C   PRO 6   9       3.093  -9.639  -2.441  0.00  0.00      C1   C
ATOM     69  O   PRO 6   9       4.181 -10.221  -2.536  0.00  0.00      C1   O
ATOM     70  CB  PRO 6   9       2.236  -9.630  -4.821  0.00  0.00      C1   C
ATOM     71  CG  PRO 6   9       2.432  -8.666  -6.029  0.00  0.00      C1   C
ATOM     72  CD  PRO 6   9       3.467  -7.727  -5.519  0.00  0.00      C1   C
ATOM     73  N   SER 6  10       2.364  -9.672  -1.291  0.00  0.00      C1   N
ATOM     74  CA  SER 6  10       2.928  -9.869   0.089  0.00  0.00      C1   C
ATOM     75  C   SER 6  10       2.670 -11.332   0.555  0.00  0.00      C1   C
ATOM     76  O   SER 6  10       3.179 -11.639   1.644  0.00  0.00      C1   O
ATOM     77  CB  SER 6  10       2.304  -8.923   1.035  0.00  0.00      C1   C
ATOM     78  OG  SER 6  10       0.928  -8.819   0.917  0.00  0.00      C1   O
ATOM     79  N   GLY 6  11       2.004 -12.189  -0.262  0.00  0.00      C1   N
ATOM     80  CA  GLY 6  11       1.641 -13.509   0.185  0.00  0.00      C1   C
ATOM     81  C   GLY 6  11       2.739 -14.464   0.472  0.00  0.00      C1   C
ATOM     82  O   GLY 6  11       2.610 -15.328   1.403  0.00  0.00      C1   O
ATOM     83  N   LYS 6  12       3.894 -14.413  -0.269  0.00  0.00      C1   N
ATOM     84  CA  LYS 6  12       5.188 -15.151   0.108  0.00  0.00      C1   C
ATOM     85  C   LYS 6  12       5.864 -14.772   1.389  0.00  0.00      C1   C
ATOM     86  O   LYS 6  12       6.532 -15.500   2.090  0.00  0.00      C1   O
ATOM     87  CB  LYS 6  12       6.115 -15.149  -1.140  0.00  0.00      C1   C
ATOM     88  CG  LYS 6  12       5.523 -15.841  -2.347  0.00  0.00      C1   C
ATOM     89  CD  LYS 6  12       6.515 -15.774  -3.507  0.00  0.00      C1   C
ATOM     90  CE  LYS 6  12       6.054 -16.545  -4.655  0.00  0.00      C1   C
ATOM     91  NZ  LYS 6  12       7.019 -16.332  -5.782  0.00  0.00      C1   N
ATOM     92  N   VAL 6  13       5.517 -13.553   1.934  0.00  0.00      C1   N
ATOM     93  CA  VAL 6  13       5.931 -13.117   3.265  0.00  0.00      C1   C
ATOM     94  C   VAL 6  13       4.832 -13.362   4.324  0.00  0.00      C1   C
ATOM     95  O   VAL 6  13       5.195 -13.941   5.352  0.00  0.00      C1   O
ATOM     96  CB  VAL 6  13       6.500 -11.683   3.203  0.00  0.00      C1   C
ATOM     97  CG1 VAL 6  13       7.008 -11.330   4.619  0.00  0.00      C1   C
ATOM     98  CG2 VAL 6  13       7.802 -11.767   2.352  0.00  0.00      C1   C
ATOM     99  N   GLU 6  14       3.503 -13.176   4.076  0.00  0.00      C1   N
ATOM    100  CA  GLU 6  14       2.396 -13.572   5.008  0.00  0.00      C1   C
ATOM    101  C   GLU 6  14       2.503 -15.003   5.564  0.00  0.00      C1   C
ATOM    102  O   GLU 6  14       2.302 -15.167   6.749  0.00  0.00      C1   O
ATOM    103  CB  GLU 6  14       1.079 -13.438   4.274  0.00  0.00      C1   C
ATOM    104  CG  GLU 6  14       0.783 -11.945   4.054  0.00  0.00      C1   C
ATOM    105  CD  GLU 6  14      -0.209 -11.727   2.981  0.00  0.00      C1   C
ATOM    106  OE1 GLU 6  14      -0.244 -10.650   2.406  0.00  0.00      C1   O
ATOM    107  OE2 GLU 6  14      -0.920 -12.635   2.673  0.00  0.00      C1   O
ATOM    108  N   GLY 6  15       2.804 -16.007   4.691  0.00  0.00      C1   N
ATOM    109  CA  GLY 6  15       2.945 -17.392   5.159  0.00  0.00      C1   C
ATOM    110  C   GLY 6  15       4.109 -17.762   6.134  0.00  0.00      C1   C
ATOM    111  O   GLY 6  15       4.203 -18.926   6.516  0.00  0.00      C1   O
ATOM    112  N   CYS 6  16       4.823 -16.786   6.654  0.00  0.00      C1   N
ATOM    113  CA  CYS 6  16       5.879 -16.882   7.650  0.00  0.00      C1   C
ATOM    114  C   CYS 6  16       5.680 -16.185   9.005  0.00  0.00      C1   C
ATOM    115  O   CYS 6  16       6.641 -16.186   9.827  0.00  0.00      C1   O
ATOM    116  CB  CYS 6  16       7.140 -16.427   6.867  0.00  0.00      C1   C
ATOM    117  SG  CYS 6  16       7.489 -17.439   5.381  0.00  0.00      C1   S
ATOM    118  N   MET 6  17       4.498 -15.662   9.284  0.00  0.00      C1   N
ATOM    119  CA  MET 6  17       4.188 -14.980  10.501  0.00  0.00      C1   C
ATOM    120  C   MET 6  17       3.813 -15.932  11.672  0.00  0.00      C1   C
ATOM    121  O   MET 6  17       2.912 -16.787  11.506  0.00  0.00      C1   O
ATOM    122  CB  MET 6  17       3.135 -13.921  10.349  0.00  0.00      C1   C
ATOM    123  CG  MET 6  17       3.452 -12.866   9.286  0.00  0.00      C1   C
ATOM    124  SD  MET 6  17       5.124 -12.129   9.600  0.00  0.00      C1   S
ATOM    125  CE  MET 6  17       5.861 -12.359   7.995  0.00  0.00      C1   C
ATOM    126  N   VAL 6  18       4.482 -15.776  12.753  0.00  0.00      C1   N
ATOM    127  CA  VAL 6  18       4.268 -16.509  14.024  0.00  0.00      C1   C
ATOM    128  C   VAL 6  18       4.163 -15.768  15.278  0.00  0.00      C1   C
ATOM    129  O   VAL 6  18       4.702 -14.655  15.368  0.00  0.00      C1   O
ATOM    130  CB  VAL 6  18       5.144 -17.752  14.147  0.00  0.00      C1   C
ATOM    131  CG1 VAL 6  18       4.885 -18.753  13.036  0.00  0.00      C1   C
ATOM    132  CG2 VAL 6  18       6.666 -17.555  14.278  0.00  0.00      C1   C
ATOM    133  N   GLN 6  19       3.625 -16.299  16.398  0.00  0.00      C1   N
ATOM    134  CA  GLN 6  19       3.492 -15.673  17.670  0.00  0.00      C1   C
ATOM    135  C   GLN 6  19       4.600 -16.194  18.540  0.00  0.00      C1   C
ATOM    136  O   GLN 6  19       4.516 -17.346  19.040  0.00  0.00      C1   O
ATOM    137  CB  GLN 6  19       2.069 -15.845  18.231  0.00  0.00      C1   C
ATOM    138  CG  GLN 6  19       1.819 -15.001  19.435  0.00  0.00      C1   C
ATOM    139  CD  GLN 6  19       0.531 -15.416  20.275  0.00  0.00      C1   C
ATOM    140  NE2 GLN 6  19       0.142 -14.622  21.182  0.00  0.00      C1   N
ATOM    141  OE1 GLN 6  19      -0.143 -16.446  20.019  0.00  0.00      C1   O
ATOM    142  N   VAL 6  20       5.482 -15.257  18.959  0.00  0.00      C1   N
ATOM    143  CA  VAL 6  20       6.423 -15.595  20.036  0.00  0.00      C1   C
ATOM    144  C   VAL 6  20       5.940 -15.017  21.396  0.00  0.00      C1   C
ATOM    145  O   VAL 6  20       5.606 -13.833  21.495  0.00  0.00      C1   O
ATOM    146  CB  VAL 6  20       7.800 -15.154  19.557  0.00  0.00      C1   C
ATOM    147  CG1 VAL 6  20       8.781 -15.334  20.664  0.00  0.00      C1   C
ATOM    148  CG2 VAL 6  20       8.307 -15.877  18.298  0.00  0.00      C1   C
ATOM    149  N   THR 6  21       5.858 -15.857  22.468  0.00  0.00      C1   N
ATOM    150  CA  THR 6  21       5.588 -15.334  23.836  0.00  0.00      C1   C
ATOM    151  C   THR 6  21       6.740 -15.564  24.842  0.00  0.00      C1   C
ATOM    152  O   THR 6  21       7.146 -16.750  24.983  0.00  0.00      C1   O
ATOM    153  CB  THR 6  21       4.237 -15.920  24.312  0.00  0.00      C1   C
ATOM    154  OG1 THR 6  21       3.209 -15.858  23.413  0.00  0.00      C1   O
ATOM    155  CG2 THR 6  21       3.631 -15.205  25.613  0.00  0.00      C1   C
ATOM    156  N   CYS 6  22       7.087 -14.510  25.581  0.00  0.00      C1   N
ATOM    157  CA  CYS 6  22       8.094 -14.540  26.636  0.00  0.00      C1   C
ATOM    158  C   CYS 6  22       7.533 -13.915  27.964  0.00  0.00      C1   C
ATOM    159  O   CYS 6  22       7.563 -12.703  28.090  0.00  0.00      C1   O
ATOM    160  CB  CYS 6  22       9.278 -13.792  26.180  0.00  0.00      C1   C
ATOM    161  SG  CYS 6  22      10.254 -14.624  24.883  0.00  0.00      C1   S
ATOM    162  N   GLY 6  23       6.968 -14.702  28.910  0.00  0.00      C1   N
ATOM    163  CA  GLY 6  23       6.414 -14.055  30.097  0.00  0.00      C1   C
ATOM    164  C   GLY 6  23       5.082 -13.306  29.739  0.00  0.00      C1   C
ATOM    165  O   GLY 6  23       4.259 -13.839  28.969  0.00  0.00      C1   O
ATOM    166  N   THR 6  24       4.948 -12.090  30.244  0.00  0.00      C1   N
ATOM    167  CA  THR 6  24       3.918 -11.162  29.783  0.00  0.00      C1   C
ATOM    168  C   THR 6  24       3.787 -10.964  28.246  0.00  0.00      C1   C
ATOM    169  O   THR 6  24       2.641 -10.793  27.741  0.00  0.00      C1   O
ATOM    170  CB  THR 6  24       4.302  -9.763  30.428  0.00  0.00      C1   C
ATOM    171  OG1 THR 6  24       5.714  -9.537  30.547  0.00  0.00      C1   O
ATOM    172  CG2 THR 6  24       3.710  -9.339  31.737  0.00  0.00      C1   C
ATOM    173  N   THR 6  25       4.911 -11.065  27.565  0.00  0.00      C1   N
ATOM    174  CA  THR 6  25       5.087 -10.305  26.282  0.00  0.00      C1   C
ATOM    175  C   THR 6  25       4.836 -11.296  25.130  0.00  0.00      C1   C
ATOM    176  O   THR 6  25       5.415 -12.399  25.079  0.00  0.00      C1   O
ATOM    177  CB  THR 6  25       6.438  -9.631  26.150  0.00  0.00      C1   C
ATOM    178  OG1 THR 6  25       6.559  -8.592  27.097  0.00  0.00      C1   O
ATOM    179  CG2 THR 6  25       6.606  -8.945  24.789  0.00  0.00      C1   C
ATOM    180  N   THR 6  26       4.091 -10.878  24.049  0.00  0.00      C1   N
ATOM    181  CA  THR 6  26       3.948 -11.580  22.845  0.00  0.00      C1   C
ATOM    182  C   THR 6  26       4.265 -10.636  21.669  0.00  0.00      C1   C
ATOM    183  O   THR 6  26       3.798  -9.510  21.660  0.00  0.00      C1   O
ATOM    184  CB  THR 6  26       2.548 -12.285  22.803  0.00  0.00      C1   C
ATOM    185  OG1 THR 6  26       2.727 -13.142  21.743  0.00  0.00      C1   O
ATOM    186  CG2 THR 6  26       1.258 -11.461  22.515  0.00  0.00      C1   C
ATOM    187  N   LEU 6  27       5.077 -11.076  20.766  0.00  0.00      C1   N
ATOM    188  CA  LEU 6  27       5.585 -10.386  19.620  0.00  0.00      C1   C
ATOM    189  C   LEU 6  27       5.699 -11.290  18.345  0.00  0.00      C1   C
ATOM    190  O   LEU 6  27       5.515 -12.486  18.388  0.00  0.00      C1   O
ATOM    191  CB  LEU 6  27       6.915  -9.732  19.907  0.00  0.00      C1   C
ATOM    192  CG  LEU 6  27       8.108 -10.631  20.175  0.00  0.00      C1   C
ATOM    193  CD1 LEU 6  27       9.368  -9.776  20.099  0.00  0.00      C1   C
ATOM    194  CD2 LEU 6  27       8.099 -11.278  21.569  0.00  0.00      C1   C
ATOM    195  N   ASN 6  28       5.824 -10.693  17.156  0.00  0.00      C1   N
ATOM    196  CA  ASN 6  28       5.921 -11.300  15.925  0.00  0.00      C1   C
ATOM    197  C   ASN 6  28       7.268 -11.949  15.588  0.00  0.00      C1   C
ATOM    198  O   ASN 6  28       8.300 -11.278  15.559  0.00  0.00      C1   O
ATOM    199  CB  ASN 6  28       5.434 -10.420  14.786  0.00  0.00      C1   C
ATOM    200  CG  ASN 6  28       5.245 -11.268  13.591  0.00  0.00      C1   C
ATOM    201  OD1 ASN 6  28       4.486 -12.165  13.589  0.00  0.00      C1   O
ATOM    202  ND2 ASN 6  28       5.969 -11.108  12.489  0.00  0.00      C1   N
ATOM    203  N   GLY 6  29       7.153 -13.253  15.327  0.00  0.00      C1   N
ATOM    204  CA  GLY 6  29       8.243 -14.074  14.873  0.00  0.00      C1   C
ATOM    205  C   GLY 6  29       8.200 -14.281  13.349  0.00  0.00      C1   C
ATOM    206  O   GLY 6  29       7.135 -14.502  12.723  0.00  0.00      C1   O
ATOM    207  N   LEU 6  30       9.409 -14.264  12.731  0.00  0.00      C1   N
ATOM    208  CA  LEU 6  30       9.680 -14.641  11.337  0.00  0.00      C1   C
ATOM    209  C   LEU 6  30      10.107 -16.155  11.121  0.00  0.00      C1   C
ATOM    210  O   LEU 6  30      11.297 -16.481  11.290  0.00  0.00      C1   O
ATOM    211  CB  LEU 6  30      10.554 -13.544  10.757  0.00  0.00      C1   C
ATOM    212  CG  LEU 6  30      11.000 -13.809   9.231  0.00  0.00      C1   C
ATOM    213  CD1 LEU 6  30       9.802 -13.863   8.321  0.00  0.00      C1   C
ATOM    214  CD2 LEU 6  30      11.993 -12.763   8.830  0.00  0.00      C1   C
ATOM    215  N   TRP 6  31       9.161 -17.023  10.783  0.00  0.00      C1   N
ATOM    216  CA  TRP 6  31       9.401 -18.468  10.632  0.00  0.00      C1   C
ATOM    217  C   TRP 6  31       9.881 -18.829   9.259  0.00  0.00      C1   C
ATOM    218  O   TRP 6  31       9.118 -19.012   8.308  0.00  0.00      C1   O
ATOM    219  CB  TRP 6  31       8.088 -19.099  10.898  0.00  0.00      C1   C
ATOM    220  CG  TRP 6  31       8.062 -20.605  11.244  0.00  0.00      C1   C
ATOM    221  CD1 TRP 6  31       9.130 -21.323  11.549  0.00  0.00      C1   C
ATOM    222  CD2 TRP 6  31       6.936 -21.580  11.202  0.00  0.00      C1   C
ATOM    223  NE1 TRP 6  31       8.921 -22.643  11.519  0.00  0.00      C1   N
ATOM    224  CE2 TRP 6  31       7.535 -22.845  11.384  0.00  0.00      C1   C
ATOM    225  CE3 TRP 6  31       5.581 -21.549  10.928  0.00  0.00      C1   C
ATOM    226  CZ2 TRP 6  31       6.861 -24.051  11.204  0.00  0.00      C1   C
ATOM    227  CZ3 TRP 6  31       4.833 -22.739  10.726  0.00  0.00      C1   C
ATOM    228  CH2 TRP 6  31       5.544 -24.008  10.706  0.00  0.00      C1   C
ATOM    229  N   LEU 6  32      11.173 -18.906   9.144  0.00  0.00      C1   N
ATOM    230  CA  LEU 6  32      12.001 -19.140   7.961  0.00  0.00      C1   C
ATOM    231  C   LEU 6  32      12.899 -20.361   8.134  0.00  0.00      C1   C
ATOM    232  O   LEU 6  32      13.822 -20.376   8.947  0.00  0.00      C1   O
ATOM    233  CB  LEU 6  32      12.761 -17.877   7.556  0.00  0.00      C1   C
ATOM    234  CG  LEU 6  32      11.962 -16.681   7.126  0.00  0.00      C1   C
ATOM    235  CD1 LEU 6  32      12.927 -15.486   6.783  0.00  0.00      C1   C
ATOM    236  CD2 LEU 6  32      11.156 -16.929   5.853  0.00  0.00      C1   C
ATOM    237  N   ASP 6  33      12.601 -21.418   7.402  0.00  0.00      C1   N
ATOM    238  CA  ASP 6  33      13.166 -22.731   7.678  0.00  0.00      C1   C
ATOM    239  C   ASP 6  33      12.804 -23.287   9.106  0.00  0.00      C1   C
ATOM    240  O   ASP 6  33      11.636 -23.241   9.490  0.00  0.00      C1   O
ATOM    241  CB  ASP 6  33      14.643 -22.830   7.302  0.00  0.00      C1   C
ATOM    242  CG  ASP 6  33      15.056 -22.081   5.999  0.00  0.00      C1   C
ATOM    243  OD1 ASP 6  33      16.071 -21.327   6.021  0.00  0.00      C1   O
ATOM    244  OD2 ASP 6  33      14.358 -22.141   4.957  0.00  0.00      C1   O
ATOM    245  N   ASP 6  34      13.807 -23.745   9.845  0.00  0.00      C1   N
ATOM    246  CA  ASP 6  34      13.726 -24.176  11.239  0.00  0.00      C1   C
ATOM    247  C   ASP 6  34      13.872 -23.062  12.274  0.00  0.00      C1   C
ATOM    248  O   ASP 6  34      14.176 -23.338  13.409  0.00  0.00      C1   O
ATOM    249  CB  ASP 6  34      14.608 -25.407  11.402  0.00  0.00      C1   C
ATOM    250  CG  ASP 6  34      16.045 -25.331  10.922  0.00  0.00      C1   C
ATOM    251  OD1 ASP 6  34      16.442 -24.583   9.999  0.00  0.00      C1   O
ATOM    252  OD2 ASP 6  34      16.865 -26.032  11.565  0.00  0.00      C1   O
ATOM    253  N   VAL 6  35      13.789 -21.821  11.849  0.00  0.00      C1   N
ATOM    254  CA  VAL 6  35      14.324 -20.767  12.732  0.00  0.00      C1   C
ATOM    255  C   VAL 6  35      13.203 -19.722  12.811  0.00  0.00      C1   C
ATOM    256  O   VAL 6  35      12.669 -19.412  11.746  0.00  0.00      C1   O
ATOM    257  CB  VAL 6  35      15.623 -20.155  12.301  0.00  0.00      C1   C
ATOM    258  CG1 VAL 6  35      16.274 -19.126  13.197  0.00  0.00      C1   C
ATOM    259  CG2 VAL 6  35      16.658 -21.283  12.005  0.00  0.00      C1   C
ATOM    260  N   VAL 6  36      13.000 -19.159  13.968  0.00  0.00      C1   N
ATOM    261  CA  VAL 6  36      12.202 -17.973  14.146  0.00  0.00      C1   C
ATOM    262  C   VAL 6  36      13.139 -16.817  14.569  0.00  0.00      C1   C
ATOM    263  O   VAL 6  36      13.929 -16.902  15.532  0.00  0.00      C1   O
ATOM    264  CB  VAL 6  36      11.043 -18.202  15.042  0.00  0.00      C1   C
ATOM    265  CG1 VAL 6  36      10.234 -16.887  15.293  0.00  0.00      C1   C
ATOM    266  CG2 VAL 6  36      10.098 -19.312  14.479  0.00  0.00      C1   C
ATOM    267  N   TYR 6  37      13.176 -15.820  13.631  0.00  0.00      C1   N
ATOM    268  CA  TYR 6  37      13.905 -14.620  13.883  0.00  0.00      C1   C
ATOM    269  C   TYR 6  37      13.015 -13.625  14.510  0.00  0.00      C1   C
ATOM    270  O   TYR 6  37      11.885 -13.451  14.108  0.00  0.00      C1   O
ATOM    271  CB  TYR 6  37      14.573 -14.125  12.577  0.00  0.00      C1   C
ATOM    272  CG  TYR 6  37      15.511 -15.113  11.837  0.00  0.00      C1   C
ATOM    273  CD1 TYR 6  37      16.900 -15.026  11.917  0.00  0.00      C1   C
ATOM    274  CD2 TYR 6  37      14.863 -16.164  11.140  0.00  0.00      C1   C
ATOM    275  CE1 TYR 6  37      17.658 -16.017  11.316  0.00  0.00      C1   C
ATOM    276  CE2 TYR 6  37      15.679 -17.097  10.447  0.00  0.00      C1   C
ATOM    277  CZ  TYR 6  37      17.060 -16.982  10.509  0.00  0.00      C1   C
ATOM    278  OH  TYR 6  37      17.833 -17.910   9.818  0.00  0.00      C1   O
ATOM    279  N   CYS 6  38      13.483 -12.856  15.533  0.00  0.00      C1   N
ATOM    280  CA  CYS 6  38      12.673 -11.849  16.346  0.00  0.00      C1   C
ATOM    281  C   CYS 6  38      13.646 -10.848  16.989  0.00  0.00      C1   C
ATOM    282  O   CYS 6  38      14.891 -11.055  17.142  0.00  0.00      C1   O
ATOM    283  CB  CYS 6  38      12.073 -12.657  17.506  0.00  0.00      C1   C
ATOM    284  SG  CYS 6  38      10.561 -13.438  17.015  0.00  0.00      C1   S
ATOM    285  N   PRO 6  39      13.124  -9.749  17.532  0.00  0.00      C1   N
ATOM    286  CA  PRO 6  39      13.771  -8.829  18.453  0.00  0.00      C1   C
ATOM    287  C   PRO 6  39      14.289  -9.518  19.711  0.00  0.00      C1   C
ATOM    288  O   PRO 6  39      13.683 -10.394  20.343  0.00  0.00      C1   O
ATOM    289  CB  PRO 6  39      12.956  -7.637  18.715  0.00  0.00      C1   C
ATOM    290  CG  PRO 6  39      11.868  -7.711  17.587  0.00  0.00      C1   C
ATOM    291  CD  PRO 6  39      11.733  -9.237  17.342  0.00  0.00      C1   C
ATOM    292  N   ARG 6  40      15.410  -9.103  20.218  0.00  0.00      C1   N
ATOM    293  CA  ARG 6  40      15.913  -9.694  21.509  0.00  0.00      C1   C
ATOM    294  C   ARG 6  40      15.331  -9.099  22.749  0.00  0.00      C1   C
ATOM    295  O   ARG 6  40      15.399  -9.746  23.811  0.00  0.00      C1   O
ATOM    296  CB  ARG 6  40      17.422  -9.755  21.490  0.00  0.00      C1   C
ATOM    297  CG  ARG 6  40      18.052  -8.378  21.642  0.00  0.00      C1   C
ATOM    298  CD  ARG 6  40      19.614  -8.429  21.784  0.00  0.00      C1   C
ATOM    299  NE  ARG 6  40      20.199  -7.064  21.892  0.00  0.00      C1   N
ATOM    300  CZ  ARG 6  40      21.465  -6.773  22.273  0.00  0.00      C1   C
ATOM    301  NH1 ARG 6  40      22.299  -7.730  22.597  0.00  0.00      C1   N
ATOM    302  NH2 ARG 6  40      21.864  -5.532  22.450  0.00  0.00      C1   N
ATOM    303  N   HIS 6  41      14.884  -7.826  22.722  0.00  0.00      C1   N
ATOM    304  CA  HIS 6  41      14.645  -6.981  23.924  0.00  0.00      C1   C
ATOM    305  C   HIS 6  41      13.986  -7.557  25.174  0.00  0.00      C1   C
ATOM    306  O   HIS 6  41      14.569  -7.397  26.224  0.00  0.00      C1   O
ATOM    307  CB  HIS 6  41      13.887  -5.667  23.481  0.00  0.00      C1   C
ATOM    308  CG  HIS 6  41      12.559  -5.785  22.835  0.00  0.00      C1   C
ATOM    309  ND1 HIS 6  41      11.615  -6.856  22.914  0.00  0.00      C1   N
ATOM    310  CD2 HIS 6  41      11.922  -4.848  22.127  0.00  0.00      C1   C
ATOM    311  CE1 HIS 6  41      10.526  -6.411  22.312  0.00  0.00      C1   C
ATOM    312  NE2 HIS 6  41      10.689  -5.241  21.783  0.00  0.00      C1   N
ATOM    313  N   VAL 6  42      12.858  -8.308  25.082  0.00  0.00      C1   N
ATOM    314  CA  VAL 6  42      12.238  -9.146  26.134  0.00  0.00      C1   C
ATOM    315  C   VAL 6  42      13.166  -9.981  27.031  0.00  0.00      C1   C
ATOM    316  O   VAL 6  42      12.867 -10.219  28.142  0.00  0.00      C1   O
ATOM    317  CB  VAL 6  42      11.257 -10.228  25.430  0.00  0.00      C1   C
ATOM    318  CG1 VAL 6  42      10.015  -9.549  24.903  0.00  0.00      C1   C
ATOM    319  CG2 VAL 6  42      11.819 -10.957  24.144  0.00  0.00      C1   C
ATOM    320  N   ILE 6  43      14.343 -10.412  26.545  0.00  0.00      C1   N
ATOM    321  CA  ILE 6  43      15.410 -10.943  27.371  0.00  0.00      C1   C
ATOM    322  C   ILE 6  43      15.860 -10.042  28.541  0.00  0.00      C1   C
ATOM    323  O   ILE 6  43      16.187 -10.563  29.613  0.00  0.00      C1   O
ATOM    324  CB  ILE 6  43      16.690 -11.253  26.475  0.00  0.00      C1   C
ATOM    325  CG1 ILE 6  43      16.435 -12.348  25.377  0.00  0.00      C1   C
ATOM    326  CG2 ILE 6  43      17.946 -11.618  27.380  0.00  0.00      C1   C
ATOM    327  CD1 ILE 6  43      16.175 -13.725  25.938  0.00  0.00      C1   C
ATOM    328  N   CYS 6  44      15.763  -8.666  28.410  0.00  0.00      C1   N
ATOM    329  CA  CYS 6  44      16.085  -7.798  29.564  0.00  0.00      C1   C
ATOM    330  C   CYS 6  44      14.830  -7.025  30.170  0.00  0.00      C1   C
ATOM    331  O   CYS 6  44      14.920  -6.155  31.023  0.00  0.00      C1   O
ATOM    332  CB  CYS 6  44      17.139  -6.804  29.200  0.00  0.00      C1   C
ATOM    333  SG  CYS 6  44      18.752  -7.653  29.146  0.00  0.00      C1   S
ATOM    334  N   THR 6  45      13.638  -7.446  29.864  0.00  0.00      C1   N
ATOM    335  CA  THR 6  45      12.412  -6.838  30.267  0.00  0.00      C1   C
ATOM    336  C   THR 6  45      12.026  -7.497  31.628  0.00  0.00      C1   C
ATOM    337  O   THR 6  45      11.991  -8.713  31.701  0.00  0.00      C1   O
ATOM    338  CB  THR 6  45      11.280  -7.036  29.247  0.00  0.00      C1   C
ATOM    339  OG1 THR 6  45      11.800  -6.844  27.966  0.00  0.00      C1   O
ATOM    340  CG2 THR 6  45      10.028  -6.175  29.421  0.00  0.00      C1   C
ATOM    341  N   SER 6  46      11.653  -6.677  32.647  0.00  0.00      C1   N
ATOM    342  CA  SER 6  46      11.442  -7.035  34.123  0.00  0.00      C1   C
ATOM    343  C   SER 6  46      12.654  -7.677  34.803  0.00  0.00      C1   C
ATOM    344  O   SER 6  46      12.475  -8.664  35.524  0.00  0.00      C1   O
ATOM    345  CB  SER 6  46      10.095  -7.736  34.343  0.00  0.00      C1   C
ATOM    346  OG  SER 6  46       9.056  -6.986  33.794  0.00  0.00      C1   O
ATOM    347  N   GLU 6  47      13.822  -6.949  34.659  0.00  0.00      C1   N
ATOM    348  CA  GLU 6  47      15.142  -7.132  35.349  0.00  0.00      C1   C
ATOM    349  C   GLU 6  47      15.508  -6.043  36.305  0.00  0.00      C1   C
ATOM    350  O   GLU 6  47      15.331  -4.835  35.984  0.00  0.00      C1   O
ATOM    351  CB  GLU 6  47      16.160  -7.381  34.213  0.00  0.00      C1   C
ATOM    352  CG  GLU 6  47      16.084  -8.727  33.451  0.00  0.00      C1   C
ATOM    353  CD  GLU 6  47      16.262  -9.961  34.318  0.00  0.00      C1   C
ATOM    354  OE1 GLU 6  47      16.951  -9.952  35.362  0.00  0.00      C1   O
ATOM    355  OE2 GLU 6  47      15.696 -10.987  33.869  0.00  0.00      C1   O
ATOM    356  N   ASP 6  48      15.957  -6.411  37.506  0.00  0.00      C1   N
ATOM    357  CA  ASP 6  48      16.132  -5.463  38.605  0.00  0.00      C1   C
ATOM    358  C   ASP 6  48      17.465  -4.706  38.651  0.00  0.00      C1   C
ATOM    359  O   ASP 6  48      17.898  -4.310  39.756  0.00  0.00      C1   O
ATOM    360  CB  ASP 6  48      15.705  -6.093  39.888  0.00  0.00      C1   C
ATOM    361  CG  ASP 6  48      14.242  -6.534  39.970  0.00  0.00      C1   C
ATOM    362  OD1 ASP 6  48      13.902  -7.423  40.745  0.00  0.00      C1   O
ATOM    363  OD2 ASP 6  48      13.382  -6.022  39.273  0.00  0.00      C1   O
ATOM    364  N   MET 6  49      18.020  -4.381  37.488  0.00  0.00      C1   N
ATOM    365  CA  MET 6  49      19.314  -3.563  37.477  0.00  0.00      C1   C
ATOM    366  C   MET 6  49      19.394  -2.571  36.292  0.00  0.00      C1   C
ATOM    367  O   MET 6  49      18.722  -2.823  35.264  0.00  0.00      C1   O
ATOM    368  CB  MET 6  49      20.552  -4.462  37.572  0.00  0.00      C1   C
ATOM    369  CG  MET 6  49      20.844  -5.453  36.380  0.00  0.00      C1   C
ATOM    370  SD  MET 6  49      22.305  -6.535  36.599  0.00  0.00      C1   S
ATOM    371  CE  MET 6  49      23.572  -5.292  36.863  0.00  0.00      C1   C
ATOM    372  N   LEU 6  50      20.213  -1.493  36.364  0.00  0.00      C1   N
ATOM    373  CA  LEU 6  50      20.607  -0.625  35.233  0.00  0.00      C1   C
ATOM    374  C   LEU 6  50      21.617  -1.465  34.366  0.00  0.00      C1   C
ATOM    375  O   LEU 6  50      22.411  -2.251  34.922  0.00  0.00      C1   O
ATOM    376  CB  LEU 6  50      21.365   0.672  35.791  0.00  0.00      C1   C
ATOM    377  CG  LEU 6  50      21.575   1.747  34.672  0.00  0.00      C1   C
ATOM    378  CD1 LEU 6  50      20.174   1.923  34.039  0.00  0.00      C1   C
ATOM    379  CD2 LEU 6  50      21.978   3.037  35.376  0.00  0.00      C1   C
ATOM    380  N   ASN 6  51      21.459  -1.266  33.042  0.00  0.00      C1   N
ATOM    381  CA  ASN 6  51      22.131  -2.002  31.951  0.00  0.00      C1   C
ATOM    382  C   ASN 6  51      22.445  -3.463  32.265  0.00  0.00      C1   C
ATOM    383  O   ASN 6  51      23.659  -3.805  32.348  0.00  0.00      C1   O
ATOM    384  CB  ASN 6  51      23.354  -1.275  31.362  0.00  0.00      C1   C
ATOM    385  CG  ASN 6  51      23.812  -1.780  29.999  0.00  0.00      C1   C
ATOM    386  OD1 ASN 6  51      23.221  -2.612  29.343  0.00  0.00      C1   O
ATOM    387  ND2 ASN 6  51      24.793  -1.176  29.423  0.00  0.00      C1   N
ATOM    388  N   PRO 6  52      21.411  -4.315  32.486  0.00  0.00      C1   N
ATOM    389  CA  PRO 6  52      21.647  -5.751  32.670  0.00  0.00      C1   C
ATOM    390  C   PRO 6  52      22.382  -6.361  31.491  0.00  0.00      C1   C
ATOM    391  O   PRO 6  52      22.101  -6.120  30.347  0.00  0.00      C1   O
ATOM    392  CB  PRO 6  52      20.267  -6.364  32.890  0.00  0.00      C1   C
ATOM    393  CG  PRO 6  52      19.328  -5.168  33.076  0.00  0.00      C1   C
ATOM    394  CD  PRO 6  52      19.965  -4.009  32.374  0.00  0.00      C1   C
ATOM    395  N   ASN 6  53      23.252  -7.369  31.703  0.00  0.00      C1   N
ATOM    396  CA  ASN 6  53      24.064  -8.113  30.723  0.00  0.00      C1   C
ATOM    397  C   ASN 6  53      23.125  -8.962  29.801  0.00  0.00      C1   C
ATOM    398  O   ASN 6  53      22.639 -10.008  30.210  0.00  0.00      C1   O
ATOM    399  CB  ASN 6  53      25.232  -8.869  31.411  0.00  0.00      C1   C
ATOM    400  CG  ASN 6  53      25.918  -9.801  30.504  0.00  0.00      C1   C
ATOM    401  OD1 ASN 6  53      25.529  -9.980  29.372  0.00  0.00      C1   O
ATOM    402  ND2 ASN 6  53      26.957 -10.449  30.970  0.00  0.00      C1   N
ATOM    403  N   TYR 6  54      22.744  -8.463  28.588  0.00  0.00      C1   N
ATOM    404  CA  TYR 6  54      22.011  -9.240  27.492  0.00  0.00      C1   C
ATOM    405  C   TYR 6  54      22.600 -10.605  27.192  0.00  0.00      C1   C
ATOM    406  O   TYR 6  54      21.859 -11.534  27.170  0.00  0.00      C1   O
ATOM    407  CB  TYR 6  54      21.970  -8.510  26.108  0.00  0.00      C1   C
ATOM    408  CG  TYR 6  54      20.668  -7.747  25.757  0.00  0.00      C1   C
ATOM    409  CD1 TYR 6  54      19.427  -8.413  25.452  0.00  0.00      C1   C
ATOM    410  CD2 TYR 6  54      20.811  -6.339  25.724  0.00  0.00      C1   C
ATOM    411  CE1 TYR 6  54      18.333  -7.638  25.081  0.00  0.00      C1   C
ATOM    412  CE2 TYR 6  54      19.763  -5.651  25.160  0.00  0.00      C1   C
ATOM    413  CZ  TYR 6  54      18.570  -6.216  24.941  0.00  0.00      C1   C
ATOM    414  OH  TYR 6  54      17.563  -5.392  24.564  0.00  0.00      C1   O
ATOM    415  N   GLU 6  55      23.880 -10.750  26.944  0.00  0.00      C1   N
ATOM    416  CA  GLU 6  55      24.453 -12.081  26.784  0.00  0.00      C1   C
ATOM    417  C   GLU 6  55      24.391 -13.040  27.957  0.00  0.00      C1   C
ATOM    418  O   GLU 6  55      24.092 -14.144  27.587  0.00  0.00      C1   O
ATOM    419  CB  GLU 6  55      25.864 -12.147  26.181  0.00  0.00      C1   C
ATOM    420  CG  GLU 6  55      26.196 -13.512  25.517  0.00  0.00      C1   C
ATOM    421  CD  GLU 6  55      27.266 -13.423  24.388  0.00  0.00      C1   C
ATOM    422  OE1 GLU 6  55      27.541 -14.524  23.826  0.00  0.00      C1   O
ATOM    423  OE2 GLU 6  55      27.906 -12.377  24.101  0.00  0.00      C1   O
ATOM    424  N   ASP 6  56      24.625 -12.694  29.237  0.00  0.00      C1   N
ATOM    425  CA  ASP 6  56      24.402 -13.583  30.349  0.00  0.00      C1   C
ATOM    426  C   ASP 6  56      22.945 -13.835  30.732  0.00  0.00      C1   C
ATOM    427  O   ASP 6  56      22.574 -14.851  31.410  0.00  0.00      C1   O
ATOM    428  CB  ASP 6  56      25.262 -13.207  31.562  0.00  0.00      C1   C
ATOM    429  CG  ASP 6  56      25.377 -14.329  32.635  0.00  0.00      C1   C
ATOM    430  OD1 ASP 6  56      26.053 -15.341  32.386  0.00  0.00      C1   O
ATOM    431  OD2 ASP 6  56      24.874 -14.122  33.748  0.00  0.00      C1   O
ATOM    432  N   LEU 6  57      21.943 -12.928  30.463  0.00  0.00      C1   N
ATOM    433  CA  LEU 6  57      20.520 -13.287  30.711  0.00  0.00      C1   C
ATOM    434  C   LEU 6  57      20.149 -14.273  29.602  0.00  0.00      C1   C
ATOM    435  O   LEU 6  57      19.383 -15.206  29.853  0.00  0.00      C1   O
ATOM    436  CB  LEU 6  57      19.719 -11.963  30.683  0.00  0.00      C1   C
ATOM    437  CG  LEU 6  57      19.853 -11.098  31.992  0.00  0.00      C1   C
ATOM    438  CD1 LEU 6  57      19.167  -9.749  31.751  0.00  0.00      C1   C
ATOM    439  CD2 LEU 6  57      19.108 -11.855  33.120  0.00  0.00      C1   C
ATOM    440  N   LEU 6  58      20.629 -14.084  28.352  0.00  0.00      C1   N
ATOM    441  CA  LEU 6  58      20.444 -15.044  27.266  0.00  0.00      C1   C
ATOM    442  C   LEU 6  58      20.967 -16.456  27.544  0.00  0.00      C1   C
ATOM    443  O   LEU 6  58      20.321 -17.436  27.197  0.00  0.00      C1   O
ATOM    444  CB  LEU 6  58      20.810 -14.469  25.837  0.00  0.00      C1   C
ATOM    445  CG  LEU 6  58      20.407 -15.360  24.636  0.00  0.00      C1   C
ATOM    446  CD1 LEU 6  58      18.900 -15.556  24.450  0.00  0.00      C1   C
ATOM    447  CD2 LEU 6  58      20.885 -14.640  23.375  0.00  0.00      C1   C
ATOM    448  N   ILE 6  59      22.162 -16.508  28.169  0.00  0.00      C1   N
ATOM    449  CA  ILE 6  59      22.753 -17.650  28.732  0.00  0.00      C1   C
ATOM    450  C   ILE 6  59      21.886 -18.155  29.956  0.00  0.00      C1   C
ATOM    451  O   ILE 6  59      21.575 -19.379  29.908  0.00  0.00      C1   O
ATOM    452  CB  ILE 6  59      24.220 -17.333  29.298  0.00  0.00      C1   C
ATOM    453  CG1 ILE 6  59      25.283 -17.076  28.221  0.00  0.00      C1   C
ATOM    454  CG2 ILE 6  59      24.680 -18.629  30.088  0.00  0.00      C1   C
ATOM    455  CD1 ILE 6  59      26.553 -16.392  28.711  0.00  0.00      C1   C
ATOM    456  N   ARG 6  60      21.354 -17.399  30.920  0.00  0.00      C1   N
ATOM    457  CA  ARG 6  60      20.574 -17.954  32.059  0.00  0.00      C1   C
ATOM    458  C   ARG 6  60      19.140 -18.477  31.578  0.00  0.00      C1   C
ATOM    459  O   ARG 6  60      18.478 -19.153  32.350  0.00  0.00      C1   O
ATOM    460  CB  ARG 6  60      20.489 -16.885  33.233  0.00  0.00      C1   C
ATOM    461  CG  ARG 6  60      21.784 -16.857  34.072  0.00  0.00      C1   C
ATOM    462  CD  ARG 6  60      21.803 -15.804  35.269  0.00  0.00      C1   C
ATOM    463  NE  ARG 6  60      22.308 -14.520  34.802  0.00  0.00      C1   N
ATOM    464  CZ  ARG 6  60      21.753 -13.342  34.959  0.00  0.00      C1   C
ATOM    465  NH1 ARG 6  60      22.336 -12.224  34.583  0.00  0.00      C1   N
ATOM    466  NH2 ARG 6  60      20.714 -13.073  35.684  0.00  0.00      C1   N
ATOM    467  N   LYS 6  61      18.578 -18.104  30.431  0.00  0.00      C1   N
ATOM    468  CA  LYS 6  61      17.273 -18.447  29.968  0.00  0.00      C1   C
ATOM    469  C   LYS 6  61      17.242 -19.923  29.540  0.00  0.00      C1   C
ATOM    470  O   LYS 6  61      18.160 -20.358  28.835  0.00  0.00      C1   O
ATOM    471  CB  LYS 6  61      17.055 -17.568  28.746  0.00  0.00      C1   C
ATOM    472  CG  LYS 6  61      15.670 -17.717  28.168  0.00  0.00      C1   C
ATOM    473  CD  LYS 6  61      14.613 -17.133  29.174  0.00  0.00      C1   C
ATOM    474  CE  LYS 6  61      14.624 -15.590  29.246  0.00  0.00      C1   C
ATOM    475  NZ  LYS 6  61      13.460 -15.040  30.002  0.00  0.00      C1   N
ATOM    476  N   SER 6  62      16.211 -20.654  29.838  0.00  0.00      C1   N
ATOM    477  CA  SER 6  62      15.936 -22.008  29.375  0.00  0.00      C1   C
ATOM    478  C   SER 6  62      14.944 -22.029  28.229  0.00  0.00      C1   C
ATOM    479  O   SER 6  62      13.931 -21.285  28.305  0.00  0.00      C1   O
ATOM    480  CB  SER 6  62      15.678 -22.997  30.514  0.00  0.00      C1   C
ATOM    481  OG  SER 6  62      16.797 -23.020  31.307  0.00  0.00      C1   O
ATOM    482  N   ASN 6  63      15.013 -23.028  27.311  0.00  0.00      C1   N
ATOM    483  CA  ASN 6  63      14.090 -23.485  26.263  0.00  0.00      C1   C
ATOM    484  C   ASN 6  63      12.661 -23.700  26.803  0.00  0.00      C1   C
ATOM    485  O   ASN 6  63      11.750 -23.392  25.990  0.00  0.00      C1   O
ATOM    486  CB  ASN 6  63      14.699 -24.709  25.503  0.00  0.00      C1   C
ATOM    487  CG  ASN 6  63      15.828 -24.286  24.536  0.00  0.00      C1   C
ATOM    488  OD1 ASN 6  63      15.771 -23.297  23.805  0.00  0.00      C1   O
ATOM    489  ND2 ASN 6  63      16.868 -25.092  24.428  0.00  0.00      C1   N
ATOM    490  N   HIS 6  64      12.436 -24.088  28.117  0.00  0.00      C1   N
ATOM    491  CA  HIS 6  64      11.051 -24.254  28.610  0.00  0.00      C1   C
ATOM    492  C   HIS 6  64      10.438 -22.869  28.895  0.00  0.00      C1   C
ATOM    493  O   HIS 6  64       9.187 -22.772  29.155  0.00  0.00      C1   O
ATOM    494  CB  HIS 6  64      11.022 -25.268  29.792  0.00  0.00      C1   C
ATOM    495  CG  HIS 6  64      11.748 -24.841  30.994  0.00  0.00      C1   C
ATOM    496  ND1 HIS 6  64      13.180 -24.743  31.155  0.00  0.00      C1   N
ATOM    497  CD2 HIS 6  64      11.156 -24.568  32.232  0.00  0.00      C1   C
ATOM    498  CE1 HIS 6  64      13.397 -24.493  32.441  0.00  0.00      C1   C
ATOM    499  NE2 HIS 6  64      12.226 -24.391  33.089  0.00  0.00      C1   N
ATOM    500  N   ASN 6  65      11.127 -21.675  28.748  0.00  0.00      C1   N
ATOM    501  CA  ASN 6  65      10.549 -20.295  28.923  0.00  0.00      C1   C
ATOM    502  C   ASN 6  65      10.360 -19.483  27.610  0.00  0.00      C1   C
ATOM    503  O   ASN 6  65      10.127 -18.245  27.667  0.00  0.00      C1   O
ATOM    504  CB  ASN 6  65      11.230 -19.599  30.176  0.00  0.00      C1   C
ATOM    505  CG  ASN 6  65      11.226 -20.530  31.427  0.00  0.00      C1   C
ATOM    506  OD1 ASN 6  65      10.255 -21.208  31.681  0.00  0.00      C1   O
ATOM    507  ND2 ASN 6  65      12.284 -20.580  32.126  0.00  0.00      C1   N
ATOM    508  N   PHE 6  66      10.380 -20.147  26.433  0.00  0.00      C1   N
ATOM    509  CA  PHE 6  66       9.951 -19.597  25.184  0.00  0.00      C1   C
ATOM    510  C   PHE 6  66       8.732 -20.420  24.629  0.00  0.00      C1   C
ATOM    511  O   PHE 6  66       8.815 -21.635  24.554  0.00  0.00      C1   O
ATOM    512  CB  PHE 6  66      11.023 -19.591  24.143  0.00  0.00      C1   C
ATOM    513  CG  PHE 6  66      12.426 -19.137  24.501  0.00  0.00      C1   C
ATOM    514  CD1 PHE 6  66      13.371 -20.092  24.924  0.00  0.00      C1   C
ATOM    515  CD2 PHE 6  66      12.880 -17.817  24.283  0.00  0.00      C1   C
ATOM    516  CE1 PHE 6  66      14.645 -19.706  25.373  0.00  0.00      C1   C
ATOM    517  CE2 PHE 6  66      14.271 -17.531  24.405  0.00  0.00      C1   C
ATOM    518  CZ  PHE 6  66      15.154 -18.435  24.988  0.00  0.00      C1   C
ATOM    519  N   LEU 6  67       7.640 -19.744  24.137  0.00  0.00      C1   N
ATOM    520  CA  LEU 6  67       6.422 -20.398  23.548  0.00  0.00      C1   C
ATOM    521  C   LEU 6  67       6.171 -19.766  22.136  0.00  0.00      C1   C
ATOM    522  O   LEU 6  67       6.052 -18.544  21.985  0.00  0.00      C1   O
ATOM    523  CB  LEU 6  67       5.230 -20.333  24.446  0.00  0.00      C1   C
ATOM    524  CG  LEU 6  67       5.211 -21.420  25.539  0.00  0.00      C1   C
ATOM    525  CD1 LEU 6  67       3.920 -21.387  26.339  0.00  0.00      C1   C
ATOM    526  CD2 LEU 6  67       5.198 -22.836  24.983  0.00  0.00      C1   C
ATOM    527  N   VAL 6  68       6.248 -20.600  21.115  0.00  0.00      C1   N
ATOM    528  CA  VAL 6  68       6.246 -20.267  19.707  0.00  0.00      C1   C
ATOM    529  C   VAL 6  68       5.067 -20.987  19.056  0.00  0.00      C1   C
ATOM    530  O   VAL 6  68       5.065 -22.223  19.039  0.00  0.00      C1   O
ATOM    531  CB  VAL 6  68       7.596 -20.528  19.097  0.00  0.00      C1   C
ATOM    532  CG1 VAL 6  68       7.624 -20.231  17.574  0.00  0.00      C1   C
ATOM    533  CG2 VAL 6  68       8.846 -19.924  19.756  0.00  0.00      C1   C
ATOM    534  N   GLN 6  69       4.225 -20.162  18.442  0.00  0.00      C1   N
ATOM    535  CA  GLN 6  69       3.034 -20.727  17.910  0.00  0.00      C1   C
ATOM    536  C   GLN 6  69       2.695 -20.307  16.451  0.00  0.00      C1   C
ATOM    537  O   GLN 6  69       2.655 -19.129  16.092  0.00  0.00      C1   O
ATOM    538  CB  GLN 6  69       1.761 -20.393  18.726  0.00  0.00      C1   C
ATOM    539  CG  GLN 6  69       1.705 -21.039  20.174  0.00  0.00      C1   C
ATOM    540  CD  GLN 6  69       0.399 -20.452  20.920  0.00  0.00      C1   C
ATOM    541  OE1 GLN 6  69      -0.550 -21.196  21.104  0.00  0.00      C1   O
ATOM    542  NE2 GLN 6  69       0.330 -19.234  21.376  0.00  0.00      C1   N
ATOM    543  N   ALA 6  70       2.493 -21.242  15.557  0.00  0.00      C1   N
ATOM    544  CA  ALA 6  70       1.809 -21.007  14.279  0.00  0.00      C1   C
ATOM    545  C   ALA 6  70       0.329 -21.133  14.421  0.00  0.00      C1   C
ATOM    546  O   ALA 6  70      -0.232 -22.250  14.247  0.00  0.00      C1   O
ATOM    547  CB  ALA 6  70       2.477 -21.755  13.157  0.00  0.00      C1   C
ATOM    548  N   GLY 6  71      -0.448 -20.145  14.890  0.00  0.00      C1   N
ATOM    549  CA  GLY 6  71      -1.843 -20.170  15.210  0.00  0.00      C1   C
ATOM    550  C   GLY 6  71      -2.137 -20.891  16.528  0.00  0.00      C1   C
ATOM    551  O   GLY 6  71      -1.687 -20.521  17.635  0.00  0.00      C1   O
ATOM    552  N   ASN 6  72      -2.641 -22.088  16.451  0.00  0.00      C1   N
ATOM    553  CA  ASN 6  72      -2.681 -23.124  17.507  0.00  0.00      C1   C
ATOM    554  C   ASN 6  72      -1.697 -24.323  17.355  0.00  0.00      C1   C
ATOM    555  O   ASN 6  72      -1.550 -25.088  18.284  0.00  0.00      C1   O
ATOM    556  CB  ASN 6  72      -4.146 -23.530  17.896  0.00  0.00      C1   C
ATOM    557  CG  ASN 6  72      -4.941 -24.129  16.773  0.00  0.00      C1   C
ATOM    558  OD1 ASN 6  72      -4.513 -24.729  15.736  0.00  0.00      C1   O
ATOM    559  ND2 ASN 6  72      -6.277 -23.984  16.908  0.00  0.00      C1   N
ATOM    560  N   VAL 6  73      -0.960 -24.452  16.278  0.00  0.00      C1   N
ATOM    561  CA  VAL 6  73       0.203 -25.385  16.140  0.00  0.00      C1   C
ATOM    562  C   VAL 6  73       1.424 -24.800  16.992  0.00  0.00      C1   C
ATOM    563  O   VAL 6  73       2.063 -23.800  16.627  0.00  0.00      C1   O
ATOM    564  CB  VAL 6  73       0.485 -25.617  14.696  0.00  0.00      C1   C
ATOM    565  CG1 VAL 6  73       1.787 -26.364  14.464  0.00  0.00      C1   C
ATOM    566  CG2 VAL 6  73      -0.621 -26.378  13.895  0.00  0.00      C1   C
ATOM    567  N   GLN 6  74       1.667 -25.419  18.149  0.00  0.00      C1   N
ATOM    568  CA  GLN 6  74       2.753 -24.968  19.055  0.00  0.00      C1   C
ATOM    569  C   GLN 6  74       4.030 -25.664  18.743  0.00  0.00      C1   C
ATOM    570  O   GLN 6  74       4.108 -26.880  18.792  0.00  0.00      C1   O
ATOM    571  CB  GLN 6  74       2.295 -25.230  20.477  0.00  0.00      C1   C
ATOM    572  CG  GLN 6  74       3.209 -24.899  21.681  0.00  0.00      C1   C
ATOM    573  CD  GLN 6  74       2.711 -25.302  23.062  0.00  0.00      C1   C
ATOM    574  NE2 GLN 6  74       3.561 -25.550  24.029  0.00  0.00      C1   N
ATOM    575  OE1 GLN 6  74       1.550 -25.437  23.355  0.00  0.00      C1   O
ATOM    576  N   LEU 6  75       5.151 -25.001  18.494  0.00  0.00      C1   N
ATOM    577  CA  LEU 6  75       6.394 -25.434  17.867  0.00  0.00      C1   C
ATOM    578  C   LEU 6  75       7.469 -25.735  18.982  0.00  0.00      C1   C
ATOM    579  O   LEU 6  75       7.867 -24.783  19.701  0.00  0.00      C1   O
ATOM    580  CB  LEU 6  75       6.878 -24.268  16.987  0.00  0.00      C1   C
ATOM    581  CG  LEU 6  75       5.993 -23.872  15.830  0.00  0.00      C1   C
ATOM    582  CD1 LEU 6  75       6.622 -22.933  14.748  0.00  0.00      C1   C
ATOM    583  CD2 LEU 6  75       5.546 -25.194  15.053  0.00  0.00      C1   C
ATOM    584  N   ARG 6  76       8.017 -26.889  19.040  0.00  0.00      C1   N
ATOM    585  CA  ARG 6  76       8.856 -27.350  20.140  0.00  0.00      C1   C
ATOM    586  C   ARG 6  76      10.285 -26.669  20.077  0.00  0.00      C1   C
ATOM    587  O   ARG 6  76      11.068 -26.841  19.102  0.00  0.00      C1   O
ATOM    588  CB  ARG 6  76       8.805 -28.856  20.159  0.00  0.00      C1   C
ATOM    589  CG  ARG 6  76       9.364 -29.420  21.520  0.00  0.00      C1   C
ATOM    590  CD  ARG 6  76       9.521 -30.929  21.439  0.00  0.00      C1   C
ATOM    591  NE  ARG 6  76      10.576 -31.431  20.425  0.00  0.00      C1   N
ATOM    592  CZ  ARG 6  76      11.731 -31.970  20.663  0.00  0.00      C1   C
ATOM    593  NH1 ARG 6  76      12.291 -32.008  21.835  0.00  0.00      C1   N
ATOM    594  NH2 ARG 6  76      12.393 -32.512  19.702  0.00  0.00      C1   N
ATOM    595  N   VAL 6  77      10.584 -25.782  20.972  0.00  0.00      C1   N
ATOM    596  CA  VAL 6  77      11.641 -24.766  20.857  0.00  0.00      C1   C
ATOM    597  C   VAL 6  77      12.863 -25.524  21.277  0.00  0.00      C1   C
ATOM    598  O   VAL 6  77      13.022 -25.822  22.452  0.00  0.00      C1   O
ATOM    599  CB  VAL 6  77      11.409 -23.502  21.725  0.00  0.00      C1   C
ATOM    600  CG1 VAL 6  77      12.368 -22.387  21.301  0.00  0.00      C1   C
ATOM    601  CG2 VAL 6  77      10.025 -22.924  21.403  0.00  0.00      C1   C
ATOM    602  N   ILE 6  78      13.758 -25.806  20.365  0.00  0.00      C1   N
ATOM    603  CA  ILE 6  78      14.844 -26.693  20.713  0.00  0.00      C1   C
ATOM    604  C   ILE 6  78      16.220 -26.118  20.970  0.00  0.00      C1   C
ATOM    605  O   ILE 6  78      17.020 -26.717  21.747  0.00  0.00      C1   O
ATOM    606  CB  ILE 6  78      15.020 -27.796  19.705  0.00  0.00      C1   C
ATOM    607  CG1 ILE 6  78      14.963 -27.281  18.187  0.00  0.00      C1   C
ATOM    608  CG2 ILE 6  78      13.965 -28.912  20.030  0.00  0.00      C1   C
ATOM    609  CD1 ILE 6  78      15.226 -28.475  17.195  0.00  0.00      C1   C
ATOM    610  N   GLY 6  79      16.493 -24.902  20.488  0.00  0.00      C1   N
ATOM    611  CA  GLY 6  79      17.594 -24.064  20.911  0.00  0.00      C1   C
ATOM    612  C   GLY 6  79      17.533 -22.612  20.633  0.00  0.00      C1   C
ATOM    613  O   GLY 6  79      16.995 -22.131  19.645  0.00  0.00      C1   O
ATOM    614  N   HIS 6  80      18.367 -21.906  21.414  0.00  0.00      C1   N
ATOM    615  CA  HIS 6  80      18.306 -20.414  21.474  0.00  0.00      C1   C
ATOM    616  C   HIS 6  80      19.697 -19.723  21.326  0.00  0.00      C1   C
ATOM    617  O   HIS 6  80      20.617 -20.032  22.053  0.00  0.00      C1   O
ATOM    618  CB  HIS 6  80      17.419 -19.921  22.617  0.00  0.00      C1   C
ATOM    619  CG  HIS 6  80      17.941 -20.151  24.020  0.00  0.00      C1   C
ATOM    620  ND1 HIS 6  80      17.513 -21.105  24.852  0.00  0.00      C1   N
ATOM    621  CD2 HIS 6  80      18.973 -19.480  24.624  0.00  0.00      C1   C
ATOM    622  CE1 HIS 6  80      18.290 -21.037  25.955  0.00  0.00      C1   C
ATOM    623  NE2 HIS 6  80      19.192 -20.071  25.879  0.00  0.00      C1   N
ATOM    624  N   SER 6  81      19.719 -18.668  20.455  0.00  0.00      C1   N
ATOM    625  CA  SER 6  81      20.861 -17.788  20.299  0.00  0.00      C1   C
ATOM    626  C   SER 6  81      20.556 -16.310  19.955  0.00  0.00      C1   C
ATOM    627  O   SER 6  81      19.418 -16.007  19.627  0.00  0.00      C1   O
ATOM    628  CB  SER 6  81      21.881 -18.437  19.340  0.00  0.00      C1   C
ATOM    629  OG  SER 6  81      21.506 -18.079  18.003  0.00  0.00      C1   O
ATOM    630  N   MET 6  82      21.501 -15.353  19.926  0.00  0.00      C1   N
ATOM    631  CA  MET 6  82      21.263 -14.081  19.194  0.00  0.00      C1   C
ATOM    632  C   MET 6  82      22.441 -13.818  18.259  0.00  0.00      C1   C
ATOM    633  O   MET 6  82      23.622 -14.207  18.524  0.00  0.00      C1   O
ATOM    634  CB  MET 6  82      21.006 -12.922  20.193  0.00  0.00      C1   C
ATOM    635  CG  MET 6  82      22.282 -12.463  20.875  0.00  0.00      C1   C
ATOM    636  SD  MET 6  82      22.014 -11.075  22.069  0.00  0.00      C1   S
ATOM    637  CE  MET 6  82      23.576 -11.374  22.975  0.00  0.00      C1   C
ATOM    638  N   GLN 6  83      22.249 -12.930  17.291  0.00  0.00      C1   N
ATOM    639  CA  GLN 6  83      23.166 -12.366  16.327  0.00  0.00      C1   C
ATOM    640  C   GLN 6  83      22.897 -10.867  16.358  0.00  0.00      C1   C
ATOM    641  O   GLN 6  83      21.817 -10.451  15.963  0.00  0.00      C1   O
ATOM    642  CB  GLN 6  83      23.057 -12.925  14.924  0.00  0.00      C1   C
ATOM    643  CG  GLN 6  83      21.654 -12.982  14.257  0.00  0.00      C1   C
ATOM    644  CD  GLN 6  83      21.580 -13.862  13.014  0.00  0.00      C1   C
ATOM    645  OE1 GLN 6  83      22.319 -14.839  12.819  0.00  0.00      C1   O
ATOM    646  NE2 GLN 6  83      20.636 -13.498  12.162  0.00  0.00      C1   N
ATOM    647  N   ASN 6  84      23.830 -10.056  16.923  0.00  0.00      C1   N
ATOM    648  CA  ASN 6  84      23.581  -8.630  17.291  0.00  0.00      C1   C
ATOM    649  C   ASN 6  84      22.351  -8.434  18.205  0.00  0.00      C1   C
ATOM    650  O   ASN 6  84      22.364  -8.797  19.420  0.00  0.00      C1   O
ATOM    651  CB  ASN 6  84      23.843  -7.699  16.070  0.00  0.00      C1   C
ATOM    652  CG  ASN 6  84      24.294  -6.291  16.565  0.00  0.00      C1   C
ATOM    653  OD1 ASN 6  84      23.811  -5.772  17.517  0.00  0.00      C1   O
ATOM    654  ND2 ASN 6  84      25.252  -5.671  15.846  0.00  0.00      C1   N
ATOM    655  N   CYS 6  85      21.224  -7.854  17.718  0.00  0.00      C1   N
ATOM    656  CA  CYS 6  85      20.007  -7.748  18.449  0.00  0.00      C1   C
ATOM    657  C   CYS 6  85      18.937  -8.764  17.955  0.00  0.00      C1   C
ATOM    658  O   CYS 6  85      17.809  -8.717  18.374  0.00  0.00      C1   O
ATOM    659  CB  CYS 6  85      19.430  -6.275  18.380  0.00  0.00      C1   C
ATOM    660  SG  CYS 6  85      20.720  -5.130  18.977  0.00  0.00      C1   S
ATOM    661  N   VAL 6  86      19.269  -9.740  17.082  0.00  0.00      C1   N
ATOM    662  CA  VAL 6  86      18.238 -10.761  16.560  0.00  0.00      C1   C
ATOM    663  C   VAL 6  86      18.396 -11.998  17.308  0.00  0.00      C1   C
ATOM    664  O   VAL 6  86      19.470 -12.658  17.257  0.00  0.00      C1   O
ATOM    665  CB  VAL 6  86      18.322 -10.900  14.995  0.00  0.00      C1   C
ATOM    666  CG1 VAL 6  86      17.539 -12.144  14.461  0.00  0.00      C1   C
ATOM    667  CG2 VAL 6  86      17.517  -9.702  14.389  0.00  0.00      C1   C
ATOM    668  N   LEU 6  87      17.286 -12.391  17.937  0.00  0.00      C1   N
ATOM    669  CA  LEU 6  87      17.065 -13.822  18.545  0.00  0.00      C1   C
ATOM    670  C   LEU 6  87      16.819 -14.830  17.461  0.00  0.00      C1   C
ATOM    671  O   LEU 6  87      16.140 -14.548  16.426  0.00  0.00      C1   O
ATOM    672  CB  LEU 6  87      15.800 -13.727  19.427  0.00  0.00      C1   C
ATOM    673  CG  LEU 6  87      16.114 -13.367  20.901  0.00  0.00      C1   C
ATOM    674  CD1 LEU 6  87      14.976 -13.465  21.895  0.00  0.00      C1   C
ATOM    675  CD2 LEU 6  87      17.243 -14.189  21.496  0.00  0.00      C1   C
ATOM    676  N   LYS 6  88      17.315 -16.037  17.610  0.00  0.00      C1   N
ATOM    677  CA  LYS 6  88      17.085 -17.205  16.752  0.00  0.00      C1   C
ATOM    678  C   LYS 6  88      16.579 -18.334  17.628  0.00  0.00      C1   C
ATOM    679  O   LYS 6  88      17.348 -19.047  18.308  0.00  0.00      C1   O
ATOM    680  CB  LYS 6  88      18.349 -17.561  15.958  0.00  0.00      C1   C
ATOM    681  CG  LYS 6  88      18.796 -16.466  14.963  0.00  0.00      C1   C
ATOM    682  CD  LYS 6  88      19.866 -17.103  14.073  0.00  0.00      C1   C
ATOM    683  CE  LYS 6  88      21.196 -17.273  14.825  0.00  0.00      C1   C
ATOM    684  NZ  LYS 6  88      22.327 -17.346  13.970  0.00  0.00      C1   N
ATOM    685  N   LEU 6  89      15.256 -18.498  17.549  0.00  0.00      C1   N
ATOM    686  CA  LEU 6  89      14.531 -19.624  18.127  0.00  0.00      C1   C
ATOM    687  C   LEU 6  89      14.408 -20.761  17.129  0.00  0.00      C1   C
ATOM    688  O   LEU 6  89      13.619 -20.666  16.184  0.00  0.00      C1   O
ATOM    689  CB  LEU 6  89      13.133 -19.128  18.628  0.00  0.00      C1   C
ATOM    690  CG  LEU 6  89      13.250 -18.156  19.834  0.00  0.00      C1   C
ATOM    691  CD1 LEU 6  89      11.849 -17.801  20.367  0.00  0.00      C1   C
ATOM    692  CD2 LEU 6  89      14.124 -18.805  20.899  0.00  0.00      C1   C
ATOM    693  N   LYS 6  90      15.223 -21.768  17.321  0.00  0.00      C1   N
ATOM    694  CA  LYS 6  90      15.162 -22.983  16.497  0.00  0.00      C1   C
ATOM    695  C   LYS 6  90      13.973 -23.913  16.805  0.00  0.00      C1   C
ATOM    696  O   LYS 6  90      13.652 -24.143  18.002  0.00  0.00      C1   O
ATOM    697  CB  LYS 6  90      16.520 -23.633  16.336  0.00  0.00      C1   C
ATOM    698  CG  LYS 6  90      16.628 -24.850  15.399  0.00  0.00      C1   C
ATOM    699  CD  LYS 6  90      17.980 -25.509  15.553  0.00  0.00      C1   C
ATOM    700  CE  LYS 6  90      19.073 -24.778  14.777  0.00  0.00      C1   C
ATOM    701  NZ  LYS 6  90      20.436 -25.412  14.889  0.00  0.00      C1   N
ATOM    702  N   VAL 6  91      13.176 -24.368  15.803  0.00  0.00      C1   N
ATOM    703  CA  VAL 6  91      11.973 -25.058  16.149  0.00  0.00      C1   C
ATOM    704  C   VAL 6  91      11.861 -26.346  15.354  0.00  0.00      C1   C
ATOM    705  O   VAL 6  91      12.262 -26.367  14.178  0.00  0.00      C1   O
ATOM    706  CB  VAL 6  91      10.693 -24.181  15.894  0.00  0.00      C1   C
ATOM    707  CG1 VAL 6  91      10.370 -23.140  17.015  0.00  0.00      C1   C
ATOM    708  CG2 VAL 6  91      10.572 -23.481  14.481  0.00  0.00      C1   C
ATOM    709  N   ASP 6  92      11.307 -27.473  16.041  0.00  0.00      C1   N
ATOM    710  CA  ASP 6  92      11.005 -28.823  15.544  0.00  0.00      C1   C
ATOM    711  C   ASP 6  92       9.909 -28.876  14.475  0.00  0.00      C1   C
ATOM    712  O   ASP 6  92       9.021 -29.678  14.487  0.00  0.00      C1   O
ATOM    713  CB  ASP 6  92      10.810 -29.870  16.773  0.00  0.00      C1   C
ATOM    714  CG  ASP 6  92      11.198 -31.350  16.413  0.00  0.00      C1   C
ATOM    715  OD1 ASP 6  92      11.298 -31.680  15.215  0.00  0.00      C1   O
ATOM    716  OD2 ASP 6  92      11.364 -32.194  17.289  0.00  0.00      C1   O
ATOM    717  N   THR 6  93       9.946 -27.941  13.523  0.00  0.00      C1   N
ATOM    718  CA  THR 6  93       9.298 -27.986  12.145  0.00  0.00      C1   C
ATOM    719  C   THR 6  93       9.894 -26.955  11.178  0.00  0.00      C1   C
ATOM    720  O   THR 6  93       9.820 -25.780  11.555  0.00  0.00      C1   O
ATOM    721  CB  THR 6  93       7.750 -27.593  12.234  0.00  0.00      C1   C
ATOM    722  OG1 THR 6  93       7.057 -28.292  13.219  0.00  0.00      C1   O
ATOM    723  CG2 THR 6  93       6.967 -27.723  10.883  0.00  0.00      C1   C
ATOM    724  N   ALA 6  94      10.385 -27.338  10.032  0.00  0.00      C1   N
ATOM    725  CA  ALA 6  94      10.689 -26.367   9.041  0.00  0.00      C1   C
ATOM    726  C   ALA 6  94       9.514 -25.866   8.198  0.00  0.00      C1   C
ATOM    727  O   ALA 6  94       8.903 -26.732   7.557  0.00  0.00      C1   O
ATOM    728  CB  ALA 6  94      11.869 -26.862   8.335  0.00  0.00      C1   C
ATOM    729  N   ASN 6  95       9.290 -24.568   8.185  0.00  0.00      C1   N
ATOM    730  CA  ASN 6  95       8.213 -23.923   7.463  0.00  0.00      C1   C
ATOM    731  C   ASN 6  95       8.224 -24.179   5.905  0.00  0.00      C1   C
ATOM    732  O   ASN 6  95       9.118 -23.656   5.246  0.00  0.00      C1   O
ATOM    733  CB  ASN 6  95       8.034 -22.449   7.894  0.00  0.00      C1   C
ATOM    734  CG  ASN 6  95       6.801 -21.733   7.355  0.00  0.00      C1   C
ATOM    735  OD1 ASN 6  95       5.867 -22.317   6.870  0.00  0.00      C1   O
ATOM    736  ND2 ASN 6  95       6.863 -20.379   7.245  0.00  0.00      C1   N
ATOM    737  N   PRO 6  96       7.276 -24.949   5.305  0.00  0.00      C1   N
ATOM    738  CA  PRO 6  96       7.233 -25.304   3.844  0.00  0.00      C1   C
ATOM    739  C   PRO 6  96       7.004 -24.006   3.035  0.00  0.00      C1   C
ATOM    740  O   PRO 6  96       7.414 -23.864   1.896  0.00  0.00      C1   O
ATOM    741  CB  PRO 6  96       6.111 -26.285   3.629  0.00  0.00      C1   C
ATOM    742  CG  PRO 6  96       5.183 -26.002   4.842  0.00  0.00      C1   C
ATOM    743  CD  PRO 6  96       6.129 -25.570   5.926  0.00  0.00      C1   C
ATOM    744  N   LYS 6  97       6.272 -23.160   3.652  0.00  0.00      C1   N
ATOM    745  CA  LYS 6  97       5.905 -21.821   3.014  0.00  0.00      C1   C
ATOM    746  C   LYS 6  97       7.081 -20.823   2.897  0.00  0.00      C1   C
ATOM    747  O   LYS 6  97       6.915 -19.778   2.250  0.00  0.00      C1   O
ATOM    748  CB  LYS 6  97       4.692 -21.225   3.728  0.00  0.00      C1   C
ATOM    749  CG  LYS 6  97       3.277 -21.855   3.528  0.00  0.00      C1   C
ATOM    750  CD  LYS 6  97       2.256 -20.923   4.300  0.00  0.00      C1   C
ATOM    751  CE  LYS 6  97       0.803 -21.087   3.837  0.00  0.00      C1   C
ATOM    752  NZ  LYS 6  97      -0.036 -21.318   4.991  0.00  0.00      C1   N
ATOM    753  N   THR 6  98       8.254 -21.194   3.428  0.00  0.00      C1   N
ATOM    754  CA  THR 6  98       9.459 -20.399   3.283  0.00  0.00      C1   C
ATOM    755  C   THR 6  98       9.912 -20.229   1.857  0.00  0.00      C1   C
ATOM    756  O   THR 6  98      10.308 -21.261   1.232  0.00  0.00      C1   O
ATOM    757  CB  THR 6  98      10.651 -20.911   4.127  0.00  0.00      C1   C
ATOM    758  OG1 THR 6  98      10.362 -21.032   5.455  0.00  0.00      C1   O
ATOM    759  CG2 THR 6  98      11.877 -20.083   4.118  0.00  0.00      C1   C
ATOM    760  N   PRO 6  99       9.950 -18.990   1.322  0.00  0.00      C1   N
ATOM    761  CA  PRO 6  99      10.224 -18.678  -0.092  0.00  0.00      C1   C
ATOM    762  C   PRO 6  99      11.714 -18.886  -0.486  0.00  0.00      C1   C
ATOM    763  O   PRO 6  99      12.678 -18.969   0.340  0.00  0.00      C1   O
ATOM    764  CB  PRO 6  99       9.745 -17.232  -0.345  0.00  0.00      C1   C
ATOM    765  CG  PRO 6  99       9.935 -16.616   1.085  0.00  0.00      C1   C
ATOM    766  CD  PRO 6  99       9.412 -17.792   1.953  0.00  0.00      C1   C
ATOM    767  N   LYS 6 100      12.067 -18.903  -1.739  0.00  0.00      C1   N
ATOM    768  CA  LYS 6 100      13.414 -18.498  -2.054  0.00  0.00      C1   C
ATOM    769  C   LYS 6 100      13.792 -17.140  -1.401  0.00  0.00      C1   C
ATOM    770  O   LYS 6 100      13.107 -16.160  -1.658  0.00  0.00      C1   O
ATOM    771  CB  LYS 6 100      13.423 -18.457  -3.585  0.00  0.00      C1   C
ATOM    772  CG  LYS 6 100      14.833 -18.042  -4.178  0.00  0.00      C1   C
ATOM    773  CD  LYS 6 100      14.845 -18.220  -5.702  0.00  0.00      C1   C
ATOM    774  CE  LYS 6 100      14.024 -17.167  -6.451  0.00  0.00      C1   C
ATOM    775  NZ  LYS 6 100      14.462 -16.997  -7.856  0.00  0.00      C1   N
ATOM    776  N   TYR 6 101      14.775 -17.061  -0.487  0.00  0.00      C1   N
ATOM    777  CA  TYR 6 101      15.001 -15.892   0.395  0.00  0.00      C1   C
ATOM    778  C   TYR 6 101      16.488 -15.482   0.425  0.00  0.00      C1   C
ATOM    779  O   TYR 6 101      17.306 -16.378   0.486  0.00  0.00      C1   O
ATOM    780  CB  TYR 6 101      14.413 -16.073   1.749  0.00  0.00      C1   C
ATOM    781  CG  TYR 6 101      15.164 -16.914   2.754  0.00  0.00      C1   C
ATOM    782  CD1 TYR 6 101      14.917 -18.247   2.967  0.00  0.00      C1   C
ATOM    783  CD2 TYR 6 101      16.158 -16.222   3.553  0.00  0.00      C1   C
ATOM    784  CE1 TYR 6 101      15.829 -19.004   3.718  0.00  0.00      C1   C
ATOM    785  CE2 TYR 6 101      16.978 -16.925   4.408  0.00  0.00      C1   C
ATOM    786  CZ  TYR 6 101      16.874 -18.343   4.412  0.00  0.00      C1   C
ATOM    787  OH  TYR 6 101      17.583 -19.132   5.244  0.00  0.00      C1   O
ATOM    788  N   LYS 6 102      16.761 -14.153   0.601  0.00  0.00      C1   N
ATOM    789  CA  LYS 6 102      18.063 -13.666   1.097  0.00  0.00      C1   C
ATOM    790  C   LYS 6 102      17.990 -12.462   2.021  0.00  0.00      C1   C
ATOM    791  O   LYS 6 102      17.131 -11.588   1.961  0.00  0.00      C1   O
ATOM    792  CB  LYS 6 102      19.031 -13.315  -0.097  0.00  0.00      C1   C
ATOM    793  CG  LYS 6 102      18.588 -12.207  -1.021  0.00  0.00      C1   C
ATOM    794  CD  LYS 6 102      19.547 -11.920  -2.143  0.00  0.00      C1   C
ATOM    795  CE  LYS 6 102      18.757 -11.408  -3.396  0.00  0.00      C1   C
ATOM    796  NZ  LYS 6 102      19.657 -11.226  -4.569  0.00  0.00      C1   N
ATOM    797  N   PHE 6 103      18.954 -12.378   2.878  0.00  0.00      C1   N
ATOM    798  CA  PHE 6 103      19.185 -11.284   3.907  0.00  0.00      C1   C
ATOM    799  C   PHE 6 103      20.112 -10.096   3.410  0.00  0.00      C1   C
ATOM    800  O   PHE 6 103      21.309 -10.289   3.310  0.00  0.00      C1   O
ATOM    801  CB  PHE 6 103      19.566 -11.770   5.252  0.00  0.00      C1   C
ATOM    802  CG  PHE 6 103      18.634 -12.880   5.909  0.00  0.00      C1   C
ATOM    803  CD1 PHE 6 103      19.114 -14.075   6.536  0.00  0.00      C1   C
ATOM    804  CD2 PHE 6 103      17.281 -12.691   5.838  0.00  0.00      C1   C
ATOM    805  CE1 PHE 6 103      18.190 -14.970   7.105  0.00  0.00      C1   C
ATOM    806  CE2 PHE 6 103      16.334 -13.625   6.404  0.00  0.00      C1   C
ATOM    807  CZ  PHE 6 103      16.791 -14.749   7.079  0.00  0.00      C1   C
ATOM    808  N   VAL 6 104      19.682  -8.861   3.272  0.00  0.00      C1   N
ATOM    809  CA  VAL 6 104      20.436  -7.722   2.651  0.00  0.00      C1   C
ATOM    810  C   VAL 6 104      20.069  -6.426   3.353  0.00  0.00      C1   C
ATOM    811  O   VAL 6 104      18.982  -6.166   3.854  0.00  0.00      C1   O
ATOM    812  CB  VAL 6 104      20.118  -7.654   1.144  0.00  0.00      C1   C
ATOM    813  CG1 VAL 6 104      21.031  -8.662   0.458  0.00  0.00      C1   C
ATOM    814  CG2 VAL 6 104      18.609  -7.870   0.691  0.00  0.00      C1   C
ATOM    815  N   ARG 6 105      20.980  -5.428   3.264  0.00  0.00      C1   N
ATOM    816  CA  ARG 6 105      20.867  -4.216   4.044  0.00  0.00      C1   C
ATOM    817  C   ARG 6 105      20.476  -3.027   3.159  0.00  0.00      C1   C
ATOM    818  O   ARG 6 105      20.971  -2.805   2.068  0.00  0.00      C1   O
ATOM    819  CB  ARG 6 105      22.173  -4.165   4.847  0.00  0.00      C1   C
ATOM    820  CG  ARG 6 105      22.071  -2.828   5.626  0.00  0.00      C1   C
ATOM    821  CD  ARG 6 105      23.028  -2.843   6.789  0.00  0.00      C1   C
ATOM    822  NE  ARG 6 105      22.750  -1.639   7.598  0.00  0.00      C1   N
ATOM    823  CZ  ARG 6 105      22.217  -1.484   8.782  0.00  0.00      C1   C
ATOM    824  NH1 ARG 6 105      21.732  -2.463   9.538  0.00  0.00      C1   N
ATOM    825  NH2 ARG 6 105      22.010  -0.333   9.258  0.00  0.00      C1   N
ATOM    826  N   ILE 6 106      19.586  -2.208   3.779  0.00  0.00      C1   N
ATOM    827  CA  ILE 6 106      19.106  -0.919   3.248  0.00  0.00      C1   C
ATOM    828  C   ILE 6 106      20.046   0.259   3.366  0.00  0.00      C1   C
ATOM    829  O   ILE 6 106      20.747   0.461   4.374  0.00  0.00      C1   O
ATOM    830  CB  ILE 6 106      17.644  -0.653   3.746  0.00  0.00      C1   C
ATOM    831  CG1 ILE 6 106      16.626  -1.700   3.344  0.00  0.00      C1   C
ATOM    832  CG2 ILE 6 106      17.082   0.636   3.202  0.00  0.00      C1   C
ATOM    833  CD1 ILE 6 106      16.123  -1.852   1.907  0.00  0.00      C1   C
ATOM    834  N   GLN 6 107      20.156   0.969   2.262  0.00  0.00      C1   N
ATOM    835  CA  GLN 6 107      20.861   2.255   2.091  0.00  0.00      C1   C
ATOM    836  C   GLN 6 107      19.914   3.444   1.942  0.00  0.00      C1   C
ATOM    837  O   GLN 6 107      18.947   3.321   1.234  0.00  0.00      C1   O
ATOM    838  CB  GLN 6 107      21.776   2.272   0.867  0.00  0.00      C1   C
ATOM    839  CG  GLN 6 107      22.766   1.084   0.760  0.00  0.00      C1   C
ATOM    840  CD  GLN 6 107      23.902   1.241   1.769  0.00  0.00      C1   C
ATOM    841  OE1 GLN 6 107      24.160   2.310   2.257  0.00  0.00      C1   O
ATOM    842  NE2 GLN 6 107      24.643   0.175   2.051  0.00  0.00      C1   N
ATOM    843  N   PRO 6 108      20.291   4.621   2.442  0.00  0.00      C1   N
ATOM    844  CA  PRO 6 108      19.330   5.722   2.522  0.00  0.00      C1   C
ATOM    845  C   PRO 6 108      18.752   6.230   1.188  0.00  0.00      C1   C
ATOM    846  O   PRO 6 108      19.548   6.348   0.229  0.00  0.00      C1   O
ATOM    847  CB  PRO 6 108      20.104   6.816   3.271  0.00  0.00      C1   C
ATOM    848  CG  PRO 6 108      21.290   6.047   3.960  0.00  0.00      C1   C
ATOM    849  CD  PRO 6 108      21.578   4.769   3.109  0.00  0.00      C1   C
ATOM    850  N   GLY 6 109      17.456   6.344   1.021  0.00  0.00      C1   N
ATOM    851  CA  GLY 6 109      16.804   6.532  -0.195  0.00  0.00      C1   C
ATOM    852  C   GLY 6 109      15.967   5.274  -0.604  0.00  0.00      C1   C
ATOM    853  O   GLY 6 109      14.933   5.364  -1.236  0.00  0.00      C1   O
ATOM    854  N   GLN 6 110      16.514   4.109  -0.293  0.00  0.00      C1   N
ATOM    855  CA  GLN 6 110      16.028   2.871  -0.909  0.00  0.00      C1   C
ATOM    856  C   GLN 6 110      14.558   2.488  -0.386  0.00  0.00      C1   C
ATOM    857  O   GLN 6 110      14.218   2.910   0.670  0.00  0.00      C1   O
ATOM    858  CB  GLN 6 110      16.954   1.659  -0.732  0.00  0.00      C1   C
ATOM    859  CG  GLN 6 110      18.244   1.736  -1.550  0.00  0.00      C1   C
ATOM    860  CD  GLN 6 110      19.227   0.567  -1.177  0.00  0.00      C1   C
ATOM    861  OE1 GLN 6 110      19.117  -0.090  -0.117  0.00  0.00      C1   O
ATOM    862  NE2 GLN 6 110      20.251   0.271  -1.966  0.00  0.00      C1   N
ATOM    863  N   THR 6 111      13.785   1.728  -1.169  0.00  0.00      C1   N
ATOM    864  CA  THR 6 111      12.465   1.327  -0.813  0.00  0.00      C1   C
ATOM    865  C   THR 6 111      12.381  -0.189  -0.385  0.00  0.00      C1   C
ATOM    866  O   THR 6 111      13.055  -1.080  -0.894  0.00  0.00      C1   O
ATOM    867  CB  THR 6 111      11.500   1.646  -1.918  0.00  0.00      C1   C
ATOM    868  OG1 THR 6 111      11.968   1.042  -3.087  0.00  0.00      C1   O
ATOM    869  CG2 THR 6 111      11.248   3.137  -1.988  0.00  0.00      C1   C
ATOM    870  N   PHE 6 112      11.413  -0.370   0.565  0.00  0.00      C1   N
ATOM    871  CA  PHE 6 112      10.970  -1.659   0.992  0.00  0.00      C1   C
ATOM    872  C   PHE 6 112       9.430  -1.757   1.184  0.00  0.00      C1   C
ATOM    873  O   PHE 6 112       8.781  -0.689   1.334  0.00  0.00      C1   O
ATOM    874  CB  PHE 6 112      11.769  -2.148   2.236  0.00  0.00      C1   C
ATOM    875  CG  PHE 6 112      11.705  -1.291   3.420  0.00  0.00      C1   C
ATOM    876  CD1 PHE 6 112      11.065  -1.695   4.605  0.00  0.00      C1   C
ATOM    877  CD2 PHE 6 112      12.333  -0.043   3.437  0.00  0.00      C1   C
ATOM    878  CE1 PHE 6 112      10.998  -0.905   5.795  0.00  0.00      C1   C
ATOM    879  CE2 PHE 6 112      12.229   0.721   4.604  0.00  0.00      C1   C
ATOM    880  CZ  PHE 6 112      11.533   0.359   5.734  0.00  0.00      C1   C
ATOM    881  N   SER 6 113       8.910  -2.961   1.158  0.00  0.00      C1   N
ATOM    882  CA  SER 6 113       7.567  -3.331   1.597  0.00  0.00      C1   C
ATOM    883  C   SER 6 113       7.509  -3.622   3.084  0.00  0.00      C1   C
ATOM    884  O   SER 6 113       8.260  -4.413   3.614  0.00  0.00      C1   O
ATOM    885  CB  SER 6 113       7.043  -4.541   0.753  0.00  0.00      C1   C
ATOM    886  OG  SER 6 113       6.835  -4.088  -0.567  0.00  0.00      C1   O
ATOM    887  N   VAL 6 114       6.586  -2.980   3.753  0.00  0.00      C1   N
ATOM    888  CA  VAL 6 114       6.336  -3.345   5.149  0.00  0.00      C1   C
ATOM    889  C   VAL 6 114       5.046  -4.076   5.096  0.00  0.00      C1   C
ATOM    890  O   VAL 6 114       3.998  -3.506   4.708  0.00  0.00      C1   O
ATOM    891  CB  VAL 6 114       6.254  -2.111   6.102  0.00  0.00      C1   C
ATOM    892  CG1 VAL 6 114       6.224  -2.658   7.550  0.00  0.00      C1   C
ATOM    893  CG2 VAL 6 114       7.414  -1.100   5.975  0.00  0.00      C1   C
ATOM    894  N   LEU 6 115       5.164  -5.325   5.538  0.00  0.00      C1   N
ATOM    895  CA  LEU 6 115       4.033  -6.126   5.993  0.00  0.00      C1   C
ATOM    896  C   LEU 6 115       3.877  -5.961   7.505  0.00  0.00      C1   C
ATOM    897  O   LEU 6 115       4.594  -6.485   8.329  0.00  0.00      C1   O
ATOM    898  CB  LEU 6 115       4.195  -7.604   5.566  0.00  0.00      C1   C
ATOM    899  CG  LEU 6 115       3.000  -8.516   5.932  0.00  0.00      C1   C
ATOM    900  CD1 LEU 6 115       1.748  -8.269   5.153  0.00  0.00      C1   C
ATOM    901  CD2 LEU 6 115       3.362  -9.983   5.935  0.00  0.00      C1   C
ATOM    902  N   ALA 6 116       2.959  -5.056   7.903  0.00  0.00      C1   N
ATOM    903  CA  ALA 6 116       2.430  -5.074   9.278  0.00  0.00      C1   C
ATOM    904  C   ALA 6 116       1.831  -6.372   9.723  0.00  0.00      C1   C
ATOM    905  O   ALA 6 116       1.085  -7.046   8.997  0.00  0.00      C1   O
ATOM    906  CB  ALA 6 116       1.420  -3.882   9.528  0.00  0.00      C1   C
ATOM    907  N   CYS 6 117       2.252  -6.762  10.873  0.00  0.00      C1   N
ATOM    908  CA  CYS 6 117       1.841  -7.912  11.549  0.00  0.00      C1   C
ATOM    909  C   CYS 6 117       1.603  -7.735  12.999  0.00  0.00      C1   C
ATOM    910  O   CYS 6 117       2.303  -6.926  13.625  0.00  0.00      C1   O
ATOM    911  CB  CYS 6 117       3.019  -8.927  11.262  0.00  0.00      C1   C
ATOM    912  SG  CYS 6 117       2.367 -10.562  11.608  0.00  0.00      C1   S
ATOM    913  N   TYR 6 118       0.577  -8.382  13.530  0.00  0.00      C1   N
ATOM    914  CA  TYR 6 118       0.232  -8.408  14.919  0.00  0.00      C1   C
ATOM    915  C   TYR 6 118       0.496  -9.791  15.482  0.00  0.00      C1   C
ATOM    916  O   TYR 6 118      -0.369 -10.711  15.450  0.00  0.00      C1   O
ATOM    917  CB  TYR 6 118      -1.214  -7.906  15.120  0.00  0.00      C1   C
ATOM    918  CG  TYR 6 118      -1.514  -6.501  14.513  0.00  0.00      C1   C
ATOM    919  CD1 TYR 6 118      -2.835  -6.184  14.102  0.00  0.00      C1   C
ATOM    920  CD2 TYR 6 118      -0.558  -5.490  14.549  0.00  0.00      C1   C
ATOM    921  CE1 TYR 6 118      -3.021  -4.949  13.452  0.00  0.00      C1   C
ATOM    922  CE2 TYR 6 118      -0.813  -4.220  13.912  0.00  0.00      C1   C
ATOM    923  CZ  TYR 6 118      -2.036  -4.011  13.322  0.00  0.00      C1   C
ATOM    924  OH  TYR 6 118      -2.277  -2.978  12.430  0.00  0.00      C1   O
ATOM    925  N   ASN 6 119       1.688  -9.922  16.146  0.00  0.00      C1   N
ATOM    926  CA  ASN 6 119       2.215 -11.049  16.855  0.00  0.00      C1   C
ATOM    927  C   ASN 6 119       1.721 -12.441  16.326  0.00  0.00      C1   C
ATOM    928  O   ASN 6 119       0.905 -13.070  16.995  0.00  0.00      C1   O
ATOM    929  CB  ASN 6 119       2.219 -10.728  18.374  0.00  0.00      C1   C
ATOM    930  CG  ASN 6 119       0.990 -10.343  19.083  0.00  0.00      C1   C
ATOM    931  ND2 ASN 6 119       0.059 -11.206  19.120  0.00  0.00      C1   N
ATOM    932  OD1 ASN 6 119       0.894  -9.205  19.537  0.00  0.00      C1   O
ATOM    933  N   GLY 6 120       1.991 -12.835  15.041  0.00  0.00      C1   N
ATOM    934  CA  GLY 6 120       1.416 -13.984  14.396  0.00  0.00      C1   C
ATOM    935  C   GLY 6 120       0.525 -13.770  13.229  0.00  0.00      C1   C
ATOM    936  O   GLY 6 120       0.504 -14.653  12.376  0.00  0.00      C1   O
ATOM    937  N   SER 6 121      -0.237 -12.672  13.202  0.00  0.00      C1   N
ATOM    938  CA  SER 6 121      -1.360 -12.475  12.291  0.00  0.00      C1   C
ATOM    939  C   SER 6 121      -1.233 -11.225  11.425  0.00  0.00      C1   C
ATOM    940  O   SER 6 121      -1.265 -10.156  12.031  0.00  0.00      C1   O
ATOM    941  CB  SER 6 121      -2.676 -12.387  13.093  0.00  0.00      C1   C
ATOM    942  OG  SER 6 121      -3.030 -13.502  13.935  0.00  0.00      C1   O
ATOM    943  N   PRO 6 122      -0.907 -11.355  10.098  0.00  0.00      C1   N
ATOM    944  CA  PRO 6 122      -0.656 -10.234   9.150  0.00  0.00      C1   C
ATOM    945  C   PRO 6 122      -1.921  -9.328   9.048  0.00  0.00      C1   C
ATOM    946  O   PRO 6 122      -3.001  -9.718   8.579  0.00  0.00      C1   O
ATOM    947  CB  PRO 6 122      -0.255 -10.950   7.822  0.00  0.00      C1   C
ATOM    948  CG  PRO 6 122      -0.872 -12.399   7.891  0.00  0.00      C1   C
ATOM    949  CD  PRO 6 122      -0.955 -12.585   9.416  0.00  0.00      C1   C
ATOM    950  N   SER 6 123      -1.782  -8.046   9.301  0.00  0.00      C1   N
ATOM    951  CA  SER 6 123      -2.838  -7.046   9.101  0.00  0.00      C1   C
ATOM    952  C   SER 6 123      -2.740  -6.408   7.757  0.00  0.00      C1   C
ATOM    953  O   SER 6 123      -3.798  -5.933   7.302  0.00  0.00      C1   O
ATOM    954  CB  SER 6 123      -2.713  -6.095  10.274  0.00  0.00      C1   C
ATOM    955  OG  SER 6 123      -1.507  -5.454  10.301  0.00  0.00      C1   O
ATOM    956  N   GLY 6 124      -1.619  -6.168   7.108  0.00  0.00      C1   N
ATOM    957  CA  GLY 6 124      -1.575  -5.326   5.906  0.00  0.00      C1   C
ATOM    958  C   GLY 6 124      -0.184  -4.757   5.577  0.00  0.00      C1   C
ATOM    959  O   GLY 6 124       0.818  -5.105   6.155  0.00  0.00      C1   O
ATOM    960  N   VAL 6 125      -0.082  -3.984   4.488  0.00  0.00      C1   N
ATOM    961  CA  VAL 6 125       1.188  -3.877   3.699  0.00  0.00      C1   C
ATOM    962  C   VAL 6 125       1.163  -2.502   2.977  0.00  0.00      C1   C
ATOM    963  O   VAL 6 125       0.198  -2.055   2.419  0.00  0.00      C1   O
ATOM    964  CB  VAL 6 125       1.390  -5.119   2.785  0.00  0.00      C1   C
ATOM    965  CG1 VAL 6 125       0.284  -5.332   1.751  0.00  0.00      C1   C
ATOM    966  CG2 VAL 6 125       2.763  -4.989   1.995  0.00  0.00      C1   C
ATOM    967  N   TYR 6 126       2.223  -1.762   3.247  0.00  0.00      C1   N
ATOM    968  CA  TYR 6 126       2.532  -0.526   2.604  0.00  0.00      C1   C
ATOM    969  C   TYR 6 126       4.003  -0.357   2.195  0.00  0.00      C1   C
ATOM    970  O   TYR 6 126       4.870  -1.051   2.835  0.00  0.00      C1   O
ATOM    971  CB  TYR 6 126       2.172   0.646   3.508  0.00  0.00      C1   C
ATOM    972  CG  TYR 6 126       2.892   0.818   4.828  0.00  0.00      C1   C
ATOM    973  CD1 TYR 6 126       4.192   1.407   4.878  0.00  0.00      C1   C
ATOM    974  CD2 TYR 6 126       2.450   0.031   5.921  0.00  0.00      C1   C
ATOM    975  CE1 TYR 6 126       4.862   1.449   6.072  0.00  0.00      C1   C
ATOM    976  CE2 TYR 6 126       3.135   0.073   7.143  0.00  0.00      C1   C
ATOM    977  CZ  TYR 6 126       4.319   0.835   7.226  0.00  0.00      C1   C
ATOM    978  OH  TYR 6 126       4.886   0.887   8.481  0.00  0.00      C1   O
ATOM    979  N   GLN 6 127       4.438   0.548   1.275  0.00  0.00      C1   N
ATOM    980  CA  GLN 6 127       5.867   0.668   0.919  0.00  0.00      C1   C
ATOM    981  C   GLN 6 127       6.567   1.898   1.555  0.00  0.00      C1   C
ATOM    982  O   GLN 6 127       5.852   2.869   1.909  0.00  0.00      C1   O
ATOM    983  CB  GLN 6 127       6.042   0.697  -0.587  0.00  0.00      C1   C
ATOM    984  CG  GLN 6 127       5.385   1.831  -1.419  0.00  0.00      C1   C
ATOM    985  CD  GLN 6 127       6.248   3.078  -1.412  0.00  0.00      C1   C
ATOM    986  OE1 GLN 6 127       5.912   4.008  -0.640  0.00  0.00      C1   O
ATOM    987  NE2 GLN 6 127       7.373   3.108  -2.074  0.00  0.00      C1   N
ATOM    988  N   CYS 6 128       7.840   1.913   1.739  0.00  0.00      C1   N
ATOM    989  CA  CYS 6 128       8.583   2.898   2.543  0.00  0.00      C1   C
ATOM    990  C   CYS 6 128       9.965   3.165   1.981  0.00  0.00      C1   C
ATOM    991  O   CYS 6 128      10.660   2.258   1.567  0.00  0.00      C1   O
ATOM    992  CB  CYS 6 128       8.633   2.537   4.008  0.00  0.00      C1   C
ATOM    993  SG  CYS 6 128       8.689   3.957   5.091  0.00  0.00      C1   S
ATOM    994  N   ALA 6 129      10.320   4.417   1.998  0.00  0.00      C1   N
ATOM    995  CA  ALA 6 129      11.657   4.794   1.810  0.00  0.00      C1   C
ATOM    996  C   ALA 6 129      12.390   5.028   3.131  0.00  0.00      C1   C
ATOM    997  O   ALA 6 129      11.804   5.663   4.034  0.00  0.00      C1   O
ATOM    998  CB  ALA 6 129      11.715   6.037   0.966  0.00  0.00      C1   C
ATOM    999  N   MET 6 130      13.609   4.469   3.311  0.00  0.00      C1   N
ATOM   1000  CA  MET 6 130      14.427   4.866   4.425  0.00  0.00      C1   C
ATOM   1001  C   MET 6 130      14.932   6.280   4.239  0.00  0.00      C1   C
ATOM   1002  O   MET 6 130      15.786   6.554   3.428  0.00  0.00      C1   O
ATOM   1003  CB  MET 6 130      15.530   3.786   4.621  0.00  0.00      C1   C
ATOM   1004  CG  MET 6 130      16.362   3.928   5.920  0.00  0.00      C1   C
ATOM   1005  SD  MET 6 130      15.369   4.141   7.492  0.00  0.00      C1   S
ATOM   1006  CE  MET 6 130      15.047   2.380   7.773  0.00  0.00      C1   C
ATOM   1007  N   ARG 6 131      14.291   7.218   4.870  0.00  0.00      C1   N
ATOM   1008  CA  ARG 6 131      14.771   8.510   5.126  0.00  0.00      C1   C
ATOM   1009  C   ARG 6 131      16.005   8.567   6.028  0.00  0.00      C1   C
ATOM   1010  O   ARG 6 131      16.135   7.740   6.944  0.00  0.00      C1   O
ATOM   1011  CB  ARG 6 131      13.703   9.517   5.433  0.00  0.00      C1   C
ATOM   1012  CG  ARG 6 131      13.300  10.228   4.116  0.00  0.00      C1   C
ATOM   1013  CD  ARG 6 131      12.466  11.440   4.504  0.00  0.00      C1   C
ATOM   1014  NE  ARG 6 131      12.328  12.506   3.463  0.00  0.00      C1   N
ATOM   1015  CZ  ARG 6 131      12.035  13.776   3.670  0.00  0.00      C1   C
ATOM   1016  NH1 ARG 6 131      11.852  14.343   4.874  0.00  0.00      C1   N
ATOM   1017  NH2 ARG 6 131      11.945  14.563   2.694  0.00  0.00      C1   N
ATOM   1018  N   PRO 6 132      16.964   9.480   5.695  0.00  0.00      C1   N
ATOM   1019  CA  PRO 6 132      18.265   9.547   6.345  0.00  0.00      C1   C
ATOM   1020  C   PRO 6 132      18.296   9.667   7.886  0.00  0.00      C1   C
ATOM   1021  O   PRO 6 132      19.316   9.463   8.498  0.00  0.00      C1   O
ATOM   1022  CB  PRO 6 132      19.090  10.622   5.686  0.00  0.00      C1   C
ATOM   1023  CG  PRO 6 132      18.419  10.758   4.358  0.00  0.00      C1   C
ATOM   1024  CD  PRO 6 132      16.984  10.414   4.663  0.00  0.00      C1   C
ATOM   1025  N   ASN 6 133      17.251  10.194   8.576  0.00  0.00      C1   N
ATOM   1026  CA  ASN 6 133      17.050  10.065  10.012  0.00  0.00      C1   C
ATOM   1027  C   ASN 6 133      16.903   8.642  10.542  0.00  0.00      C1   C
ATOM   1028  O   ASN 6 133      17.052   8.444  11.762  0.00  0.00      C1   O
ATOM   1029  CB  ASN 6 133      15.809  10.815  10.417  0.00  0.00      C1   C
ATOM   1030  CG  ASN 6 133      14.445  10.105  10.044  0.00  0.00      C1   C
ATOM   1031  OD1 ASN 6 133      13.885   9.218  10.702  0.00  0.00      C1   O
ATOM   1032  ND2 ASN 6 133      13.870  10.546   8.938  0.00  0.00      C1   N
ATOM   1033  N   PHE 6 134      16.805   7.572   9.703  0.00  0.00      C1   N
ATOM   1034  CA  PHE 6 134      16.770   6.137  10.073  0.00  0.00      C1   C
ATOM   1035  C   PHE 6 134      15.609   5.650  10.970  0.00  0.00      C1   C
ATOM   1036  O   PHE 6 134      15.568   4.581  11.513  0.00  0.00      C1   O
ATOM   1037  CB  PHE 6 134      18.120   5.573  10.521  0.00  0.00      C1   C
ATOM   1038  CG  PHE 6 134      19.313   5.808   9.581  0.00  0.00      C1   C
ATOM   1039  CD1 PHE 6 134      20.204   6.796   9.997  0.00  0.00      C1   C
ATOM   1040  CD2 PHE 6 134      19.545   4.981   8.485  0.00  0.00      C1   C
ATOM   1041  CE1 PHE 6 134      21.389   6.917   9.160  0.00  0.00      C1   C
ATOM   1042  CE2 PHE 6 134      20.595   5.189   7.645  0.00  0.00      C1   C
ATOM   1043  CZ  PHE 6 134      21.542   6.172   8.032  0.00  0.00      C1   C
ATOM   1044  N   THR 6 135      14.436   6.395  10.924  0.00  0.00      C1   N
ATOM   1045  CA  THR 6 135      13.284   5.947  11.644  0.00  0.00      C1   C
ATOM   1046  C   THR 6 135      12.005   6.105  10.811  0.00  0.00      C1   C
ATOM   1047  O   THR 6 135      11.852   7.042  10.037  0.00  0.00      C1   O
ATOM   1048  CB  THR 6 135      13.110   6.721  13.009  0.00  0.00      C1   C
ATOM   1049  OG1 THR 6 135      12.950   8.104  12.914  0.00  0.00      C1   O
ATOM   1050  CG2 THR 6 135      14.278   6.460  13.965  0.00  0.00      C1   C
ATOM   1051  N   ILE 6 136      11.159   5.065  10.936  0.00  0.00      C1   N
ATOM   1052  CA  ILE 6 136       9.963   5.019  10.001  0.00  0.00      C1   C
ATOM   1053  C   ILE 6 136       8.628   5.263  10.781  0.00  0.00      C1   C
ATOM   1054  O   ILE 6 136       8.463   4.863  11.933  0.00  0.00      C1   O
ATOM   1055  CB  ILE 6 136       9.970   3.820   9.047  0.00  0.00      C1   C
ATOM   1056  CG1 ILE 6 136       9.808   2.469   9.793  0.00  0.00      C1   C
ATOM   1057  CG2 ILE 6 136      11.161   3.836   8.106  0.00  0.00      C1   C
ATOM   1058  CD1 ILE 6 136       9.512   1.217   8.905  0.00  0.00      C1   C
ATOM   1059  N   LYS 6 137       7.570   5.660  10.007  0.00  0.00      C1   N
ATOM   1060  CA  LYS 6 137       6.191   5.731  10.645  0.00  0.00      C1   C
ATOM   1061  C   LYS 6 137       5.452   4.459  10.435  0.00  0.00      C1   C
ATOM   1062  O   LYS 6 137       5.672   3.756   9.458  0.00  0.00      C1   O
ATOM   1063  CB  LYS 6 137       5.403   6.986  10.182  0.00  0.00      C1   C
ATOM   1064  CG  LYS 6 137       6.092   8.295  10.419  0.00  0.00      C1   C
ATOM   1065  CD  LYS 6 137       5.250   9.602  10.312  0.00  0.00      C1   C
ATOM   1066  CE  LYS 6 137       6.191  10.764  10.756  0.00  0.00      C1   C
ATOM   1067  NZ  LYS 6 137       5.460  12.012  10.706  0.00  0.00      C1   N
ATOM   1068  N   GLY 6 138       4.529   4.183  11.363  0.00  0.00      C1   N
ATOM   1069  CA  GLY 6 138       3.940   2.827  11.444  0.00  0.00      C1   C
ATOM   1070  C   GLY 6 138       2.564   2.572  12.014  0.00  0.00      C1   C
ATOM   1071  O   GLY 6 138       2.015   3.385  12.750  0.00  0.00      C1   O
ATOM   1072  N   SER 6 139       1.977   1.442  11.613  0.00  0.00      C1   N
ATOM   1073  CA  SER 6 139       0.590   0.964  11.860  0.00  0.00      C1   C
ATOM   1074  C   SER 6 139       0.517  -0.152  12.896  0.00  0.00      C1   C
ATOM   1075  O   SER 6 139      -0.188  -1.130  12.781  0.00  0.00      C1   O
ATOM   1076  CB  SER 6 139      -0.044   0.593  10.538  0.00  0.00      C1   C
ATOM   1077  OG  SER 6 139       0.825  -0.279   9.759  0.00  0.00      C1   O
ATOM   1078  N   PHE 6 140       1.321  -0.090  13.972  0.00  0.00      C1   N
ATOM   1079  CA  PHE 6 140       1.588  -1.163  14.926  0.00  0.00      C1   C
ATOM   1080  C   PHE 6 140       0.770  -1.151  16.153  0.00  0.00      C1   C
ATOM   1081  O   PHE 6 140       1.195  -0.632  17.224  0.00  0.00      C1   O
ATOM   1082  CB  PHE 6 140       3.095  -1.199  15.193  0.00  0.00      C1   C
ATOM   1083  CG  PHE 6 140       4.036  -1.003  13.960  0.00  0.00      C1   C
ATOM   1084  CD1 PHE 6 140       3.753  -1.593  12.734  0.00  0.00      C1   C
ATOM   1085  CD2 PHE 6 140       4.993   0.099  13.943  0.00  0.00      C1   C
ATOM   1086  CE1 PHE 6 140       4.527  -1.417  11.581  0.00  0.00      C1   C
ATOM   1087  CE2 PHE 6 140       5.815   0.296  12.834  0.00  0.00      C1   C
ATOM   1088  CZ  PHE 6 140       5.526  -0.413  11.672  0.00  0.00      C1   C
ATOM   1089  N   LEU 6 141      -0.481  -1.558  16.082  0.00  0.00      C1   N
ATOM   1090  CA  LEU 6 141      -1.377  -1.715  17.183  0.00  0.00      C1   C
ATOM   1091  C   LEU 6 141      -0.824  -2.199  18.592  0.00  0.00      C1   C
ATOM   1092  O   LEU 6 141      -0.283  -3.283  18.634  0.00  0.00      C1   O
ATOM   1093  CB  LEU 6 141      -2.472  -2.713  16.658  0.00  0.00      C1   C
ATOM   1094  CG  LEU 6 141      -3.657  -2.991  17.647  0.00  0.00      C1   C
ATOM   1095  CD1 LEU 6 141      -4.462  -1.751  18.064  0.00  0.00      C1   C
ATOM   1096  CD2 LEU 6 141      -4.705  -3.869  17.078  0.00  0.00      C1   C
ATOM   1097  N   ASN 6 142      -1.060  -1.402  19.621  0.00  0.00      C1   N
ATOM   1098  CA  ASN 6 142      -0.728  -1.643  21.045  0.00  0.00      C1   C
ATOM   1099  C   ASN 6 142       0.744  -1.803  21.272  0.00  0.00      C1   C
ATOM   1100  O   ASN 6 142       1.219  -2.721  21.941  0.00  0.00      C1   O
ATOM   1101  CB  ASN 6 142      -1.717  -2.678  21.590  0.00  0.00      C1   C
ATOM   1102  CG  ASN 6 142      -1.693  -3.027  23.034  0.00  0.00      C1   C
ATOM   1103  OD1 ASN 6 142      -1.477  -4.145  23.490  0.00  0.00      C1   O
ATOM   1104  ND2 ASN 6 142      -2.089  -2.117  23.958  0.00  0.00      C1   N
ATOM   1105  N   GLY 6 143       1.587  -0.943  20.600  0.00  0.00      C1   N
ATOM   1106  CA  GLY 6 143       3.041  -0.986  20.686  0.00  0.00      C1   C
ATOM   1107  C   GLY 6 143       3.723  -2.241  20.186  0.00  0.00      C1   C
ATOM   1108  O   GLY 6 143       4.737  -2.597  20.803  0.00  0.00      C1   O
ATOM   1109  N   SER 6 144       3.117  -2.959  19.228  0.00  0.00      C1   N
ATOM   1110  CA  SER 6 144       3.634  -4.187  18.718  0.00  0.00      C1   C
ATOM   1111  C   SER 6 144       5.041  -3.968  17.990  0.00  0.00      C1   C
ATOM   1112  O   SER 6 144       5.319  -2.881  17.542  0.00  0.00      C1   O
ATOM   1113  CB  SER 6 144       2.592  -4.932  17.814  0.00  0.00      C1   C
ATOM   1114  OG  SER 6 144       1.859  -4.105  16.869  0.00  0.00      C1   O
ATOM   1115  N   CYS 6 145       5.823  -5.086  17.821  0.00  0.00      C1   N
ATOM   1116  CA  CYS 6 145       7.107  -5.138  17.117  0.00  0.00      C1   C
ATOM   1117  C   CYS 6 145       7.290  -6.475  16.427  0.00  0.00      C1   C
ATOM   1118  O   CYS 6 145       6.544  -7.462  16.702  0.00  0.00      C1   O
ATOM   1119  CB  CYS 6 145       8.209  -4.783  18.178  0.00  0.00      C1   C
ATOM   1120  SG  CYS 6 145       8.268  -6.141  19.394  0.00  0.00      C1   S
ATOM   1121  N   GLY 6 146       8.237  -6.647  15.486  0.00  0.00      C1   N
ATOM   1122  CA  GLY 6 146       8.294  -7.792  14.578  0.00  0.00      C1   C
ATOM   1123  C   GLY 6 146       7.562  -7.665  13.261  0.00  0.00      C1   C
ATOM   1124  O   GLY 6 146       7.569  -8.655  12.469  0.00  0.00      C1   O
ATOM   1125  N   SER 6 147       6.977  -6.492  12.981  0.00  0.00      C1   N
ATOM   1126  CA  SER 6 147       6.690  -6.082  11.537  0.00  0.00      C1   C
ATOM   1127  C   SER 6 147       7.844  -5.979  10.580  0.00  0.00      C1   C
ATOM   1128  O   SER 6 147       8.929  -5.528  10.884  0.00  0.00      C1   O
ATOM   1129  CB  SER 6 147       5.811  -4.824  11.340  0.00  0.00      C1   C
ATOM   1130  OG  SER 6 147       4.494  -5.081  11.903  0.00  0.00      C1   O
ATOM   1131  N   VAL 6 148       7.711  -6.559   9.425  0.00  0.00      C1   N
ATOM   1132  CA  VAL 6 148       8.830  -6.935   8.544  0.00  0.00      C1   C
ATOM   1133  C   VAL 6 148       8.919  -6.110   7.274  0.00  0.00      C1   C
ATOM   1134  O   VAL 6 148       7.906  -5.950   6.651  0.00  0.00      C1   O
ATOM   1135  CB  VAL 6 148       8.908  -8.404   8.060  0.00  0.00      C1   C
ATOM   1136  CG1 VAL 6 148       9.473  -9.297   9.279  0.00  0.00      C1   C
ATOM   1137  CG2 VAL 6 148       7.493  -9.059   7.673  0.00  0.00      C1   C
ATOM   1138  N   GLY 6 149      10.107  -5.678   6.946  0.00  0.00      C1   N
ATOM   1139  CA  GLY 6 149      10.471  -5.150   5.631  0.00  0.00      C1   C
ATOM   1140  C   GLY 6 149      11.158  -6.149   4.665  0.00  0.00      C1   C
ATOM   1141  O   GLY 6 149      12.090  -6.858   5.049  0.00  0.00      C1   O
ATOM   1142  N   PHE 6 150      10.761  -6.101   3.424  0.00  0.00      C1   N
ATOM   1143  CA  PHE 6 150      11.193  -7.101   2.395  0.00  0.00      C1   C
ATOM   1144  C   PHE 6 150      10.982  -6.403   1.015  0.00  0.00      C1   C
ATOM   1145  O   PHE 6 150      10.120  -5.571   0.821  0.00  0.00      C1   O
ATOM   1146  CB  PHE 6 150      10.376  -8.366   2.383  0.00  0.00      C1   C
ATOM   1147  CG  PHE 6 150       8.908  -8.170   2.032  0.00  0.00      C1   C
ATOM   1148  CD1 PHE 6 150       7.979  -7.769   3.023  0.00  0.00      C1   C
ATOM   1149  CD2 PHE 6 150       8.456  -8.358   0.709  0.00  0.00      C1   C
ATOM   1150  CE1 PHE 6 150       6.686  -7.364   2.725  0.00  0.00      C1   C
ATOM   1151  CE2 PHE 6 150       7.145  -8.029   0.379  0.00  0.00      C1   C
ATOM   1152  CZ  PHE 6 150       6.244  -7.570   1.360  0.00  0.00      C1   C
ATOM   1153  N   ASN 6 151      11.856  -6.761  -0.029  0.00  0.00      C1   N
ATOM   1154  CA  ASN 6 151      11.441  -6.671  -1.452  0.00  0.00      C1   C
ATOM   1155  C   ASN 6 151      11.336  -7.971  -2.225  0.00  0.00      C1   C
ATOM   1156  O   ASN 6 151      11.739  -9.008  -1.685  0.00  0.00      C1   O
ATOM   1157  CB  ASN 6 151      12.434  -5.753  -2.132  0.00  0.00      C1   C
ATOM   1158  CG  ASN 6 151      12.411  -4.286  -1.795  0.00  0.00      C1   C
ATOM   1159  OD1 ASN 6 151      11.635  -3.477  -2.290  0.00  0.00      C1   O
ATOM   1160  ND2 ASN 6 151      13.291  -3.880  -1.010  0.00  0.00      C1   N
ATOM   1161  N   ILE 6 152      10.916  -7.986  -3.502  0.00  0.00      C1   N
ATOM   1162  CA  ILE 6 152      11.114  -9.157  -4.357  0.00  0.00      C1   C
ATOM   1163  C   ILE 6 152      12.030  -8.753  -5.506  0.00  0.00      C1   C
ATOM   1164  O   ILE 6 152      11.589  -8.187  -6.505  0.00  0.00      C1   O
ATOM   1165  CB  ILE 6 152       9.854  -9.911  -4.713  0.00  0.00      C1   C
ATOM   1166  CG1 ILE 6 152       8.936 -10.054  -3.571  0.00  0.00      C1   C
ATOM   1167  CG2 ILE 6 152      10.267 -11.261  -5.330  0.00  0.00      C1   C
ATOM   1168  CD1 ILE 6 152       7.886 -11.159  -3.603  0.00  0.00      C1   C
ATOM   1169  N   ASP 6 153      13.323  -9.107  -5.302  0.00  0.00      C1   N
ATOM   1170  CA  ASP 6 153      14.384  -9.092  -6.309  0.00  0.00      C1   C
ATOM   1171  C   ASP 6 153      14.129 -10.216  -7.356  0.00  0.00      C1   C
ATOM   1172  O   ASP 6 153      14.635 -11.352  -7.227  0.00  0.00      C1   O
ATOM   1173  CB  ASP 6 153      15.718  -9.271  -5.627  0.00  0.00      C1   C
ATOM   1174  CG  ASP 6 153      16.989  -9.240  -6.505  0.00  0.00      C1   C
ATOM   1175  OD1 ASP 6 153      18.023  -9.813  -5.993  0.00  0.00      C1   O
ATOM   1176  OD2 ASP 6 153      16.998  -8.712  -7.636  0.00  0.00      C1   O
ATOM   1177  N   TYR 6 154      13.326  -9.980  -8.389  0.00  0.00      C1   N
ATOM   1178  CA  TYR 6 154      12.679 -10.849  -9.417  0.00  0.00      C1   C
ATOM   1179  C   TYR 6 154      11.671 -11.812  -8.797  0.00  0.00      C1   C
ATOM   1180  O   TYR 6 154      10.451 -11.557  -8.782  0.00  0.00      C1   O
ATOM   1181  CB  TYR 6 154      13.719 -11.389 -10.462  0.00  0.00      C1   C
ATOM   1182  CG  TYR 6 154      12.969 -12.025 -11.616  0.00  0.00      C1   C
ATOM   1183  CD1 TYR 6 154      13.124 -13.437 -11.749  0.00  0.00      C1   C
ATOM   1184  CD2 TYR 6 154      12.241 -11.318 -12.486  0.00  0.00      C1   C
ATOM   1185  CE1 TYR 6 154      12.530 -14.086 -12.807  0.00  0.00      C1   C
ATOM   1186  CE2 TYR 6 154      11.643 -11.931 -13.635  0.00  0.00      C1   C
ATOM   1187  CZ  TYR 6 154      11.724 -13.340 -13.676  0.00  0.00      C1   C
ATOM   1188  OH  TYR 6 154      10.840 -13.950 -14.462  0.00  0.00      C1   O
ATOM   1189  N   ASP 6 155      12.141 -12.975  -8.320  0.00  0.00      C1   N
ATOM   1190  CA  ASP 6 155      11.261 -13.828  -7.457  0.00  0.00      C1   C
ATOM   1191  C   ASP 6 155      11.990 -14.347  -6.187  0.00  0.00      C1   C
ATOM   1192  O   ASP 6 155      11.628 -15.363  -5.631  0.00  0.00      C1   O
ATOM   1193  CB  ASP 6 155      10.531 -14.941  -8.209  0.00  0.00      C1   C
ATOM   1194  CG  ASP 6 155      11.330 -15.608  -9.399  0.00  0.00      C1   C
ATOM   1195  OD1 ASP 6 155      10.696 -16.106 -10.320  0.00  0.00      C1   O
ATOM   1196  OD2 ASP 6 155      12.546 -15.793  -9.347  0.00  0.00      C1   O
ATOM   1197  N   CYS 6 156      13.088 -13.664  -5.735  0.00  0.00      C1   N
ATOM   1198  CA  CYS 6 156      13.700 -13.878  -4.422  0.00  0.00      C1   C
ATOM   1199  C   CYS 6 156      13.312 -12.799  -3.461  0.00  0.00      C1   C
ATOM   1200  O   CYS 6 156      13.430 -11.581  -3.702  0.00  0.00      C1   O
ATOM   1201  CB  CYS 6 156      15.194 -13.991  -4.663  0.00  0.00      C1   C
ATOM   1202  SG  CYS 6 156      16.186 -14.719  -3.282  0.00  0.00      C1   S
ATOM   1203  N   VAL 6 157      12.815 -13.185  -2.294  0.00  0.00      C1   N
ATOM   1204  CA  VAL 6 157      12.469 -12.260  -1.252  0.00  0.00      C1   C
ATOM   1205  C   VAL 6 157      13.726 -11.791  -0.512  0.00  0.00      C1   C
ATOM   1206  O   VAL 6 157      14.434 -12.557   0.053  0.00  0.00      C1   O
ATOM   1207  CB  VAL 6 157      11.509 -12.805  -0.219  0.00  0.00      C1   C
ATOM   1208  CG1 VAL 6 157      11.046 -11.703   0.767  0.00  0.00      C1   C
ATOM   1209  CG2 VAL 6 157      10.165 -13.246  -0.925  0.00  0.00      C1   C
ATOM   1210  N   SER 6 158      14.030 -10.529  -0.792  0.00  0.00      C1   N
ATOM   1211  CA  SER 6 158      15.088  -9.781  -0.057  0.00  0.00      C1   C
ATOM   1212  C   SER 6 158      14.524  -9.339   1.278  0.00  0.00      C1   C
ATOM   1213  O   SER 6 158      13.799  -8.299   1.355  0.00  0.00      C1   O
ATOM   1214  CB  SER 6 158      15.521  -8.585  -0.868  0.00  0.00      C1   C
ATOM   1215  OG  SER 6 158      16.346  -9.170  -1.906  0.00  0.00      C1   O
ATOM   1216  N   PHE 6 159      14.820 -10.118   2.323  0.00  0.00      C1   N
ATOM   1217  CA  PHE 6 159      14.481  -9.818   3.717  0.00  0.00      C1   C
ATOM   1218  C   PHE 6 159      15.519  -8.790   4.071  0.00  0.00      C1   C
ATOM   1219  O   PHE 6 159      16.690  -9.030   4.131  0.00  0.00      C1   O
ATOM   1220  CB  PHE 6 159      14.372 -10.996   4.579  0.00  0.00      C1   C
ATOM   1221  CG  PHE 6 159      12.949 -11.641   4.536  0.00  0.00      C1   C
ATOM   1222  CD1 PHE 6 159      11.915 -11.058   5.334  0.00  0.00      C1   C
ATOM   1223  CD2 PHE 6 159      12.707 -12.838   3.819  0.00  0.00      C1   C
ATOM   1224  CE1 PHE 6 159      10.737 -11.787   5.488  0.00  0.00      C1   C
ATOM   1225  CE2 PHE 6 159      11.467 -13.486   3.848  0.00  0.00      C1   C
ATOM   1226  CZ  PHE 6 159      10.530 -13.013   4.806  0.00  0.00      C1   C
ATOM   1227  N   CYS 6 160      15.006  -7.587   4.333  0.00  0.00      C1   N
ATOM   1228  CA  CYS 6 160      15.843  -6.488   4.643  0.00  0.00      C1   C
ATOM   1229  C   CYS 6 160      15.621  -5.857   6.048  0.00  0.00      C1   C
ATOM   1230  O   CYS 6 160      16.543  -5.182   6.483  0.00  0.00      C1   O
ATOM   1231  CB  CYS 6 160      15.671  -5.516   3.512  0.00  0.00      C1   C
ATOM   1232  SG  CYS 6 160      14.117  -4.566   3.711  0.00  0.00      C1   S
ATOM   1233  N   TYR 6 161      14.428  -5.984   6.713  0.00  0.00      C1   N
ATOM   1234  CA  TYR 6 161      14.069  -5.094   7.855  0.00  0.00      C1   C
ATOM   1235  C   TYR 6 161      13.100  -5.869   8.887  0.00  0.00      C1   C
ATOM   1236  O   TYR 6 161      12.318  -6.735   8.521  0.00  0.00      C1   O
ATOM   1237  CB  TYR 6 161      13.464  -3.801   7.370  0.00  0.00      C1   C
ATOM   1238  CG  TYR 6 161      12.927  -2.841   8.383  0.00  0.00      C1   C
ATOM   1239  CD1 TYR 6 161      13.777  -1.933   9.113  0.00  0.00      C1   C
ATOM   1240  CD2 TYR 6 161      11.548  -2.844   8.662  0.00  0.00      C1   C
ATOM   1241  CE1 TYR 6 161      13.311  -1.166  10.167  0.00  0.00      C1   C
ATOM   1242  CE2 TYR 6 161      11.014  -2.019   9.662  0.00  0.00      C1   C
ATOM   1243  CZ  TYR 6 161      11.918  -1.197  10.407  0.00  0.00      C1   C
ATOM   1244  OH  TYR 6 161      11.339  -0.401  11.358  0.00  0.00      C1   O
ATOM   1245  N   MET 6 162      13.168  -5.441  10.180  0.00  0.00      C1   N
ATOM   1246  CA  MET 6 162      12.204  -5.611  11.170  0.00  0.00      C1   C
ATOM   1247  C   MET 6 162      12.185  -4.394  12.177  0.00  0.00      C1   C
ATOM   1248  O   MET 6 162      13.240  -3.899  12.574  0.00  0.00      C1   O
ATOM   1249  CB  MET 6 162      12.319  -6.945  11.942  0.00  0.00      C1   C
ATOM   1250  CG  MET 6 162      13.629  -7.200  12.713  0.00  0.00      C1   C
ATOM   1251  SD  MET 6 162      13.438  -8.441  14.014  0.00  0.00      C1   S
ATOM   1252  CE  MET 6 162      12.809  -9.934  13.140  0.00  0.00      C1   C
ATOM   1253  N   HIS 6 163      11.024  -4.088  12.724  0.00  0.00      C1   N
ATOM   1254  CA  HIS 6 163      10.673  -3.268  13.903  0.00  0.00      C1   C
ATOM   1255  C   HIS 6 163      11.095  -3.835  15.291  0.00  0.00      C1   C
ATOM   1256  O   HIS 6 163      10.930  -5.019  15.525  0.00  0.00      C1   O
ATOM   1257  CB  HIS 6 163       9.138  -3.153  13.926  0.00  0.00      C1   C
ATOM   1258  CG  HIS 6 163       8.646  -2.184  14.959  0.00  0.00      C1   C
ATOM   1259  ND1 HIS 6 163       8.436  -2.499  16.306  0.00  0.00      C1   N
ATOM   1260  CD2 HIS 6 163       8.254  -0.897  14.858  0.00  0.00      C1   C
ATOM   1261  CE1 HIS 6 163       8.048  -1.433  16.983  0.00  0.00      C1   C
ATOM   1262  NE2 HIS 6 163       8.082  -0.424  16.134  0.00  0.00      C1   N
ATOM   1263  N   HIS 6 164      11.576  -2.928  16.134  0.00  0.00      C1   N
ATOM   1264  CA  HIS 6 164      12.013  -3.145  17.515  0.00  0.00      C1   C
ATOM   1265  C   HIS 6 164      11.265  -2.289  18.444  0.00  0.00      C1   C
ATOM   1266  O   HIS 6 164      10.671  -2.747  19.374  0.00  0.00      C1   O
ATOM   1267  CB  HIS 6 164      13.544  -3.019  17.655  0.00  0.00      C1   C
ATOM   1268  CG  HIS 6 164      14.338  -4.209  17.293  0.00  0.00      C1   C
ATOM   1269  ND1 HIS 6 164      15.278  -4.933  18.050  0.00  0.00      C1   N
ATOM   1270  CD2 HIS 6 164      14.278  -4.838  16.086  0.00  0.00      C1   C
ATOM   1271  CE1 HIS 6 164      15.775  -5.854  17.254  0.00  0.00      C1   C
ATOM   1272  NE2 HIS 6 164      15.077  -5.949  16.102  0.00  0.00      C1   N
ATOM   1273  N   MET 6 165      11.240  -0.969  18.221  0.00  0.00      C1   N
ATOM   1274  CA  MET 6 165      10.680  -0.040  19.162  0.00  0.00      C1   C
ATOM   1275  C   MET 6 165      10.183   1.304  18.572  0.00  0.00      C1   C
ATOM   1276  O   MET 6 165      10.561   1.590  17.389  0.00  0.00      C1   O
ATOM   1277  CB  MET 6 165      11.656   0.226  20.331  0.00  0.00      C1   C
ATOM   1278  CG  MET 6 165      12.939   1.016  20.101  0.00  0.00      C1   C
ATOM   1279  SD  MET 6 165      14.286   0.232  19.189  0.00  0.00      C1   S
ATOM   1280  CE  MET 6 165      15.740   0.684  20.160  0.00  0.00      C1   C
ATOM   1281  N   GLU 6 166       9.514   2.100  19.346  0.00  0.00      C1   N
ATOM   1282  CA  GLU 6 166       9.230   3.582  19.108  0.00  0.00      C1   C
ATOM   1283  C   GLU 6 166      10.133   4.451  19.980  0.00  0.00      C1   C
ATOM   1284  O   GLU 6 166      10.330   4.154  21.216  0.00  0.00      C1   O
ATOM   1285  CB  GLU 6 166       7.754   3.812  19.402  0.00  0.00      C1   C
ATOM   1286  CG  GLU 6 166       7.092   5.113  18.894  0.00  0.00      C1   C
ATOM   1287  CD  GLU 6 166       5.590   5.230  19.359  0.00  0.00      C1   C
ATOM   1288  OE1 GLU 6 166       5.252   4.815  20.470  0.00  0.00      C1   O
ATOM   1289  OE2 GLU 6 166       4.796   5.966  18.740  0.00  0.00      C1   O
ATOM   1290  N   LEU 6 167      10.655   5.515  19.348  0.00  0.00      C1   N
ATOM   1291  CA  LEU 6 167      11.287   6.606  20.016  0.00  0.00      C1   C
ATOM   1292  C   LEU 6 167      10.320   7.772  20.148  0.00  0.00      C1   C
ATOM   1293  O   LEU 6 167       9.592   8.026  19.183  0.00  0.00      C1   O
ATOM   1294  CB  LEU 6 167      12.561   6.959  19.242  0.00  0.00      C1   C
ATOM   1295  CG  LEU 6 167      13.907   6.557  19.943  0.00  0.00      C1   C
ATOM   1296  CD1 LEU 6 167      14.000   5.028  20.170  0.00  0.00      C1   C
ATOM   1297  CD2 LEU 6 167      15.059   7.010  19.042  0.00  0.00      C1   C
ATOM   1298  N   PRO 6 168      10.364   8.387  21.320  0.00  0.00      C1   N
ATOM   1299  CA  PRO 6 168       9.387   9.390  21.861  0.00  0.00      C1   C
ATOM   1300  C   PRO 6 168       8.874  10.558  20.917  0.00  0.00      C1   C
ATOM   1301  O   PRO 6 168       7.703  10.978  21.126  0.00  0.00      C1   O
ATOM   1302  CB  PRO 6 168      10.064   9.856  23.151  0.00  0.00      C1   C
ATOM   1303  CG  PRO 6 168      10.844   8.657  23.695  0.00  0.00      C1   C
ATOM   1304  CD  PRO 6 168      11.180   7.835  22.424  0.00  0.00      C1   C
ATOM   1305  N   THR 6 169       9.514  10.933  19.817  0.00  0.00      C1   N
ATOM   1306  CA  THR 6 169       8.902  11.644  18.604  0.00  0.00      C1   C
ATOM   1307  C   THR 6 169       7.883  10.915  17.749  0.00  0.00      C1   C
ATOM   1308  O   THR 6 169       7.630  11.266  16.604  0.00  0.00      C1   O
ATOM   1309  CB  THR 6 169      10.027  12.298  17.746  0.00  0.00      C1   C
ATOM   1310  OG1 THR 6 169      11.100  11.397  17.546  0.00  0.00      C1   O
ATOM   1311  CG2 THR 6 169      10.536  13.525  18.391  0.00  0.00      C1   C
ATOM   1312  N   GLY 6 170       7.311   9.837  18.238  0.00  0.00      C1   N
ATOM   1313  CA  GLY 6 170       6.239   9.021  17.554  0.00  0.00      C1   C
ATOM   1314  C   GLY 6 170       6.695   8.175  16.369  0.00  0.00      C1   C
ATOM   1315  O   GLY 6 170       5.949   7.959  15.456  0.00  0.00      C1   O
ATOM   1316  N   VAL 6 171       7.921   7.786  16.403  0.00  0.00      C1   N
ATOM   1317  CA  VAL 6 171       8.630   7.192  15.256  0.00  0.00      C1   C
ATOM   1318  C   VAL 6 171       9.344   5.897  15.620  0.00  0.00      C1   C
ATOM   1319  O   VAL 6 171       9.917   5.743  16.632  0.00  0.00      C1   O
ATOM   1320  CB  VAL 6 171       9.711   8.159  14.641  0.00  0.00      C1   C
ATOM   1321  CG1 VAL 6 171       9.160   9.045  13.598  0.00  0.00      C1   C
ATOM   1322  CG2 VAL 6 171      10.650   9.033  15.567  0.00  0.00      C1   C
ATOM   1323  N   HIS 6 172       9.310   4.914  14.699  0.00  0.00      C1   N
ATOM   1324  CA  HIS 6 172       9.893   3.595  14.958  0.00  0.00      C1   C
ATOM   1325  C   HIS 6 172      11.322   3.275  14.432  0.00  0.00      C1   C
ATOM   1326  O   HIS 6 172      11.748   3.517  13.299  0.00  0.00      C1   O
ATOM   1327  CB  HIS 6 172       8.917   2.531  14.638  0.00  0.00      C1   C
ATOM   1328  CG  HIS 6 172       7.542   2.662  15.135  0.00  0.00      C1   C
ATOM   1329  ND1 HIS 6 172       7.178   2.353  16.422  0.00  0.00      C1   N
ATOM   1330  CD2 HIS 6 172       6.471   3.342  14.524  0.00  0.00      C1   C
ATOM   1331  CE1 HIS 6 172       5.850   2.688  16.516  0.00  0.00      C1   C
ATOM   1332  NE2 HIS 6 172       5.448   3.345  15.450  0.00  0.00      C1   N
ATOM   1333  N   ALA 6 173      12.125   2.670  15.255  0.00  0.00      C1   N
ATOM   1334  CA  ALA 6 173      13.471   2.138  15.095  0.00  0.00      C1   C
ATOM   1335  C   ALA 6 173      13.500   0.599  15.108  0.00  0.00      C1   C
ATOM   1336  O   ALA 6 173      12.728  -0.054  15.807  0.00  0.00      C1   O
ATOM   1337  CB  ALA 6 173      14.384   2.838  16.105  0.00  0.00      C1   C
ATOM   1338  N   GLY 6 174      14.457   0.023  14.334  0.00  0.00      C1   N
ATOM   1339  CA  GLY 6 174      14.646  -1.403  14.194  0.00  0.00      C1   C
ATOM   1340  C   GLY 6 174      15.892  -1.823  13.548  0.00  0.00      C1   C
ATOM   1341  O   GLY 6 174      16.933  -1.071  13.538  0.00  0.00      C1   O
ATOM   1342  N   THR 6 175      15.977  -3.103  13.069  0.00  0.00      C1   N
ATOM   1343  CA  THR 6 175      17.150  -3.787  12.602  0.00  0.00      C1   C
ATOM   1344  C   THR 6 175      16.999  -4.342  11.178  0.00  0.00      C1   C
ATOM   1345  O   THR 6 175      15.876  -4.442  10.678  0.00  0.00      C1   O
ATOM   1346  CB  THR 6 175      17.620  -4.827  13.529  0.00  0.00      C1   C
ATOM   1347  OG1 THR 6 175      16.825  -5.986  13.451  0.00  0.00      C1   O
ATOM   1348  CG2 THR 6 175      18.035  -4.460  14.960  0.00  0.00      C1   C
ATOM   1349  N   ASP 6 176      18.111  -4.868  10.610  0.00  0.00      C1   N
ATOM   1350  CA  ASP 6 176      18.076  -6.024   9.718  0.00  0.00      C1   C
ATOM   1351  C   ASP 6 176      18.063  -7.397  10.426  0.00  0.00      C1   C
ATOM   1352  O   ASP 6 176      18.316  -7.546  11.640  0.00  0.00      C1   O
ATOM   1353  CB  ASP 6 176      19.163  -5.816   8.652  0.00  0.00      C1   C
ATOM   1354  CG  ASP 6 176      20.530  -5.893   9.207  0.00  0.00      C1   C
ATOM   1355  OD1 ASP 6 176      20.836  -6.722  10.060  0.00  0.00      C1   O
ATOM   1356  OD2 ASP 6 176      21.361  -5.146   8.610  0.00  0.00      C1   O
ATOM   1357  N   LEU 6 177      17.753  -8.388   9.642  0.00  0.00      C1   N
ATOM   1358  CA  LEU 6 177      17.696  -9.786  10.068  0.00  0.00      C1   C
ATOM   1359  C   LEU 6 177      18.980 -10.404  10.522  0.00  0.00      C1   C
ATOM   1360  O   LEU 6 177      18.889 -11.272  11.349  0.00  0.00      C1   O
ATOM   1361  CB  LEU 6 177      17.018 -10.758   9.021  0.00  0.00      C1   C
ATOM   1362  CG  LEU 6 177      15.531 -10.526   8.755  0.00  0.00      C1   C
ATOM   1363  CD1 LEU 6 177      14.687 -10.916   9.973  0.00  0.00      C1   C
ATOM   1364  CD2 LEU 6 177      15.155  -9.160   8.181  0.00  0.00      C1   C
ATOM   1365  N   GLU 6 178      20.077  -9.780  10.075  0.00  0.00      C1   N
ATOM   1366  CA  GLU 6 178      21.423 -10.161  10.524  0.00  0.00      C1   C
ATOM   1367  C   GLU 6 178      21.901  -9.553  11.912  0.00  0.00      C1   C
ATOM   1368  O   GLU 6 178      22.884 -10.068  12.429  0.00  0.00      C1   O
ATOM   1369  CB  GLU 6 178      22.359  -9.675   9.451  0.00  0.00      C1   C
ATOM   1370  CG  GLU 6 178      22.083 -10.317   8.074  0.00  0.00      C1   C
ATOM   1371  CD  GLU 6 178      23.169 -10.111   7.003  0.00  0.00      C1   C
ATOM   1372  OE1 GLU 6 178      23.943 -11.187   6.740  0.00  0.00      C1   O
ATOM   1373  OE2 GLU 6 178      23.336  -8.964   6.577  0.00  0.00      C1   O
ATOM   1374  N   GLY 6 179      20.982  -8.745  12.487  0.00  0.00      C1   N
ATOM   1375  CA  GLY 6 179      20.849  -8.179  13.911  0.00  0.00      C1   C
ATOM   1376  C   GLY 6 179      21.202  -6.614  14.051  0.00  0.00      C1   C
ATOM   1377  O   GLY 6 179      21.154  -6.117  15.171  0.00  0.00      C1   O
ATOM   1378  N   ASN 6 180      21.596  -5.973  12.991  0.00  0.00      C1   N
ATOM   1379  CA  ASN 6 180      22.178  -4.658  13.124  0.00  0.00      C1   C
ATOM   1380  C   ASN 6 180      21.092  -3.599  12.908  0.00  0.00      C1   C
ATOM   1381  O   ASN 6 180      20.474  -3.487  11.854  0.00  0.00      C1   O
ATOM   1382  CB  ASN 6 180      23.298  -4.480  12.136  0.00  0.00      C1   C
ATOM   1383  CG  ASN 6 180      24.525  -5.284  12.392  0.00  0.00      C1   C
ATOM   1384  ND2 ASN 6 180      25.563  -4.980  11.614  0.00  0.00      C1   N
ATOM   1385  OD1 ASN 6 180      24.621  -6.191  13.170  0.00  0.00      C1   O
ATOM   1386  N   PHE 6 181      21.003  -2.746  13.874  0.00  0.00      C1   N
ATOM   1387  CA  PHE 6 181      20.210  -1.497  13.933  0.00  0.00      C1   C
ATOM   1388  C   PHE 6 181      20.428  -0.551  12.701  0.00  0.00      C1   C
ATOM   1389  O   PHE 6 181      21.458  -0.336  12.071  0.00  0.00      C1   O
ATOM   1390  CB  PHE 6 181      20.452  -0.760  15.226  0.00  0.00      C1   C
ATOM   1391  CG  PHE 6 181      19.241  -1.034  16.151  0.00  0.00      C1   C
ATOM   1392  CD1 PHE 6 181      19.250  -2.104  17.033  0.00  0.00      C1   C
ATOM   1393  CD2 PHE 6 181      18.088  -0.145  16.126  0.00  0.00      C1   C
ATOM   1394  CE1 PHE 6 181      18.086  -2.423  17.745  0.00  0.00      C1   C
ATOM   1395  CE2 PHE 6 181      16.907  -0.596  16.765  0.00  0.00      C1   C
ATOM   1396  CZ  PHE 6 181      16.909  -1.649  17.627  0.00  0.00      C1   C
ATOM   1397  N   TYR 6 182      19.290   0.041  12.265  0.00  0.00      C1   N
ATOM   1398  CA  TYR 6 182      19.275   1.190  11.367  0.00  0.00      C1   C
ATOM   1399  C   TYR 6 182      19.293   2.399  12.299  0.00  0.00      C1   C
ATOM   1400  O   TYR 6 182      18.429   2.525  13.157  0.00  0.00      C1   O
ATOM   1401  CB  TYR 6 182      18.123   1.154  10.332  0.00  0.00      C1   C
ATOM   1402  CG  TYR 6 182      18.204   0.006   9.345  0.00  0.00      C1   C
ATOM   1403  CD1 TYR 6 182      18.904   0.120   8.070  0.00  0.00      C1   C
ATOM   1404  CD2 TYR 6 182      17.511  -1.223   9.593  0.00  0.00      C1   C
ATOM   1405  CE1 TYR 6 182      18.895  -0.958   7.181  0.00  0.00      C1   C
ATOM   1406  CE2 TYR 6 182      17.411  -2.232   8.674  0.00  0.00      C1   C
ATOM   1407  CZ  TYR 6 182      18.147  -2.089   7.498  0.00  0.00      C1   C
ATOM   1408  OH  TYR 6 182      18.078  -2.988   6.489  0.00  0.00      C1   O
ATOM   1409  N   GLY 6 183      20.277   3.276  12.078  0.00  0.00      C1   N
ATOM   1410  CA  GLY 6 183      20.521   4.322  13.036  0.00  0.00      C1   C
ATOM   1411  C   GLY 6 183      21.574   3.916  14.121  0.00  0.00      C1   C
ATOM   1412  O   GLY 6 183      21.759   2.747  14.426  0.00  0.00      C1   O
ATOM   1413  N   PRO 6 184      22.162   4.896  14.772  0.00  0.00      C1   N
ATOM   1414  CA  PRO 6 184      23.130   4.676  15.903  0.00  0.00      C1   C
ATOM   1415  C   PRO 6 184      22.310   4.400  17.225  0.00  0.00      C1   C
ATOM   1416  O   PRO 6 184      22.627   4.901  18.261  0.00  0.00      C1   O
ATOM   1417  CB  PRO 6 184      23.915   5.966  15.832  0.00  0.00      C1   C
ATOM   1418  CG  PRO 6 184      22.853   7.033  15.536  0.00  0.00      C1   C
ATOM   1419  CD  PRO 6 184      22.147   6.282  14.387  0.00  0.00      C1   C
ATOM   1420  N   PHE 6 185      21.325   3.534  17.201  0.00  0.00      C1   N
ATOM   1421  CA  PHE 6 185      20.395   3.210  18.274  0.00  0.00      C1   C
ATOM   1422  C   PHE 6 185      20.862   1.931  18.931  0.00  0.00      C1   C
ATOM   1423  O   PHE 6 185      21.520   1.070  18.303  0.00  0.00      C1   O
ATOM   1424  CB  PHE 6 185      18.935   3.355  17.890  0.00  0.00      C1   C
ATOM   1425  CG  PHE 6 185      18.554   4.709  17.267  0.00  0.00      C1   C
ATOM   1426  CD1 PHE 6 185      18.842   5.848  18.024  0.00  0.00      C1   C
ATOM   1427  CD2 PHE 6 185      18.015   4.810  15.975  0.00  0.00      C1   C
ATOM   1428  CE1 PHE 6 185      18.664   7.152  17.443  0.00  0.00      C1   C
ATOM   1429  CE2 PHE 6 185      17.840   6.111  15.417  0.00  0.00      C1   C
ATOM   1430  CZ  PHE 6 185      18.128   7.279  16.107  0.00  0.00      C1   C
ATOM   1431  N   VAL 6 186      20.562   1.867  20.234  0.00  0.00      C1   N
ATOM   1432  CA  VAL 6 186      20.854   0.705  21.032  0.00  0.00      C1   C
ATOM   1433  C   VAL 6 186      19.600   0.212  21.750  0.00  0.00      C1   C
ATOM   1434  O   VAL 6 186      18.771   1.013  22.198  0.00  0.00      C1   O
ATOM   1435  CB  VAL 6 186      21.989   0.912  22.068  0.00  0.00      C1   C
ATOM   1436  CG1 VAL 6 186      23.203   1.367  21.191  0.00  0.00      C1   C
ATOM   1437  CG2 VAL 6 186      21.843   1.885  23.237  0.00  0.00      C1   C
ATOM   1438  N   ASP 6 187      19.351  -1.126  21.901  0.00  0.00      C1   N
ATOM   1439  CA  ASP 6 187      18.082  -1.592  22.590  0.00  0.00      C1   C
ATOM   1440  C   ASP 6 187      18.116  -1.709  24.148  0.00  0.00      C1   C
ATOM   1441  O   ASP 6 187      18.255  -2.813  24.694  0.00  0.00      C1   O
ATOM   1442  CB  ASP 6 187      17.545  -2.942  21.922  0.00  0.00      C1   C
ATOM   1443  CG  ASP 6 187      18.582  -4.076  21.661  0.00  0.00      C1   C
ATOM   1444  OD1 ASP 6 187      19.845  -3.912  21.768  0.00  0.00      C1   O
ATOM   1445  OD2 ASP 6 187      18.119  -5.101  21.186  0.00  0.00      C1   O
ATOM   1446  N   ARG 6 188      18.048  -0.511  24.729  0.00  0.00      C1   N
ATOM   1447  CA  ARG 6 188      17.957  -0.259  26.167  0.00  0.00      C1   C
ATOM   1448  C   ARG 6 188      17.673   1.231  26.458  0.00  0.00      C1   C
ATOM   1449  O   ARG 6 188      17.941   2.137  25.678  0.00  0.00      C1   O
ATOM   1450  CB  ARG 6 188      19.220  -0.820  26.924  0.00  0.00      C1   C
ATOM   1451  CG  ARG 6 188      20.559  -0.158  26.571  0.00  0.00      C1   C
ATOM   1452  CD  ARG 6 188      21.777  -0.675  27.376  0.00  0.00      C1   C
ATOM   1453  NE  ARG 6 188      22.996   0.165  27.092  0.00  0.00      C1   N
ATOM   1454  CZ  ARG 6 188      23.338   1.308  27.649  0.00  0.00      C1   C
ATOM   1455  NH1 ARG 6 188      22.584   1.966  28.536  0.00  0.00      C1   N
ATOM   1456  NH2 ARG 6 188      24.511   1.800  27.468  0.00  0.00      C1   N
ATOM   1457  N   GLN 6 189      17.118   1.400  27.681  0.00  0.00      C1   N
ATOM   1458  CA  GLN 6 189      16.710   2.733  28.239  0.00  0.00      C1   C
ATOM   1459  C   GLN 6 189      17.948   3.728  28.347  0.00  0.00      C1   C
ATOM   1460  O   GLN 6 189      18.836   3.492  29.180  0.00  0.00      C1   O
ATOM   1461  CB  GLN 6 189      15.937   2.713  29.596  0.00  0.00      C1   C
ATOM   1462  CG  GLN 6 189      14.519   2.254  29.392  0.00  0.00      C1   C
ATOM   1463  CD  GLN 6 189      13.646   2.278  30.704  0.00  0.00      C1   C
ATOM   1464  NE2 GLN 6 189      12.892   1.270  31.001  0.00  0.00      C1   N
ATOM   1465  OE1 GLN 6 189      13.774   3.176  31.520  0.00  0.00      C1   O
ATOM   1466  N   THR 6 190      18.156   4.741  27.551  0.00  0.00      C1   N
ATOM   1467  CA  THR 6 190      19.261   5.748  27.611  0.00  0.00      C1   C
ATOM   1468  C   THR 6 190      18.849   7.006  26.777  0.00  0.00      C1   C
ATOM   1469  O   THR 6 190      17.917   6.940  26.004  0.00  0.00      C1   O
ATOM   1470  CB  THR 6 190      20.579   5.077  27.089  0.00  0.00      C1   C
ATOM   1471  OG1 THR 6 190      21.614   6.015  27.437  0.00  0.00      C1   O
ATOM   1472  CG2 THR 6 190      20.725   4.802  25.658  0.00  0.00      C1   C
ATOM   1473  N   ALA 6 191      19.541   8.145  26.933  0.00  0.00      C1   N
ATOM   1474  CA  ALA 6 191      19.329   9.341  26.055  0.00  0.00      C1   C
ATOM   1475  C   ALA 6 191      19.755   9.065  24.622  0.00  0.00      C1   C
ATOM   1476  O   ALA 6 191      21.012   8.994  24.337  0.00  0.00      C1   O
ATOM   1477  CB  ALA 6 191      20.039  10.572  26.662  0.00  0.00      C1   C
ATOM   1478  N   GLN 6 192      18.869   8.900  23.699  0.00  0.00      C1   N
ATOM   1479  CA  GLN 6 192      19.162   8.609  22.263  0.00  0.00      C1   C
ATOM   1480  C   GLN 6 192      17.871   9.073  21.448  0.00  0.00      C1   C
ATOM   1481  O   GLN 6 192      16.729   8.953  21.927  0.00  0.00      C1   O
ATOM   1482  CB  GLN 6 192      19.480   7.176  21.924  0.00  0.00      C1   C
ATOM   1483  CG  GLN 6 192      18.313   6.081  22.290  0.00  0.00      C1   C
ATOM   1484  CD  GLN 6 192      18.770   4.663  22.037  0.00  0.00      C1   C
ATOM   1485  OE1 GLN 6 192      19.846   4.307  21.616  0.00  0.00      C1   O
ATOM   1486  NE2 GLN 6 192      17.908   3.705  22.127  0.00  0.00      C1   N
ATOM   1487  N   ALA 6 193      18.034   9.591  20.234  0.00  0.00      C1   N
ATOM   1488  CA  ALA 6 193      16.934  10.313  19.547  0.00  0.00      C1   C
ATOM   1489  C   ALA 6 193      17.198  10.409  18.029  0.00  0.00      C1   C
ATOM   1490  O   ALA 6 193      18.350  10.503  17.558  0.00  0.00      C1   O
ATOM   1491  CB  ALA 6 193      16.652  11.662  20.138  0.00  0.00      C1   C
ATOM   1492  N   ALA 6 194      16.100  10.565  17.262  0.00  0.00      C1   N
ATOM   1493  CA  ALA 6 194      16.146  10.941  15.823  0.00  0.00      C1   C
ATOM   1494  C   ALA 6 194      16.487  12.436  15.592  0.00  0.00      C1   C
ATOM   1495  O   ALA 6 194      16.030  13.250  16.419  0.00  0.00      C1   O
ATOM   1496  CB  ALA 6 194      14.731  10.661  15.221  0.00  0.00      C1   C
ATOM   1497  N   GLY 6 195      17.148  12.824  14.555  0.00  0.00      C1   N
ATOM   1498  CA  GLY 6 195      17.608  14.150  14.293  0.00  0.00      C1   C
ATOM   1499  C   GLY 6 195      17.451  14.482  12.788  0.00  0.00      C1   C
ATOM   1500  O   GLY 6 195      16.639  13.891  12.051  0.00  0.00      C1   O
ATOM   1501  N   THR 6 196      17.947  15.647  12.426  0.00  0.00      C1   N
ATOM   1502  CA  THR 6 196      17.629  16.221  11.104  0.00  0.00      C1   C
ATOM   1503  C   THR 6 196      18.270  15.483   9.907  0.00  0.00      C1   C
ATOM   1504  O   THR 6 196      19.210  14.687  10.051  0.00  0.00      C1   O
ATOM   1505  CB  THR 6 196      17.863  17.691  10.939  0.00  0.00      C1   C
ATOM   1506  OG1 THR 6 196      19.249  17.941  11.110  0.00  0.00      C1   O
ATOM   1507  CG2 THR 6 196      17.146  18.610  11.929  0.00  0.00      C1   C
ATOM   1508  N   ASP 6 197      17.717  15.718   8.636  0.00  0.00      C1   N
ATOM   1509  CA  ASP 6 197      18.064  14.988   7.382  0.00  0.00      C1   C
ATOM   1510  C   ASP 6 197      17.592  15.615   6.055  0.00  0.00      C1   C
ATOM   1511  O   ASP 6 197      16.636  16.367   6.123  0.00  0.00      C1   O
ATOM   1512  CB  ASP 6 197      17.323  13.599   7.506  0.00  0.00      C1   C
ATOM   1513  CG  ASP 6 197      15.795  13.448   7.586  0.00  0.00      C1   C
ATOM   1514  OD1 ASP 6 197      15.039  14.346   8.027  0.00  0.00      C1   O
ATOM   1515  OD2 ASP 6 197      15.429  12.243   7.493  0.00  0.00      C1   O
ATOM   1516  N   THR 6 198      18.044  15.174   4.907  0.00  0.00      C1   N
ATOM   1517  CA  THR 6 198      17.701  15.846   3.662  0.00  0.00      C1   C
ATOM   1518  C   THR 6 198      16.574  15.023   2.957  0.00  0.00      C1   C
ATOM   1519  O   THR 6 198      16.505  13.793   3.020  0.00  0.00      C1   O
ATOM   1520  CB  THR 6 198      18.974  15.890   2.725  0.00  0.00      C1   C
ATOM   1521  OG1 THR 6 198      19.637  14.676   2.660  0.00  0.00      C1   O
ATOM   1522  CG2 THR 6 198      20.056  16.926   3.061  0.00  0.00      C1   C
ATOM   1523  N   THR 6 199      15.720  15.735   2.150  0.00  0.00      C1   N
ATOM   1524  CA  THR 6 199      14.985  15.213   0.970  0.00  0.00      C1   C
ATOM   1525  C   THR 6 199      15.849  14.371   0.020  0.00  0.00      C1   C
ATOM   1526  O   THR 6 199      16.967  14.703  -0.395  0.00  0.00      C1   O
ATOM   1527  CB  THR 6 199      14.215  16.324   0.224  0.00  0.00      C1   C
ATOM   1528  OG1 THR 6 199      13.505  16.976   1.196  0.00  0.00      C1   O
ATOM   1529  CG2 THR 6 199      13.225  15.715  -0.757  0.00  0.00      C1   C
ATOM   1530  N   ILE 6 200      15.268  13.136  -0.272  0.00  0.00      C1   N
ATOM   1531  CA  ILE 6 200      15.936  12.155  -1.183  0.00  0.00      C1   C
ATOM   1532  C   ILE 6 200      15.777  12.655  -2.649  0.00  0.00      C1   C
ATOM   1533  O   ILE 6 200      14.887  12.223  -3.369  0.00  0.00      C1   O
ATOM   1534  CB  ILE 6 200      15.461  10.668  -0.932  0.00  0.00      C1   C
ATOM   1535  CG1 ILE 6 200      15.494  10.179   0.558  0.00  0.00      C1   C
ATOM   1536  CG2 ILE 6 200      16.421   9.781  -1.755  0.00  0.00      C1   C
ATOM   1537  CD1 ILE 6 200      14.504   9.089   0.716  0.00  0.00      C1   C
ATOM   1538  N   THR 6 201      16.487  13.692  -3.038  0.00  0.00      C1   N
ATOM   1539  CA  THR 6 201      16.486  14.336  -4.353  0.00  0.00      C1   C
ATOM   1540  C   THR 6 201      16.382  13.410  -5.582  0.00  0.00      C1   C
ATOM   1541  O   THR 6 201      15.594  13.767  -6.486  0.00  0.00      C1   O
ATOM   1542  CB  THR 6 201      17.807  15.181  -4.578  0.00  0.00      C1   C
ATOM   1543  OG1 THR 6 201      17.876  16.013  -3.416  0.00  0.00      C1   O
ATOM   1544  CG2 THR 6 201      17.950  16.029  -5.816  0.00  0.00      C1   C
ATOM   1545  N   VAL 6 202      17.096  12.241  -5.639  0.00  0.00      C1   N
ATOM   1546  CA  VAL 6 202      17.045  11.225  -6.686  0.00  0.00      C1   C
ATOM   1547  C   VAL 6 202      15.561  10.584  -6.773  0.00  0.00      C1   C
ATOM   1548  O   VAL 6 202      15.111  10.250  -7.843  0.00  0.00      C1   O
ATOM   1549  CB  VAL 6 202      18.067  10.101  -6.635  0.00  0.00      C1   C
ATOM   1550  CG1 VAL 6 202      19.541  10.516  -6.944  0.00  0.00      C1   C
ATOM   1551  CG2 VAL 6 202      17.984   9.348  -5.243  0.00  0.00      C1   C
ATOM   1552  N   ASN 6 203      14.921  10.500  -5.614  0.00  0.00      C1   N
ATOM   1553  CA  ASN 6 203      13.505   9.905  -5.575  0.00  0.00      C1   C
ATOM   1554  C   ASN 6 203      12.518  11.068  -6.001  0.00  0.00      C1   C
ATOM   1555  O   ASN 6 203      11.612  10.773  -6.775  0.00  0.00      C1   O
ATOM   1556  CB  ASN 6 203      13.224   9.296  -4.238  0.00  0.00      C1   C
ATOM   1557  CG  ASN 6 203      13.980   8.091  -3.761  0.00  0.00      C1   C
ATOM   1558  OD1 ASN 6 203      15.040   7.741  -4.312  0.00  0.00      C1   O
ATOM   1559  ND2 ASN 6 203      13.554   7.448  -2.660  0.00  0.00      C1   N
ATOM   1560  N   VAL 6 204      12.752  12.323  -5.621  0.00  0.00      C1   N
ATOM   1561  CA  VAL 6 204      12.034  13.491  -6.277  0.00  0.00      C1   C
ATOM   1562  C   VAL 6 204      12.225  13.596  -7.758  0.00  0.00      C1   C
ATOM   1563  O   VAL 6 204      11.246  13.704  -8.504  0.00  0.00      C1   O
ATOM   1564  CB  VAL 6 204      12.251  14.824  -5.600  0.00  0.00      C1   C
ATOM   1565  CG1 VAL 6 204      11.045  15.844  -6.026  0.00  0.00      C1   C
ATOM   1566  CG2 VAL 6 204      12.377  14.857  -4.099  0.00  0.00      C1   C
ATOM   1567  N   LEU 6 205      13.422  13.548  -8.256  0.00  0.00      C1   N
ATOM   1568  CA  LEU 6 205      13.716  13.416  -9.663  0.00  0.00      C1   C
ATOM   1569  C   LEU 6 205      12.979  12.249 -10.267  0.00  0.00      C1   C
ATOM   1570  O   LEU 6 205      12.254  12.457 -11.211  0.00  0.00      C1   O
ATOM   1571  CB  LEU 6 205      15.212  13.241  -9.955  0.00  0.00      C1   C
ATOM   1572  CG  LEU 6 205      16.058  14.472  -9.834  0.00  0.00      C1   C
ATOM   1573  CD1 LEU 6 205      17.532  14.128 -10.113  0.00  0.00      C1   C
ATOM   1574  CD2 LEU 6 205      15.560  15.454 -10.886  0.00  0.00      C1   C
ATOM   1575  N   ALA 6 206      13.022  11.071  -9.699  0.00  0.00      C1   N
ATOM   1576  CA  ALA 6 206      12.178   9.910 -10.189  0.00  0.00      C1   C
ATOM   1577  C   ALA 6 206      10.655  10.163 -10.204  0.00  0.00      C1   C
ATOM   1578  O   ALA 6 206      10.050   9.856 -11.232  0.00  0.00      C1   O
ATOM   1579  CB  ALA 6 206      12.464   8.756  -9.276  0.00  0.00      C1   C
ATOM   1580  N   TRP 6 207      10.059  10.898  -9.195  0.00  0.00      C1   N
ATOM   1581  CA  TRP 6 207       8.740  11.388  -9.090  0.00  0.00      C1   C
ATOM   1582  C   TRP 6 207       8.463  12.409 -10.317  0.00  0.00      C1   C
ATOM   1583  O   TRP 6 207       7.471  12.202 -10.956  0.00  0.00      C1   O
ATOM   1584  CB  TRP 6 207       8.487  11.801  -7.691  0.00  0.00      C1   C
ATOM   1585  CG  TRP 6 207       7.231  12.569  -7.385  0.00  0.00      C1   C
ATOM   1586  CD1 TRP 6 207       6.028  12.052  -6.974  0.00  0.00      C1   C
ATOM   1587  CD2 TRP 6 207       7.007  14.001  -7.172  0.00  0.00      C1   C
ATOM   1588  NE1 TRP 6 207       5.127  13.039  -6.522  0.00  0.00      C1   N
ATOM   1589  CE2 TRP 6 207       5.720  14.324  -6.721  0.00  0.00      C1   C
ATOM   1590  CE3 TRP 6 207       7.846  15.113  -7.479  0.00  0.00      C1   C
ATOM   1591  CZ2 TRP 6 207       5.272  15.613  -6.479  0.00  0.00      C1   C
ATOM   1592  CZ3 TRP 6 207       7.422  16.413  -7.229  0.00  0.00      C1   C
ATOM   1593  CH2 TRP 6 207       6.165  16.681  -6.741  0.00  0.00      C1   C
ATOM   1594  N   LEU 6 208       9.306  13.457 -10.534  0.00  0.00      C1   N
ATOM   1595  CA  LEU 6 208       9.050  14.443 -11.560  0.00  0.00      C1   C
ATOM   1596  C   LEU 6 208       9.056  13.661 -12.917  0.00  0.00      C1   C
ATOM   1597  O   LEU 6 208       8.053  13.731 -13.679  0.00  0.00      C1   O
ATOM   1598  CB  LEU 6 208      10.229  15.503 -11.408  0.00  0.00      C1   C
ATOM   1599  CG  LEU 6 208      10.048  16.493 -10.202  0.00  0.00      C1   C
ATOM   1600  CD1 LEU 6 208      11.345  17.353 -10.013  0.00  0.00      C1   C
ATOM   1601  CD2 LEU 6 208       8.849  17.370 -10.410  0.00  0.00      C1   C
ATOM   1602  N   TYR 6 209      10.067  12.840 -13.145  0.00  0.00      C1   N
ATOM   1603  CA  TYR 6 209      10.023  11.967 -14.296  0.00  0.00      C1   C
ATOM   1604  C   TYR 6 209       8.817  11.095 -14.474  0.00  0.00      C1   C
ATOM   1605  O   TYR 6 209       8.456  10.953 -15.650  0.00  0.00      C1   O
ATOM   1606  CB  TYR 6 209      11.350  11.129 -14.368  0.00  0.00      C1   C
ATOM   1607  CG  TYR 6 209      12.615  11.943 -14.780  0.00  0.00      C1   C
ATOM   1608  CD1 TYR 6 209      12.675  12.528 -16.040  0.00  0.00      C1   C
ATOM   1609  CD2 TYR 6 209      13.729  11.722 -14.000  0.00  0.00      C1   C
ATOM   1610  CE1 TYR 6 209      13.952  12.940 -16.491  0.00  0.00      C1   C
ATOM   1611  CE2 TYR 6 209      15.030  12.127 -14.480  0.00  0.00      C1   C
ATOM   1612  CZ  TYR 6 209      15.114  12.774 -15.734  0.00  0.00      C1   C
ATOM   1613  OH  TYR 6 209      16.291  13.300 -16.094  0.00  0.00      C1   O
ATOM   1614  N   ALA 6 210       8.266  10.383 -13.449  0.00  0.00      C1   N
ATOM   1615  CA  ALA 6 210       7.018   9.584 -13.585  0.00  0.00      C1   C
ATOM   1616  C   ALA 6 210       5.712  10.441 -13.827  0.00  0.00      C1   C
ATOM   1617  O   ALA 6 210       4.818  10.002 -14.586  0.00  0.00      C1   O
ATOM   1618  CB  ALA 6 210       6.776   8.755 -12.320  0.00  0.00      C1   C
ATOM   1619  N   ALA 6 211       5.538  11.683 -13.403  0.00  0.00      C1   N
ATOM   1620  CA  ALA 6 211       4.568  12.645 -13.940  0.00  0.00      C1   C
ATOM   1621  C   ALA 6 211       4.705  12.791 -15.469  0.00  0.00      C1   C
ATOM   1622  O   ALA 6 211       3.723  12.654 -16.136  0.00  0.00      C1   O
ATOM   1623  CB  ALA 6 211       4.676  13.985 -13.288  0.00  0.00      C1   C
ATOM   1624  N   VAL 6 212       5.947  12.985 -15.945  0.00  0.00      C1   N
ATOM   1625  CA  VAL 6 212       6.150  13.187 -17.436  0.00  0.00      C1   C
ATOM   1626  C   VAL 6 212       5.748  11.911 -18.193  0.00  0.00      C1   C
ATOM   1627  O   VAL 6 212       5.070  11.958 -19.220  0.00  0.00      C1   O
ATOM   1628  CB  VAL 6 212       7.685  13.566 -17.666  0.00  0.00      C1   C
ATOM   1629  CG1 VAL 6 212       7.952  13.929 -19.188  0.00  0.00      C1   C
ATOM   1630  CG2 VAL 6 212       7.953  14.902 -16.971  0.00  0.00      C1   C
ATOM   1631  N   ILE 6 213       6.088  10.734 -17.632  0.00  0.00      C1   N
ATOM   1632  CA  ILE 6 213       5.596   9.409 -18.009  0.00  0.00      C1   C
ATOM   1633  C   ILE 6 213       4.069   9.230 -18.163  0.00  0.00      C1   C
ATOM   1634  O   ILE 6 213       3.549   8.923 -19.219  0.00  0.00      C1   O
ATOM   1635  CB  ILE 6 213       6.290   8.298 -17.194  0.00  0.00      C1   C
ATOM   1636  CG1 ILE 6 213       7.749   8.112 -17.676  0.00  0.00      C1   C
ATOM   1637  CG2 ILE 6 213       5.532   6.946 -17.141  0.00  0.00      C1   C
ATOM   1638  CD1 ILE 6 213       8.675   7.233 -16.817  0.00  0.00      C1   C
ATOM   1639  N   ASN 6 214       3.291   9.541 -17.099  0.00  0.00      C1   N
ATOM   1640  CA  ASN 6 214       1.804   9.587 -17.077  0.00  0.00      C1   C
ATOM   1641  C   ASN 6 214       1.132  10.735 -17.871  0.00  0.00      C1   C
ATOM   1642  O   ASN 6 214      -0.107  10.884 -17.844  0.00  0.00      C1   O
ATOM   1643  CB  ASN 6 214       1.373   9.706 -15.518  0.00  0.00      C1   C
ATOM   1644  CG  ASN 6 214       1.493   8.376 -14.781  0.00  0.00      C1   C
ATOM   1645  OD1 ASN 6 214       1.263   7.287 -15.260  0.00  0.00      C1   O
ATOM   1646  ND2 ASN 6 214       1.932   8.411 -13.542  0.00  0.00      C1   N
ATOM   1647  N   GLY 6 215       1.927  11.641 -18.557  0.00  0.00      C1   N
ATOM   1648  CA  GLY 6 215       1.430  12.686 -19.538  0.00  0.00      C1   C
ATOM   1649  C   GLY 6 215       1.547  14.065 -18.966  0.00  0.00      C1   C
ATOM   1650  O   GLY 6 215       1.129  15.001 -19.611  0.00  0.00      C1   O
ATOM   1651  N   ASP 6 216       2.093  14.358 -17.760  0.00  0.00      C1   N
ATOM   1652  CA  ASP 6 216       2.248  15.689 -17.223  0.00  0.00      C1   C
ATOM   1653  C   ASP 6 216       3.396  16.501 -17.940  0.00  0.00      C1   C
ATOM   1654  O   ASP 6 216       4.379  15.941 -18.333  0.00  0.00      C1   O
ATOM   1655  CB  ASP 6 216       2.315  15.646 -15.686  0.00  0.00      C1   C
ATOM   1656  CG  ASP 6 216       1.339  16.617 -15.033  0.00  0.00      C1   C
ATOM   1657  OD1 ASP 6 216       1.293  16.670 -13.790  0.00  0.00      C1   O
ATOM   1658  OD2 ASP 6 216       0.555  17.154 -15.844  0.00  0.00      C1   O
ATOM   1659  N   ARG 6 217       3.158  17.784 -17.903  0.00  0.00      C1   N
ATOM   1660  CA  ARG 6 217       3.862  18.803 -18.710  0.00  0.00      C1   C
ATOM   1661  C   ARG 6 217       4.091  20.213 -18.049  0.00  0.00      C1   C
ATOM   1662  O   ARG 6 217       5.082  20.905 -18.337  0.00  0.00      C1   O
ATOM   1663  CB  ARG 6 217       3.203  18.925 -20.072  0.00  0.00      C1   C
ATOM   1664  CG  ARG 6 217       4.305  18.683 -21.186  0.00  0.00      C1   C
ATOM   1665  CD  ARG 6 217       3.689  18.148 -22.461  0.00  0.00      C1   C
ATOM   1666  NE  ARG 6 217       3.574  16.662 -22.459  0.00  0.00      C1   N
ATOM   1667  CZ  ARG 6 217       2.710  15.939 -23.134  0.00  0.00      C1   C
ATOM   1668  NH1 ARG 6 217       2.602  14.721 -22.748  0.00  0.00      C1   N
ATOM   1669  NH2 ARG 6 217       1.824  16.335 -23.972  0.00  0.00      C1   N
ATOM   1670  N   TRP 6 218       3.199  20.671 -17.099  0.00  0.00      C1   N
ATOM   1671  CA  TRP 6 218       3.159  22.154 -16.838  0.00  0.00      C1   C
ATOM   1672  C   TRP 6 218       4.410  22.647 -16.116  0.00  0.00      C1   C
ATOM   1673  O   TRP 6 218       4.779  23.841 -16.181  0.00  0.00      C1   O
ATOM   1674  CB  TRP 6 218       1.877  22.492 -16.049  0.00  0.00      C1   C
ATOM   1675  CG  TRP 6 218       1.704  21.986 -14.668  0.00  0.00      C1   C
ATOM   1676  CD1 TRP 6 218       0.894  21.032 -14.195  0.00  0.00      C1   C
ATOM   1677  CD2 TRP 6 218       2.417  22.455 -13.427  0.00  0.00      C1   C
ATOM   1678  NE1 TRP 6 218       1.000  20.932 -12.859  0.00  0.00      C1   N
ATOM   1679  CE2 TRP 6 218       1.944  21.743 -12.285  0.00  0.00      C1   C
ATOM   1680  CE3 TRP 6 218       3.214  23.593 -13.113  0.00  0.00      C1   C
ATOM   1681  CZ2 TRP 6 218       2.426  21.880 -11.000  0.00  0.00      C1   C
ATOM   1682  CZ3 TRP 6 218       3.714  23.764 -11.794  0.00  0.00      C1   C
ATOM   1683  CH2 TRP 6 218       3.328  22.902 -10.714  0.00  0.00      C1   C
ATOM   1684  N   PHE 6 219       5.104  21.801 -15.385  0.00  0.00      C1   N
ATOM   1685  CA  PHE 6 219       6.225  22.233 -14.575  0.00  0.00      C1   C
ATOM   1686  C   PHE 6 219       7.618  22.132 -15.305  0.00  0.00      C1   C
ATOM   1687  O   PHE 6 219       8.617  22.403 -14.613  0.00  0.00      C1   O
ATOM   1688  CB  PHE 6 219       6.288  21.248 -13.289  0.00  0.00      C1   C
ATOM   1689  CG  PHE 6 219       6.409  19.820 -13.511  0.00  0.00      C1   C
ATOM   1690  CD1 PHE 6 219       7.681  19.206 -13.656  0.00  0.00      C1   C
ATOM   1691  CD2 PHE 6 219       5.217  19.025 -13.604  0.00  0.00      C1   C
ATOM   1692  CE1 PHE 6 219       7.692  17.888 -13.891  0.00  0.00      C1   C
ATOM   1693  CE2 PHE 6 219       5.341  17.632 -13.960  0.00  0.00      C1   C
ATOM   1694  CZ  PHE 6 219       6.553  17.091 -14.097  0.00  0.00      C1   C
ATOM   1695  N   LEU 6 220       7.660  21.864 -16.575  0.00  0.00      C1   N
ATOM   1696  CA  LEU 6 220       8.906  21.591 -17.350  0.00  0.00      C1   C
ATOM   1697  C   LEU 6 220       9.614  22.863 -17.697  0.00  0.00      C1   C
ATOM   1698  O   LEU 6 220       9.419  23.449 -18.791  0.00  0.00      C1   O
ATOM   1699  CB  LEU 6 220       8.576  20.602 -18.485  0.00  0.00      C1   C
ATOM   1700  CG  LEU 6 220       8.276  19.170 -18.016  0.00  0.00      C1   C
ATOM   1701  CD1 LEU 6 220       8.036  18.345 -19.264  0.00  0.00      C1   C
ATOM   1702  CD2 LEU 6 220       9.350  18.604 -17.172  0.00  0.00      C1   C
ATOM   1703  N   ASN 6 221      10.446  23.371 -16.826  0.00  0.00      C1   N
ATOM   1704  CA  ASN 6 221      11.350  24.508 -17.016  0.00  0.00      C1   C
ATOM   1705  C   ASN 6 221      12.144  24.281 -18.313  0.00  0.00      C1   C
ATOM   1706  O   ASN 6 221      12.797  23.184 -18.441  0.00  0.00      C1   O
ATOM   1707  CB  ASN 6 221      12.250  24.539 -15.733  0.00  0.00      C1   C
ATOM   1708  CG  ASN 6 221      13.257  25.675 -15.826  0.00  0.00      C1   C
ATOM   1709  OD1 ASN 6 221      14.354  25.543 -16.344  0.00  0.00      C1   O
ATOM   1710  ND2 ASN 6 221      12.962  26.836 -15.261  0.00  0.00      C1   N
ATOM   1711  N   ARG 6 222      12.275  25.261 -19.231  0.00  0.00      C1   N
ATOM   1712  CA  ARG 6 222      12.989  25.067 -20.443  0.00  0.00      C1   C
ATOM   1713  C   ARG 6 222      14.522  25.481 -20.385  0.00  0.00      C1   C
ATOM   1714  O   ARG 6 222      15.176  25.473 -21.489  0.00  0.00      C1   O
ATOM   1715  CB  ARG 6 222      12.128  25.735 -21.618  0.00  0.00      C1   C
ATOM   1716  CG  ARG 6 222      11.891  27.260 -21.513  0.00  0.00      C1   C
ATOM   1717  CD  ARG 6 222      10.819  27.786 -22.432  0.00  0.00      C1   C
ATOM   1718  NE  ARG 6 222      11.064  29.149 -22.754  0.00  0.00      C1   N
ATOM   1719  CZ  ARG 6 222      10.533  30.202 -22.236  0.00  0.00      C1   C
ATOM   1720  NH1 ARG 6 222       9.649  30.231 -21.252  0.00  0.00      C1   N
ATOM   1721  NH2 ARG 6 222      10.858  31.395 -22.607  0.00  0.00      C1   N
ATOM   1722  N   PHE 6 223      15.111  25.920 -19.286  0.00  0.00      C1   N
ATOM   1723  CA  PHE 6 223      16.462  26.558 -19.393  0.00  0.00      C1   C
ATOM   1724  C   PHE 6 223      17.566  25.777 -18.618  0.00  0.00      C1   C
ATOM   1725  O   PHE 6 223      17.325  25.193 -17.568  0.00  0.00      C1   O
ATOM   1726  CB  PHE 6 223      16.477  28.025 -18.975  0.00  0.00      C1   C
ATOM   1727  CG  PHE 6 223      15.465  28.994 -19.499  0.00  0.00      C1   C
ATOM   1728  CD1 PHE 6 223      15.587  29.445 -20.823  0.00  0.00      C1   C
ATOM   1729  CD2 PHE 6 223      14.323  29.320 -18.719  0.00  0.00      C1   C
ATOM   1730  CE1 PHE 6 223      14.591  30.314 -21.319  0.00  0.00      C1   C
ATOM   1731  CE2 PHE 6 223      13.308  30.142 -19.235  0.00  0.00      C1   C
ATOM   1732  CZ  PHE 6 223      13.480  30.705 -20.532  0.00  0.00      C1   C
ATOM   1733  N   THR 6 224      18.753  25.720 -19.205  0.00  0.00      C1   N
ATOM   1734  CA  THR 6 224      19.964  25.085 -18.749  0.00  0.00      C1   C
ATOM   1735  C   THR 6 224      20.284  25.534 -17.295  0.00  0.00      C1   C
ATOM   1736  O   THR 6 224      20.216  26.747 -17.067  0.00  0.00      C1   O
ATOM   1737  CB  THR 6 224      21.284  25.337 -19.600  0.00  0.00      C1   C
ATOM   1738  OG1 THR 6 224      21.044  25.336 -20.937  0.00  0.00      C1   O
ATOM   1739  CG2 THR 6 224      22.414  24.434 -19.230  0.00  0.00      C1   C
ATOM   1740  N   THR 6 225      20.674  24.556 -16.455  0.00  0.00      C1   N
ATOM   1741  CA  THR 6 225      21.319  24.827 -15.130  0.00  0.00      C1   C
ATOM   1742  C   THR 6 225      22.561  23.922 -14.895  0.00  0.00      C1   C
ATOM   1743  O   THR 6 225      22.730  22.839 -15.473  0.00  0.00      C1   O
ATOM   1744  CB  THR 6 225      20.360  24.711 -13.976  0.00  0.00      C1   C
ATOM   1745  OG1 THR 6 225      20.936  25.498 -12.922  0.00  0.00      C1   O
ATOM   1746  CG2 THR 6 225      20.127  23.345 -13.476  0.00  0.00      C1   C
ATOM   1747  N   THR 6 226      23.591  24.425 -14.234  0.00  0.00      C1   N
ATOM   1748  CA  THR 6 226      24.738  23.666 -13.837  0.00  0.00      C1   C
ATOM   1749  C   THR 6 226      24.466  22.934 -12.498  0.00  0.00      C1   C
ATOM   1750  O   THR 6 226      23.497  23.230 -11.757  0.00  0.00      C1   O
ATOM   1751  CB  THR 6 226      25.983  24.593 -13.639  0.00  0.00      C1   C
ATOM   1752  OG1 THR 6 226      25.675  25.734 -12.828  0.00  0.00      C1   O
ATOM   1753  CG2 THR 6 226      26.432  25.096 -14.938  0.00  0.00      C1   C
ATOM   1754  N   LEU 6 227      25.397  21.997 -12.174  0.00  0.00      C1   N
ATOM   1755  CA  LEU 6 227      25.229  21.144 -10.925  0.00  0.00      C1   C
ATOM   1756  C   LEU 6 227      25.365  21.881  -9.563  0.00  0.00      C1   C
ATOM   1757  O   LEU 6 227      24.690  21.623  -8.598  0.00  0.00      C1   O
ATOM   1758  CB  LEU 6 227      25.956  19.815 -11.189  0.00  0.00      C1   C
ATOM   1759  CG  LEU 6 227      26.016  18.705 -10.166  0.00  0.00      C1   C
ATOM   1760  CD1 LEU 6 227      26.212  17.304 -10.851  0.00  0.00      C1   C
ATOM   1761  CD2 LEU 6 227      27.121  18.865  -9.121  0.00  0.00      C1   C
ATOM   1762  N   ASN 6 228      26.325  22.814  -9.546  0.00  0.00      C1   N
ATOM   1763  CA  ASN 6 228      26.609  23.732  -8.532  0.00  0.00      C1   C
ATOM   1764  C   ASN 6 228      25.491  24.765  -8.313  0.00  0.00      C1   C
ATOM   1765  O   ASN 6 228      24.962  24.799  -7.229  0.00  0.00      C1   O
ATOM   1766  CB  ASN 6 228      28.061  24.355  -8.701  0.00  0.00      C1   C
ATOM   1767  CG  ASN 6 228      28.404  25.060  -9.940  0.00  0.00      C1   C
ATOM   1768  ND2 ASN 6 228      28.953  26.216  -9.910  0.00  0.00      C1   N
ATOM   1769  OD1 ASN 6 228      28.037  24.604 -11.042  0.00  0.00      C1   O
ATOM   1770  N   ASP 6 229      24.968  25.498  -9.353  0.00  0.00      C1   N
ATOM   1771  CA  ASP 6 229      23.643  26.252  -9.328  0.00  0.00      C1   C
ATOM   1772  C   ASP 6 229      22.407  25.432  -8.976  0.00  0.00      C1   C
ATOM   1773  O   ASP 6 229      21.493  26.050  -8.377  0.00  0.00      C1   O
ATOM   1774  CB  ASP 6 229      23.448  26.925 -10.678  0.00  0.00      C1   C
ATOM   1775  CG  ASP 6 229      24.446  27.965 -11.063  0.00  0.00      C1   C
ATOM   1776  OD1 ASP 6 229      24.440  28.380 -12.275  0.00  0.00      C1   O
ATOM   1777  OD2 ASP 6 229      25.180  28.426 -10.134  0.00  0.00      C1   O
ATOM   1778  N   PHE 6 230      22.351  24.133  -9.204  0.00  0.00      C1   N
ATOM   1779  CA  PHE 6 230      21.314  23.314  -8.640  0.00  0.00      C1   C
ATOM   1780  C   PHE 6 230      21.649  23.157  -7.124  0.00  0.00      C1   C
ATOM   1781  O   PHE 6 230      20.821  23.569  -6.301  0.00  0.00      C1   O
ATOM   1782  CB  PHE 6 230      21.153  22.023  -9.428  0.00  0.00      C1   C
ATOM   1783  CG  PHE 6 230      20.236  21.103  -8.709  0.00  0.00      C1   C
ATOM   1784  CD1 PHE 6 230      20.800  19.987  -7.924  0.00  0.00      C1   C
ATOM   1785  CD2 PHE 6 230      18.873  21.362  -8.667  0.00  0.00      C1   C
ATOM   1786  CE1 PHE 6 230      19.897  19.249  -7.087  0.00  0.00      C1   C
ATOM   1787  CE2 PHE 6 230      18.011  20.612  -7.854  0.00  0.00      C1   C
ATOM   1788  CZ  PHE 6 230      18.554  19.704  -6.964  0.00  0.00      C1   C
ATOM   1789  N   ASN 6 231      22.840  22.670  -6.765  0.00  0.00      C1   N
ATOM   1790  CA  ASN 6 231      23.225  22.405  -5.383  0.00  0.00      C1   C
ATOM   1791  C   ASN 6 231      23.146  23.578  -4.366  0.00  0.00      C1   C
ATOM   1792  O   ASN 6 231      22.618  23.327  -3.297  0.00  0.00      C1   O
ATOM   1793  CB  ASN 6 231      24.599  21.685  -5.409  0.00  0.00      C1   C
ATOM   1794  CG  ASN 6 231      24.580  20.220  -5.545  0.00  0.00      C1   C
ATOM   1795  OD1 ASN 6 231      23.584  19.529  -5.654  0.00  0.00      C1   O
ATOM   1796  ND2 ASN 6 231      25.771  19.578  -5.410  0.00  0.00      C1   N
ATOM   1797  N   LEU 6 232      23.570  24.783  -4.713  0.00  0.00      C1   N
ATOM   1798  CA  LEU 6 232      23.265  26.024  -3.952  0.00  0.00      C1   C
ATOM   1799  C   LEU 6 232      21.761  26.279  -3.566  0.00  0.00      C1   C
ATOM   1800  O   LEU 6 232      21.470  26.715  -2.498  0.00  0.00      C1   O
ATOM   1801  CB  LEU 6 232      23.833  27.148  -4.831  0.00  0.00      C1   C
ATOM   1802  CG  LEU 6 232      25.360  27.293  -4.782  0.00  0.00      C1   C
ATOM   1803  CD1 LEU 6 232      25.955  28.362  -5.640  0.00  0.00      C1   C
ATOM   1804  CD2 LEU 6 232      25.819  27.631  -3.369  0.00  0.00      C1   C
ATOM   1805  N   VAL 6 233      20.867  25.970  -4.473  0.00  0.00      C1   N
ATOM   1806  CA  VAL 6 233      19.425  25.926  -4.163  0.00  0.00      C1   C
ATOM   1807  C   VAL 6 233      19.022  24.726  -3.340  0.00  0.00      C1   C
ATOM   1808  O   VAL 6 233      18.237  24.854  -2.378  0.00  0.00      C1   O
ATOM   1809  CB  VAL 6 233      18.595  26.196  -5.444  0.00  0.00      C1   C
ATOM   1810  CG1 VAL 6 233      17.141  25.604  -5.376  0.00  0.00      C1   C
ATOM   1811  CG2 VAL 6 233      18.357  27.706  -5.573  0.00  0.00      C1   C
ATOM   1812  N   ALA 6 234      19.474  23.519  -3.676  0.00  0.00      C1   N
ATOM   1813  CA  ALA 6 234      19.238  22.286  -2.954  0.00  0.00      C1   C
ATOM   1814  C   ALA 6 234      19.599  22.318  -1.404  0.00  0.00      C1   C
ATOM   1815  O   ALA 6 234      18.751  22.042  -0.545  0.00  0.00      C1   O
ATOM   1816  CB  ALA 6 234      19.977  21.093  -3.590  0.00  0.00      C1   C
ATOM   1817  N   MET 6 235      20.742  22.903  -1.116  0.00  0.00      C1   N
ATOM   1818  CA  MET 6 235      21.154  23.266   0.259  0.00  0.00      C1   C
ATOM   1819  C   MET 6 235      20.510  24.562   0.933  0.00  0.00      C1   C
ATOM   1820  O   MET 6 235      20.607  24.597   2.167  0.00  0.00      C1   O
ATOM   1821  CB  MET 6 235      22.701  23.447   0.207  0.00  0.00      C1   C
ATOM   1822  CG  MET 6 235      23.338  22.095  -0.080  0.00  0.00      C1   C
ATOM   1823  SD  MET 6 235      25.152  22.314  -0.505  0.00  0.00      C1   S
ATOM   1824  CE  MET 6 235      25.741  23.012   1.028  0.00  0.00      C1   C
ATOM   1825  N   LYS 6 236      19.754  25.371   0.249  0.00  0.00      C1   N
ATOM   1826  CA  LYS 6 236      18.917  26.421   0.871  0.00  0.00      C1   C
ATOM   1827  C   LYS 6 236      17.536  25.857   1.344  0.00  0.00      C1   C
ATOM   1828  O   LYS 6 236      16.904  26.413   2.256  0.00  0.00      C1   O
ATOM   1829  CB  LYS 6 236      18.876  27.609  -0.084  0.00  0.00      C1   C
ATOM   1830  CG  LYS 6 236      18.110  28.828   0.424  0.00  0.00      C1   C
ATOM   1831  CD  LYS 6 236      18.334  30.220  -0.363  0.00  0.00      C1   C
ATOM   1832  CE  LYS 6 236      17.449  30.199  -1.614  0.00  0.00      C1   C
ATOM   1833  NZ  LYS 6 236      17.901  31.252  -2.633  0.00  0.00      C1   N
ATOM   1834  N   TYR 6 237      16.966  24.717   0.830  0.00  0.00      C1   N
ATOM   1835  CA  TYR 6 237      15.698  24.123   1.158  0.00  0.00      C1   C
ATOM   1836  C   TYR 6 237      15.704  22.677   1.712  0.00  0.00      C1   C
ATOM   1837  O   TYR 6 237      14.658  21.937   1.659  0.00  0.00      C1   O
ATOM   1838  CB  TYR 6 237      14.916  24.139  -0.106  0.00  0.00      C1   C
ATOM   1839  CG  TYR 6 237      14.787  25.609  -0.470  0.00  0.00      C1   C
ATOM   1840  CD1 TYR 6 237      15.297  26.112  -1.640  0.00  0.00      C1   C
ATOM   1841  CD2 TYR 6 237      14.085  26.522   0.334  0.00  0.00      C1   C
ATOM   1842  CE1 TYR 6 237      15.231  27.484  -2.032  0.00  0.00      C1   C
ATOM   1843  CE2 TYR 6 237      13.907  27.879  -0.035  0.00  0.00      C1   C
ATOM   1844  CZ  TYR 6 237      14.412  28.346  -1.266  0.00  0.00      C1   C
ATOM   1845  OH  TYR 6 237      14.203  29.630  -1.672  0.00  0.00      C1   O
ATOM   1846  N   ASN 6 238      16.894  22.171   2.182  0.00  0.00      C1   N
ATOM   1847  CA  ASN 6 238      17.137  20.738   2.721  0.00  0.00      C1   C
ATOM   1848  C   ASN 6 238      16.862  19.672   1.732  0.00  0.00      C1   C
ATOM   1849  O   ASN 6 238      16.038  18.738   1.984  0.00  0.00      C1   O
ATOM   1850  CB  ASN 6 238      16.516  20.698   4.096  0.00  0.00      C1   C
ATOM   1851  CG  ASN 6 238      16.847  19.530   4.921  0.00  0.00      C1   C
ATOM   1852  ND2 ASN 6 238      15.942  19.109   5.845  0.00  0.00      C1   N
ATOM   1853  OD1 ASN 6 238      17.887  18.951   4.897  0.00  0.00      C1   O
ATOM   1854  N   TYR 6 239      17.560  19.753   0.556  0.00  0.00      C1   N
ATOM   1855  CA  TYR 6 239      17.598  18.703  -0.516  0.00  0.00      C1   C
ATOM   1856  C   TYR 6 239      19.029  18.092  -0.486  0.00  0.00      C1   C
ATOM   1857  O   TYR 6 239      20.013  18.752  -0.297  0.00  0.00      C1   O
ATOM   1858  CB  TYR 6 239      17.180  19.342  -1.862  0.00  0.00      C1   C
ATOM   1859  CG  TYR 6 239      15.611  19.288  -2.037  0.00  0.00      C1   C
ATOM   1860  CD1 TYR 6 239      15.017  18.456  -2.955  0.00  0.00      C1   C
ATOM   1861  CD2 TYR 6 239      14.799  20.053  -1.123  0.00  0.00      C1   C
ATOM   1862  CE1 TYR 6 239      13.639  18.356  -3.080  0.00  0.00      C1   C
ATOM   1863  CE2 TYR 6 239      13.446  19.888  -1.195  0.00  0.00      C1   C
ATOM   1864  CZ  TYR 6 239      12.820  19.125  -2.219  0.00  0.00      C1   C
ATOM   1865  OH  TYR 6 239      11.457  19.145  -2.256  0.00  0.00      C1   O
ATOM   1866  N   GLU 6 240      19.140  16.747  -0.774  0.00  0.00      C1   N
ATOM   1867  CA  GLU 6 240      20.400  16.055  -0.865  0.00  0.00      C1   C
ATOM   1868  C   GLU 6 240      21.179  16.438  -2.115  0.00  0.00      C1   C
ATOM   1869  O   GLU 6 240      20.752  16.231  -3.257  0.00  0.00      C1   O
ATOM   1870  CB  GLU 6 240      20.254  14.490  -0.929  0.00  0.00      C1   C
ATOM   1871  CG  GLU 6 240      21.544  13.633  -0.975  0.00  0.00      C1   C
ATOM   1872  CD  GLU 6 240      22.386  13.685   0.333  0.00  0.00      C1   C
ATOM   1873  OE1 GLU 6 240      23.625  13.377   0.270  0.00  0.00      C1   O
ATOM   1874  OE2 GLU 6 240      21.884  14.144   1.364  0.00  0.00      C1   O
ATOM   1875  N   PRO 6 241      22.435  16.981  -1.894  0.00  0.00      C1   N
ATOM   1876  CA  PRO 6 241      23.353  17.407  -2.990  0.00  0.00      C1   C
ATOM   1877  C   PRO 6 241      23.570  16.346  -4.100  0.00  0.00      C1   C
ATOM   1878  O   PRO 6 241      24.084  15.285  -3.764  0.00  0.00      C1   O
ATOM   1879  CB  PRO 6 241      24.668  17.742  -2.223  0.00  0.00      C1   C
ATOM   1880  CG  PRO 6 241      24.244  18.187  -0.853  0.00  0.00      C1   C
ATOM   1881  CD  PRO 6 241      23.145  17.131  -0.626  0.00  0.00      C1   C
ATOM   1882  N   LEU 6 242      23.425  16.759  -5.292  0.00  0.00      C1   N
ATOM   1883  CA  LEU 6 242      23.646  16.029  -6.493  0.00  0.00      C1   C
ATOM   1884  C   LEU 6 242      25.161  15.617  -6.597  0.00  0.00      C1   C
ATOM   1885  O   LEU 6 242      25.966  16.506  -6.282  0.00  0.00      C1   O
ATOM   1886  CB  LEU 6 242      23.219  16.770  -7.753  0.00  0.00      C1   C
ATOM   1887  CG  LEU 6 242      22.748  15.859  -8.956  0.00  0.00      C1   C
ATOM   1888  CD1 LEU 6 242      21.488  15.060  -8.585  0.00  0.00      C1   C
ATOM   1889  CD2 LEU 6 242      22.354  16.687 -10.189  0.00  0.00      C1   C
ATOM   1890  N   THR 6 243      25.488  14.460  -7.146  0.00  0.00      C1   N
ATOM   1891  CA  THR 6 243      26.849  14.130  -7.579  0.00  0.00      C1   C
ATOM   1892  C   THR 6 243      26.880  13.446  -8.971  0.00  0.00      C1   C
ATOM   1893  O   THR 6 243      25.845  13.038  -9.486  0.00  0.00      C1   O
ATOM   1894  CB  THR 6 243      27.667  13.257  -6.540  0.00  0.00      C1   C
ATOM   1895  OG1 THR 6 243      27.121  11.932  -6.518  0.00  0.00      C1   O
ATOM   1896  CG2 THR 6 243      27.762  13.799  -5.093  0.00  0.00      C1   C
ATOM   1897  N   GLN 6 244      27.988  13.111  -9.638  0.00  0.00      C1   N
ATOM   1898  CA  GLN 6 244      28.107  12.420 -10.923  0.00  0.00      C1   C
ATOM   1899  C   GLN 6 244      27.717  10.888 -10.867  0.00  0.00      C1   C
ATOM   1900  O   GLN 6 244      27.087  10.433 -11.803  0.00  0.00      C1   O
ATOM   1901  CB  GLN 6 244      29.512  12.756 -11.603  0.00  0.00      C1   C
ATOM   1902  CG  GLN 6 244      29.567  14.194 -12.007  0.00  0.00      C1   C
ATOM   1903  CD  GLN 6 244      28.671  14.547 -13.145  0.00  0.00      C1   C
ATOM   1904  OE1 GLN 6 244      28.183  13.686 -13.880  0.00  0.00      C1   O
ATOM   1905  NE2 GLN 6 244      28.340  15.822 -13.351  0.00  0.00      C1   N
ATOM   1906  N   ASP 6 245      27.823  10.222  -9.671  0.00  0.00      C1   N
ATOM   1907  CA  ASP 6 245      27.077   8.979  -9.456  0.00  0.00      C1   C
ATOM   1908  C   ASP 6 245      25.618   9.077  -9.404  0.00  0.00      C1   C
ATOM   1909  O   ASP 6 245      24.915   8.108  -9.712  0.00  0.00      C1   O
ATOM   1910  CB  ASP 6 245      27.524   8.335  -8.062  0.00  0.00      C1   C
ATOM   1911  CG  ASP 6 245      28.995   8.050  -7.745  0.00  0.00      C1   C
ATOM   1912  OD1 ASP 6 245      29.534   6.995  -8.056  0.00  0.00      C1   O
ATOM   1913  OD2 ASP 6 245      29.635   8.884  -7.094  0.00  0.00      C1   O
ATOM   1914  N   HIS 6 246      24.999  10.178  -8.952  0.00  0.00      C1   N
ATOM   1915  CA  HIS 6 246      23.580  10.485  -9.038  0.00  0.00      C1   C
ATOM   1916  C   HIS 6 246      23.051  10.724 -10.407  0.00  0.00      C1   C
ATOM   1917  O   HIS 6 246      22.021  10.253 -10.742  0.00  0.00      C1   O
ATOM   1918  CB  HIS 6 246      23.175  11.561  -8.039  0.00  0.00      C1   C
ATOM   1919  CG  HIS 6 246      23.353  11.279  -6.606  0.00  0.00      C1   C
ATOM   1920  ND1 HIS 6 246      23.880  12.149  -5.693  0.00  0.00      C1   N
ATOM   1921  CD2 HIS 6 246      22.888  10.206  -5.938  0.00  0.00      C1   C
ATOM   1922  CE1 HIS 6 246      23.873  11.516  -4.496  0.00  0.00      C1   C
ATOM   1923  NE2 HIS 6 246      23.127  10.361  -4.607  0.00  0.00      C1   N
ATOM   1924  N   VAL 6 247      23.781  11.409 -11.320  0.00  0.00      C1   N
ATOM   1925  CA  VAL 6 247      23.378  11.533 -12.728  0.00  0.00      C1   C
ATOM   1926  C   VAL 6 247      23.354  10.212 -13.472  0.00  0.00      C1   C
ATOM   1927  O   VAL 6 247      22.477   9.949 -14.192  0.00  0.00      C1   O
ATOM   1928  CB  VAL 6 247      24.288  12.570 -13.399  0.00  0.00      C1   C
ATOM   1929  CG1 VAL 6 247      24.030  12.611 -14.911  0.00  0.00      C1   C
ATOM   1930  CG2 VAL 6 247      23.885  13.920 -12.827  0.00  0.00      C1   C
ATOM   1931  N   ASP 6 248      24.359   9.401 -13.261  0.00  0.00      C1   N
ATOM   1932  CA  ASP 6 248      24.296   7.975 -13.657  0.00  0.00      C1   C
ATOM   1933  C   ASP 6 248      23.084   7.184 -13.196  0.00  0.00      C1   C
ATOM   1934  O   ASP 6 248      22.551   6.443 -14.008  0.00  0.00      C1   O
ATOM   1935  CB  ASP 6 248      25.604   7.207 -13.231  0.00  0.00      C1   C
ATOM   1936  CG  ASP 6 248      26.962   7.675 -13.921  0.00  0.00      C1   C
ATOM   1937  OD1 ASP 6 248      26.982   8.691 -14.653  0.00  0.00      C1   O
ATOM   1938  OD2 ASP 6 248      27.834   6.796 -13.782  0.00  0.00      C1   O
ATOM   1939  N   ILE 6 249      22.640   7.302 -11.920  0.00  0.00      C1   N
ATOM   1940  CA  ILE 6 249      21.471   6.610 -11.405  0.00  0.00      C1   C
ATOM   1941  C   ILE 6 249      20.187   6.929 -12.187  0.00  0.00      C1   C
ATOM   1942  O   ILE 6 249      19.470   6.035 -12.483  0.00  0.00      C1   O
ATOM   1943  CB  ILE 6 249      21.278   6.849  -9.914  0.00  0.00      C1   C
ATOM   1944  CG1 ILE 6 249      22.409   6.063  -9.114  0.00  0.00      C1   C
ATOM   1945  CG2 ILE 6 249      19.883   6.539  -9.434  0.00  0.00      C1   C
ATOM   1946  CD1 ILE 6 249      22.805   6.783  -7.755  0.00  0.00      C1   C
ATOM   1947  N   LEU 6 250      19.985   8.217 -12.518  0.00  0.00      C1   N
ATOM   1948  CA  LEU 6 250      18.796   8.711 -13.271  0.00  0.00      C1   C
ATOM   1949  C   LEU 6 250      18.933   8.578 -14.837  0.00  0.00      C1   C
ATOM   1950  O   LEU 6 250      17.895   8.793 -15.477  0.00  0.00      C1   O
ATOM   1951  CB  LEU 6 250      18.438  10.224 -12.987  0.00  0.00      C1   C
ATOM   1952  CG  LEU 6 250      17.643  10.584 -11.647  0.00  0.00      C1   C
ATOM   1953  CD1 LEU 6 250      16.376   9.852 -11.671  0.00  0.00      C1   C
ATOM   1954  CD2 LEU 6 250      18.353  10.376 -10.307  0.00  0.00      C1   C
ATOM   1955  N   GLY 6 251      20.038   8.074 -15.355  0.00  0.00      C1   N
ATOM   1956  CA  GLY 6 251      20.429   7.822 -16.729  0.00  0.00      C1   C
ATOM   1957  C   GLY 6 251      19.328   7.078 -17.499  0.00  0.00      C1   C
ATOM   1958  O   GLY 6 251      18.886   7.532 -18.605  0.00  0.00      C1   O
ATOM   1959  N   PRO 6 252      18.853   5.945 -16.966  0.00  0.00      C1   N
ATOM   1960  CA  PRO 6 252      17.647   5.301 -17.592  0.00  0.00      C1   C
ATOM   1961  C   PRO 6 252      16.348   6.161 -17.541  0.00  0.00      C1   C
ATOM   1962  O   PRO 6 252      15.558   6.233 -18.509  0.00  0.00      C1   O
ATOM   1963  CB  PRO 6 252      17.511   3.984 -16.762  0.00  0.00      C1   C
ATOM   1964  CG  PRO 6 252      18.984   3.637 -16.527  0.00  0.00      C1   C
ATOM   1965  CD  PRO 6 252      19.591   4.981 -16.140  0.00  0.00      C1   C
ATOM   1966  N   LEU 6 253      16.068   6.886 -16.477  0.00  0.00      C1   N
ATOM   1967  CA  LEU 6 253      14.885   7.766 -16.439  0.00  0.00      C1   C
ATOM   1968  C   LEU 6 253      14.871   8.842 -17.467  0.00  0.00      C1   C
ATOM   1969  O   LEU 6 253      13.925   8.833 -18.257  0.00  0.00      C1   O
ATOM   1970  CB  LEU 6 253      14.369   8.290 -15.045  0.00  0.00      C1   C
ATOM   1971  CG  LEU 6 253      13.815   7.156 -14.116  0.00  0.00      C1   C
ATOM   1972  CD1 LEU 6 253      13.275   7.808 -12.824  0.00  0.00      C1   C
ATOM   1973  CD2 LEU 6 253      12.627   6.506 -14.734  0.00  0.00      C1   C
ATOM   1974  N   SER 6 254      16.005   9.538 -17.648  0.00  0.00      C1   N
ATOM   1975  CA  SER 6 254      16.377  10.490 -18.696  0.00  0.00      C1   C
ATOM   1976  C   SER 6 254      16.326   9.893 -20.165  0.00  0.00      C1   C
ATOM   1977  O   SER 6 254      15.841  10.603 -21.043  0.00  0.00      C1   O
ATOM   1978  CB  SER 6 254      17.648  11.226 -18.384  0.00  0.00      C1   C
ATOM   1979  OG  SER 6 254      18.808  10.428 -18.428  0.00  0.00      C1   O
ATOM   1980  N   ALA 6 255      16.590   8.564 -20.377  0.00  0.00      C1   N
ATOM   1981  CA  ALA 6 255      16.157   7.790 -21.511  0.00  0.00      C1   C
ATOM   1982  C   ALA 6 255      14.609   7.659 -21.672  0.00  0.00      C1   C
ATOM   1983  O   ALA 6 255      14.087   8.210 -22.644  0.00  0.00      C1   O
ATOM   1984  CB  ALA 6 255      16.813   6.403 -21.518  0.00  0.00      C1   C
ATOM   1985  N   GLN 6 256      13.926   6.914 -20.797  0.00  0.00      C1   N
ATOM   1986  CA  GLN 6 256      12.462   6.718 -20.974  0.00  0.00      C1   C
ATOM   1987  C   GLN 6 256      11.599   8.031 -21.033  0.00  0.00      C1   C
ATOM   1988  O   GLN 6 256      10.462   7.937 -21.385  0.00  0.00      C1   O
ATOM   1989  CB  GLN 6 256      11.946   5.754 -19.866  0.00  0.00      C1   C
ATOM   1990  CG  GLN 6 256      12.508   4.388 -19.822  0.00  0.00      C1   C
ATOM   1991  CD  GLN 6 256      11.548   3.215 -19.457  0.00  0.00      C1   C
ATOM   1992  OE1 GLN 6 256      10.297   3.285 -19.638  0.00  0.00      C1   O
ATOM   1993  NE2 GLN 6 256      12.015   2.044 -19.171  0.00  0.00      C1   N
ATOM   1994  N   THR 6 257      12.195   9.216 -20.642  0.00  0.00      C1   N
ATOM   1995  CA  THR 6 257      11.444  10.521 -20.757  0.00  0.00      C1   C
ATOM   1996  C   THR 6 257      11.877  11.441 -21.844  0.00  0.00      C1   C
ATOM   1997  O   THR 6 257      11.179  12.397 -22.149  0.00  0.00      C1   O
ATOM   1998  CB  THR 6 257      11.464  11.295 -19.400  0.00  0.00      C1   C
ATOM   1999  OG1 THR 6 257      12.810  11.511 -19.082  0.00  0.00      C1   O
ATOM   2000  CG2 THR 6 257      10.676  10.571 -18.328  0.00  0.00      C1   C
ATOM   2001  N   GLY 6 258      12.993  11.263 -22.551  0.00  0.00      C1   N
ATOM   2002  CA  GLY 6 258      13.701  12.232 -23.434  0.00  0.00      C1   C
ATOM   2003  C   GLY 6 258      14.225  13.442 -22.714  0.00  0.00      C1   C
ATOM   2004  O   GLY 6 258      14.701  14.310 -23.378  0.00  0.00      C1   O
ATOM   2005  N   ILE 6 259      14.247  13.577 -21.328  0.00  0.00      C1   N
ATOM   2006  CA  ILE 6 259      14.686  14.857 -20.651  0.00  0.00      C1   C
ATOM   2007  C   ILE 6 259      15.934  14.582 -19.805  0.00  0.00      C1   C
ATOM   2008  O   ILE 6 259      15.965  13.686 -18.977  0.00  0.00      C1   O
ATOM   2009  CB  ILE 6 259      13.636  15.528 -19.903  0.00  0.00      C1   C
ATOM   2010  CG1 ILE 6 259      12.471  15.978 -20.864  0.00  0.00      C1   C
ATOM   2011  CG2 ILE 6 259      14.214  16.671 -19.096  0.00  0.00      C1   C
ATOM   2012  CD1 ILE 6 259      11.148  16.239 -20.145  0.00  0.00      C1   C
ATOM   2013  N   ALA 6 260      16.960  15.416 -20.056  0.00  0.00      C1   N
ATOM   2014  CA  ALA 6 260      18.234  15.298 -19.317  0.00  0.00      C1   C
ATOM   2015  C   ALA 6 260      18.166  15.484 -17.793  0.00  0.00      C1   C
ATOM   2016  O   ALA 6 260      17.379  16.263 -17.373  0.00  0.00      C1   O
ATOM   2017  CB  ALA 6 260      19.274  16.353 -19.867  0.00  0.00      C1   C
ATOM   2018  N   VAL 6 261      18.935  14.775 -17.030  0.00  0.00      C1   N
ATOM   2019  CA  VAL 6 261      18.958  14.852 -15.562  0.00  0.00      C1   C
ATOM   2020  C   VAL 6 261      19.069  16.300 -14.967  0.00  0.00      C1   C
ATOM   2021  O   VAL 6 261      18.252  16.696 -14.159  0.00  0.00      C1   O
ATOM   2022  CB  VAL 6 261      19.885  13.827 -14.933  0.00  0.00      C1   C
ATOM   2023  CG1 VAL 6 261      19.822  13.594 -13.379  0.00  0.00      C1   C
ATOM   2024  CG2 VAL 6 261      19.691  12.430 -15.446  0.00  0.00      C1   C
ATOM   2025  N   LEU 6 262      20.090  17.075 -15.345  0.00  0.00      C1   N
ATOM   2026  CA  LEU 6 262      20.195  18.502 -15.059  0.00  0.00      C1   C
ATOM   2027  C   LEU 6 262      19.065  19.391 -15.558  0.00  0.00      C1   C
ATOM   2028  O   LEU 6 262      18.710  20.394 -14.865  0.00  0.00      C1   O
ATOM   2029  CB  LEU 6 262      21.639  19.100 -15.194  0.00  0.00      C1   C
ATOM   2030  CG  LEU 6 262      22.635  18.815 -14.021  0.00  0.00      C1   C
ATOM   2031  CD1 LEU 6 262      22.156  19.302 -12.707  0.00  0.00      C1   C
ATOM   2032  CD2 LEU 6 262      23.063  17.394 -13.825  0.00  0.00      C1   C
ATOM   2033  N   ASP 6 263      18.445  19.054 -16.756  0.00  0.00      C1   N
ATOM   2034  CA  ASP 6 263      17.164  19.622 -17.223  0.00  0.00      C1   C
ATOM   2035  C   ASP 6 263      15.870  19.316 -16.422  0.00  0.00      C1   C
ATOM   2036  O   ASP 6 263      14.994  20.162 -16.386  0.00  0.00      C1   O
ATOM   2037  CB  ASP 6 263      16.920  19.500 -18.707  0.00  0.00      C1   C
ATOM   2038  CG  ASP 6 263      18.003  19.761 -19.822  0.00  0.00      C1   C
ATOM   2039  OD1 ASP 6 263      19.038  20.372 -19.578  0.00  0.00      C1   O
ATOM   2040  OD2 ASP 6 263      17.788  19.327 -20.973  0.00  0.00      C1   O
ATOM   2041  N   MET 6 264      15.843  18.211 -15.656  0.00  0.00      C1   N
ATOM   2042  CA  MET 6 264      14.899  17.939 -14.595  0.00  0.00      C1   C
ATOM   2043  C   MET 6 264      15.251  18.619 -13.293  0.00  0.00      C1   C
ATOM   2044  O   MET 6 264      14.396  19.176 -12.581  0.00  0.00      C1   O
ATOM   2045  CB  MET 6 264      14.713  16.383 -14.586  0.00  0.00      C1   C
ATOM   2046  CG  MET 6 264      13.353  16.093 -13.893  0.00  0.00      C1   C
ATOM   2047  SD  MET 6 264      11.963  17.009 -14.572  0.00  0.00      C1   S
ATOM   2048  CE  MET 6 264      12.063  16.358 -16.269  0.00  0.00      C1   C
ATOM   2049  N   CYS 6 265      16.512  18.695 -12.914  0.00  0.00      C1   N
ATOM   2050  CA  CYS 6 265      17.006  19.491 -11.828  0.00  0.00      C1   C
ATOM   2051  C   CYS 6 265      16.692  21.018 -12.015  0.00  0.00      C1   C
ATOM   2052  O   CYS 6 265      16.193  21.712 -11.098  0.00  0.00      C1   O
ATOM   2053  CB  CYS 6 265      18.475  19.207 -11.571  0.00  0.00      C1   C
ATOM   2054  SG  CYS 6 265      18.787  17.579 -10.802  0.00  0.00      C1   S
ATOM   2055  N   ALA 6 266      16.843  21.579 -13.173  0.00  0.00      C1   N
ATOM   2056  CA  ALA 6 266      16.405  22.915 -13.577  0.00  0.00      C1   C
ATOM   2057  C   ALA 6 266      14.873  23.088 -13.392  0.00  0.00      C1   C
ATOM   2058  O   ALA 6 266      14.376  24.050 -12.727  0.00  0.00      C1   O
ATOM   2059  CB  ALA 6 266      16.792  23.168 -15.034  0.00  0.00      C1   C
ATOM   2060  N   SER 6 267      14.058  22.057 -13.699  0.00  0.00      C1   N
ATOM   2061  CA  SER 6 267      12.616  21.967 -13.276  0.00  0.00      C1   C
ATOM   2062  C   SER 6 267      12.440  22.011 -11.712  0.00  0.00      C1   C
ATOM   2063  O   SER 6 267      11.673  22.800 -11.244  0.00  0.00      C1   O
ATOM   2064  CB  SER 6 267      11.853  20.935 -14.057  0.00  0.00      C1   C
ATOM   2065  OG  SER 6 267      12.113  20.933 -15.444  0.00  0.00      C1   O
ATOM   2066  N   LEU 6 268      13.181  21.215 -10.956  0.00  0.00      C1   N
ATOM   2067  CA  LEU 6 268      13.213  21.185  -9.505  0.00  0.00      C1   C
ATOM   2068  C   LEU 6 268      13.679  22.509  -8.854  0.00  0.00      C1   C
ATOM   2069  O   LEU 6 268      13.046  22.908  -7.843  0.00  0.00      C1   O
ATOM   2070  CB  LEU 6 268      14.047  19.927  -9.084  0.00  0.00      C1   C
ATOM   2071  CG  LEU 6 268      14.282  19.693  -7.611  0.00  0.00      C1   C
ATOM   2072  CD1 LEU 6 268      12.919  19.608  -6.854  0.00  0.00      C1   C
ATOM   2073  CD2 LEU 6 268      15.045  18.370  -7.356  0.00  0.00      C1   C
ATOM   2074  N   LYS 6 269      14.616  23.220  -9.475  0.00  0.00      C1   N
ATOM   2075  CA  LYS 6 269      14.988  24.562  -9.111  0.00  0.00      C1   C
ATOM   2076  C   LYS 6 269      13.772  25.603  -9.206  0.00  0.00      C1   C
ATOM   2077  O   LYS 6 269      13.550  26.304  -8.176  0.00  0.00      C1   O
ATOM   2078  CB  LYS 6 269      16.197  24.958 -10.012  0.00  0.00      C1   C
ATOM   2079  CG  LYS 6 269      16.810  26.244  -9.553  0.00  0.00      C1   C
ATOM   2080  CD  LYS 6 269      18.169  26.514 -10.292  0.00  0.00      C1   C
ATOM   2081  CE  LYS 6 269      19.010  27.720  -9.788  0.00  0.00      C1   C
ATOM   2082  NZ  LYS 6 269      18.276  29.023  -9.863  0.00  0.00      C1   N
ATOM   2083  N   GLU 6 270      12.864  25.508 -10.233  0.00  0.00      C1   N
ATOM   2084  CA  GLU 6 270      11.712  26.410 -10.307  0.00  0.00      C1   C
ATOM   2085  C   GLU 6 270      10.581  26.108  -9.264  0.00  0.00      C1   C
ATOM   2086  O   GLU 6 270       9.980  27.000  -8.706  0.00  0.00      C1   O
ATOM   2087  CB  GLU 6 270      11.163  26.451 -11.697  0.00  0.00      C1   C
ATOM   2088  CG  GLU 6 270      10.422  27.760 -11.982  0.00  0.00      C1   C
ATOM   2089  CD  GLU 6 270      10.446  28.220 -13.449  0.00  0.00      C1   C
ATOM   2090  OE1 GLU 6 270      10.516  27.437 -14.377  0.00  0.00      C1   O
ATOM   2091  OE2 GLU 6 270      10.254  29.473 -13.572  0.00  0.00      C1   O
ATOM   2092  N   LEU 6 271      10.263  24.859  -9.075  0.00  0.00      C1   N
ATOM   2093  CA  LEU 6 271       9.343  24.428  -8.043  0.00  0.00      C1   C
ATOM   2094  C   LEU 6 271       9.743  24.718  -6.563  0.00  0.00      C1   C
ATOM   2095  O   LEU 6 271       8.922  25.086  -5.721  0.00  0.00      C1   O
ATOM   2096  CB  LEU 6 271       9.101  22.974  -8.122  0.00  0.00      C1   C
ATOM   2097  CG  LEU 6 271       8.401  22.452  -9.412  0.00  0.00      C1   C
ATOM   2098  CD1 LEU 6 271       8.283  20.915  -9.399  0.00  0.00      C1   C
ATOM   2099  CD2 LEU 6 271       6.965  22.930  -9.516  0.00  0.00      C1   C
ATOM   2100  N   LEU 6 272      11.038  24.723  -6.253  0.00  0.00      C1   N
ATOM   2101  CA  LEU 6 272      11.541  25.378  -4.979  0.00  0.00      C1   C
ATOM   2102  C   LEU 6 272      11.556  26.846  -4.893  0.00  0.00      C1   C
ATOM   2103  O   LEU 6 272      11.043  27.375  -3.859  0.00  0.00      C1   O
ATOM   2104  CB  LEU 6 272      12.891  24.733  -4.583  0.00  0.00      C1   C
ATOM   2105  CG  LEU 6 272      12.751  23.198  -4.123  0.00  0.00      C1   C
ATOM   2106  CD1 LEU 6 272      14.075  22.515  -4.274  0.00  0.00      C1   C
ATOM   2107  CD2 LEU 6 272      12.209  23.178  -2.749  0.00  0.00      C1   C
ATOM   2108  N   GLN 6 273      12.256  27.556  -5.815  0.00  0.00      C1   N
ATOM   2109  CA  GLN 6 273      12.494  28.992  -5.950  0.00  0.00      C1   C
ATOM   2110  C   GLN 6 273      11.163  29.715  -6.162  0.00  0.00      C1   C
ATOM   2111  O   GLN 6 273      10.828  30.623  -5.307  0.00  0.00      C1   O
ATOM   2112  CB  GLN 6 273      13.477  29.326  -7.024  0.00  0.00      C1   C
ATOM   2113  CG  GLN 6 273      14.881  29.064  -6.471  0.00  0.00      C1   C
ATOM   2114  CD  GLN 6 273      15.827  29.797  -7.499  0.00  0.00      C1   C
ATOM   2115  NE2 GLN 6 273      16.411  30.928  -7.170  0.00  0.00      C1   N
ATOM   2116  OE1 GLN 6 273      16.042  29.298  -8.636  0.00  0.00      C1   O
ATOM   2117  N   ASN 6 274      10.347  29.383  -7.215  0.00  0.00      C1   N
ATOM   2118  CA  ASN 6 274       8.956  29.923  -7.201  0.00  0.00      C1   C
ATOM   2119  C   ASN 6 274       7.881  29.187  -6.377  0.00  0.00      C1   C
ATOM   2120  O   ASN 6 274       7.125  29.819  -5.597  0.00  0.00      C1   O
ATOM   2121  CB  ASN 6 274       8.491  30.133  -8.683  0.00  0.00      C1   C
ATOM   2122  CG  ASN 6 274       8.089  31.570  -8.964  0.00  0.00      C1   C
ATOM   2123  OD1 ASN 6 274       8.251  32.442  -8.116  0.00  0.00      C1   O
ATOM   2124  ND2 ASN 6 274       7.478  31.823 -10.106  0.00  0.00      C1   N
ATOM   2125  N   GLY 6 275       7.791  27.880  -6.522  0.00  0.00      C1   N
ATOM   2126  CA  GLY 6 275       6.792  27.054  -5.822  0.00  0.00      C1   C
ATOM   2127  C   GLY 6 275       5.852  26.241  -6.730  0.00  0.00      C1   C
ATOM   2128  O   GLY 6 275       5.696  26.525  -7.893  0.00  0.00      C1   O
ATOM   2129  N   MET 6 276       5.286  25.151  -6.150  0.00  0.00      C1   N
ATOM   2130  CA  MET 6 276       4.117  24.479  -6.690  0.00  0.00      C1   C
ATOM   2131  C   MET 6 276       2.810  25.284  -6.835  0.00  0.00      C1   C
ATOM   2132  O   MET 6 276       2.119  25.075  -7.840  0.00  0.00      C1   O
ATOM   2133  CB  MET 6 276       3.966  23.116  -5.977  0.00  0.00      C1   C
ATOM   2134  CG  MET 6 276       5.061  22.077  -6.360  0.00  0.00      C1   C
ATOM   2135  SD  MET 6 276       4.672  20.456  -5.761  0.00  0.00      C1   S
ATOM   2136  CE  MET 6 276       3.123  19.980  -6.663  0.00  0.00      C1   C
ATOM   2137  N   ASN 6 277       2.603  26.220  -5.902  0.00  0.00      C1   N
ATOM   2138  CA  ASN 6 277       1.802  27.372  -6.087  0.00  0.00      C1   C
ATOM   2139  C   ASN 6 277       0.313  27.067  -6.550  0.00  0.00      C1   C
ATOM   2140  O   ASN 6 277      -0.108  27.567  -7.625  0.00  0.00      C1   O
ATOM   2141  CB  ASN 6 277       2.577  28.379  -6.960  0.00  0.00      C1   C
ATOM   2142  CG  ASN 6 277       3.699  28.994  -6.192  0.00  0.00      C1   C
ATOM   2143  ND2 ASN 6 277       4.606  29.636  -6.857  0.00  0.00      C1   N
ATOM   2144  OD1 ASN 6 277       3.765  28.891  -5.011  0.00  0.00      C1   O
ATOM   2145  N   GLY 6 278      -0.369  26.096  -5.978  0.00  0.00      C1   N
ATOM   2146  CA  GLY 6 278      -1.744  25.756  -6.441  0.00  0.00      C1   C
ATOM   2147  C   GLY 6 278      -1.927  24.625  -7.501  0.00  0.00      C1   C
ATOM   2148  O   GLY 6 278      -3.074  24.126  -7.705  0.00  0.00      C1   O
ATOM   2149  N   ARG 6 279      -0.866  24.124  -8.051  0.00  0.00      C1   N
ATOM   2150  CA  ARG 6 279      -0.824  22.987  -9.008  0.00  0.00      C1   C
ATOM   2151  C   ARG 6 279      -0.194  21.746  -8.383  0.00  0.00      C1   C
ATOM   2152  O   ARG 6 279       0.597  21.719  -7.398  0.00  0.00      C1   O
ATOM   2153  CB  ARG 6 279      -0.155  23.396 -10.286  0.00  0.00      C1   C
ATOM   2154  CG  ARG 6 279      -1.023  24.507 -11.021  0.00  0.00      C1   C
ATOM   2155  CD  ARG 6 279      -0.590  24.769 -12.514  0.00  0.00      C1   C
ATOM   2156  NE  ARG 6 279       0.632  25.619 -12.551  0.00  0.00      C1   N
ATOM   2157  CZ  ARG 6 279       1.111  26.215 -13.670  0.00  0.00      C1   C
ATOM   2158  NH1 ARG 6 279       0.661  25.947 -14.873  0.00  0.00      C1   N
ATOM   2159  NH2 ARG 6 279       2.088  27.046 -13.747  0.00  0.00      C1   N
ATOM   2160  N   THR 6 280      -0.655  20.666  -8.878  0.00  0.00      C1   N
ATOM   2161  CA  THR 6 280      -0.463  19.358  -8.297  0.00  0.00      C1   C
ATOM   2162  C   THR 6 280       0.400  18.554  -9.317  0.00  0.00      C1   C
ATOM   2163  O   THR 6 280       0.480  18.855 -10.536  0.00  0.00      C1   O
ATOM   2164  CB  THR 6 280      -1.748  18.641  -7.962  0.00  0.00      C1   C
ATOM   2165  OG1 THR 6 280      -2.494  18.342  -9.128  0.00  0.00      C1   O
ATOM   2166  CG2 THR 6 280      -2.512  19.574  -7.029  0.00  0.00      C1   C
ATOM   2167  N   ILE 6 281       0.939  17.413  -8.800  0.00  0.00      C1   N
ATOM   2168  CA  ILE 6 281       1.885  16.542  -9.423  0.00  0.00      C1   C
ATOM   2169  C   ILE 6 281       1.672  15.128  -8.729  0.00  0.00      C1   C
ATOM   2170  O   ILE 6 281       1.758  15.070  -7.502  0.00  0.00      C1   O
ATOM   2171  CB  ILE 6 281       3.353  16.959  -9.411  0.00  0.00      C1   C
ATOM   2172  CG1 ILE 6 281       3.617  18.208 -10.275  0.00  0.00      C1   C
ATOM   2173  CG2 ILE 6 281       4.338  15.826  -9.896  0.00  0.00      C1   C
ATOM   2174  CD1 ILE 6 281       4.872  19.015  -9.986  0.00  0.00      C1   C
ATOM   2175  N   LEU 6 282       1.333  14.105  -9.493  0.00  0.00      C1   N
ATOM   2176  CA  LEU 6 282       0.942  12.754  -9.147  0.00  0.00      C1   C
ATOM   2177  C   LEU 6 282       0.011  12.750  -7.851  0.00  0.00      C1   C
ATOM   2178  O   LEU 6 282       0.122  11.948  -6.929  0.00  0.00      C1   O
ATOM   2179  CB  LEU 6 282       2.251  12.020  -8.912  0.00  0.00      C1   C
ATOM   2180  CG  LEU 6 282       3.046  11.827 -10.187  0.00  0.00      C1   C
ATOM   2181  CD1 LEU 6 282       4.256  11.015  -9.834  0.00  0.00      C1   C
ATOM   2182  CD2 LEU 6 282       2.197  11.099 -11.248  0.00  0.00      C1   C
ATOM   2183  N   GLY 6 283      -0.999  13.600  -7.961  0.00  0.00      C1   N
ATOM   2184  CA  GLY 6 283      -1.903  13.724  -6.889  0.00  0.00      C1   C
ATOM   2185  C   GLY 6 283      -1.354  14.306  -5.666  0.00  0.00      C1   C
ATOM   2186  O   GLY 6 283      -2.049  14.265  -4.632  0.00  0.00      C1   O
ATOM   2187  N   SER 6 284      -0.215  14.926  -5.653  0.00  0.00      C1   N
ATOM   2188  CA  SER 6 284       0.307  15.585  -4.405  0.00  0.00      C1   C
ATOM   2189  C   SER 6 284       0.389  17.106  -4.610  0.00  0.00      C1   C
ATOM   2190  O   SER 6 284       0.355  17.668  -5.721  0.00  0.00      C1   O
ATOM   2191  CB  SER 6 284       1.615  14.913  -3.912  0.00  0.00      C1   C
ATOM   2192  OG  SER 6 284       1.980  15.352  -2.616  0.00  0.00      C1   O
ATOM   2193  N   ALA 6 285       0.479  17.911  -3.530  0.00  0.00      C1   N
ATOM   2194  CA  ALA 6 285       0.969  19.214  -3.490  0.00  0.00      C1   C
ATOM   2195  C   ALA 6 285       2.366  19.381  -2.988  0.00  0.00      C1   C
ATOM   2196  O   ALA 6 285       2.841  20.497  -2.943  0.00  0.00      C1   O
ATOM   2197  CB  ALA 6 285      -0.154  20.178  -2.891  0.00  0.00      C1   C
ATOM   2198  N   LEU 6 286       2.950  18.263  -2.493  0.00  0.00      C1   N
ATOM   2199  CA  LEU 6 286       4.367  18.146  -2.035  0.00  0.00      C1   C
ATOM   2200  C   LEU 6 286       5.295  17.453  -3.035  0.00  0.00      C1   C
ATOM   2201  O   LEU 6 286       4.866  16.491  -3.604  0.00  0.00      C1   O
ATOM   2202  CB  LEU 6 286       4.360  17.491  -0.655  0.00  0.00      C1   C
ATOM   2203  CG  LEU 6 286       3.595  18.191   0.485  0.00  0.00      C1   C
ATOM   2204  CD1 LEU 6 286       4.005  17.501   1.895  0.00  0.00      C1   C
ATOM   2205  CD2 LEU 6 286       3.970  19.715   0.650  0.00  0.00      C1   C
ATOM   2206  N   LEU 6 287       6.617  17.814  -3.042  0.00  0.00      C1   N
ATOM   2207  CA  LEU 6 287       7.760  17.336  -3.882  0.00  0.00      C1   C
ATOM   2208  C   LEU 6 287       8.149  16.005  -3.250  0.00  0.00      C1   C
ATOM   2209  O   LEU 6 287       8.944  16.022  -2.304  0.00  0.00      C1   O
ATOM   2210  CB  LEU 6 287       8.862  18.347  -4.107  0.00  0.00      C1   C
ATOM   2211  CG  LEU 6 287       8.531  19.433  -5.167  0.00  0.00      C1   C
ATOM   2212  CD1 LEU 6 287       8.258  20.728  -4.521  0.00  0.00      C1   C
ATOM   2213  CD2 LEU 6 287       9.544  19.712  -6.241  0.00  0.00      C1   C
ATOM   2214  N   GLU 6 288       7.551  14.837  -3.578  0.00  0.00      C1   N
ATOM   2215  CA  GLU 6 288       7.734  13.608  -2.769  0.00  0.00      C1   C
ATOM   2216  C   GLU 6 288       8.789  12.667  -3.115  0.00  0.00      C1   C
ATOM   2217  O   GLU 6 288       9.057  12.360  -4.246  0.00  0.00      C1   O
ATOM   2218  CB  GLU 6 288       6.296  12.902  -2.654  0.00  0.00      C1   C
ATOM   2219  CG  GLU 6 288       5.402  13.619  -1.651  0.00  0.00      C1   C
ATOM   2220  CD  GLU 6 288       4.083  12.925  -1.311  0.00  0.00      C1   C
ATOM   2221  OE1 GLU 6 288       3.501  13.316  -0.327  0.00  0.00      C1   O
ATOM   2222  OE2 GLU 6 288       3.651  12.027  -2.071  0.00  0.00      C1   O
ATOM   2223  N   ASP 6 289       9.463  12.214  -2.077  0.00  0.00      C1   N
ATOM   2224  CA  ASP 6 289      10.536  11.229  -2.197  0.00  0.00      C1   C
ATOM   2225  C   ASP 6 289      10.260   9.749  -1.846  0.00  0.00      C1   C
ATOM   2226  O   ASP 6 289      11.145   9.014  -1.345  0.00  0.00      C1   O
ATOM   2227  CB  ASP 6 289      11.724  11.841  -1.443  0.00  0.00      C1   C
ATOM   2228  CG  ASP 6 289      11.689  12.095   0.082  0.00  0.00      C1   C
ATOM   2229  OD1 ASP 6 289      12.745  12.554   0.656  0.00  0.00      C1   O
ATOM   2230  OD2 ASP 6 289      10.629  11.862   0.675  0.00  0.00      C1   O
ATOM   2231  N   GLU 6 290       9.005   9.247  -2.094  0.00  0.00      C1   N
ATOM   2232  CA  GLU 6 290       8.626   7.894  -1.613  0.00  0.00      C1   C
ATOM   2233  C   GLU 6 290       9.027   6.730  -2.386  0.00  0.00      C1   C
ATOM   2234  O   GLU 6 290       9.034   5.587  -1.895  0.00  0.00      C1   O
ATOM   2235  CB  GLU 6 290       7.099   7.855  -1.431  0.00  0.00      C1   C
ATOM   2236  CG  GLU 6 290       6.622   8.632  -0.164  0.00  0.00      C1   C
ATOM   2237  CD  GLU 6 290       5.166   8.643   0.139  0.00  0.00      C1   C
ATOM   2238  OE1 GLU 6 290       4.337   8.058  -0.619  0.00  0.00      C1   O
ATOM   2239  OE2 GLU 6 290       4.855   9.075   1.279  0.00  0.00      C1   O
ATOM   2240  N   PHE 6 291       9.486   6.850  -3.660  0.00  0.00      C1   N
ATOM   2241  CA  PHE 6 291       9.893   5.694  -4.537  0.00  0.00      C1   C
ATOM   2242  C   PHE 6 291      11.103   5.984  -5.492  0.00  0.00      C1   C
ATOM   2243  O   PHE 6 291      11.432   7.112  -5.968  0.00  0.00      C1   O
ATOM   2244  CB  PHE 6 291       8.669   5.173  -5.390  0.00  0.00      C1   C
ATOM   2245  CG  PHE 6 291       8.033   6.287  -6.204  0.00  0.00      C1   C
ATOM   2246  CD1 PHE 6 291       8.559   6.607  -7.467  0.00  0.00      C1   C
ATOM   2247  CD2 PHE 6 291       6.858   6.909  -5.714  0.00  0.00      C1   C
ATOM   2248  CE1 PHE 6 291       7.953   7.566  -8.267  0.00  0.00      C1   C
ATOM   2249  CE2 PHE 6 291       6.334   7.920  -6.524  0.00  0.00      C1   C
ATOM   2250  CZ  PHE 6 291       6.832   8.249  -7.777  0.00  0.00      C1   C
ATOM   2251  N   THR 6 292      11.883   4.953  -5.813  0.00  0.00      C1   N
ATOM   2252  CA  THR 6 292      13.247   5.140  -6.326  0.00  0.00      C1   C
ATOM   2253  C   THR 6 292      13.243   5.219  -7.877  0.00  0.00      C1   C
ATOM   2254  O   THR 6 292      12.420   4.585  -8.448  0.00  0.00      C1   O
ATOM   2255  CB  THR 6 292      14.294   4.086  -5.817  0.00  0.00      C1   C
ATOM   2256  OG1 THR 6 292      14.031   2.816  -6.404  0.00  0.00      C1   O
ATOM   2257  CG2 THR 6 292      14.211   4.026  -4.272  0.00  0.00      C1   C
ATOM   2258  N   PRO 6 293      14.359   5.672  -8.459  0.00  0.00      C1   N
ATOM   2259  CA  PRO 6 293      14.660   5.400  -9.883  0.00  0.00      C1   C
ATOM   2260  C   PRO 6 293      14.462   3.936 -10.344  0.00  0.00      C1   C
ATOM   2261  O   PRO 6 293      13.720   3.686 -11.301  0.00  0.00      C1   O
ATOM   2262  CB  PRO 6 293      16.044   5.916 -10.125  0.00  0.00      C1   C
ATOM   2263  CG  PRO 6 293      16.030   7.115  -9.221  0.00  0.00      C1   C
ATOM   2264  CD  PRO 6 293      15.244   6.660  -7.988  0.00  0.00      C1   C
ATOM   2265  N   PHE 6 294      15.031   2.884  -9.625  0.00  0.00      C1   N
ATOM   2266  CA  PHE 6 294      14.729   1.457  -9.878  0.00  0.00      C1   C
ATOM   2267  C   PHE 6 294      13.248   1.025  -9.686  0.00  0.00      C1   C
ATOM   2268  O   PHE 6 294      12.743   0.251 -10.551  0.00  0.00      C1   O
ATOM   2269  CB  PHE 6 294      15.681   0.670  -8.878  0.00  0.00      C1   C
ATOM   2270  CG  PHE 6 294      15.641  -0.816  -9.032  0.00  0.00      C1   C
ATOM   2271  CD1 PHE 6 294      15.692  -1.711  -7.917  0.00  0.00      C1   C
ATOM   2272  CD2 PHE 6 294      15.602  -1.357 -10.332  0.00  0.00      C1   C
ATOM   2273  CE1 PHE 6 294      15.818  -3.114  -8.091  0.00  0.00      C1   C
ATOM   2274  CE2 PHE 6 294      15.785  -2.744 -10.527  0.00  0.00      C1   C
ATOM   2275  CZ  PHE 6 294      15.907  -3.592  -9.396  0.00  0.00      C1   C
ATOM   2276  N   ASP 6 295      12.482   1.500  -8.687  0.00  0.00      C1   N
ATOM   2277  CA  ASP 6 295      10.976   1.319  -8.671  0.00  0.00      C1   C
ATOM   2278  C   ASP 6 295      10.349   1.737  -9.960  0.00  0.00      C1   C
ATOM   2279  O   ASP 6 295       9.703   0.850 -10.483  0.00  0.00      C1   O
ATOM   2280  CB  ASP 6 295      10.256   2.033  -7.559  0.00  0.00      C1   C
ATOM   2281  CG  ASP 6 295      10.787   1.627  -6.135  0.00  0.00      C1   C
ATOM   2282  OD1 ASP 6 295      11.293   0.506  -6.035  0.00  0.00      C1   O
ATOM   2283  OD2 ASP 6 295      10.728   2.462  -5.224  0.00  0.00      C1   O
ATOM   2284  N   VAL 6 296      10.494   2.954 -10.420  0.00  0.00      C1   N
ATOM   2285  CA  VAL 6 296      10.042   3.405 -11.719  0.00  0.00      C1   C
ATOM   2286  C   VAL 6 296      10.436   2.446 -12.895  0.00  0.00      C1   C
ATOM   2287  O   VAL 6 296       9.494   1.830 -13.422  0.00  0.00      C1   O
ATOM   2288  CB  VAL 6 296      10.368   4.876 -12.060  0.00  0.00      C1   C
ATOM   2289  CG1 VAL 6 296       9.579   5.357 -13.222  0.00  0.00      C1   C
ATOM   2290  CG2 VAL 6 296      10.183   5.861 -10.977  0.00  0.00      C1   C
ATOM   2291  N   VAL 6 297      11.732   2.216 -13.214  0.00  0.00      C1   N
ATOM   2292  CA  VAL 6 297      12.157   1.304 -14.197  0.00  0.00      C1   C
ATOM   2293  C   VAL 6 297      11.671  -0.107 -14.020  0.00  0.00      C1   C
ATOM   2294  O   VAL 6 297      11.372  -0.771 -14.947  0.00  0.00      C1   O
ATOM   2295  CB  VAL 6 297      13.629   1.410 -14.578  0.00  0.00      C1   C
ATOM   2296  CG1 VAL 6 297      14.181   2.780 -14.986  0.00  0.00      C1   C
ATOM   2297  CG2 VAL 6 297      14.588   0.966 -13.548  0.00  0.00      C1   C
ATOM   2298  N   ARG 6 298      11.595  -0.669 -12.802  0.00  0.00      C1   N
ATOM   2299  CA  ARG 6 298      11.039  -1.973 -12.490  0.00  0.00      C1   C
ATOM   2300  C   ARG 6 298       9.592  -2.150 -13.001  0.00  0.00      C1   C
ATOM   2301  O   ARG 6 298       9.336  -3.121 -13.705  0.00  0.00      C1   O
ATOM   2302  CB  ARG 6 298      11.289  -2.323 -10.966  0.00  0.00      C1   C
ATOM   2303  CG  ARG 6 298      11.083  -3.814 -10.717  0.00  0.00      C1   C
ATOM   2304  CD  ARG 6 298      11.587  -4.264  -9.334  0.00  0.00      C1   C
ATOM   2305  NE  ARG 6 298      10.870  -3.499  -8.291  0.00  0.00      C1   N
ATOM   2306  CZ  ARG 6 298      11.275  -2.545  -7.490  0.00  0.00      C1   C
ATOM   2307  NH1 ARG 6 298      10.511  -2.080  -6.555  0.00  0.00      C1   N
ATOM   2308  NH2 ARG 6 298      12.381  -1.994  -7.672  0.00  0.00      C1   N
ATOM   2309  N   GLN 6 299       8.741  -1.187 -12.723  0.00  0.00      C1   N
ATOM   2310  CA  GLN 6 299       7.427  -1.178 -13.400  0.00  0.00      C1   C
ATOM   2311  C   GLN 6 299       7.498  -0.939 -14.912  0.00  0.00      C1   C
ATOM   2312  O   GLN 6 299       6.688  -1.411 -15.731  0.00  0.00      C1   O
ATOM   2313  CB  GLN 6 299       6.598  -0.181 -12.665  0.00  0.00      C1   C
ATOM   2314  CG  GLN 6 299       5.134  -0.504 -12.825  0.00  0.00      C1   C
ATOM   2315  CD  GLN 6 299       4.380   0.548 -12.073  0.00  0.00      C1   C
ATOM   2316  OE1 GLN 6 299       3.858   1.468 -12.648  0.00  0.00      C1   O
ATOM   2317  NE2 GLN 6 299       4.369   0.564 -10.771  0.00  0.00      C1   N
ATOM   2318  N   CYS 6 300       8.398  -0.078 -15.349  0.00  0.00      C1   N
ATOM   2319  CA  CYS 6 300       8.507   0.384 -16.781  0.00  0.00      C1   C
ATOM   2320  C   CYS 6 300       9.314  -0.594 -17.640  0.00  0.00      C1   C
ATOM   2321  O   CYS 6 300      10.265  -0.165 -18.331  0.00  0.00      C1   O
ATOM   2322  CB  CYS 6 300       8.885   1.881 -16.890  0.00  0.00      C1   C
ATOM   2323  SG  CYS 6 300       7.755   2.997 -15.967  0.00  0.00      C1   S
ATOM   2324  N   SER 6 301       9.002  -1.870 -17.544  0.00  0.00      C1   N
ATOM   2325  CA  SER 6 301       9.505  -2.995 -18.319  0.00  0.00      C1   C
ATOM   2326  C   SER 6 301       9.270  -2.892 -19.798  0.00  0.00      C1   C
ATOM   2327  O   SER 6 301      10.011  -3.514 -20.554  0.00  0.00      C1   O
ATOM   2328  CB  SER 6 301       8.995  -4.275 -17.768  0.00  0.00      C1   C
ATOM   2329  OG  SER 6 301       7.638  -4.300 -17.367  0.00  0.00      C1   O
ATOM   2330  N   GLY 6 302       8.228  -2.219 -20.255  0.00  0.00      C1   N
ATOM   2331  CA  GLY 6 302       8.077  -2.058 -21.702  0.00  0.00      C1   C
ATOM   2332  C   GLY 6 302       8.767  -0.906 -22.432  0.00  0.00      C1   C
ATOM   2333  O   GLY 6 302       8.845   0.199 -21.869  0.00  0.00      C1   O
ATOM   2334  N   VAL 6 303       9.040  -1.065 -23.689  0.00  0.00      C1   N
ATOM   2335  CA  VAL 6 303       9.470  -0.050 -24.689  0.00  0.00      C1   C
ATOM   2336  C   VAL 6 303       8.649   1.226 -24.740  0.00  0.00      C1   C
ATOM   2337  O   VAL 6 303       7.417   1.190 -25.107  0.00  0.00      C1   O
ATOM   2338  CB  VAL 6 303       9.756  -0.733 -26.043  0.00  0.00      C1   C
ATOM   2339  CG1 VAL 6 303       8.602  -1.096 -26.943  0.00  0.00      C1   C
ATOM   2340  CG2 VAL 6 303      10.766   0.086 -26.817  0.00  0.00      C1   C
ATOM   2341  N   THR 6 304       9.284   2.296 -24.260  0.00  0.00      C1   N
ATOM   2342  CA  THR 6 304       8.948   3.637 -24.562  0.00  0.00      C1   C
ATOM   2343  C   THR 6 304      10.076   4.354 -25.416  0.00  0.00      C1   C
ATOM   2344  O   THR 6 304      11.196   3.859 -25.527  0.00  0.00      C1   O
ATOM   2345  CB  THR 6 304       8.630   4.460 -23.302  0.00  0.00      C1   C
ATOM   2346  OG1 THR 6 304       7.880   5.574 -23.664  0.00  0.00      C1   O
ATOM   2347  CG2 THR 6 304       9.895   5.000 -22.585  0.00  0.00      C1   C
ATOM   2348  N   PHE 6 305       9.795   5.538 -25.975  0.00  0.00      C1   N
ATOM   2349  CA  PHE 6 305      10.695   6.279 -26.778  0.00  0.00      C1   C
ATOM   2350  CB  PHE 6 305      10.846   5.646 -28.183  0.00  0.00      C1   C
ATOM   2351  CG  PHE 6 305       9.745   4.756 -28.718  0.00  0.00      C1   C
ATOM   2352  CD1 PHE 6 305       8.630   5.323 -29.342  0.00  0.00      C1   C
ATOM   2353  CE1 PHE 6 305       7.694   4.480 -29.954  0.00  0.00      C1   C
ATOM   2354  CZ  PHE 6 305       7.899   3.088 -29.955  0.00  0.00      C1   C
ATOM   2355  CE2 PHE 6 305       8.989   2.510 -29.280  0.00  0.00      C1   C
ATOM   2356  CD2 PHE 6 305       9.952   3.316 -28.639  0.00  0.00      C1   C
ATOM   2357  C   PHE 6 305      10.307   7.771 -26.901  0.00  0.00      C1   C
ATOM   2358  O   PHE 6 305       9.097   8.115 -27.102  0.00  0.00      C1   O
ATOM   2359  N   GLN 6 306      11.293   8.695 -26.806  0.00  0.00      C1   N
ATOM   2360  CA  GLN 6 306      11.283  10.103 -27.056  0.00  0.00      C1   C
ATOM   2361  CB  GLN 6 306      12.396  10.865 -26.377  0.00  0.00      C1   C
ATOM   2362  CG  GLN 6 306      13.704  11.201 -27.272  0.00  0.00      C1   C
ATOM   2363  CD  GLN 6 306      14.822  10.571 -26.487  0.00  0.00      C1   C
ATOM   2364  OE1 GLN 6 306      15.019   9.401 -26.688  0.00  0.00      C1   O
ATOM   2365  NE2 GLN 6 306      15.544  11.396 -25.753  0.00  0.00      C1   N
ATOM   2366  C   GLN 6 306      10.941  10.477 -28.540  0.00  0.00      C1   C
ATOM   2367  OXT GLN 6 306      10.118  11.416 -28.734  0.00  0.00      C1   O
ATOM   2368  O   GLN 6 306      11.341   9.744 -29.462  0.00  0.00      C1   O
END
ATOM      1  N   SER 6   1      -0.902   4.027 -20.211  0.00  0.00      C1   N
ATOM      2  CA  SER 6   1       0.455   3.879 -19.657  0.00  0.00      C1   C
ATOM      3  C   SER 6   1       0.812   4.923 -18.582  0.00  0.00      C1   C
ATOM      4  O   SER 6   1       0.309   6.041 -18.575  0.00  0.00      C1   O
ATOM      5  CB  SER 6   1       1.505   4.018 -20.786  0.00  0.00      C1   C
ATOM      6  OG  SER 6   1       1.191   5.131 -21.701  0.00  0.00      C1   O
ATOM      7  N   GLY 6   2       1.651   4.513 -17.589  0.00  0.00      C1   N
ATOM      8  CA  GLY 6   2       2.084   5.340 -16.544  0.00  0.00      C1   C
ATOM      9  C   GLY 6   2       2.807   4.559 -15.468  0.00  0.00      C1   C
ATOM     10  O   GLY 6   2       3.618   3.646 -15.741  0.00  0.00      C1   O
ATOM     11  N   PHE 6   3       2.622   5.023 -14.169  0.00  0.00      C1   N
ATOM     12  CA  PHE 6   3       3.277   4.505 -12.966  0.00  0.00      C1   C
ATOM     13  C   PHE 6   3       2.411   4.892 -11.719  0.00  0.00      C1   C
ATOM     14  O   PHE 6   3       1.833   5.965 -11.649  0.00  0.00      C1   O
ATOM     15  CB  PHE 6   3       4.718   4.940 -12.852  0.00  0.00      C1   C
ATOM     16  CG  PHE 6   3       5.277   4.756 -11.437  0.00  0.00      C1   C
ATOM     17  CD1 PHE 6   3       5.061   5.806 -10.453  0.00  0.00      C1   C
ATOM     18  CD2 PHE 6   3       5.790   3.502 -11.088  0.00  0.00      C1   C
ATOM     19  CE1 PHE 6   3       5.390   5.492  -9.159  0.00  0.00      C1   C
ATOM     20  CE2 PHE 6   3       6.113   3.272  -9.764  0.00  0.00      C1   C
ATOM     21  CZ  PHE 6   3       6.006   4.265  -8.802  0.00  0.00      C1   C
ATOM     22  N   ARG 6   4       2.226   3.955 -10.882  0.00  0.00      C1   N
ATOM     23  CA  ARG 6   4       1.502   4.277  -9.582  0.00  0.00      C1   C
ATOM     24  C   ARG 6   4       2.250   3.753  -8.357  0.00  0.00      C1   C
ATOM     25  O   ARG 6   4       2.870   2.671  -8.330  0.00  0.00      C1   O
ATOM     26  CB  ARG 6   4       0.058   3.628  -9.534  0.00  0.00      C1   C
ATOM     27  CG  ARG 6   4      -0.774   4.219  -8.457  0.00  0.00      C1   C
ATOM     28  CD  ARG 6   4      -2.070   3.329  -8.231  0.00  0.00      C1   C
ATOM     29  NE  ARG 6   4      -3.160   4.153  -7.716  0.00  0.00      C1   N
ATOM     30  CZ  ARG 6   4      -3.300   4.670  -6.519  0.00  0.00      C1   C
ATOM     31  NH1 ARG 6   4      -2.334   4.606  -5.624  0.00  0.00      C1   N
ATOM     32  NH2 ARG 6   4      -4.410   5.249  -6.156  0.00  0.00      C1   N
ATOM     33  N   LYS 6   5       2.245   4.573  -7.356  0.00  0.00      C1   N
ATOM     34  CA  LYS 6   5       2.596   4.284  -5.995  0.00  0.00      C1   C
ATOM     35  C   LYS 6   5       1.775   3.191  -5.416  0.00  0.00      C1   C
ATOM     36  O   LYS 6   5       0.510   3.242  -5.433  0.00  0.00      C1   O
ATOM     37  CB  LYS 6   5       2.488   5.635  -5.149  0.00  0.00      C1   C
ATOM     38  CG  LYS 6   5       3.455   5.471  -3.966  0.00  0.00      C1   C
ATOM     39  CD  LYS 6   5       3.627   6.822  -3.241  0.00  0.00      C1   C
ATOM     40  CE  LYS 6   5       2.284   7.446  -2.996  0.00  0.00      C1   C
ATOM     41  NZ  LYS 6   5       2.479   8.725  -2.389  0.00  0.00      C1   N
ATOM     42  N   MET 6   6       2.494   2.081  -5.111  0.00  0.00      C1   N
ATOM     43  CA  MET 6   6       1.867   0.912  -4.533  0.00  0.00      C1   C
ATOM     44  C   MET 6   6       2.936  -0.035  -3.844  0.00  0.00      C1   C
ATOM     45  O   MET 6   6       4.078  -0.171  -4.293  0.00  0.00      C1   O
ATOM     46  CB  MET 6   6       0.972   0.105  -5.441  0.00  0.00      C1   C
ATOM     47  CG  MET 6   6       1.532  -0.298  -6.758  0.00  0.00      C1   C
ATOM     48  SD  MET 6   6       0.347  -1.019  -7.886  0.00  0.00      C1   S
ATOM     49  CE  MET 6   6       1.278  -1.436  -9.314  0.00  0.00      C1   C
ATOM     50  N   ALA 6   7       2.600  -0.617  -2.637  0.00  0.00      C1   N
ATOM     51  CA  ALA 6   7       3.538  -1.715  -2.040  0.00  0.00      C1   C
ATOM     52  C   ALA 6   7       3.776  -2.848  -3.034  0.00  0.00      C1   C
ATOM     53  O   ALA 6   7       2.912  -3.196  -3.880  0.00  0.00      C1   O
ATOM     54  CB  ALA 6   7       2.883  -2.163  -0.722  0.00  0.00      C1   C
ATOM     55  N   PHE 6   8       4.796  -3.660  -2.696  0.00  0.00      C1   N
ATOM     56  CA  PHE 6   8       4.923  -5.050  -3.181  0.00  0.00      C1   C
ATOM     57  C   PHE 6   8       3.824  -5.980  -2.599  0.00  0.00      C1   C
ATOM     58  O   PHE 6   8       3.421  -5.882  -1.414  0.00  0.00      C1   O
ATOM     59  CB  PHE 6   8       6.308  -5.694  -2.928  0.00  0.00      C1   C
ATOM     60  CG  PHE 6   8       7.321  -5.329  -3.989  0.00  0.00      C1   C
ATOM     61  CD1 PHE 6   8       8.403  -4.414  -3.767  0.00  0.00      C1   C
ATOM     62  CD2 PHE 6   8       7.241  -6.066  -5.147  0.00  0.00      C1   C
ATOM     63  CE1 PHE 6   8       9.461  -4.364  -4.691  0.00  0.00      C1   C
ATOM     64  CE2 PHE 6   8       8.260  -5.834  -6.101  0.00  0.00      C1   C
ATOM     65  CZ  PHE 6   8       9.375  -5.024  -5.850  0.00  0.00      C1   C
ATOM     66  N   PRO 6   9       3.219  -6.865  -3.462  0.00  0.00      C1   N
ATOM     67  CA  PRO 6   9       2.267  -8.001  -2.990  0.00  0.00      C1   C
ATOM     68  C   PRO 6   9       2.932  -8.829  -1.877  0.00  0.00      C1   C
ATOM     69  O   PRO 6   9       4.152  -9.062  -1.927  0.00  0.00      C1   O
ATOM     70  CB  PRO 6   9       1.829  -8.744  -4.221  0.00  0.00      C1   C
ATOM     71  CG  PRO 6   9       2.147  -7.721  -5.299  0.00  0.00      C1   C
ATOM     72  CD  PRO 6   9       3.360  -6.825  -4.838  0.00  0.00      C1   C
ATOM     73  N   SER 6  10       2.217  -9.139  -0.821  0.00  0.00      C1   N
ATOM     74  CA  SER 6  10       2.732  -9.709   0.442  0.00  0.00      C1   C
ATOM     75  C   SER 6  10       2.663 -11.230   0.637  0.00  0.00      C1   C
ATOM     76  O   SER 6  10       3.256 -11.698   1.633  0.00  0.00      C1   O
ATOM     77  CB  SER 6  10       2.033  -8.991   1.607  0.00  0.00      C1   C
ATOM     78  OG  SER 6  10       0.628  -9.213   1.577  0.00  0.00      C1   O
ATOM     79  N   GLY 6  11       2.056 -11.955  -0.259  0.00  0.00      C1   N
ATOM     80  CA  GLY 6  11       1.741 -13.353  -0.088  0.00  0.00      C1   C
ATOM     81  C   GLY 6  11       3.053 -14.163   0.205  0.00  0.00      C1   C
ATOM     82  O   GLY 6  11       3.010 -15.060   1.016  0.00  0.00      C1   O
ATOM     83  N   LYS 6  12       4.208 -13.878  -0.416  0.00  0.00      C1   N
ATOM     84  CA  LYS 6  12       5.474 -14.607  -0.043  0.00  0.00      C1   C
ATOM     85  C   LYS 6  12       6.107 -14.254   1.272  0.00  0.00      C1   C
ATOM     86  O   LYS 6  12       7.095 -14.899   1.597  0.00  0.00      C1   O
ATOM     87  CB  LYS 6  12       6.421 -14.521  -1.279  0.00  0.00      C1   C
ATOM     88  CG  LYS 6  12       5.955 -14.907  -2.701  0.00  0.00      C1   C
ATOM     89  CD  LYS 6  12       7.235 -15.017  -3.593  0.00  0.00      C1   C
ATOM     90  CE  LYS 6  12       7.062 -16.010  -4.698  0.00  0.00      C1   C
ATOM     91  NZ  LYS 6  12       6.010 -15.626  -5.617  0.00  0.00      C1   N
ATOM     92  N   VAL 6  13       5.526 -13.399   2.169  0.00  0.00      C1   N
ATOM     93  CA  VAL 6  13       6.094 -13.212   3.496  0.00  0.00      C1   C
ATOM     94  C   VAL 6  13       5.043 -13.503   4.665  0.00  0.00      C1   C
ATOM     95  O   VAL 6  13       5.447 -14.030   5.710  0.00  0.00      C1   O
ATOM     96  CB  VAL 6  13       6.706 -11.804   3.671  0.00  0.00      C1   C
ATOM     97  CG1 VAL 6  13       7.897 -11.618   2.711  0.00  0.00      C1   C
ATOM     98  CG2 VAL 6  13       5.798 -10.564   3.624  0.00  0.00      C1   C
ATOM     99  N   GLU 6  14       3.734 -13.153   4.455  0.00  0.00      C1   N
ATOM    100  CA  GLU 6  14       2.594 -13.613   5.315  0.00  0.00      C1   C
ATOM    101  C   GLU 6  14       2.602 -15.113   5.805  0.00  0.00      C1   C
ATOM    102  O   GLU 6  14       2.372 -15.349   6.975  0.00  0.00      C1   O
ATOM    103  CB  GLU 6  14       1.409 -13.620   4.369  0.00  0.00      C1   C
ATOM    104  CG  GLU 6  14       0.872 -12.148   4.199  0.00  0.00      C1   C
ATOM    105  CD  GLU 6  14      -0.277 -12.123   3.221  0.00  0.00      C1   C
ATOM    106  OE1 GLU 6  14      -0.577 -11.104   2.595  0.00  0.00      C1   O
ATOM    107  OE2 GLU 6  14      -0.849 -13.192   2.992  0.00  0.00      C1   O
ATOM    108  N   GLY 6  15       2.974 -15.977   4.887  0.00  0.00      C1   N
ATOM    109  CA  GLY 6  15       3.162 -17.410   5.132  0.00  0.00      C1   C
ATOM    110  C   GLY 6  15       4.271 -17.760   6.163  0.00  0.00      C1   C
ATOM    111  O   GLY 6  15       4.247 -18.867   6.603  0.00  0.00      C1   O
ATOM    112  N   CYS 6  16       5.179 -16.861   6.516  0.00  0.00      C1   N
ATOM    113  CA  CYS 6  16       6.217 -16.949   7.512  0.00  0.00      C1   C
ATOM    114  C   CYS 6  16       5.841 -16.490   8.918  0.00  0.00      C1   C
ATOM    115  O   CYS 6  16       6.582 -16.565   9.922  0.00  0.00      C1   O
ATOM    116  CB  CYS 6  16       7.487 -16.201   7.043  0.00  0.00      C1   C
ATOM    117  SG  CYS 6  16       8.012 -16.684   5.361  0.00  0.00      C1   S
ATOM    118  N   MET 6  17       4.636 -15.891   9.031  0.00  0.00      C1   N
ATOM    119  CA  MET 6  17       4.239 -15.142  10.257  0.00  0.00      C1   C
ATOM    120  C   MET 6  17       3.839 -16.043  11.412  0.00  0.00      C1   C
ATOM    121  O   MET 6  17       3.008 -16.950  11.257  0.00  0.00      C1   O
ATOM    122  CB  MET 6  17       3.032 -14.164   9.952  0.00  0.00      C1   C
ATOM    123  CG  MET 6  17       3.433 -12.948   9.093  0.00  0.00      C1   C
ATOM    124  SD  MET 6  17       4.768 -11.994   9.832  0.00  0.00      C1   S
ATOM    125  CE  MET 6  17       6.209 -12.368   8.765  0.00  0.00      C1   C
ATOM    126  N   VAL 6  18       4.429 -15.879  12.615  0.00  0.00      C1   N
ATOM    127  CA  VAL 6  18       4.011 -16.712  13.801  0.00  0.00      C1   C
ATOM    128  C   VAL 6  18       3.927 -15.934  15.085  0.00  0.00      C1   C
ATOM    129  O   VAL 6  18       4.550 -14.868  15.234  0.00  0.00      C1   O
ATOM    130  CB  VAL 6  18       4.954 -17.990  14.001  0.00  0.00      C1   C
ATOM    131  CG1 VAL 6  18       5.228 -18.913  12.736  0.00  0.00      C1   C
ATOM    132  CG2 VAL 6  18       6.367 -17.537  14.430  0.00  0.00      C1   C
ATOM    133  N   GLN 6  19       3.260 -16.555  16.033  0.00  0.00      C1   N
ATOM    134  CA  GLN 6  19       3.240 -16.000  17.384  0.00  0.00      C1   C
ATOM    135  C   GLN 6  19       4.330 -16.484  18.335  0.00  0.00      C1   C
ATOM    136  O   GLN 6  19       4.469 -17.679  18.582  0.00  0.00      C1   O
ATOM    137  CB  GLN 6  19       1.847 -16.257  17.966  0.00  0.00      C1   C
ATOM    138  CG  GLN 6  19       1.789 -15.472  19.292  0.00  0.00      C1   C
ATOM    139  CD  GLN 6  19       0.442 -15.564  19.895  0.00  0.00      C1   C
ATOM    140  NE2 GLN 6  19       0.333 -16.411  20.931  0.00  0.00      C1   N
ATOM    141  OE1 GLN 6  19      -0.525 -14.899  19.602  0.00  0.00      C1   O
ATOM    142  N   VAL 6  20       5.071 -15.546  18.943  0.00  0.00      C1   N
ATOM    143  CA  VAL 6  20       6.244 -15.890  19.803  0.00  0.00      C1   C
ATOM    144  C   VAL 6  20       5.971 -15.231  21.051  0.00  0.00      C1   C
ATOM    145  O   VAL 6  20       5.625 -14.066  21.114  0.00  0.00      C1   O
ATOM    146  CB  VAL 6  20       7.603 -15.363  19.285  0.00  0.00      C1   C
ATOM    147  CG1 VAL 6  20       8.674 -15.805  20.283  0.00  0.00      C1   C
ATOM    148  CG2 VAL 6  20       7.932 -15.983  17.897  0.00  0.00      C1   C
ATOM    149  N   THR 6  21       6.050 -16.014  22.171  0.00  0.00      C1   N
ATOM    150  CA  THR 6  21       6.022 -15.406  23.527  0.00  0.00      C1   C
ATOM    151  C   THR 6  21       7.367 -15.763  24.240  0.00  0.00      C1   C
ATOM    152  O   THR 6  21       7.640 -16.944  24.538  0.00  0.00      C1   O
ATOM    153  CB  THR 6  21       4.827 -15.927  24.385  0.00  0.00      C1   C
ATOM    154  OG1 THR 6  21       3.634 -15.853  23.625  0.00  0.00      C1   O
ATOM    155  CG2 THR 6  21       4.545 -15.246  25.660  0.00  0.00      C1   C
ATOM    156  N   CYS 6  22       8.119 -14.815  24.764  0.00  0.00      C1   N
ATOM    157  CA  CYS 6  22       9.306 -15.094  25.613  0.00  0.00      C1   C
ATOM    158  C   CYS 6  22       8.926 -14.749  27.090  0.00  0.00      C1   C
ATOM    159  O   CYS 6  22       8.651 -13.570  27.462  0.00  0.00      C1   O
ATOM    160  CB  CYS 6  22      10.486 -14.332  25.041  0.00  0.00      C1   C
ATOM    161  SG  CYS 6  22      11.006 -14.974  23.446  0.00  0.00      C1   S
ATOM    162  N   GLY 6  23       8.876 -15.736  27.965  0.00  0.00      C1   N
ATOM    163  CA  GLY 6  23       8.238 -15.585  29.298  0.00  0.00      C1   C
ATOM    164  C   GLY 6  23       6.691 -15.377  29.096  0.00  0.00      C1   C
ATOM    165  O   GLY 6  23       5.949 -16.230  28.616  0.00  0.00      C1   O
ATOM    166  N   THR 6  24       6.202 -14.195  29.502  0.00  0.00      C1   N
ATOM    167  CA  THR 6  24       4.860 -13.656  29.138  0.00  0.00      C1   C
ATOM    168  C   THR 6  24       4.802 -12.623  28.009  0.00  0.00      C1   C
ATOM    169  O   THR 6  24       3.698 -12.300  27.570  0.00  0.00      C1   O
ATOM    170  CB  THR 6  24       4.128 -13.270  30.366  0.00  0.00      C1   C
ATOM    171  OG1 THR 6  24       4.734 -12.222  31.157  0.00  0.00      C1   O
ATOM    172  CG2 THR 6  24       3.846 -14.402  31.407  0.00  0.00      C1   C
ATOM    173  N   THR 6  25       5.913 -12.139  27.463  0.00  0.00      C1   N
ATOM    174  CA  THR 6  25       5.801 -11.112  26.470  0.00  0.00      C1   C
ATOM    175  C   THR 6  25       5.583 -11.777  25.034  0.00  0.00      C1   C
ATOM    176  O   THR 6  25       6.543 -12.425  24.578  0.00  0.00      C1   O
ATOM    177  CB  THR 6  25       7.018 -10.183  26.478  0.00  0.00      C1   C
ATOM    178  OG1 THR 6  25       7.075  -9.562  27.773  0.00  0.00      C1   O
ATOM    179  CG2 THR 6  25       6.970  -9.096  25.354  0.00  0.00      C1   C
ATOM    180  N   THR 6  26       4.464 -11.371  24.391  0.00  0.00      C1   N
ATOM    181  CA  THR 6  26       4.000 -12.001  23.135  0.00  0.00      C1   C
ATOM    182  C   THR 6  26       4.251 -11.015  21.992  0.00  0.00      C1   C
ATOM    183  O   THR 6  26       4.104  -9.780  22.156  0.00  0.00      C1   O
ATOM    184  CB  THR 6  26       2.525 -12.451  23.102  0.00  0.00      C1   C
ATOM    185  OG1 THR 6  26       2.438 -13.417  24.153  0.00  0.00      C1   O
ATOM    186  CG2 THR 6  26       2.028 -13.232  21.900  0.00  0.00      C1   C
ATOM    187  N   LEU 6  27       4.808 -11.420  20.833  0.00  0.00      C1   N
ATOM    188  CA  LEU 6  27       5.298 -10.544  19.715  0.00  0.00      C1   C
ATOM    189  C   LEU 6  27       5.262 -11.318  18.360  0.00  0.00      C1   C
ATOM    190  O   LEU 6  27       4.911 -12.471  18.225  0.00  0.00      C1   O
ATOM    191  CB  LEU 6  27       6.694  -9.994  19.875  0.00  0.00      C1   C
ATOM    192  CG  LEU 6  27       7.916 -10.882  19.648  0.00  0.00      C1   C
ATOM    193  CD1 LEU 6  27       9.107  -9.957  19.385  0.00  0.00      C1   C
ATOM    194  CD2 LEU 6  27       8.294 -11.726  20.888  0.00  0.00      C1   C
ATOM    195  N   ASN 6  28       5.698 -10.635  17.246  0.00  0.00      C1   N
ATOM    196  CA  ASN 6  28       5.790 -11.269  15.980  0.00  0.00      C1   C
ATOM    197  C   ASN 6  28       7.079 -12.078  15.823  0.00  0.00      C1   C
ATOM    198  O   ASN 6  28       8.161 -11.617  16.172  0.00  0.00      C1   O
ATOM    199  CB  ASN 6  28       5.554 -10.331  14.864  0.00  0.00      C1   C
ATOM    200  CG  ASN 6  28       5.368 -11.037  13.533  0.00  0.00      C1   C
ATOM    201  OD1 ASN 6  28       4.523 -11.935  13.466  0.00  0.00      C1   O
ATOM    202  ND2 ASN 6  28       6.025 -10.617  12.451  0.00  0.00      C1   N
ATOM    203  N   GLY 6  29       6.911 -13.263  15.278  0.00  0.00      C1   N
ATOM    204  CA  GLY 6  29       8.061 -14.083  14.770  0.00  0.00      C1   C
ATOM    205  C   GLY 6  29       7.981 -14.342  13.225  0.00  0.00      C1   C
ATOM    206  O   GLY 6  29       6.937 -14.525  12.636  0.00  0.00      C1   O
ATOM    207  N   LEU 6  30       9.123 -14.497  12.576  0.00  0.00      C1   N
ATOM    208  CA  LEU 6  30       9.348 -14.685  11.175  0.00  0.00      C1   C
ATOM    209  C   LEU 6  30       9.969 -16.033  11.058  0.00  0.00      C1   C
ATOM    210  O   LEU 6  30      11.157 -16.260  11.411  0.00  0.00      C1   O
ATOM    211  CB  LEU 6  30      10.276 -13.537  10.621  0.00  0.00      C1   C
ATOM    212  CG  LEU 6  30      10.722 -13.736   9.180  0.00  0.00      C1   C
ATOM    213  CD1 LEU 6  30       9.552 -13.495   8.236  0.00  0.00      C1   C
ATOM    214  CD2 LEU 6  30      11.827 -12.759   8.969  0.00  0.00      C1   C
ATOM    215  N   TRP 6  31       9.306 -17.027  10.494  0.00  0.00      C1   N
ATOM    216  CA  TRP 6  31       9.656 -18.434  10.287  0.00  0.00      C1   C
ATOM    217  C   TRP 6  31      10.148 -18.684   8.865  0.00  0.00      C1   C
ATOM    218  O   TRP 6  31       9.385 -18.643   7.946  0.00  0.00      C1   O
ATOM    219  CB  TRP 6  31       8.361 -19.353  10.627  0.00  0.00      C1   C
ATOM    220  CG  TRP 6  31       8.497 -20.824  10.887  0.00  0.00      C1   C
ATOM    221  CD1 TRP 6  31       9.696 -21.412  10.994  0.00  0.00      C1   C
ATOM    222  CD2 TRP 6  31       7.455 -21.829  11.028  0.00  0.00      C1   C
ATOM    223  NE1 TRP 6  31       9.454 -22.770  11.017  0.00  0.00      C1   N
ATOM    224  CE2 TRP 6  31       8.096 -23.062  11.125  0.00  0.00      C1   C
ATOM    225  CE3 TRP 6  31       6.099 -21.921  11.025  0.00  0.00      C1   C
ATOM    226  CZ2 TRP 6  31       7.465 -24.272  11.042  0.00  0.00      C1   C
ATOM    227  CZ3 TRP 6  31       5.320 -23.095  10.954  0.00  0.00      C1   C
ATOM    228  CH2 TRP 6  31       6.059 -24.269  10.968  0.00  0.00      C1   C
ATOM    229  N   LEU 6  32      11.476 -18.930   8.776  0.00  0.00      C1   N
ATOM    230  CA  LEU 6  32      12.281 -19.218   7.595  0.00  0.00      C1   C
ATOM    231  C   LEU 6  32      13.047 -20.494   7.706  0.00  0.00      C1   C
ATOM    232  O   LEU 6  32      13.963 -20.513   8.535  0.00  0.00      C1   O
ATOM    233  CB  LEU 6  32      13.163 -18.023   7.363  0.00  0.00      C1   C
ATOM    234  CG  LEU 6  32      12.313 -16.702   7.010  0.00  0.00      C1   C
ATOM    235  CD1 LEU 6  32      13.138 -15.399   7.034  0.00  0.00      C1   C
ATOM    236  CD2 LEU 6  32      11.470 -16.960   5.720  0.00  0.00      C1   C
ATOM    237  N   ASP 6  33      12.727 -21.479   6.923  0.00  0.00      C1   N
ATOM    238  CA  ASP 6  33      13.289 -22.887   7.252  0.00  0.00      C1   C
ATOM    239  C   ASP 6  33      12.955 -23.232   8.721  0.00  0.00      C1   C
ATOM    240  O   ASP 6  33      11.824 -23.098   9.223  0.00  0.00      C1   O
ATOM    241  CB  ASP 6  33      14.830 -23.020   6.805  0.00  0.00      C1   C
ATOM    242  CG  ASP 6  33      15.277 -22.290   5.510  0.00  0.00      C1   C
ATOM    243  OD1 ASP 6  33      15.896 -21.205   5.537  0.00  0.00      C1   O
ATOM    244  OD2 ASP 6  33      14.873 -22.727   4.434  0.00  0.00      C1   O
ATOM    245  N   ASP 6  34      13.908 -23.844   9.384  0.00  0.00      C1   N
ATOM    246  CA  ASP 6  34      13.781 -24.170  10.814  0.00  0.00      C1   C
ATOM    247  C   ASP 6  34      14.316 -23.124  11.824  0.00  0.00      C1   C
ATOM    248  O   ASP 6  34      14.478 -23.416  13.003  0.00  0.00      C1   O
ATOM    249  CB  ASP 6  34      14.492 -25.541  11.039  0.00  0.00      C1   C
ATOM    250  CG  ASP 6  34      15.890 -25.588  10.639  0.00  0.00      C1   C
ATOM    251  OD1 ASP 6  34      16.514 -26.622  10.781  0.00  0.00      C1   O
ATOM    252  OD2 ASP 6  34      16.552 -24.635  10.122  0.00  0.00      C1   O
ATOM    253  N   VAL 6  35      14.297 -21.827  11.446  0.00  0.00      C1   N
ATOM    254  CA  VAL 6  35      14.550 -20.739  12.304  0.00  0.00      C1   C
ATOM    255  C   VAL 6  35      13.341 -19.841  12.353  0.00  0.00      C1   C
ATOM    256  O   VAL 6  35      12.702 -19.441  11.317  0.00  0.00      C1   O
ATOM    257  CB  VAL 6  35      15.904 -19.990  12.060  0.00  0.00      C1   C
ATOM    258  CG1 VAL 6  35      16.166 -18.864  13.008  0.00  0.00      C1   C
ATOM    259  CG2 VAL 6  35      17.064 -20.972  12.289  0.00  0.00      C1   C
ATOM    260  N   VAL 6  36      13.180 -19.315  13.504  0.00  0.00      C1   N
ATOM    261  CA  VAL 6  36      12.227 -18.221  13.764  0.00  0.00      C1   C
ATOM    262  C   VAL 6  36      13.036 -17.011  14.239  0.00  0.00      C1   C
ATOM    263  O   VAL 6  36      13.786 -17.089  15.202  0.00  0.00      C1   O
ATOM    264  CB  VAL 6  36      11.143 -18.626  14.777  0.00  0.00      C1   C
ATOM    265  CG1 VAL 6  36      10.087 -17.459  14.699  0.00  0.00      C1   C
ATOM    266  CG2 VAL 6  36      10.496 -19.983  14.419  0.00  0.00      C1   C
ATOM    267  N   TYR 6  37      12.879 -15.903  13.491  0.00  0.00      C1   N
ATOM    268  CA  TYR 6  37      13.538 -14.628  13.743  0.00  0.00      C1   C
ATOM    269  C   TYR 6  37      12.601 -13.713  14.513  0.00  0.00      C1   C
ATOM    270  O   TYR 6  37      11.403 -13.641  14.398  0.00  0.00      C1   O
ATOM    271  CB  TYR 6  37      14.024 -13.901  12.445  0.00  0.00      C1   C
ATOM    272  CG  TYR 6  37      15.156 -14.615  11.722  0.00  0.00      C1   C
ATOM    273  CD1 TYR 6  37      16.323 -13.932  11.414  0.00  0.00      C1   C
ATOM    274  CD2 TYR 6  37      14.899 -15.957  11.202  0.00  0.00      C1   C
ATOM    275  CE1 TYR 6  37      17.335 -14.617  10.770  0.00  0.00      C1   C
ATOM    276  CE2 TYR 6  37      15.876 -16.622  10.396  0.00  0.00      C1   C
ATOM    277  CZ  TYR 6  37      17.104 -15.960  10.322  0.00  0.00      C1   C
ATOM    278  OH  TYR 6  37      18.117 -16.689   9.776  0.00  0.00      C1   O
ATOM    279  N   CYS 6  38      13.262 -12.811  15.284  0.00  0.00      C1   N
ATOM    280  CA  CYS 6  38      12.744 -11.834  16.290  0.00  0.00      C1   C
ATOM    281  C   CYS 6  38      13.824 -10.726  16.672  0.00  0.00      C1   C
ATOM    282  O   CYS 6  38      14.998 -10.980  16.713  0.00  0.00      C1   O
ATOM    283  CB  CYS 6  38      12.310 -12.519  17.610  0.00  0.00      C1   C
ATOM    284  SG  CYS 6  38      10.671 -13.267  17.418  0.00  0.00      C1   S
ATOM    285  N   PRO 6  39      13.283  -9.485  17.085  0.00  0.00      C1   N
ATOM    286  CA  PRO 6  39      14.056  -8.655  18.080  0.00  0.00      C1   C
ATOM    287  C   PRO 6  39      14.495  -9.344  19.375  0.00  0.00      C1   C
ATOM    288  O   PRO 6  39      13.801 -10.151  19.935  0.00  0.00      C1   O
ATOM    289  CB  PRO 6  39      13.075  -7.494  18.453  0.00  0.00      C1   C
ATOM    290  CG  PRO 6  39      11.863  -7.648  17.501  0.00  0.00      C1   C
ATOM    291  CD  PRO 6  39      11.906  -9.113  17.282  0.00  0.00      C1   C
ATOM    292  N   ARG 6  40      15.697  -9.017  19.846  0.00  0.00      C1   N
ATOM    293  CA  ARG 6  40      16.252  -9.570  21.067  0.00  0.00      C1   C
ATOM    294  C   ARG 6  40      15.745  -9.009  22.322  0.00  0.00      C1   C
ATOM    295  O   ARG 6  40      15.601  -9.725  23.324  0.00  0.00      C1   O
ATOM    296  CB  ARG 6  40      17.769  -9.657  21.057  0.00  0.00      C1   C
ATOM    297  CG  ARG 6  40      18.551  -8.365  21.298  0.00  0.00      C1   C
ATOM    298  CD  ARG 6  40      20.077  -8.483  21.376  0.00  0.00      C1   C
ATOM    299  NE  ARG 6  40      20.689  -7.137  21.566  0.00  0.00      C1   N
ATOM    300  CZ  ARG 6  40      21.930  -6.813  21.929  0.00  0.00      C1   C
ATOM    301  NH1 ARG 6  40      22.750  -7.712  22.246  0.00  0.00      C1   N
ATOM    302  NH2 ARG 6  40      22.271  -5.560  21.997  0.00  0.00      C1   N
ATOM    303  N   HIS 6  41      15.323  -7.764  22.281  0.00  0.00      C1   N
ATOM    304  CA  HIS 6  41      14.854  -6.949  23.454  0.00  0.00      C1   C
ATOM    305  C   HIS 6  41      14.073  -7.662  24.481  0.00  0.00      C1   C
ATOM    306  O   HIS 6  41      14.455  -7.517  25.611  0.00  0.00      C1   O
ATOM    307  CB  HIS 6  41      14.221  -5.621  22.829  0.00  0.00      C1   C
ATOM    308  CG  HIS 6  41      13.102  -5.782  21.880  0.00  0.00      C1   C
ATOM    309  ND1 HIS 6  41      12.033  -6.620  22.053  0.00  0.00      C1   N
ATOM    310  CD2 HIS 6  41      12.846  -4.969  20.909  0.00  0.00      C1   C
ATOM    311  CE1 HIS 6  41      11.089  -6.316  21.174  0.00  0.00      C1   C
ATOM    312  NE2 HIS 6  41      11.617  -5.298  20.449  0.00  0.00      C1   N
ATOM    313  N   VAL 6  42      13.049  -8.447  24.101  0.00  0.00      C1   N
ATOM    314  CA  VAL 6  42      12.249  -9.386  24.963  0.00  0.00      C1   C
ATOM    315  C   VAL 6  42      13.030 -10.268  25.917  0.00  0.00      C1   C
ATOM    316  O   VAL 6  42      12.513 -10.503  27.049  0.00  0.00      C1   O
ATOM    317  CB  VAL 6  42      11.318 -10.307  24.073  0.00  0.00      C1   C
ATOM    318  CG1 VAL 6  42      10.199  -9.562  23.293  0.00  0.00      C1   C
ATOM    319  CG2 VAL 6  42      12.023 -11.174  23.017  0.00  0.00      C1   C
ATOM    320  N   ILE 6  43      14.227 -10.779  25.563  0.00  0.00      C1   N
ATOM    321  CA  ILE 6  43      15.167 -11.387  26.521  0.00  0.00      C1   C
ATOM    322  C   ILE 6  43      15.476 -10.554  27.762  0.00  0.00      C1   C
ATOM    323  O   ILE 6  43      15.449 -11.115  28.820  0.00  0.00      C1   O
ATOM    324  CB  ILE 6  43      16.525 -11.856  25.809  0.00  0.00      C1   C
ATOM    325  CG1 ILE 6  43      16.308 -12.811  24.560  0.00  0.00      C1   C
ATOM    326  CG2 ILE 6  43      17.524 -12.476  26.784  0.00  0.00      C1   C
ATOM    327  CD1 ILE 6  43      15.360 -14.000  24.963  0.00  0.00      C1   C
ATOM    328  N   CYS 6  44      15.415  -9.234  27.653  0.00  0.00      C1   N
ATOM    329  CA  CYS 6  44      15.680  -8.386  28.677  0.00  0.00      C1   C
ATOM    330  C   CYS 6  44      14.439  -7.583  29.221  0.00  0.00      C1   C
ATOM    331  O   CYS 6  44      14.501  -6.911  30.279  0.00  0.00      C1   O
ATOM    332  CB  CYS 6  44      16.906  -7.436  28.274  0.00  0.00      C1   C
ATOM    333  SG  CYS 6  44      18.519  -8.298  28.206  0.00  0.00      C1   S
ATOM    334  N   THR 6  45      13.302  -7.633  28.485  0.00  0.00      C1   N
ATOM    335  CA  THR 6  45      12.064  -6.988  28.781  0.00  0.00      C1   C
ATOM    336  C   THR 6  45      11.481  -7.477  30.103  0.00  0.00      C1   C
ATOM    337  O   THR 6  45      11.240  -8.612  30.458  0.00  0.00      C1   O
ATOM    338  CB  THR 6  45      11.201  -7.242  27.563  0.00  0.00      C1   C
ATOM    339  OG1 THR 6  45      11.647  -6.333  26.567  0.00  0.00      C1   O
ATOM    340  CG2 THR 6  45       9.735  -7.013  27.668  0.00  0.00      C1   C
ATOM    341  N   SER 6  46      11.321  -6.408  30.919  0.00  0.00      C1   N
ATOM    342  CA  SER 6  46      10.819  -6.505  32.288  0.00  0.00      C1   C
ATOM    343  C   SER 6  46      11.722  -7.299  33.317  0.00  0.00      C1   C
ATOM    344  O   SER 6  46      11.202  -7.461  34.435  0.00  0.00      C1   O
ATOM    345  CB  SER 6  46       9.291  -6.979  32.315  0.00  0.00      C1   C
ATOM    346  OG  SER 6  46       8.524  -5.968  31.669  0.00  0.00      C1   O
ATOM    347  N   GLU 6  47      12.927  -7.805  32.948  0.00  0.00      C1   N
ATOM    348  CA  GLU 6  47      13.864  -8.380  33.971  0.00  0.00      C1   C
ATOM    349  C   GLU 6  47      14.315  -7.371  35.009  0.00  0.00      C1   C
ATOM    350  O   GLU 6  47      14.751  -6.279  34.741  0.00  0.00      C1   O
ATOM    351  CB  GLU 6  47      15.088  -8.966  33.272  0.00  0.00      C1   C
ATOM    352  CG  GLU 6  47      15.097 -10.162  32.349  0.00  0.00      C1   C
ATOM    353  CD  GLU 6  47      14.381 -11.430  33.008  0.00  0.00      C1   C
ATOM    354  OE1 GLU 6  47      14.259 -11.456  34.228  0.00  0.00      C1   O
ATOM    355  OE2 GLU 6  47      13.974 -12.394  32.306  0.00  0.00      C1   O
ATOM    356  N   ASP 6  48      14.178  -7.759  36.278  0.00  0.00      C1   N
ATOM    357  CA  ASP 6  48      14.232  -6.793  37.438  0.00  0.00      C1   C
ATOM    358  C   ASP 6  48      15.635  -6.778  38.069  0.00  0.00      C1   C
ATOM    359  O   ASP 6  48      15.990  -7.273  39.138  0.00  0.00      C1   O
ATOM    360  CB  ASP 6  48      13.070  -7.046  38.461  0.00  0.00      C1   C
ATOM    361  CG  ASP 6  48      12.844  -5.773  39.238  0.00  0.00      C1   C
ATOM    362  OD1 ASP 6  48      12.449  -5.898  40.407  0.00  0.00      C1   O
ATOM    363  OD2 ASP 6  48      13.039  -4.691  38.624  0.00  0.00      C1   O
ATOM    364  N   MET 6  49      16.554  -6.299  37.328  0.00  0.00      C1   N
ATOM    365  CA  MET 6  49      17.998  -6.285  37.648  0.00  0.00      C1   C
ATOM    366  C   MET 6  49      18.515  -4.947  37.147  0.00  0.00      C1   C
ATOM    367  O   MET 6  49      17.962  -4.408  36.164  0.00  0.00      C1   O
ATOM    368  CB  MET 6  49      18.681  -7.602  37.164  0.00  0.00      C1   C
ATOM    369  CG  MET 6  49      18.551  -7.748  35.679  0.00  0.00      C1   C
ATOM    370  SD  MET 6  49      19.419  -9.162  34.941  0.00  0.00      C1   S
ATOM    371  CE  MET 6  49      18.456 -10.490  35.569  0.00  0.00      C1   C
ATOM    372  N   LEU 6  50      19.515  -4.417  37.796  0.00  0.00      C1   N
ATOM    373  CA  LEU 6  50      20.297  -3.198  37.368  0.00  0.00      C1   C
ATOM    374  C   LEU 6  50      21.131  -3.447  36.009  0.00  0.00      C1   C
ATOM    375  O   LEU 6  50      22.249  -3.955  36.125  0.00  0.00      C1   O
ATOM    376  CB  LEU 6  50      21.126  -2.673  38.560  0.00  0.00      C1   C
ATOM    377  CG  LEU 6  50      21.845  -1.432  38.134  0.00  0.00      C1   C
ATOM    378  CD1 LEU 6  50      20.814  -0.386  37.565  0.00  0.00      C1   C
ATOM    379  CD2 LEU 6  50      22.458  -0.802  39.372  0.00  0.00      C1   C
ATOM    380  N   ASN 6  51      20.661  -3.021  34.830  0.00  0.00      C1   N
ATOM    381  CA  ASN 6  51      21.409  -3.209  33.577  0.00  0.00      C1   C
ATOM    382  C   ASN 6  51      21.466  -4.649  33.178  0.00  0.00      C1   C
ATOM    383  O   ASN 6  51      22.582  -5.236  33.144  0.00  0.00      C1   O
ATOM    384  CB  ASN 6  51      22.648  -2.353  33.560  0.00  0.00      C1   C
ATOM    385  CG  ASN 6  51      23.135  -2.173  32.170  0.00  0.00      C1   C
ATOM    386  OD1 ASN 6  51      22.458  -2.430  31.188  0.00  0.00      C1   O
ATOM    387  ND2 ASN 6  51      24.345  -1.799  31.915  0.00  0.00      C1   N
ATOM    388  N   PRO 6  52      20.302  -5.250  32.816  0.00  0.00      C1   N
ATOM    389  CA  PRO 6  52      20.146  -6.628  32.238  0.00  0.00      C1   C
ATOM    390  C   PRO 6  52      21.023  -7.016  31.049  0.00  0.00      C1   C
ATOM    391  O   PRO 6  52      20.815  -6.714  29.889  0.00  0.00      C1   O
ATOM    392  CB  PRO 6  52      18.664  -6.772  31.923  0.00  0.00      C1   C
ATOM    393  CG  PRO 6  52      18.174  -5.300  31.747  0.00  0.00      C1   C
ATOM    394  CD  PRO 6  52      19.125  -4.493  32.591  0.00  0.00      C1   C
ATOM    395  N   ASN 6  53      22.000  -7.884  31.217  0.00  0.00      C1   N
ATOM    396  CA  ASN 6  53      22.974  -8.300  30.162  0.00  0.00      C1   C
ATOM    397  C   ASN 6  53      22.451  -9.342  29.162  0.00  0.00      C1   C
ATOM    398  O   ASN 6  53      22.295 -10.512  29.541  0.00  0.00      C1   O
ATOM    399  CB  ASN 6  53      24.388  -8.640  30.799  0.00  0.00      C1   C
ATOM    400  CG  ASN 6  53      25.320  -9.093  29.665  0.00  0.00      C1   C
ATOM    401  OD1 ASN 6  53      25.196 -10.188  29.071  0.00  0.00      C1   O
ATOM    402  ND2 ASN 6  53      26.237  -8.277  29.265  0.00  0.00      C1   N
ATOM    403  N   TYR 6  54      22.357  -8.981  27.908  0.00  0.00      C1   N
ATOM    404  CA  TYR 6  54      21.766  -9.855  26.836  0.00  0.00      C1   C
ATOM    405  C   TYR 6  54      22.530 -11.238  26.672  0.00  0.00      C1   C
ATOM    406  O   TYR 6  54      21.914 -12.289  26.626  0.00  0.00      C1   O
ATOM    407  CB  TYR 6  54      21.743  -9.206  25.483  0.00  0.00      C1   C
ATOM    408  CG  TYR 6  54      20.576  -8.232  25.370  0.00  0.00      C1   C
ATOM    409  CD1 TYR 6  54      19.288  -8.740  25.205  0.00  0.00      C1   C
ATOM    410  CD2 TYR 6  54      20.795  -6.832  25.343  0.00  0.00      C1   C
ATOM    411  CE1 TYR 6  54      18.276  -7.869  24.783  0.00  0.00      C1   C
ATOM    412  CE2 TYR 6  54      19.729  -5.993  24.971  0.00  0.00      C1   C
ATOM    413  CZ  TYR 6  54      18.462  -6.502  24.811  0.00  0.00      C1   C
ATOM    414  OH  TYR 6  54      17.374  -5.650  24.570  0.00  0.00      C1   O
ATOM    415  N   GLU 6  55      23.891 -11.213  26.582  0.00  0.00      C1   N
ATOM    416  CA  GLU 6  55      24.686 -12.323  26.394  0.00  0.00      C1   C
ATOM    417  C   GLU 6  55      24.572 -13.354  27.565  0.00  0.00      C1   C
ATOM    418  O   GLU 6  55      24.452 -14.587  27.304  0.00  0.00      C1   O
ATOM    419  CB  GLU 6  55      26.078 -11.804  26.174  0.00  0.00      C1   C
ATOM    420  CG  GLU 6  55      27.012 -12.856  25.620  0.00  0.00      C1   C
ATOM    421  CD  GLU 6  55      28.414 -12.355  25.174  0.00  0.00      C1   C
ATOM    422  OE1 GLU 6  55      29.219 -13.187  24.665  0.00  0.00      C1   O
ATOM    423  OE2 GLU 6  55      28.699 -11.123  25.281  0.00  0.00      C1   O
ATOM    424  N   ASP 6  56      24.419 -12.929  28.802  0.00  0.00      C1   N
ATOM    425  CA  ASP 6  56      24.349 -13.747  30.005  0.00  0.00      C1   C
ATOM    426  C   ASP 6  56      22.974 -14.223  30.365  0.00  0.00      C1   C
ATOM    427  O   ASP 6  56      22.818 -15.361  30.739  0.00  0.00      C1   O
ATOM    428  CB  ASP 6  56      25.011 -13.014  31.156  0.00  0.00      C1   C
ATOM    429  CG  ASP 6  56      26.488 -12.541  30.917  0.00  0.00      C1   C
ATOM    430  OD1 ASP 6  56      27.128 -12.765  29.870  0.00  0.00      C1   O
ATOM    431  OD2 ASP 6  56      27.005 -11.965  31.859  0.00  0.00      C1   O
ATOM    432  N   LEU 6  57      21.933 -13.360  30.180  0.00  0.00      C1   N
ATOM    433  CA  LEU 6  57      20.480 -13.757  30.203  0.00  0.00      C1   C
ATOM    434  C   LEU 6  57      20.194 -14.796  29.140  0.00  0.00      C1   C
ATOM    435  O   LEU 6  57      19.481 -15.744  29.414  0.00  0.00      C1   O
ATOM    436  CB  LEU 6  57      19.595 -12.529  30.081  0.00  0.00      C1   C
ATOM    437  CG  LEU 6  57      19.354 -11.852  31.449  0.00  0.00      C1   C
ATOM    438  CD1 LEU 6  57      18.814 -10.512  31.153  0.00  0.00      C1   C
ATOM    439  CD2 LEU 6  57      18.361 -12.619  32.284  0.00  0.00      C1   C
ATOM    440  N   LEU 6  58      20.632 -14.622  27.853  0.00  0.00      C1   N
ATOM    441  CA  LEU 6  58      20.269 -15.680  26.918  0.00  0.00      C1   C
ATOM    442  C   LEU 6  58      20.939 -17.069  27.153  0.00  0.00      C1   C
ATOM    443  O   LEU 6  58      20.235 -18.076  27.096  0.00  0.00      C1   O
ATOM    444  CB  LEU 6  58      20.466 -15.163  25.495  0.00  0.00      C1   C
ATOM    445  CG  LEU 6  58      19.733 -16.139  24.490  0.00  0.00      C1   C
ATOM    446  CD1 LEU 6  58      18.273 -16.433  24.917  0.00  0.00      C1   C
ATOM    447  CD2 LEU 6  58      19.718 -15.660  23.036  0.00  0.00      C1   C
ATOM    448  N   ILE 6  59      22.194 -17.116  27.639  0.00  0.00      C1   N
ATOM    449  CA  ILE 6  59      22.819 -18.451  28.034  0.00  0.00      C1   C
ATOM    450  C   ILE 6  59      22.072 -19.111  29.223  0.00  0.00      C1   C
ATOM    451  O   ILE 6  59      21.727 -20.285  29.088  0.00  0.00      C1   O
ATOM    452  CB  ILE 6  59      24.326 -18.258  28.352  0.00  0.00      C1   C
ATOM    453  CG1 ILE 6  59      25.114 -17.923  27.043  0.00  0.00      C1   C
ATOM    454  CG2 ILE 6  59      25.007 -19.546  28.963  0.00  0.00      C1   C
ATOM    455  CD1 ILE 6  59      24.729 -18.771  25.842  0.00  0.00      C1   C
ATOM    456  N   ARG 6  60      21.708 -18.347  30.233  0.00  0.00      C1   N
ATOM    457  CA  ARG 6  60      20.905 -18.864  31.423  0.00  0.00      C1   C
ATOM    458  C   ARG 6  60      19.357 -19.058  31.196  0.00  0.00      C1   C
ATOM    459  O   ARG 6  60      18.756 -19.806  31.950  0.00  0.00      C1   O
ATOM    460  CB  ARG 6  60      21.074 -17.844  32.554  0.00  0.00      C1   C
ATOM    461  CG  ARG 6  60      20.254 -16.544  32.495  0.00  0.00      C1   C
ATOM    462  CD  ARG 6  60      20.515 -15.780  33.774  0.00  0.00      C1   C
ATOM    463  NE  ARG 6  60      19.542 -16.085  34.837  0.00  0.00      C1   N
ATOM    464  CZ  ARG 6  60      19.230 -15.189  35.837  0.00  0.00      C1   C
ATOM    465  NH1 ARG 6  60      18.360 -15.544  36.713  0.00  0.00      C1   N
ATOM    466  NH2 ARG 6  60      19.857 -14.057  36.098  0.00  0.00      C1   N
ATOM    467  N   LYS 6  61      18.746 -18.485  30.182  0.00  0.00      C1   N
ATOM    468  CA  LYS 6  61      17.487 -18.835  29.679  0.00  0.00      C1   C
ATOM    469  C   LYS 6  61      17.482 -20.188  28.958  0.00  0.00      C1   C
ATOM    470  O   LYS 6  61      18.240 -20.380  28.036  0.00  0.00      C1   O
ATOM    471  CB  LYS 6  61      16.839 -17.724  28.910  0.00  0.00      C1   C
ATOM    472  CG  LYS 6  61      16.212 -16.648  29.873  0.00  0.00      C1   C
ATOM    473  CD  LYS 6  61      15.546 -15.654  28.990  0.00  0.00      C1   C
ATOM    474  CE  LYS 6  61      15.129 -14.300  29.725  0.00  0.00      C1   C
ATOM    475  NZ  LYS 6  61      14.516 -14.630  31.050  0.00  0.00      C1   N
ATOM    476  N   SER 6  62      16.579 -21.018  29.368  0.00  0.00      C1   N
ATOM    477  CA  SER 6  62      16.366 -22.288  28.718  0.00  0.00      C1   C
ATOM    478  C   SER 6  62      15.122 -22.312  27.832  0.00  0.00      C1   C
ATOM    479  O   SER 6  62      14.134 -21.549  27.979  0.00  0.00      C1   O
ATOM    480  CB  SER 6  62      16.069 -23.317  29.893  0.00  0.00      C1   C
ATOM    481  OG  SER 6  62      15.863 -24.595  29.362  0.00  0.00      C1   O
ATOM    482  N   ASN 6  63      15.246 -23.168  26.833  0.00  0.00      C1   N
ATOM    483  CA  ASN 6  63      14.213 -23.429  25.787  0.00  0.00      C1   C
ATOM    484  C   ASN 6  63      12.781 -23.403  26.381  0.00  0.00      C1   C
ATOM    485  O   ASN 6  63      11.969 -22.971  25.600  0.00  0.00      C1   O
ATOM    486  CB  ASN 6  63      14.559 -24.757  25.089  0.00  0.00      C1   C
ATOM    487  CG  ASN 6  63      15.798 -24.483  24.204  0.00  0.00      C1   C
ATOM    488  OD1 ASN 6  63      16.215 -23.332  23.901  0.00  0.00      C1   O
ATOM    489  ND2 ASN 6  63      16.323 -25.592  23.740  0.00  0.00      C1   N
ATOM    490  N   HIS 6  64      12.475 -23.969  27.580  0.00  0.00      C1   N
ATOM    491  CA  HIS 6  64      11.196 -24.054  28.212  0.00  0.00      C1   C
ATOM    492  C   HIS 6  64      10.449 -22.673  28.378  0.00  0.00      C1   C
ATOM    493  O   HIS 6  64       9.180 -22.689  28.563  0.00  0.00      C1   O
ATOM    494  CB  HIS 6  64      11.342 -24.730  29.624  0.00  0.00      C1   C
ATOM    495  CG  HIS 6  64      11.589 -23.841  30.868  0.00  0.00      C1   C
ATOM    496  ND1 HIS 6  64      12.721 -23.010  30.935  0.00  0.00      C1   N
ATOM    497  CD2 HIS 6  64      11.062 -23.789  32.078  0.00  0.00      C1   C
ATOM    498  CE1 HIS 6  64      12.625 -22.352  32.102  0.00  0.00      C1   C
ATOM    499  NE2 HIS 6  64      11.650 -22.870  32.813  0.00  0.00      C1   N
ATOM    500  N   ASN 6  65      11.147 -21.550  28.250  0.00  0.00      C1   N
ATOM    501  CA  ASN 6  65      10.492 -20.190  28.284  0.00  0.00      C1   C
ATOM    502  C   ASN 6  65      10.099 -19.616  26.942  0.00  0.00      C1   C
ATOM    503  O   ASN 6  65       9.364 -18.631  26.995  0.00  0.00      C1   O
ATOM    504  CB  ASN 6  65      11.347 -19.168  29.133  0.00  0.00      C1   C
ATOM    505  CG  ASN 6  65      12.320 -18.255  28.308  0.00  0.00      C1   C
ATOM    506  OD1 ASN 6  65      12.178 -17.080  28.187  0.00  0.00      C1   O
ATOM    507  ND2 ASN 6  65      13.346 -18.836  27.662  0.00  0.00      C1   N
ATOM    508  N   PHE 6  66      10.422 -20.295  25.816  0.00  0.00      C1   N
ATOM    509  CA  PHE 6  66      10.203 -19.643  24.501  0.00  0.00      C1   C
ATOM    510  C   PHE 6  66       9.061 -20.392  23.817  0.00  0.00      C1   C
ATOM    511  O   PHE 6  66       9.298 -21.435  23.167  0.00  0.00      C1   O
ATOM    512  CB  PHE 6  66      11.453 -19.588  23.685  0.00  0.00      C1   C
ATOM    513  CG  PHE 6  66      12.641 -18.821  24.171  0.00  0.00      C1   C
ATOM    514  CD1 PHE 6  66      13.984 -19.192  23.919  0.00  0.00      C1   C
ATOM    515  CD2 PHE 6  66      12.426 -17.622  24.933  0.00  0.00      C1   C
ATOM    516  CE1 PHE 6  66      15.081 -18.527  24.526  0.00  0.00      C1   C
ATOM    517  CE2 PHE 6  66      13.546 -16.884  25.477  0.00  0.00      C1   C
ATOM    518  CZ  PHE 6  66      14.841 -17.341  25.239  0.00  0.00      C1   C
ATOM    519  N   LEU 6  67       7.877 -19.798  23.872  0.00  0.00      C1   N
ATOM    520  CA  LEU 6  67       6.689 -20.331  23.382  0.00  0.00      C1   C
ATOM    521  C   LEU 6  67       6.282 -19.906  21.923  0.00  0.00      C1   C
ATOM    522  O   LEU 6  67       5.705 -18.848  21.607  0.00  0.00      C1   O
ATOM    523  CB  LEU 6  67       5.534 -20.027  24.382  0.00  0.00      C1   C
ATOM    524  CG  LEU 6  67       4.189 -20.587  24.050  0.00  0.00      C1   C
ATOM    525  CD1 LEU 6  67       4.188 -22.040  23.533  0.00  0.00      C1   C
ATOM    526  CD2 LEU 6  67       3.388 -20.490  25.295  0.00  0.00      C1   C
ATOM    527  N   VAL 6  68       6.807 -20.664  20.994  0.00  0.00      C1   N
ATOM    528  CA  VAL 6  68       6.469 -20.552  19.509  0.00  0.00      C1   C
ATOM    529  C   VAL 6  68       5.193 -21.291  19.103  0.00  0.00      C1   C
ATOM    530  O   VAL 6  68       5.177 -22.442  19.432  0.00  0.00      C1   O
ATOM    531  CB  VAL 6  68       7.663 -20.991  18.662  0.00  0.00      C1   C
ATOM    532  CG1 VAL 6  68       7.394 -20.721  17.134  0.00  0.00      C1   C
ATOM    533  CG2 VAL 6  68       9.041 -20.334  18.895  0.00  0.00      C1   C
ATOM    534  N   GLN 6  69       4.140 -20.647  18.533  0.00  0.00      C1   N
ATOM    535  CA  GLN 6  69       2.716 -21.082  18.448  0.00  0.00      C1   C
ATOM    536  C   GLN 6  69       2.152 -20.679  17.092  0.00  0.00      C1   C
ATOM    537  O   GLN 6  69       2.087 -19.474  16.764  0.00  0.00      C1   O
ATOM    538  CB  GLN 6  69       1.813 -20.586  19.544  0.00  0.00      C1   C
ATOM    539  CG  GLN 6  69       2.119 -21.251  20.892  0.00  0.00      C1   C
ATOM    540  CD  GLN 6  69       0.970 -21.162  21.795  0.00  0.00      C1   C
ATOM    541  OE1 GLN 6  69       0.029 -21.949  21.756  0.00  0.00      C1   O
ATOM    542  NE2 GLN 6  69       0.966 -20.108  22.540  0.00  0.00      C1   N
ATOM    543  N   ALA 6  70       1.730 -21.700  16.347  0.00  0.00      C1   N
ATOM    544  CA  ALA 6  70       1.029 -21.566  15.078  0.00  0.00      C1   C
ATOM    545  C   ALA 6  70       0.255 -22.894  14.720  0.00  0.00      C1   C
ATOM    546  O   ALA 6  70       0.605 -24.013  15.170  0.00  0.00      C1   O
ATOM    547  CB  ALA 6  70       1.999 -21.397  13.931  0.00  0.00      C1   C
ATOM    548  N   GLY 6  71      -0.804 -22.677  13.942  0.00  0.00      C1   N
ATOM    549  CA  GLY 6  71      -1.904 -23.669  13.697  0.00  0.00      C1   C
ATOM    550  C   GLY 6  71      -2.471 -24.210  14.957  0.00  0.00      C1   C
ATOM    551  O   GLY 6  71      -2.928 -25.361  14.968  0.00  0.00      C1   O
ATOM    552  N   ASN 6  72      -2.642 -23.342  15.979  0.00  0.00      C1   N
ATOM    553  CA  ASN 6  72      -3.111 -23.594  17.379  0.00  0.00      C1   C
ATOM    554  C   ASN 6  72      -2.315 -24.489  18.313  0.00  0.00      C1   C
ATOM    555  O   ASN 6  72      -2.855 -24.972  19.326  0.00  0.00      C1   O
ATOM    556  CB  ASN 6  72      -4.622 -23.932  17.358  0.00  0.00      C1   C
ATOM    557  CG  ASN 6  72      -5.275 -23.182  18.555  0.00  0.00      C1   C
ATOM    558  OD1 ASN 6  72      -4.684 -22.294  19.207  0.00  0.00      C1   O
ATOM    559  ND2 ASN 6  72      -6.485 -23.375  18.845  0.00  0.00      C1   N
ATOM    560  N   VAL 6  73      -1.035 -24.702  18.035  0.00  0.00      C1   N
ATOM    561  CA  VAL 6  73      -0.243 -25.662  18.716  0.00  0.00      C1   C
ATOM    562  C   VAL 6  73       1.261 -25.179  18.802  0.00  0.00      C1   C
ATOM    563  O   VAL 6  73       1.680 -24.186  18.260  0.00  0.00      C1   O
ATOM    564  CB  VAL 6  73      -0.342 -27.083  18.045  0.00  0.00      C1   C
ATOM    565  CG1 VAL 6  73      -1.672 -27.804  18.042  0.00  0.00      C1   C
ATOM    566  CG2 VAL 6  73       0.177 -27.075  16.621  0.00  0.00      C1   C
ATOM    567  N   GLN 6  74       1.957 -25.832  19.690  0.00  0.00      C1   N
ATOM    568  CA  GLN 6  74       3.354 -25.607  20.069  0.00  0.00      C1   C
ATOM    569  C   GLN 6  74       4.364 -26.162  19.092  0.00  0.00      C1   C
ATOM    570  O   GLN 6  74       4.508 -27.355  18.809  0.00  0.00      C1   O
ATOM    571  CB  GLN 6  74       3.564 -26.284  21.421  0.00  0.00      C1   C
ATOM    572  CG  GLN 6  74       4.769 -25.685  22.071  0.00  0.00      C1   C
ATOM    573  CD  GLN 6  74       5.289 -26.408  23.313  0.00  0.00      C1   C
ATOM    574  NE2 GLN 6  74       6.153 -25.811  24.097  0.00  0.00      C1   N
ATOM    575  OE1 GLN 6  74       4.821 -27.529  23.591  0.00  0.00      C1   O
ATOM    576  N   LEU 6  75       5.103 -25.224  18.493  0.00  0.00      C1   N
ATOM    577  CA  LEU 6  75       6.283 -25.596  17.707  0.00  0.00      C1   C
ATOM    578  C   LEU 6  75       7.527 -26.004  18.566  0.00  0.00      C1   C
ATOM    579  O   LEU 6  75       7.920 -25.323  19.518  0.00  0.00      C1   O
ATOM    580  CB  LEU 6  75       6.629 -24.507  16.635  0.00  0.00      C1   C
ATOM    581  CG  LEU 6  75       5.648 -24.432  15.388  0.00  0.00      C1   C
ATOM    582  CD1 LEU 6  75       6.299 -23.462  14.392  0.00  0.00      C1   C
ATOM    583  CD2 LEU 6  75       5.598 -25.763  14.708  0.00  0.00      C1   C
ATOM    584  N   ARG 6  76       8.327 -27.005  18.118  0.00  0.00      C1   N
ATOM    585  CA  ARG 6  76       9.322 -27.676  18.903  0.00  0.00      C1   C
ATOM    586  C   ARG 6  76      10.625 -26.840  18.932  0.00  0.00      C1   C
ATOM    587  O   ARG 6  76      11.507 -27.012  18.083  0.00  0.00      C1   O
ATOM    588  CB  ARG 6  76       9.455 -29.146  18.358  0.00  0.00      C1   C
ATOM    589  CG  ARG 6  76      10.292 -30.084  19.236  0.00  0.00      C1   C
ATOM    590  CD  ARG 6  76       9.864 -29.913  20.712  0.00  0.00      C1   C
ATOM    591  NE  ARG 6  76      10.313 -31.130  21.445  0.00  0.00      C1   N
ATOM    592  CZ  ARG 6  76       9.833 -31.619  22.580  0.00  0.00      C1   C
ATOM    593  NH1 ARG 6  76       8.963 -31.071  23.337  0.00  0.00      C1   N
ATOM    594  NH2 ARG 6  76      10.386 -32.673  23.149  0.00  0.00      C1   N
ATOM    595  N   VAL 6  77      10.846 -26.078  20.014  0.00  0.00      C1   N
ATOM    596  CA  VAL 6  77      12.121 -25.387  20.215  0.00  0.00      C1   C
ATOM    597  C   VAL 6  77      13.238 -26.357  20.649  0.00  0.00      C1   C
ATOM    598  O   VAL 6  77      13.151 -26.889  21.725  0.00  0.00      C1   O
ATOM    599  CB  VAL 6  77      11.952 -24.068  21.054  0.00  0.00      C1   C
ATOM    600  CG1 VAL 6  77      13.354 -23.492  21.233  0.00  0.00      C1   C
ATOM    601  CG2 VAL 6  77      11.149 -23.084  20.286  0.00  0.00      C1   C
ATOM    602  N   ILE 6  78      14.301 -26.458  19.821  0.00  0.00      C1   N
ATOM    603  CA  ILE 6  78      15.474 -27.235  20.107  0.00  0.00      C1   C
ATOM    604  C   ILE 6  78      16.770 -26.431  20.305  0.00  0.00      C1   C
ATOM    605  O   ILE 6  78      17.793 -26.993  20.628  0.00  0.00      C1   O
ATOM    606  CB  ILE 6  78      15.688 -28.243  19.011  0.00  0.00      C1   C
ATOM    607  CG1 ILE 6  78      16.007 -27.544  17.674  0.00  0.00      C1   C
ATOM    608  CG2 ILE 6  78      14.461 -29.160  18.862  0.00  0.00      C1   C
ATOM    609  CD1 ILE 6  78      16.158 -28.484  16.410  0.00  0.00      C1   C
ATOM    610  N   GLY 6  79      16.742 -25.117  20.230  0.00  0.00      C1   N
ATOM    611  CA  GLY 6  79      17.876 -24.176  20.545  0.00  0.00      C1   C
ATOM    612  C   GLY 6  79      17.699 -22.727  20.075  0.00  0.00      C1   C
ATOM    613  O   GLY 6  79      16.692 -22.250  19.524  0.00  0.00      C1   O
ATOM    614  N   HIS 6  80      18.762 -21.945  20.276  0.00  0.00      C1   N
ATOM    615  CA  HIS 6  80      18.771 -20.372  20.133  0.00  0.00      C1   C
ATOM    616  C   HIS 6  80      20.194 -19.736  20.309  0.00  0.00      C1   C
ATOM    617  O   HIS 6  80      21.158 -20.396  20.815  0.00  0.00      C1   O
ATOM    618  CB  HIS 6  80      17.958 -19.722  21.290  0.00  0.00      C1   C
ATOM    619  CG  HIS 6  80      18.318 -20.177  22.701  0.00  0.00      C1   C
ATOM    620  ND1 HIS 6  80      17.635 -21.065  23.431  0.00  0.00      C1   N
ATOM    621  CD2 HIS 6  80      19.210 -19.577  23.475  0.00  0.00      C1   C
ATOM    622  CE1 HIS 6  80      18.001 -20.936  24.705  0.00  0.00      C1   C
ATOM    623  NE2 HIS 6  80      18.999 -20.078  24.785  0.00  0.00      C1   N
ATOM    624  N   SER 6  81      20.332 -18.560  19.670  0.00  0.00      C1   N
ATOM    625  CA  SER 6  81      21.516 -17.630  19.568  0.00  0.00      C1   C
ATOM    626  C   SER 6  81      21.079 -16.255  19.165  0.00  0.00      C1   C
ATOM    627  O   SER 6  81      19.902 -15.961  19.048  0.00  0.00      C1   O
ATOM    628  CB  SER 6  81      22.572 -18.179  18.668  0.00  0.00      C1   C
ATOM    629  OG  SER 6  81      22.006 -18.848  17.612  0.00  0.00      C1   O
ATOM    630  N   MET 6  82      22.028 -15.342  18.981  0.00  0.00      C1   N
ATOM    631  CA  MET 6  82      21.841 -13.926  18.545  0.00  0.00      C1   C
ATOM    632  C   MET 6  82      22.903 -13.601  17.551  0.00  0.00      C1   C
ATOM    633  O   MET 6  82      24.004 -14.092  17.635  0.00  0.00      C1   O
ATOM    634  CB  MET 6  82      21.856 -13.047  19.796  0.00  0.00      C1   C
ATOM    635  CG  MET 6  82      20.540 -13.009  20.732  0.00  0.00      C1   C
ATOM    636  SD  MET 6  82      20.600 -12.173  22.423  0.00  0.00      C1   S
ATOM    637  CE  MET 6  82      22.210 -12.838  22.991  0.00  0.00      C1   C
ATOM    638  N   GLN 6  83      22.584 -12.796  16.553  0.00  0.00      C1   N
ATOM    639  CA  GLN 6  83      23.468 -12.137  15.622  0.00  0.00      C1   C
ATOM    640  C   GLN 6  83      23.195 -10.663  15.675  0.00  0.00      C1   C
ATOM    641  O   GLN 6  83      22.082 -10.246  15.306  0.00  0.00      C1   O
ATOM    642  CB  GLN 6  83      23.103 -12.811  14.292  0.00  0.00      C1   C
ATOM    643  CG  GLN 6  83      24.100 -12.449  13.190  0.00  0.00      C1   C
ATOM    644  CD  GLN 6  83      23.609 -12.838  11.843  0.00  0.00      C1   C
ATOM    645  OE1 GLN 6  83      23.880 -13.933  11.447  0.00  0.00      C1   O
ATOM    646  NE2 GLN 6  83      22.798 -12.041  11.328  0.00  0.00      C1   N
ATOM    647  N   ASN 6  84      24.155  -9.930  16.290  0.00  0.00      C1   N
ATOM    648  CA  ASN 6  84      24.111  -8.471  16.582  0.00  0.00      C1   C
ATOM    649  C   ASN 6  84      23.041  -8.131  17.599  0.00  0.00      C1   C
ATOM    650  O   ASN 6  84      23.256  -8.288  18.779  0.00  0.00      C1   O
ATOM    651  CB  ASN 6  84      24.014  -7.691  15.228  0.00  0.00      C1   C
ATOM    652  CG  ASN 6  84      25.047  -8.109  14.196  0.00  0.00      C1   C
ATOM    653  OD1 ASN 6  84      26.212  -7.773  14.389  0.00  0.00      C1   O
ATOM    654  ND2 ASN 6  84      24.718  -8.895  13.188  0.00  0.00      C1   N
ATOM    655  N   CYS 6  85      21.857  -7.655  17.131  0.00  0.00      C1   N
ATOM    656  CA  CYS 6  85      20.654  -7.382  17.918  0.00  0.00      C1   C
ATOM    657  C   CYS 6  85      19.392  -8.300  17.528  0.00  0.00      C1   C
ATOM    658  O   CYS 6  85      18.250  -7.904  17.832  0.00  0.00      C1   O
ATOM    659  CB  CYS 6  85      20.396  -5.835  17.921  0.00  0.00      C1   C
ATOM    660  SG  CYS 6  85      21.747  -4.852  18.604  0.00  0.00      C1   S
ATOM    661  N   VAL 6  86      19.501  -9.452  16.865  0.00  0.00      C1   N
ATOM    662  CA  VAL 6  86      18.438 -10.289  16.412  0.00  0.00      C1   C
ATOM    663  C   VAL 6  86      18.563 -11.653  17.069  0.00  0.00      C1   C
ATOM    664  O   VAL 6  86      19.549 -12.360  16.929  0.00  0.00      C1   O
ATOM    665  CB  VAL 6  86      18.460 -10.304  14.863  0.00  0.00      C1   C
ATOM    666  CG1 VAL 6  86      18.110 -11.572  14.028  0.00  0.00      C1   C
ATOM    667  CG2 VAL 6  86      17.423  -9.279  14.312  0.00  0.00      C1   C
ATOM    668  N   LEU 6  87      17.453 -11.970  17.782  0.00  0.00      C1   N
ATOM    669  CA  LEU 6  87      17.099 -13.256  18.389  0.00  0.00      C1   C
ATOM    670  C   LEU 6  87      16.902 -14.271  17.199  0.00  0.00      C1   C
ATOM    671  O   LEU 6  87      16.162 -13.946  16.261  0.00  0.00      C1   O
ATOM    672  CB  LEU 6  87      15.933 -13.019  19.326  0.00  0.00      C1   C
ATOM    673  CG  LEU 6  87      15.481 -14.318  19.976  0.00  0.00      C1   C
ATOM    674  CD1 LEU 6  87      16.597 -14.755  20.936  0.00  0.00      C1   C
ATOM    675  CD2 LEU 6  87      14.151 -14.351  20.761  0.00  0.00      C1   C
ATOM    676  N   LYS 6  88      17.489 -15.503  17.304  0.00  0.00      C1   N
ATOM    677  CA  LYS 6  88      17.267 -16.576  16.291  0.00  0.00      C1   C
ATOM    678  C   LYS 6  88      16.842 -17.925  16.948  0.00  0.00      C1   C
ATOM    679  O   LYS 6  88      17.741 -18.676  17.463  0.00  0.00      C1   O
ATOM    680  CB  LYS 6  88      18.515 -16.685  15.457  0.00  0.00      C1   C
ATOM    681  CG  LYS 6  88      18.784 -15.508  14.469  0.00  0.00      C1   C
ATOM    682  CD  LYS 6  88      19.905 -15.726  13.426  0.00  0.00      C1   C
ATOM    683  CE  LYS 6  88      19.884 -17.000  12.624  0.00  0.00      C1   C
ATOM    684  NZ  LYS 6  88      21.078 -17.023  11.683  0.00  0.00      C1   N
ATOM    685  N   LEU 6  89      15.520 -18.215  17.010  0.00  0.00      C1   N
ATOM    686  CA  LEU 6  89      15.015 -19.465  17.566  0.00  0.00      C1   C
ATOM    687  C   LEU 6  89      15.033 -20.711  16.629  0.00  0.00      C1   C
ATOM    688  O   LEU 6  89      14.378 -20.684  15.580  0.00  0.00      C1   O
ATOM    689  CB  LEU 6  89      13.685 -19.224  18.253  0.00  0.00      C1   C
ATOM    690  CG  LEU 6  89      13.605 -17.968  19.150  0.00  0.00      C1   C
ATOM    691  CD1 LEU 6  89      12.137 -17.847  19.508  0.00  0.00      C1   C
ATOM    692  CD2 LEU 6  89      14.432 -18.098  20.487  0.00  0.00      C1   C
ATOM    693  N   LYS 6  90      15.729 -21.808  16.976  0.00  0.00      C1   N
ATOM    694  CA  LYS 6  90      15.764 -23.027  16.196  0.00  0.00      C1   C
ATOM    695  C   LYS 6  90      14.627 -24.014  16.576  0.00  0.00      C1   C
ATOM    696  O   LYS 6  90      14.716 -24.479  17.701  0.00  0.00      C1   O
ATOM    697  CB  LYS 6  90      17.163 -23.657  16.071  0.00  0.00      C1   C
ATOM    698  CG  LYS 6  90      17.300 -24.630  14.856  0.00  0.00      C1   C
ATOM    699  CD  LYS 6  90      18.639 -25.235  14.691  0.00  0.00      C1   C
ATOM    700  CE  LYS 6  90      18.540 -26.304  13.578  0.00  0.00      C1   C
ATOM    701  NZ  LYS 6  90      19.759 -27.003  13.336  0.00  0.00      C1   N
ATOM    702  N   VAL 6  91      13.706 -24.379  15.622  0.00  0.00      C1   N
ATOM    703  CA  VAL 6  91      12.641 -25.415  15.800  0.00  0.00      C1   C
ATOM    704  C   VAL 6  91      12.966 -26.696  15.136  0.00  0.00      C1   C
ATOM    705  O   VAL 6  91      14.009 -26.807  14.511  0.00  0.00      C1   O
ATOM    706  CB  VAL 6  91      11.227 -24.946  15.448  0.00  0.00      C1   C
ATOM    707  CG1 VAL 6  91      10.703 -23.901  16.507  0.00  0.00      C1   C
ATOM    708  CG2 VAL 6  91      11.106 -24.391  14.052  0.00  0.00      C1   C
ATOM    709  N   ASP 6  92      12.230 -27.738  15.389  0.00  0.00      C1   N
ATOM    710  CA  ASP 6  92      12.490 -29.120  14.792  0.00  0.00      C1   C
ATOM    711  C   ASP 6  92      11.921 -29.288  13.413  0.00  0.00      C1   C
ATOM    712  O   ASP 6  92      12.296 -30.268  12.765  0.00  0.00      C1   O
ATOM    713  CB  ASP 6  92      11.833 -30.184  15.710  0.00  0.00      C1   C
ATOM    714  CG  ASP 6  92      12.602 -31.455  15.834  0.00  0.00      C1   C
ATOM    715  OD1 ASP 6  92      13.813 -31.451  15.460  0.00  0.00      C1   O
ATOM    716  OD2 ASP 6  92      12.046 -32.485  16.397  0.00  0.00      C1   O
ATOM    717  N   THR 6  93      11.147 -28.376  12.870  0.00  0.00      C1   N
ATOM    718  CA  THR 6  93      10.494 -28.428  11.540  0.00  0.00      C1   C
ATOM    719  C   THR 6  93      10.886 -27.187  10.714  0.00  0.00      C1   C
ATOM    720  O   THR 6  93      10.752 -26.100  11.220  0.00  0.00      C1   O
ATOM    721  CB  THR 6  93       8.988 -28.617  11.634  0.00  0.00      C1   C
ATOM    722  OG1 THR 6  93       8.438 -27.567  12.332  0.00  0.00      C1   O
ATOM    723  CG2 THR 6  93       8.499 -29.867  12.254  0.00  0.00      C1   C
ATOM    724  N   ALA 6  94      11.128 -27.396   9.410  0.00  0.00      C1   N
ATOM    725  CA  ALA 6  94      11.336 -26.204   8.577  0.00  0.00      C1   C
ATOM    726  C   ALA 6  94       9.912 -25.774   8.017  0.00  0.00      C1   C
ATOM    727  O   ALA 6  94       9.125 -26.614   7.546  0.00  0.00      C1   O
ATOM    728  CB  ALA 6  94      12.353 -26.515   7.448  0.00  0.00      C1   C
ATOM    729  N   ASN 6  95       9.556 -24.510   8.066  0.00  0.00      C1   N
ATOM    730  CA  ASN 6  95       8.410 -23.857   7.473  0.00  0.00      C1   C
ATOM    731  C   ASN 6  95       8.184 -24.151   5.957  0.00  0.00      C1   C
ATOM    732  O   ASN 6  95       8.969 -23.729   5.137  0.00  0.00      C1   O
ATOM    733  CB  ASN 6  95       8.370 -22.255   7.613  0.00  0.00      C1   C
ATOM    734  CG  ASN 6  95       7.062 -21.591   7.291  0.00  0.00      C1   C
ATOM    735  OD1 ASN 6  95       5.938 -22.146   7.159  0.00  0.00      C1   O
ATOM    736  ND2 ASN 6  95       7.107 -20.304   7.064  0.00  0.00      C1   N
ATOM    737  N   PRO 6  96       7.073 -24.849   5.576  0.00  0.00      C1   N
ATOM    738  CA  PRO 6  96       6.714 -25.156   4.137  0.00  0.00      C1   C
ATOM    739  C   PRO 6  96       6.415 -23.942   3.245  0.00  0.00      C1   C
ATOM    740  O   PRO 6  96       6.389 -23.953   2.016  0.00  0.00      C1   O
ATOM    741  CB  PRO 6  96       5.512 -26.068   4.134  0.00  0.00      C1   C
ATOM    742  CG  PRO 6  96       5.467 -26.567   5.545  0.00  0.00      C1   C
ATOM    743  CD  PRO 6  96       6.187 -25.634   6.455  0.00  0.00      C1   C
ATOM    744  N   LYS 6  97       6.143 -22.749   3.902  0.00  0.00      C1   N
ATOM    745  CA  LYS 6  97       6.011 -21.369   3.350  0.00  0.00      C1   C
ATOM    746  C   LYS 6  97       7.358 -20.583   3.484  0.00  0.00      C1   C
ATOM    747  O   LYS 6  97       7.339 -19.395   3.821  0.00  0.00      C1   O
ATOM    748  CB  LYS 6  97       4.673 -20.734   3.900  0.00  0.00      C1   C
ATOM    749  CG  LYS 6  97       3.509 -21.235   3.006  0.00  0.00      C1   C
ATOM    750  CD  LYS 6  97       2.212 -20.751   3.695  0.00  0.00      C1   C
ATOM    751  CE  LYS 6  97       1.143 -21.795   3.758  0.00  0.00      C1   C
ATOM    752  NZ  LYS 6  97      -0.128 -21.222   4.230  0.00  0.00      C1   N
ATOM    753  N   THR 6  98       8.364 -21.195   3.046  0.00  0.00      C1   N
ATOM    754  CA  THR 6  98       9.726 -20.576   2.857  0.00  0.00      C1   C
ATOM    755  C   THR 6  98       9.937 -20.192   1.388  0.00  0.00      C1   C
ATOM    756  O   THR 6  98       9.713 -21.016   0.576  0.00  0.00      C1   O
ATOM    757  CB  THR 6  98      10.936 -21.408   3.395  0.00  0.00      C1   C
ATOM    758  OG1 THR 6  98      10.735 -21.489   4.781  0.00  0.00      C1   O
ATOM    759  CG2 THR 6  98      12.268 -20.783   3.231  0.00  0.00      C1   C
ATOM    760  N   PRO 6  99      10.344 -18.944   1.112  0.00  0.00      C1   N
ATOM    761  CA  PRO 6  99      10.503 -18.408  -0.256  0.00  0.00      C1   C
ATOM    762  C   PRO 6  99      11.898 -18.688  -0.896  0.00  0.00      C1   C
ATOM    763  O   PRO 6  99      12.804 -19.145  -0.267  0.00  0.00      C1   O
ATOM    764  CB  PRO 6  99      10.333 -16.911  -0.090  0.00  0.00      C1   C
ATOM    765  CG  PRO 6  99       9.533 -16.672   1.125  0.00  0.00      C1   C
ATOM    766  CD  PRO 6  99      10.050 -17.823   1.998  0.00  0.00      C1   C
ATOM    767  N   LYS 6 100      12.159 -18.367  -2.139  0.00  0.00      C1   N
ATOM    768  CA  LYS 6 100      13.593 -18.314  -2.703  0.00  0.00      C1   C
ATOM    769  C   LYS 6 100      14.025 -16.969  -2.123  0.00  0.00      C1   C
ATOM    770  O   LYS 6 100      13.526 -15.930  -2.565  0.00  0.00      C1   O
ATOM    771  CB  LYS 6 100      13.623 -18.446  -4.202  0.00  0.00      C1   C
ATOM    772  CG  LYS 6 100      15.044 -18.444  -4.808  0.00  0.00      C1   C
ATOM    773  CD  LYS 6 100      14.945 -18.426  -6.348  0.00  0.00      C1   C
ATOM    774  CE  LYS 6 100      16.342 -18.480  -6.973  0.00  0.00      C1   C
ATOM    775  NZ  LYS 6 100      16.193 -18.632  -8.409  0.00  0.00      C1   N
ATOM    776  N   TYR 6 101      14.855 -16.985  -1.091  0.00  0.00      C1   N
ATOM    777  CA  TYR 6 101      15.039 -15.798  -0.285  0.00  0.00      C1   C
ATOM    778  C   TYR 6 101      16.505 -15.433   0.088  0.00  0.00      C1   C
ATOM    779  O   TYR 6 101      17.442 -16.235   0.169  0.00  0.00      C1   O
ATOM    780  CB  TYR 6 101      14.231 -15.833   0.965  0.00  0.00      C1   C
ATOM    781  CG  TYR 6 101      14.800 -16.572   2.146  0.00  0.00      C1   C
ATOM    782  CD1 TYR 6 101      14.387 -17.840   2.447  0.00  0.00      C1   C
ATOM    783  CD2 TYR 6 101      15.684 -15.980   3.051  0.00  0.00      C1   C
ATOM    784  CE1 TYR 6 101      14.973 -18.489   3.507  0.00  0.00      C1   C
ATOM    785  CE2 TYR 6 101      16.414 -16.662   4.055  0.00  0.00      C1   C
ATOM    786  CZ  TYR 6 101      16.069 -17.974   4.257  0.00  0.00      C1   C
ATOM    787  OH  TYR 6 101      16.607 -18.698   5.284  0.00  0.00      C1   O
ATOM    788  N   LYS 6 102      16.700 -14.124   0.244  0.00  0.00      C1   N
ATOM    789  CA  LYS 6 102      17.873 -13.448   0.811  0.00  0.00      C1   C
ATOM    790  C   LYS 6 102      17.479 -12.487   1.926  0.00  0.00      C1   C
ATOM    791  O   LYS 6 102      16.329 -12.102   2.017  0.00  0.00      C1   O
ATOM    792  CB  LYS 6 102      18.769 -12.855  -0.248  0.00  0.00      C1   C
ATOM    793  CG  LYS 6 102      18.080 -12.111  -1.453  0.00  0.00      C1   C
ATOM    794  CD  LYS 6 102      19.037 -11.617  -2.493  0.00  0.00      C1   C
ATOM    795  CE  LYS 6 102      18.326 -10.893  -3.568  0.00  0.00      C1   C
ATOM    796  NZ  LYS 6 102      19.010 -11.072  -4.869  0.00  0.00      C1   N
ATOM    797  N   PHE 6 103      18.507 -12.153   2.703  0.00  0.00      C1   N
ATOM    798  CA  PHE 6 103      18.540 -11.041   3.661  0.00  0.00      C1   C
ATOM    799  C   PHE 6 103      19.382  -9.969   3.023  0.00  0.00      C1   C
ATOM    800  O   PHE 6 103      20.518 -10.232   2.619  0.00  0.00      C1   O
ATOM    801  CB  PHE 6 103      19.080 -11.593   4.994  0.00  0.00      C1   C
ATOM    802  CG  PHE 6 103      18.286 -12.710   5.628  0.00  0.00      C1   C
ATOM    803  CD1 PHE 6 103      16.907 -12.471   5.856  0.00  0.00      C1   C
ATOM    804  CD2 PHE 6 103      18.910 -13.909   6.029  0.00  0.00      C1   C
ATOM    805  CE1 PHE 6 103      16.189 -13.431   6.582  0.00  0.00      C1   C
ATOM    806  CE2 PHE 6 103      18.132 -14.849   6.685  0.00  0.00      C1   C
ATOM    807  CZ  PHE 6 103      16.785 -14.628   6.997  0.00  0.00      C1   C
ATOM    808  N   VAL 6 104      18.854  -8.724   2.930  0.00  0.00      C1   N
ATOM    809  CA  VAL 6 104      19.509  -7.467   2.474  0.00  0.00      C1   C
ATOM    810  C   VAL 6 104      19.171  -6.227   3.315  0.00  0.00      C1   C
ATOM    811  O   VAL 6 104      18.367  -6.192   4.196  0.00  0.00      C1   O
ATOM    812  CB  VAL 6 104      19.131  -7.217   0.938  0.00  0.00      C1   C
ATOM    813  CG1 VAL 6 104      19.515  -8.436  -0.013  0.00  0.00      C1   C
ATOM    814  CG2 VAL 6 104      17.645  -7.014   0.788  0.00  0.00      C1   C
ATOM    815  N   ARG 6 105      20.006  -5.211   3.067  0.00  0.00      C1   N
ATOM    816  CA  ARG 6 105      19.879  -3.913   3.818  0.00  0.00      C1   C
ATOM    817  C   ARG 6 105      19.446  -2.853   2.917  0.00  0.00      C1   C
ATOM    818  O   ARG 6 105      19.894  -2.752   1.749  0.00  0.00      C1   O
ATOM    819  CB  ARG 6 105      21.249  -3.669   4.583  0.00  0.00      C1   C
ATOM    820  CG  ARG 6 105      21.108  -2.471   5.616  0.00  0.00      C1   C
ATOM    821  CD  ARG 6 105      22.391  -2.177   6.342  0.00  0.00      C1   C
ATOM    822  NE  ARG 6 105      22.248  -1.097   7.302  0.00  0.00      C1   N
ATOM    823  CZ  ARG 6 105      21.752  -1.150   8.564  0.00  0.00      C1   C
ATOM    824  NH1 ARG 6 105      21.330  -2.298   9.056  0.00  0.00      C1   N
ATOM    825  NH2 ARG 6 105      21.661  -0.040   9.249  0.00  0.00      C1   N
ATOM    826  N   ILE 6 106      18.555  -1.989   3.428  0.00  0.00      C1   N
ATOM    827  CA  ILE 6 106      18.074  -0.754   2.730  0.00  0.00      C1   C
ATOM    828  C   ILE 6 106      19.174   0.309   2.710  0.00  0.00      C1   C
ATOM    829  O   ILE 6 106      19.776   0.775   3.672  0.00  0.00      C1   O
ATOM    830  CB  ILE 6 106      16.667  -0.336   3.326  0.00  0.00      C1   C
ATOM    831  CG1 ILE 6 106      15.608  -1.415   3.291  0.00  0.00      C1   C
ATOM    832  CG2 ILE 6 106      16.247   0.954   2.658  0.00  0.00      C1   C
ATOM    833  CD1 ILE 6 106      14.510  -1.004   4.361  0.00  0.00      C1   C
ATOM    834  N   GLN 6 107      19.305   0.871   1.554  0.00  0.00      C1   N
ATOM    835  CA  GLN 6 107      20.086   1.949   1.116  0.00  0.00      C1   C
ATOM    836  C   GLN 6 107      19.447   3.347   1.294  0.00  0.00      C1   C
ATOM    837  O   GLN 6 107      18.239   3.481   1.265  0.00  0.00      C1   O
ATOM    838  CB  GLN 6 107      20.669   1.720  -0.364  0.00  0.00      C1   C
ATOM    839  CG  GLN 6 107      21.121   0.332  -0.690  0.00  0.00      C1   C
ATOM    840  CD  GLN 6 107      22.296  -0.158   0.075  0.00  0.00      C1   C
ATOM    841  OE1 GLN 6 107      23.416   0.388  -0.054  0.00  0.00      C1   O
ATOM    842  NE2 GLN 6 107      22.146  -1.048   1.027  0.00  0.00      C1   N
ATOM    843  N   PRO 6 108      20.311   4.409   1.335  0.00  0.00      C1   N
ATOM    844  CA  PRO 6 108      19.800   5.777   1.426  0.00  0.00      C1   C
ATOM    845  C   PRO 6 108      18.742   6.081   0.340  0.00  0.00      C1   C
ATOM    846  O   PRO 6 108      18.895   5.602  -0.809  0.00  0.00      C1   O
ATOM    847  CB  PRO 6 108      21.059   6.686   1.251  0.00  0.00      C1   C
ATOM    848  CG  PRO 6 108      22.176   5.802   1.870  0.00  0.00      C1   C
ATOM    849  CD  PRO 6 108      21.795   4.354   1.373  0.00  0.00      C1   C
ATOM    850  N   GLY 6 109      17.583   6.595   0.738  0.00  0.00      C1   N
ATOM    851  CA  GLY 6 109      16.509   6.925  -0.193  0.00  0.00      C1   C
ATOM    852  C   GLY 6 109      15.677   5.761  -0.698  0.00  0.00      C1   C
ATOM    853  O   GLY 6 109      14.586   5.951  -1.293  0.00  0.00      C1   O
ATOM    854  N   GLN 6 110      16.170   4.547  -0.660  0.00  0.00      C1   N
ATOM    855  CA  GLN 6 110      15.496   3.433  -1.336  0.00  0.00      C1   C
ATOM    856  C   GLN 6 110      14.223   3.015  -0.587  0.00  0.00      C1   C
ATOM    857  O   GLN 6 110      13.987   3.298   0.604  0.00  0.00      C1   O
ATOM    858  CB  GLN 6 110      16.527   2.286  -1.678  0.00  0.00      C1   C
ATOM    859  CG  GLN 6 110      17.414   2.617  -2.816  0.00  0.00      C1   C
ATOM    860  CD  GLN 6 110      18.314   1.488  -3.241  0.00  0.00      C1   C
ATOM    861  OE1 GLN 6 110      18.033   0.335  -2.979  0.00  0.00      C1   O
ATOM    862  NE2 GLN 6 110      19.344   1.801  -3.957  0.00  0.00      C1   N
ATOM    863  N   THR 6 111      13.262   2.398  -1.299  0.00  0.00      C1   N
ATOM    864  CA  THR 6 111      11.944   1.898  -0.867  0.00  0.00      C1   C
ATOM    865  C   THR 6 111      11.934   0.446  -0.273  0.00  0.00      C1   C
ATOM    866  O   THR 6 111      12.739  -0.428  -0.557  0.00  0.00      C1   O
ATOM    867  CB  THR 6 111      10.913   2.057  -1.981  0.00  0.00      C1   C
ATOM    868  OG1 THR 6 111      11.419   1.700  -3.217  0.00  0.00      C1   O
ATOM    869  CG2 THR 6 111      10.533   3.559  -2.058  0.00  0.00      C1   C
ATOM    870  N   PHE 6 112      10.846   0.120   0.406  0.00  0.00      C1   N
ATOM    871  CA  PHE 6 112      10.578  -1.214   0.899  0.00  0.00      C1   C
ATOM    872  C   PHE 6 112       9.134  -1.340   1.346  0.00  0.00      C1   C
ATOM    873  O   PHE 6 112       8.492  -0.349   1.609  0.00  0.00      C1   O
ATOM    874  CB  PHE 6 112      11.550  -1.586   2.054  0.00  0.00      C1   C
ATOM    875  CG  PHE 6 112      11.381  -0.662   3.280  0.00  0.00      C1   C
ATOM    876  CD1 PHE 6 112      11.898   0.656   3.314  0.00  0.00      C1   C
ATOM    877  CD2 PHE 6 112      10.952  -1.299   4.475  0.00  0.00      C1   C
ATOM    878  CE1 PHE 6 112      11.707   1.380   4.547  0.00  0.00      C1   C
ATOM    879  CE2 PHE 6 112      10.787  -0.568   5.651  0.00  0.00      C1   C
ATOM    880  CZ  PHE 6 112      11.061   0.763   5.696  0.00  0.00      C1   C
ATOM    881  N   SER 6 113       8.590  -2.548   1.282  0.00  0.00      C1   N
ATOM    882  CA  SER 6 113       7.233  -2.816   1.727  0.00  0.00      C1   C
ATOM    883  C   SER 6 113       7.231  -3.474   3.074  0.00  0.00      C1   C
ATOM    884  O   SER 6 113       7.820  -4.482   3.230  0.00  0.00      C1   O
ATOM    885  CB  SER 6 113       6.476  -3.587   0.597  0.00  0.00      C1   C
ATOM    886  OG  SER 6 113       6.385  -2.720  -0.561  0.00  0.00      C1   O
ATOM    887  N   VAL 6 114       6.515  -2.872   4.060  0.00  0.00      C1   N
ATOM    888  CA  VAL 6 114       6.210  -3.315   5.422  0.00  0.00      C1   C
ATOM    889  C   VAL 6 114       4.838  -4.045   5.451  0.00  0.00      C1   C
ATOM    890  O   VAL 6 114       3.841  -3.366   5.237  0.00  0.00      C1   O
ATOM    891  CB  VAL 6 114       6.253  -2.127   6.354  0.00  0.00      C1   C
ATOM    892  CG1 VAL 6 114       5.951  -2.577   7.780  0.00  0.00      C1   C
ATOM    893  CG2 VAL 6 114       7.645  -1.389   6.481  0.00  0.00      C1   C
ATOM    894  N   LEU 6 115       4.990  -5.251   6.021  0.00  0.00      C1   N
ATOM    895  CA  LEU 6 115       3.960  -6.223   6.425  0.00  0.00      C1   C
ATOM    896  C   LEU 6 115       3.760  -6.101   7.890  0.00  0.00      C1   C
ATOM    897  O   LEU 6 115       4.502  -6.591   8.749  0.00  0.00      C1   O
ATOM    898  CB  LEU 6 115       4.261  -7.574   5.768  0.00  0.00      C1   C
ATOM    899  CG  LEU 6 115       3.395  -8.705   6.156  0.00  0.00      C1   C
ATOM    900  CD1 LEU 6 115       3.848  -9.418   7.413  0.00  0.00      C1   C
ATOM    901  CD2 LEU 6 115       1.845  -8.424   6.066  0.00  0.00      C1   C
ATOM    902  N   ALA 6 116       2.780  -5.217   8.249  0.00  0.00      C1   N
ATOM    903  CA  ALA 6 116       2.238  -4.968   9.623  0.00  0.00      C1   C
ATOM    904  C   ALA 6 116       1.622  -6.311  10.063  0.00  0.00      C1   C
ATOM    905  O   ALA 6 116       0.620  -6.741   9.521  0.00  0.00      C1   O
ATOM    906  CB  ALA 6 116       1.278  -3.793   9.630  0.00  0.00      C1   C
ATOM    907  N   CYS 6 117       2.194  -6.802  11.179  0.00  0.00      C1   N
ATOM    908  CA  CYS 6 117       1.770  -8.028  11.819  0.00  0.00      C1   C
ATOM    909  C   CYS 6 117       1.372  -7.817  13.199  0.00  0.00      C1   C
ATOM    910  O   CYS 6 117       2.022  -7.220  14.030  0.00  0.00      C1   O
ATOM    911  CB  CYS 6 117       2.843  -9.103  11.560  0.00  0.00      C1   C
ATOM    912  SG  CYS 6 117       2.025 -10.736  11.704  0.00  0.00      C1   S
ATOM    913  N   TYR 6 118       0.173  -8.295  13.606  0.00  0.00      C1   N
ATOM    914  CA  TYR 6 118      -0.220  -8.327  14.987  0.00  0.00      C1   C
ATOM    915  C   TYR 6 118      -0.058  -9.774  15.503  0.00  0.00      C1   C
ATOM    916  O   TYR 6 118      -0.876 -10.712  15.269  0.00  0.00      C1   O
ATOM    917  CB  TYR 6 118      -1.608  -7.668  15.266  0.00  0.00      C1   C
ATOM    918  CG  TYR 6 118      -1.881  -6.240  14.716  0.00  0.00      C1   C
ATOM    919  CD1 TYR 6 118      -3.231  -5.880  14.407  0.00  0.00      C1   C
ATOM    920  CD2 TYR 6 118      -0.893  -5.267  14.465  0.00  0.00      C1   C
ATOM    921  CE1 TYR 6 118      -3.547  -4.615  13.881  0.00  0.00      C1   C
ATOM    922  CE2 TYR 6 118      -1.161  -3.994  13.989  0.00  0.00      C1   C
ATOM    923  CZ  TYR 6 118      -2.485  -3.658  13.655  0.00  0.00      C1   C
ATOM    924  OH  TYR 6 118      -2.703  -2.414  13.108  0.00  0.00      C1   O
ATOM    925  N   ASN 6 119       1.145 -10.031  16.025  0.00  0.00      C1   N
ATOM    926  CA  ASN 6 119       1.632 -11.383  16.671  0.00  0.00      C1   C
ATOM    927  C   ASN 6 119       1.286 -12.609  15.929  0.00  0.00      C1   C
ATOM    928  O   ASN 6 119       0.489 -13.339  16.411  0.00  0.00      C1   O
ATOM    929  CB  ASN 6 119       1.214 -11.384  18.168  0.00  0.00      C1   C
ATOM    930  CG  ASN 6 119       1.655 -10.290  19.057  0.00  0.00      C1   C
ATOM    931  ND2 ASN 6 119       1.064 -10.223  20.199  0.00  0.00      C1   N
ATOM    932  OD1 ASN 6 119       2.545  -9.507  18.742  0.00  0.00      C1   O
ATOM    933  N   GLY 6 120       1.835 -12.845  14.723  0.00  0.00      C1   N
ATOM    934  CA  GLY 6 120       1.485 -13.993  13.847  0.00  0.00      C1   C
ATOM    935  C   GLY 6 120       0.236 -13.900  12.922  0.00  0.00      C1   C
ATOM    936  O   GLY 6 120       0.137 -14.642  11.976  0.00  0.00      C1   O
ATOM    937  N   SER 6 121      -0.721 -12.923  13.087  0.00  0.00      C1   N
ATOM    938  CA  SER 6 121      -1.772 -12.735  12.176  0.00  0.00      C1   C
ATOM    939  C   SER 6 121      -1.627 -11.363  11.511  0.00  0.00      C1   C
ATOM    940  O   SER 6 121      -1.547 -10.355  12.115  0.00  0.00      C1   O
ATOM    941  CB  SER 6 121      -3.134 -13.078  12.807  0.00  0.00      C1   C
ATOM    942  OG  SER 6 121      -3.996 -13.134  11.709  0.00  0.00      C1   O
ATOM    943  N   PRO 6 122      -1.217 -11.364  10.184  0.00  0.00      C1   N
ATOM    944  CA  PRO 6 122      -0.953 -10.167   9.393  0.00  0.00      C1   C
ATOM    945  C   PRO 6 122      -2.155  -9.255   9.232  0.00  0.00      C1   C
ATOM    946  O   PRO 6 122      -3.233  -9.734   8.865  0.00  0.00      C1   O
ATOM    947  CB  PRO 6 122      -0.309 -10.685   8.075  0.00  0.00      C1   C
ATOM    948  CG  PRO 6 122      -0.777 -12.072   7.875  0.00  0.00      C1   C
ATOM    949  CD  PRO 6 122      -1.089 -12.513   9.296  0.00  0.00      C1   C
ATOM    950  N   SER 6 123      -1.976  -7.968   9.442  0.00  0.00      C1   N
ATOM    951  CA  SER 6 123      -3.089  -7.027   9.340  0.00  0.00      C1   C
ATOM    952  C   SER 6 123      -2.971  -5.983   8.263  0.00  0.00      C1   C
ATOM    953  O   SER 6 123      -3.997  -5.369   7.915  0.00  0.00      C1   O
ATOM    954  CB  SER 6 123      -3.379  -6.450  10.722  0.00  0.00      C1   C
ATOM    955  OG  SER 6 123      -2.235  -5.693  11.130  0.00  0.00      C1   O
ATOM    956  N   GLY 6 124      -1.783  -5.724   7.707  0.00  0.00      C1   N
ATOM    957  CA  GLY 6 124      -1.556  -4.610   6.761  0.00  0.00      C1   C
ATOM    958  C   GLY 6 124      -0.262  -4.713   5.915  0.00  0.00      C1   C
ATOM    959  O   GLY 6 124       0.694  -5.426   6.299  0.00  0.00      C1   O
ATOM    960  N   VAL 6 125      -0.185  -3.976   4.817  0.00  0.00      C1   N
ATOM    961  CA  VAL 6 125       0.959  -3.892   3.940  0.00  0.00      C1   C
ATOM    962  C   VAL 6 125       1.057  -2.527   3.248  0.00  0.00      C1   C
ATOM    963  O   VAL 6 125       0.113  -2.060   2.592  0.00  0.00      C1   O
ATOM    964  CB  VAL 6 125       1.219  -5.091   3.011  0.00  0.00      C1   C
ATOM    965  CG1 VAL 6 125       0.065  -5.241   1.975  0.00  0.00      C1   C
ATOM    966  CG2 VAL 6 125       2.646  -5.108   2.381  0.00  0.00      C1   C
ATOM    967  N   TYR 6 126       2.186  -1.853   3.369  0.00  0.00      C1   N
ATOM    968  CA  TYR 6 126       2.446  -0.532   2.784  0.00  0.00      C1   C
ATOM    969  C   TYR 6 126       3.929  -0.428   2.364  0.00  0.00      C1   C
ATOM    970  O   TYR 6 126       4.761  -1.050   2.918  0.00  0.00      C1   O
ATOM    971  CB  TYR 6 126       1.902   0.571   3.684  0.00  0.00      C1   C
ATOM    972  CG  TYR 6 126       2.507   0.803   5.058  0.00  0.00      C1   C
ATOM    973  CD1 TYR 6 126       3.326   1.920   5.314  0.00  0.00      C1   C
ATOM    974  CD2 TYR 6 126       2.367  -0.210   6.064  0.00  0.00      C1   C
ATOM    975  CE1 TYR 6 126       3.895   2.039   6.589  0.00  0.00      C1   C
ATOM    976  CE2 TYR 6 126       3.037  -0.062   7.364  0.00  0.00      C1   C
ATOM    977  CZ  TYR 6 126       3.741   1.076   7.603  0.00  0.00      C1   C
ATOM    978  OH  TYR 6 126       4.467   1.251   8.753  0.00  0.00      C1   O
ATOM    979  N   GLN 6 127       4.217   0.554   1.489  0.00  0.00      C1   N
ATOM    980  CA  GLN 6 127       5.550   0.973   1.152  0.00  0.00      C1   C
ATOM    981  C   GLN 6 127       6.047   2.182   1.938  0.00  0.00      C1   C
ATOM    982  O   GLN 6 127       5.284   3.009   2.351  0.00  0.00      C1   O
ATOM    983  CB  GLN 6 127       5.779   1.096  -0.336  0.00  0.00      C1   C
ATOM    984  CG  GLN 6 127       5.080   2.260  -1.020  0.00  0.00      C1   C
ATOM    985  CD  GLN 6 127       5.740   3.604  -0.874  0.00  0.00      C1   C
ATOM    986  OE1 GLN 6 127       5.389   4.622  -0.301  0.00  0.00      C1   O
ATOM    987  NE2 GLN 6 127       6.857   3.670  -1.532  0.00  0.00      C1   N
ATOM    988  N   CYS 6 128       7.400   2.159   2.160  0.00  0.00      C1   N
ATOM    989  CA  CYS 6 128       8.202   3.113   2.971  0.00  0.00      C1   C
ATOM    990  C   CYS 6 128       9.495   3.479   2.244  0.00  0.00      C1   C
ATOM    991  O   CYS 6 128       9.923   2.868   1.277  0.00  0.00      C1   O
ATOM    992  CB  CYS 6 128       8.442   2.482   4.346  0.00  0.00      C1   C
ATOM    993  SG  CYS 6 128       6.894   2.771   5.434  0.00  0.00      C1   S
ATOM    994  N   ALA 6 129      10.142   4.538   2.745  0.00  0.00      C1   N
ATOM    995  CA  ALA 6 129      11.474   4.853   2.330  0.00  0.00      C1   C
ATOM    996  C   ALA 6 129      12.468   5.108   3.517  0.00  0.00      C1   C
ATOM    997  O   ALA 6 129      12.142   5.791   4.518  0.00  0.00      C1   O
ATOM    998  CB  ALA 6 129      11.458   6.005   1.285  0.00  0.00      C1   C
ATOM    999  N   MET 6 130      13.744   4.770   3.316  0.00  0.00      C1   N
ATOM   1000  CA  MET 6 130      14.849   5.115   4.234  0.00  0.00      C1   C
ATOM   1001  C   MET 6 130      15.301   6.600   4.151  0.00  0.00      C1   C
ATOM   1002  O   MET 6 130      16.305   6.938   3.528  0.00  0.00      C1   O
ATOM   1003  CB  MET 6 130      15.921   4.037   4.200  0.00  0.00      C1   C
ATOM   1004  CG  MET 6 130      15.525   2.824   5.122  0.00  0.00      C1   C
ATOM   1005  SD  MET 6 130      15.334   3.307   6.844  0.00  0.00      C1   S
ATOM   1006  CE  MET 6 130      14.246   2.005   7.487  0.00  0.00      C1   C
ATOM   1007  N   ARG 6 131      14.573   7.466   4.754  0.00  0.00      C1   N
ATOM   1008  CA  ARG 6 131      15.042   8.839   5.057  0.00  0.00      C1   C
ATOM   1009  C   ARG 6 131      16.267   8.812   6.040  0.00  0.00      C1   C
ATOM   1010  O   ARG 6 131      16.272   7.967   6.920  0.00  0.00      C1   O
ATOM   1011  CB  ARG 6 131      13.867   9.766   5.336  0.00  0.00      C1   C
ATOM   1012  CG  ARG 6 131      13.206   9.457   6.685  0.00  0.00      C1   C
ATOM   1013  CD  ARG 6 131      11.989  10.469   6.742  0.00  0.00      C1   C
ATOM   1014  NE  ARG 6 131      12.310  11.812   7.120  0.00  0.00      C1   N
ATOM   1015  CZ  ARG 6 131      11.477  12.866   7.035  0.00  0.00      C1   C
ATOM   1016  NH1 ARG 6 131      10.170  12.801   6.736  0.00  0.00      C1   N
ATOM   1017  NH2 ARG 6 131      11.899  14.043   7.303  0.00  0.00      C1   N
ATOM   1018  N   PRO 6 132      17.119   9.868   5.922  0.00  0.00      C1   N
ATOM   1019  CA  PRO 6 132      18.405  10.002   6.587  0.00  0.00      C1   C
ATOM   1020  C   PRO 6 132      18.328  10.037   8.129  0.00  0.00      C1   C
ATOM   1021  O   PRO 6 132      19.404   9.930   8.758  0.00  0.00      C1   O
ATOM   1022  CB  PRO 6 132      19.121  11.264   6.098  0.00  0.00      C1   C
ATOM   1023  CG  PRO 6 132      18.534  11.361   4.700  0.00  0.00      C1   C
ATOM   1024  CD  PRO 6 132      17.129  10.808   4.848  0.00  0.00      C1   C
ATOM   1025  N   ASN 6 133      17.137  10.301   8.735  0.00  0.00      C1   N
ATOM   1026  CA  ASN 6 133      16.972  10.201  10.152  0.00  0.00      C1   C
ATOM   1027  C   ASN 6 133      16.591   8.858  10.773  0.00  0.00      C1   C
ATOM   1028  O   ASN 6 133      16.773   8.668  11.977  0.00  0.00      C1   O
ATOM   1029  CB  ASN 6 133      16.203  11.409  10.713  0.00  0.00      C1   C
ATOM   1030  CG  ASN 6 133      14.692  11.301  10.479  0.00  0.00      C1   C
ATOM   1031  OD1 ASN 6 133      14.197  10.353   9.951  0.00  0.00      C1   O
ATOM   1032  ND2 ASN 6 133      13.934  12.217  11.096  0.00  0.00      C1   N
ATOM   1033  N   PHE 6 134      16.127   7.923   9.945  0.00  0.00      C1   N
ATOM   1034  CA  PHE 6 134      15.861   6.491  10.281  0.00  0.00      C1   C
ATOM   1035  C   PHE 6 134      14.547   6.149  10.953  0.00  0.00      C1   C
ATOM   1036  O   PHE 6 134      14.321   5.033  11.433  0.00  0.00      C1   O
ATOM   1037  CB  PHE 6 134      17.083   5.739  10.777  0.00  0.00      C1   C
ATOM   1038  CG  PHE 6 134      18.207   5.789   9.827  0.00  0.00      C1   C
ATOM   1039  CD1 PHE 6 134      19.337   6.676  10.056  0.00  0.00      C1   C
ATOM   1040  CD2 PHE 6 134      18.191   5.131   8.600  0.00  0.00      C1   C
ATOM   1041  CE1 PHE 6 134      20.385   6.735   9.149  0.00  0.00      C1   C
ATOM   1042  CE2 PHE 6 134      19.234   5.185   7.650  0.00  0.00      C1   C
ATOM   1043  CZ  PHE 6 134      20.381   5.976   7.923  0.00  0.00      C1   C
ATOM   1044  N   THR 6 135      13.631   7.124  11.028  0.00  0.00      C1   N
ATOM   1045  CA  THR 6 135      12.417   6.876  11.746  0.00  0.00      C1   C
ATOM   1046  C   THR 6 135      11.211   6.994  10.826  0.00  0.00      C1   C
ATOM   1047  O   THR 6 135      11.170   7.905   9.958  0.00  0.00      C1   O
ATOM   1048  CB  THR 6 135      12.360   7.745  13.033  0.00  0.00      C1   C
ATOM   1049  OG1 THR 6 135      12.697   9.056  12.739  0.00  0.00      C1   O
ATOM   1050  CG2 THR 6 135      13.407   7.315  14.062  0.00  0.00      C1   C
ATOM   1051  N   ILE 6 136      10.315   5.968  10.945  0.00  0.00      C1   N
ATOM   1052  CA  ILE 6 136       9.164   5.937  10.070  0.00  0.00      C1   C
ATOM   1053  C   ILE 6 136       7.772   6.031  10.753  0.00  0.00      C1   C
ATOM   1054  O   ILE 6 136       7.666   5.593  11.933  0.00  0.00      C1   O
ATOM   1055  CB  ILE 6 136       9.290   4.665   9.145  0.00  0.00      C1   C
ATOM   1056  CG1 ILE 6 136       9.607   3.346   9.872  0.00  0.00      C1   C
ATOM   1057  CG2 ILE 6 136      10.281   4.846   8.053  0.00  0.00      C1   C
ATOM   1058  CD1 ILE 6 136       9.097   2.074   9.127  0.00  0.00      C1   C
ATOM   1059  N   LYS 6 137       6.690   6.194   9.941  0.00  0.00      C1   N
ATOM   1060  CA  LYS 6 137       5.275   6.167  10.326  0.00  0.00      C1   C
ATOM   1061  C   LYS 6 137       4.850   4.732  10.419  0.00  0.00      C1   C
ATOM   1062  O   LYS 6 137       5.086   3.957   9.547  0.00  0.00      C1   O
ATOM   1063  CB  LYS 6 137       4.465   7.019   9.376  0.00  0.00      C1   C
ATOM   1064  CG  LYS 6 137       4.663   8.579   9.285  0.00  0.00      C1   C
ATOM   1065  CD  LYS 6 137       4.672   9.275  10.619  0.00  0.00      C1   C
ATOM   1066  CE  LYS 6 137       5.097  10.707  10.362  0.00  0.00      C1   C
ATOM   1067  NZ  LYS 6 137       4.490  11.623  11.410  0.00  0.00      C1   N
ATOM   1068  N   GLY 6 138       4.093   4.344  11.481  0.00  0.00      C1   N
ATOM   1069  CA  GLY 6 138       3.627   2.984  11.675  0.00  0.00      C1   C
ATOM   1070  C   GLY 6 138       2.203   2.749  12.074  0.00  0.00      C1   C
ATOM   1071  O   GLY 6 138       1.504   3.581  12.671  0.00  0.00      C1   O
ATOM   1072  N   SER 6 139       1.759   1.512  11.815  0.00  0.00      C1   N
ATOM   1073  CA  SER 6 139       0.396   1.068  11.967  0.00  0.00      C1   C
ATOM   1074  C   SER 6 139       0.263  -0.012  13.031  0.00  0.00      C1   C
ATOM   1075  O   SER 6 139      -0.220  -1.099  12.716  0.00  0.00      C1   O
ATOM   1076  CB  SER 6 139      -0.073   0.673  10.541  0.00  0.00      C1   C
ATOM   1077  OG  SER 6 139       0.808  -0.193   9.814  0.00  0.00      C1   O
ATOM   1078  N   PHE 6 140       0.896   0.219  14.184  0.00  0.00      C1   N
ATOM   1079  CA  PHE 6 140       1.321  -0.777  15.166  0.00  0.00      C1   C
ATOM   1080  C   PHE 6 140       0.455  -0.770  16.420  0.00  0.00      C1   C
ATOM   1081  O   PHE 6 140       0.906  -0.480  17.469  0.00  0.00      C1   O
ATOM   1082  CB  PHE 6 140       2.822  -0.632  15.456  0.00  0.00      C1   C
ATOM   1083  CG  PHE 6 140       3.633  -0.601  14.139  0.00  0.00      C1   C
ATOM   1084  CD1 PHE 6 140       3.395  -1.488  13.097  0.00  0.00      C1   C
ATOM   1085  CD2 PHE 6 140       4.639   0.369  13.906  0.00  0.00      C1   C
ATOM   1086  CE1 PHE 6 140       4.172  -1.473  11.914  0.00  0.00      C1   C
ATOM   1087  CE2 PHE 6 140       5.407   0.410  12.719  0.00  0.00      C1   C
ATOM   1088  CZ  PHE 6 140       5.225  -0.569  11.720  0.00  0.00      C1   C
ATOM   1089  N   LEU 6 141      -0.805  -1.161  16.142  0.00  0.00      C1   N
ATOM   1090  CA  LEU 6 141      -1.771  -1.325  17.272  0.00  0.00      C1   C
ATOM   1091  C   LEU 6 141      -1.316  -1.926  18.595  0.00  0.00      C1   C
ATOM   1092  O   LEU 6 141      -0.705  -2.990  18.719  0.00  0.00      C1   O
ATOM   1093  CB  LEU 6 141      -2.892  -2.238  16.738  0.00  0.00      C1   C
ATOM   1094  CG  LEU 6 141      -4.055  -2.406  17.719  0.00  0.00      C1   C
ATOM   1095  CD1 LEU 6 141      -4.773  -1.150  17.928  0.00  0.00      C1   C
ATOM   1096  CD2 LEU 6 141      -5.020  -3.453  17.090  0.00  0.00      C1   C
ATOM   1097  N   ASN 6 142      -1.630  -1.174  19.682  0.00  0.00      C1   N
ATOM   1098  CA  ASN 6 142      -1.212  -1.439  21.108  0.00  0.00      C1   C
ATOM   1099  C   ASN 6 142       0.292  -1.429  21.347  0.00  0.00      C1   C
ATOM   1100  O   ASN 6 142       0.725  -1.895  22.411  0.00  0.00      C1   O
ATOM   1101  CB  ASN 6 142      -1.996  -2.687  21.695  0.00  0.00      C1   C
ATOM   1102  CG  ASN 6 142      -3.520  -2.494  21.606  0.00  0.00      C1   C
ATOM   1103  OD1 ASN 6 142      -4.067  -1.391  21.780  0.00  0.00      C1   O
ATOM   1104  ND2 ASN 6 142      -4.206  -3.590  21.380  0.00  0.00      C1   N
ATOM   1105  N   GLY 6 143       1.148  -0.828  20.529  0.00  0.00      C1   N
ATOM   1106  CA  GLY 6 143       2.608  -0.999  20.775  0.00  0.00      C1   C
ATOM   1107  C   GLY 6 143       3.053  -2.517  20.521  0.00  0.00      C1   C
ATOM   1108  O   GLY 6 143       3.646  -3.145  21.368  0.00  0.00      C1   O
ATOM   1109  N   SER 6 144       2.515  -3.109  19.487  0.00  0.00      C1   N
ATOM   1110  CA  SER 6 144       3.098  -4.244  18.951  0.00  0.00      C1   C
ATOM   1111  C   SER 6 144       4.381  -3.975  18.133  0.00  0.00      C1   C
ATOM   1112  O   SER 6 144       4.635  -2.912  17.612  0.00  0.00      C1   O
ATOM   1113  CB  SER 6 144       2.012  -5.039  18.228  0.00  0.00      C1   C
ATOM   1114  OG  SER 6 144       1.393  -4.238  17.170  0.00  0.00      C1   O
ATOM   1115  N   CYS 6 145       5.212  -4.999  17.985  0.00  0.00      C1   N
ATOM   1116  CA  CYS 6 145       6.420  -5.008  17.199  0.00  0.00      C1   C
ATOM   1117  C   CYS 6 145       6.654  -6.133  16.115  0.00  0.00      C1   C
ATOM   1118  O   CYS 6 145       5.706  -6.901  15.920  0.00  0.00      C1   O
ATOM   1119  CB  CYS 6 145       7.549  -4.725  18.176  0.00  0.00      C1   C
ATOM   1120  SG  CYS 6 145       7.792  -6.161  19.229  0.00  0.00      C1   S
ATOM   1121  N   GLY 6 146       7.839  -6.291  15.521  0.00  0.00      C1   N
ATOM   1122  CA  GLY 6 146       8.226  -7.346  14.661  0.00  0.00      C1   C
ATOM   1123  C   GLY 6 146       7.514  -7.336  13.314  0.00  0.00      C1   C
ATOM   1124  O   GLY 6 146       7.758  -8.358  12.648  0.00  0.00      C1   O
ATOM   1125  N   SER 6 147       6.634  -6.341  12.819  0.00  0.00      C1   N
ATOM   1126  CA  SER 6 147       6.278  -6.081  11.426  0.00  0.00      C1   C
ATOM   1127  C   SER 6 147       7.510  -6.210  10.489  0.00  0.00      C1   C
ATOM   1128  O   SER 6 147       8.504  -5.635  10.825  0.00  0.00      C1   O
ATOM   1129  CB  SER 6 147       5.630  -4.652  11.335  0.00  0.00      C1   C
ATOM   1130  OG  SER 6 147       4.337  -4.942  11.748  0.00  0.00      C1   O
ATOM   1131  N   VAL 6 148       7.396  -7.154   9.485  0.00  0.00      C1   N
ATOM   1132  CA  VAL 6 148       8.546  -7.342   8.598  0.00  0.00      C1   C
ATOM   1133  C   VAL 6 148       8.486  -6.597   7.248  0.00  0.00      C1   C
ATOM   1134  O   VAL 6 148       7.401  -6.411   6.616  0.00  0.00      C1   O
ATOM   1135  CB  VAL 6 148       8.969  -8.817   8.493  0.00  0.00      C1   C
ATOM   1136  CG1 VAL 6 148       9.142  -9.582   9.845  0.00  0.00      C1   C
ATOM   1137  CG2 VAL 6 148       8.126  -9.662   7.650  0.00  0.00      C1   C
ATOM   1138  N   GLY 6 149       9.607  -6.096   6.748  0.00  0.00      C1   N
ATOM   1139  CA  GLY 6 149       9.709  -5.244   5.564  0.00  0.00      C1   C
ATOM   1140  C   GLY 6 149      10.584  -5.884   4.529  0.00  0.00      C1   C
ATOM   1141  O   GLY 6 149      11.549  -6.551   4.879  0.00  0.00      C1   O
ATOM   1142  N   PHE 6 150      10.078  -6.022   3.322  0.00  0.00      C1   N
ATOM   1143  CA  PHE 6 150      10.582  -6.910   2.291  0.00  0.00      C1   C
ATOM   1144  C   PHE 6 150      10.486  -6.260   0.887  0.00  0.00      C1   C
ATOM   1145  O   PHE 6 150       9.755  -5.286   0.656  0.00  0.00      C1   O
ATOM   1146  CB  PHE 6 150       9.699  -8.173   2.294  0.00  0.00      C1   C
ATOM   1147  CG  PHE 6 150       8.291  -8.030   1.750  0.00  0.00      C1   C
ATOM   1148  CD1 PHE 6 150       7.227  -7.427   2.472  0.00  0.00      C1   C
ATOM   1149  CD2 PHE 6 150       7.968  -8.393   0.410  0.00  0.00      C1   C
ATOM   1150  CE1 PHE 6 150       5.975  -7.171   1.979  0.00  0.00      C1   C
ATOM   1151  CE2 PHE 6 150       6.671  -8.110  -0.099  0.00  0.00      C1   C
ATOM   1152  CZ  PHE 6 150       5.698  -7.481   0.658  0.00  0.00      C1   C
ATOM   1153  N   ASN 6 151      11.324  -6.754  -0.006  0.00  0.00      C1   N
ATOM   1154  CA  ASN 6 151      11.124  -6.437  -1.495  0.00  0.00      C1   C
ATOM   1155  C   ASN 6 151      11.083  -7.722  -2.350  0.00  0.00      C1   C
ATOM   1156  O   ASN 6 151      11.313  -8.811  -1.834  0.00  0.00      C1   O
ATOM   1157  CB  ASN 6 151      12.330  -5.549  -1.947  0.00  0.00      C1   C
ATOM   1158  CG  ASN 6 151      12.067  -4.141  -1.477  0.00  0.00      C1   C
ATOM   1159  OD1 ASN 6 151      11.062  -3.532  -1.850  0.00  0.00      C1   O
ATOM   1160  ND2 ASN 6 151      13.085  -3.568  -0.947  0.00  0.00      C1   N
ATOM   1161  N   ILE 6 152      10.698  -7.624  -3.621  0.00  0.00      C1   N
ATOM   1162  CA  ILE 6 152      10.817  -8.658  -4.639  0.00  0.00      C1   C
ATOM   1163  C   ILE 6 152      11.933  -8.347  -5.658  0.00  0.00      C1   C
ATOM   1164  O   ILE 6 152      11.908  -7.400  -6.407  0.00  0.00      C1   O
ATOM   1165  CB  ILE 6 152       9.429  -9.089  -5.318  0.00  0.00      C1   C
ATOM   1166  CG1 ILE 6 152       8.384  -9.399  -4.137  0.00  0.00      C1   C
ATOM   1167  CG2 ILE 6 152       9.472 -10.168  -6.424  0.00  0.00      C1   C
ATOM   1168  CD1 ILE 6 152       7.365 -10.433  -4.318  0.00  0.00      C1   C
ATOM   1169  N   ASP 6 153      13.056  -9.112  -5.536  0.00  0.00      C1   N
ATOM   1170  CA  ASP 6 153      14.054  -9.040  -6.571  0.00  0.00      C1   C
ATOM   1171  C   ASP 6 153      13.868 -10.057  -7.676  0.00  0.00      C1   C
ATOM   1172  O   ASP 6 153      14.436 -11.144  -7.537  0.00  0.00      C1   O
ATOM   1173  CB  ASP 6 153      15.451  -9.195  -5.817  0.00  0.00      C1   C
ATOM   1174  CG  ASP 6 153      16.643  -9.015  -6.776  0.00  0.00      C1   C
ATOM   1175  OD1 ASP 6 153      17.812  -9.398  -6.446  0.00  0.00      C1   O
ATOM   1176  OD2 ASP 6 153      16.427  -8.377  -7.841  0.00  0.00      C1   O
ATOM   1177  N   TYR 6 154      13.105  -9.759  -8.757  0.00  0.00      C1   N
ATOM   1178  CA  TYR 6 154      12.648 -10.679  -9.813  0.00  0.00      C1   C
ATOM   1179  C   TYR 6 154      12.143 -12.107  -9.362  0.00  0.00      C1   C
ATOM   1180  O   TYR 6 154      10.976 -12.205  -8.946  0.00  0.00      C1   O
ATOM   1181  CB  TYR 6 154      13.716 -10.734 -10.916  0.00  0.00      C1   C
ATOM   1182  CG  TYR 6 154      13.830  -9.486 -11.758  0.00  0.00      C1   C
ATOM   1183  CD1 TYR 6 154      12.821  -9.134 -12.718  0.00  0.00      C1   C
ATOM   1184  CD2 TYR 6 154      14.986  -8.712 -11.706  0.00  0.00      C1   C
ATOM   1185  CE1 TYR 6 154      13.047  -8.216 -13.711  0.00  0.00      C1   C
ATOM   1186  CE2 TYR 6 154      15.174  -7.643 -12.600  0.00  0.00      C1   C
ATOM   1187  CZ  TYR 6 154      14.235  -7.489 -13.653  0.00  0.00      C1   C
ATOM   1188  OH  TYR 6 154      14.327  -6.442 -14.546  0.00  0.00      C1   O
ATOM   1189  N   ASP 6 155      12.965 -13.097  -9.404  0.00  0.00      C1   N
ATOM   1190  CA  ASP 6 155      12.629 -14.433  -8.911  0.00  0.00      C1   C
ATOM   1191  C   ASP 6 155      12.793 -14.565  -7.404  0.00  0.00      C1   C
ATOM   1192  O   ASP 6 155      12.428 -15.605  -6.834  0.00  0.00      C1   O
ATOM   1193  CB  ASP 6 155      13.506 -15.521  -9.569  0.00  0.00      C1   C
ATOM   1194  CG  ASP 6 155      14.987 -15.464  -9.482  0.00  0.00      C1   C
ATOM   1195  OD1 ASP 6 155      15.562 -14.359  -9.365  0.00  0.00      C1   O
ATOM   1196  OD2 ASP 6 155      15.596 -16.558  -9.589  0.00  0.00      C1   O
ATOM   1197  N   CYS 6 156      13.392 -13.576  -6.697  0.00  0.00      C1   N
ATOM   1198  CA  CYS 6 156      13.832 -13.663  -5.292  0.00  0.00      C1   C
ATOM   1199  C   CYS 6 156      12.978 -12.842  -4.323  0.00  0.00      C1   C
ATOM   1200  O   CYS 6 156      12.695 -11.703  -4.690  0.00  0.00      C1   O
ATOM   1201  CB  CYS 6 156      15.321 -13.441  -5.170  0.00  0.00      C1   C
ATOM   1202  SG  CYS 6 156      15.798 -14.039  -3.525  0.00  0.00      C1   S
ATOM   1203  N   VAL 6 157      12.622 -13.289  -3.097  0.00  0.00      C1   N
ATOM   1204  CA  VAL 6 157      12.038 -12.497  -1.974  0.00  0.00      C1   C
ATOM   1205  C   VAL 6 157      13.229 -11.973  -1.174  0.00  0.00      C1   C
ATOM   1206  O   VAL 6 157      13.973 -12.803  -0.621  0.00  0.00      C1   O
ATOM   1207  CB  VAL 6 157      11.089 -13.270  -1.052  0.00  0.00      C1   C
ATOM   1208  CG1 VAL 6 157      10.682 -12.295   0.076  0.00  0.00      C1   C
ATOM   1209  CG2 VAL 6 157       9.853 -13.520  -1.952  0.00  0.00      C1   C
ATOM   1210  N   SER 6 158      13.436 -10.711  -0.994  0.00  0.00      C1   N
ATOM   1211  CA  SER 6 158      14.628 -10.090  -0.264  0.00  0.00      C1   C
ATOM   1212  C   SER 6 158      14.020  -9.414   1.048  0.00  0.00      C1   C
ATOM   1213  O   SER 6 158      13.467  -8.355   0.982  0.00  0.00      C1   O
ATOM   1214  CB  SER 6 158      15.409  -9.143  -1.125  0.00  0.00      C1   C
ATOM   1215  OG  SER 6 158      15.667  -9.664  -2.376  0.00  0.00      C1   O
ATOM   1216  N   PHE 6 159      14.315 -10.124   2.142  0.00  0.00      C1   N
ATOM   1217  CA  PHE 6 159      13.837  -9.695   3.491  0.00  0.00      C1   C
ATOM   1218  C   PHE 6 159      14.768  -8.615   4.075  0.00  0.00      C1   C
ATOM   1219  O   PHE 6 159      16.003  -8.902   4.166  0.00  0.00      C1   O
ATOM   1220  CB  PHE 6 159      13.658 -10.908   4.441  0.00  0.00      C1   C
ATOM   1221  CG  PHE 6 159      12.344 -11.791   4.297  0.00  0.00      C1   C
ATOM   1222  CD1 PHE 6 159      11.222 -11.571   5.070  0.00  0.00      C1   C
ATOM   1223  CD2 PHE 6 159      12.360 -12.872   3.406  0.00  0.00      C1   C
ATOM   1224  CE1 PHE 6 159      10.061 -12.347   4.894  0.00  0.00      C1   C
ATOM   1225  CE2 PHE 6 159      11.333 -13.780   3.374  0.00  0.00      C1   C
ATOM   1226  CZ  PHE 6 159      10.129 -13.508   4.091  0.00  0.00      C1   C
ATOM   1227  N   CYS 6 160      14.327  -7.390   4.369  0.00  0.00      C1   N
ATOM   1228  CA  CYS 6 160      15.266  -6.311   4.679  0.00  0.00      C1   C
ATOM   1229  C   CYS 6 160      14.939  -5.636   6.034  0.00  0.00      C1   C
ATOM   1230  O   CYS 6 160      15.864  -4.957   6.558  0.00  0.00      C1   O
ATOM   1231  CB  CYS 6 160      15.211  -5.217   3.507  0.00  0.00      C1   C
ATOM   1232  SG  CYS 6 160      13.682  -4.388   3.331  0.00  0.00      C1   S
ATOM   1233  N   TYR 6 161      13.806  -5.736   6.627  0.00  0.00      C1   N
ATOM   1234  CA  TYR 6 161      13.480  -5.092   7.850  0.00  0.00      C1   C
ATOM   1235  C   TYR 6 161      12.698  -5.963   8.828  0.00  0.00      C1   C
ATOM   1236  O   TYR 6 161      11.823  -6.755   8.495  0.00  0.00      C1   O
ATOM   1237  CB  TYR 6 161      12.661  -3.876   7.381  0.00  0.00      C1   C
ATOM   1238  CG  TYR 6 161      12.248  -2.830   8.448  0.00  0.00      C1   C
ATOM   1239  CD1 TYR 6 161      13.200  -1.885   8.848  0.00  0.00      C1   C
ATOM   1240  CD2 TYR 6 161      11.069  -3.022   9.152  0.00  0.00      C1   C
ATOM   1241  CE1 TYR 6 161      12.849  -1.013   9.945  0.00  0.00      C1   C
ATOM   1242  CE2 TYR 6 161      10.641  -2.067  10.081  0.00  0.00      C1   C
ATOM   1243  CZ  TYR 6 161      11.508  -1.018  10.434  0.00  0.00      C1   C
ATOM   1244  OH  TYR 6 161      11.117  -0.148  11.389  0.00  0.00      C1   O
ATOM   1245  N   MET 6 162      12.851  -5.651  10.126  0.00  0.00      C1   N
ATOM   1246  CA  MET 6 162      12.057  -6.054  11.301  0.00  0.00      C1   C
ATOM   1247  C   MET 6 162      12.043  -4.797  12.178  0.00  0.00      C1   C
ATOM   1248  O   MET 6 162      13.058  -4.245  12.557  0.00  0.00      C1   O
ATOM   1249  CB  MET 6 162      12.666  -7.264  12.008  0.00  0.00      C1   C
ATOM   1250  CG  MET 6 162      11.608  -7.854  12.948  0.00  0.00      C1   C
ATOM   1251  SD  MET 6 162      11.999  -9.580  13.512  0.00  0.00      C1   S
ATOM   1252  CE  MET 6 162      10.347 -10.327  13.874  0.00  0.00      C1   C
ATOM   1253  N   HIS 6 163      10.844  -4.293  12.328  0.00  0.00      C1   N
ATOM   1254  CA  HIS 6 163      10.488  -3.302  13.391  0.00  0.00      C1   C
ATOM   1255  C   HIS 6 163      10.890  -3.767  14.825  0.00  0.00      C1   C
ATOM   1256  O   HIS 6 163      10.675  -4.951  15.163  0.00  0.00      C1   O
ATOM   1257  CB  HIS 6 163       8.982  -3.086  13.317  0.00  0.00      C1   C
ATOM   1258  CG  HIS 6 163       8.426  -2.231  14.386  0.00  0.00      C1   C
ATOM   1259  ND1 HIS 6 163       7.986  -2.571  15.684  0.00  0.00      C1   N
ATOM   1260  CD2 HIS 6 163       8.255  -0.939  14.195  0.00  0.00      C1   C
ATOM   1261  CE1 HIS 6 163       7.549  -1.447  16.260  0.00  0.00      C1   C
ATOM   1262  NE2 HIS 6 163       7.664  -0.451  15.347  0.00  0.00      C1   N
ATOM   1263  N   HIS 6 164      11.428  -2.851  15.641  0.00  0.00      C1   N
ATOM   1264  CA  HIS 6 164      11.748  -3.120  17.043  0.00  0.00      C1   C
ATOM   1265  C   HIS 6 164      10.779  -2.385  18.017  0.00  0.00      C1   C
ATOM   1266  O   HIS 6 164      10.287  -2.999  18.961  0.00  0.00      C1   O
ATOM   1267  CB  HIS 6 164      13.213  -2.721  17.361  0.00  0.00      C1   C
ATOM   1268  CG  HIS 6 164      14.265  -3.798  17.173  0.00  0.00      C1   C
ATOM   1269  ND1 HIS 6 164      15.214  -4.348  18.112  0.00  0.00      C1   N
ATOM   1270  CD2 HIS 6 164      14.394  -4.407  15.974  0.00  0.00      C1   C
ATOM   1271  CE1 HIS 6 164      15.982  -5.157  17.391  0.00  0.00      C1   C
ATOM   1272  NE2 HIS 6 164      15.511  -5.310  16.090  0.00  0.00      C1   N
ATOM   1273  N   MET 6 165      10.574  -1.105  17.792  0.00  0.00      C1   N
ATOM   1274  CA  MET 6 165      10.329  -0.130  18.886  0.00  0.00      C1   C
ATOM   1275  C   MET 6 165       9.670   1.177  18.447  0.00  0.00      C1   C
ATOM   1276  O   MET 6 165       9.720   1.494  17.250  0.00  0.00      C1   O
ATOM   1277  CB  MET 6 165      11.690   0.015  19.645  0.00  0.00      C1   C
ATOM   1278  CG  MET 6 165      12.972   0.683  18.987  0.00  0.00      C1   C
ATOM   1279  SD  MET 6 165      14.575   0.438  19.961  0.00  0.00      C1   S
ATOM   1280  CE  MET 6 165      14.401   1.474  21.386  0.00  0.00      C1   C
ATOM   1281  N   GLU 6 166       9.221   1.952  19.390  0.00  0.00      C1   N
ATOM   1282  CA  GLU 6 166       8.879   3.335  19.100  0.00  0.00      C1   C
ATOM   1283  C   GLU 6 166       9.680   4.401  19.924  0.00  0.00      C1   C
ATOM   1284  O   GLU 6 166       9.837   4.193  21.139  0.00  0.00      C1   O
ATOM   1285  CB  GLU 6 166       7.362   3.503  19.387  0.00  0.00      C1   C
ATOM   1286  CG  GLU 6 166       6.695   4.863  19.064  0.00  0.00      C1   C
ATOM   1287  CD  GLU 6 166       5.204   4.970  19.421  0.00  0.00      C1   C
ATOM   1288  OE1 GLU 6 166       4.826   4.274  20.422  0.00  0.00      C1   O
ATOM   1289  OE2 GLU 6 166       4.379   5.782  18.919  0.00  0.00      C1   O
ATOM   1290  N   LEU 6 167      10.097   5.491  19.357  0.00  0.00      C1   N
ATOM   1291  CA  LEU 6 167      10.736   6.593  19.975  0.00  0.00      C1   C
ATOM   1292  C   LEU 6 167       9.595   7.539  20.515  0.00  0.00      C1   C
ATOM   1293  O   LEU 6 167       8.805   8.055  19.648  0.00  0.00      C1   O
ATOM   1294  CB  LEU 6 167      11.827   7.306  19.128  0.00  0.00      C1   C
ATOM   1295  CG  LEU 6 167      13.107   6.430  18.973  0.00  0.00      C1   C
ATOM   1296  CD1 LEU 6 167      13.468   5.598  20.230  0.00  0.00      C1   C
ATOM   1297  CD2 LEU 6 167      12.972   5.483  17.804  0.00  0.00      C1   C
ATOM   1298  N   PRO 6 168       9.594   7.856  21.799  0.00  0.00      C1   N
ATOM   1299  CA  PRO 6 168       8.420   8.508  22.502  0.00  0.00      C1   C
ATOM   1300  C   PRO 6 168       7.556   9.703  21.853  0.00  0.00      C1   C
ATOM   1301  O   PRO 6 168       6.353   9.838  22.206  0.00  0.00      C1   O
ATOM   1302  CB  PRO 6 168       9.040   9.080  23.755  0.00  0.00      C1   C
ATOM   1303  CG  PRO 6 168      10.060   8.020  24.170  0.00  0.00      C1   C
ATOM   1304  CD  PRO 6 168      10.551   7.403  22.825  0.00  0.00      C1   C
ATOM   1305  N   THR 6 169       8.099  10.470  20.871  0.00  0.00      C1   N
ATOM   1306  CA  THR 6 169       7.205  11.310  20.002  0.00  0.00      C1   C
ATOM   1307  C   THR 6 169       6.169  10.586  19.186  0.00  0.00      C1   C
ATOM   1308  O   THR 6 169       5.085  11.082  19.081  0.00  0.00      C1   O
ATOM   1309  CB  THR 6 169       8.131  12.169  19.079  0.00  0.00      C1   C
ATOM   1310  OG1 THR 6 169       8.957  11.392  18.328  0.00  0.00      C1   O
ATOM   1311  CG2 THR 6 169       8.928  13.284  19.717  0.00  0.00      C1   C
ATOM   1312  N   GLY 6 170       6.352   9.304  18.727  0.00  0.00      C1   N
ATOM   1313  CA  GLY 6 170       5.370   8.562  17.957  0.00  0.00      C1   C
ATOM   1314  C   GLY 6 170       5.940   8.028  16.612  0.00  0.00      C1   C
ATOM   1315  O   GLY 6 170       5.209   7.724  15.679  0.00  0.00      C1   O
ATOM   1316  N   VAL 6 171       7.257   7.918  16.400  0.00  0.00      C1   N
ATOM   1317  CA  VAL 6 171       7.974   7.405  15.181  0.00  0.00      C1   C
ATOM   1318  C   VAL 6 171       8.738   6.076  15.434  0.00  0.00      C1   C
ATOM   1319  O   VAL 6 171       8.981   5.860  16.593  0.00  0.00      C1   O
ATOM   1320  CB  VAL 6 171       8.866   8.526  14.533  0.00  0.00      C1   C
ATOM   1321  CG1 VAL 6 171       7.854   9.437  13.883  0.00  0.00      C1   C
ATOM   1322  CG2 VAL 6 171       9.844   9.322  15.446  0.00  0.00      C1   C
ATOM   1323  N   HIS 6 172       8.910   5.226  14.449  0.00  0.00      C1   N
ATOM   1324  CA  HIS 6 172       9.421   3.830  14.695  0.00  0.00      C1   C
ATOM   1325  C   HIS 6 172      10.882   3.498  14.228  0.00  0.00      C1   C
ATOM   1326  O   HIS 6 172      11.378   4.034  13.218  0.00  0.00      C1   O
ATOM   1327  CB  HIS 6 172       8.411   2.735  14.143  0.00  0.00      C1   C
ATOM   1328  CG  HIS 6 172       7.101   2.986  14.940  0.00  0.00      C1   C
ATOM   1329  ND1 HIS 6 172       6.678   2.329  16.112  0.00  0.00      C1   N
ATOM   1330  CD2 HIS 6 172       6.137   3.866  14.634  0.00  0.00      C1   C
ATOM   1331  CE1 HIS 6 172       5.621   2.943  16.576  0.00  0.00      C1   C
ATOM   1332  NE2 HIS 6 172       5.280   3.936  15.756  0.00  0.00      C1   N
ATOM   1333  N   ALA 6 173      11.421   2.531  14.970  0.00  0.00      C1   N
ATOM   1334  CA  ALA 6 173      12.784   2.085  14.703  0.00  0.00      C1   C
ATOM   1335  C   ALA 6 173      12.994   0.539  14.475  0.00  0.00      C1   C
ATOM   1336  O   ALA 6 173      12.189  -0.206  15.131  0.00  0.00      C1   O
ATOM   1337  CB  ALA 6 173      13.666   2.671  15.890  0.00  0.00      C1   C
ATOM   1338  N   GLY 6 174      14.033   0.146  13.748  0.00  0.00      C1   N
ATOM   1339  CA  GLY 6 174      14.305  -1.334  13.559  0.00  0.00      C1   C
ATOM   1340  C   GLY 6 174      15.550  -1.644  12.933  0.00  0.00      C1   C
ATOM   1341  O   GLY 6 174      16.439  -0.830  12.873  0.00  0.00      C1   O
ATOM   1342  N   THR 6 175      15.654  -2.945  12.514  0.00  0.00      C1   N
ATOM   1343  CA  THR 6 175      16.879  -3.525  12.049  0.00  0.00      C1   C
ATOM   1344  C   THR 6 175      16.710  -4.142  10.728  0.00  0.00      C1   C
ATOM   1345  O   THR 6 175      15.608  -4.494  10.313  0.00  0.00      C1   O
ATOM   1346  CB  THR 6 175      17.347  -4.577  13.063  0.00  0.00      C1   C
ATOM   1347  OG1 THR 6 175      16.348  -5.523  13.451  0.00  0.00      C1   O
ATOM   1348  CG2 THR 6 175      17.803  -4.045  14.430  0.00  0.00      C1   C
ATOM   1349  N   ASP 6 176      17.775  -4.390  10.052  0.00  0.00      C1   N
ATOM   1350  CA  ASP 6 176      17.740  -5.381   8.992  0.00  0.00      C1   C
ATOM   1351  C   ASP 6 176      17.573  -6.833   9.658  0.00  0.00      C1   C
ATOM   1352  O   ASP 6 176      17.643  -6.991  10.843  0.00  0.00      C1   O
ATOM   1353  CB  ASP 6 176      18.937  -5.249   8.018  0.00  0.00      C1   C
ATOM   1354  CG  ASP 6 176      20.390  -5.377   8.632  0.00  0.00      C1   C
ATOM   1355  OD1 ASP 6 176      21.387  -5.222   7.807  0.00  0.00      C1   O
ATOM   1356  OD2 ASP 6 176      20.566  -5.834   9.730  0.00  0.00      C1   O
ATOM   1357  N   LEU 6 177      17.305  -7.847   8.857  0.00  0.00      C1   N
ATOM   1358  CA  LEU 6 177      17.317  -9.233   9.254  0.00  0.00      C1   C
ATOM   1359  C   LEU 6 177      18.752  -9.746   9.512  0.00  0.00      C1   C
ATOM   1360  O   LEU 6 177      18.924 -10.856  10.033  0.00  0.00      C1   O
ATOM   1361  CB  LEU 6 177      16.449 -10.092   8.287  0.00  0.00      C1   C
ATOM   1362  CG  LEU 6 177      14.972 -10.039   8.832  0.00  0.00      C1   C
ATOM   1363  CD1 LEU 6 177      14.679  -9.901  10.323  0.00  0.00      C1   C
ATOM   1364  CD2 LEU 6 177      14.177  -8.906   8.189  0.00  0.00      C1   C
ATOM   1365  N   GLU 6 178      19.839  -9.073   9.243  0.00  0.00      C1   N
ATOM   1366  CA  GLU 6 178      21.102  -9.302  10.052  0.00  0.00      C1   C
ATOM   1367  C   GLU 6 178      20.996  -8.946  11.504  0.00  0.00      C1   C
ATOM   1368  O   GLU 6 178      21.873  -9.436  12.250  0.00  0.00      C1   O
ATOM   1369  CB  GLU 6 178      22.254  -8.651   9.177  0.00  0.00      C1   C
ATOM   1370  CG  GLU 6 178      23.722  -8.971   9.533  0.00  0.00      C1   C
ATOM   1371  CD  GLU 6 178      24.736  -8.503   8.512  0.00  0.00      C1   C
ATOM   1372  OE1 GLU 6 178      25.940  -8.735   8.723  0.00  0.00      C1   O
ATOM   1373  OE2 GLU 6 178      24.299  -7.751   7.595  0.00  0.00      C1   O
ATOM   1374  N   GLY 6 179      20.087  -8.101  11.922  0.00  0.00      C1   N
ATOM   1375  CA  GLY 6 179      20.005  -7.565  13.279  0.00  0.00      C1   C
ATOM   1376  C   GLY 6 179      20.825  -6.343  13.463  0.00  0.00      C1   C
ATOM   1377  O   GLY 6 179      21.097  -6.063  14.592  0.00  0.00      C1   O
ATOM   1378  N   ASN 6 180      21.062  -5.542  12.420  0.00  0.00      C1   N
ATOM   1379  CA  ASN 6 180      21.699  -4.269  12.652  0.00  0.00      C1   C
ATOM   1380  C   ASN 6 180      20.691  -3.043  12.543  0.00  0.00      C1   C
ATOM   1381  O   ASN 6 180      19.928  -2.837  11.575  0.00  0.00      C1   O
ATOM   1382  CB  ASN 6 180      22.862  -4.109  11.669  0.00  0.00      C1   C
ATOM   1383  CG  ASN 6 180      24.043  -4.950  12.018  0.00  0.00      C1   C
ATOM   1384  ND2 ASN 6 180      24.661  -5.678  11.164  0.00  0.00      C1   N
ATOM   1385  OD1 ASN 6 180      24.336  -5.108  13.195  0.00  0.00      C1   O
ATOM   1386  N   PHE 6 181      20.726  -2.094  13.518  0.00  0.00      C1   N
ATOM   1387  CA  PHE 6 181      19.820  -0.888  13.643  0.00  0.00      C1   C
ATOM   1388  C   PHE 6 181      19.929   0.024  12.411  0.00  0.00      C1   C
ATOM   1389  O   PHE 6 181      21.060   0.369  12.080  0.00  0.00      C1   O
ATOM   1390  CB  PHE 6 181      19.914  -0.140  15.030  0.00  0.00      C1   C
ATOM   1391  CG  PHE 6 181      18.846  -0.582  15.974  0.00  0.00      C1   C
ATOM   1392  CD1 PHE 6 181      19.107  -1.557  16.978  0.00  0.00      C1   C
ATOM   1393  CD2 PHE 6 181      17.557   0.037  15.919  0.00  0.00      C1   C
ATOM   1394  CE1 PHE 6 181      18.168  -1.862  17.947  0.00  0.00      C1   C
ATOM   1395  CE2 PHE 6 181      16.625  -0.316  16.887  0.00  0.00      C1   C
ATOM   1396  CZ  PHE 6 181      16.949  -1.234  17.901  0.00  0.00      C1   C
ATOM   1397  N   TYR 6 182      18.873   0.358  11.690  0.00  0.00      C1   N
ATOM   1398  CA  TYR 6 182      18.790   1.557  10.916  0.00  0.00      C1   C
ATOM   1399  C   TYR 6 182      18.904   2.775  11.897  0.00  0.00      C1   C
ATOM   1400  O   TYR 6 182      18.014   2.885  12.755  0.00  0.00      C1   O
ATOM   1401  CB  TYR 6 182      17.576   1.514  10.073  0.00  0.00      C1   C
ATOM   1402  CG  TYR 6 182      17.582   0.413   9.053  0.00  0.00      C1   C
ATOM   1403  CD1 TYR 6 182      18.314   0.590   7.915  0.00  0.00      C1   C
ATOM   1404  CD2 TYR 6 182      16.847  -0.721   9.193  0.00  0.00      C1   C
ATOM   1405  CE1 TYR 6 182      18.405  -0.376   6.868  0.00  0.00      C1   C
ATOM   1406  CE2 TYR 6 182      16.793  -1.656   8.168  0.00  0.00      C1   C
ATOM   1407  CZ  TYR 6 182      17.605  -1.558   6.984  0.00  0.00      C1   C
ATOM   1408  OH  TYR 6 182      17.521  -2.546   6.057  0.00  0.00      C1   O
ATOM   1409  N   GLY 6 183      19.942   3.627  11.806  0.00  0.00      C1   N
ATOM   1410  CA  GLY 6 183      19.854   4.928  12.492  0.00  0.00      C1   C
ATOM   1411  C   GLY 6 183      20.494   4.906  13.875  0.00  0.00      C1   C
ATOM   1412  O   GLY 6 183      21.229   3.967  14.183  0.00  0.00      C1   O
ATOM   1413  N   PRO 6 184      20.261   6.004  14.648  0.00  0.00      C1   N
ATOM   1414  CA  PRO 6 184      20.950   6.195  15.910  0.00  0.00      C1   C
ATOM   1415  C   PRO 6 184      20.200   5.727  17.163  0.00  0.00      C1   C
ATOM   1416  O   PRO 6 184      19.799   6.488  18.029  0.00  0.00      C1   O
ATOM   1417  CB  PRO 6 184      21.237   7.704  15.902  0.00  0.00      C1   C
ATOM   1418  CG  PRO 6 184      20.039   8.299  15.196  0.00  0.00      C1   C
ATOM   1419  CD  PRO 6 184      19.762   7.277  14.200  0.00  0.00      C1   C
ATOM   1420  N   PHE 6 185      19.906   4.448  17.211  0.00  0.00      C1   N
ATOM   1421  CA  PHE 6 185      18.958   3.777  18.125  0.00  0.00      C1   C
ATOM   1422  C   PHE 6 185      19.577   2.508  18.727  0.00  0.00      C1   C
ATOM   1423  O   PHE 6 185      20.298   1.756  18.058  0.00  0.00      C1   O
ATOM   1424  CB  PHE 6 185      17.714   3.425  17.360  0.00  0.00      C1   C
ATOM   1425  CG  PHE 6 185      17.006   4.648  16.736  0.00  0.00      C1   C
ATOM   1426  CD1 PHE 6 185      16.668   5.730  17.563  0.00  0.00      C1   C
ATOM   1427  CD2 PHE 6 185      16.670   4.715  15.304  0.00  0.00      C1   C
ATOM   1428  CE1 PHE 6 185      16.329   6.961  16.940  0.00  0.00      C1   C
ATOM   1429  CE2 PHE 6 185      16.208   5.909  14.650  0.00  0.00      C1   C
ATOM   1430  CZ  PHE 6 185      16.121   7.052  15.541  0.00  0.00      C1   C
ATOM   1431  N   VAL 6 186      19.305   2.223  20.039  0.00  0.00      C1   N
ATOM   1432  CA  VAL 6 186      19.811   1.022  20.774  0.00  0.00      C1   C
ATOM   1433  C   VAL 6 186      18.705   0.310  21.626  0.00  0.00      C1   C
ATOM   1434  O   VAL 6 186      17.654   0.927  21.851  0.00  0.00      C1   O
ATOM   1435  CB  VAL 6 186      21.035   1.356  21.680  0.00  0.00      C1   C
ATOM   1436  CG1 VAL 6 186      22.197   1.762  20.723  0.00  0.00      C1   C
ATOM   1437  CG2 VAL 6 186      20.830   2.517  22.730  0.00  0.00      C1   C
ATOM   1438  N   ASP 6 187      19.033  -0.931  22.058  0.00  0.00      C1   N
ATOM   1439  CA  ASP 6 187      17.949  -1.821  22.516  0.00  0.00      C1   C
ATOM   1440  C   ASP 6 187      17.958  -1.987  24.056  0.00  0.00      C1   C
ATOM   1441  O   ASP 6 187      18.020  -3.093  24.609  0.00  0.00      C1   O
ATOM   1442  CB  ASP 6 187      17.815  -3.168  21.720  0.00  0.00      C1   C
ATOM   1443  CG  ASP 6 187      19.018  -4.067  21.569  0.00  0.00      C1   C
ATOM   1444  OD1 ASP 6 187      20.148  -3.774  22.012  0.00  0.00      C1   O
ATOM   1445  OD2 ASP 6 187      18.678  -5.142  21.045  0.00  0.00      C1   O
ATOM   1446  N   ARG 6 188      17.929  -0.812  24.644  0.00  0.00      C1   N
ATOM   1447  CA  ARG 6 188      17.970  -0.657  26.111  0.00  0.00      C1   C
ATOM   1448  C   ARG 6 188      17.227   0.694  26.555  0.00  0.00      C1   C
ATOM   1449  O   ARG 6 188      16.914   1.583  25.733  0.00  0.00      C1   O
ATOM   1450  CB  ARG 6 188      19.460  -0.747  26.571  0.00  0.00      C1   C
ATOM   1451  CG  ARG 6 188      20.331   0.440  26.066  0.00  0.00      C1   C
ATOM   1452  CD  ARG 6 188      21.809   0.255  26.463  0.00  0.00      C1   C
ATOM   1453  NE  ARG 6 188      22.655   1.471  26.138  0.00  0.00      C1   N
ATOM   1454  CZ  ARG 6 188      22.534   2.663  26.678  0.00  0.00      C1   C
ATOM   1455  NH1 ARG 6 188      21.936   2.842  27.792  0.00  0.00      C1   N
ATOM   1456  NH2 ARG 6 188      23.059   3.762  26.113  0.00  0.00      C1   N
ATOM   1457  N   GLN 6 189      16.959   0.833  27.887  0.00  0.00      C1   N
ATOM   1458  CA  GLN 6 189      16.473   2.072  28.511  0.00  0.00      C1   C
ATOM   1459  C   GLN 6 189      17.486   3.183  28.278  0.00  0.00      C1   C
ATOM   1460  O   GLN 6 189      18.643   3.107  28.745  0.00  0.00      C1   O
ATOM   1461  CB  GLN 6 189      16.161   1.851  30.019  0.00  0.00      C1   C
ATOM   1462  CG  GLN 6 189      15.009   0.793  29.978  0.00  0.00      C1   C
ATOM   1463  CD  GLN 6 189      14.399   0.490  31.299  0.00  0.00      C1   C
ATOM   1464  NE2 GLN 6 189      14.039   1.527  32.002  0.00  0.00      C1   N
ATOM   1465  OE1 GLN 6 189      14.262  -0.674  31.726  0.00  0.00      C1   O
ATOM   1466  N   THR 6 190      17.006   4.187  27.615  0.00  0.00      C1   N
ATOM   1467  CA  THR 6 190      17.752   5.422  27.350  0.00  0.00      C1   C
ATOM   1468  C   THR 6 190      16.783   6.398  26.647  0.00  0.00      C1   C
ATOM   1469  O   THR 6 190      16.064   6.001  25.761  0.00  0.00      C1   O
ATOM   1470  CB  THR 6 190      19.009   5.223  26.445  0.00  0.00      C1   C
ATOM   1471  OG1 THR 6 190      19.599   6.541  26.309  0.00  0.00      C1   O
ATOM   1472  CG2 THR 6 190      18.887   4.624  25.040  0.00  0.00      C1   C
ATOM   1473  N   ALA 6 191      16.841   7.723  27.013  0.00  0.00      C1   N
ATOM   1474  CA  ALA 6 191      15.922   8.827  26.620  0.00  0.00      C1   C
ATOM   1475  C   ALA 6 191      15.977   9.353  25.162  0.00  0.00      C1   C
ATOM   1476  O   ALA 6 191      15.420  10.386  24.836  0.00  0.00      C1   O
ATOM   1477  CB  ALA 6 191      16.060   9.963  27.583  0.00  0.00      C1   C
ATOM   1478  N   GLN 6 192      16.573   8.547  24.231  0.00  0.00      C1   N
ATOM   1479  CA  GLN 6 192      16.803   8.711  22.775  0.00  0.00      C1   C
ATOM   1480  C   GLN 6 192      15.597   9.273  22.043  0.00  0.00      C1   C
ATOM   1481  O   GLN 6 192      14.398   9.057  22.428  0.00  0.00      C1   O
ATOM   1482  CB  GLN 6 192      17.396   7.437  22.270  0.00  0.00      C1   C
ATOM   1483  CG  GLN 6 192      16.483   6.216  22.270  0.00  0.00      C1   C
ATOM   1484  CD  GLN 6 192      17.042   4.933  21.889  0.00  0.00      C1   C
ATOM   1485  OE1 GLN 6 192      17.907   4.815  21.090  0.00  0.00      C1   O
ATOM   1486  NE2 GLN 6 192      16.362   3.827  22.181  0.00  0.00      C1   N
ATOM   1487  N   ALA 6 193      15.860   9.976  20.991  0.00  0.00      C1   N
ATOM   1488  CA  ALA 6 193      14.794  10.516  20.137  0.00  0.00      C1   C
ATOM   1489  C   ALA 6 193      15.307  10.801  18.698  0.00  0.00      C1   C
ATOM   1490  O   ALA 6 193      16.537  10.875  18.445  0.00  0.00      C1   O
ATOM   1491  CB  ALA 6 193      14.214  11.853  20.767  0.00  0.00      C1   C
ATOM   1492  N   ALA 6 194      14.385  11.083  17.766  0.00  0.00      C1   N
ATOM   1493  CA  ALA 6 194      14.613  11.444  16.321  0.00  0.00      C1   C
ATOM   1494  C   ALA 6 194      15.170  12.808  16.062  0.00  0.00      C1   C
ATOM   1495  O   ALA 6 194      14.612  13.853  16.430  0.00  0.00      C1   O
ATOM   1496  CB  ALA 6 194      13.353  11.358  15.523  0.00  0.00      C1   C
ATOM   1497  N   GLY 6 195      16.253  12.902  15.263  0.00  0.00      C1   N
ATOM   1498  CA  GLY 6 195      16.853  14.146  14.720  0.00  0.00      C1   C
ATOM   1499  C   GLY 6 195      16.314  14.509  13.378  0.00  0.00      C1   C
ATOM   1500  O   GLY 6 195      15.348  13.909  12.903  0.00  0.00      C1   O
ATOM   1501  N   THR 6 196      16.853  15.543  12.803  0.00  0.00      C1   N
ATOM   1502  CA  THR 6 196      16.344  16.059  11.477  0.00  0.00      C1   C
ATOM   1503  C   THR 6 196      17.257  15.635  10.320  0.00  0.00      C1   C
ATOM   1504  O   THR 6 196      18.376  15.131  10.498  0.00  0.00      C1   O
ATOM   1505  CB  THR 6 196      16.326  17.525  11.457  0.00  0.00      C1   C
ATOM   1506  OG1 THR 6 196      17.483  18.154  12.117  0.00  0.00      C1   O
ATOM   1507  CG2 THR 6 196      15.077  18.060  12.163  0.00  0.00      C1   C
ATOM   1508  N   ASP 6 197      16.700  15.740   9.063  0.00  0.00      C1   N
ATOM   1509  CA  ASP 6 197      17.251  15.288   7.792  0.00  0.00      C1   C
ATOM   1510  C   ASP 6 197      16.775  16.112   6.600  0.00  0.00      C1   C
ATOM   1511  O   ASP 6 197      15.903  16.966   6.810  0.00  0.00      C1   O
ATOM   1512  CB  ASP 6 197      16.954  13.798   7.564  0.00  0.00      C1   C
ATOM   1513  CG  ASP 6 197      15.458  13.396   7.771  0.00  0.00      C1   C
ATOM   1514  OD1 ASP 6 197      15.129  12.201   7.584  0.00  0.00      C1   O
ATOM   1515  OD2 ASP 6 197      14.549  14.232   8.000  0.00  0.00      C1   O
ATOM   1516  N   THR 6 198      17.296  15.733   5.352  0.00  0.00      C1   N
ATOM   1517  CA  THR 6 198      17.034  16.417   4.018  0.00  0.00      C1   C
ATOM   1518  C   THR 6 198      15.908  15.709   3.241  0.00  0.00      C1   C
ATOM   1519  O   THR 6 198      15.745  14.473   3.336  0.00  0.00      C1   O
ATOM   1520  CB  THR 6 198      18.394  16.664   3.244  0.00  0.00      C1   C
ATOM   1521  OG1 THR 6 198      19.162  15.480   3.242  0.00  0.00      C1   O
ATOM   1522  CG2 THR 6 198      19.205  17.831   3.759  0.00  0.00      C1   C
ATOM   1523  N   THR 6 199      15.364  16.404   2.253  0.00  0.00      C1   N
ATOM   1524  CA  THR 6 199      14.530  15.816   1.212  0.00  0.00      C1   C
ATOM   1525  C   THR 6 199      15.312  15.078   0.071  0.00  0.00      C1   C
ATOM   1526  O   THR 6 199      16.351  15.537  -0.364  0.00  0.00      C1   O
ATOM   1527  CB  THR 6 199      13.515  16.781   0.578  0.00  0.00      C1   C
ATOM   1528  OG1 THR 6 199      12.574  17.226   1.522  0.00  0.00      C1   O
ATOM   1529  CG2 THR 6 199      12.610  16.254  -0.521  0.00  0.00      C1   C
ATOM   1530  N   ILE 6 200      14.802  13.904  -0.337  0.00  0.00      C1   N
ATOM   1531  CA  ILE 6 200      15.474  12.933  -1.086  0.00  0.00      C1   C
ATOM   1532  C   ILE 6 200      15.254  13.257  -2.621  0.00  0.00      C1   C
ATOM   1533  O   ILE 6 200      14.370  12.833  -3.247  0.00  0.00      C1   O
ATOM   1534  CB  ILE 6 200      15.119  11.480  -0.646  0.00  0.00      C1   C
ATOM   1535  CG1 ILE 6 200      15.574  11.240   0.814  0.00  0.00      C1   C
ATOM   1536  CG2 ILE 6 200      15.754  10.442  -1.617  0.00  0.00      C1   C
ATOM   1537  CD1 ILE 6 200      14.987  10.070   1.578  0.00  0.00      C1   C
ATOM   1538  N   THR 6 201      16.284  13.993  -3.132  0.00  0.00      C1   N
ATOM   1539  CA  THR 6 201      16.422  14.665  -4.470  0.00  0.00      C1   C
ATOM   1540  C   THR 6 201      16.270  13.687  -5.646  0.00  0.00      C1   C
ATOM   1541  O   THR 6 201      15.373  13.893  -6.467  0.00  0.00      C1   O
ATOM   1542  CB  THR 6 201      17.652  15.606  -4.482  0.00  0.00      C1   C
ATOM   1543  OG1 THR 6 201      17.794  16.320  -3.344  0.00  0.00      C1   O
ATOM   1544  CG2 THR 6 201      17.454  16.650  -5.568  0.00  0.00      C1   C
ATOM   1545  N   VAL 6 202      17.084  12.607  -5.751  0.00  0.00      C1   N
ATOM   1546  CA  VAL 6 202      16.834  11.483  -6.677  0.00  0.00      C1   C
ATOM   1547  C   VAL 6 202      15.331  11.092  -6.736  0.00  0.00      C1   C
ATOM   1548  O   VAL 6 202      14.801  11.104  -7.839  0.00  0.00      C1   O
ATOM   1549  CB  VAL 6 202      17.726  10.233  -6.324  0.00  0.00      C1   C
ATOM   1550  CG1 VAL 6 202      17.267   8.983  -7.045  0.00  0.00      C1   C
ATOM   1551  CG2 VAL 6 202      19.114  10.563  -6.930  0.00  0.00      C1   C
ATOM   1552  N   ASN 6 203      14.661  10.861  -5.648  0.00  0.00      C1   N
ATOM   1553  CA  ASN 6 203      13.245  10.388  -5.677  0.00  0.00      C1   C
ATOM   1554  C   ASN 6 203      12.214  11.513  -6.047  0.00  0.00      C1   C
ATOM   1555  O   ASN 6 203      11.283  11.040  -6.731  0.00  0.00      C1   O
ATOM   1556  CB  ASN 6 203      12.876   9.776  -4.306  0.00  0.00      C1   C
ATOM   1557  CG  ASN 6 203      13.622   8.515  -3.887  0.00  0.00      C1   C
ATOM   1558  OD1 ASN 6 203      14.549   8.028  -4.476  0.00  0.00      C1   O
ATOM   1559  ND2 ASN 6 203      13.069   7.981  -2.740  0.00  0.00      C1   N
ATOM   1560  N   VAL 6 204      12.432  12.793  -5.805  0.00  0.00      C1   N
ATOM   1561  CA  VAL 6 204      11.581  13.879  -6.233  0.00  0.00      C1   C
ATOM   1562  C   VAL 6 204      11.716  13.999  -7.767  0.00  0.00      C1   C
ATOM   1563  O   VAL 6 204      10.709  14.170  -8.444  0.00  0.00      C1   O
ATOM   1564  CB  VAL 6 204      11.806  15.246  -5.518  0.00  0.00      C1   C
ATOM   1565  CG1 VAL 6 204      10.797  16.209  -6.103  0.00  0.00      C1   C
ATOM   1566  CG2 VAL 6 204      11.558  15.158  -4.023  0.00  0.00      C1   C
ATOM   1567  N   LEU 6 205      12.923  13.743  -8.344  0.00  0.00      C1   N
ATOM   1568  CA  LEU 6 205      13.190  13.699  -9.751  0.00  0.00      C1   C
ATOM   1569  C   LEU 6 205      12.484  12.545 -10.488  0.00  0.00      C1   C
ATOM   1570  O   LEU 6 205      11.797  12.798 -11.438  0.00  0.00      C1   O
ATOM   1571  CB  LEU 6 205      14.657  13.748 -10.023  0.00  0.00      C1   C
ATOM   1572  CG  LEU 6 205      15.416  15.050  -9.732  0.00  0.00      C1   C
ATOM   1573  CD1 LEU 6 205      16.909  14.915  -9.801  0.00  0.00      C1   C
ATOM   1574  CD2 LEU 6 205      14.980  16.180 -10.541  0.00  0.00      C1   C
ATOM   1575  N   ALA 6 206      12.578  11.273 -10.009  0.00  0.00      C1   N
ATOM   1576  CA  ALA 6 206      11.714  10.109 -10.340  0.00  0.00      C1   C
ATOM   1577  C   ALA 6 206      10.152  10.326 -10.284  0.00  0.00      C1   C
ATOM   1578  O   ALA 6 206       9.428   9.842 -11.107  0.00  0.00      C1   O
ATOM   1579  CB  ALA 6 206      12.167   8.962  -9.468  0.00  0.00      C1   C
ATOM   1580  N   TRP 6 207       9.625  11.096  -9.315  0.00  0.00      C1   N
ATOM   1581  CA  TRP 6 207       8.211  11.470  -9.186  0.00  0.00      C1   C
ATOM   1582  C   TRP 6 207       7.826  12.434 -10.332  0.00  0.00      C1   C
ATOM   1583  O   TRP 6 207       6.852  12.117 -10.977  0.00  0.00      C1   O
ATOM   1584  CB  TRP 6 207       7.976  12.092  -7.819  0.00  0.00      C1   C
ATOM   1585  CG  TRP 6 207       6.649  12.799  -7.598  0.00  0.00      C1   C
ATOM   1586  CD1 TRP 6 207       5.485  12.216  -7.168  0.00  0.00      C1   C
ATOM   1587  CD2 TRP 6 207       6.431  14.241  -7.309  0.00  0.00      C1   C
ATOM   1588  NE1 TRP 6 207       4.568  13.179  -6.772  0.00  0.00      C1   N
ATOM   1589  CE2 TRP 6 207       5.117  14.412  -6.769  0.00  0.00      C1   C
ATOM   1590  CE3 TRP 6 207       7.292  15.368  -7.553  0.00  0.00      C1   C
ATOM   1591  CZ2 TRP 6 207       4.715  15.728  -6.445  0.00  0.00      C1   C
ATOM   1592  CZ3 TRP 6 207       6.785  16.710  -7.333  0.00  0.00      C1   C
ATOM   1593  CH2 TRP 6 207       5.539  16.881  -6.724  0.00  0.00      C1   C
ATOM   1594  N   LEU 6 208       8.585  13.521 -10.613  0.00  0.00      C1   N
ATOM   1595  CA  LEU 6 208       8.447  14.232 -11.850  0.00  0.00      C1   C
ATOM   1596  C   LEU 6 208       8.453  13.386 -13.162  0.00  0.00      C1   C
ATOM   1597  O   LEU 6 208       7.580  13.543 -14.022  0.00  0.00      C1   O
ATOM   1598  CB  LEU 6 208       9.478  15.422 -11.939  0.00  0.00      C1   C
ATOM   1599  CG  LEU 6 208       9.192  16.421 -10.831  0.00  0.00      C1   C
ATOM   1600  CD1 LEU 6 208      10.222  17.595 -10.870  0.00  0.00      C1   C
ATOM   1601  CD2 LEU 6 208       7.682  16.833 -10.731  0.00  0.00      C1   C
ATOM   1602  N   TYR 6 209       9.473  12.561 -13.353  0.00  0.00      C1   N
ATOM   1603  CA  TYR 6 209       9.619  11.567 -14.410  0.00  0.00      C1   C
ATOM   1604  C   TYR 6 209       8.414  10.680 -14.494  0.00  0.00      C1   C
ATOM   1605  O   TYR 6 209       8.015  10.484 -15.574  0.00  0.00      C1   O
ATOM   1606  CB  TYR 6 209      10.969  10.886 -14.326  0.00  0.00      C1   C
ATOM   1607  CG  TYR 6 209      12.207  11.630 -14.838  0.00  0.00      C1   C
ATOM   1608  CD1 TYR 6 209      12.215  12.214 -16.145  0.00  0.00      C1   C
ATOM   1609  CD2 TYR 6 209      13.367  11.686 -14.070  0.00  0.00      C1   C
ATOM   1610  CE1 TYR 6 209      13.481  12.730 -16.678  0.00  0.00      C1   C
ATOM   1611  CE2 TYR 6 209      14.552  12.178 -14.629  0.00  0.00      C1   C
ATOM   1612  CZ  TYR 6 209      14.639  12.709 -15.941  0.00  0.00      C1   C
ATOM   1613  OH  TYR 6 209      15.752  13.263 -16.490  0.00  0.00      C1   O
ATOM   1614  N   ALA 6 210       7.871  10.117 -13.341  0.00  0.00      C1   N
ATOM   1615  CA  ALA 6 210       6.564   9.416 -13.235  0.00  0.00      C1   C
ATOM   1616  C   ALA 6 210       5.352  10.259 -13.632  0.00  0.00      C1   C
ATOM   1617  O   ALA 6 210       4.491   9.708 -14.299  0.00  0.00      C1   O
ATOM   1618  CB  ALA 6 210       6.374   8.894 -11.822  0.00  0.00      C1   C
ATOM   1619  N   ALA 6 211       5.224  11.527 -13.271  0.00  0.00      C1   N
ATOM   1620  CA  ALA 6 211       4.182  12.422 -13.881  0.00  0.00      C1   C
ATOM   1621  C   ALA 6 211       4.292  12.530 -15.438  0.00  0.00      C1   C
ATOM   1622  O   ALA 6 211       3.330  12.305 -16.117  0.00  0.00      C1   O
ATOM   1623  CB  ALA 6 211       4.208  13.825 -13.303  0.00  0.00      C1   C
ATOM   1624  N   VAL 6 212       5.502  12.683 -15.984  0.00  0.00      C1   N
ATOM   1625  CA  VAL 6 212       5.545  12.683 -17.443  0.00  0.00      C1   C
ATOM   1626  C   VAL 6 212       5.100  11.325 -17.990  0.00  0.00      C1   C
ATOM   1627  O   VAL 6 212       4.347  11.275 -18.977  0.00  0.00      C1   O
ATOM   1628  CB  VAL 6 212       6.881  13.167 -17.847  0.00  0.00      C1   C
ATOM   1629  CG1 VAL 6 212       7.023  13.259 -19.340  0.00  0.00      C1   C
ATOM   1630  CG2 VAL 6 212       7.179  14.639 -17.393  0.00  0.00      C1   C
ATOM   1631  N   ILE 6 213       5.731  10.270 -17.448  0.00  0.00      C1   N
ATOM   1632  CA  ILE 6 213       5.384   8.848 -17.717  0.00  0.00      C1   C
ATOM   1633  C   ILE 6 213       3.852   8.559 -17.679  0.00  0.00      C1   C
ATOM   1634  O   ILE 6 213       3.387   7.931 -18.647  0.00  0.00      C1   O
ATOM   1635  CB  ILE 6 213       6.168   7.945 -16.681  0.00  0.00      C1   C
ATOM   1636  CG1 ILE 6 213       7.601   7.689 -17.294  0.00  0.00      C1   C
ATOM   1637  CG2 ILE 6 213       5.403   6.721 -16.205  0.00  0.00      C1   C
ATOM   1638  CD1 ILE 6 213       8.674   7.248 -16.319  0.00  0.00      C1   C
ATOM   1639  N   ASN 6 214       3.168   9.088 -16.677  0.00  0.00      C1   N
ATOM   1640  CA  ASN 6 214       1.775   9.121 -16.585  0.00  0.00      C1   C
ATOM   1641  C   ASN 6 214       1.075   9.982 -17.669  0.00  0.00      C1   C
ATOM   1642  O   ASN 6 214      -0.162   9.891 -17.684  0.00  0.00      C1   O
ATOM   1643  CB  ASN 6 214       1.341   9.462 -15.150  0.00  0.00      C1   C
ATOM   1644  CG  ASN 6 214       1.314   8.271 -14.237  0.00  0.00      C1   C
ATOM   1645  OD1 ASN 6 214       0.689   7.286 -14.373  0.00  0.00      C1   O
ATOM   1646  ND2 ASN 6 214       2.036   8.352 -13.170  0.00  0.00      C1   N
ATOM   1647  N   GLY 6 215       1.696  10.903 -18.396  0.00  0.00      C1   N
ATOM   1648  CA  GLY 6 215       0.965  11.755 -19.347  0.00  0.00      C1   C
ATOM   1649  C   GLY 6 215       0.806  13.243 -19.000  0.00  0.00      C1   C
ATOM   1650  O   GLY 6 215       0.296  13.998 -19.790  0.00  0.00      C1   O
ATOM   1651  N   ASP 6 216       1.403  13.731 -17.823  0.00  0.00      C1   N
ATOM   1652  CA  ASP 6 216       1.321  15.141 -17.403  0.00  0.00      C1   C
ATOM   1653  C   ASP 6 216       2.515  15.921 -17.954  0.00  0.00      C1   C
ATOM   1654  O   ASP 6 216       3.563  15.376 -18.172  0.00  0.00      C1   O
ATOM   1655  CB  ASP 6 216       1.229  15.281 -15.842  0.00  0.00      C1   C
ATOM   1656  CG  ASP 6 216       0.297  14.321 -15.176  0.00  0.00      C1   C
ATOM   1657  OD1 ASP 6 216      -0.877  14.165 -15.593  0.00  0.00      C1   O
ATOM   1658  OD2 ASP 6 216       0.655  13.903 -14.076  0.00  0.00      C1   O
ATOM   1659  N   ARG 6 217       2.402  17.212 -18.293  0.00  0.00      C1   N
ATOM   1660  CA  ARG 6 217       3.473  18.005 -18.908  0.00  0.00      C1   C
ATOM   1661  C   ARG 6 217       3.911  19.395 -18.223  0.00  0.00      C1   C
ATOM   1662  O   ARG 6 217       4.946  19.901 -18.596  0.00  0.00      C1   O
ATOM   1663  CB  ARG 6 217       3.081  18.245 -20.424  0.00  0.00      C1   C
ATOM   1664  CG  ARG 6 217       2.934  17.018 -21.311  0.00  0.00      C1   C
ATOM   1665  CD  ARG 6 217       4.366  16.433 -21.607  0.00  0.00      C1   C
ATOM   1666  NE  ARG 6 217       4.406  15.140 -22.320  0.00  0.00      C1   N
ATOM   1667  CZ  ARG 6 217       4.137  13.895 -21.863  0.00  0.00      C1   C
ATOM   1668  NH1 ARG 6 217       4.242  12.823 -22.547  0.00  0.00      C1   N
ATOM   1669  NH2 ARG 6 217       3.784  13.705 -20.643  0.00  0.00      C1   N
ATOM   1670  N   TRP 6 218       3.049  19.961 -17.358  0.00  0.00      C1   N
ATOM   1671  CA  TRP 6 218       2.927  21.422 -17.052  0.00  0.00      C1   C
ATOM   1672  C   TRP 6 218       4.235  22.007 -16.435  0.00  0.00      C1   C
ATOM   1673  O   TRP 6 218       4.748  22.987 -16.953  0.00  0.00      C1   O
ATOM   1674  CB  TRP 6 218       1.716  21.761 -16.211  0.00  0.00      C1   C
ATOM   1675  CG  TRP 6 218       1.760  21.353 -14.720  0.00  0.00      C1   C
ATOM   1676  CD1 TRP 6 218       1.188  20.224 -14.275  0.00  0.00      C1   C
ATOM   1677  CD2 TRP 6 218       2.237  22.105 -13.547  0.00  0.00      C1   C
ATOM   1678  NE1 TRP 6 218       1.199  20.219 -12.903  0.00  0.00      C1   N
ATOM   1679  CE2 TRP 6 218       1.896  21.295 -12.421  0.00  0.00      C1   C
ATOM   1680  CE3 TRP 6 218       2.938  23.295 -13.323  0.00  0.00      C1   C
ATOM   1681  CZ2 TRP 6 218       2.260  21.685 -11.149  0.00  0.00      C1   C
ATOM   1682  CZ3 TRP 6 218       3.332  23.702 -12.066  0.00  0.00      C1   C
ATOM   1683  CH2 TRP 6 218       2.947  22.900 -10.990  0.00  0.00      C1   C
ATOM   1684  N   PHE 6 219       4.741  21.397 -15.341  0.00  0.00      C1   N
ATOM   1685  CA  PHE 6 219       5.869  21.785 -14.500  0.00  0.00      C1   C
ATOM   1686  C   PHE 6 219       7.291  21.915 -15.172  0.00  0.00      C1   C
ATOM   1687  O   PHE 6 219       8.240  22.408 -14.589  0.00  0.00      C1   O
ATOM   1688  CB  PHE 6 219       5.827  20.874 -13.343  0.00  0.00      C1   C
ATOM   1689  CG  PHE 6 219       5.890  19.397 -13.720  0.00  0.00      C1   C
ATOM   1690  CD1 PHE 6 219       7.076  18.809 -14.244  0.00  0.00      C1   C
ATOM   1691  CD2 PHE 6 219       4.733  18.582 -13.532  0.00  0.00      C1   C
ATOM   1692  CE1 PHE 6 219       7.054  17.435 -14.574  0.00  0.00      C1   C
ATOM   1693  CE2 PHE 6 219       4.722  17.252 -13.965  0.00  0.00      C1   C
ATOM   1694  CZ  PHE 6 219       5.906  16.671 -14.524  0.00  0.00      C1   C
ATOM   1695  N   LEU 6 220       7.424  21.436 -16.424  0.00  0.00      C1   N
ATOM   1696  CA  LEU 6 220       8.708  21.289 -17.133  0.00  0.00      C1   C
ATOM   1697  C   LEU 6 220       9.285  22.643 -17.616  0.00  0.00      C1   C
ATOM   1698  O   LEU 6 220       8.689  23.438 -18.366  0.00  0.00      C1   O
ATOM   1699  CB  LEU 6 220       8.502  20.360 -18.378  0.00  0.00      C1   C
ATOM   1700  CG  LEU 6 220       8.334  18.900 -17.997  0.00  0.00      C1   C
ATOM   1701  CD1 LEU 6 220       7.914  18.155 -19.271  0.00  0.00      C1   C
ATOM   1702  CD2 LEU 6 220       9.547  18.271 -17.295  0.00  0.00      C1   C
ATOM   1703  N   ASN 6 221      10.467  22.902 -17.046  0.00  0.00      C1   N
ATOM   1704  CA  ASN 6 221      11.224  24.128 -17.286  0.00  0.00      C1   C
ATOM   1705  C   ASN 6 221      11.691  24.142 -18.733  0.00  0.00      C1   C
ATOM   1706  O   ASN 6 221      12.355  23.223 -19.262  0.00  0.00      C1   O
ATOM   1707  CB  ASN 6 221      12.300  24.220 -16.181  0.00  0.00      C1   C
ATOM   1708  CG  ASN 6 221      13.057  25.513 -16.177  0.00  0.00      C1   C
ATOM   1709  OD1 ASN 6 221      13.123  26.306 -17.099  0.00  0.00      C1   O
ATOM   1710  ND2 ASN 6 221      13.415  25.955 -15.045  0.00  0.00      C1   N
ATOM   1711  N   ARG 6 222      11.399  25.270 -19.401  0.00  0.00      C1   N
ATOM   1712  CA  ARG 6 222      11.884  25.579 -20.794  0.00  0.00      C1   C
ATOM   1713  C   ARG 6 222      13.320  25.879 -20.925  0.00  0.00      C1   C
ATOM   1714  O   ARG 6 222      13.843  25.750 -22.021  0.00  0.00      C1   O
ATOM   1715  CB  ARG 6 222      11.118  26.862 -21.314  0.00  0.00      C1   C
ATOM   1716  CG  ARG 6 222       9.548  26.707 -21.157  0.00  0.00      C1   C
ATOM   1717  CD  ARG 6 222       8.873  28.017 -21.657  0.00  0.00      C1   C
ATOM   1718  NE  ARG 6 222       9.165  28.477 -23.044  0.00  0.00      C1   N
ATOM   1719  CZ  ARG 6 222       9.129  29.658 -23.535  0.00  0.00      C1   C
ATOM   1720  NH1 ARG 6 222       8.782  30.624 -22.777  0.00  0.00      C1   N
ATOM   1721  NH2 ARG 6 222       9.469  29.766 -24.759  0.00  0.00      C1   N
ATOM   1722  N   PHE 6 223      13.936  26.266 -19.794  0.00  0.00      C1   N
ATOM   1723  CA  PHE 6 223      15.363  26.678 -19.766  0.00  0.00      C1   C
ATOM   1724  C   PHE 6 223      16.273  25.668 -18.986  0.00  0.00      C1   C
ATOM   1725  O   PHE 6 223      15.740  24.969 -18.056  0.00  0.00      C1   O
ATOM   1726  CB  PHE 6 223      15.426  28.128 -19.244  0.00  0.00      C1   C
ATOM   1727  CG  PHE 6 223      14.299  28.949 -19.743  0.00  0.00      C1   C
ATOM   1728  CD1 PHE 6 223      13.283  29.442 -18.937  0.00  0.00      C1   C
ATOM   1729  CD2 PHE 6 223      14.251  29.115 -21.137  0.00  0.00      C1   C
ATOM   1730  CE1 PHE 6 223      12.352  30.331 -19.501  0.00  0.00      C1   C
ATOM   1731  CE2 PHE 6 223      13.291  30.024 -21.658  0.00  0.00      C1   C
ATOM   1732  CZ  PHE 6 223      12.308  30.582 -20.858  0.00  0.00      C1   C
ATOM   1733  N   THR 6 224      17.522  25.465 -19.385  0.00  0.00      C1   N
ATOM   1734  CA  THR 6 224      18.431  24.495 -18.651  0.00  0.00      C1   C
ATOM   1735  C   THR 6 224      19.059  25.040 -17.382  0.00  0.00      C1   C
ATOM   1736  O   THR 6 224      18.896  26.209 -17.051  0.00  0.00      C1   O
ATOM   1737  CB  THR 6 224      19.585  24.105 -19.480  0.00  0.00      C1   C
ATOM   1738  OG1 THR 6 224      20.416  25.137 -19.857  0.00  0.00      C1   O
ATOM   1739  CG2 THR 6 224      19.192  23.312 -20.706  0.00  0.00      C1   C
ATOM   1740  N   THR 6 225      19.711  24.192 -16.655  0.00  0.00      C1   N
ATOM   1741  CA  THR 6 225      20.504  24.349 -15.478  0.00  0.00      C1   C
ATOM   1742  C   THR 6 225      21.651  23.275 -15.384  0.00  0.00      C1   C
ATOM   1743  O   THR 6 225      21.678  22.341 -16.210  0.00  0.00      C1   O
ATOM   1744  CB  THR 6 225      19.750  24.458 -14.190  0.00  0.00      C1   C
ATOM   1745  OG1 THR 6 225      20.482  25.364 -13.414  0.00  0.00      C1   O
ATOM   1746  CG2 THR 6 225      19.487  23.132 -13.424  0.00  0.00      C1   C
ATOM   1747  N   THR 6 226      22.611  23.478 -14.522  0.00  0.00      C1   N
ATOM   1748  CA  THR 6 226      23.669  22.515 -14.234  0.00  0.00      C1   C
ATOM   1749  C   THR 6 226      23.575  22.030 -12.806  0.00  0.00      C1   C
ATOM   1750  O   THR 6 226      22.830  22.610 -11.954  0.00  0.00      C1   O
ATOM   1751  CB  THR 6 226      25.009  23.329 -14.338  0.00  0.00      C1   C
ATOM   1752  OG1 THR 6 226      25.232  24.122 -13.217  0.00  0.00      C1   O
ATOM   1753  CG2 THR 6 226      25.343  24.156 -15.556  0.00  0.00      C1   C
ATOM   1754  N   LEU 6 227      24.305  20.994 -12.408  0.00  0.00      C1   N
ATOM   1755  CA  LEU 6 227      24.411  20.447 -11.011  0.00  0.00      C1   C
ATOM   1756  C   LEU 6 227      25.062  21.501  -9.993  0.00  0.00      C1   C
ATOM   1757  O   LEU 6 227      24.698  21.485  -8.828  0.00  0.00      C1   O
ATOM   1758  CB  LEU 6 227      25.283  19.201 -10.875  0.00  0.00      C1   C
ATOM   1759  CG  LEU 6 227      24.994  17.950 -11.630  0.00  0.00      C1   C
ATOM   1760  CD1 LEU 6 227      25.900  16.711 -11.299  0.00  0.00      C1   C
ATOM   1761  CD2 LEU 6 227      23.536  17.481 -11.334  0.00  0.00      C1   C
ATOM   1762  N   ASN 6 228      25.965  22.336 -10.450  0.00  0.00      C1   N
ATOM   1763  CA  ASN 6 228      26.509  23.510  -9.750  0.00  0.00      C1   C
ATOM   1764  C   ASN 6 228      25.346  24.446  -9.312  0.00  0.00      C1   C
ATOM   1765  O   ASN 6 228      25.218  24.671  -8.101  0.00  0.00      C1   O
ATOM   1766  CB  ASN 6 228      27.626  24.092 -10.549  0.00  0.00      C1   C
ATOM   1767  CG  ASN 6 228      28.474  25.071  -9.844  0.00  0.00      C1   C
ATOM   1768  ND2 ASN 6 228      28.908  24.751  -8.628  0.00  0.00      C1   N
ATOM   1769  OD1 ASN 6 228      28.652  26.239 -10.221  0.00  0.00      C1   O
ATOM   1770  N   ASP 6 229      24.651  24.931 -10.362  0.00  0.00      C1   N
ATOM   1771  CA  ASP 6 229      23.486  25.767 -10.147  0.00  0.00      C1   C
ATOM   1772  C   ASP 6 229      22.453  25.225  -9.223  0.00  0.00      C1   C
ATOM   1773  O   ASP 6 229      21.789  25.965  -8.508  0.00  0.00      C1   O
ATOM   1774  CB  ASP 6 229      22.953  26.192 -11.544  0.00  0.00      C1   C
ATOM   1775  CG  ASP 6 229      23.819  27.303 -12.284  0.00  0.00      C1   C
ATOM   1776  OD1 ASP 6 229      24.817  27.855 -11.725  0.00  0.00      C1   O
ATOM   1777  OD2 ASP 6 229      23.503  27.574 -13.459  0.00  0.00      C1   O
ATOM   1778  N   PHE 6 230      22.191  23.882  -9.285  0.00  0.00      C1   N
ATOM   1779  CA  PHE 6 230      21.302  23.179  -8.414  0.00  0.00      C1   C
ATOM   1780  C   PHE 6 230      21.847  23.181  -7.000  0.00  0.00      C1   C
ATOM   1781  O   PHE 6 230      21.119  23.555  -6.080  0.00  0.00      C1   O
ATOM   1782  CB  PHE 6 230      20.968  21.734  -8.871  0.00  0.00      C1   C
ATOM   1783  CG  PHE 6 230      19.731  21.173  -8.210  0.00  0.00      C1   C
ATOM   1784  CD1 PHE 6 230      19.841  20.540  -6.930  0.00  0.00      C1   C
ATOM   1785  CD2 PHE 6 230      18.450  21.197  -8.901  0.00  0.00      C1   C
ATOM   1786  CE1 PHE 6 230      18.659  20.233  -6.207  0.00  0.00      C1   C
ATOM   1787  CE2 PHE 6 230      17.263  20.791  -8.193  0.00  0.00      C1   C
ATOM   1788  CZ  PHE 6 230      17.373  20.361  -6.833  0.00  0.00      C1   C
ATOM   1789  N   ASN 6 231      23.079  22.709  -6.712  0.00  0.00      C1   N
ATOM   1790  CA  ASN 6 231      23.755  22.692  -5.468  0.00  0.00      C1   C
ATOM   1791  C   ASN 6 231      23.668  24.130  -4.781  0.00  0.00      C1   C
ATOM   1792  O   ASN 6 231      23.394  24.207  -3.545  0.00  0.00      C1   O
ATOM   1793  CB  ASN 6 231      25.202  22.163  -5.662  0.00  0.00      C1   C
ATOM   1794  CG  ASN 6 231      25.184  20.706  -5.724  0.00  0.00      C1   C
ATOM   1795  OD1 ASN 6 231      24.242  20.007  -5.416  0.00  0.00      C1   O
ATOM   1796  ND2 ASN 6 231      26.314  20.109  -6.012  0.00  0.00      C1   N
ATOM   1797  N   LEU 6 232      23.767  25.194  -5.573  0.00  0.00      C1   N
ATOM   1798  CA  LEU 6 232      23.474  26.558  -5.133  0.00  0.00      C1   C
ATOM   1799  C   LEU 6 232      22.077  26.769  -4.438  0.00  0.00      C1   C
ATOM   1800  O   LEU 6 232      21.874  27.726  -3.693  0.00  0.00      C1   O
ATOM   1801  CB  LEU 6 232      23.694  27.599  -6.274  0.00  0.00      C1   C
ATOM   1802  CG  LEU 6 232      23.917  29.055  -5.860  0.00  0.00      C1   C
ATOM   1803  CD1 LEU 6 232      24.983  29.144  -4.771  0.00  0.00      C1   C
ATOM   1804  CD2 LEU 6 232      24.255  29.971  -7.062  0.00  0.00      C1   C
ATOM   1805  N   VAL 6 233      21.108  25.837  -4.579  0.00  0.00      C1   N
ATOM   1806  CA  VAL 6 233      19.801  25.830  -3.859  0.00  0.00      C1   C
ATOM   1807  C   VAL 6 233      19.513  24.573  -2.936  0.00  0.00      C1   C
ATOM   1808  O   VAL 6 233      18.474  24.515  -2.318  0.00  0.00      C1   O
ATOM   1809  CB  VAL 6 233      18.642  26.240  -4.776  0.00  0.00      C1   C
ATOM   1810  CG1 VAL 6 233      18.812  27.412  -5.668  0.00  0.00      C1   C
ATOM   1811  CG2 VAL 6 233      18.020  25.036  -5.581  0.00  0.00      C1   C
ATOM   1812  N   ALA 6 234      20.456  23.604  -2.885  0.00  0.00      C1   N
ATOM   1813  CA  ALA 6 234      20.258  22.316  -2.025  0.00  0.00      C1   C
ATOM   1814  C   ALA 6 234      19.921  22.686  -0.507  0.00  0.00      C1   C
ATOM   1815  O   ALA 6 234      18.897  22.363  -0.009  0.00  0.00      C1   O
ATOM   1816  CB  ALA 6 234      21.386  21.233  -2.219  0.00  0.00      C1   C
ATOM   1817  N   MET 6 235      20.869  23.461   0.036  0.00  0.00      C1   N
ATOM   1818  CA  MET 6 235      20.707  23.969   1.454  0.00  0.00      C1   C
ATOM   1819  C   MET 6 235      19.572  24.970   1.554  0.00  0.00      C1   C
ATOM   1820  O   MET 6 235      18.938  24.945   2.574  0.00  0.00      C1   O
ATOM   1821  CB  MET 6 235      22.048  24.477   1.970  0.00  0.00      C1   C
ATOM   1822  CG  MET 6 235      23.019  23.365   2.341  0.00  0.00      C1   C
ATOM   1823  SD  MET 6 235      24.378  24.040   3.349  0.00  0.00      C1   S
ATOM   1824  CE  MET 6 235      25.065  22.513   4.151  0.00  0.00      C1   C
ATOM   1825  N   LYS 6 236      19.327  25.814   0.534  0.00  0.00      C1   N
ATOM   1826  CA  LYS 6 236      18.400  26.868   0.510  0.00  0.00      C1   C
ATOM   1827  C   LYS 6 236      16.982  26.260   0.727  0.00  0.00      C1   C
ATOM   1828  O   LYS 6 236      16.197  26.814   1.597  0.00  0.00      C1   O
ATOM   1829  CB  LYS 6 236      18.485  27.663  -0.815  0.00  0.00      C1   C
ATOM   1830  CG  LYS 6 236      17.681  28.958  -0.714  0.00  0.00      C1   C
ATOM   1831  CD  LYS 6 236      17.569  29.675  -2.088  0.00  0.00      C1   C
ATOM   1832  CE  LYS 6 236      16.748  30.979  -1.904  0.00  0.00      C1   C
ATOM   1833  NZ  LYS 6 236      16.327  31.661  -3.200  0.00  0.00      C1   N
ATOM   1834  N   TYR 6 237      16.617  25.107   0.031  0.00  0.00      C1   N
ATOM   1835  CA  TYR 6 237      15.333  24.362   0.368  0.00  0.00      C1   C
ATOM   1836  C   TYR 6 237      15.474  23.142   1.271  0.00  0.00      C1   C
ATOM   1837  O   TYR 6 237      14.485  22.451   1.549  0.00  0.00      C1   O
ATOM   1838  CB  TYR 6 237      14.561  24.119  -0.961  0.00  0.00      C1   C
ATOM   1839  CG  TYR 6 237      14.430  25.452  -1.671  0.00  0.00      C1   C
ATOM   1840  CD1 TYR 6 237      13.608  26.468  -1.155  0.00  0.00      C1   C
ATOM   1841  CD2 TYR 6 237      15.238  25.724  -2.787  0.00  0.00      C1   C
ATOM   1842  CE1 TYR 6 237      13.310  27.546  -1.975  0.00  0.00      C1   C
ATOM   1843  CE2 TYR 6 237      15.100  26.906  -3.529  0.00  0.00      C1   C
ATOM   1844  CZ  TYR 6 237      14.165  27.849  -3.094  0.00  0.00      C1   C
ATOM   1845  OH  TYR 6 237      14.187  29.009  -3.733  0.00  0.00      C1   O
ATOM   1846  N   ASN 6 238      16.637  22.864   1.830  0.00  0.00      C1   N
ATOM   1847  CA  ASN 6 238      16.873  21.628   2.685  0.00  0.00      C1   C
ATOM   1848  C   ASN 6 238      16.730  20.293   1.863  0.00  0.00      C1   C
ATOM   1849  O   ASN 6 238      16.315  19.225   2.332  0.00  0.00      C1   O
ATOM   1850  CB  ASN 6 238      16.026  21.711   3.922  0.00  0.00      C1   C
ATOM   1851  CG  ASN 6 238      16.676  20.803   4.991  0.00  0.00      C1   C
ATOM   1852  ND2 ASN 6 238      15.923  19.814   5.471  0.00  0.00      C1   N
ATOM   1853  OD1 ASN 6 238      17.779  20.985   5.423  0.00  0.00      C1   O
ATOM   1854  N   TYR 6 239      17.038  20.295   0.633  0.00  0.00      C1   N
ATOM   1855  CA  TYR 6 239      17.127  19.144  -0.267  0.00  0.00      C1   C
ATOM   1856  C   TYR 6 239      18.600  18.534  -0.315  0.00  0.00      C1   C
ATOM   1857  O   TYR 6 239      19.581  19.262  -0.062  0.00  0.00      C1   O
ATOM   1858  CB  TYR 6 239      16.628  19.607  -1.658  0.00  0.00      C1   C
ATOM   1859  CG  TYR 6 239      15.119  19.467  -1.833  0.00  0.00      C1   C
ATOM   1860  CD1 TYR 6 239      14.616  18.474  -2.719  0.00  0.00      C1   C
ATOM   1861  CD2 TYR 6 239      14.236  20.282  -1.178  0.00  0.00      C1   C
ATOM   1862  CE1 TYR 6 239      13.240  18.500  -3.104  0.00  0.00      C1   C
ATOM   1863  CE2 TYR 6 239      12.841  20.255  -1.400  0.00  0.00      C1   C
ATOM   1864  CZ  TYR 6 239      12.324  19.391  -2.391  0.00  0.00      C1   C
ATOM   1865  OH  TYR 6 239      10.941  19.380  -2.472  0.00  0.00      C1   O
ATOM   1866  N   GLU 6 240      18.759  17.262  -0.601  0.00  0.00      C1   N
ATOM   1867  CA  GLU 6 240      20.067  16.609  -0.680  0.00  0.00      C1   C
ATOM   1868  C   GLU 6 240      20.991  16.825  -1.954  0.00  0.00      C1   C
ATOM   1869  O   GLU 6 240      20.509  16.575  -3.063  0.00  0.00      C1   O
ATOM   1870  CB  GLU 6 240      19.839  15.101  -0.410  0.00  0.00      C1   C
ATOM   1871  CG  GLU 6 240      21.118  14.237  -0.379  0.00  0.00      C1   C
ATOM   1872  CD  GLU 6 240      22.201  14.400   0.725  0.00  0.00      C1   C
ATOM   1873  OE1 GLU 6 240      23.340  13.930   0.593  0.00  0.00      C1   O
ATOM   1874  OE2 GLU 6 240      21.837  14.970   1.749  0.00  0.00      C1   O
ATOM   1875  N   PRO 6 241      22.220  17.367  -1.867  0.00  0.00      C1   N
ATOM   1876  CA  PRO 6 241      22.988  17.816  -3.001  0.00  0.00      C1   C
ATOM   1877  C   PRO 6 241      23.137  16.843  -4.202  0.00  0.00      C1   C
ATOM   1878  O   PRO 6 241      23.120  15.663  -3.992  0.00  0.00      C1   O
ATOM   1879  CB  PRO 6 241      24.334  18.232  -2.400  0.00  0.00      C1   C
ATOM   1880  CG  PRO 6 241      23.973  18.639  -0.927  0.00  0.00      C1   C
ATOM   1881  CD  PRO 6 241      22.837  17.649  -0.625  0.00  0.00      C1   C
ATOM   1882  N   LEU 6 242      23.583  17.363  -5.327  0.00  0.00      C1   N
ATOM   1883  CA  LEU 6 242      23.859  16.527  -6.513  0.00  0.00      C1   C
ATOM   1884  C   LEU 6 242      25.355  16.425  -6.882  0.00  0.00      C1   C
ATOM   1885  O   LEU 6 242      26.224  17.248  -6.534  0.00  0.00      C1   O
ATOM   1886  CB  LEU 6 242      22.949  16.893  -7.713  0.00  0.00      C1   C
ATOM   1887  CG  LEU 6 242      21.448  17.128  -7.515  0.00  0.00      C1   C
ATOM   1888  CD1 LEU 6 242      20.814  17.353  -8.848  0.00  0.00      C1   C
ATOM   1889  CD2 LEU 6 242      20.820  15.799  -6.977  0.00  0.00      C1   C
ATOM   1890  N   THR 6 243      25.580  15.222  -7.444  0.00  0.00      C1   N
ATOM   1891  CA  THR 6 243      26.863  14.815  -7.978  0.00  0.00      C1   C
ATOM   1892  C   THR 6 243      26.607  14.102  -9.308  0.00  0.00      C1   C
ATOM   1893  O   THR 6 243      25.442  13.759  -9.674  0.00  0.00      C1   O
ATOM   1894  CB  THR 6 243      27.501  13.831  -6.986  0.00  0.00      C1   C
ATOM   1895  OG1 THR 6 243      26.783  12.624  -6.858  0.00  0.00      C1   O
ATOM   1896  CG2 THR 6 243      27.662  14.221  -5.496  0.00  0.00      C1   C
ATOM   1897  N   GLN 6 244      27.727  13.745 -10.008  0.00  0.00      C1   N
ATOM   1898  CA  GLN 6 244      27.606  12.978 -11.255  0.00  0.00      C1   C
ATOM   1899  C   GLN 6 244      27.194  11.551 -11.073  0.00  0.00      C1   C
ATOM   1900  O   GLN 6 244      26.559  11.046 -12.006  0.00  0.00      C1   O
ATOM   1901  CB  GLN 6 244      28.913  13.052 -12.018  0.00  0.00      C1   C
ATOM   1902  CG  GLN 6 244      29.116  14.516 -12.508  0.00  0.00      C1   C
ATOM   1903  CD  GLN 6 244      30.305  14.725 -13.405  0.00  0.00      C1   C
ATOM   1904  OE1 GLN 6 244      30.416  13.995 -14.448  0.00  0.00      C1   O
ATOM   1905  NE2 GLN 6 244      31.111  15.702 -13.213  0.00  0.00      C1   N
ATOM   1906  N   ASP 6 245      27.402  10.864  -9.936  0.00  0.00      C1   N
ATOM   1907  CA  ASP 6 245      26.746   9.599  -9.619  0.00  0.00      C1   C
ATOM   1908  C   ASP 6 245      25.197   9.618  -9.694  0.00  0.00      C1   C
ATOM   1909  O   ASP 6 245      24.564   8.596 -10.212  0.00  0.00      C1   O
ATOM   1910  CB  ASP 6 245      27.211   8.976  -8.235  0.00  0.00      C1   C
ATOM   1911  CG  ASP 6 245      28.728   8.663  -8.087  0.00  0.00      C1   C
ATOM   1912  OD1 ASP 6 245      29.504   8.727  -9.083  0.00  0.00      C1   O
ATOM   1913  OD2 ASP 6 245      29.189   8.395  -6.974  0.00  0.00      C1   O
ATOM   1914  N   HIS 6 246      24.571  10.713  -9.241  0.00  0.00      C1   N
ATOM   1915  CA  HIS 6 246      23.125  10.870  -9.318  0.00  0.00      C1   C
ATOM   1916  C   HIS 6 246      22.570  10.936 -10.756  0.00  0.00      C1   C
ATOM   1917  O   HIS 6 246      21.524  10.374 -11.087  0.00  0.00      C1   O
ATOM   1918  CB  HIS 6 246      22.610  12.017  -8.443  0.00  0.00      C1   C
ATOM   1919  CG  HIS 6 246      23.015  12.033  -7.034  0.00  0.00      C1   C
ATOM   1920  ND1 HIS 6 246      23.647  13.081  -6.393  0.00  0.00      C1   N
ATOM   1921  CD2 HIS 6 246      22.839  10.981  -6.120  0.00  0.00      C1   C
ATOM   1922  CE1 HIS 6 246      23.875  12.680  -5.091  0.00  0.00      C1   C
ATOM   1923  NE2 HIS 6 246      23.366  11.478  -4.892  0.00  0.00      C1   N
ATOM   1924  N   VAL 6 247      23.225  11.614 -11.742  0.00  0.00      C1   N
ATOM   1925  CA  VAL 6 247      23.044  11.442 -13.258  0.00  0.00      C1   C
ATOM   1926  C   VAL 6 247      23.180  10.013 -13.728  0.00  0.00      C1   C
ATOM   1927  O   VAL 6 247      22.235   9.617 -14.481  0.00  0.00      C1   O
ATOM   1928  CB  VAL 6 247      23.871  12.481 -14.098  0.00  0.00      C1   C
ATOM   1929  CG1 VAL 6 247      23.842  12.114 -15.654  0.00  0.00      C1   C
ATOM   1930  CG2 VAL 6 247      23.528  13.955 -13.953  0.00  0.00      C1   C
ATOM   1931  N   ASP 6 248      24.121   9.177 -13.309  0.00  0.00      C1   N
ATOM   1932  CA  ASP 6 248      24.155   7.820 -13.651  0.00  0.00      C1   C
ATOM   1933  C   ASP 6 248      23.011   6.960 -13.067  0.00  0.00      C1   C
ATOM   1934  O   ASP 6 248      22.411   6.278 -13.889  0.00  0.00      C1   O
ATOM   1935  CB  ASP 6 248      25.508   7.122 -13.305  0.00  0.00      C1   C
ATOM   1936  CG  ASP 6 248      25.861   5.861 -14.192  0.00  0.00      C1   C
ATOM   1937  OD1 ASP 6 248      26.777   5.080 -13.933  0.00  0.00      C1   O
ATOM   1938  OD2 ASP 6 248      25.214   5.738 -15.278  0.00  0.00      C1   O
ATOM   1939  N   ILE 6 249      22.617   7.008 -11.788  0.00  0.00      C1   N
ATOM   1940  CA  ILE 6 249      21.422   6.354 -11.184  0.00  0.00      C1   C
ATOM   1941  C   ILE 6 249      20.133   6.667 -12.017  0.00  0.00      C1   C
ATOM   1942  O   ILE 6 249      19.224   5.819 -12.219  0.00  0.00      C1   O
ATOM   1943  CB  ILE 6 249      21.230   6.895  -9.736  0.00  0.00      C1   C
ATOM   1944  CG1 ILE 6 249      22.328   6.529  -8.720  0.00  0.00      C1   C
ATOM   1945  CG2 ILE 6 249      19.860   6.441  -9.190  0.00  0.00      C1   C
ATOM   1946  CD1 ILE 6 249      22.296   5.084  -8.141  0.00  0.00      C1   C
ATOM   1947  N   LEU 6 250      20.008   7.920 -12.516  0.00  0.00      C1   N
ATOM   1948  CA  LEU 6 250      18.793   8.389 -13.206  0.00  0.00      C1   C
ATOM   1949  C   LEU 6 250      18.868   8.238 -14.824  0.00  0.00      C1   C
ATOM   1950  O   LEU 6 250      17.886   8.714 -15.435  0.00  0.00      C1   O
ATOM   1951  CB  LEU 6 250      18.460   9.828 -12.732  0.00  0.00      C1   C
ATOM   1952  CG  LEU 6 250      17.704   9.923 -11.388  0.00  0.00      C1   C
ATOM   1953  CD1 LEU 6 250      17.554  11.384 -10.922  0.00  0.00      C1   C
ATOM   1954  CD2 LEU 6 250      16.245   9.373 -11.502  0.00  0.00      C1   C
ATOM   1955  N   GLY 6 251      19.882   7.484 -15.447  0.00  0.00      C1   N
ATOM   1956  CA  GLY 6 251      19.954   7.069 -16.830  0.00  0.00      C1   C
ATOM   1957  C   GLY 6 251      18.685   6.433 -17.317  0.00  0.00      C1   C
ATOM   1958  O   GLY 6 251      18.060   6.966 -18.260  0.00  0.00      C1   O
ATOM   1959  N   PRO 6 252      18.171   5.311 -16.710  0.00  0.00      C1   N
ATOM   1960  CA  PRO 6 252      17.036   4.714 -17.221  0.00  0.00      C1   C
ATOM   1961  C   PRO 6 252      15.802   5.603 -17.210  0.00  0.00      C1   C
ATOM   1962  O   PRO 6 252      14.950   5.339 -18.097  0.00  0.00      C1   O
ATOM   1963  CB  PRO 6 252      16.826   3.364 -16.504  0.00  0.00      C1   C
ATOM   1964  CG  PRO 6 252      18.182   2.971 -16.063  0.00  0.00      C1   C
ATOM   1965  CD  PRO 6 252      18.849   4.379 -15.866  0.00  0.00      C1   C
ATOM   1966  N   LEU 6 253      15.577   6.663 -16.341  0.00  0.00      C1   N
ATOM   1967  CA  LEU 6 253      14.476   7.566 -16.486  0.00  0.00      C1   C
ATOM   1968  C   LEU 6 253      14.656   8.617 -17.644  0.00  0.00      C1   C
ATOM   1969  O   LEU 6 253      13.717   8.749 -18.461  0.00  0.00      C1   O
ATOM   1970  CB  LEU 6 253      14.058   8.267 -15.143  0.00  0.00      C1   C
ATOM   1971  CG  LEU 6 253      13.565   7.216 -14.187  0.00  0.00      C1   C
ATOM   1972  CD1 LEU 6 253      13.179   7.983 -12.909  0.00  0.00      C1   C
ATOM   1973  CD2 LEU 6 253      12.333   6.521 -14.740  0.00  0.00      C1   C
ATOM   1974  N   SER 6 254      15.877   9.217 -17.689  0.00  0.00      C1   N
ATOM   1975  CA  SER 6 254      16.335  10.074 -18.800  0.00  0.00      C1   C
ATOM   1976  C   SER 6 254      16.196   9.484 -20.190  0.00  0.00      C1   C
ATOM   1977  O   SER 6 254      15.546  10.110 -21.012  0.00  0.00      C1   O
ATOM   1978  CB  SER 6 254      17.720  10.689 -18.529  0.00  0.00      C1   C
ATOM   1979  OG  SER 6 254      17.887  11.767 -19.300  0.00  0.00      C1   O
ATOM   1980  N   ALA 6 255      16.630   8.205 -20.413  0.00  0.00      C1   N
ATOM   1981  CA  ALA 6 255      16.329   7.468 -21.612  0.00  0.00      C1   C
ATOM   1982  C   ALA 6 255      14.776   7.239 -21.845  0.00  0.00      C1   C
ATOM   1983  O   ALA 6 255      14.255   7.822 -22.798  0.00  0.00      C1   O
ATOM   1984  CB  ALA 6 255      16.897   6.029 -21.492  0.00  0.00      C1   C
ATOM   1985  N   GLN 6 256      13.968   6.578 -20.928  0.00  0.00      C1   N
ATOM   1986  CA  GLN 6 256      12.551   6.342 -21.248  0.00  0.00      C1   C
ATOM   1987  C   GLN 6 256      11.683   7.636 -21.438  0.00  0.00      C1   C
ATOM   1988  O   GLN 6 256      10.647   7.539 -22.108  0.00  0.00      C1   O
ATOM   1989  CB  GLN 6 256      11.975   5.312 -20.280  0.00  0.00      C1   C
ATOM   1990  CG  GLN 6 256      11.665   5.895 -18.892  0.00  0.00      C1   C
ATOM   1991  CD  GLN 6 256      10.816   4.973 -18.061  0.00  0.00      C1   C
ATOM   1992  OE1 GLN 6 256      11.284   4.097 -17.355  0.00  0.00      C1   O
ATOM   1993  NE2 GLN 6 256       9.497   5.004 -18.137  0.00  0.00      C1   N
ATOM   1994  N   THR 6 257      12.077   8.780 -20.908  0.00  0.00      C1   N
ATOM   1995  CA  THR 6 257      11.348  10.024 -21.231  0.00  0.00      C1   C
ATOM   1996  C   THR 6 257      11.899  10.910 -22.376  0.00  0.00      C1   C
ATOM   1997  O   THR 6 257      11.231  11.718 -22.941  0.00  0.00      C1   O
ATOM   1998  CB  THR 6 257      11.239  10.883 -19.957  0.00  0.00      C1   C
ATOM   1999  OG1 THR 6 257      12.468  11.102 -19.407  0.00  0.00      C1   O
ATOM   2000  CG2 THR 6 257      10.213  10.335 -18.969  0.00  0.00      C1   C
ATOM   2001  N   GLY 6 258      13.241  10.824 -22.769  0.00  0.00      C1   N
ATOM   2002  CA  GLY 6 258      13.795  11.776 -23.692  0.00  0.00      C1   C
ATOM   2003  C   GLY 6 258      13.946  13.205 -23.048  0.00  0.00      C1   C
ATOM   2004  O   GLY 6 258      13.844  14.177 -23.782  0.00  0.00      C1   O
ATOM   2005  N   ILE 6 259      14.204  13.261 -21.746  0.00  0.00      C1   N
ATOM   2006  CA  ILE 6 259      14.389  14.510 -20.982  0.00  0.00      C1   C
ATOM   2007  C   ILE 6 259      15.642  14.338 -20.165  0.00  0.00      C1   C
ATOM   2008  O   ILE 6 259      15.664  13.341 -19.384  0.00  0.00      C1   O
ATOM   2009  CB  ILE 6 259      13.212  14.881 -20.071  0.00  0.00      C1   C
ATOM   2010  CG1 ILE 6 259      11.865  14.816 -20.865  0.00  0.00      C1   C
ATOM   2011  CG2 ILE 6 259      13.609  16.219 -19.507  0.00  0.00      C1   C
ATOM   2012  CD1 ILE 6 259      10.540  15.081 -20.191  0.00  0.00      C1   C
ATOM   2013  N   ALA 6 260      16.671  15.159 -20.462  0.00  0.00      C1   N
ATOM   2014  CA  ALA 6 260      17.918  15.282 -19.708  0.00  0.00      C1   C
ATOM   2015  C   ALA 6 260      17.689  15.393 -18.242  0.00  0.00      C1   C
ATOM   2016  O   ALA 6 260      16.829  16.115 -17.786  0.00  0.00      C1   O
ATOM   2017  CB  ALA 6 260      18.740  16.408 -20.378  0.00  0.00      C1   C
ATOM   2018  N   VAL 6 261      18.542  14.626 -17.527  0.00  0.00      C1   N
ATOM   2019  CA  VAL 6 261      18.541  14.583 -16.045  0.00  0.00      C1   C
ATOM   2020  C   VAL 6 261      18.644  16.054 -15.499  0.00  0.00      C1   C
ATOM   2021  O   VAL 6 261      17.820  16.379 -14.684  0.00  0.00      C1   O
ATOM   2022  CB  VAL 6 261      19.700  13.734 -15.452  0.00  0.00      C1   C
ATOM   2023  CG1 VAL 6 261      19.520  13.587 -13.971  0.00  0.00      C1   C
ATOM   2024  CG2 VAL 6 261      19.854  12.262 -16.047  0.00  0.00      C1   C
ATOM   2025  N   LEU 6 262      19.636  16.838 -16.047  0.00  0.00      C1   N
ATOM   2026  CA  LEU 6 262      19.672  18.291 -15.815  0.00  0.00      C1   C
ATOM   2027  C   LEU 6 262      18.409  19.087 -16.067  0.00  0.00      C1   C
ATOM   2028  O   LEU 6 262      18.053  20.031 -15.334  0.00  0.00      C1   O
ATOM   2029  CB  LEU 6 262      20.846  18.916 -16.457  0.00  0.00      C1   C
ATOM   2030  CG  LEU 6 262      22.264  18.535 -15.991  0.00  0.00      C1   C
ATOM   2031  CD1 LEU 6 262      23.192  19.174 -17.025  0.00  0.00      C1   C
ATOM   2032  CD2 LEU 6 262      22.435  19.161 -14.634  0.00  0.00      C1   C
ATOM   2033  N   ASP 6 263      17.638  18.829 -17.103  0.00  0.00      C1   N
ATOM   2034  CA  ASP 6 263      16.356  19.478 -17.429  0.00  0.00      C1   C
ATOM   2035  C   ASP 6 263      15.338  19.158 -16.343  0.00  0.00      C1   C
ATOM   2036  O   ASP 6 263      14.703  20.104 -15.849  0.00  0.00      C1   O
ATOM   2037  CB  ASP 6 263      15.847  19.222 -18.843  0.00  0.00      C1   C
ATOM   2038  CG  ASP 6 263      16.868  19.633 -19.945  0.00  0.00      C1   C
ATOM   2039  OD1 ASP 6 263      17.941  20.248 -19.681  0.00  0.00      C1   O
ATOM   2040  OD2 ASP 6 263      16.572  19.328 -21.112  0.00  0.00      C1   O
ATOM   2041  N   MET 6 264      15.160  17.871 -15.942  0.00  0.00      C1   N
ATOM   2042  CA  MET 6 264      14.351  17.647 -14.741  0.00  0.00      C1   C
ATOM   2043  C   MET 6 264      14.914  18.391 -13.477  0.00  0.00      C1   C
ATOM   2044  O   MET 6 264      14.114  18.847 -12.708  0.00  0.00      C1   O
ATOM   2045  CB  MET 6 264      14.181  16.112 -14.506  0.00  0.00      C1   C
ATOM   2046  CG  MET 6 264      12.852  15.921 -13.783  0.00  0.00      C1   C
ATOM   2047  SD  MET 6 264      11.400  16.449 -14.601  0.00  0.00      C1   S
ATOM   2048  CE  MET 6 264      11.275  15.339 -16.024  0.00  0.00      C1   C
ATOM   2049  N   CYS 6 265      16.217  18.526 -13.357  0.00  0.00      C1   N
ATOM   2050  CA  CYS 6 265      16.868  19.323 -12.285  0.00  0.00      C1   C
ATOM   2051  C   CYS 6 265      16.453  20.833 -12.384  0.00  0.00      C1   C
ATOM   2052  O   CYS 6 265      15.955  21.390 -11.410  0.00  0.00      C1   O
ATOM   2053  CB  CYS 6 265      18.383  19.104 -12.219  0.00  0.00      C1   C
ATOM   2054  SG  CYS 6 265      18.755  17.407 -11.756  0.00  0.00      C1   S
ATOM   2055  N   ALA 6 266      16.571  21.451 -13.570  0.00  0.00      C1   N
ATOM   2056  CA  ALA 6 266      15.958  22.769 -13.859  0.00  0.00      C1   C
ATOM   2057  C   ALA 6 266      14.501  22.939 -13.507  0.00  0.00      C1   C
ATOM   2058  O   ALA 6 266      14.183  23.927 -12.912  0.00  0.00      C1   O
ATOM   2059  CB  ALA 6 266      16.188  23.188 -15.267  0.00  0.00      C1   C
ATOM   2060  N   SER 6 267      13.637  21.940 -13.914  0.00  0.00      C1   N
ATOM   2061  CA  SER 6 267      12.212  21.831 -13.495  0.00  0.00      C1   C
ATOM   2062  C   SER 6 267      12.125  21.836 -11.916  0.00  0.00      C1   C
ATOM   2063  O   SER 6 267      11.481  22.728 -11.422  0.00  0.00      C1   O
ATOM   2064  CB  SER 6 267      11.630  20.626 -14.155  0.00  0.00      C1   C
ATOM   2065  OG  SER 6 267      11.677  20.648 -15.532  0.00  0.00      C1   O
ATOM   2066  N   LEU 6 268      12.855  20.934 -11.175  0.00  0.00      C1   N
ATOM   2067  CA  LEU 6 268      12.819  20.968  -9.708  0.00  0.00      C1   C
ATOM   2068  C   LEU 6 268      13.241  22.313  -8.985  0.00  0.00      C1   C
ATOM   2069  O   LEU 6 268      12.526  22.827  -8.171  0.00  0.00      C1   O
ATOM   2070  CB  LEU 6 268      13.473  19.727  -9.238  0.00  0.00      C1   C
ATOM   2071  CG  LEU 6 268      13.364  19.609  -7.745  0.00  0.00      C1   C
ATOM   2072  CD1 LEU 6 268      11.840  19.465  -7.280  0.00  0.00      C1   C
ATOM   2073  CD2 LEU 6 268      14.241  18.531  -7.145  0.00  0.00      C1   C
ATOM   2074  N   LYS 6 269      14.245  23.021  -9.562  0.00  0.00      C1   N
ATOM   2075  CA  LYS 6 269      14.693  24.351  -9.116  0.00  0.00      C1   C
ATOM   2076  C   LYS 6 269      13.608  25.369  -9.381  0.00  0.00      C1   C
ATOM   2077  O   LYS 6 269      13.342  26.178  -8.518  0.00  0.00      C1   O
ATOM   2078  CB  LYS 6 269      15.971  24.542 -10.056  0.00  0.00      C1   C
ATOM   2079  CG  LYS 6 269      16.846  25.683  -9.539  0.00  0.00      C1   C
ATOM   2080  CD  LYS 6 269      18.115  25.694 -10.335  0.00  0.00      C1   C
ATOM   2081  CE  LYS 6 269      18.948  26.949 -10.067  0.00  0.00      C1   C
ATOM   2082  NZ  LYS 6 269      18.305  28.155 -10.616  0.00  0.00      C1   N
ATOM   2083  N   GLU 6 270      12.899  25.322 -10.529  0.00  0.00      C1   N
ATOM   2084  CA  GLU 6 270      11.781  26.221 -10.792  0.00  0.00      C1   C
ATOM   2085  C   GLU 6 270      10.685  26.033  -9.743  0.00  0.00      C1   C
ATOM   2086  O   GLU 6 270      10.220  26.996  -9.150  0.00  0.00      C1   O
ATOM   2087  CB  GLU 6 270      11.302  26.146 -12.229  0.00  0.00      C1   C
ATOM   2088  CG  GLU 6 270      10.473  27.449 -12.525  0.00  0.00      C1   C
ATOM   2089  CD  GLU 6 270      10.036  27.617 -14.057  0.00  0.00      C1   C
ATOM   2090  OE1 GLU 6 270       9.995  26.669 -14.869  0.00  0.00      C1   O
ATOM   2091  OE2 GLU 6 270       9.469  28.716 -14.289  0.00  0.00      C1   O
ATOM   2092  N   LEU 6 271      10.118  24.776  -9.536  0.00  0.00      C1   N
ATOM   2093  CA  LEU 6 271       9.013  24.427  -8.639  0.00  0.00      C1   C
ATOM   2094  C   LEU 6 271       9.360  24.797  -7.159  0.00  0.00      C1   C
ATOM   2095  O   LEU 6 271       8.446  25.069  -6.441  0.00  0.00      C1   O
ATOM   2096  CB  LEU 6 271       8.775  22.946  -8.621  0.00  0.00      C1   C
ATOM   2097  CG  LEU 6 271       8.198  22.402  -9.944  0.00  0.00      C1   C
ATOM   2098  CD1 LEU 6 271       8.307  20.805  -9.939  0.00  0.00      C1   C
ATOM   2099  CD2 LEU 6 271       6.706  22.698  -9.993  0.00  0.00      C1   C
ATOM   2100  N   LEU 6 272      10.668  24.841  -6.828  0.00  0.00      C1   N
ATOM   2101  CA  LEU 6 272      11.107  25.240  -5.524  0.00  0.00      C1   C
ATOM   2102  C   LEU 6 272      11.052  26.813  -5.214  0.00  0.00      C1   C
ATOM   2103  O   LEU 6 272      10.320  27.298  -4.330  0.00  0.00      C1   O
ATOM   2104  CB  LEU 6 272      12.419  24.549  -5.147  0.00  0.00      C1   C
ATOM   2105  CG  LEU 6 272      12.265  23.125  -4.575  0.00  0.00      C1   C
ATOM   2106  CD1 LEU 6 272      13.607  22.535  -4.395  0.00  0.00      C1   C
ATOM   2107  CD2 LEU 6 272      11.463  23.135  -3.305  0.00  0.00      C1   C
ATOM   2108  N   GLN 6 273      11.858  27.515  -6.047  0.00  0.00      C1   N
ATOM   2109  CA  GLN 6 273      12.019  28.929  -6.161  0.00  0.00      C1   C
ATOM   2110  C   GLN 6 273      10.732  29.679  -6.484  0.00  0.00      C1   C
ATOM   2111  O   GLN 6 273      10.479  30.615  -5.754  0.00  0.00      C1   O
ATOM   2112  CB  GLN 6 273      13.085  29.127  -7.263  0.00  0.00      C1   C
ATOM   2113  CG  GLN 6 273      13.462  30.632  -7.413  0.00  0.00      C1   C
ATOM   2114  CD  GLN 6 273      14.094  31.193  -6.130  0.00  0.00      C1   C
ATOM   2115  NE2 GLN 6 273      13.352  31.785  -5.236  0.00  0.00      C1   N
ATOM   2116  OE1 GLN 6 273      15.295  31.270  -5.912  0.00  0.00      C1   O
ATOM   2117  N   ASN 6 274       9.923  29.349  -7.502  0.00  0.00      C1   N
ATOM   2118  CA  ASN 6 274       8.708  30.059  -7.804  0.00  0.00      C1   C
ATOM   2119  C   ASN 6 274       7.452  29.382  -7.246  0.00  0.00      C1   C
ATOM   2120  O   ASN 6 274       6.364  29.940  -7.293  0.00  0.00      C1   O
ATOM   2121  CB  ASN 6 274       8.767  30.196  -9.311  0.00  0.00      C1   C
ATOM   2122  CG  ASN 6 274       9.982  31.009  -9.816  0.00  0.00      C1   C
ATOM   2123  OD1 ASN 6 274      10.814  30.549 -10.586  0.00  0.00      C1   O
ATOM   2124  ND2 ASN 6 274      10.154  32.273  -9.500  0.00  0.00      C1   N
ATOM   2125  N   GLY 6 275       7.587  28.165  -6.761  0.00  0.00      C1   N
ATOM   2126  CA  GLY 6 275       6.397  27.489  -6.206  0.00  0.00      C1   C
ATOM   2127  C   GLY 6 275       5.663  26.504  -7.204  0.00  0.00      C1   C
ATOM   2128  O   GLY 6 275       5.980  26.285  -8.351  0.00  0.00      C1   O
ATOM   2129  N   MET 6 276       4.576  25.821  -6.734  0.00  0.00      C1   N
ATOM   2130  CA  MET 6 276       3.572  25.077  -7.554  0.00  0.00      C1   C
ATOM   2131  C   MET 6 276       2.275  25.759  -7.963  0.00  0.00      C1   C
ATOM   2132  O   MET 6 276       1.500  25.392  -8.855  0.00  0.00      C1   O
ATOM   2133  CB  MET 6 276       3.293  23.807  -6.836  0.00  0.00      C1   C
ATOM   2134  CG  MET 6 276       4.340  22.789  -6.913  0.00  0.00      C1   C
ATOM   2135  SD  MET 6 276       4.090  21.251  -5.970  0.00  0.00      C1   S
ATOM   2136  CE  MET 6 276       3.023  20.269  -7.002  0.00  0.00      C1   C
ATOM   2137  N   ASN 6 277       2.014  26.907  -7.275  0.00  0.00      C1   N
ATOM   2138  CA  ASN 6 277       1.014  27.928  -7.641  0.00  0.00      C1   C
ATOM   2139  C   ASN 6 277      -0.448  27.413  -7.887  0.00  0.00      C1   C
ATOM   2140  O   ASN 6 277      -1.235  28.079  -8.666  0.00  0.00      C1   O
ATOM   2141  CB  ASN 6 277       1.679  28.830  -8.727  0.00  0.00      C1   C
ATOM   2142  CG  ASN 6 277       2.835  29.614  -8.201  0.00  0.00      C1   C
ATOM   2143  ND2 ASN 6 277       4.017  29.309  -8.653  0.00  0.00      C1   N
ATOM   2144  OD1 ASN 6 277       2.750  30.453  -7.307  0.00  0.00      C1   O
ATOM   2145  N   GLY 6 278      -0.881  26.300  -7.244  0.00  0.00      C1   N
ATOM   2146  CA  GLY 6 278      -2.216  25.822  -7.515  0.00  0.00      C1   C
ATOM   2147  C   GLY 6 278      -2.427  24.842  -8.695  0.00  0.00      C1   C
ATOM   2148  O   GLY 6 278      -3.619  24.605  -8.988  0.00  0.00      C1   O
ATOM   2149  N   ARG 6 279      -1.405  24.114  -9.262  0.00  0.00      C1   N
ATOM   2150  CA  ARG 6 279      -1.602  22.916  -9.992  0.00  0.00      C1   C
ATOM   2151  C   ARG 6 279      -0.999  21.757  -9.249  0.00  0.00      C1   C
ATOM   2152  O   ARG 6 279       0.040  21.917  -8.475  0.00  0.00      C1   O
ATOM   2153  CB  ARG 6 279      -1.086  23.108 -11.447  0.00  0.00      C1   C
ATOM   2154  CG  ARG 6 279      -1.824  24.191 -12.408  0.00  0.00      C1   C
ATOM   2155  CD  ARG 6 279      -1.282  24.184 -13.829  0.00  0.00      C1   C
ATOM   2156  NE  ARG 6 279      -0.161  25.134 -14.003  0.00  0.00      C1   N
ATOM   2157  CZ  ARG 6 279       0.492  25.334 -15.146  0.00  0.00      C1   C
ATOM   2158  NH1 ARG 6 279      -0.125  25.006 -16.230  0.00  0.00      C1   N
ATOM   2159  NH2 ARG 6 279       1.681  25.871 -15.237  0.00  0.00      C1   N
ATOM   2160  N   THR 6 280      -1.367  20.482  -9.486  0.00  0.00      C1   N
ATOM   2161  CA  THR 6 280      -1.010  19.412  -8.624  0.00  0.00      C1   C
ATOM   2162  C   THR 6 280      -0.074  18.392  -9.406  0.00  0.00      C1   C
ATOM   2163  O   THR 6 280       0.066  18.461 -10.647  0.00  0.00      C1   O
ATOM   2164  CB  THR 6 280      -2.294  18.733  -7.986  0.00  0.00      C1   C
ATOM   2165  OG1 THR 6 280      -3.141  18.256  -8.941  0.00  0.00      C1   O
ATOM   2166  CG2 THR 6 280      -3.104  19.767  -7.245  0.00  0.00      C1   C
ATOM   2167  N   ILE 6 281       0.521  17.480  -8.622  0.00  0.00      C1   N
ATOM   2168  CA  ILE 6 281       1.443  16.507  -9.202  0.00  0.00      C1   C
ATOM   2169  C   ILE 6 281       1.014  15.177  -8.515  0.00  0.00      C1   C
ATOM   2170  O   ILE 6 281       1.157  14.977  -7.316  0.00  0.00      C1   O
ATOM   2171  CB  ILE 6 281       2.898  16.899  -9.241  0.00  0.00      C1   C
ATOM   2172  CG1 ILE 6 281       3.184  18.179 -10.085  0.00  0.00      C1   C
ATOM   2173  CG2 ILE 6 281       3.703  15.686  -9.834  0.00  0.00      C1   C
ATOM   2174  CD1 ILE 6 281       4.675  18.507 -10.240  0.00  0.00      C1   C
ATOM   2175  N   LEU 6 282       0.525  14.321  -9.387  0.00  0.00      C1   N
ATOM   2176  CA  LEU 6 282       0.058  12.962  -9.095  0.00  0.00      C1   C
ATOM   2177  C   LEU 6 282      -0.941  12.839  -7.899  0.00  0.00      C1   C
ATOM   2178  O   LEU 6 282      -0.823  11.998  -7.019  0.00  0.00      C1   O
ATOM   2179  CB  LEU 6 282       1.346  12.109  -8.997  0.00  0.00      C1   C
ATOM   2180  CG  LEU 6 282       2.238  11.999 -10.334  0.00  0.00      C1   C
ATOM   2181  CD1 LEU 6 282       3.486  11.195 -10.032  0.00  0.00      C1   C
ATOM   2182  CD2 LEU 6 282       1.375  11.363 -11.400  0.00  0.00      C1   C
ATOM   2183  N   GLY 6 283      -1.890  13.869  -7.791  0.00  0.00      C1   N
ATOM   2184  CA  GLY 6 283      -2.730  13.958  -6.634  0.00  0.00      C1   C
ATOM   2185  C   GLY 6 283      -2.243  14.568  -5.341  0.00  0.00      C1   C
ATOM   2186  O   GLY 6 283      -2.945  14.362  -4.353  0.00  0.00      C1   O
ATOM   2187  N   SER 6 284      -1.143  15.295  -5.427  0.00  0.00      C1   N
ATOM   2188  CA  SER 6 284      -0.508  16.033  -4.370  0.00  0.00      C1   C
ATOM   2189  C   SER 6 284      -0.200  17.455  -4.626  0.00  0.00      C1   C
ATOM   2190  O   SER 6 284       0.020  17.750  -5.783  0.00  0.00      C1   O
ATOM   2191  CB  SER 6 284       0.652  15.243  -3.764  0.00  0.00      C1   C
ATOM   2192  OG  SER 6 284       1.118  15.937  -2.609  0.00  0.00      C1   O
ATOM   2193  N   ALA 6 285      -0.249  18.265  -3.607  0.00  0.00      C1   N
ATOM   2194  CA  ALA 6 285       0.335  19.594  -3.746  0.00  0.00      C1   C
ATOM   2195  C   ALA 6 285       1.503  19.787  -2.768  0.00  0.00      C1   C
ATOM   2196  O   ALA 6 285       1.938  20.914  -2.479  0.00  0.00      C1   O
ATOM   2197  CB  ALA 6 285      -0.786  20.720  -3.608  0.00  0.00      C1   C
ATOM   2198  N   LEU 6 286       2.190  18.680  -2.357  0.00  0.00      C1   N
ATOM   2199  CA  LEU 6 286       3.571  18.765  -1.847  0.00  0.00      C1   C
ATOM   2200  C   LEU 6 286       4.545  18.275  -2.855  0.00  0.00      C1   C
ATOM   2201  O   LEU 6 286       4.194  17.621  -3.801  0.00  0.00      C1   O
ATOM   2202  CB  LEU 6 286       3.653  18.080  -0.461  0.00  0.00      C1   C
ATOM   2203  CG  LEU 6 286       2.974  18.746   0.721  0.00  0.00      C1   C
ATOM   2204  CD1 LEU 6 286       3.321  18.069   2.127  0.00  0.00      C1   C
ATOM   2205  CD2 LEU 6 286       3.471  20.195   0.795  0.00  0.00      C1   C
ATOM   2206  N   LEU 6 287       5.885  18.483  -2.615  0.00  0.00      C1   N
ATOM   2207  CA  LEU 6 287       6.883  17.859  -3.425  0.00  0.00      C1   C
ATOM   2208  C   LEU 6 287       7.315  16.515  -2.903  0.00  0.00      C1   C
ATOM   2209  O   LEU 6 287       7.692  16.423  -1.743  0.00  0.00      C1   O
ATOM   2210  CB  LEU 6 287       8.015  18.899  -3.643  0.00  0.00      C1   C
ATOM   2211  CG  LEU 6 287       7.642  20.100  -4.558  0.00  0.00      C1   C
ATOM   2212  CD1 LEU 6 287       8.699  21.167  -4.388  0.00  0.00      C1   C
ATOM   2213  CD2 LEU 6 287       7.690  19.750  -6.089  0.00  0.00      C1   C
ATOM   2214  N   GLU 6 288       7.183  15.459  -3.756  0.00  0.00      C1   N
ATOM   2215  CA  GLU 6 288       7.146  14.074  -3.151  0.00  0.00      C1   C
ATOM   2216  C   GLU 6 288       8.315  13.188  -3.567  0.00  0.00      C1   C
ATOM   2217  O   GLU 6 288       8.618  13.067  -4.705  0.00  0.00      C1   O
ATOM   2218  CB  GLU 6 288       5.759  13.449  -3.148  0.00  0.00      C1   C
ATOM   2219  CG  GLU 6 288       4.811  14.109  -2.179  0.00  0.00      C1   C
ATOM   2220  CD  GLU 6 288       3.375  13.465  -2.306  0.00  0.00      C1   C
ATOM   2221  OE1 GLU 6 288       3.030  12.888  -3.376  0.00  0.00      C1   O
ATOM   2222  OE2 GLU 6 288       2.600  13.455  -1.376  0.00  0.00      C1   O
ATOM   2223  N   ASP 6 289       8.913  12.506  -2.578  0.00  0.00      C1   N
ATOM   2224  CA  ASP 6 289      10.125  11.671  -2.666  0.00  0.00      C1   C
ATOM   2225  C   ASP 6 289       9.912  10.193  -2.315  0.00  0.00      C1   C
ATOM   2226  O   ASP 6 289      10.799   9.563  -1.807  0.00  0.00      C1   O
ATOM   2227  CB  ASP 6 289      11.297  12.301  -1.767  0.00  0.00      C1   C
ATOM   2228  CG  ASP 6 289      11.137  12.551  -0.290  0.00  0.00      C1   C
ATOM   2229  OD1 ASP 6 289      10.031  12.462   0.384  0.00  0.00      C1   O
ATOM   2230  OD2 ASP 6 289      12.125  12.681   0.420  0.00  0.00      C1   O
ATOM   2231  N   GLU 6 290       8.711   9.639  -2.452  0.00  0.00      C1   N
ATOM   2232  CA  GLU 6 290       8.316   8.345  -1.778  0.00  0.00      C1   C
ATOM   2233  C   GLU 6 290       8.678   7.104  -2.559  0.00  0.00      C1   C
ATOM   2234  O   GLU 6 290       8.492   6.076  -1.939  0.00  0.00      C1   O
ATOM   2235  CB  GLU 6 290       6.808   8.370  -1.531  0.00  0.00      C1   C
ATOM   2236  CG  GLU 6 290       6.301   9.590  -0.740  0.00  0.00      C1   C
ATOM   2237  CD  GLU 6 290       5.094   9.226   0.153  0.00  0.00      C1   C
ATOM   2238  OE1 GLU 6 290       4.180   8.537  -0.248  0.00  0.00      C1   O
ATOM   2239  OE2 GLU 6 290       4.992   9.877   1.197  0.00  0.00      C1   O
ATOM   2240  N   PHE 6 291       9.105   7.163  -3.835  0.00  0.00      C1   N
ATOM   2241  CA  PHE 6 291       9.397   5.924  -4.595  0.00  0.00      C1   C
ATOM   2242  C   PHE 6 291      10.646   6.103  -5.433  0.00  0.00      C1   C
ATOM   2243  O   PHE 6 291      10.906   7.197  -5.993  0.00  0.00      C1   O
ATOM   2244  CB  PHE 6 291       8.192   5.477  -5.424  0.00  0.00      C1   C
ATOM   2245  CG  PHE 6 291       7.567   6.450  -6.423  0.00  0.00      C1   C
ATOM   2246  CD1 PHE 6 291       8.132   6.716  -7.681  0.00  0.00      C1   C
ATOM   2247  CD2 PHE 6 291       6.444   7.179  -6.050  0.00  0.00      C1   C
ATOM   2248  CE1 PHE 6 291       7.574   7.625  -8.606  0.00  0.00      C1   C
ATOM   2249  CE2 PHE 6 291       5.931   8.116  -6.929  0.00  0.00      C1   C
ATOM   2250  CZ  PHE 6 291       6.500   8.364  -8.172  0.00  0.00      C1   C
ATOM   2251  N   THR 6 292      11.313   4.956  -5.664  0.00  0.00      C1   N
ATOM   2252  CA  THR 6 292      12.597   4.918  -6.392  0.00  0.00      C1   C
ATOM   2253  C   THR 6 292      12.427   4.865  -7.875  0.00  0.00      C1   C
ATOM   2254  O   THR 6 292      11.401   4.300  -8.364  0.00  0.00      C1   O
ATOM   2255  CB  THR 6 292      13.610   3.877  -5.834  0.00  0.00      C1   C
ATOM   2256  OG1 THR 6 292      13.141   2.513  -5.850  0.00  0.00      C1   O
ATOM   2257  CG2 THR 6 292      13.898   4.100  -4.357  0.00  0.00      C1   C
ATOM   2258  N   PRO 6 293      13.441   5.400  -8.619  0.00  0.00      C1   N
ATOM   2259  CA  PRO 6 293      13.547   5.285 -10.090  0.00  0.00      C1   C
ATOM   2260  C   PRO 6 293      13.403   3.839 -10.550  0.00  0.00      C1   C
ATOM   2261  O   PRO 6 293      12.833   3.594 -11.637  0.00  0.00      C1   O
ATOM   2262  CB  PRO 6 293      14.864   5.991 -10.405  0.00  0.00      C1   C
ATOM   2263  CG  PRO 6 293      15.500   6.393  -9.067  0.00  0.00      C1   C
ATOM   2264  CD  PRO 6 293      14.399   6.308  -8.115  0.00  0.00      C1   C
ATOM   2265  N   PHE 6 294      13.952   2.820  -9.903  0.00  0.00      C1   N
ATOM   2266  CA  PHE 6 294      13.713   1.446 -10.190  0.00  0.00      C1   C
ATOM   2267  C   PHE 6 294      12.277   0.973  -9.980  0.00  0.00      C1   C
ATOM   2268  O   PHE 6 294      11.898  -0.029 -10.599  0.00  0.00      C1   O
ATOM   2269  CB  PHE 6 294      14.779   0.582  -9.493  0.00  0.00      C1   C
ATOM   2270  CG  PHE 6 294      14.604  -0.912  -9.725  0.00  0.00      C1   C
ATOM   2271  CD1 PHE 6 294      14.638  -1.428 -11.084  0.00  0.00      C1   C
ATOM   2272  CD2 PHE 6 294      14.334  -1.835  -8.654  0.00  0.00      C1   C
ATOM   2273  CE1 PHE 6 294      14.238  -2.750 -11.284  0.00  0.00      C1   C
ATOM   2274  CE2 PHE 6 294      13.834  -3.137  -8.892  0.00  0.00      C1   C
ATOM   2275  CZ  PHE 6 294      13.834  -3.652 -10.253  0.00  0.00      C1   C
ATOM   2276  N   ASP 6 295      11.372   1.550  -9.194  0.00  0.00      C1   N
ATOM   2277  CA  ASP 6 295      10.004   1.158  -9.073  0.00  0.00      C1   C
ATOM   2278  C   ASP 6 295       9.221   1.687 -10.226  0.00  0.00      C1   C
ATOM   2279  O   ASP 6 295       8.333   1.067 -10.785  0.00  0.00      C1   O
ATOM   2280  CB  ASP 6 295       9.285   1.679  -7.807  0.00  0.00      C1   C
ATOM   2281  CG  ASP 6 295       9.967   1.302  -6.460  0.00  0.00      C1   C
ATOM   2282  OD1 ASP 6 295      10.882   0.424  -6.476  0.00  0.00      C1   O
ATOM   2283  OD2 ASP 6 295       9.653   1.956  -5.439  0.00  0.00      C1   O
ATOM   2284  N   VAL 6 296       9.511   2.941 -10.608  0.00  0.00      C1   N
ATOM   2285  CA  VAL 6 296       9.130   3.629 -11.835  0.00  0.00      C1   C
ATOM   2286  C   VAL 6 296       9.465   2.668 -13.068  0.00  0.00      C1   C
ATOM   2287  O   VAL 6 296       8.481   2.267 -13.769  0.00  0.00      C1   O
ATOM   2288  CB  VAL 6 296       9.816   4.992 -11.967  0.00  0.00      C1   C
ATOM   2289  CG1 VAL 6 296       9.273   5.715 -13.246  0.00  0.00      C1   C
ATOM   2290  CG2 VAL 6 296       9.435   5.825 -10.731  0.00  0.00      C1   C
ATOM   2291  N   VAL 6 297      10.763   2.346 -13.241  0.00  0.00      C1   N
ATOM   2292  CA  VAL 6 297      11.154   1.524 -14.380  0.00  0.00      C1   C
ATOM   2293  C   VAL 6 297      10.542   0.088 -14.397  0.00  0.00      C1   C
ATOM   2294  O   VAL 6 297      10.021  -0.270 -15.422  0.00  0.00      C1   O
ATOM   2295  CB  VAL 6 297      12.638   1.520 -14.791  0.00  0.00      C1   C
ATOM   2296  CG1 VAL 6 297      13.150   2.958 -14.968  0.00  0.00      C1   C
ATOM   2297  CG2 VAL 6 297      13.569   0.722 -13.841  0.00  0.00      C1   C
ATOM   2298  N   ARG 6 298      10.532  -0.578 -13.230  0.00  0.00      C1   N
ATOM   2299  CA  ARG 6 298       9.991  -1.984 -13.166  0.00  0.00      C1   C
ATOM   2300  C   ARG 6 298       8.442  -2.056 -13.532  0.00  0.00      C1   C
ATOM   2301  O   ARG 6 298       8.023  -3.064 -14.063  0.00  0.00      C1   O
ATOM   2302  CB  ARG 6 298      10.427  -2.596 -11.787  0.00  0.00      C1   C
ATOM   2303  CG  ARG 6 298      10.151  -4.079 -11.647  0.00  0.00      C1   C
ATOM   2304  CD  ARG 6 298      10.806  -4.888 -12.738  0.00  0.00      C1   C
ATOM   2305  NE  ARG 6 298      10.181  -6.174 -12.979  0.00  0.00      C1   N
ATOM   2306  CZ  ARG 6 298       9.562  -6.639 -13.999  0.00  0.00      C1   C
ATOM   2307  NH1 ARG 6 298       8.926  -7.785 -13.931  0.00  0.00      C1   N
ATOM   2308  NH2 ARG 6 298       9.757  -6.062 -15.150  0.00  0.00      C1   N
ATOM   2309  N   GLN 6 299       7.636  -0.998 -13.295  0.00  0.00      C1   N
ATOM   2310  CA  GLN 6 299       6.226  -0.934 -13.763  0.00  0.00      C1   C
ATOM   2311  C   GLN 6 299       6.162  -0.666 -15.210  0.00  0.00      C1   C
ATOM   2312  O   GLN 6 299       5.275  -1.131 -15.946  0.00  0.00      C1   O
ATOM   2313  CB  GLN 6 299       5.477   0.183 -13.029  0.00  0.00      C1   C
ATOM   2314  CG  GLN 6 299       5.074  -0.425 -11.656  0.00  0.00      C1   C
ATOM   2315  CD  GLN 6 299       4.100   0.535 -10.928  0.00  0.00      C1   C
ATOM   2316  OE1 GLN 6 299       3.366   1.221 -11.587  0.00  0.00      C1   O
ATOM   2317  NE2 GLN 6 299       4.017   0.495  -9.677  0.00  0.00      C1   N
ATOM   2318  N   CYS 6 300       7.050   0.208 -15.750  0.00  0.00      C1   N
ATOM   2319  CA  CYS 6 300       7.055   0.575 -17.135  0.00  0.00      C1   C
ATOM   2320  C   CYS 6 300       7.539  -0.522 -18.082  0.00  0.00      C1   C
ATOM   2321  O   CYS 6 300       6.933  -0.667 -19.157  0.00  0.00      C1   O
ATOM   2322  CB  CYS 6 300       7.814   1.876 -17.376  0.00  0.00      C1   C
ATOM   2323  SG  CYS 6 300       7.429   3.348 -16.369  0.00  0.00      C1   S
ATOM   2324  N   SER 6 301       8.537  -1.341 -17.690  0.00  0.00      C1   N
ATOM   2325  CA  SER 6 301       8.861  -2.668 -18.367  0.00  0.00      C1   C
ATOM   2326  C   SER 6 301       7.666  -3.563 -18.265  0.00  0.00      C1   C
ATOM   2327  O   SER 6 301       7.059  -3.864 -19.286  0.00  0.00      C1   O
ATOM   2328  CB  SER 6 301      10.118  -3.260 -17.608  0.00  0.00      C1   C
ATOM   2329  OG  SER 6 301      10.053  -3.247 -16.261  0.00  0.00      C1   O
ATOM   2330  N   GLY 6 302       7.169  -3.961 -17.042  0.00  0.00      C1   N
ATOM   2331  CA  GLY 6 302       6.141  -5.079 -16.989  0.00  0.00      C1   C
ATOM   2332  C   GLY 6 302       6.696  -6.474 -17.342  0.00  0.00      C1   C
ATOM   2333  O   GLY 6 302       6.875  -7.335 -16.446  0.00  0.00      C1   O
ATOM   2334  N   VAL 6 303       7.063  -6.630 -18.595  0.00  0.00      C1   N
ATOM   2335  CA  VAL 6 303       7.626  -7.788 -19.236  0.00  0.00      C1   C
ATOM   2336  C   VAL 6 303       8.990  -8.077 -18.665  0.00  0.00      C1   C
ATOM   2337  O   VAL 6 303       9.657  -7.163 -18.101  0.00  0.00      C1   O
ATOM   2338  CB  VAL 6 303       7.676  -7.636 -20.765  0.00  0.00      C1   C
ATOM   2339  CG1 VAL 6 303       6.314  -7.540 -21.436  0.00  0.00      C1   C
ATOM   2340  CG2 VAL 6 303       8.476  -6.409 -21.200  0.00  0.00      C1   C
ATOM   2341  N   THR 6 304       9.542  -9.290 -18.886  0.00  0.00      C1   N
ATOM   2342  CA  THR 6 304      10.806  -9.746 -18.328  0.00  0.00      C1   C
ATOM   2343  C   THR 6 304      11.737 -10.307 -19.396  0.00  0.00      C1   C
ATOM   2344  O   THR 6 304      11.330 -10.842 -20.420  0.00  0.00      C1   O
ATOM   2345  CB  THR 6 304      10.638 -10.732 -17.193  0.00  0.00      C1   C
ATOM   2346  OG1 THR 6 304       9.580 -11.643 -17.440  0.00  0.00      C1   O
ATOM   2347  CG2 THR 6 304      10.353 -10.040 -15.920  0.00  0.00      C1   C
ATOM   2348  N   PHE 6 305      13.084 -10.371 -19.128  0.00  0.00      C1   N
ATOM   2349  CA  PHE 6 305      14.001 -10.875 -20.121  0.00  0.00      C1   C
ATOM   2350  CB  PHE 6 305      15.445 -10.126 -20.151  0.00  0.00      C1   C
ATOM   2351  CG  PHE 6 305      15.307  -8.685 -20.517  0.00  0.00      C1   C
ATOM   2352  CD1 PHE 6 305      15.095  -8.279 -21.878  0.00  0.00      C1   C
ATOM   2353  CE1 PHE 6 305      15.100  -6.892 -22.215  0.00  0.00      C1   C
ATOM   2354  CZ  PHE 6 305      15.431  -5.954 -21.217  0.00  0.00      C1   C
ATOM   2355  CE2 PHE 6 305      15.695  -6.349 -19.942  0.00  0.00      C1   C
ATOM   2356  CD2 PHE 6 305      15.611  -7.692 -19.582  0.00  0.00      C1   C
ATOM   2357  C   PHE 6 305      14.309 -12.352 -19.920  0.00  0.00      C1   C
ATOM   2358  O   PHE 6 305      15.118 -12.768 -19.040  0.00  0.00      C1   O
ATOM   2359  N   GLN 6 306      13.591 -13.170 -20.719  0.00  0.00      C1   N
ATOM   2360  CA  GLN 6 306      13.611 -14.659 -20.530  0.00  0.00      C1   C
ATOM   2361  CB  GLN 6 306      12.219 -15.236 -20.469  0.00  0.00      C1   C
ATOM   2362  CG  GLN 6 306      11.261 -14.763 -19.378  0.00  0.00      C1   C
ATOM   2363  CD  GLN 6 306       9.832 -15.398 -19.577  0.00  0.00      C1   C
ATOM   2364  OE1 GLN 6 306       9.059 -14.883 -20.365  0.00  0.00      C1   O
ATOM   2365  NE2 GLN 6 306       9.465 -16.485 -18.961  0.00  0.00      C1   N
ATOM   2366  C   GLN 6 306      14.530 -15.262 -21.641  0.00  0.00      C1   C
ATOM   2367  OXT GLN 6 306      14.028 -15.461 -22.797  0.00  0.00      C1   O
ATOM   2368  O   GLN 6 306      15.751 -15.420 -21.461  0.00  0.00      C1   O
END
ATOM      1  N   SER 6   1      -1.465   4.328 -19.764  0.00  0.00      C1   N
ATOM      2  CA  SER 6   1      -0.075   4.210 -19.382  0.00  0.00      C1   C
ATOM      3  C   SER 6   1       0.362   5.122 -18.236  0.00  0.00      C1   C
ATOM      4  O   SER 6   1      -0.181   6.211 -18.141  0.00  0.00      C1   O
ATOM      5  CB  SER 6   1       0.809   4.487 -20.559  0.00  0.00      C1   C
ATOM      6  OG  SER 6   1       0.325   3.724 -21.672  0.00  0.00      C1   O
ATOM      7  N   GLY 6   2       1.372   4.684 -17.512  0.00  0.00      C1   N
ATOM      8  CA  GLY 6   2       1.756   5.397 -16.301  0.00  0.00      C1   C
ATOM      9  C   GLY 6   2       2.541   4.530 -15.314  0.00  0.00      C1   C
ATOM     10  O   GLY 6   2       2.724   3.338 -15.462  0.00  0.00      C1   O
ATOM     11  N   PHE 6   3       2.955   5.148 -14.242  0.00  0.00      C1   N
ATOM     12  CA  PHE 6   3       3.602   4.567 -13.038  0.00  0.00      C1   C
ATOM     13  C   PHE 6   3       2.814   4.985 -11.760  0.00  0.00      C1   C
ATOM     14  O   PHE 6   3       2.574   6.153 -11.449  0.00  0.00      C1   O
ATOM     15  CB  PHE 6   3       5.020   5.068 -12.856  0.00  0.00      C1   C
ATOM     16  CG  PHE 6   3       5.792   4.609 -11.509  0.00  0.00      C1   C
ATOM     17  CD1 PHE 6   3       5.689   5.316 -10.289  0.00  0.00      C1   C
ATOM     18  CD2 PHE 6   3       6.631   3.472 -11.599  0.00  0.00      C1   C
ATOM     19  CE1 PHE 6   3       6.379   4.845  -9.193  0.00  0.00      C1   C
ATOM     20  CE2 PHE 6   3       7.229   2.923 -10.443  0.00  0.00      C1   C
ATOM     21  CZ  PHE 6   3       7.148   3.691  -9.281  0.00  0.00      C1   C
ATOM     22  N   ARG 6   4       2.387   3.962 -10.991  0.00  0.00      C1   N
ATOM     23  CA  ARG 6   4       1.777   4.083  -9.638  0.00  0.00      C1   C
ATOM     24  C   ARG 6   4       2.835   3.814  -8.504  0.00  0.00      C1   C
ATOM     25  O   ARG 6   4       3.410   2.722  -8.464  0.00  0.00      C1   O
ATOM     26  CB  ARG 6   4       0.705   3.112  -9.541  0.00  0.00      C1   C
ATOM     27  CG  ARG 6   4      -0.352   3.658  -8.546  0.00  0.00      C1   C
ATOM     28  CD  ARG 6   4      -1.674   2.787  -8.509  0.00  0.00      C1   C
ATOM     29  NE  ARG 6   4      -2.787   3.484  -7.879  0.00  0.00      C1   N
ATOM     30  CZ  ARG 6   4      -2.993   3.856  -6.662  0.00  0.00      C1   C
ATOM     31  NH1 ARG 6   4      -2.061   4.020  -5.782  0.00  0.00      C1   N
ATOM     32  NH2 ARG 6   4      -4.225   4.273  -6.362  0.00  0.00      C1   N
ATOM     33  N   LYS 6   5       2.918   4.678  -7.495  0.00  0.00      C1   N
ATOM     34  CA  LYS 6   5       3.433   4.380  -6.175  0.00  0.00      C1   C
ATOM     35  C   LYS 6   5       2.567   3.240  -5.578  0.00  0.00      C1   C
ATOM     36  O   LYS 6   5       1.365   3.468  -5.354  0.00  0.00      C1   O
ATOM     37  CB  LYS 6   5       3.548   5.619  -5.249  0.00  0.00      C1   C
ATOM     38  CG  LYS 6   5       4.455   5.396  -4.006  0.00  0.00      C1   C
ATOM     39  CD  LYS 6   5       4.538   6.639  -3.164  0.00  0.00      C1   C
ATOM     40  CE  LYS 6   5       3.269   7.284  -2.803  0.00  0.00      C1   C
ATOM     41  NZ  LYS 6   5       3.563   8.593  -2.253  0.00  0.00      C1   N
ATOM     42  N   MET 6   6       3.153   2.049  -5.329  0.00  0.00      C1   N
ATOM     43  CA  MET 6   6       2.573   0.935  -4.653  0.00  0.00      C1   C
ATOM     44  C   MET 6   6       3.512  -0.185  -4.024  0.00  0.00      C1   C
ATOM     45  O   MET 6   6       4.690  -0.344  -4.393  0.00  0.00      C1   O
ATOM     46  CB  MET 6   6       1.604   0.312  -5.629  0.00  0.00      C1   C
ATOM     47  CG  MET 6   6       2.299  -0.601  -6.637  0.00  0.00      C1   C
ATOM     48  SD  MET 6   6       1.166  -1.310  -7.930  0.00  0.00      C1   S
ATOM     49  CE  MET 6   6       2.402  -1.773  -9.129  0.00  0.00      C1   C
ATOM     50  N   ALA 6   7       3.016  -0.823  -3.011  0.00  0.00      C1   N
ATOM     51  CA  ALA 6   7       3.702  -1.908  -2.344  0.00  0.00      C1   C
ATOM     52  C   ALA 6   7       3.881  -3.231  -3.135  0.00  0.00      C1   C
ATOM     53  O   ALA 6   7       3.062  -3.550  -4.028  0.00  0.00      C1   O
ATOM     54  CB  ALA 6   7       2.924  -2.088  -0.999  0.00  0.00      C1   C
ATOM     55  N   PHE 6   8       4.728  -4.092  -2.554  0.00  0.00      C1   N
ATOM     56  CA  PHE 6   8       4.977  -5.515  -2.933  0.00  0.00      C1   C
ATOM     57  C   PHE 6   8       3.911  -6.478  -2.554  0.00  0.00      C1   C
ATOM     58  O   PHE 6   8       3.613  -6.606  -1.361  0.00  0.00      C1   O
ATOM     59  CB  PHE 6   8       6.305  -6.115  -2.526  0.00  0.00      C1   C
ATOM     60  CG  PHE 6   8       7.416  -5.648  -3.393  0.00  0.00      C1   C
ATOM     61  CD1 PHE 6   8       8.459  -4.947  -2.978  0.00  0.00      C1   C
ATOM     62  CD2 PHE 6   8       7.311  -5.975  -4.782  0.00  0.00      C1   C
ATOM     63  CE1 PHE 6   8       9.470  -4.631  -3.929  0.00  0.00      C1   C
ATOM     64  CE2 PHE 6   8       8.267  -5.511  -5.718  0.00  0.00      C1   C
ATOM     65  CZ  PHE 6   8       9.401  -4.895  -5.260  0.00  0.00      C1   C
ATOM     66  N   PRO 6   9       3.360  -7.332  -3.440  0.00  0.00      C1   N
ATOM     67  CA  PRO 6   9       2.416  -8.423  -3.049  0.00  0.00      C1   C
ATOM     68  C   PRO 6   9       2.888  -9.370  -1.927  0.00  0.00      C1   C
ATOM     69  O   PRO 6   9       3.925 -10.057  -1.996  0.00  0.00      C1   O
ATOM     70  CB  PRO 6   9       2.077  -9.169  -4.349  0.00  0.00      C1   C
ATOM     71  CG  PRO 6   9       2.377  -8.127  -5.440  0.00  0.00      C1   C
ATOM     72  CD  PRO 6   9       3.604  -7.411  -4.866  0.00  0.00      C1   C
ATOM     73  N   SER 6  10       2.168  -9.456  -0.823  0.00  0.00      C1   N
ATOM     74  CA  SER 6  10       2.729  -9.891   0.444  0.00  0.00      C1   C
ATOM     75  C   SER 6  10       2.601 -11.466   0.736  0.00  0.00      C1   C
ATOM     76  O   SER 6  10       3.045 -11.873   1.766  0.00  0.00      C1   O
ATOM     77  CB  SER 6  10       2.222  -9.039   1.606  0.00  0.00      C1   C
ATOM     78  OG  SER 6  10       0.804  -8.949   1.585  0.00  0.00      C1   O
ATOM     79  N   GLY 6  11       2.006 -12.271  -0.143  0.00  0.00      C1   N
ATOM     80  CA  GLY 6  11       1.578 -13.654   0.045  0.00  0.00      C1   C
ATOM     81  C   GLY 6  11       2.785 -14.565   0.181  0.00  0.00      C1   C
ATOM     82  O   GLY 6  11       2.616 -15.395   1.130  0.00  0.00      C1   O
ATOM     83  N   LYS 6  12       3.903 -14.464  -0.557  0.00  0.00      C1   N
ATOM     84  CA  LYS 6  12       5.149 -15.092  -0.193  0.00  0.00      C1   C
ATOM     85  C   LYS 6  12       5.611 -14.793   1.237  0.00  0.00      C1   C
ATOM     86  O   LYS 6  12       6.234 -15.660   1.783  0.00  0.00      C1   O
ATOM     87  CB  LYS 6  12       6.285 -14.728  -1.234  0.00  0.00      C1   C
ATOM     88  CG  LYS 6  12       5.958 -15.379  -2.567  0.00  0.00      C1   C
ATOM     89  CD  LYS 6  12       7.019 -14.853  -3.574  0.00  0.00      C1   C
ATOM     90  CE  LYS 6  12       6.923 -15.600  -4.888  0.00  0.00      C1   C
ATOM     91  NZ  LYS 6  12       7.355 -16.953  -4.870  0.00  0.00      C1   N
ATOM     92  N   VAL 6  13       5.370 -13.659   1.862  0.00  0.00      C1   N
ATOM     93  CA  VAL 6  13       5.858 -13.247   3.158  0.00  0.00      C1   C
ATOM     94  C   VAL 6  13       4.874 -13.600   4.305  0.00  0.00      C1   C
ATOM     95  O   VAL 6  13       5.300 -14.127   5.320  0.00  0.00      C1   O
ATOM     96  CB  VAL 6  13       6.385 -11.779   3.082  0.00  0.00      C1   C
ATOM     97  CG1 VAL 6  13       6.960 -11.514   4.529  0.00  0.00      C1   C
ATOM     98  CG2 VAL 6  13       7.472 -11.598   2.010  0.00  0.00      C1   C
ATOM     99  N   GLU 6  14       3.525 -13.395   4.077  0.00  0.00      C1   N
ATOM    100  CA  GLU 6  14       2.357 -13.702   4.951  0.00  0.00      C1   C
ATOM    101  C   GLU 6  14       2.489 -15.057   5.554  0.00  0.00      C1   C
ATOM    102  O   GLU 6  14       2.265 -15.231   6.733  0.00  0.00      C1   O
ATOM    103  CB  GLU 6  14       1.004 -13.666   4.170  0.00  0.00      C1   C
ATOM    104  CG  GLU 6  14       0.437 -12.260   4.151  0.00  0.00      C1   C
ATOM    105  CD  GLU 6  14      -0.638 -12.107   3.033  0.00  0.00      C1   C
ATOM    106  OE1 GLU 6  14      -0.512 -11.212   2.098  0.00  0.00      C1   O
ATOM    107  OE2 GLU 6  14      -1.667 -12.805   3.161  0.00  0.00      C1   O
ATOM    108  N   GLY 6  15       3.023 -16.034   4.771  0.00  0.00      C1   N
ATOM    109  CA  GLY 6  15       3.216 -17.390   5.244  0.00  0.00      C1   C
ATOM    110  C   GLY 6  15       4.333 -17.670   6.222  0.00  0.00      C1   C
ATOM    111  O   GLY 6  15       4.255 -18.662   6.995  0.00  0.00      C1   O
ATOM    112  N   CYS 6  16       5.369 -16.879   6.295  0.00  0.00      C1   N
ATOM    113  CA  CYS 6  16       6.441 -16.951   7.277  0.00  0.00      C1   C
ATOM    114  C   CYS 6  16       6.142 -16.167   8.568  0.00  0.00      C1   C
ATOM    115  O   CYS 6  16       7.021 -16.249   9.432  0.00  0.00      C1   O
ATOM    116  CB  CYS 6  16       7.743 -16.426   6.551  0.00  0.00      C1   C
ATOM    117  SG  CYS 6  16       7.911 -16.730   4.791  0.00  0.00      C1   S
ATOM    118  N   MET 6  17       4.995 -15.530   8.805  0.00  0.00      C1   N
ATOM    119  CA  MET 6  17       4.514 -14.786   9.959  0.00  0.00      C1   C
ATOM    120  C   MET 6  17       4.042 -15.805  11.019  0.00  0.00      C1   C
ATOM    121  O   MET 6  17       3.006 -16.431  10.753  0.00  0.00      C1   O
ATOM    122  CB  MET 6  17       3.476 -13.686   9.598  0.00  0.00      C1   C
ATOM    123  CG  MET 6  17       3.986 -12.596   8.646  0.00  0.00      C1   C
ATOM    124  SD  MET 6  17       5.192 -11.540   9.406  0.00  0.00      C1   S
ATOM    125  CE  MET 6  17       6.623 -12.647   9.100  0.00  0.00      C1   C
ATOM    126  N   VAL 6  18       4.670 -15.718  12.175  0.00  0.00      C1   N
ATOM    127  CA  VAL 6  18       4.445 -16.644  13.349  0.00  0.00      C1   C
ATOM    128  C   VAL 6  18       4.304 -15.891  14.734  0.00  0.00      C1   C
ATOM    129  O   VAL 6  18       4.976 -14.899  14.907  0.00  0.00      C1   O
ATOM    130  CB  VAL 6  18       5.558 -17.687  13.458  0.00  0.00      C1   C
ATOM    131  CG1 VAL 6  18       5.547 -18.442  12.068  0.00  0.00      C1   C
ATOM    132  CG2 VAL 6  18       7.079 -17.277  13.845  0.00  0.00      C1   C
ATOM    133  N   GLN 6  19       3.431 -16.399  15.628  0.00  0.00      C1   N
ATOM    134  CA  GLN 6  19       3.105 -15.822  16.943  0.00  0.00      C1   C
ATOM    135  C   GLN 6  19       4.153 -16.382  17.876  0.00  0.00      C1   C
ATOM    136  O   GLN 6  19       4.129 -17.568  18.266  0.00  0.00      C1   O
ATOM    137  CB  GLN 6  19       1.717 -16.301  17.379  0.00  0.00      C1   C
ATOM    138  CG  GLN 6  19       1.028 -15.622  18.638  0.00  0.00      C1   C
ATOM    139  CD  GLN 6  19      -0.444 -15.840  18.657  0.00  0.00      C1   C
ATOM    140  NE2 GLN 6  19      -1.220 -15.150  17.903  0.00  0.00      C1   N
ATOM    141  OE1 GLN 6  19      -0.895 -16.753  19.407  0.00  0.00      C1   O
ATOM    142  N   VAL 6  20       5.026 -15.512  18.364  0.00  0.00      C1   N
ATOM    143  CA  VAL 6  20       6.119 -15.887  19.367  0.00  0.00      C1   C
ATOM    144  C   VAL 6  20       5.798 -15.258  20.703  0.00  0.00      C1   C
ATOM    145  O   VAL 6  20       5.460 -14.057  20.796  0.00  0.00      C1   O
ATOM    146  CB  VAL 6  20       7.531 -15.466  18.804  0.00  0.00      C1   C
ATOM    147  CG1 VAL 6  20       8.631 -15.771  19.802  0.00  0.00      C1   C
ATOM    148  CG2 VAL 6  20       7.762 -16.159  17.443  0.00  0.00      C1   C
ATOM    149  N   THR 6  21       5.926 -15.980  21.850  0.00  0.00      C1   N
ATOM    150  CA  THR 6  21       5.773 -15.428  23.176  0.00  0.00      C1   C
ATOM    151  C   THR 6  21       7.196 -15.563  23.821  0.00  0.00      C1   C
ATOM    152  O   THR 6  21       7.765 -16.625  23.809  0.00  0.00      C1   O
ATOM    153  CB  THR 6  21       4.779 -16.232  24.070  0.00  0.00      C1   C
ATOM    154  OG1 THR 6  21       3.539 -16.313  23.522  0.00  0.00      C1   O
ATOM    155  CG2 THR 6  21       4.484 -15.515  25.355  0.00  0.00      C1   C
ATOM    156  N   CYS 6  22       7.757 -14.473  24.296  0.00  0.00      C1   N
ATOM    157  CA  CYS 6  22       8.945 -14.499  25.076  0.00  0.00      C1   C
ATOM    158  C   CYS 6  22       8.822 -13.849  26.452  0.00  0.00      C1   C
ATOM    159  O   CYS 6  22       8.587 -12.656  26.522  0.00  0.00      C1   O
ATOM    160  CB  CYS 6  22       9.903 -13.856  24.135  0.00  0.00      C1   C
ATOM    161  SG  CYS 6  22      11.468 -13.563  24.935  0.00  0.00      C1   S
ATOM    162  N   GLY 6  23       8.965 -14.595  27.538  0.00  0.00      C1   N
ATOM    163  CA  GLY 6  23       8.721 -14.204  28.878  0.00  0.00      C1   C
ATOM    164  C   GLY 6  23       7.305 -13.733  28.970  0.00  0.00      C1   C
ATOM    165  O   GLY 6  23       6.399 -14.466  28.576  0.00  0.00      C1   O
ATOM    166  N   THR 6  24       7.100 -12.452  29.412  0.00  0.00      C1   N
ATOM    167  CA  THR 6  24       5.773 -11.869  29.699  0.00  0.00      C1   C
ATOM    168  C   THR 6  24       4.979 -11.246  28.543  0.00  0.00      C1   C
ATOM    169  O   THR 6  24       3.939 -10.631  28.762  0.00  0.00      C1   O
ATOM    170  CB  THR 6  24       5.812 -10.890  30.914  0.00  0.00      C1   C
ATOM    171  OG1 THR 6  24       7.056 -10.172  31.042  0.00  0.00      C1   O
ATOM    172  CG2 THR 6  24       5.643 -11.767  32.088  0.00  0.00      C1   C
ATOM    173  N   THR 6  25       5.498 -11.378  27.319  0.00  0.00      C1   N
ATOM    174  CA  THR 6  25       5.128 -10.618  26.142  0.00  0.00      C1   C
ATOM    175  C   THR 6  25       4.996 -11.467  24.867  0.00  0.00      C1   C
ATOM    176  O   THR 6  25       5.877 -12.151  24.403  0.00  0.00      C1   O
ATOM    177  CB  THR 6  25       6.124  -9.470  25.849  0.00  0.00      C1   C
ATOM    178  OG1 THR 6  25       6.452  -8.720  26.934  0.00  0.00      C1   O
ATOM    179  CG2 THR 6  25       5.817  -8.487  24.751  0.00  0.00      C1   C
ATOM    180  N   THR 6  26       3.824 -11.440  24.225  0.00  0.00      C1   N
ATOM    181  CA  THR 6  26       3.571 -12.061  22.868  0.00  0.00      C1   C
ATOM    182  C   THR 6  26       3.848 -11.069  21.710  0.00  0.00      C1   C
ATOM    183  O   THR 6  26       3.517  -9.940  21.914  0.00  0.00      C1   O
ATOM    184  CB  THR 6  26       2.143 -12.602  22.847  0.00  0.00      C1   C
ATOM    185  OG1 THR 6  26       1.678 -13.278  24.046  0.00  0.00      C1   O
ATOM    186  CG2 THR 6  26       2.011 -13.709  21.795  0.00  0.00      C1   C
ATOM    187  N   LEU 6  27       4.386 -11.503  20.584  0.00  0.00      C1   N
ATOM    188  CA  LEU 6  27       4.676 -10.704  19.346  0.00  0.00      C1   C
ATOM    189  C   LEU 6  27       4.878 -11.568  18.045  0.00  0.00      C1   C
ATOM    190  O   LEU 6  27       4.464 -12.660  17.883  0.00  0.00      C1   O
ATOM    191  CB  LEU 6  27       5.896  -9.758  19.712  0.00  0.00      C1   C
ATOM    192  CG  LEU 6  27       7.137 -10.345  20.433  0.00  0.00      C1   C
ATOM    193  CD1 LEU 6  27       7.837 -11.437  19.520  0.00  0.00      C1   C
ATOM    194  CD2 LEU 6  27       8.092  -9.244  20.885  0.00  0.00      C1   C
ATOM    195  N   ASN 6  28       5.463 -10.953  17.029  0.00  0.00      C1   N
ATOM    196  CA  ASN 6  28       5.706 -11.515  15.671  0.00  0.00      C1   C
ATOM    197  C   ASN 6  28       7.117 -12.045  15.600  0.00  0.00      C1   C
ATOM    198  O   ASN 6  28       8.154 -11.373  15.803  0.00  0.00      C1   O
ATOM    199  CB  ASN 6  28       5.394 -10.532  14.600  0.00  0.00      C1   C
ATOM    200  CG  ASN 6  28       5.351 -11.129  13.245  0.00  0.00      C1   C
ATOM    201  OD1 ASN 6  28       4.650 -12.072  12.889  0.00  0.00      C1   O
ATOM    202  ND2 ASN 6  28       6.233 -10.747  12.360  0.00  0.00      C1   N
ATOM    203  N   GLY 6  29       7.142 -13.260  14.979  0.00  0.00      C1   N
ATOM    204  CA  GLY 6  29       8.390 -13.846  14.391  0.00  0.00      C1   C
ATOM    205  C   GLY 6  29       8.338 -14.131  12.887  0.00  0.00      C1   C
ATOM    206  O   GLY 6  29       7.255 -14.182  12.332  0.00  0.00      C1   O
ATOM    207  N   LEU 6  30       9.447 -14.378  12.305  0.00  0.00      C1   N
ATOM    208  CA  LEU 6  30       9.551 -14.622  10.888  0.00  0.00      C1   C
ATOM    209  C   LEU 6  30      10.218 -15.968  10.882  0.00  0.00      C1   C
ATOM    210  O   LEU 6  30      11.391 -16.076  11.320  0.00  0.00      C1   O
ATOM    211  CB  LEU 6  30      10.362 -13.462  10.262  0.00  0.00      C1   C
ATOM    212  CG  LEU 6  30      11.025 -13.688   8.915  0.00  0.00      C1   C
ATOM    213  CD1 LEU 6  30      10.012 -14.285   7.945  0.00  0.00      C1   C
ATOM    214  CD2 LEU 6  30      11.573 -12.343   8.309  0.00  0.00      C1   C
ATOM    215  N   TRP 6  31       9.514 -16.987  10.398  0.00  0.00      C1   N
ATOM    216  CA  TRP 6  31       9.839 -18.382  10.350  0.00  0.00      C1   C
ATOM    217  C   TRP 6  31      10.300 -18.751   8.978  0.00  0.00      C1   C
ATOM    218  O   TRP 6  31       9.471 -18.933   8.049  0.00  0.00      C1   O
ATOM    219  CB  TRP 6  31       8.706 -19.354  10.911  0.00  0.00      C1   C
ATOM    220  CG  TRP 6  31       9.088 -20.838  10.956  0.00  0.00      C1   C
ATOM    221  CD1 TRP 6  31      10.345 -21.401  11.138  0.00  0.00      C1   C
ATOM    222  CD2 TRP 6  31       8.163 -21.922  10.937  0.00  0.00      C1   C
ATOM    223  NE1 TRP 6  31      10.232 -22.802  11.129  0.00  0.00      C1   N
ATOM    224  CE2 TRP 6  31       8.909 -23.130  11.098  0.00  0.00      C1   C
ATOM    225  CE3 TRP 6  31       6.728 -22.136  10.787  0.00  0.00      C1   C
ATOM    226  CZ2 TRP 6  31       8.376 -24.456  11.117  0.00  0.00      C1   C
ATOM    227  CZ3 TRP 6  31       6.171 -23.419  10.834  0.00  0.00      C1   C
ATOM    228  CH2 TRP 6  31       6.982 -24.566  10.951  0.00  0.00      C1   C
ATOM    229  N   LEU 6  32      11.567 -19.011   8.782  0.00  0.00      C1   N
ATOM    230  CA  LEU 6  32      12.205 -19.341   7.553  0.00  0.00      C1   C
ATOM    231  C   LEU 6  32      13.057 -20.574   7.715  0.00  0.00      C1   C
ATOM    232  O   LEU 6  32      14.054 -20.577   8.455  0.00  0.00      C1   O
ATOM    233  CB  LEU 6  32      13.077 -18.122   7.110  0.00  0.00      C1   C
ATOM    234  CG  LEU 6  32      12.308 -16.885   6.708  0.00  0.00      C1   C
ATOM    235  CD1 LEU 6  32      13.177 -15.649   6.763  0.00  0.00      C1   C
ATOM    236  CD2 LEU 6  32      11.730 -17.101   5.363  0.00  0.00      C1   C
ATOM    237  N   ASP 6  33      12.736 -21.625   6.970  0.00  0.00      C1   N
ATOM    238  CA  ASP 6  33      13.268 -22.975   7.154  0.00  0.00      C1   C
ATOM    239  C   ASP 6  33      12.998 -23.545   8.526  0.00  0.00      C1   C
ATOM    240  O   ASP 6  33      11.843 -23.642   8.800  0.00  0.00      C1   O
ATOM    241  CB  ASP 6  33      14.698 -23.199   6.644  0.00  0.00      C1   C
ATOM    242  CG  ASP 6  33      15.121 -22.447   5.348  0.00  0.00      C1   C
ATOM    243  OD1 ASP 6  33      14.422 -22.626   4.351  0.00  0.00      C1   O
ATOM    244  OD2 ASP 6  33      16.169 -21.767   5.249  0.00  0.00      C1   O
ATOM    245  N   ASP 6  34      13.942 -23.724   9.421  0.00  0.00      C1   N
ATOM    246  CA  ASP 6  34      13.725 -23.959  10.847  0.00  0.00      C1   C
ATOM    247  C   ASP 6  34      14.008 -22.782  11.737  0.00  0.00      C1   C
ATOM    248  O   ASP 6  34      13.946 -22.945  12.930  0.00  0.00      C1   O
ATOM    249  CB  ASP 6  34      14.446 -25.288  11.278  0.00  0.00      C1   C
ATOM    250  CG  ASP 6  34      15.859 -25.596  10.666  0.00  0.00      C1   C
ATOM    251  OD1 ASP 6  34      16.494 -24.798   9.891  0.00  0.00      C1   O
ATOM    252  OD2 ASP 6  34      16.229 -26.815  10.699  0.00  0.00      C1   O
ATOM    253  N   VAL 6  35      14.312 -21.583  11.233  0.00  0.00      C1   N
ATOM    254  CA  VAL 6  35      14.725 -20.486  12.177  0.00  0.00      C1   C
ATOM    255  C   VAL 6  35      13.649 -19.366  12.248  0.00  0.00      C1   C
ATOM    256  O   VAL 6  35      12.906 -18.985  11.274  0.00  0.00      C1   O
ATOM    257  CB  VAL 6  35      16.151 -20.014  11.930  0.00  0.00      C1   C
ATOM    258  CG1 VAL 6  35      16.556 -19.102  13.058  0.00  0.00      C1   C
ATOM    259  CG2 VAL 6  35      17.200 -21.153  12.039  0.00  0.00      C1   C
ATOM    260  N   VAL 6  36      13.489 -18.801  13.384  0.00  0.00      C1   N
ATOM    261  CA  VAL 6  36      12.483 -17.814  13.726  0.00  0.00      C1   C
ATOM    262  C   VAL 6  36      13.183 -16.560  14.299  0.00  0.00      C1   C
ATOM    263  O   VAL 6  36      13.743 -16.564  15.377  0.00  0.00      C1   O
ATOM    264  CB  VAL 6  36      11.363 -18.321  14.632  0.00  0.00      C1   C
ATOM    265  CG1 VAL 6  36      10.327 -17.275  14.764  0.00  0.00      C1   C
ATOM    266  CG2 VAL 6  36      10.613 -19.508  14.001  0.00  0.00      C1   C
ATOM    267  N   TYR 6  37      13.216 -15.555  13.445  0.00  0.00      C1   N
ATOM    268  CA  TYR 6  37      13.711 -14.180  13.708  0.00  0.00      C1   C
ATOM    269  C   TYR 6  37      12.614 -13.318  14.460  0.00  0.00      C1   C
ATOM    270  O   TYR 6  37      11.440 -13.319  14.110  0.00  0.00      C1   O
ATOM    271  CB  TYR 6  37      14.439 -13.473  12.464  0.00  0.00      C1   C
ATOM    272  CG  TYR 6  37      15.325 -14.431  11.751  0.00  0.00      C1   C
ATOM    273  CD1 TYR 6  37      16.750 -14.428  12.127  0.00  0.00      C1   C
ATOM    274  CD2 TYR 6  37      14.944 -15.283  10.767  0.00  0.00      C1   C
ATOM    275  CE1 TYR 6  37      17.683 -15.258  11.480  0.00  0.00      C1   C
ATOM    276  CE2 TYR 6  37      15.828 -16.187  10.152  0.00  0.00      C1   C
ATOM    277  CZ  TYR 6  37      17.202 -16.127  10.465  0.00  0.00      C1   C
ATOM    278  OH  TYR 6  37      18.066 -16.938   9.831  0.00  0.00      C1   O
ATOM    279  N   CYS 6  38      13.130 -12.688  15.565  0.00  0.00      C1   N
ATOM    280  CA  CYS 6  38      12.259 -11.917  16.536  0.00  0.00      C1   C
ATOM    281  C   CYS 6  38      13.155 -10.796  17.080  0.00  0.00      C1   C
ATOM    282  O   CYS 6  38      14.368 -10.792  17.133  0.00  0.00      C1   O
ATOM    283  CB  CYS 6  38      11.756 -12.791  17.693  0.00  0.00      C1   C
ATOM    284  SG  CYS 6  38      10.232 -13.626  17.120  0.00  0.00      C1   S
ATOM    285  N   PRO 6  39      12.418  -9.742  17.557  0.00  0.00      C1   N
ATOM    286  CA  PRO 6  39      12.988  -8.647  18.410  0.00  0.00      C1   C
ATOM    287  C   PRO 6  39      13.624  -9.139  19.671  0.00  0.00      C1   C
ATOM    288  O   PRO 6  39      12.935  -9.839  20.443  0.00  0.00      C1   O
ATOM    289  CB  PRO 6  39      11.914  -7.636  18.729  0.00  0.00      C1   C
ATOM    290  CG  PRO 6  39      10.869  -7.929  17.685  0.00  0.00      C1   C
ATOM    291  CD  PRO 6  39      10.974  -9.395  17.415  0.00  0.00      C1   C
ATOM    292  N   ARG 6  40      14.848  -8.804  20.023  0.00  0.00      C1   N
ATOM    293  CA  ARG 6  40      15.433  -9.430  21.250  0.00  0.00      C1   C
ATOM    294  C   ARG 6  40      14.771  -8.740  22.504  0.00  0.00      C1   C
ATOM    295  O   ARG 6  40      14.847  -9.476  23.523  0.00  0.00      C1   O
ATOM    296  CB  ARG 6  40      17.024  -9.546  21.222  0.00  0.00      C1   C
ATOM    297  CG  ARG 6  40      17.833  -8.263  21.452  0.00  0.00      C1   C
ATOM    298  CD  ARG 6  40      19.386  -8.401  21.608  0.00  0.00      C1   C
ATOM    299  NE  ARG 6  40      20.019  -7.100  21.748  0.00  0.00      C1   N
ATOM    300  CZ  ARG 6  40      21.288  -6.876  21.802  0.00  0.00      C1   C
ATOM    301  NH1 ARG 6  40      22.110  -7.925  21.754  0.00  0.00      C1   N
ATOM    302  NH2 ARG 6  40      21.814  -5.696  21.808  0.00  0.00      C1   N
ATOM    303  N   HIS 6  41      14.347  -7.464  22.573  0.00  0.00      C1   N
ATOM    304  CA  HIS 6  41      14.268  -6.626  23.797  0.00  0.00      C1   C
ATOM    305  C   HIS 6  41      13.622  -7.338  24.923  0.00  0.00      C1   C
ATOM    306  O   HIS 6  41      14.178  -7.436  26.007  0.00  0.00      C1   O
ATOM    307  CB  HIS 6  41      13.686  -5.228  23.514  0.00  0.00      C1   C
ATOM    308  CG  HIS 6  41      12.460  -5.124  22.687  0.00  0.00      C1   C
ATOM    309  ND1 HIS 6  41      11.351  -5.926  22.907  0.00  0.00      C1   N
ATOM    310  CD2 HIS 6  41      12.226  -4.306  21.562  0.00  0.00      C1   C
ATOM    311  CE1 HIS 6  41      10.414  -5.620  21.908  0.00  0.00      C1   C
ATOM    312  NE2 HIS 6  41      10.916  -4.634  21.150  0.00  0.00      C1   N
ATOM    313  N   VAL 6  42      12.475  -8.040  24.735  0.00  0.00      C1   N
ATOM    314  CA  VAL 6  42      11.725  -9.023  25.611  0.00  0.00      C1   C
ATOM    315  C   VAL 6  42      12.630 -10.053  26.340  0.00  0.00      C1   C
ATOM    316  O   VAL 6  42      12.227 -10.531  27.364  0.00  0.00      C1   O
ATOM    317  CB  VAL 6  42      10.757  -9.819  24.722  0.00  0.00      C1   C
ATOM    318  CG1 VAL 6  42       9.588  -9.056  24.269  0.00  0.00      C1   C
ATOM    319  CG2 VAL 6  42      11.472 -10.377  23.435  0.00  0.00      C1   C
ATOM    320  N   ILE 6  43      13.875 -10.358  25.952  0.00  0.00      C1   N
ATOM    321  CA  ILE 6  43      14.989 -11.071  26.773  0.00  0.00      C1   C
ATOM    322  C   ILE 6  43      15.216 -10.352  28.114  0.00  0.00      C1   C
ATOM    323  O   ILE 6  43      15.504 -11.027  29.100  0.00  0.00      C1   O
ATOM    324  CB  ILE 6  43      16.250 -11.423  25.995  0.00  0.00      C1   C
ATOM    325  CG1 ILE 6  43      16.023 -12.461  24.903  0.00  0.00      C1   C
ATOM    326  CG2 ILE 6  43      17.475 -11.798  26.853  0.00  0.00      C1   C
ATOM    327  CD1 ILE 6  43      15.439 -13.739  25.543  0.00  0.00      C1   C
[truncated: 1,470,776 more chars]
