# Supplementary material for: Candidate Binding Sites for Allosteric Inhibition of the SARS-CoV-2 Main Protease from the Analysis of Large-Scale Molecular Dynamics Simulations
Source: J Phys Chem Lett. 2020 Dec 11;12(1):65–72. doi: 10.1021/acs.jpclett.0c03182 (PMC7755075; doi:10.1021/acs.jpclett.0c03182)
Supplement: Supplementary file 2 — jz0c03182_si_002.zip [file jz0c03182_si_002.zip › core_sets/m1_cset-11.pdb]

ATOM      1  N   SER 6   1       0.399   4.345 -20.978  0.00  0.00      C1   N
ATOM      2  CA  SER 6   1       1.665   4.651 -20.233  0.00  0.00      C1   C
ATOM      3  C   SER 6   1       1.439   5.270 -18.858  0.00  0.00      C1   C
ATOM      4  O   SER 6   1       0.515   6.090 -18.802  0.00  0.00      C1   O
ATOM      5  CB  SER 6   1       2.561   5.558 -20.989  0.00  0.00      C1   C
ATOM      6  OG  SER 6   1       2.852   4.944 -22.234  0.00  0.00      C1   O
ATOM      7  N   GLY 6   2       2.146   4.863 -17.824  0.00  0.00      C1   N
ATOM      8  CA  GLY 6   2       1.764   5.303 -16.447  0.00  0.00      C1   C
ATOM      9  C   GLY 6   2       2.648   4.520 -15.411  0.00  0.00      C1   C
ATOM     10  O   GLY 6   2       3.383   3.614 -15.708  0.00  0.00      C1   O
ATOM     11  N   PHE 6   3       2.544   4.983 -14.176  0.00  0.00      C1   N
ATOM     12  CA  PHE 6   3       3.103   4.483 -12.912  0.00  0.00      C1   C
ATOM     13  C   PHE 6   3       2.314   4.999 -11.673  0.00  0.00      C1   C
ATOM     14  O   PHE 6   3       2.061   6.202 -11.556  0.00  0.00      C1   O
ATOM     15  CB  PHE 6   3       4.539   5.124 -12.867  0.00  0.00      C1   C
ATOM     16  CG  PHE 6   3       5.292   4.805 -11.607  0.00  0.00      C1   C
ATOM     17  CD1 PHE 6   3       5.243   5.747 -10.570  0.00  0.00      C1   C
ATOM     18  CD2 PHE 6   3       5.937   3.573 -11.406  0.00  0.00      C1   C
ATOM     19  CE1 PHE 6   3       5.796   5.385  -9.291  0.00  0.00      C1   C
ATOM     20  CE2 PHE 6   3       6.473   3.226 -10.144  0.00  0.00      C1   C
ATOM     21  CZ  PHE 6   3       6.444   4.159  -9.090  0.00  0.00      C1   C
ATOM     22  N   ARG 6   4       1.954   4.087 -10.795  0.00  0.00      C1   N
ATOM     23  CA  ARG 6   4       1.390   4.381  -9.530  0.00  0.00      C1   C
ATOM     24  C   ARG 6   4       2.329   3.882  -8.478  0.00  0.00      C1   C
ATOM     25  O   ARG 6   4       2.987   2.809  -8.573  0.00  0.00      C1   O
ATOM     26  CB  ARG 6   4      -0.083   3.681  -9.463  0.00  0.00      C1   C
ATOM     27  CG  ARG 6   4      -0.863   3.993  -8.179  0.00  0.00      C1   C
ATOM     28  CD  ARG 6   4      -2.061   3.094  -8.022  0.00  0.00      C1   C
ATOM     29  NE  ARG 6   4      -3.288   3.535  -8.793  0.00  0.00      C1   N
ATOM     30  CZ  ARG 6   4      -4.387   4.026  -8.293  0.00  0.00      C1   C
ATOM     31  NH1 ARG 6   4      -4.506   4.539  -7.134  0.00  0.00      C1   N
ATOM     32  NH2 ARG 6   4      -5.417   4.091  -9.103  0.00  0.00      C1   N
ATOM     33  N   LYS 6   5       2.488   4.716  -7.422  0.00  0.00      C1   N
ATOM     34  CA  LYS 6   5       3.069   4.377  -6.170  0.00  0.00      C1   C
ATOM     35  C   LYS 6   5       2.182   3.299  -5.449  0.00  0.00      C1   C
ATOM     36  O   LYS 6   5       0.943   3.548  -5.374  0.00  0.00      C1   O
ATOM     37  CB  LYS 6   5       3.307   5.673  -5.338  0.00  0.00      C1   C
ATOM     38  CG  LYS 6   5       4.181   5.500  -4.094  0.00  0.00      C1   C
ATOM     39  CD  LYS 6   5       4.155   6.762  -3.140  0.00  0.00      C1   C
ATOM     40  CE  LYS 6   5       2.711   7.121  -2.699  0.00  0.00      C1   C
ATOM     41  NZ  LYS 6   5       2.749   8.417  -1.951  0.00  0.00      C1   N
ATOM     42  N   MET 6   6       2.841   2.160  -5.047  0.00  0.00      C1   N
ATOM     43  CA  MET 6   6       2.164   1.017  -4.418  0.00  0.00      C1   C
ATOM     44  C   MET 6   6       3.173   0.013  -3.841  0.00  0.00      C1   C
ATOM     45  O   MET 6   6       4.339   0.015  -4.186  0.00  0.00      C1   O
ATOM     46  CB  MET 6   6       1.384   0.251  -5.505  0.00  0.00      C1   C
ATOM     47  CG  MET 6   6       2.100  -0.367  -6.676  0.00  0.00      C1   C
ATOM     48  SD  MET 6   6       0.918  -0.795  -8.059  0.00  0.00      C1   S
ATOM     49  CE  MET 6   6       2.017  -1.838  -9.152  0.00  0.00      C1   C
ATOM     50  N   ALA 6   7       2.785  -0.866  -2.878  0.00  0.00      C1   N
ATOM     51  CA  ALA 6   7       3.693  -1.787  -2.178  0.00  0.00      C1   C
ATOM     52  C   ALA 6   7       4.027  -3.009  -3.063  0.00  0.00      C1   C
ATOM     53  O   ALA 6   7       3.430  -3.196  -4.105  0.00  0.00      C1   O
ATOM     54  CB  ALA 6   7       2.964  -2.306  -0.969  0.00  0.00      C1   C
ATOM     55  N   PHE 6   8       4.861  -3.948  -2.651  0.00  0.00      C1   N
ATOM     56  CA  PHE 6   8       4.923  -5.314  -3.261  0.00  0.00      C1   C
ATOM     57  C   PHE 6   8       3.656  -6.077  -2.762  0.00  0.00      C1   C
ATOM     58  O   PHE 6   8       3.303  -6.028  -1.609  0.00  0.00      C1   O
ATOM     59  CB  PHE 6   8       6.263  -6.077  -2.878  0.00  0.00      C1   C
ATOM     60  CG  PHE 6   8       7.529  -5.653  -3.598  0.00  0.00      C1   C
ATOM     61  CD1 PHE 6   8       7.880  -6.273  -4.814  0.00  0.00      C1   C
ATOM     62  CD2 PHE 6   8       8.460  -4.663  -3.115  0.00  0.00      C1   C
ATOM     63  CE1 PHE 6   8       9.112  -6.011  -5.435  0.00  0.00      C1   C
ATOM     64  CE2 PHE 6   8       9.747  -4.471  -3.746  0.00  0.00      C1   C
ATOM     65  CZ  PHE 6   8      10.069  -5.165  -4.913  0.00  0.00      C1   C
ATOM     66  N   PRO 6   9       3.027  -6.920  -3.648  0.00  0.00      C1   N
ATOM     67  CA  PRO 6   9       2.230  -8.087  -3.310  0.00  0.00      C1   C
ATOM     68  C   PRO 6   9       2.878  -8.873  -2.123  0.00  0.00      C1   C
ATOM     69  O   PRO 6   9       3.957  -9.474  -2.254  0.00  0.00      C1   O
ATOM     70  CB  PRO 6   9       2.308  -8.987  -4.532  0.00  0.00      C1   C
ATOM     71  CG  PRO 6   9       2.652  -8.020  -5.656  0.00  0.00      C1   C
ATOM     72  CD  PRO 6   9       3.478  -6.908  -5.055  0.00  0.00      C1   C
ATOM     73  N   SER 6  10       2.173  -9.043  -1.029  0.00  0.00      C1   N
ATOM     74  CA  SER 6  10       2.726  -9.661   0.189  0.00  0.00      C1   C
ATOM     75  C   SER 6  10       2.771 -11.182   0.153  0.00  0.00      C1   C
ATOM     76  O   SER 6  10       3.664 -11.697   0.754  0.00  0.00      C1   O
ATOM     77  CB  SER 6  10       1.912  -9.252   1.452  0.00  0.00      C1   C
ATOM     78  OG  SER 6  10       0.518  -9.547   1.280  0.00  0.00      C1   O
ATOM     79  N   GLY 6  11       1.818 -11.818  -0.568  0.00  0.00      C1   N
ATOM     80  CA  GLY 6  11       1.513 -13.188  -0.408  0.00  0.00      C1   C
ATOM     81  C   GLY 6  11       2.643 -14.204  -0.308  0.00  0.00      C1   C
ATOM     82  O   GLY 6  11       2.489 -15.104   0.536  0.00  0.00      C1   O
ATOM     83  N   LYS 6  12       3.743 -14.112  -1.063  0.00  0.00      C1   N
ATOM     84  CA  LYS 6  12       4.952 -14.834  -1.025  0.00  0.00      C1   C
ATOM     85  C   LYS 6  12       5.743 -14.793   0.273  0.00  0.00      C1   C
ATOM     86  O   LYS 6  12       6.411 -15.812   0.522  0.00  0.00      C1   O
ATOM     87  CB  LYS 6  12       5.745 -14.441  -2.229  0.00  0.00      C1   C
ATOM     88  CG  LYS 6  12       7.081 -15.207  -2.385  0.00  0.00      C1   C
ATOM     89  CD  LYS 6  12       7.553 -14.806  -3.786  0.00  0.00      C1   C
ATOM     90  CE  LYS 6  12       8.991 -15.416  -4.034  0.00  0.00      C1   C
ATOM     91  NZ  LYS 6  12       8.750 -16.882  -4.295  0.00  0.00      C1   N
ATOM     92  N   VAL 6  13       5.689 -13.806   1.156  0.00  0.00      C1   N
ATOM     93  CA  VAL 6  13       6.291 -13.894   2.536  0.00  0.00      C1   C
ATOM     94  C   VAL 6  13       5.329 -14.313   3.637  0.00  0.00      C1   C
ATOM     95  O   VAL 6  13       5.785 -15.001   4.592  0.00  0.00      C1   O
ATOM     96  CB  VAL 6  13       7.017 -12.635   2.998  0.00  0.00      C1   C
ATOM     97  CG1 VAL 6  13       7.969 -11.975   1.953  0.00  0.00      C1   C
ATOM     98  CG2 VAL 6  13       6.072 -11.491   3.452  0.00  0.00      C1   C
ATOM     99  N   GLU 6  14       4.010 -14.054   3.566  0.00  0.00      C1   N
ATOM    100  CA  GLU 6  14       3.003 -14.340   4.602  0.00  0.00      C1   C
ATOM    101  C   GLU 6  14       3.089 -15.711   5.436  0.00  0.00      C1   C
ATOM    102  O   GLU 6  14       2.845 -15.559   6.656  0.00  0.00      C1   O
ATOM    103  CB  GLU 6  14       1.659 -14.377   3.828  0.00  0.00      C1   C
ATOM    104  CG  GLU 6  14       1.343 -12.943   3.466  0.00  0.00      C1   C
ATOM    105  CD  GLU 6  14      -0.014 -12.845   2.812  0.00  0.00      C1   C
ATOM    106  OE1 GLU 6  14      -0.356 -11.885   2.045  0.00  0.00      C1   O
ATOM    107  OE2 GLU 6  14      -0.872 -13.674   3.068  0.00  0.00      C1   O
ATOM    108  N   GLY 6  15       3.358 -16.848   4.851  0.00  0.00      C1   N
ATOM    109  CA  GLY 6  15       3.454 -18.153   5.581  0.00  0.00      C1   C
ATOM    110  C   GLY 6  15       4.806 -18.282   6.257  0.00  0.00      C1   C
ATOM    111  O   GLY 6  15       5.040 -19.272   7.006  0.00  0.00      C1   O
ATOM    112  N   CYS 6  16       5.736 -17.308   6.138  0.00  0.00      C1   N
ATOM    113  CA  CYS 6  16       6.877 -17.152   7.108  0.00  0.00      C1   C
ATOM    114  C   CYS 6  16       6.389 -16.403   8.367  0.00  0.00      C1   C
ATOM    115  O   CYS 6  16       7.195 -16.372   9.289  0.00  0.00      C1   O
ATOM    116  CB  CYS 6  16       8.040 -16.517   6.360  0.00  0.00      C1   C
ATOM    117  SG  CYS 6  16       8.475 -17.338   4.804  0.00  0.00      C1   S
ATOM    118  N   MET 6  17       5.193 -15.872   8.565  0.00  0.00      C1   N
ATOM    119  CA  MET 6  17       4.775 -15.016   9.669  0.00  0.00      C1   C
ATOM    120  C   MET 6  17       4.215 -15.938  10.783  0.00  0.00      C1   C
ATOM    121  O   MET 6  17       3.299 -16.735  10.599  0.00  0.00      C1   O
ATOM    122  CB  MET 6  17       3.782 -13.916   9.205  0.00  0.00      C1   C
ATOM    123  CG  MET 6  17       4.292 -13.060   7.992  0.00  0.00      C1   C
ATOM    124  SD  MET 6  17       6.054 -12.530   8.066  0.00  0.00      C1   S
ATOM    125  CE  MET 6  17       6.338 -11.639   9.609  0.00  0.00      C1   C
ATOM    126  N   VAL 6  18       4.878 -15.854  11.925  0.00  0.00      C1   N
ATOM    127  CA  VAL 6  18       4.567 -16.768  13.057  0.00  0.00      C1   C
ATOM    128  C   VAL 6  18       4.551 -16.154  14.421  0.00  0.00      C1   C
ATOM    129  O   VAL 6  18       5.025 -15.040  14.602  0.00  0.00      C1   O
ATOM    130  CB  VAL 6  18       5.618 -17.955  12.972  0.00  0.00      C1   C
ATOM    131  CG1 VAL 6  18       5.738 -18.665  11.621  0.00  0.00      C1   C
ATOM    132  CG2 VAL 6  18       7.099 -17.638  13.383  0.00  0.00      C1   C
ATOM    133  N   GLN 6  19       3.983 -16.848  15.400  0.00  0.00      C1   N
ATOM    134  CA  GLN 6  19       3.760 -16.303  16.771  0.00  0.00      C1   C
ATOM    135  C   GLN 6  19       4.881 -16.723  17.735  0.00  0.00      C1   C
ATOM    136  O   GLN 6  19       5.126 -17.932  17.821  0.00  0.00      C1   O
ATOM    137  CB  GLN 6  19       2.383 -16.660  17.295  0.00  0.00      C1   C
ATOM    138  CG  GLN 6  19       2.283 -16.224  18.765  0.00  0.00      C1   C
ATOM    139  CD  GLN 6  19       0.833 -16.102  19.367  0.00  0.00      C1   C
ATOM    140  NE2 GLN 6  19       0.431 -14.935  19.728  0.00  0.00      C1   N
ATOM    141  OE1 GLN 6  19       0.128 -17.101  19.484  0.00  0.00      C1   O
ATOM    142  N   VAL 6  20       5.476 -15.734  18.469  0.00  0.00      C1   N
ATOM    143  CA  VAL 6  20       6.620 -16.072  19.323  0.00  0.00      C1   C
ATOM    144  C   VAL 6  20       6.178 -15.773  20.779  0.00  0.00      C1   C
ATOM    145  O   VAL 6  20       5.550 -14.679  21.018  0.00  0.00      C1   O
ATOM    146  CB  VAL 6  20       7.990 -15.331  18.990  0.00  0.00      C1   C
ATOM    147  CG1 VAL 6  20       9.010 -15.972  19.958  0.00  0.00      C1   C
ATOM    148  CG2 VAL 6  20       8.450 -15.789  17.583  0.00  0.00      C1   C
ATOM    149  N   THR 6  21       6.526 -16.560  21.741  0.00  0.00      C1   N
ATOM    150  CA  THR 6  21       6.215 -16.413  23.192  0.00  0.00      C1   C
ATOM    151  C   THR 6  21       7.571 -16.503  24.060  0.00  0.00      C1   C
ATOM    152  O   THR 6  21       8.183 -17.558  24.028  0.00  0.00      C1   O
ATOM    153  CB  THR 6  21       5.005 -17.289  23.580  0.00  0.00      C1   C
ATOM    154  OG1 THR 6  21       3.865 -17.419  22.760  0.00  0.00      C1   O
ATOM    155  CG2 THR 6  21       4.448 -16.460  24.688  0.00  0.00      C1   C
ATOM    156  N   CYS 6  22       7.990 -15.365  24.661  0.00  0.00      C1   N
ATOM    157  CA  CYS 6  22       9.179 -15.255  25.526  0.00  0.00      C1   C
ATOM    158  C   CYS 6  22       8.695 -15.210  26.949  0.00  0.00      C1   C
ATOM    159  O   CYS 6  22       8.387 -14.071  27.418  0.00  0.00      C1   O
ATOM    160  CB  CYS 6  22      10.037 -14.103  25.065  0.00  0.00      C1   C
ATOM    161  SG  CYS 6  22      10.800 -14.617  23.456  0.00  0.00      C1   S
ATOM    162  N   GLY 6  23       8.653 -16.295  27.667  0.00  0.00      C1   N
ATOM    163  CA  GLY 6  23       7.861 -16.384  28.875  0.00  0.00      C1   C
ATOM    164  C   GLY 6  23       6.352 -16.326  28.612  0.00  0.00      C1   C
ATOM    165  O   GLY 6  23       5.725 -17.180  27.932  0.00  0.00      C1   O
ATOM    166  N   THR 6  24       5.782 -15.308  29.243  0.00  0.00      C1   N
ATOM    167  CA  THR 6  24       4.348 -14.850  29.038  0.00  0.00      C1   C
ATOM    168  C   THR 6  24       4.162 -13.983  27.732  0.00  0.00      C1   C
ATOM    169  O   THR 6  24       3.019 -13.819  27.251  0.00  0.00      C1   O
ATOM    170  CB  THR 6  24       3.774 -14.268  30.267  0.00  0.00      C1   C
ATOM    171  OG1 THR 6  24       4.401 -14.604  31.493  0.00  0.00      C1   O
ATOM    172  CG2 THR 6  24       2.339 -14.718  30.199  0.00  0.00      C1   C
ATOM    173  N   THR 6  25       5.237 -13.355  27.196  0.00  0.00      C1   N
ATOM    174  CA  THR 6  25       5.106 -12.210  26.248  0.00  0.00      C1   C
ATOM    175  C   THR 6  25       5.050 -12.667  24.752  0.00  0.00      C1   C
ATOM    176  O   THR 6  25       6.005 -13.253  24.290  0.00  0.00      C1   O
ATOM    177  CB  THR 6  25       6.133 -11.113  26.601  0.00  0.00      C1   C
ATOM    178  OG1 THR 6  25       6.363 -11.045  28.005  0.00  0.00      C1   O
ATOM    179  CG2 THR 6  25       5.924  -9.703  25.992  0.00  0.00      C1   C
ATOM    180  N   THR 6  26       3.962 -12.366  24.096  0.00  0.00      C1   N
ATOM    181  CA  THR 6  26       3.611 -12.660  22.731  0.00  0.00      C1   C
ATOM    182  C   THR 6  26       4.194 -11.554  21.778  0.00  0.00      C1   C
ATOM    183  O   THR 6  26       3.850 -10.436  22.014  0.00  0.00      C1   O
ATOM    184  CB  THR 6  26       2.041 -12.824  22.677  0.00  0.00      C1   C
ATOM    185  OG1 THR 6  26       1.260 -11.821  23.287  0.00  0.00      C1   O
ATOM    186  CG2 THR 6  26       1.687 -14.269  23.105  0.00  0.00      C1   C
ATOM    187  N   LEU 6  27       4.880 -11.998  20.673  0.00  0.00      C1   N
ATOM    188  CA  LEU 6  27       5.390 -11.102  19.659  0.00  0.00      C1   C
ATOM    189  C   LEU 6  27       5.268 -11.761  18.237  0.00  0.00      C1   C
ATOM    190  O   LEU 6  27       4.748 -12.874  18.048  0.00  0.00      C1   O
ATOM    191  CB  LEU 6  27       6.705 -10.403  19.964  0.00  0.00      C1   C
ATOM    192  CG  LEU 6  27       8.001 -11.252  20.172  0.00  0.00      C1   C
ATOM    193  CD1 LEU 6  27       9.077 -10.236  20.439  0.00  0.00      C1   C
ATOM    194  CD2 LEU 6  27       8.143 -12.212  21.291  0.00  0.00      C1   C
ATOM    195  N   ASN 6  28       5.787 -11.074  17.240  0.00  0.00      C1   N
ATOM    196  CA  ASN 6  28       5.835 -11.468  15.841  0.00  0.00      C1   C
ATOM    197  C   ASN 6  28       7.227 -11.951  15.410  0.00  0.00      C1   C
ATOM    198  O   ASN 6  28       8.200 -11.241  15.618  0.00  0.00      C1   O
ATOM    199  CB  ASN 6  28       5.071 -10.546  14.933  0.00  0.00      C1   C
ATOM    200  CG  ASN 6  28       3.690 -10.252  15.430  0.00  0.00      C1   C
ATOM    201  OD1 ASN 6  28       2.746 -10.964  15.144  0.00  0.00      C1   O
ATOM    202  ND2 ASN 6  28       3.539  -9.224  16.242  0.00  0.00      C1   N
ATOM    203  N   GLY 6  29       7.275 -13.134  14.851  0.00  0.00      C1   N
ATOM    204  CA  GLY 6  29       8.477 -13.772  14.310  0.00  0.00      C1   C
ATOM    205  C   GLY 6  29       8.517 -14.099  12.767  0.00  0.00      C1   C
ATOM    206  O   GLY 6  29       7.480 -14.020  12.148  0.00  0.00      C1   O
ATOM    207  N   LEU 6  30       9.687 -14.413  12.189  0.00  0.00      C1   N
ATOM    208  CA  LEU 6  30       9.884 -14.803  10.845  0.00  0.00      C1   C
ATOM    209  C   LEU 6  30      10.639 -16.144  10.637  0.00  0.00      C1   C
ATOM    210  O   LEU 6  30      11.752 -16.312  11.065  0.00  0.00      C1   O
ATOM    211  CB  LEU 6  30      10.618 -13.528  10.273  0.00  0.00      C1   C
ATOM    212  CG  LEU 6  30      10.918 -13.597   8.735  0.00  0.00      C1   C
ATOM    213  CD1 LEU 6  30       9.571 -13.754   7.964  0.00  0.00      C1   C
ATOM    214  CD2 LEU 6  30      11.497 -12.329   8.103  0.00  0.00      C1   C
ATOM    215  N   TRP 6  31       9.940 -17.130   9.992  0.00  0.00      C1   N
ATOM    216  CA  TRP 6  31      10.315 -18.580   9.866  0.00  0.00      C1   C
ATOM    217  C   TRP 6  31      11.012 -18.826   8.513  0.00  0.00      C1   C
ATOM    218  O   TRP 6  31      10.345 -19.071   7.514  0.00  0.00      C1   O
ATOM    219  CB  TRP 6  31       8.981 -19.363  10.101  0.00  0.00      C1   C
ATOM    220  CG  TRP 6  31       9.002 -20.840  10.248  0.00  0.00      C1   C
ATOM    221  CD1 TRP 6  31      10.058 -21.587  10.575  0.00  0.00      C1   C
ATOM    222  CD2 TRP 6  31       7.882 -21.800  10.152  0.00  0.00      C1   C
ATOM    223  NE1 TRP 6  31       9.722 -22.935  10.517  0.00  0.00      C1   N
ATOM    224  CE2 TRP 6  31       8.390 -23.093  10.348  0.00  0.00      C1   C
ATOM    225  CE3 TRP 6  31       6.524 -21.649   9.975  0.00  0.00      C1   C
ATOM    226  CZ2 TRP 6  31       7.602 -24.234  10.212  0.00  0.00      C1   C
ATOM    227  CZ3 TRP 6  31       5.689 -22.781   9.895  0.00  0.00      C1   C
ATOM    228  CH2 TRP 6  31       6.234 -24.031  10.192  0.00  0.00      C1   C
ATOM    229  N   LEU 6  32      12.298 -18.653   8.496  0.00  0.00      C1   N
ATOM    230  CA  LEU 6  32      13.121 -18.720   7.292  0.00  0.00      C1   C
ATOM    231  C   LEU 6  32      13.848 -20.087   7.318  0.00  0.00      C1   C
ATOM    232  O   LEU 6  32      14.853 -20.320   7.986  0.00  0.00      C1   O
ATOM    233  CB  LEU 6  32      14.033 -17.542   7.250  0.00  0.00      C1   C
ATOM    234  CG  LEU 6  32      13.378 -16.182   7.316  0.00  0.00      C1   C
ATOM    235  CD1 LEU 6  32      14.460 -15.161   7.180  0.00  0.00      C1   C
ATOM    236  CD2 LEU 6  32      12.385 -16.014   6.226  0.00  0.00      C1   C
ATOM    237  N   ASP 6  33      13.246 -21.067   6.614  0.00  0.00      C1   N
ATOM    238  CA  ASP 6  33      13.589 -22.460   6.596  0.00  0.00      C1   C
ATOM    239  C   ASP 6  33      13.258 -23.098   7.946  0.00  0.00      C1   C
ATOM    240  O   ASP 6  33      12.058 -23.312   8.207  0.00  0.00      C1   O
ATOM    241  CB  ASP 6  33      15.031 -22.768   6.081  0.00  0.00      C1   C
ATOM    242  CG  ASP 6  33      15.536 -22.006   4.827  0.00  0.00      C1   C
ATOM    243  OD1 ASP 6  33      14.863 -22.082   3.758  0.00  0.00      C1   O
ATOM    244  OD2 ASP 6  33      16.664 -21.517   4.882  0.00  0.00      C1   O
ATOM    245  N   ASP 6  34      14.299 -23.354   8.747  0.00  0.00      C1   N
ATOM    246  CA  ASP 6  34      14.454 -24.055  10.082  0.00  0.00      C1   C
ATOM    247  C   ASP 6  34      14.706 -23.091  11.222  0.00  0.00      C1   C
ATOM    248  O   ASP 6  34      14.952 -23.579  12.372  0.00  0.00      C1   O
ATOM    249  CB  ASP 6  34      15.573 -25.112   9.965  0.00  0.00      C1   C
ATOM    250  CG  ASP 6  34      17.015 -24.714   9.477  0.00  0.00      C1   C
ATOM    251  OD1 ASP 6  34      17.150 -23.741   8.721  0.00  0.00      C1   O
ATOM    252  OD2 ASP 6  34      17.986 -25.305  10.033  0.00  0.00      C1   O
ATOM    253  N   VAL 6  35      14.668 -21.801  11.025  0.00  0.00      C1   N
ATOM    254  CA  VAL 6  35      14.826 -20.897  12.126  0.00  0.00      C1   C
ATOM    255  C   VAL 6  35      13.765 -19.768  12.156  0.00  0.00      C1   C
ATOM    256  O   VAL 6  35      13.248 -19.254  11.143  0.00  0.00      C1   O
ATOM    257  CB  VAL 6  35      16.275 -20.345  12.291  0.00  0.00      C1   C
ATOM    258  CG1 VAL 6  35      16.576 -18.968  11.780  0.00  0.00      C1   C
ATOM    259  CG2 VAL 6  35      16.767 -20.419  13.709  0.00  0.00      C1   C
ATOM    260  N   VAL 6  36      13.397 -19.453  13.387  0.00  0.00      C1   N
ATOM    261  CA  VAL 6  36      12.560 -18.284  13.647  0.00  0.00      C1   C
ATOM    262  C   VAL 6  36      13.366 -17.118  14.263  0.00  0.00      C1   C
ATOM    263  O   VAL 6  36      14.021 -17.296  15.258  0.00  0.00      C1   O
ATOM    264  CB  VAL 6  36      11.267 -18.711  14.391  0.00  0.00      C1   C
ATOM    265  CG1 VAL 6  36      10.353 -17.532  14.585  0.00  0.00      C1   C
ATOM    266  CG2 VAL 6  36      10.456 -19.688  13.593  0.00  0.00      C1   C
ATOM    267  N   TYR 6  37      13.221 -16.012  13.584  0.00  0.00      C1   N
ATOM    268  CA  TYR 6  37      13.769 -14.796  14.123  0.00  0.00      C1   C
ATOM    269  C   TYR 6  37      12.615 -13.990  14.871  0.00  0.00      C1   C
ATOM    270  O   TYR 6  37      11.390 -14.120  14.628  0.00  0.00      C1   O
ATOM    271  CB  TYR 6  37      14.373 -13.873  12.892  0.00  0.00      C1   C
ATOM    272  CG  TYR 6  37      15.533 -14.440  12.101  0.00  0.00      C1   C
ATOM    273  CD1 TYR 6  37      16.803 -13.930  12.345  0.00  0.00      C1   C
ATOM    274  CD2 TYR 6  37      15.364 -15.372  11.095  0.00  0.00      C1   C
ATOM    275  CE1 TYR 6  37      17.891 -14.316  11.520  0.00  0.00      C1   C
ATOM    276  CE2 TYR 6  37      16.448 -15.715  10.247  0.00  0.00      C1   C
ATOM    277  CZ  TYR 6  37      17.744 -15.193  10.498  0.00  0.00      C1   C
ATOM    278  OH  TYR 6  37      18.844 -15.500   9.742  0.00  0.00      C1   O
ATOM    279  N   CYS 6  38      13.046 -13.138  15.767  0.00  0.00      C1   N
ATOM    280  CA  CYS 6  38      12.292 -12.093  16.420  0.00  0.00      C1   C
ATOM    281  C   CYS 6  38      13.266 -11.154  17.130  0.00  0.00      C1   C
ATOM    282  O   CYS 6  38      14.472 -11.425  17.262  0.00  0.00      C1   O
ATOM    283  CB  CYS 6  38      11.163 -12.626  17.399  0.00  0.00      C1   C
ATOM    284  SG  CYS 6  38      11.925 -13.355  18.821  0.00  0.00      C1   S
ATOM    285  N   PRO 6  39      12.763  -9.928  17.634  0.00  0.00      C1   N
ATOM    286  CA  PRO 6  39      13.480  -9.074  18.624  0.00  0.00      C1   C
ATOM    287  C   PRO 6  39      14.006  -9.739  19.899  0.00  0.00      C1   C
ATOM    288  O   PRO 6  39      13.322 -10.607  20.436  0.00  0.00      C1   O
ATOM    289  CB  PRO 6  39      12.455  -7.986  18.960  0.00  0.00      C1   C
ATOM    290  CG  PRO 6  39      11.686  -7.792  17.691  0.00  0.00      C1   C
ATOM    291  CD  PRO 6  39      11.549  -9.245  17.248  0.00  0.00      C1   C
ATOM    292  N   ARG 6  40      15.181  -9.295  20.332  0.00  0.00      C1   N
ATOM    293  CA  ARG 6  40      15.690  -9.761  21.615  0.00  0.00      C1   C
ATOM    294  C   ARG 6  40      15.213  -8.999  22.894  0.00  0.00      C1   C
ATOM    295  O   ARG 6  40      15.231  -9.600  23.962  0.00  0.00      C1   O
ATOM    296  CB  ARG 6  40      17.189  -9.913  21.566  0.00  0.00      C1   C
ATOM    297  CG  ARG 6  40      17.909  -8.565  21.613  0.00  0.00      C1   C
ATOM    298  CD  ARG 6  40      19.432  -8.730  21.687  0.00  0.00      C1   C
ATOM    299  NE  ARG 6  40      19.975  -7.400  21.636  0.00  0.00      C1   N
ATOM    300  CZ  ARG 6  40      21.208  -7.098  21.979  0.00  0.00      C1   C
ATOM    301  NH1 ARG 6  40      22.173  -7.904  22.231  0.00  0.00      C1   N
ATOM    302  NH2 ARG 6  40      21.492  -5.832  21.865  0.00  0.00      C1   N
ATOM    303  N   HIS 6  41      14.777  -7.738  22.847  0.00  0.00      C1   N
ATOM    304  CA  HIS 6  41      14.466  -6.844  24.059  0.00  0.00      C1   C
ATOM    305  C   HIS 6  41      13.737  -7.618  25.242  0.00  0.00      C1   C
ATOM    306  O   HIS 6  41      14.213  -7.521  26.408  0.00  0.00      C1   O
ATOM    307  CB  HIS 6  41      13.691  -5.599  23.585  0.00  0.00      C1   C
ATOM    308  CG  HIS 6  41      12.482  -5.807  22.782  0.00  0.00      C1   C
ATOM    309  ND1 HIS 6  41      11.525  -6.762  22.992  0.00  0.00      C1   N
ATOM    310  CD2 HIS 6  41      12.265  -5.216  21.600  0.00  0.00      C1   C
ATOM    311  CE1 HIS 6  41      10.714  -6.647  21.873  0.00  0.00      C1   C
ATOM    312  NE2 HIS 6  41      11.128  -5.695  21.019  0.00  0.00      C1   N
ATOM    313  N   VAL 6  42      12.754  -8.448  25.051  0.00  0.00      C1   N
ATOM    314  CA  VAL 6  42      11.924  -9.222  26.021  0.00  0.00      C1   C
ATOM    315  C   VAL 6  42      12.811 -10.102  26.959  0.00  0.00      C1   C
ATOM    316  O   VAL 6  42      12.512 -10.254  28.136  0.00  0.00      C1   O
ATOM    317  CB  VAL 6  42      10.865 -10.024  25.258  0.00  0.00      C1   C
ATOM    318  CG1 VAL 6  42      11.443 -11.060  24.205  0.00  0.00      C1   C
ATOM    319  CG2 VAL 6  42       9.843 -10.597  26.286  0.00  0.00      C1   C
ATOM    320  N   ILE 6  43      13.935 -10.603  26.443  0.00  0.00      C1   N
ATOM    321  CA  ILE 6  43      14.954 -11.374  27.192  0.00  0.00      C1   C
ATOM    322  C   ILE 6  43      15.531 -10.549  28.367  0.00  0.00      C1   C
ATOM    323  O   ILE 6  43      15.618 -11.129  29.486  0.00  0.00      C1   O
ATOM    324  CB  ILE 6  43      16.083 -11.942  26.320  0.00  0.00      C1   C
ATOM    325  CG1 ILE 6  43      15.545 -12.907  25.209  0.00  0.00      C1   C
ATOM    326  CG2 ILE 6  43      17.293 -12.625  26.977  0.00  0.00      C1   C
ATOM    327  CD1 ILE 6  43      14.814 -14.199  25.610  0.00  0.00      C1   C
ATOM    328  N   CYS 6  44      15.808  -9.249  28.224  0.00  0.00      C1   N
ATOM    329  CA  CYS 6  44      15.903  -8.262  29.319  0.00  0.00      C1   C
ATOM    330  C   CYS 6  44      14.546  -7.807  29.910  0.00  0.00      C1   C
ATOM    331  O   CYS 6  44      14.477  -7.662  31.113  0.00  0.00      C1   O
ATOM    332  CB  CYS 6  44      16.859  -7.160  28.857  0.00  0.00      C1   C
ATOM    333  SG  CYS 6  44      18.396  -7.782  28.250  0.00  0.00      C1   S
ATOM    334  N   THR 6  45      13.480  -7.580  29.150  0.00  0.00      C1   N
ATOM    335  CA  THR 6  45      12.189  -7.031  29.599  0.00  0.00      C1   C
ATOM    336  C   THR 6  45      11.359  -7.772  30.648  0.00  0.00      C1   C
ATOM    337  O   THR 6  45      10.661  -7.078  31.463  0.00  0.00      C1   O
ATOM    338  CB  THR 6  45      11.302  -6.478  28.402  0.00  0.00      C1   C
ATOM    339  OG1 THR 6  45      12.111  -5.835  27.494  0.00  0.00      C1   O
ATOM    340  CG2 THR 6  45      10.148  -5.638  28.885  0.00  0.00      C1   C
ATOM    341  N   SER 6  46      11.614  -9.068  30.674  0.00  0.00      C1   N
ATOM    342  CA  SER 6  46      11.143 -10.078  31.586  0.00  0.00      C1   C
ATOM    343  C   SER 6  46      12.010 -10.098  32.874  0.00  0.00      C1   C
ATOM    344  O   SER 6  46      11.528 -10.853  33.732  0.00  0.00      C1   O
ATOM    345  CB  SER 6  46      11.242 -11.444  30.872  0.00  0.00      C1   C
ATOM    346  OG  SER 6  46      12.481 -11.714  30.323  0.00  0.00      C1   O
ATOM    347  N   GLU 6  47      13.021  -9.381  33.132  0.00  0.00      C1   N
ATOM    348  CA  GLU 6  47      13.783  -9.201  34.410  0.00  0.00      C1   C
ATOM    349  C   GLU 6  47      13.404  -7.882  35.184  0.00  0.00      C1   C
ATOM    350  O   GLU 6  47      12.931  -6.936  34.492  0.00  0.00      C1   O
ATOM    351  CB  GLU 6  47      15.262  -9.402  34.198  0.00  0.00      C1   C
ATOM    352  CG  GLU 6  47      16.105  -9.632  35.442  0.00  0.00      C1   C
ATOM    353  CD  GLU 6  47      15.823 -10.995  36.238  0.00  0.00      C1   C
ATOM    354  OE1 GLU 6  47      16.743 -11.585  36.888  0.00  0.00      C1   O
ATOM    355  OE2 GLU 6  47      14.685 -11.499  36.204  0.00  0.00      C1   O
ATOM    356  N   ASP 6  48      13.488  -7.831  36.533  0.00  0.00      C1   N
ATOM    357  CA  ASP 6  48      13.382  -6.582  37.222  0.00  0.00      C1   C
ATOM    358  C   ASP 6  48      14.743  -6.030  37.418  0.00  0.00      C1   C
ATOM    359  O   ASP 6  48      15.280  -5.992  38.538  0.00  0.00      C1   O
ATOM    360  CB  ASP 6  48      12.494  -6.791  38.478  0.00  0.00      C1   C
ATOM    361  CG  ASP 6  48      12.710  -8.110  39.296  0.00  0.00      C1   C
ATOM    362  OD1 ASP 6  48      12.183  -8.053  40.445  0.00  0.00      C1   O
ATOM    363  OD2 ASP 6  48      13.480  -9.015  38.984  0.00  0.00      C1   O
ATOM    364  N   MET 6  49      15.341  -5.518  36.297  0.00  0.00      C1   N
ATOM    365  CA  MET 6  49      16.552  -4.756  36.266  0.00  0.00      C1   C
ATOM    366  C   MET 6  49      16.661  -3.792  35.090  0.00  0.00      C1   C
ATOM    367  O   MET 6  49      15.935  -3.852  34.048  0.00  0.00      C1   O
ATOM    368  CB  MET 6  49      17.685  -5.800  36.238  0.00  0.00      C1   C
ATOM    369  CG  MET 6  49      19.126  -5.228  36.340  0.00  0.00      C1   C
ATOM    370  SD  MET 6  49      19.309  -3.832  37.585  0.00  0.00      C1   S
ATOM    371  CE  MET 6  49      19.252  -4.763  39.118  0.00  0.00      C1   C
ATOM    372  N   LEU 6  50      17.500  -2.744  35.225  0.00  0.00      C1   N
ATOM    373  CA  LEU 6  50      17.615  -1.665  34.291  0.00  0.00      C1   C
ATOM    374  C   LEU 6  50      19.028  -1.805  33.499  0.00  0.00      C1   C
ATOM    375  O   LEU 6  50      20.072  -1.815  34.125  0.00  0.00      C1   O
ATOM    376  CB  LEU 6  50      17.411  -0.263  34.972  0.00  0.00      C1   C
ATOM    377  CG  LEU 6  50      15.939  -0.125  35.419  0.00  0.00      C1   C
ATOM    378  CD1 LEU 6  50      15.680   1.323  35.845  0.00  0.00      C1   C
ATOM    379  CD2 LEU 6  50      15.054  -0.166  34.126  0.00  0.00      C1   C
ATOM    380  N   ASN 6  51      18.916  -2.072  32.203  0.00  0.00      C1   N
ATOM    381  CA  ASN 6  51      20.086  -2.446  31.380  0.00  0.00      C1   C
ATOM    382  C   ASN 6  51      20.971  -3.686  31.772  0.00  0.00      C1   C
ATOM    383  O   ASN 6  51      22.177  -3.569  31.888  0.00  0.00      C1   O
ATOM    384  CB  ASN 6  51      20.979  -1.257  30.987  0.00  0.00      C1   C
ATOM    385  CG  ASN 6  51      20.029  -0.265  30.372  0.00  0.00      C1   C
ATOM    386  OD1 ASN 6  51      19.560  -0.511  29.294  0.00  0.00      C1   O
ATOM    387  ND2 ASN 6  51      19.763   0.924  30.904  0.00  0.00      C1   N
ATOM    388  N   PRO 6  52      20.405  -4.839  32.051  0.00  0.00      C1   N
ATOM    389  CA  PRO 6  52      21.113  -6.077  32.342  0.00  0.00      C1   C
ATOM    390  C   PRO 6  52      21.909  -6.632  31.164  0.00  0.00      C1   C
ATOM    391  O   PRO 6  52      21.689  -6.236  30.033  0.00  0.00      C1   O
ATOM    392  CB  PRO 6  52      20.039  -7.048  32.850  0.00  0.00      C1   C
ATOM    393  CG  PRO 6  52      18.750  -6.660  32.044  0.00  0.00      C1   C
ATOM    394  CD  PRO 6  52      19.017  -5.117  31.984  0.00  0.00      C1   C
ATOM    395  N   ASN 6  53      22.814  -7.544  31.319  0.00  0.00      C1   N
ATOM    396  CA  ASN 6  53      23.647  -8.129  30.291  0.00  0.00      C1   C
ATOM    397  C   ASN 6  53      22.829  -9.215  29.518  0.00  0.00      C1   C
ATOM    398  O   ASN 6  53      22.246 -10.190  30.090  0.00  0.00      C1   O
ATOM    399  CB  ASN 6  53      24.919  -8.752  30.974  0.00  0.00      C1   C
ATOM    400  CG  ASN 6  53      25.941  -9.415  30.052  0.00  0.00      C1   C
ATOM    401  OD1 ASN 6  53      25.894 -10.563  29.815  0.00  0.00      C1   O
ATOM    402  ND2 ASN 6  53      26.701  -8.659  29.309  0.00  0.00      C1   N
ATOM    403  N   TYR 6  54      22.528  -8.859  28.257  0.00  0.00      C1   N
ATOM    404  CA  TYR 6  54      21.816  -9.757  27.286  0.00  0.00      C1   C
ATOM    405  C   TYR 6  54      22.268 -11.250  27.215  0.00  0.00      C1   C
ATOM    406  O   TYR 6  54      21.402 -12.134  27.238  0.00  0.00      C1   O
ATOM    407  CB  TYR 6  54      21.863  -9.315  25.869  0.00  0.00      C1   C
ATOM    408  CG  TYR 6  54      20.670  -8.468  25.492  0.00  0.00      C1   C
ATOM    409  CD1 TYR 6  54      19.447  -9.131  25.355  0.00  0.00      C1   C
ATOM    410  CD2 TYR 6  54      20.769  -7.013  25.430  0.00  0.00      C1   C
ATOM    411  CE1 TYR 6  54      18.306  -8.371  25.096  0.00  0.00      C1   C
ATOM    412  CE2 TYR 6  54      19.645  -6.245  25.088  0.00  0.00      C1   C
ATOM    413  CZ  TYR 6  54      18.423  -6.932  24.995  0.00  0.00      C1   C
ATOM    414  OH  TYR 6  54      17.386  -6.174  24.642  0.00  0.00      C1   O
ATOM    415  N   GLU 6  55      23.612 -11.447  27.350  0.00  0.00      C1   N
ATOM    416  CA  GLU 6  55      24.159 -12.789  27.400  0.00  0.00      C1   C
ATOM    417  C   GLU 6  55      23.852 -13.560  28.611  0.00  0.00      C1   C
ATOM    418  O   GLU 6  55      23.364 -14.678  28.503  0.00  0.00      C1   O
ATOM    419  CB  GLU 6  55      25.713 -12.641  27.263  0.00  0.00      C1   C
ATOM    420  CG  GLU 6  55      26.441 -13.992  26.852  0.00  0.00      C1   C
ATOM    421  CD  GLU 6  55      27.916 -13.967  26.731  0.00  0.00      C1   C
ATOM    422  OE1 GLU 6  55      28.568 -12.964  27.069  0.00  0.00      C1   O
ATOM    423  OE2 GLU 6  55      28.525 -15.095  26.603  0.00  0.00      C1   O
ATOM    424  N   ASP 6  56      24.051 -12.924  29.747  0.00  0.00      C1   N
ATOM    425  CA  ASP 6  56      23.834 -13.582  31.016  0.00  0.00      C1   C
ATOM    426  C   ASP 6  56      22.329 -13.889  31.166  0.00  0.00      C1   C
ATOM    427  O   ASP 6  56      22.043 -14.947  31.703  0.00  0.00      C1   O
ATOM    428  CB  ASP 6  56      24.407 -12.656  32.128  0.00  0.00      C1   C
ATOM    429  CG  ASP 6  56      25.902 -12.676  32.304  0.00  0.00      C1   C
ATOM    430  OD1 ASP 6  56      26.434 -11.651  32.841  0.00  0.00      C1   O
ATOM    431  OD2 ASP 6  56      26.659 -13.625  31.884  0.00  0.00      C1   O
ATOM    432  N   LEU 6  57      21.394 -13.091  30.671  0.00  0.00      C1   N
ATOM    433  CA  LEU 6  57      19.978 -13.466  30.638  0.00  0.00      C1   C
ATOM    434  C   LEU 6  57      19.557 -14.439  29.564  0.00  0.00      C1   C
ATOM    435  O   LEU 6  57      18.798 -15.379  29.885  0.00  0.00      C1   O
ATOM    436  CB  LEU 6  57      19.141 -12.190  30.565  0.00  0.00      C1   C
ATOM    437  CG  LEU 6  57      19.076 -11.401  31.924  0.00  0.00      C1   C
ATOM    438  CD1 LEU 6  57      18.258 -10.162  31.811  0.00  0.00      C1   C
ATOM    439  CD2 LEU 6  57      18.621 -12.350  33.058  0.00  0.00      C1   C
ATOM    440  N   LEU 6  58      20.096 -14.535  28.337  0.00  0.00      C1   N
ATOM    441  CA  LEU 6  58      19.967 -15.785  27.536  0.00  0.00      C1   C
ATOM    442  C   LEU 6  58      20.597 -17.071  28.159  0.00  0.00      C1   C
ATOM    443  O   LEU 6  58      19.831 -18.035  28.179  0.00  0.00      C1   O
ATOM    444  CB  LEU 6  58      20.417 -15.441  26.104  0.00  0.00      C1   C
ATOM    445  CG  LEU 6  58      19.939 -16.465  25.018  0.00  0.00      C1   C
ATOM    446  CD1 LEU 6  58      18.378 -16.419  24.966  0.00  0.00      C1   C
ATOM    447  CD2 LEU 6  58      20.379 -16.101  23.617  0.00  0.00      C1   C
ATOM    448  N   ILE 6  59      21.865 -17.145  28.636  0.00  0.00      C1   N
ATOM    449  CA  ILE 6  59      22.356 -18.178  29.480  0.00  0.00      C1   C
ATOM    450  C   ILE 6  59      21.430 -18.781  30.505  0.00  0.00      C1   C
ATOM    451  O   ILE 6  59      21.212 -19.986  30.526  0.00  0.00      C1   O
ATOM    452  CB  ILE 6  59      23.769 -17.927  30.123  0.00  0.00      C1   C
ATOM    453  CG1 ILE 6  59      24.850 -17.740  29.062  0.00  0.00      C1   C
ATOM    454  CG2 ILE 6  59      24.135 -18.965  31.160  0.00  0.00      C1   C
ATOM    455  CD1 ILE 6  59      24.977 -18.937  28.044  0.00  0.00      C1   C
ATOM    456  N   ARG 6  60      20.885 -17.979  31.373  0.00  0.00      C1   N
ATOM    457  CA  ARG 6  60      19.950 -18.460  32.427  0.00  0.00      C1   C
ATOM    458  C   ARG 6  60      18.541 -18.780  31.939  0.00  0.00      C1   C
ATOM    459  O   ARG 6  60      17.864 -19.439  32.718  0.00  0.00      C1   O
ATOM    460  CB  ARG 6  60      19.994 -17.579  33.670  0.00  0.00      C1   C
ATOM    461  CG  ARG 6  60      19.112 -16.334  33.567  0.00  0.00      C1   C
ATOM    462  CD  ARG 6  60      19.004 -15.462  34.900  0.00  0.00      C1   C
ATOM    463  NE  ARG 6  60      20.283 -15.006  35.484  0.00  0.00      C1   N
ATOM    464  CZ  ARG 6  60      20.260 -14.209  36.539  0.00  0.00      C1   C
ATOM    465  NH1 ARG 6  60      21.374 -13.744  36.929  0.00  0.00      C1   N
ATOM    466  NH2 ARG 6  60      19.259 -13.941  37.321  0.00  0.00      C1   N
ATOM    467  N   LYS 6  61      18.198 -18.520  30.666  0.00  0.00      C1   N
ATOM    468  CA  LYS 6  61      16.991 -19.086  30.087  0.00  0.00      C1   C
ATOM    469  C   LYS 6  61      17.207 -20.466  29.476  0.00  0.00      C1   C
ATOM    470  O   LYS 6  61      18.272 -20.716  28.856  0.00  0.00      C1   O
ATOM    471  CB  LYS 6  61      16.158 -18.029  29.269  0.00  0.00      C1   C
ATOM    472  CG  LYS 6  61      15.692 -16.765  30.089  0.00  0.00      C1   C
ATOM    473  CD  LYS 6  61      15.353 -15.540  29.149  0.00  0.00      C1   C
ATOM    474  CE  LYS 6  61      14.911 -14.311  29.915  0.00  0.00      C1   C
ATOM    475  NZ  LYS 6  61      13.462 -14.265  30.244  0.00  0.00      C1   N
ATOM    476  N   SER 6  62      16.199 -21.384  29.566  0.00  0.00      C1   N
ATOM    477  CA  SER 6  62      16.125 -22.680  28.906  0.00  0.00      C1   C
ATOM    478  C   SER 6  62      14.950 -22.685  27.817  0.00  0.00      C1   C
ATOM    479  O   SER 6  62      14.041 -21.826  27.799  0.00  0.00      C1   O
ATOM    480  CB  SER 6  62      16.007 -23.886  29.826  0.00  0.00      C1   C
ATOM    481  OG  SER 6  62      16.890 -23.874  30.891  0.00  0.00      C1   O
ATOM    482  N   ASN 6  63      14.961 -23.697  26.895  0.00  0.00      C1   N
ATOM    483  CA  ASN 6  63      13.973 -23.808  25.906  0.00  0.00      C1   C
ATOM    484  C   ASN 6  63      12.535 -23.833  26.495  0.00  0.00      C1   C
ATOM    485  O   ASN 6  63      11.652 -23.187  25.917  0.00  0.00      C1   O
ATOM    486  CB  ASN 6  63      14.253 -24.940  24.861  0.00  0.00      C1   C
ATOM    487  CG  ASN 6  63      15.420 -24.717  23.960  0.00  0.00      C1   C
ATOM    488  OD1 ASN 6  63      15.913 -23.555  23.719  0.00  0.00      C1   O
ATOM    489  ND2 ASN 6  63      16.007 -25.796  23.511  0.00  0.00      C1   N
ATOM    490  N   HIS 6  64      12.213 -24.360  27.674  0.00  0.00      C1   N
ATOM    491  CA  HIS 6  64      10.849 -24.242  28.390  0.00  0.00      C1   C
ATOM    492  C   HIS 6  64      10.452 -22.752  28.652  0.00  0.00      C1   C
ATOM    493  O   HIS 6  64       9.317 -22.450  29.020  0.00  0.00      C1   O
ATOM    494  CB  HIS 6  64      10.816 -25.104  29.604  0.00  0.00      C1   C
ATOM    495  CG  HIS 6  64      11.858 -24.784  30.628  0.00  0.00      C1   C
ATOM    496  ND1 HIS 6  64      12.131 -23.512  31.128  0.00  0.00      C1   N
ATOM    497  CD2 HIS 6  64      12.583 -25.680  31.345  0.00  0.00      C1   C
ATOM    498  CE1 HIS 6  64      13.124 -23.705  32.086  0.00  0.00      C1   C
ATOM    499  NE2 HIS 6  64      13.299 -25.024  32.279  0.00  0.00      C1   N
ATOM    500  N   ASN 6  65      11.294 -21.734  28.452  0.00  0.00      C1   N
ATOM    501  CA  ASN 6  65      10.797 -20.329  28.279  0.00  0.00      C1   C
ATOM    502  C   ASN 6  65      10.009 -20.041  26.960  0.00  0.00      C1   C
ATOM    503  O   ASN 6  65       9.297 -19.076  26.840  0.00  0.00      C1   O
ATOM    504  CB  ASN 6  65      12.019 -19.375  28.632  0.00  0.00      C1   C
ATOM    505  CG  ASN 6  65      11.603 -17.906  28.861  0.00  0.00      C1   C
ATOM    506  OD1 ASN 6  65      11.887 -17.024  28.070  0.00  0.00      C1   O
ATOM    507  ND2 ASN 6  65      10.934 -17.640  29.987  0.00  0.00      C1   N
ATOM    508  N   PHE 6  66      10.277 -20.877  25.974  0.00  0.00      C1   N
ATOM    509  CA  PHE 6  66       9.944 -20.512  24.595  0.00  0.00      C1   C
ATOM    510  C   PHE 6  66       8.957 -21.471  23.856  0.00  0.00      C1   C
ATOM    511  O   PHE 6  66       9.292 -22.668  23.785  0.00  0.00      C1   O
ATOM    512  CB  PHE 6  66      11.257 -20.509  23.705  0.00  0.00      C1   C
ATOM    513  CG  PHE 6  66      12.409 -19.696  24.252  0.00  0.00      C1   C
ATOM    514  CD1 PHE 6  66      12.276 -18.287  24.311  0.00  0.00      C1   C
ATOM    515  CD2 PHE 6  66      13.699 -20.285  24.510  0.00  0.00      C1   C
ATOM    516  CE1 PHE 6  66      13.361 -17.514  24.804  0.00  0.00      C1   C
ATOM    517  CE2 PHE 6  66      14.789 -19.531  24.988  0.00  0.00      C1   C
ATOM    518  CZ  PHE 6  66      14.610 -18.157  25.189  0.00  0.00      C1   C
ATOM    519  N   LEU 6  67       7.864 -20.919  23.186  0.00  0.00      C1   N
ATOM    520  CA  LEU 6  67       6.994 -21.604  22.323  0.00  0.00      C1   C
ATOM    521  C   LEU 6  67       6.903 -20.734  21.063  0.00  0.00      C1   C
ATOM    522  O   LEU 6  67       6.882 -19.513  21.213  0.00  0.00      C1   O
ATOM    523  CB  LEU 6  67       5.548 -21.843  22.860  0.00  0.00      C1   C
ATOM    524  CG  LEU 6  67       5.569 -23.000  23.914  0.00  0.00      C1   C
ATOM    525  CD1 LEU 6  67       4.267 -23.071  24.710  0.00  0.00      C1   C
ATOM    526  CD2 LEU 6  67       5.831 -24.387  23.242  0.00  0.00      C1   C
ATOM    527  N   VAL 6  68       6.700 -21.298  19.869  0.00  0.00      C1   N
ATOM    528  CA  VAL 6  68       6.430 -20.709  18.611  0.00  0.00      C1   C
ATOM    529  C   VAL 6  68       5.263 -21.437  18.003  0.00  0.00      C1   C
ATOM    530  O   VAL 6  68       5.241 -22.673  18.036  0.00  0.00      C1   O
ATOM    531  CB  VAL 6  68       7.696 -20.703  17.692  0.00  0.00      C1   C
ATOM    532  CG1 VAL 6  68       7.414 -19.908  16.461  0.00  0.00      C1   C
ATOM    533  CG2 VAL 6  68       8.803 -19.848  18.458  0.00  0.00      C1   C
ATOM    534  N   GLN 6  69       4.296 -20.747  17.440  0.00  0.00      C1   N
ATOM    535  CA  GLN 6  69       3.316 -21.438  16.596  0.00  0.00      C1   C
ATOM    536  C   GLN 6  69       2.872 -20.762  15.279  0.00  0.00      C1   C
ATOM    537  O   GLN 6  69       2.979 -19.546  15.162  0.00  0.00      C1   O
ATOM    538  CB  GLN 6  69       2.011 -21.737  17.343  0.00  0.00      C1   C
ATOM    539  CG  GLN 6  69       1.202 -20.471  17.680  0.00  0.00      C1   C
ATOM    540  CD  GLN 6  69      -0.104 -20.847  18.425  0.00  0.00      C1   C
ATOM    541  OE1 GLN 6  69      -0.470 -21.986  18.623  0.00  0.00      C1   O
ATOM    542  NE2 GLN 6  69      -0.804 -19.862  18.953  0.00  0.00      C1   N
ATOM    543  N   ALA 6  70       2.357 -21.523  14.319  0.00  0.00      C1   N
ATOM    544  CA  ALA 6  70       1.859 -20.970  13.031  0.00  0.00      C1   C
ATOM    545  C   ALA 6  70       0.410 -21.442  12.874  0.00  0.00      C1   C
ATOM    546  O   ALA 6  70       0.149 -22.616  12.669  0.00  0.00      C1   O
ATOM    547  CB  ALA 6  70       2.744 -21.579  11.864  0.00  0.00      C1   C
ATOM    548  N   GLY 6  71      -0.526 -20.478  13.024  0.00  0.00      C1   N
ATOM    549  CA  GLY 6  71      -1.962 -20.786  12.916  0.00  0.00      C1   C
ATOM    550  C   GLY 6  71      -2.376 -21.831  13.927  0.00  0.00      C1   C
ATOM    551  O   GLY 6  71      -2.067 -21.809  15.095  0.00  0.00      C1   O
ATOM    552  N   ASN 6  72      -3.020 -22.885  13.414  0.00  0.00      C1   N
ATOM    553  CA  ASN 6  72      -3.295 -24.156  14.162  0.00  0.00      C1   C
ATOM    554  C   ASN 6  72      -2.171 -25.180  14.529  0.00  0.00      C1   C
ATOM    555  O   ASN 6  72      -2.443 -26.305  15.017  0.00  0.00      C1   O
ATOM    556  CB  ASN 6  72      -4.505 -24.807  13.474  0.00  0.00      C1   C
ATOM    557  CG  ASN 6  72      -4.276 -25.322  12.099  0.00  0.00      C1   C
ATOM    558  OD1 ASN 6  72      -3.220 -25.018  11.412  0.00  0.00      C1   O
ATOM    559  ND2 ASN 6  72      -5.277 -25.915  11.530  0.00  0.00      C1   N
ATOM    560  N   VAL 6  73      -0.846 -24.799  14.406  0.00  0.00      C1   N
ATOM    561  CA  VAL 6  73       0.234 -25.751  14.639  0.00  0.00      C1   C
ATOM    562  C   VAL 6  73       1.236 -25.187  15.617  0.00  0.00      C1   C
ATOM    563  O   VAL 6  73       1.981 -24.255  15.319  0.00  0.00      C1   O
ATOM    564  CB  VAL 6  73       0.878 -26.087  13.302  0.00  0.00      C1   C
ATOM    565  CG1 VAL 6  73       2.159 -26.962  13.580  0.00  0.00      C1   C
ATOM    566  CG2 VAL 6  73      -0.108 -26.708  12.286  0.00  0.00      C1   C
ATOM    567  N   GLN 6  74       1.357 -25.776  16.800  0.00  0.00      C1   N
ATOM    568  CA  GLN 6  74       2.381 -25.468  17.817  0.00  0.00      C1   C
ATOM    569  C   GLN 6  74       3.704 -26.142  17.399  0.00  0.00      C1   C
ATOM    570  O   GLN 6  74       3.706 -27.284  16.946  0.00  0.00      C1   O
ATOM    571  CB  GLN 6  74       1.915 -25.924  19.232  0.00  0.00      C1   C
ATOM    572  CG  GLN 6  74       2.772 -25.317  20.317  0.00  0.00      C1   C
ATOM    573  CD  GLN 6  74       2.445 -25.793  21.689  0.00  0.00      C1   C
ATOM    574  NE2 GLN 6  74       1.612 -25.099  22.410  0.00  0.00      C1   N
ATOM    575  OE1 GLN 6  74       2.715 -26.924  22.028  0.00  0.00      C1   O
ATOM    576  N   LEU 6  75       4.790 -25.384  17.441  0.00  0.00      C1   N
ATOM    577  CA  LEU 6  75       6.151 -25.838  17.012  0.00  0.00      C1   C
ATOM    578  C   LEU 6  75       7.098 -26.140  18.176  0.00  0.00      C1   C
ATOM    579  O   LEU 6  75       7.012 -25.619  19.304  0.00  0.00      C1   O
ATOM    580  CB  LEU 6  75       6.695 -24.730  16.075  0.00  0.00      C1   C
ATOM    581  CG  LEU 6  75       5.823 -24.256  14.910  0.00  0.00      C1   C
ATOM    582  CD1 LEU 6  75       6.501 -23.062  14.323  0.00  0.00      C1   C
ATOM    583  CD2 LEU 6  75       5.628 -25.415  13.900  0.00  0.00      C1   C
ATOM    584  N   ARG 6  76       8.102 -26.907  17.837  0.00  0.00      C1   N
ATOM    585  CA  ARG 6  76       9.046 -27.388  18.883  0.00  0.00      C1   C
ATOM    586  C   ARG 6  76      10.382 -26.584  18.728  0.00  0.00      C1   C
ATOM    587  O   ARG 6  76      11.073 -26.727  17.737  0.00  0.00      C1   O
ATOM    588  CB  ARG 6  76       9.264 -28.932  18.713  0.00  0.00      C1   C
ATOM    589  CG  ARG 6  76      10.094 -29.512  19.849  0.00  0.00      C1   C
ATOM    590  CD  ARG 6  76      10.355 -30.995  19.665  0.00  0.00      C1   C
ATOM    591  NE  ARG 6  76      11.364 -31.547  20.612  0.00  0.00      C1   N
ATOM    592  CZ  ARG 6  76      12.585 -32.088  20.404  0.00  0.00      C1   C
ATOM    593  NH1 ARG 6  76      12.901 -32.426  19.235  0.00  0.00      C1   N
ATOM    594  NH2 ARG 6  76      13.343 -32.493  21.428  0.00  0.00      C1   N
ATOM    595  N   VAL 6  77      10.739 -25.928  19.828  0.00  0.00      C1   N
ATOM    596  CA  VAL 6  77      12.040 -25.278  19.919  0.00  0.00      C1   C
ATOM    597  C   VAL 6  77      13.047 -26.325  20.390  0.00  0.00      C1   C
ATOM    598  O   VAL 6  77      12.810 -26.969  21.425  0.00  0.00      C1   O
ATOM    599  CB  VAL 6  77      11.890 -23.955  20.748  0.00  0.00      C1   C
ATOM    600  CG1 VAL 6  77      13.266 -23.447  21.222  0.00  0.00      C1   C
ATOM    601  CG2 VAL 6  77      11.158 -22.853  19.820  0.00  0.00      C1   C
ATOM    602  N   ILE 6  78      14.161 -26.410  19.584  0.00  0.00      C1   N
ATOM    603  CA  ILE 6  78      15.364 -27.126  19.970  0.00  0.00      C1   C
ATOM    604  C   ILE 6  78      16.617 -26.309  20.326  0.00  0.00      C1   C
ATOM    605  O   ILE 6  78      17.543 -26.888  20.797  0.00  0.00      C1   O
ATOM    606  CB  ILE 6  78      15.661 -28.239  18.954  0.00  0.00      C1   C
ATOM    607  CG1 ILE 6  78      15.828 -27.542  17.526  0.00  0.00      C1   C
ATOM    608  CG2 ILE 6  78      14.529 -29.295  19.079  0.00  0.00      C1   C
ATOM    609  CD1 ILE 6  78      16.510 -28.555  16.655  0.00  0.00      C1   C
ATOM    610  N   GLY 6  79      16.552 -24.963  20.247  0.00  0.00      C1   N
ATOM    611  CA  GLY 6  79      17.677 -24.140  20.679  0.00  0.00      C1   C
ATOM    612  C   GLY 6  79      17.552 -22.585  20.397  0.00  0.00      C1   C
ATOM    613  O   GLY 6  79      16.568 -22.104  19.839  0.00  0.00      C1   O
ATOM    614  N   HIS 6  80      18.387 -21.808  21.094  0.00  0.00      C1   N
ATOM    615  CA  HIS 6  80      18.291 -20.379  21.243  0.00  0.00      C1   C
ATOM    616  C   HIS 6  80      19.719 -19.732  21.050  0.00  0.00      C1   C
ATOM    617  O   HIS 6  80      20.774 -20.327  21.375  0.00  0.00      C1   O
ATOM    618  CB  HIS 6  80      17.613 -20.074  22.607  0.00  0.00      C1   C
ATOM    619  CG  HIS 6  80      18.220 -20.696  23.789  0.00  0.00      C1   C
ATOM    620  ND1 HIS 6  80      18.003 -21.913  24.371  0.00  0.00      C1   N
ATOM    621  CD2 HIS 6  80      19.264 -20.120  24.552  0.00  0.00      C1   C
ATOM    622  CE1 HIS 6  80      18.914 -22.185  25.263  0.00  0.00      C1   C
ATOM    623  NE2 HIS 6  80      19.731 -21.115  25.446  0.00  0.00      C1   N
ATOM    624  N   SER 6  81      19.868 -18.579  20.390  0.00  0.00      C1   N
ATOM    625  CA  SER 6  81      21.108 -17.756  20.129  0.00  0.00      C1   C
ATOM    626  C   SER 6  81      20.882 -16.314  19.693  0.00  0.00      C1   C
ATOM    627  O   SER 6  81      19.740 -15.911  19.401  0.00  0.00      C1   O
ATOM    628  CB  SER 6  81      22.098 -18.492  19.157  0.00  0.00      C1   C
ATOM    629  OG  SER 6  81      21.518 -18.491  17.858  0.00  0.00      C1   O
ATOM    630  N   MET 6  82      21.889 -15.484  19.773  0.00  0.00      C1   N
ATOM    631  CA  MET 6  82      21.801 -14.088  19.315  0.00  0.00      C1   C
ATOM    632  C   MET 6  82      22.554 -13.887  18.052  0.00  0.00      C1   C
ATOM    633  O   MET 6  82      23.553 -14.547  17.751  0.00  0.00      C1   O
ATOM    634  CB  MET 6  82      22.061 -13.052  20.438  0.00  0.00      C1   C
ATOM    635  CG  MET 6  82      20.868 -12.906  21.453  0.00  0.00      C1   C
ATOM    636  SD  MET 6  82      21.374 -11.878  22.949  0.00  0.00      C1   S
ATOM    637  CE  MET 6  82      22.960 -12.588  23.406  0.00  0.00      C1   C
ATOM    638  N   GLN 6  83      21.959 -13.069  17.221  0.00  0.00      C1   N
ATOM    639  CA  GLN 6  83      22.729 -12.514  16.082  0.00  0.00      C1   C
ATOM    640  C   GLN 6  83      22.687 -10.957  16.125  0.00  0.00      C1   C
ATOM    641  O   GLN 6  83      21.717 -10.422  15.614  0.00  0.00      C1   O
ATOM    642  CB  GLN 6  83      22.313 -13.212  14.764  0.00  0.00      C1   C
ATOM    643  CG  GLN 6  83      23.365 -13.000  13.711  0.00  0.00      C1   C
ATOM    644  CD  GLN 6  83      24.797 -13.423  14.039  0.00  0.00      C1   C
ATOM    645  OE1 GLN 6  83      25.077 -14.558  14.178  0.00  0.00      C1   O
ATOM    646  NE2 GLN 6  83      25.660 -12.507  14.248  0.00  0.00      C1   N
ATOM    647  N   ASN 6  84      23.597 -10.365  16.855  0.00  0.00      C1   N
ATOM    648  CA  ASN 6  84      23.363  -9.030  17.461  0.00  0.00      C1   C
ATOM    649  C   ASN 6  84      21.924  -8.799  18.078  0.00  0.00      C1   C
ATOM    650  O   ASN 6  84      21.625  -9.594  18.990  0.00  0.00      C1   O
ATOM    651  CB  ASN 6  84      23.919  -7.921  16.457  0.00  0.00      C1   C
ATOM    652  CG  ASN 6  84      25.443  -7.990  16.328  0.00  0.00      C1   C
ATOM    653  OD1 ASN 6  84      26.148  -8.624  17.120  0.00  0.00      C1   O
ATOM    654  ND2 ASN 6  84      25.962  -7.361  15.319  0.00  0.00      C1   N
ATOM    655  N   CYS 6  85      21.057  -7.917  17.600  0.00  0.00      C1   N
ATOM    656  CA  CYS 6  85      19.842  -7.622  18.305  0.00  0.00      C1   C
ATOM    657  C   CYS 6  85      18.712  -8.618  17.828  0.00  0.00      C1   C
ATOM    658  O   CYS 6  85      17.659  -8.615  18.411  0.00  0.00      C1   O
ATOM    659  CB  CYS 6  85      19.379  -6.157  18.081  0.00  0.00      C1   C
ATOM    660  SG  CYS 6  85      20.715  -4.960  18.701  0.00  0.00      C1   S
ATOM    661  N   VAL 6  86      18.833  -9.435  16.746  0.00  0.00      C1   N
ATOM    662  CA  VAL 6  86      17.917 -10.552  16.474  0.00  0.00      C1   C
ATOM    663  C   VAL 6  86      18.191 -11.771  17.227  0.00  0.00      C1   C
ATOM    664  O   VAL 6  86      19.308 -12.255  17.383  0.00  0.00      C1   O
ATOM    665  CB  VAL 6  86      17.634 -10.849  14.983  0.00  0.00      C1   C
ATOM    666  CG1 VAL 6  86      16.980  -9.652  14.322  0.00  0.00      C1   C
ATOM    667  CG2 VAL 6  86      18.851 -11.322  14.186  0.00  0.00      C1   C
ATOM    668  N   LEU 6  87      17.128 -12.315  17.835  0.00  0.00      C1   N
ATOM    669  CA  LEU 6  87      17.080 -13.593  18.483  0.00  0.00      C1   C
ATOM    670  C   LEU 6  87      16.853 -14.647  17.432  0.00  0.00      C1   C
ATOM    671  O   LEU 6  87      16.105 -14.502  16.487  0.00  0.00      C1   O
ATOM    672  CB  LEU 6  87      15.997 -13.705  19.615  0.00  0.00      C1   C
ATOM    673  CG  LEU 6  87      16.429 -14.657  20.762  0.00  0.00      C1   C
ATOM    674  CD1 LEU 6  87      17.596 -13.981  21.450  0.00  0.00      C1   C
ATOM    675  CD2 LEU 6  87      15.279 -14.805  21.749  0.00  0.00      C1   C
ATOM    676  N   LYS 6  88      17.464 -15.783  17.626  0.00  0.00      C1   N
ATOM    677  CA  LYS 6  88      17.253 -16.987  16.829  0.00  0.00      C1   C
ATOM    678  C   LYS 6  88      16.712 -18.126  17.675  0.00  0.00      C1   C
ATOM    679  O   LYS 6  88      17.302 -18.587  18.640  0.00  0.00      C1   O
ATOM    680  CB  LYS 6  88      18.416 -17.432  15.980  0.00  0.00      C1   C
ATOM    681  CG  LYS 6  88      18.679 -16.393  14.891  0.00  0.00      C1   C
ATOM    682  CD  LYS 6  88      19.682 -16.994  13.914  0.00  0.00      C1   C
ATOM    683  CE  LYS 6  88      21.056 -17.222  14.506  0.00  0.00      C1   C
ATOM    684  NZ  LYS 6  88      21.842 -17.808  13.376  0.00  0.00      C1   N
ATOM    685  N   LEU 6  89      15.478 -18.583  17.386  0.00  0.00      C1   N
ATOM    686  CA  LEU 6  89      14.917 -19.779  17.935  0.00  0.00      C1   C
ATOM    687  C   LEU 6  89      14.948 -20.883  16.873  0.00  0.00      C1   C
ATOM    688  O   LEU 6  89      14.165 -20.854  15.944  0.00  0.00      C1   O
ATOM    689  CB  LEU 6  89      13.512 -19.462  18.426  0.00  0.00      C1   C
ATOM    690  CG  LEU 6  89      13.403 -18.576  19.757  0.00  0.00      C1   C
ATOM    691  CD1 LEU 6  89      12.028 -18.330  20.238  0.00  0.00      C1   C
ATOM    692  CD2 LEU 6  89      14.247 -19.258  20.829  0.00  0.00      C1   C
ATOM    693  N   LYS 6  90      15.798 -21.913  17.116  0.00  0.00      C1   N
ATOM    694  CA  LYS 6  90      15.825 -23.108  16.232  0.00  0.00      C1   C
ATOM    695  C   LYS 6  90      14.616 -24.018  16.487  0.00  0.00      C1   C
ATOM    696  O   LYS 6  90      14.379 -24.394  17.668  0.00  0.00      C1   O
ATOM    697  CB  LYS 6  90      17.187 -23.784  16.291  0.00  0.00      C1   C
ATOM    698  CG  LYS 6  90      17.453 -24.762  15.161  0.00  0.00      C1   C
ATOM    699  CD  LYS 6  90      18.787 -25.440  15.293  0.00  0.00      C1   C
ATOM    700  CE  LYS 6  90      19.286 -26.180  14.086  0.00  0.00      C1   C
ATOM    701  NZ  LYS 6  90      20.743 -26.449  14.244  0.00  0.00      C1   N
ATOM    702  N   VAL 6  91      13.971 -24.427  15.395  0.00  0.00      C1   N
ATOM    703  CA  VAL 6  91      12.808 -25.336  15.401  0.00  0.00      C1   C
ATOM    704  C   VAL 6  91      13.040 -26.696  14.838  0.00  0.00      C1   C
ATOM    705  O   VAL 6  91      13.944 -26.909  14.076  0.00  0.00      C1   O
ATOM    706  CB  VAL 6  91      11.535 -24.535  14.913  0.00  0.00      C1   C
ATOM    707  CG1 VAL 6  91      10.973 -23.540  15.944  0.00  0.00      C1   C
ATOM    708  CG2 VAL 6  91      11.744 -23.918  13.495  0.00  0.00      C1   C
ATOM    709  N   ASP 6  92      12.029 -27.656  14.973  0.00  0.00      C1   N
ATOM    710  CA  ASP 6  92      12.130 -29.018  14.407  0.00  0.00      C1   C
ATOM    711  C   ASP 6  92      11.336 -29.277  13.123  0.00  0.00      C1   C
ATOM    712  O   ASP 6  92      10.932 -30.416  12.823  0.00  0.00      C1   O
ATOM    713  CB  ASP 6  92      11.734 -29.938  15.644  0.00  0.00      C1   C
ATOM    714  CG  ASP 6  92      12.125 -31.438  15.616  0.00  0.00      C1   C
ATOM    715  OD1 ASP 6  92      11.449 -32.361  16.226  0.00  0.00      C1   O
ATOM    716  OD2 ASP 6  92      13.155 -31.813  14.980  0.00  0.00      C1   O
ATOM    717  N   THR 6  93      11.002 -28.221  12.402  0.00  0.00      C1   N
ATOM    718  CA  THR 6  93      10.061 -28.168  11.220  0.00  0.00      C1   C
ATOM    719  C   THR 6  93      10.546 -27.091  10.303  0.00  0.00      C1   C
ATOM    720  O   THR 6  93      10.548 -25.930  10.710  0.00  0.00      C1   O
ATOM    721  CB  THR 6  93       8.654 -27.812  11.601  0.00  0.00      C1   C
ATOM    722  OG1 THR 6  93       8.636 -26.733  12.550  0.00  0.00      C1   O
ATOM    723  CG2 THR 6  93       7.922 -29.037  12.029  0.00  0.00      C1   C
ATOM    724  N   ALA 6  94      10.924 -27.388   9.050  0.00  0.00      C1   N
ATOM    725  CA  ALA 6  94      11.032 -26.430   8.005  0.00  0.00      C1   C
ATOM    726  C   ALA 6  94       9.633 -25.999   7.548  0.00  0.00      C1   C
ATOM    727  O   ALA 6  94       8.677 -26.808   7.346  0.00  0.00      C1   O
ATOM    728  CB  ALA 6  94      11.874 -27.056   6.777  0.00  0.00      C1   C
ATOM    729  N   ASN 6  95       9.460 -24.681   7.411  0.00  0.00      C1   N
ATOM    730  CA  ASN 6  95       8.262 -23.946   6.894  0.00  0.00      C1   C
ATOM    731  C   ASN 6  95       7.827 -24.573   5.540  0.00  0.00      C1   C
ATOM    732  O   ASN 6  95       8.671 -24.549   4.618  0.00  0.00      C1   O
ATOM    733  CB  ASN 6  95       8.691 -22.419   6.770  0.00  0.00      C1   C
ATOM    734  CG  ASN 6  95       7.583 -21.473   6.413  0.00  0.00      C1   C
ATOM    735  OD1 ASN 6  95       6.469 -21.915   6.006  0.00  0.00      C1   O
ATOM    736  ND2 ASN 6  95       7.859 -20.205   6.355  0.00  0.00      C1   N
ATOM    737  N   PRO 6  96       6.588 -25.046   5.412  0.00  0.00      C1   N
ATOM    738  CA  PRO 6  96       6.187 -25.826   4.228  0.00  0.00      C1   C
ATOM    739  C   PRO 6  96       6.419 -25.181   2.857  0.00  0.00      C1   C
ATOM    740  O   PRO 6  96       6.878 -25.992   2.010  0.00  0.00      C1   O
ATOM    741  CB  PRO 6  96       4.686 -25.983   4.394  0.00  0.00      C1   C
ATOM    742  CG  PRO 6  96       4.583 -26.091   5.903  0.00  0.00      C1   C
ATOM    743  CD  PRO 6  96       5.545 -24.988   6.434  0.00  0.00      C1   C
ATOM    744  N   LYS 6  97       6.072 -23.988   2.563  0.00  0.00      C1   N
ATOM    745  CA  LYS 6  97       6.735 -23.335   1.478  0.00  0.00      C1   C
ATOM    746  C   LYS 6  97       7.760 -22.268   2.048  0.00  0.00      C1   C
ATOM    747  O   LYS 6  97       7.416 -21.136   2.439  0.00  0.00      C1   O
ATOM    748  CB  LYS 6  97       5.776 -22.736   0.411  0.00  0.00      C1   C
ATOM    749  CG  LYS 6  97       4.622 -21.931   1.097  0.00  0.00      C1   C
ATOM    750  CD  LYS 6  97       3.798 -21.185   0.088  0.00  0.00      C1   C
ATOM    751  CE  LYS 6  97       2.960 -22.079  -0.847  0.00  0.00      C1   C
ATOM    752  NZ  LYS 6  97       2.424 -21.172  -1.832  0.00  0.00      C1   N
ATOM    753  N   THR 6  98       8.971 -22.691   2.174  0.00  0.00      C1   N
ATOM    754  CA  THR 6  98      10.088 -21.697   2.564  0.00  0.00      C1   C
ATOM    755  C   THR 6  98      10.639 -20.886   1.336  0.00  0.00      C1   C
ATOM    756  O   THR 6  98      10.773 -21.576   0.356  0.00  0.00      C1   O
ATOM    757  CB  THR 6  98      11.227 -22.482   3.228  0.00  0.00      C1   C
ATOM    758  OG1 THR 6  98      12.134 -21.542   3.886  0.00  0.00      C1   O
ATOM    759  CG2 THR 6  98      12.078 -23.429   2.385  0.00  0.00      C1   C
ATOM    760  N   PRO 6  99      10.996 -19.593   1.383  0.00  0.00      C1   N
ATOM    761  CA  PRO 6  99      11.189 -18.785   0.185  0.00  0.00      C1   C
ATOM    762  C   PRO 6  99      12.658 -18.924  -0.192  0.00  0.00      C1   C
ATOM    763  O   PRO 6  99      13.471 -19.436   0.541  0.00  0.00      C1   O
ATOM    764  CB  PRO 6  99      10.713 -17.401   0.603  0.00  0.00      C1   C
ATOM    765  CG  PRO 6  99      10.952 -17.251   2.145  0.00  0.00      C1   C
ATOM    766  CD  PRO 6  99      10.721 -18.695   2.556  0.00  0.00      C1   C
ATOM    767  N   LYS 6 100      12.952 -18.354  -1.374  0.00  0.00      C1   N
ATOM    768  CA  LYS 6 100      14.338 -17.920  -1.564  0.00  0.00      C1   C
ATOM    769  C   LYS 6 100      14.486 -16.572  -0.885  0.00  0.00      C1   C
ATOM    770  O   LYS 6 100      13.649 -15.719  -0.902  0.00  0.00      C1   O
ATOM    771  CB  LYS 6 100      14.805 -18.032  -3.020  0.00  0.00      C1   C
ATOM    772  CG  LYS 6 100      14.442 -19.349  -3.698  0.00  0.00      C1   C
ATOM    773  CD  LYS 6 100      15.336 -20.448  -3.023  0.00  0.00      C1   C
ATOM    774  CE  LYS 6 100      15.551 -21.773  -3.762  0.00  0.00      C1   C
ATOM    775  NZ  LYS 6 100      15.965 -21.550  -5.181  0.00  0.00      C1   N
ATOM    776  N   TYR 6 101      15.683 -16.453  -0.225  0.00  0.00      C1   N
ATOM    777  CA  TYR 6 101      16.029 -15.182   0.588  0.00  0.00      C1   C
ATOM    778  C   TYR 6 101      17.442 -14.669   0.592  0.00  0.00      C1   C
ATOM    779  O   TYR 6 101      18.303 -15.433   0.944  0.00  0.00      C1   O
ATOM    780  CB  TYR 6 101      15.413 -15.208   1.989  0.00  0.00      C1   C
ATOM    781  CG  TYR 6 101      15.959 -16.188   3.025  0.00  0.00      C1   C
ATOM    782  CD1 TYR 6 101      15.412 -17.491   3.087  0.00  0.00      C1   C
ATOM    783  CD2 TYR 6 101      17.048 -15.858   3.852  0.00  0.00      C1   C
ATOM    784  CE1 TYR 6 101      15.845 -18.325   4.166  0.00  0.00      C1   C
ATOM    785  CE2 TYR 6 101      17.436 -16.703   4.908  0.00  0.00      C1   C
ATOM    786  CZ  TYR 6 101      16.791 -17.970   5.053  0.00  0.00      C1   C
ATOM    787  OH  TYR 6 101      17.211 -18.903   5.915  0.00  0.00      C1   O
ATOM    788  N   LYS 6 102      17.549 -13.383   0.339  0.00  0.00      C1   N
ATOM    789  CA  LYS 6 102      18.850 -12.714   0.595  0.00  0.00      C1   C
ATOM    790  C   LYS 6 102      18.683 -11.476   1.501  0.00  0.00      C1   C
ATOM    791  O   LYS 6 102      17.699 -10.734   1.542  0.00  0.00      C1   O
ATOM    792  CB  LYS 6 102      19.585 -12.408  -0.728  0.00  0.00      C1   C
ATOM    793  CG  LYS 6 102      19.583 -13.626  -1.748  0.00  0.00      C1   C
ATOM    794  CD  LYS 6 102      20.662 -13.206  -2.763  0.00  0.00      C1   C
ATOM    795  CE  LYS 6 102      20.617 -14.112  -4.009  0.00  0.00      C1   C
ATOM    796  NZ  LYS 6 102      21.700 -13.690  -4.875  0.00  0.00      C1   N
ATOM    797  N   PHE 6 103      19.603 -11.278   2.461  0.00  0.00      C1   N
ATOM    798  CA  PHE 6 103      19.601 -10.199   3.473  0.00  0.00      C1   C
ATOM    799  C   PHE 6 103      20.368  -8.994   2.880  0.00  0.00      C1   C
ATOM    800  O   PHE 6 103      21.493  -9.145   2.450  0.00  0.00      C1   O
ATOM    801  CB  PHE 6 103      20.237 -10.715   4.798  0.00  0.00      C1   C
ATOM    802  CG  PHE 6 103      19.549 -11.891   5.396  0.00  0.00      C1   C
ATOM    803  CD1 PHE 6 103      18.155 -11.954   5.466  0.00  0.00      C1   C
ATOM    804  CD2 PHE 6 103      20.296 -12.865   6.000  0.00  0.00      C1   C
ATOM    805  CE1 PHE 6 103      17.497 -13.023   6.143  0.00  0.00      C1   C
ATOM    806  CE2 PHE 6 103      19.730 -14.002   6.661  0.00  0.00      C1   C
ATOM    807  CZ  PHE 6 103      18.292 -14.032   6.762  0.00  0.00      C1   C
ATOM    808  N   VAL 6 104      19.675  -7.827   2.871  0.00  0.00      C1   N
ATOM    809  CA  VAL 6 104      20.153  -6.539   2.322  0.00  0.00      C1   C
ATOM    810  C   VAL 6 104      20.094  -5.502   3.470  0.00  0.00      C1   C
ATOM    811  O   VAL 6 104      19.205  -5.515   4.288  0.00  0.00      C1   O
ATOM    812  CB  VAL 6 104      19.180  -6.126   1.214  0.00  0.00      C1   C
ATOM    813  CG1 VAL 6 104      19.717  -4.860   0.579  0.00  0.00      C1   C
ATOM    814  CG2 VAL 6 104      19.106  -7.253   0.163  0.00  0.00      C1   C
ATOM    815  N   ARG 6 105      21.002  -4.468   3.513  0.00  0.00      C1   N
ATOM    816  CA  ARG 6 105      20.957  -3.321   4.456  0.00  0.00      C1   C
ATOM    817  C   ARG 6 105      20.492  -2.124   3.599  0.00  0.00      C1   C
ATOM    818  O   ARG 6 105      21.280  -1.645   2.698  0.00  0.00      C1   O
ATOM    819  CB  ARG 6 105      22.228  -3.324   5.248  0.00  0.00      C1   C
ATOM    820  CG  ARG 6 105      22.120  -2.226   6.259  0.00  0.00      C1   C
ATOM    821  CD  ARG 6 105      23.434  -1.953   7.025  0.00  0.00      C1   C
ATOM    822  NE  ARG 6 105      23.264  -0.935   8.066  0.00  0.00      C1   N
ATOM    823  CZ  ARG 6 105      22.678  -1.068   9.209  0.00  0.00      C1   C
ATOM    824  NH1 ARG 6 105      22.088  -2.173   9.657  0.00  0.00      C1   N
ATOM    825  NH2 ARG 6 105      22.492  -0.010   9.952  0.00  0.00      C1   N
ATOM    826  N   ILE 6 106      19.362  -1.609   3.996  0.00  0.00      C1   N
ATOM    827  CA  ILE 6 106      18.836  -0.268   3.690  0.00  0.00      C1   C
ATOM    828  C   ILE 6 106      19.783   0.871   3.989  0.00  0.00      C1   C
ATOM    829  O   ILE 6 106      20.324   0.938   5.038  0.00  0.00      C1   O
ATOM    830  CB  ILE 6 106      17.480  -0.096   4.433  0.00  0.00      C1   C
ATOM    831  CG1 ILE 6 106      16.494  -1.273   4.242  0.00  0.00      C1   C
ATOM    832  CG2 ILE 6 106      16.874   1.192   3.891  0.00  0.00      C1   C
ATOM    833  CD1 ILE 6 106      16.255  -1.458   2.732  0.00  0.00      C1   C
ATOM    834  N   GLN 6 107      19.896   1.769   3.031  0.00  0.00      C1   N
ATOM    835  CA  GLN 6 107      20.572   3.057   3.258  0.00  0.00      C1   C
ATOM    836  C   GLN 6 107      19.627   4.211   2.880  0.00  0.00      C1   C
ATOM    837  O   GLN 6 107      18.731   3.924   2.044  0.00  0.00      C1   O
ATOM    838  CB  GLN 6 107      21.808   3.161   2.310  0.00  0.00      C1   C
ATOM    839  CG  GLN 6 107      22.989   2.226   2.651  0.00  0.00      C1   C
ATOM    840  CD  GLN 6 107      23.733   2.520   3.900  0.00  0.00      C1   C
ATOM    841  OE1 GLN 6 107      23.565   3.498   4.648  0.00  0.00      C1   O
ATOM    842  NE2 GLN 6 107      24.633   1.613   4.234  0.00  0.00      C1   N
ATOM    843  N   PRO 6 108      19.806   5.424   3.413  0.00  0.00      C1   N
ATOM    844  CA  PRO 6 108      18.963   6.589   3.160  0.00  0.00      C1   C
ATOM    845  C   PRO 6 108      18.624   6.838   1.654  0.00  0.00      C1   C
ATOM    846  O   PRO 6 108      19.465   6.820   0.754  0.00  0.00      C1   O
ATOM    847  CB  PRO 6 108      19.667   7.808   3.681  0.00  0.00      C1   C
ATOM    848  CG  PRO 6 108      20.558   7.281   4.859  0.00  0.00      C1   C
ATOM    849  CD  PRO 6 108      20.765   5.743   4.487  0.00  0.00      C1   C
ATOM    850  N   GLY 6 109      17.302   6.823   1.331  0.00  0.00      C1   N
ATOM    851  CA  GLY 6 109      16.688   6.931   0.047  0.00  0.00      C1   C
ATOM    852  C   GLY 6 109      15.941   5.601  -0.425  0.00  0.00      C1   C
ATOM    853  O   GLY 6 109      14.881   5.720  -1.048  0.00  0.00      C1   O
ATOM    854  N   GLN 6 110      16.409   4.345  -0.084  0.00  0.00      C1   N
ATOM    855  CA  GLN 6 110      15.801   3.144  -0.589  0.00  0.00      C1   C
ATOM    856  C   GLN 6 110      14.432   2.959   0.047  0.00  0.00      C1   C
ATOM    857  O   GLN 6 110      14.188   3.281   1.245  0.00  0.00      C1   O
ATOM    858  CB  GLN 6 110      16.719   1.991  -0.343  0.00  0.00      C1   C
ATOM    859  CG  GLN 6 110      18.042   2.046  -1.081  0.00  0.00      C1   C
ATOM    860  CD  GLN 6 110      18.958   0.939  -0.547  0.00  0.00      C1   C
ATOM    861  OE1 GLN 6 110      18.823   0.435   0.561  0.00  0.00      C1   O
ATOM    862  NE2 GLN 6 110      19.927   0.519  -1.292  0.00  0.00      C1   N
ATOM    863  N   THR 6 111      13.562   2.332  -0.685  0.00  0.00      C1   N
ATOM    864  CA  THR 6 111      12.278   1.827  -0.200  0.00  0.00      C1   C
ATOM    865  C   THR 6 111      12.274   0.364   0.219  0.00  0.00      C1   C
ATOM    866  O   THR 6 111      12.954  -0.485  -0.399  0.00  0.00      C1   O
ATOM    867  CB  THR 6 111      11.099   2.118  -1.158  0.00  0.00      C1   C
ATOM    868  OG1 THR 6 111      11.602   1.616  -2.349  0.00  0.00      C1   O
ATOM    869  CG2 THR 6 111      10.699   3.567  -1.229  0.00  0.00      C1   C
ATOM    870  N   PHE 6 112      11.453   0.034   1.244  0.00  0.00      C1   N
ATOM    871  CA  PHE 6 112      10.993  -1.358   1.349  0.00  0.00      C1   C
ATOM    872  C   PHE 6 112       9.542  -1.488   1.710  0.00  0.00      C1   C
ATOM    873  O   PHE 6 112       8.951  -0.535   2.254  0.00  0.00      C1   O
ATOM    874  CB  PHE 6 112      11.714  -2.015   2.449  0.00  0.00      C1   C
ATOM    875  CG  PHE 6 112      11.686  -1.288   3.800  0.00  0.00      C1   C
ATOM    876  CD1 PHE 6 112      10.748  -1.681   4.757  0.00  0.00      C1   C
ATOM    877  CD2 PHE 6 112      12.622  -0.249   4.120  0.00  0.00      C1   C
ATOM    878  CE1 PHE 6 112      10.764  -1.090   6.009  0.00  0.00      C1   C
ATOM    879  CE2 PHE 6 112      12.668   0.356   5.384  0.00  0.00      C1   C
ATOM    880  CZ  PHE 6 112      11.686  -0.104   6.324  0.00  0.00      C1   C
ATOM    881  N   SER 6 113       8.880  -2.582   1.423  0.00  0.00      C1   N
ATOM    882  CA  SER 6 113       7.498  -2.812   1.832  0.00  0.00      C1   C
ATOM    883  C   SER 6 113       7.475  -3.378   3.291  0.00  0.00      C1   C
ATOM    884  O   SER 6 113       8.277  -4.214   3.696  0.00  0.00      C1   O
ATOM    885  CB  SER 6 113       6.607  -3.703   0.862  0.00  0.00      C1   C
ATOM    886  OG  SER 6 113       6.369  -3.142  -0.425  0.00  0.00      C1   O
ATOM    887  N   VAL 6 114       6.443  -3.016   4.026  0.00  0.00      C1   N
ATOM    888  CA  VAL 6 114       6.232  -3.572   5.359  0.00  0.00      C1   C
ATOM    889  C   VAL 6 114       5.015  -4.456   5.341  0.00  0.00      C1   C
ATOM    890  O   VAL 6 114       3.872  -4.046   5.176  0.00  0.00      C1   O
ATOM    891  CB  VAL 6 114       6.089  -2.523   6.518  0.00  0.00      C1   C
ATOM    892  CG1 VAL 6 114       6.657  -3.110   7.812  0.00  0.00      C1   C
ATOM    893  CG2 VAL 6 114       6.797  -1.147   6.257  0.00  0.00      C1   C
ATOM    894  N   LEU 6 115       5.253  -5.708   5.799  0.00  0.00      C1   N
ATOM    895  CA  LEU 6 115       4.190  -6.548   6.311  0.00  0.00      C1   C
ATOM    896  C   LEU 6 115       4.005  -6.342   7.824  0.00  0.00      C1   C
ATOM    897  O   LEU 6 115       4.739  -6.929   8.679  0.00  0.00      C1   O
ATOM    898  CB  LEU 6 115       4.424  -8.020   5.780  0.00  0.00      C1   C
ATOM    899  CG  LEU 6 115       3.185  -8.939   6.055  0.00  0.00      C1   C
ATOM    900  CD1 LEU 6 115       1.980  -8.407   5.287  0.00  0.00      C1   C
ATOM    901  CD2 LEU 6 115       3.306 -10.278   5.312  0.00  0.00      C1   C
ATOM    902  N   ALA 6 116       2.967  -5.586   8.282  0.00  0.00      C1   N
ATOM    903  CA  ALA 6 116       2.530  -5.430   9.654  0.00  0.00      C1   C
ATOM    904  C   ALA 6 116       1.883  -6.792  10.040  0.00  0.00      C1   C
ATOM    905  O   ALA 6 116       1.181  -7.510   9.263  0.00  0.00      C1   O
ATOM    906  CB  ALA 6 116       1.427  -4.338   9.781  0.00  0.00      C1   C
ATOM    907  N   CYS 6 117       2.130  -7.101  11.312  0.00  0.00      C1   N
ATOM    908  CA  CYS 6 117       1.752  -8.390  11.910  0.00  0.00      C1   C
ATOM    909  C   CYS 6 117       1.191  -8.345  13.349  0.00  0.00      C1   C
ATOM    910  O   CYS 6 117       1.771  -7.658  14.222  0.00  0.00      C1   O
ATOM    911  CB  CYS 6 117       2.994  -9.370  11.872  0.00  0.00      C1   C
ATOM    912  SG  CYS 6 117       3.394  -9.788  10.132  0.00  0.00      C1   S
ATOM    913  N   TYR 6 118       0.083  -9.016  13.583  0.00  0.00      C1   N
ATOM    914  CA  TYR 6 118      -0.560  -9.032  14.961  0.00  0.00      C1   C
ATOM    915  C   TYR 6 118      -0.597 -10.488  15.365  0.00  0.00      C1   C
ATOM    916  O   TYR 6 118      -1.142 -11.289  14.679  0.00  0.00      C1   O
ATOM    917  CB  TYR 6 118      -1.903  -8.448  14.946  0.00  0.00      C1   C
ATOM    918  CG  TYR 6 118      -2.028  -6.962  14.532  0.00  0.00      C1   C
ATOM    919  CD1 TYR 6 118      -3.249  -6.538  13.941  0.00  0.00      C1   C
ATOM    920  CD2 TYR 6 118      -0.920  -6.025  14.614  0.00  0.00      C1   C
ATOM    921  CE1 TYR 6 118      -3.318  -5.260  13.357  0.00  0.00      C1   C
ATOM    922  CE2 TYR 6 118      -1.067  -4.696  14.090  0.00  0.00      C1   C
ATOM    923  CZ  TYR 6 118      -2.242  -4.368  13.412  0.00  0.00      C1   C
ATOM    924  OH  TYR 6 118      -2.367  -3.104  12.966  0.00  0.00      C1   O
ATOM    925  N   ASN 6 119      -0.072 -10.805  16.524  0.00  0.00      C1   N
ATOM    926  CA  ASN 6 119      -0.104 -12.152  17.160  0.00  0.00      C1   C
ATOM    927  C   ASN 6 119       0.218 -13.326  16.214  0.00  0.00      C1   C
ATOM    928  O   ASN 6 119      -0.419 -14.386  16.202  0.00  0.00      C1   O
ATOM    929  CB  ASN 6 119      -1.331 -12.410  18.090  0.00  0.00      C1   C
ATOM    930  CG  ASN 6 119      -1.801 -11.115  18.761  0.00  0.00      C1   C
ATOM    931  ND2 ASN 6 119      -2.983 -10.571  18.686  0.00  0.00      C1   N
ATOM    932  OD1 ASN 6 119      -0.967 -10.579  19.486  0.00  0.00      C1   O
ATOM    933  N   GLY 6 120       1.329 -13.205  15.466  0.00  0.00      C1   N
ATOM    934  CA  GLY 6 120       1.803 -14.299  14.582  0.00  0.00      C1   C
ATOM    935  C   GLY 6 120       1.099 -14.399  13.273  0.00  0.00      C1   C
ATOM    936  O   GLY 6 120       1.428 -15.320  12.552  0.00  0.00      C1   O
ATOM    937  N   SER 6 121       0.254 -13.444  12.883  0.00  0.00      C1   N
ATOM    938  CA  SER 6 121      -0.446 -13.510  11.611  0.00  0.00      C1   C
ATOM    939  C   SER 6 121      -0.548 -12.141  10.876  0.00  0.00      C1   C
ATOM    940  O   SER 6 121      -0.652 -11.113  11.542  0.00  0.00      C1   O
ATOM    941  CB  SER 6 121      -1.799 -14.265  11.806  0.00  0.00      C1   C
ATOM    942  OG  SER 6 121      -2.724 -14.122  10.705  0.00  0.00      C1   O
ATOM    943  N   PRO 6 122      -0.440 -12.204   9.543  0.00  0.00      C1   N
ATOM    944  CA  PRO 6 122      -0.515 -10.975   8.786  0.00  0.00      C1   C
ATOM    945  C   PRO 6 122      -1.706 -10.078   9.149  0.00  0.00      C1   C
ATOM    946  O   PRO 6 122      -2.866 -10.415   9.116  0.00  0.00      C1   O
ATOM    947  CB  PRO 6 122      -0.750 -11.540   7.401  0.00  0.00      C1   C
ATOM    948  CG  PRO 6 122       0.150 -12.771   7.406  0.00  0.00      C1   C
ATOM    949  CD  PRO 6 122      -0.156 -13.371   8.725  0.00  0.00      C1   C
ATOM    950  N   SER 6 123      -1.518  -8.749   9.286  0.00  0.00      C1   N
ATOM    951  CA  SER 6 123      -2.571  -7.793   9.374  0.00  0.00      C1   C
ATOM    952  C   SER 6 123      -2.599  -6.709   8.321  0.00  0.00      C1   C
ATOM    953  O   SER 6 123      -3.651  -6.177   7.999  0.00  0.00      C1   O
ATOM    954  CB  SER 6 123      -2.701  -7.201  10.753  0.00  0.00      C1   C
ATOM    955  OG  SER 6 123      -1.572  -6.538  11.190  0.00  0.00      C1   O
ATOM    956  N   GLY 6 124      -1.436  -6.282   7.760  0.00  0.00      C1   N
ATOM    957  CA  GLY 6 124      -1.435  -5.248   6.755  0.00  0.00      C1   C
ATOM    958  C   GLY 6 124      -0.102  -5.006   6.025  0.00  0.00      C1   C
ATOM    959  O   GLY 6 124       0.984  -5.345   6.485  0.00  0.00      C1   O
ATOM    960  N   VAL 6 125      -0.225  -4.332   4.853  0.00  0.00      C1   N
ATOM    961  CA  VAL 6 125       0.889  -4.052   3.932  0.00  0.00      C1   C
ATOM    962  C   VAL 6 125       0.942  -2.580   3.405  0.00  0.00      C1   C
ATOM    963  O   VAL 6 125       0.037  -2.124   2.647  0.00  0.00      C1   O
ATOM    964  CB  VAL 6 125       0.998  -5.195   2.870  0.00  0.00      C1   C
ATOM    965  CG1 VAL 6 125       0.040  -5.020   1.658  0.00  0.00      C1   C
ATOM    966  CG2 VAL 6 125       2.449  -5.209   2.290  0.00  0.00      C1   C
ATOM    967  N   TYR 6 126       1.986  -1.863   3.714  0.00  0.00      C1   N
ATOM    968  CA  TYR 6 126       2.291  -0.525   3.154  0.00  0.00      C1   C
ATOM    969  C   TYR 6 126       3.686  -0.391   2.613  0.00  0.00      C1   C
ATOM    970  O   TYR 6 126       4.520  -1.345   2.641  0.00  0.00      C1   O
ATOM    971  CB  TYR 6 126       1.959   0.582   4.223  0.00  0.00      C1   C
ATOM    972  CG  TYR 6 126       2.839   0.706   5.452  0.00  0.00      C1   C
ATOM    973  CD1 TYR 6 126       3.910   1.699   5.520  0.00  0.00      C1   C
ATOM    974  CD2 TYR 6 126       2.585  -0.176   6.519  0.00  0.00      C1   C
ATOM    975  CE1 TYR 6 126       4.635   1.807   6.715  0.00  0.00      C1   C
ATOM    976  CE2 TYR 6 126       3.348  -0.055   7.724  0.00  0.00      C1   C
ATOM    977  CZ  TYR 6 126       4.331   0.943   7.834  0.00  0.00      C1   C
ATOM    978  OH  TYR 6 126       4.934   1.076   9.052  0.00  0.00      C1   O
ATOM    979  N   GLN 6 127       4.140   0.745   2.010  0.00  0.00      C1   N
ATOM    980  CA  GLN 6 127       5.564   0.891   1.596  0.00  0.00      C1   C
ATOM    981  C   GLN 6 127       6.269   2.075   2.236  0.00  0.00      C1   C
ATOM    982  O   GLN 6 127       5.654   3.134   2.502  0.00  0.00      C1   O
ATOM    983  CB  GLN 6 127       5.658   0.917   0.054  0.00  0.00      C1   C
ATOM    984  CG  GLN 6 127       4.901   2.069  -0.702  0.00  0.00      C1   C
ATOM    985  CD  GLN 6 127       5.681   3.384  -0.701  0.00  0.00      C1   C
ATOM    986  OE1 GLN 6 127       5.210   4.422  -0.279  0.00  0.00      C1   O
ATOM    987  NE2 GLN 6 127       6.972   3.411  -1.207  0.00  0.00      C1   N
ATOM    988  N   CYS 6 128       7.591   1.872   2.474  0.00  0.00      C1   N
ATOM    989  CA  CYS 6 128       8.407   2.774   3.302  0.00  0.00      C1   C
ATOM    990  C   CYS 6 128       9.709   3.237   2.602  0.00  0.00      C1   C
ATOM    991  O   CYS 6 128      10.539   2.424   2.265  0.00  0.00      C1   O
ATOM    992  CB  CYS 6 128       8.750   2.223   4.684  0.00  0.00      C1   C
ATOM    993  SG  CYS 6 128       8.022   3.288   5.991  0.00  0.00      C1   S
ATOM    994  N   ALA 6 129      10.005   4.530   2.607  0.00  0.00      C1   N
ATOM    995  CA  ALA 6 129      11.396   5.017   2.370  0.00  0.00      C1   C
ATOM    996  C   ALA 6 129      12.194   5.153   3.735  0.00  0.00      C1   C
ATOM    997  O   ALA 6 129      11.586   5.656   4.767  0.00  0.00      C1   O
ATOM    998  CB  ALA 6 129      11.429   6.217   1.485  0.00  0.00      C1   C
ATOM    999  N   MET 6 130      13.461   4.722   3.768  0.00  0.00      C1   N
ATOM   1000  CA  MET 6 130      14.420   5.128   4.817  0.00  0.00      C1   C
ATOM   1001  C   MET 6 130      14.936   6.587   4.670  0.00  0.00      C1   C
ATOM   1002  O   MET 6 130      15.531   6.917   3.682  0.00  0.00      C1   O
ATOM   1003  CB  MET 6 130      15.472   4.109   5.092  0.00  0.00      C1   C
ATOM   1004  CG  MET 6 130      16.290   4.309   6.397  0.00  0.00      C1   C
ATOM   1005  SD  MET 6 130      15.333   4.258   7.977  0.00  0.00      C1   S
ATOM   1006  CE  MET 6 130      15.430   2.494   8.327  0.00  0.00      C1   C
ATOM   1007  N   ARG 6 131      14.899   7.382   5.729  0.00  0.00      C1   N
ATOM   1008  CA  ARG 6 131      15.546   8.691   5.799  0.00  0.00      C1   C
ATOM   1009  C   ARG 6 131      16.761   8.684   6.828  0.00  0.00      C1   C
ATOM   1010  O   ARG 6 131      16.685   7.843   7.724  0.00  0.00      C1   O
ATOM   1011  CB  ARG 6 131      14.580   9.774   6.319  0.00  0.00      C1   C
ATOM   1012  CG  ARG 6 131      13.383  10.123   5.385  0.00  0.00      C1   C
ATOM   1013  CD  ARG 6 131      12.619  11.300   5.968  0.00  0.00      C1   C
ATOM   1014  NE  ARG 6 131      11.326  11.540   5.463  0.00  0.00      C1   N
ATOM   1015  CZ  ARG 6 131      11.042  12.097   4.297  0.00  0.00      C1   C
ATOM   1016  NH1 ARG 6 131      11.991  12.559   3.548  0.00  0.00      C1   N
ATOM   1017  NH2 ARG 6 131       9.888  12.108   3.757  0.00  0.00      C1   N
ATOM   1018  N   PRO 6 132      17.706   9.680   6.781  0.00  0.00      C1   N
ATOM   1019  CA  PRO 6 132      18.748   9.922   7.715  0.00  0.00      C1   C
ATOM   1020  C   PRO 6 132      18.498  10.067   9.205  0.00  0.00      C1   C
ATOM   1021  O   PRO 6 132      19.439  10.004  10.029  0.00  0.00      C1   O
ATOM   1022  CB  PRO 6 132      19.509  11.136   7.160  0.00  0.00      C1   C
ATOM   1023  CG  PRO 6 132      19.238  11.212   5.673  0.00  0.00      C1   C
ATOM   1024  CD  PRO 6 132      17.748  10.707   5.739  0.00  0.00      C1   C
ATOM   1025  N   ASN 6 133      17.202  10.256   9.600  0.00  0.00      C1   N
ATOM   1026  CA  ASN 6 133      16.723  10.229  11.039  0.00  0.00      C1   C
ATOM   1027  C   ASN 6 133      16.326   8.809  11.571  0.00  0.00      C1   C
ATOM   1028  O   ASN 6 133      16.120   8.646  12.764  0.00  0.00      C1   O
ATOM   1029  CB  ASN 6 133      15.479  11.175  11.242  0.00  0.00      C1   C
ATOM   1030  CG  ASN 6 133      14.163  10.598  10.696  0.00  0.00      C1   C
ATOM   1031  OD1 ASN 6 133      14.034   9.823   9.733  0.00  0.00      C1   O
ATOM   1032  ND2 ASN 6 133      13.094  11.062  11.279  0.00  0.00      C1   N
ATOM   1033  N   PHE 6 134      16.259   7.869  10.675  0.00  0.00      C1   N
ATOM   1034  CA  PHE 6 134      16.192   6.399  10.889  0.00  0.00      C1   C
ATOM   1035  C   PHE 6 134      14.966   5.853  11.616  0.00  0.00      C1   C
ATOM   1036  O   PHE 6 134      15.080   4.732  12.062  0.00  0.00      C1   O
ATOM   1037  CB  PHE 6 134      17.604   5.797  11.305  0.00  0.00      C1   C
ATOM   1038  CG  PHE 6 134      18.648   5.943  10.235  0.00  0.00      C1   C
ATOM   1039  CD1 PHE 6 134      19.577   7.023  10.297  0.00  0.00      C1   C
ATOM   1040  CD2 PHE 6 134      18.634   5.102   9.074  0.00  0.00      C1   C
ATOM   1041  CE1 PHE 6 134      20.639   7.052   9.411  0.00  0.00      C1   C
ATOM   1042  CE2 PHE 6 134      19.880   4.981   8.349  0.00  0.00      C1   C
ATOM   1043  CZ  PHE 6 134      20.874   5.993   8.524  0.00  0.00      C1   C
ATOM   1044  N   THR 6 135      13.827   6.585  11.635  0.00  0.00      C1   N
ATOM   1045  CA  THR 6 135      12.573   6.103  12.059  0.00  0.00      C1   C
ATOM   1046  C   THR 6 135      11.493   6.205  11.042  0.00  0.00      C1   C
ATOM   1047  O   THR 6 135      11.577   6.991  10.136  0.00  0.00      C1   O
ATOM   1048  CB  THR 6 135      12.149   6.722  13.457  0.00  0.00      C1   C
ATOM   1049  OG1 THR 6 135      11.961   8.097  13.432  0.00  0.00      C1   O
ATOM   1050  CG2 THR 6 135      13.025   6.415  14.666  0.00  0.00      C1   C
ATOM   1051  N   ILE 6 136      10.330   5.619  11.358  0.00  0.00      C1   N
ATOM   1052  CA  ILE 6 136       9.178   5.500  10.439  0.00  0.00      C1   C
ATOM   1053  C   ILE 6 136       7.843   5.630  11.157  0.00  0.00      C1   C
ATOM   1054  O   ILE 6 136       7.682   5.156  12.289  0.00  0.00      C1   O
ATOM   1055  CB  ILE 6 136       9.249   4.283   9.534  0.00  0.00      C1   C
ATOM   1056  CG1 ILE 6 136       9.444   2.955  10.303  0.00  0.00      C1   C
ATOM   1057  CG2 ILE 6 136      10.288   4.459   8.475  0.00  0.00      C1   C
ATOM   1058  CD1 ILE 6 136       9.381   1.689   9.444  0.00  0.00      C1   C
ATOM   1059  N   LYS 6 137       6.854   6.262  10.486  0.00  0.00      C1   N
ATOM   1060  CA  LYS 6 137       5.493   6.052  10.888  0.00  0.00      C1   C
ATOM   1061  C   LYS 6 137       4.998   4.609  10.653  0.00  0.00      C1   C
ATOM   1062  O   LYS 6 137       5.357   3.947   9.664  0.00  0.00      C1   O
ATOM   1063  CB  LYS 6 137       4.539   7.089  10.248  0.00  0.00      C1   C
ATOM   1064  CG  LYS 6 137       4.677   8.415  10.979  0.00  0.00      C1   C
ATOM   1065  CD  LYS 6 137       3.627   9.552  10.647  0.00  0.00      C1   C
ATOM   1066  CE  LYS 6 137       3.594  10.029   9.214  0.00  0.00      C1   C
ATOM   1067  NZ  LYS 6 137       2.362  10.572   8.676  0.00  0.00      C1   N
ATOM   1068  N   GLY 6 138       4.261   4.025  11.652  0.00  0.00      C1   N
ATOM   1069  CA  GLY 6 138       3.787   2.654  11.540  0.00  0.00      C1   C
ATOM   1070  C   GLY 6 138       2.399   2.365  11.969  0.00  0.00      C1   C
ATOM   1071  O   GLY 6 138       1.631   3.255  12.307  0.00  0.00      C1   O
ATOM   1072  N   SER 6 139       1.990   1.046  11.910  0.00  0.00      C1   N
ATOM   1073  CA  SER 6 139       0.618   0.605  12.032  0.00  0.00      C1   C
ATOM   1074  C   SER 6 139       0.517  -0.448  13.279  0.00  0.00      C1   C
ATOM   1075  O   SER 6 139      -0.058  -1.522  13.093  0.00  0.00      C1   O
ATOM   1076  CB  SER 6 139       0.185   0.063  10.695  0.00  0.00      C1   C
ATOM   1077  OG  SER 6 139       1.013  -0.973  10.090  0.00  0.00      C1   O
ATOM   1078  N   PHE 6 140       1.327  -0.281  14.356  0.00  0.00      C1   N
ATOM   1079  CA  PHE 6 140       1.525  -1.277  15.405  0.00  0.00      C1   C
ATOM   1080  C   PHE 6 140       0.997  -0.999  16.802  0.00  0.00      C1   C
ATOM   1081  O   PHE 6 140       1.573  -0.289  17.601  0.00  0.00      C1   O
ATOM   1082  CB  PHE 6 140       3.020  -1.707  15.463  0.00  0.00      C1   C
ATOM   1083  CG  PHE 6 140       3.700  -1.715  14.036  0.00  0.00      C1   C
ATOM   1084  CD1 PHE 6 140       3.258  -2.387  12.903  0.00  0.00      C1   C
ATOM   1085  CD2 PHE 6 140       4.819  -0.919  13.955  0.00  0.00      C1   C
ATOM   1086  CE1 PHE 6 140       3.805  -2.234  11.583  0.00  0.00      C1   C
ATOM   1087  CE2 PHE 6 140       5.449  -0.848  12.713  0.00  0.00      C1   C
ATOM   1088  CZ  PHE 6 140       4.956  -1.520  11.522  0.00  0.00      C1   C
ATOM   1089  N   LEU 6 141      -0.134  -1.558  17.111  0.00  0.00      C1   N
ATOM   1090  CA  LEU 6 141      -0.801  -1.794  18.368  0.00  0.00      C1   C
ATOM   1091  C   LEU 6 141       0.045  -1.849  19.677  0.00  0.00      C1   C
ATOM   1092  O   LEU 6 141       0.653  -2.878  19.917  0.00  0.00      C1   O
ATOM   1093  CB  LEU 6 141      -1.816  -2.960  18.343  0.00  0.00      C1   C
ATOM   1094  CG  LEU 6 141      -2.713  -3.135  17.101  0.00  0.00      C1   C
ATOM   1095  CD1 LEU 6 141      -3.525  -4.420  17.191  0.00  0.00      C1   C
ATOM   1096  CD2 LEU 6 141      -3.603  -1.902  16.937  0.00  0.00      C1   C
ATOM   1097  N   ASN 6 142      -0.054  -0.835  20.579  0.00  0.00      C1   N
ATOM   1098  CA  ASN 6 142       0.170  -0.849  22.076  0.00  0.00      C1   C
ATOM   1099  C   ASN 6 142       1.515  -1.587  22.524  0.00  0.00      C1   C
ATOM   1100  O   ASN 6 142       1.495  -2.540  23.287  0.00  0.00      C1   O
ATOM   1101  CB  ASN 6 142      -1.155  -1.248  22.744  0.00  0.00      C1   C
ATOM   1102  CG  ASN 6 142      -1.218  -0.871  24.267  0.00  0.00      C1   C
ATOM   1103  OD1 ASN 6 142      -1.294   0.298  24.649  0.00  0.00      C1   O
ATOM   1104  ND2 ASN 6 142      -1.261  -1.916  25.105  0.00  0.00      C1   N
ATOM   1105  N   GLY 6 143       2.662  -1.228  21.816  0.00  0.00      C1   N
ATOM   1106  CA  GLY 6 143       4.033  -1.828  22.051  0.00  0.00      C1   C
ATOM   1107  C   GLY 6 143       4.258  -3.236  21.490  0.00  0.00      C1   C
ATOM   1108  O   GLY 6 143       5.120  -3.997  21.982  0.00  0.00      C1   O
ATOM   1109  N   SER 6 144       3.464  -3.591  20.456  0.00  0.00      C1   N
ATOM   1110  CA  SER 6 144       3.684  -4.823  19.583  0.00  0.00      C1   C
ATOM   1111  C   SER 6 144       4.867  -4.603  18.751  0.00  0.00      C1   C
ATOM   1112  O   SER 6 144       5.119  -3.484  18.326  0.00  0.00      C1   O
ATOM   1113  CB  SER 6 144       2.522  -5.166  18.584  0.00  0.00      C1   C
ATOM   1114  OG  SER 6 144       1.976  -4.071  17.844  0.00  0.00      C1   O
ATOM   1115  N   CYS 6 145       5.570  -5.608  18.253  0.00  0.00      C1   N
ATOM   1116  CA  CYS 6 145       6.746  -5.542  17.369  0.00  0.00      C1   C
ATOM   1117  C   CYS 6 145       6.820  -6.812  16.431  0.00  0.00      C1   C
ATOM   1118  O   CYS 6 145       6.058  -7.771  16.474  0.00  0.00      C1   O
ATOM   1119  CB  CYS 6 145       7.983  -5.330  18.305  0.00  0.00      C1   C
ATOM   1120  SG  CYS 6 145       8.168  -6.830  19.268  0.00  0.00      C1   S
ATOM   1121  N   GLY 6 146       7.886  -6.859  15.633  0.00  0.00      C1   N
ATOM   1122  CA  GLY 6 146       8.132  -8.106  14.808  0.00  0.00      C1   C
ATOM   1123  C   GLY 6 146       7.548  -8.060  13.386  0.00  0.00      C1   C
ATOM   1124  O   GLY 6 146       7.725  -8.982  12.644  0.00  0.00      C1   O
ATOM   1125  N   SER 6 147       6.819  -6.965  13.010  0.00  0.00      C1   N
ATOM   1126  CA  SER 6 147       6.433  -6.596  11.560  0.00  0.00      C1   C
ATOM   1127  C   SER 6 147       7.656  -6.337  10.694  0.00  0.00      C1   C
ATOM   1128  O   SER 6 147       8.522  -5.544  11.118  0.00  0.00      C1   O
ATOM   1129  CB  SER 6 147       5.595  -5.328  11.632  0.00  0.00      C1   C
ATOM   1130  OG  SER 6 147       4.319  -5.464  12.232  0.00  0.00      C1   O
ATOM   1131  N   VAL 6 148       7.783  -6.921   9.478  0.00  0.00      C1   N
ATOM   1132  CA  VAL 6 148       8.972  -7.019   8.711  0.00  0.00      C1   C
ATOM   1133  C   VAL 6 148       8.970  -6.198   7.484  0.00  0.00      C1   C
ATOM   1134  O   VAL 6 148       7.918  -6.091   6.830  0.00  0.00      C1   O
ATOM   1135  CB  VAL 6 148       9.424  -8.446   8.333  0.00  0.00      C1   C
ATOM   1136  CG1 VAL 6 148       9.617  -9.216   9.661  0.00  0.00      C1   C
ATOM   1137  CG2 VAL 6 148       8.392  -9.252   7.525  0.00  0.00      C1   C
ATOM   1138  N   GLY 6 149      10.168  -5.683   7.159  0.00  0.00      C1   N
ATOM   1139  CA  GLY 6 149      10.381  -4.928   5.938  0.00  0.00      C1   C
ATOM   1140  C   GLY 6 149      11.083  -5.790   4.926  0.00  0.00      C1   C
ATOM   1141  O   GLY 6 149      11.985  -6.573   5.218  0.00  0.00      C1   O
ATOM   1142  N   PHE 6 150      10.398  -5.847   3.786  0.00  0.00      C1   N
ATOM   1143  CA  PHE 6 150      10.890  -6.680   2.669  0.00  0.00      C1   C
ATOM   1144  C   PHE 6 150      10.855  -6.078   1.228  0.00  0.00      C1   C
ATOM   1145  O   PHE 6 150      10.184  -5.008   1.041  0.00  0.00      C1   O
ATOM   1146  CB  PHE 6 150      10.044  -8.011   2.614  0.00  0.00      C1   C
ATOM   1147  CG  PHE 6 150       8.620  -7.942   1.970  0.00  0.00      C1   C
ATOM   1148  CD1 PHE 6 150       7.556  -7.397   2.767  0.00  0.00      C1   C
ATOM   1149  CD2 PHE 6 150       8.424  -8.293   0.623  0.00  0.00      C1   C
ATOM   1150  CE1 PHE 6 150       6.301  -7.239   2.140  0.00  0.00      C1   C
ATOM   1151  CE2 PHE 6 150       7.159  -8.219   0.036  0.00  0.00      C1   C
ATOM   1152  CZ  PHE 6 150       6.045  -7.695   0.806  0.00  0.00      C1   C
ATOM   1153  N   ASN 6 151      11.538  -6.666   0.243  0.00  0.00      C1   N
ATOM   1154  CA  ASN 6 151      11.531  -6.418  -1.134  0.00  0.00      C1   C
ATOM   1155  C   ASN 6 151      11.474  -7.774  -1.888  0.00  0.00      C1   C
ATOM   1156  O   ASN 6 151      11.819  -8.772  -1.332  0.00  0.00      C1   O
ATOM   1157  CB  ASN 6 151      12.722  -5.509  -1.562  0.00  0.00      C1   C
ATOM   1158  CG  ASN 6 151      12.568  -4.084  -1.026  0.00  0.00      C1   C
ATOM   1159  OD1 ASN 6 151      11.617  -3.399  -1.151  0.00  0.00      C1   O
ATOM   1160  ND2 ASN 6 151      13.596  -3.567  -0.323  0.00  0.00      C1   N
ATOM   1161  N   ILE 6 152      11.126  -7.798  -3.155  0.00  0.00      C1   N
ATOM   1162  CA  ILE 6 152      11.181  -8.988  -4.029  0.00  0.00      C1   C
ATOM   1163  C   ILE 6 152      12.035  -8.656  -5.270  0.00  0.00      C1   C
ATOM   1164  O   ILE 6 152      11.725  -7.802  -6.009  0.00  0.00      C1   O
ATOM   1165  CB  ILE 6 152       9.802  -9.645  -4.289  0.00  0.00      C1   C
ATOM   1166  CG1 ILE 6 152       8.996  -9.838  -2.991  0.00  0.00      C1   C
ATOM   1167  CG2 ILE 6 152      10.058 -11.030  -4.971  0.00  0.00      C1   C
ATOM   1168  CD1 ILE 6 152       7.613 -10.303  -3.364  0.00  0.00      C1   C
ATOM   1169  N   ASP 6 153      13.166  -9.339  -5.493  0.00  0.00      C1   N
ATOM   1170  CA  ASP 6 153      14.188  -9.184  -6.498  0.00  0.00      C1   C
ATOM   1171  C   ASP 6 153      14.403 -10.442  -7.231  0.00  0.00      C1   C
ATOM   1172  O   ASP 6 153      14.910 -11.414  -6.659  0.00  0.00      C1   O
ATOM   1173  CB  ASP 6 153      15.470  -8.560  -5.937  0.00  0.00      C1   C
ATOM   1174  CG  ASP 6 153      16.361  -7.820  -7.058  0.00  0.00      C1   C
ATOM   1175  OD1 ASP 6 153      17.585  -7.670  -6.916  0.00  0.00      C1   O
ATOM   1176  OD2 ASP 6 153      15.780  -7.279  -8.041  0.00  0.00      C1   O
ATOM   1177  N   TYR 6 154      14.023 -10.435  -8.464  0.00  0.00      C1   N
ATOM   1178  CA  TYR 6 154      13.752 -11.583  -9.364  0.00  0.00      C1   C
ATOM   1179  C   TYR 6 154      13.267 -12.920  -8.615  0.00  0.00      C1   C
ATOM   1180  O   TYR 6 154      14.022 -13.839  -8.520  0.00  0.00      C1   O
ATOM   1181  CB  TYR 6 154      14.969 -11.810 -10.360  0.00  0.00      C1   C
ATOM   1182  CG  TYR 6 154      14.794 -12.917 -11.456  0.00  0.00      C1   C
ATOM   1183  CD1 TYR 6 154      15.820 -13.886 -11.603  0.00  0.00      C1   C
ATOM   1184  CD2 TYR 6 154      13.543 -12.942 -12.213  0.00  0.00      C1   C
ATOM   1185  CE1 TYR 6 154      15.566 -14.936 -12.493  0.00  0.00      C1   C
ATOM   1186  CE2 TYR 6 154      13.388 -13.944 -13.195  0.00  0.00      C1   C
ATOM   1187  CZ  TYR 6 154      14.410 -14.979 -13.254  0.00  0.00      C1   C
ATOM   1188  OH  TYR 6 154      14.231 -16.079 -14.081  0.00  0.00      C1   O
ATOM   1189  N   ASP 6 155      12.015 -12.973  -8.140  0.00  0.00      C1   N
ATOM   1190  CA  ASP 6 155      11.403 -14.105  -7.431  0.00  0.00      C1   C
ATOM   1191  C   ASP 6 155      12.020 -14.430  -6.108  0.00  0.00      C1   C
ATOM   1192  O   ASP 6 155      11.571 -15.326  -5.438  0.00  0.00      C1   O
ATOM   1193  CB  ASP 6 155      11.196 -15.327  -8.346  0.00  0.00      C1   C
ATOM   1194  CG  ASP 6 155      10.749 -15.009  -9.747  0.00  0.00      C1   C
ATOM   1195  OD1 ASP 6 155      11.064 -15.843 -10.658  0.00  0.00      C1   O
ATOM   1196  OD2 ASP 6 155       9.970 -14.019  -9.919  0.00  0.00      C1   O
ATOM   1197  N   CYS 6 156      13.054 -13.716  -5.587  0.00  0.00      C1   N
ATOM   1198  CA  CYS 6 156      13.693 -14.008  -4.301  0.00  0.00      C1   C
ATOM   1199  C   CYS 6 156      13.427 -12.829  -3.319  0.00  0.00      C1   C
ATOM   1200  O   CYS 6 156      13.313 -11.637  -3.649  0.00  0.00      C1   O
ATOM   1201  CB  CYS 6 156      15.203 -14.132  -4.656  0.00  0.00      C1   C
ATOM   1202  SG  CYS 6 156      16.115 -14.577  -3.174  0.00  0.00      C1   S
ATOM   1203  N   VAL 6 157      13.159 -13.188  -2.041  0.00  0.00      C1   N
ATOM   1204  CA  VAL 6 157      12.781 -12.214  -1.019  0.00  0.00      C1   C
ATOM   1205  C   VAL 6 157      14.039 -11.559  -0.425  0.00  0.00      C1   C
ATOM   1206  O   VAL 6 157      14.826 -12.174   0.334  0.00  0.00      C1   O
ATOM   1207  CB  VAL 6 157      11.848 -12.789   0.028  0.00  0.00      C1   C
ATOM   1208  CG1 VAL 6 157      11.311 -11.507   0.822  0.00  0.00      C1   C
ATOM   1209  CG2 VAL 6 157      10.687 -13.634  -0.506  0.00  0.00      C1   C
ATOM   1210  N   SER 6 158      14.232 -10.291  -0.734  0.00  0.00      C1   N
ATOM   1211  CA  SER 6 158      15.187  -9.475  -0.100  0.00  0.00      C1   C
ATOM   1212  C   SER 6 158      14.725  -8.978   1.303  0.00  0.00      C1   C
ATOM   1213  O   SER 6 158      14.046  -7.911   1.463  0.00  0.00      C1   O
ATOM   1214  CB  SER 6 158      15.595  -8.300  -0.978  0.00  0.00      C1   C
ATOM   1215  OG  SER 6 158      16.513  -8.653  -1.986  0.00  0.00      C1   O
ATOM   1216  N   PHE 6 159      15.058  -9.818   2.325  0.00  0.00      C1   N
ATOM   1217  CA  PHE 6 159      14.762  -9.462   3.768  0.00  0.00      C1   C
ATOM   1218  C   PHE 6 159      15.749  -8.417   4.301  0.00  0.00      C1   C
ATOM   1219  O   PHE 6 159      16.939  -8.552   4.263  0.00  0.00      C1   O
ATOM   1220  CB  PHE 6 159      14.598 -10.678   4.701  0.00  0.00      C1   C
ATOM   1221  CG  PHE 6 159      13.326 -11.467   4.514  0.00  0.00      C1   C
ATOM   1222  CD1 PHE 6 159      13.425 -12.779   4.030  0.00  0.00      C1   C
ATOM   1223  CD2 PHE 6 159      12.058 -10.911   4.703  0.00  0.00      C1   C
ATOM   1224  CE1 PHE 6 159      12.264 -13.548   3.869  0.00  0.00      C1   C
ATOM   1225  CE2 PHE 6 159      10.887 -11.612   4.611  0.00  0.00      C1   C
ATOM   1226  CZ  PHE 6 159      10.950 -12.959   4.137  0.00  0.00      C1   C
ATOM   1227  N   CYS 6 160      15.195  -7.274   4.756  0.00  0.00      C1   N
ATOM   1228  CA  CYS 6 160      16.007  -6.062   4.943  0.00  0.00      C1   C
ATOM   1229  C   CYS 6 160      15.632  -5.208   6.143  0.00  0.00      C1   C
ATOM   1230  O   CYS 6 160      16.530  -4.508   6.627  0.00  0.00      C1   O
ATOM   1231  CB  CYS 6 160      15.775  -5.144   3.643  0.00  0.00      C1   C
ATOM   1232  SG  CYS 6 160      14.029  -4.882   3.315  0.00  0.00      C1   S
ATOM   1233  N   TYR 6 161      14.441  -5.416   6.777  0.00  0.00      C1   N
ATOM   1234  CA  TYR 6 161      14.064  -4.578   7.938  0.00  0.00      C1   C
ATOM   1235  C   TYR 6 161      13.153  -5.415   8.884  0.00  0.00      C1   C
ATOM   1236  O   TYR 6 161      12.517  -6.384   8.528  0.00  0.00      C1   O
ATOM   1237  CB  TYR 6 161      13.335  -3.305   7.415  0.00  0.00      C1   C
ATOM   1238  CG  TYR 6 161      12.893  -2.306   8.440  0.00  0.00      C1   C
ATOM   1239  CD1 TYR 6 161      13.661  -1.124   8.598  0.00  0.00      C1   C
ATOM   1240  CD2 TYR 6 161      11.848  -2.539   9.374  0.00  0.00      C1   C
ATOM   1241  CE1 TYR 6 161      13.226  -0.189   9.603  0.00  0.00      C1   C
ATOM   1242  CE2 TYR 6 161      11.470  -1.620  10.407  0.00  0.00      C1   C
ATOM   1243  CZ  TYR 6 161      12.220  -0.488  10.559  0.00  0.00      C1   C
ATOM   1244  OH  TYR 6 161      11.799   0.367  11.549  0.00  0.00      C1   O
ATOM   1245  N   MET 6 162      13.182  -5.096  10.173  0.00  0.00      C1   N
ATOM   1246  CA  MET 6 162      12.370  -5.599  11.244  0.00  0.00      C1   C
ATOM   1247  C   MET 6 162      12.075  -4.541  12.255  0.00  0.00      C1   C
ATOM   1248  O   MET 6 162      13.031  -3.986  12.821  0.00  0.00      C1   O
ATOM   1249  CB  MET 6 162      13.102  -6.863  11.810  0.00  0.00      C1   C
ATOM   1250  CG  MET 6 162      12.303  -7.658  12.862  0.00  0.00      C1   C
ATOM   1251  SD  MET 6 162      13.465  -8.678  13.873  0.00  0.00      C1   S
ATOM   1252  CE  MET 6 162      13.692 -10.135  12.787  0.00  0.00      C1   C
ATOM   1253  N   HIS 6 163      10.792  -4.373  12.464  0.00  0.00      C1   N
ATOM   1254  CA  HIS 6 163      10.315  -3.489  13.529  0.00  0.00      C1   C
ATOM   1255  C   HIS 6 163      10.719  -3.862  14.905  0.00  0.00      C1   C
ATOM   1256  O   HIS 6 163      10.329  -4.971  15.337  0.00  0.00      C1   O
ATOM   1257  CB  HIS 6 163       8.862  -3.182  13.432  0.00  0.00      C1   C
ATOM   1258  CG  HIS 6 163       8.338  -2.471  14.614  0.00  0.00      C1   C
ATOM   1259  ND1 HIS 6 163       7.333  -2.895  15.494  0.00  0.00      C1   N
ATOM   1260  CD2 HIS 6 163       8.783  -1.237  14.967  0.00  0.00      C1   C
ATOM   1261  CE1 HIS 6 163       7.282  -1.934  16.480  0.00  0.00      C1   C
ATOM   1262  NE2 HIS 6 163       8.044  -0.889  16.067  0.00  0.00      C1   N
ATOM   1263  N   HIS 6 164      11.438  -3.041  15.643  0.00  0.00      C1   N
ATOM   1264  CA  HIS 6 164      11.859  -3.349  17.022  0.00  0.00      C1   C
ATOM   1265  C   HIS 6 164      10.967  -2.628  18.119  0.00  0.00      C1   C
ATOM   1266  O   HIS 6 164      10.273  -3.270  18.852  0.00  0.00      C1   O
ATOM   1267  CB  HIS 6 164      13.421  -3.180  17.198  0.00  0.00      C1   C
ATOM   1268  CG  HIS 6 164      14.183  -4.496  16.998  0.00  0.00      C1   C
ATOM   1269  ND1 HIS 6 164      15.292  -4.796  17.754  0.00  0.00      C1   N
ATOM   1270  CD2 HIS 6 164      13.995  -5.390  16.005  0.00  0.00      C1   C
ATOM   1271  CE1 HIS 6 164      15.801  -5.901  17.148  0.00  0.00      C1   C
ATOM   1272  NE2 HIS 6 164      14.991  -6.326  16.147  0.00  0.00      C1   N
ATOM   1273  N   MET 6 165      10.992  -1.268  18.152  0.00  0.00      C1   N
ATOM   1274  CA  MET 6 165      10.316  -0.414  19.167  0.00  0.00      C1   C
ATOM   1275  C   MET 6 165       9.772   0.902  18.658  0.00  0.00      C1   C
ATOM   1276  O   MET 6 165      10.322   1.483  17.714  0.00  0.00      C1   O
ATOM   1277  CB  MET 6 165      11.070  -0.178  20.508  0.00  0.00      C1   C
ATOM   1278  CG  MET 6 165      12.431   0.555  20.377  0.00  0.00      C1   C
ATOM   1279  SD  MET 6 165      13.844  -0.418  19.890  0.00  0.00      C1   S
ATOM   1280  CE  MET 6 165      15.076   0.944  19.731  0.00  0.00      C1   C
ATOM   1281  N   GLU 6 166       8.749   1.392  19.335  0.00  0.00      C1   N
ATOM   1282  CA  GLU 6 166       8.156   2.751  19.285  0.00  0.00      C1   C
ATOM   1283  C   GLU 6 166       8.840   3.609  20.322  0.00  0.00      C1   C
ATOM   1284  O   GLU 6 166       8.940   3.220  21.553  0.00  0.00      C1   O
ATOM   1285  CB  GLU 6 166       6.652   2.606  19.502  0.00  0.00      C1   C
ATOM   1286  CG  GLU 6 166       6.043   4.012  19.328  0.00  0.00      C1   C
ATOM   1287  CD  GLU 6 166       4.497   4.042  19.202  0.00  0.00      C1   C
ATOM   1288  OE1 GLU 6 166       3.966   5.013  18.694  0.00  0.00      C1   O
ATOM   1289  OE2 GLU 6 166       3.827   3.107  19.711  0.00  0.00      C1   O
ATOM   1290  N   LEU 6 167       9.363   4.769  19.849  0.00  0.00      C1   N
ATOM   1291  CA  LEU 6 167       9.944   5.812  20.637  0.00  0.00      C1   C
ATOM   1292  C   LEU 6 167       8.939   6.922  20.855  0.00  0.00      C1   C
ATOM   1293  O   LEU 6 167       8.019   7.142  20.062  0.00  0.00      C1   O
ATOM   1294  CB  LEU 6 167      11.142   6.388  19.874  0.00  0.00      C1   C
ATOM   1295  CG  LEU 6 167      12.436   5.533  19.871  0.00  0.00      C1   C
ATOM   1296  CD1 LEU 6 167      13.593   6.300  19.249  0.00  0.00      C1   C
ATOM   1297  CD2 LEU 6 167      12.844   4.956  21.212  0.00  0.00      C1   C
ATOM   1298  N   PRO 6 168       9.053   7.798  21.961  0.00  0.00      C1   N
ATOM   1299  CA  PRO 6 168       7.965   8.606  22.521  0.00  0.00      C1   C
ATOM   1300  C   PRO 6 168       7.363   9.610  21.647  0.00  0.00      C1   C
ATOM   1301  O   PRO 6 168       6.231   9.933  21.761  0.00  0.00      C1   O
ATOM   1302  CB  PRO 6 168       8.514   9.180  23.798  0.00  0.00      C1   C
ATOM   1303  CG  PRO 6 168       9.570   8.113  24.186  0.00  0.00      C1   C
ATOM   1304  CD  PRO 6 168      10.190   7.659  22.903  0.00  0.00      C1   C
ATOM   1305  N   THR 6 169       8.071  10.092  20.591  0.00  0.00      C1   N
ATOM   1306  CA  THR 6 169       7.475  11.037  19.637  0.00  0.00      C1   C
ATOM   1307  C   THR 6 169       6.361  10.456  18.803  0.00  0.00      C1   C
ATOM   1308  O   THR 6 169       5.640  11.232  18.201  0.00  0.00      C1   O
ATOM   1309  CB  THR 6 169       8.500  11.700  18.615  0.00  0.00      C1   C
ATOM   1310  OG1 THR 6 169       9.675  10.889  18.379  0.00  0.00      C1   O
ATOM   1311  CG2 THR 6 169       8.921  13.020  19.180  0.00  0.00      C1   C
ATOM   1312  N   GLY 6 170       6.123   9.098  18.817  0.00  0.00      C1   N
ATOM   1313  CA  GLY 6 170       5.145   8.422  17.912  0.00  0.00      C1   C
ATOM   1314  C   GLY 6 170       5.760   7.631  16.749  0.00  0.00      C1   C
ATOM   1315  O   GLY 6 170       5.025   7.343  15.820  0.00  0.00      C1   O
ATOM   1316  N   VAL 6 171       7.026   7.224  16.833  0.00  0.00      C1   N
ATOM   1317  CA  VAL 6 171       7.696   6.728  15.630  0.00  0.00      C1   C
ATOM   1318  C   VAL 6 171       8.614   5.558  15.902  0.00  0.00      C1   C
ATOM   1319  O   VAL 6 171       8.982   5.316  17.080  0.00  0.00      C1   O
ATOM   1320  CB  VAL 6 171       8.395   7.828  14.824  0.00  0.00      C1   C
ATOM   1321  CG1 VAL 6 171       7.495   8.857  14.062  0.00  0.00      C1   C
ATOM   1322  CG2 VAL 6 171       9.519   8.532  15.634  0.00  0.00      C1   C
ATOM   1323  N   HIS 6 172       8.741   4.653  14.954  0.00  0.00      C1   N
ATOM   1324  CA  HIS 6 172       9.366   3.351  15.144  0.00  0.00      C1   C
ATOM   1325  C   HIS 6 172      10.819   3.072  14.610  0.00  0.00      C1   C
ATOM   1326  O   HIS 6 172      11.209   3.525  13.524  0.00  0.00      C1   O
ATOM   1327  CB  HIS 6 172       8.283   2.347  14.577  0.00  0.00      C1   C
ATOM   1328  CG  HIS 6 172       6.900   2.381  15.205  0.00  0.00      C1   C
ATOM   1329  ND1 HIS 6 172       6.414   1.626  16.327  0.00  0.00      C1   N
ATOM   1330  CD2 HIS 6 172       5.815   2.978  14.666  0.00  0.00      C1   C
ATOM   1331  CE1 HIS 6 172       5.085   1.806  16.336  0.00  0.00      C1   C
ATOM   1332  NE2 HIS 6 172       4.723   2.685  15.404  0.00  0.00      C1   N
ATOM   1333  N   ALA 6 173      11.609   2.366  15.394  0.00  0.00      C1   N
ATOM   1334  CA  ALA 6 173      12.959   1.903  15.043  0.00  0.00      C1   C
ATOM   1335  C   ALA 6 173      13.057   0.401  14.808  0.00  0.00      C1   C
ATOM   1336  O   ALA 6 173      12.241  -0.390  15.326  0.00  0.00      C1   O
ATOM   1337  CB  ALA 6 173      13.722   2.494  16.201  0.00  0.00      C1   C
ATOM   1338  N   GLY 6 174      14.160  -0.044  14.228  0.00  0.00      C1   N
ATOM   1339  CA  GLY 6 174      14.435  -1.467  13.932  0.00  0.00      C1   C
ATOM   1340  C   GLY 6 174      15.709  -1.711  13.115  0.00  0.00      C1   C
ATOM   1341  O   GLY 6 174      16.617  -0.834  13.106  0.00  0.00      C1   O
ATOM   1342  N   THR 6 175      15.909  -2.911  12.674  0.00  0.00      C1   N
ATOM   1343  CA  THR 6 175      17.159  -3.447  12.231  0.00  0.00      C1   C
ATOM   1344  C   THR 6 175      17.134  -4.065  10.784  0.00  0.00      C1   C
ATOM   1345  O   THR 6 175      16.049  -4.065  10.142  0.00  0.00      C1   O
ATOM   1346  CB  THR 6 175      17.645  -4.512  13.247  0.00  0.00      C1   C
ATOM   1347  OG1 THR 6 175      16.947  -5.699  13.097  0.00  0.00      C1   O
ATOM   1348  CG2 THR 6 175      17.616  -4.069  14.719  0.00  0.00      C1   C
ATOM   1349  N   ASP 6 176      18.309  -4.533  10.316  0.00  0.00      C1   N
ATOM   1350  CA  ASP 6 176      18.397  -5.512   9.261  0.00  0.00      C1   C
ATOM   1351  C   ASP 6 176      18.229  -6.954   9.842  0.00  0.00      C1   C
ATOM   1352  O   ASP 6 176      18.254  -7.181  11.054  0.00  0.00      C1   O
ATOM   1353  CB  ASP 6 176      19.765  -5.356   8.536  0.00  0.00      C1   C
ATOM   1354  CG  ASP 6 176      21.089  -5.276   9.372  0.00  0.00      C1   C
ATOM   1355  OD1 ASP 6 176      22.207  -4.976   8.892  0.00  0.00      C1   O
ATOM   1356  OD2 ASP 6 176      21.035  -5.717  10.532  0.00  0.00      C1   O
ATOM   1357  N   LEU 6 177      18.154  -7.929   8.941  0.00  0.00      C1   N
ATOM   1358  CA  LEU 6 177      18.140  -9.429   9.356  0.00  0.00      C1   C
ATOM   1359  C   LEU 6 177      19.549  -9.895   9.816  0.00  0.00      C1   C
ATOM   1360  O   LEU 6 177      19.710 -10.963  10.349  0.00  0.00      C1   O
ATOM   1361  CB  LEU 6 177      17.562 -10.357   8.232  0.00  0.00      C1   C
ATOM   1362  CG  LEU 6 177      16.036 -10.527   8.267  0.00  0.00      C1   C
ATOM   1363  CD1 LEU 6 177      15.550 -11.237   9.569  0.00  0.00      C1   C
ATOM   1364  CD2 LEU 6 177      15.369  -9.163   8.189  0.00  0.00      C1   C
ATOM   1365  N   GLU 6 178      20.592  -9.072   9.628  0.00  0.00      C1   N
ATOM   1366  CA  GLU 6 178      21.916  -9.210  10.308  0.00  0.00      C1   C
ATOM   1367  C   GLU 6 178      21.967  -8.833  11.791  0.00  0.00      C1   C
ATOM   1368  O   GLU 6 178      22.948  -9.125  12.482  0.00  0.00      C1   O
ATOM   1369  CB  GLU 6 178      22.974  -8.472   9.519  0.00  0.00      C1   C
ATOM   1370  CG  GLU 6 178      24.329  -9.128   9.549  0.00  0.00      C1   C
ATOM   1371  CD  GLU 6 178      25.363  -8.751   8.536  0.00  0.00      C1   C
ATOM   1372  OE1 GLU 6 178      25.159  -8.023   7.546  0.00  0.00      C1   O
ATOM   1373  OE2 GLU 6 178      26.502  -9.326   8.643  0.00  0.00      C1   O
ATOM   1374  N   GLY 6 179      20.938  -8.196  12.326  0.00  0.00      C1   N
ATOM   1375  CA  GLY 6 179      20.858  -7.821  13.750  0.00  0.00      C1   C
ATOM   1376  C   GLY 6 179      21.408  -6.449  14.122  0.00  0.00      C1   C
ATOM   1377  O   GLY 6 179      21.681  -6.216  15.313  0.00  0.00      C1   O
ATOM   1378  N   ASN 6 180      21.474  -5.493  13.195  0.00  0.00      C1   N
ATOM   1379  CA  ASN 6 180      22.054  -4.236  13.413  0.00  0.00      C1   C
ATOM   1380  C   ASN 6 180      21.076  -3.081  13.138  0.00  0.00      C1   C
ATOM   1381  O   ASN 6 180      20.556  -2.952  12.050  0.00  0.00      C1   O
ATOM   1382  CB  ASN 6 180      23.359  -4.089  12.574  0.00  0.00      C1   C
ATOM   1383  CG  ASN 6 180      24.403  -5.057  12.939  0.00  0.00      C1   C
ATOM   1384  ND2 ASN 6 180      24.984  -5.740  12.052  0.00  0.00      C1   N
ATOM   1385  OD1 ASN 6 180      24.745  -5.216  14.101  0.00  0.00      C1   O
ATOM   1386  N   PHE 6 181      20.872  -2.239  14.125  0.00  0.00      C1   N
ATOM   1387  CA  PHE 6 181      19.939  -1.127  13.980  0.00  0.00      C1   C
ATOM   1388  C   PHE 6 181      20.271  -0.105  12.897  0.00  0.00      C1   C
ATOM   1389  O   PHE 6 181      21.419   0.273  12.707  0.00  0.00      C1   O
ATOM   1390  CB  PHE 6 181      19.777  -0.339  15.331  0.00  0.00      C1   C
ATOM   1391  CG  PHE 6 181      18.797  -0.985  16.258  0.00  0.00      C1   C
ATOM   1392  CD1 PHE 6 181      19.190  -2.052  17.144  0.00  0.00      C1   C
ATOM   1393  CD2 PHE 6 181      17.435  -0.515  16.250  0.00  0.00      C1   C
ATOM   1394  CE1 PHE 6 181      18.181  -2.548  18.089  0.00  0.00      C1   C
ATOM   1395  CE2 PHE 6 181      16.452  -1.066  17.127  0.00  0.00      C1   C
ATOM   1396  CZ  PHE 6 181      16.812  -2.107  18.036  0.00  0.00      C1   C
ATOM   1397  N   TYR 6 182      19.247   0.253  12.125  0.00  0.00      C1   N
ATOM   1398  CA  TYR 6 182      19.302   1.477  11.244  0.00  0.00      C1   C
ATOM   1399  C   TYR 6 182      19.510   2.733  12.203  0.00  0.00      C1   C
ATOM   1400  O   TYR 6 182      18.677   2.962  13.038  0.00  0.00      C1   O
ATOM   1401  CB  TYR 6 182      18.003   1.486  10.440  0.00  0.00      C1   C
ATOM   1402  CG  TYR 6 182      18.051   0.409   9.323  0.00  0.00      C1   C
ATOM   1403  CD1 TYR 6 182      19.089   0.513   8.382  0.00  0.00      C1   C
ATOM   1404  CD2 TYR 6 182      17.245  -0.748   9.453  0.00  0.00      C1   C
ATOM   1405  CE1 TYR 6 182      19.297  -0.634   7.558  0.00  0.00      C1   C
ATOM   1406  CE2 TYR 6 182      17.375  -1.779   8.513  0.00  0.00      C1   C
ATOM   1407  CZ  TYR 6 182      18.430  -1.724   7.615  0.00  0.00      C1   C
ATOM   1408  OH  TYR 6 182      18.569  -2.725   6.787  0.00  0.00      C1   O
ATOM   1409  N   GLY 6 183      20.641   3.503  12.019  0.00  0.00      C1   N
ATOM   1410  CA  GLY 6 183      20.884   4.743  12.793  0.00  0.00      C1   C
ATOM   1411  C   GLY 6 183      21.042   4.625  14.324  0.00  0.00      C1   C
ATOM   1412  O   GLY 6 183      21.378   3.507  14.743  0.00  0.00      C1   O
ATOM   1413  N   PRO 6 184      20.873   5.730  15.019  0.00  0.00      C1   N
ATOM   1414  CA  PRO 6 184      21.269   5.959  16.424  0.00  0.00      C1   C
ATOM   1415  C   PRO 6 184      20.573   5.168  17.507  0.00  0.00      C1   C
ATOM   1416  O   PRO 6 184      20.540   5.598  18.640  0.00  0.00      C1   O
ATOM   1417  CB  PRO 6 184      21.345   7.462  16.628  0.00  0.00      C1   C
ATOM   1418  CG  PRO 6 184      20.293   7.918  15.638  0.00  0.00      C1   C
ATOM   1419  CD  PRO 6 184      20.378   6.922  14.444  0.00  0.00      C1   C
ATOM   1420  N   PHE 6 185      20.131   3.915  17.375  0.00  0.00      C1   N
ATOM   1421  CA  PHE 6 185      19.173   3.244  18.370  0.00  0.00      C1   C
ATOM   1422  C   PHE 6 185      19.679   1.902  18.940  0.00  0.00      C1   C
ATOM   1423  O   PHE 6 185      20.440   1.149  18.326  0.00  0.00      C1   O
ATOM   1424  CB  PHE 6 185      17.775   3.133  17.804  0.00  0.00      C1   C
ATOM   1425  CG  PHE 6 185      17.170   4.387  17.194  0.00  0.00      C1   C
ATOM   1426  CD1 PHE 6 185      17.026   5.511  17.983  0.00  0.00      C1   C
ATOM   1427  CD2 PHE 6 185      16.838   4.452  15.827  0.00  0.00      C1   C
ATOM   1428  CE1 PHE 6 185      16.705   6.697  17.424  0.00  0.00      C1   C
ATOM   1429  CE2 PHE 6 185      16.621   5.772  15.233  0.00  0.00      C1   C
ATOM   1430  CZ  PHE 6 185      16.558   6.869  16.031  0.00  0.00      C1   C
ATOM   1431  N   VAL 6 186      19.332   1.632  20.248  0.00  0.00      C1   N
ATOM   1432  CA  VAL 6 186      19.829   0.597  21.109  0.00  0.00      C1   C
ATOM   1433  C   VAL 6 186      18.567   0.047  21.838  0.00  0.00      C1   C
ATOM   1434  O   VAL 6 186      17.656   0.772  22.210  0.00  0.00      C1   O
ATOM   1435  CB  VAL 6 186      20.887   1.085  22.124  0.00  0.00      C1   C
ATOM   1436  CG1 VAL 6 186      22.269   1.069  21.481  0.00  0.00      C1   C
ATOM   1437  CG2 VAL 6 186      20.662   2.460  22.736  0.00  0.00      C1   C
ATOM   1438  N   ASP 6 187      18.538  -1.312  21.961  0.00  0.00      C1   N
ATOM   1439  CA  ASP 6 187      17.495  -1.993  22.749  0.00  0.00      C1   C
ATOM   1440  C   ASP 6 187      17.839  -1.913  24.229  0.00  0.00      C1   C
ATOM   1441  O   ASP 6 187      18.360  -2.793  24.808  0.00  0.00      C1   O
ATOM   1442  CB  ASP 6 187      17.195  -3.408  22.175  0.00  0.00      C1   C
ATOM   1443  CG  ASP 6 187      18.371  -4.345  21.620  0.00  0.00      C1   C
ATOM   1444  OD1 ASP 6 187      19.547  -4.104  21.810  0.00  0.00      C1   O
ATOM   1445  OD2 ASP 6 187      18.112  -5.511  21.246  0.00  0.00      C1   O
ATOM   1446  N   ARG 6 188      17.736  -0.699  24.836  0.00  0.00      C1   N
ATOM   1447  CA  ARG 6 188      18.175  -0.311  26.224  0.00  0.00      C1   C
ATOM   1448  C   ARG 6 188      17.166   0.704  26.827  0.00  0.00      C1   C
ATOM   1449  O   ARG 6 188      16.319   1.364  26.222  0.00  0.00      C1   O
ATOM   1450  CB  ARG 6 188      19.543   0.364  26.149  0.00  0.00      C1   C
ATOM   1451  CG  ARG 6 188      20.697  -0.556  25.675  0.00  0.00      C1   C
ATOM   1452  CD  ARG 6 188      21.328  -1.562  26.668  0.00  0.00      C1   C
ATOM   1453  NE  ARG 6 188      20.492  -2.743  26.960  0.00  0.00      C1   N
ATOM   1454  CZ  ARG 6 188      20.729  -3.641  27.858  0.00  0.00      C1   C
ATOM   1455  NH1 ARG 6 188      21.876  -3.883  28.496  0.00  0.00      C1   N
ATOM   1456  NH2 ARG 6 188      19.876  -4.509  28.241  0.00  0.00      C1   N
ATOM   1457  N   GLN 6 189      17.188   0.725  28.147  0.00  0.00      C1   N
ATOM   1458  CA  GLN 6 189      16.480   1.792  28.859  0.00  0.00      C1   C
ATOM   1459  C   GLN 6 189      17.260   3.059  28.954  0.00  0.00      C1   C
ATOM   1460  O   GLN 6 189      18.000   3.318  29.904  0.00  0.00      C1   O
ATOM   1461  CB  GLN 6 189      15.986   1.274  30.286  0.00  0.00      C1   C
ATOM   1462  CG  GLN 6 189      14.913   0.200  30.229  0.00  0.00      C1   C
ATOM   1463  CD  GLN 6 189      15.386  -1.229  30.110  0.00  0.00      C1   C
ATOM   1464  NE2 GLN 6 189      14.538  -2.197  29.894  0.00  0.00      C1   N
ATOM   1465  OE1 GLN 6 189      16.563  -1.563  30.225  0.00  0.00      C1   O
ATOM   1466  N   THR 6 190      17.389   3.854  27.869  0.00  0.00      C1   N
ATOM   1467  CA  THR 6 190      18.205   5.041  27.828  0.00  0.00      C1   C
ATOM   1468  C   THR 6 190      17.435   6.149  27.008  0.00  0.00      C1   C
ATOM   1469  O   THR 6 190      16.493   5.811  26.332  0.00  0.00      C1   O
ATOM   1470  CB  THR 6 190      19.675   4.760  27.290  0.00  0.00      C1   C
ATOM   1471  OG1 THR 6 190      20.526   5.881  27.580  0.00  0.00      C1   O
ATOM   1472  CG2 THR 6 190      19.539   4.633  25.736  0.00  0.00      C1   C
ATOM   1473  N   ALA 6 191      17.724   7.479  27.085  0.00  0.00      C1   N
ATOM   1474  CA  ALA 6 191      16.998   8.478  26.281  0.00  0.00      C1   C
ATOM   1475  C   ALA 6 191      17.197   8.452  24.731  0.00  0.00      C1   C
ATOM   1476  O   ALA 6 191      18.266   8.610  24.220  0.00  0.00      C1   O
ATOM   1477  CB  ALA 6 191      17.090   9.892  26.930  0.00  0.00      C1   C
ATOM   1478  N   GLN 6 192      16.124   8.085  23.999  0.00  0.00      C1   N
ATOM   1479  CA  GLN 6 192      16.211   8.038  22.571  0.00  0.00      C1   C
ATOM   1480  C   GLN 6 192      15.201   8.995  21.890  0.00  0.00      C1   C
ATOM   1481  O   GLN 6 192      13.959   8.961  22.095  0.00  0.00      C1   O
ATOM   1482  CB  GLN 6 192      16.132   6.572  22.127  0.00  0.00      C1   C
ATOM   1483  CG  GLN 6 192      17.360   5.691  22.448  0.00  0.00      C1   C
ATOM   1484  CD  GLN 6 192      17.207   4.224  22.068  0.00  0.00      C1   C
ATOM   1485  OE1 GLN 6 192      17.946   3.716  21.275  0.00  0.00      C1   O
ATOM   1486  NE2 GLN 6 192      16.201   3.524  22.496  0.00  0.00      C1   N
ATOM   1487  N   ALA 6 193      15.719   9.845  20.968  0.00  0.00      C1   N
ATOM   1488  CA  ALA 6 193      14.869  10.644  20.097  0.00  0.00      C1   C
ATOM   1489  C   ALA 6 193      15.354  10.562  18.600  0.00  0.00      C1   C
ATOM   1490  O   ALA 6 193      16.526  10.918  18.338  0.00  0.00      C1   O
ATOM   1491  CB  ALA 6 193      14.772  12.048  20.650  0.00  0.00      C1   C
ATOM   1492  N   ALA 6 194      14.407  10.313  17.634  0.00  0.00      C1   N
ATOM   1493  CA  ALA 6 194      14.599  10.674  16.254  0.00  0.00      C1   C
ATOM   1494  C   ALA 6 194      14.831  12.234  16.037  0.00  0.00      C1   C
ATOM   1495  O   ALA 6 194      14.242  13.021  16.767  0.00  0.00      C1   O
ATOM   1496  CB  ALA 6 194      13.416  10.321  15.419  0.00  0.00      C1   C
ATOM   1497  N   GLY 6 195      15.459  12.597  14.918  0.00  0.00      C1   N
ATOM   1498  CA  GLY 6 195      15.304  13.958  14.412  0.00  0.00      C1   C
ATOM   1499  C   GLY 6 195      14.201  14.179  13.373  0.00  0.00      C1   C
ATOM   1500  O   GLY 6 195      13.388  13.272  13.104  0.00  0.00      C1   O
ATOM   1501  N   THR 6 196      14.290  15.401  12.841  0.00  0.00      C1   N
ATOM   1502  CA  THR 6 196      13.479  15.866  11.724  0.00  0.00      C1   C
ATOM   1503  C   THR 6 196      13.700  15.028  10.408  0.00  0.00      C1   C
ATOM   1504  O   THR 6 196      14.790  14.547  10.025  0.00  0.00      C1   O
ATOM   1505  CB  THR 6 196      13.637  17.439  11.570  0.00  0.00      C1   C
ATOM   1506  OG1 THR 6 196      13.604  18.126  12.882  0.00  0.00      C1   O
ATOM   1507  CG2 THR 6 196      12.414  17.950  10.705  0.00  0.00      C1   C
ATOM   1508  N   ASP 6 197      12.595  14.888   9.696  0.00  0.00      C1   N
ATOM   1509  CA  ASP 6 197      12.424  14.059   8.452  0.00  0.00      C1   C
ATOM   1510  C   ASP 6 197      12.859  14.777   7.214  0.00  0.00      C1   C
ATOM   1511  O   ASP 6 197      12.244  15.771   6.765  0.00  0.00      C1   O
ATOM   1512  CB  ASP 6 197      10.990  13.505   8.336  0.00  0.00      C1   C
ATOM   1513  CG  ASP 6 197       9.884  14.669   8.377  0.00  0.00      C1   C
ATOM   1514  OD1 ASP 6 197      10.041  15.487   9.348  0.00  0.00      C1   O
ATOM   1515  OD2 ASP 6 197       9.023  14.765   7.466  0.00  0.00      C1   O
ATOM   1516  N   THR 6 198      14.108  14.478   6.781  0.00  0.00      C1   N
ATOM   1517  CA  THR 6 198      14.813  15.139   5.617  0.00  0.00      C1   C
ATOM   1518  C   THR 6 198      14.439  14.490   4.282  0.00  0.00      C1   C
ATOM   1519  O   THR 6 198      14.731  13.305   4.069  0.00  0.00      C1   O
ATOM   1520  CB  THR 6 198      16.326  15.076   5.676  0.00  0.00      C1   C
ATOM   1521  OG1 THR 6 198      16.855  13.848   5.960  0.00  0.00      C1   O
ATOM   1522  CG2 THR 6 198      16.787  16.049   6.695  0.00  0.00      C1   C
ATOM   1523  N   THR 6 199      13.900  15.330   3.354  0.00  0.00      C1   N
ATOM   1524  CA  THR 6 199      13.459  15.080   1.966  0.00  0.00      C1   C
ATOM   1525  C   THR 6 199      14.557  14.529   1.110  0.00  0.00      C1   C
ATOM   1526  O   THR 6 199      15.711  15.002   1.075  0.00  0.00      C1   O
ATOM   1527  CB  THR 6 199      12.985  16.378   1.344  0.00  0.00      C1   C
ATOM   1528  OG1 THR 6 199      13.898  17.427   1.420  0.00  0.00      C1   O
ATOM   1529  CG2 THR 6 199      11.706  16.879   1.857  0.00  0.00      C1   C
ATOM   1530  N   ILE 6 200      14.263  13.517   0.294  0.00  0.00      C1   N
ATOM   1531  CA  ILE 6 200      15.154  12.671  -0.393  0.00  0.00      C1   C
ATOM   1532  C   ILE 6 200      15.272  13.187  -1.858  0.00  0.00      C1   C
ATOM   1533  O   ILE 6 200      14.335  12.846  -2.575  0.00  0.00      C1   O
ATOM   1534  CB  ILE 6 200      14.916  11.145  -0.177  0.00  0.00      C1   C
ATOM   1535  CG1 ILE 6 200      14.592  10.640   1.301  0.00  0.00      C1   C
ATOM   1536  CG2 ILE 6 200      16.286  10.413  -0.574  0.00  0.00      C1   C
ATOM   1537  CD1 ILE 6 200      14.006   9.303   1.340  0.00  0.00      C1   C
ATOM   1538  N   THR 6 201      16.218  14.050  -2.188  0.00  0.00      C1   N
ATOM   1539  CA  THR 6 201      16.358  14.847  -3.420  0.00  0.00      C1   C
ATOM   1540  C   THR 6 201      16.169  14.057  -4.733  0.00  0.00      C1   C
ATOM   1541  O   THR 6 201      15.306  14.396  -5.525  0.00  0.00      C1   O
ATOM   1542  CB  THR 6 201      17.745  15.478  -3.508  0.00  0.00      C1   C
ATOM   1543  OG1 THR 6 201      18.113  15.960  -2.217  0.00  0.00      C1   O
ATOM   1544  CG2 THR 6 201      17.857  16.653  -4.491  0.00  0.00      C1   C
ATOM   1545  N   VAL 6 202      16.808  12.862  -4.813  0.00  0.00      C1   N
ATOM   1546  CA  VAL 6 202      16.658  11.920  -5.968  0.00  0.00      C1   C
ATOM   1547  C   VAL 6 202      15.239  11.398  -6.053  0.00  0.00      C1   C
ATOM   1548  O   VAL 6 202      14.730  11.432  -7.161  0.00  0.00      C1   O
ATOM   1549  CB  VAL 6 202      17.796  10.826  -6.051  0.00  0.00      C1   C
ATOM   1550  CG1 VAL 6 202      17.454   9.645  -7.034  0.00  0.00      C1   C
ATOM   1551  CG2 VAL 6 202      19.123  11.361  -6.541  0.00  0.00      C1   C
ATOM   1552  N   ASN 6 203      14.654  10.914  -4.991  0.00  0.00      C1   N
ATOM   1553  CA  ASN 6 203      13.245  10.503  -4.973  0.00  0.00      C1   C
ATOM   1554  C   ASN 6 203      12.251  11.600  -5.465  0.00  0.00      C1   C
ATOM   1555  O   ASN 6 203      11.286  11.207  -6.130  0.00  0.00      C1   O
ATOM   1556  CB  ASN 6 203      12.893   9.903  -3.526  0.00  0.00      C1   C
ATOM   1557  CG  ASN 6 203      13.677   8.724  -3.088  0.00  0.00      C1   C
ATOM   1558  OD1 ASN 6 203      14.647   8.317  -3.762  0.00  0.00      C1   O
ATOM   1559  ND2 ASN 6 203      13.212   7.998  -2.088  0.00  0.00      C1   N
ATOM   1560  N   VAL 6 204      12.410  12.855  -5.065  0.00  0.00      C1   N
ATOM   1561  CA  VAL 6 204      11.687  14.017  -5.731  0.00  0.00      C1   C
ATOM   1562  C   VAL 6 204      11.966  14.012  -7.303  0.00  0.00      C1   C
ATOM   1563  O   VAL 6 204      10.995  14.067  -8.064  0.00  0.00      C1   O
ATOM   1564  CB  VAL 6 204      12.150  15.387  -5.149  0.00  0.00      C1   C
ATOM   1565  CG1 VAL 6 204      11.195  16.469  -5.749  0.00  0.00      C1   C
ATOM   1566  CG2 VAL 6 204      12.085  15.494  -3.648  0.00  0.00      C1   C
ATOM   1567  N   LEU 6 205      13.198  13.924  -7.785  0.00  0.00      C1   N
ATOM   1568  CA  LEU 6 205      13.508  13.763  -9.212  0.00  0.00      C1   C
ATOM   1569  C   LEU 6 205      12.888  12.566  -9.867  0.00  0.00      C1   C
ATOM   1570  O   LEU 6 205      12.212  12.709 -10.913  0.00  0.00      C1   O
ATOM   1571  CB  LEU 6 205      15.013  13.926  -9.464  0.00  0.00      C1   C
ATOM   1572  CG  LEU 6 205      15.367  15.410  -9.178  0.00  0.00      C1   C
ATOM   1573  CD1 LEU 6 205      16.894  15.656  -9.409  0.00  0.00      C1   C
ATOM   1574  CD2 LEU 6 205      14.888  16.323 -10.330  0.00  0.00      C1   C
ATOM   1575  N   ALA 6 206      12.789  11.446  -9.142  0.00  0.00      C1   N
ATOM   1576  CA  ALA 6 206      12.122  10.298  -9.673  0.00  0.00      C1   C
ATOM   1577  C   ALA 6 206      10.588  10.478  -9.726  0.00  0.00      C1   C
ATOM   1578  O   ALA 6 206      10.067  10.062 -10.765  0.00  0.00      C1   O
ATOM   1579  CB  ALA 6 206      12.482   9.063  -8.835  0.00  0.00      C1   C
ATOM   1580  N   TRP 6 207       9.867  10.939  -8.670  0.00  0.00      C1   N
ATOM   1581  CA  TRP 6 207       8.522  11.402  -8.874  0.00  0.00      C1   C
ATOM   1582  C   TRP 6 207       8.240  12.489  -9.981  0.00  0.00      C1   C
ATOM   1583  O   TRP 6 207       7.195  12.393 -10.657  0.00  0.00      C1   O
ATOM   1584  CB  TRP 6 207       8.034  11.804  -7.479  0.00  0.00      C1   C
ATOM   1585  CG  TRP 6 207       6.811  12.602  -7.341  0.00  0.00      C1   C
ATOM   1586  CD1 TRP 6 207       5.552  12.216  -7.201  0.00  0.00      C1   C
ATOM   1587  CD2 TRP 6 207       6.755  14.076  -7.322  0.00  0.00      C1   C
ATOM   1588  NE1 TRP 6 207       4.715  13.308  -7.028  0.00  0.00      C1   N
ATOM   1589  CE2 TRP 6 207       5.404  14.455  -6.967  0.00  0.00      C1   C
ATOM   1590  CE3 TRP 6 207       7.741  15.094  -7.309  0.00  0.00      C1   C
ATOM   1591  CZ2 TRP 6 207       5.024  15.798  -6.750  0.00  0.00      C1   C
ATOM   1592  CZ3 TRP 6 207       7.380  16.432  -7.048  0.00  0.00      C1   C
ATOM   1593  CH2 TRP 6 207       6.045  16.772  -6.788  0.00  0.00      C1   C
ATOM   1594  N   LEU 6 208       9.105  13.418 -10.254  0.00  0.00      C1   N
ATOM   1595  CA  LEU 6 208       9.103  14.241 -11.498  0.00  0.00      C1   C
ATOM   1596  C   LEU 6 208       9.148  13.374 -12.807  0.00  0.00      C1   C
ATOM   1597  O   LEU 6 208       8.335  13.560 -13.693  0.00  0.00      C1   O
ATOM   1598  CB  LEU 6 208      10.015  15.436 -11.476  0.00  0.00      C1   C
ATOM   1599  CG  LEU 6 208       9.540  16.569 -10.505  0.00  0.00      C1   C
ATOM   1600  CD1 LEU 6 208      10.225  17.902 -10.949  0.00  0.00      C1   C
ATOM   1601  CD2 LEU 6 208       8.046  16.771 -10.492  0.00  0.00      C1   C
ATOM   1602  N   TYR 6 209      10.117  12.461 -12.938  0.00  0.00      C1   N
ATOM   1603  CA  TYR 6 209      10.151  11.467 -14.030  0.00  0.00      C1   C
ATOM   1604  C   TYR 6 209       8.955  10.517 -14.139  0.00  0.00      C1   C
ATOM   1605  O   TYR 6 209       8.522  10.272 -15.279  0.00  0.00      C1   O
ATOM   1606  CB  TYR 6 209      11.456  10.647 -13.969  0.00  0.00      C1   C
ATOM   1607  CG  TYR 6 209      12.674  11.426 -14.496  0.00  0.00      C1   C
ATOM   1608  CD1 TYR 6 209      12.604  12.013 -15.768  0.00  0.00      C1   C
ATOM   1609  CD2 TYR 6 209      13.890  11.347 -13.768  0.00  0.00      C1   C
ATOM   1610  CE1 TYR 6 209      13.734  12.559 -16.169  0.00  0.00      C1   C
ATOM   1611  CE2 TYR 6 209      15.059  11.914 -14.272  0.00  0.00      C1   C
ATOM   1612  CZ  TYR 6 209      14.946  12.502 -15.536  0.00  0.00      C1   C
ATOM   1613  OH  TYR 6 209      16.063  13.265 -15.944  0.00  0.00      C1   O
ATOM   1614  N   ALA 6 210       8.270   9.996 -13.028  0.00  0.00      C1   N
ATOM   1615  CA  ALA 6 210       7.035   9.356 -12.945  0.00  0.00      C1   C
ATOM   1616  C   ALA 6 210       5.784  10.131 -13.479  0.00  0.00      C1   C
ATOM   1617  O   ALA 6 210       4.855   9.610 -14.131  0.00  0.00      C1   O
ATOM   1618  CB  ALA 6 210       6.757   8.839 -11.474  0.00  0.00      C1   C
ATOM   1619  N   ALA 6 211       5.907  11.476 -13.320  0.00  0.00      C1   N
ATOM   1620  CA  ALA 6 211       4.879  12.389 -13.820  0.00  0.00      C1   C
ATOM   1621  C   ALA 6 211       4.927  12.492 -15.328  0.00  0.00      C1   C
ATOM   1622  O   ALA 6 211       3.875  12.371 -16.013  0.00  0.00      C1   O
ATOM   1623  CB  ALA 6 211       5.092  13.778 -13.087  0.00  0.00      C1   C
ATOM   1624  N   VAL 6 212       6.135  12.561 -15.872  0.00  0.00      C1   N
ATOM   1625  CA  VAL 6 212       6.275  12.440 -17.378  0.00  0.00      C1   C
ATOM   1626  C   VAL 6 212       5.728  11.115 -18.052  0.00  0.00      C1   C
ATOM   1627  O   VAL 6 212       4.910  11.250 -18.996  0.00  0.00      C1   O
ATOM   1628  CB  VAL 6 212       7.759  12.654 -17.873  0.00  0.00      C1   C
ATOM   1629  CG1 VAL 6 212       7.819  12.915 -19.408  0.00  0.00      C1   C
ATOM   1630  CG2 VAL 6 212       8.627  13.769 -17.204  0.00  0.00      C1   C
ATOM   1631  N   ILE 6 213       5.947  10.004 -17.361  0.00  0.00      C1   N
ATOM   1632  CA  ILE 6 213       5.361   8.634 -17.632  0.00  0.00      C1   C
ATOM   1633  C   ILE 6 213       3.864   8.612 -17.552  0.00  0.00      C1   C
ATOM   1634  O   ILE 6 213       3.262   8.049 -18.444  0.00  0.00      C1   O
ATOM   1635  CB  ILE 6 213       6.034   7.468 -16.818  0.00  0.00      C1   C
ATOM   1636  CG1 ILE 6 213       7.419   7.268 -17.444  0.00  0.00      C1   C
ATOM   1637  CG2 ILE 6 213       5.186   6.192 -16.811  0.00  0.00      C1   C
ATOM   1638  CD1 ILE 6 213       8.312   6.154 -16.945  0.00  0.00      C1   C
ATOM   1639  N   ASN 6 214       3.215   9.273 -16.618  0.00  0.00      C1   N
ATOM   1640  CA  ASN 6 214       1.764   9.456 -16.597  0.00  0.00      C1   C
ATOM   1641  C   ASN 6 214       1.154  10.465 -17.533  0.00  0.00      C1   C
ATOM   1642  O   ASN 6 214      -0.022  10.671 -17.631  0.00  0.00      C1   O
ATOM   1643  CB  ASN 6 214       1.117   9.651 -15.167  0.00  0.00      C1   C
ATOM   1644  CG  ASN 6 214       1.310   8.453 -14.306  0.00  0.00      C1   C
ATOM   1645  OD1 ASN 6 214       0.641   7.421 -14.481  0.00  0.00      C1   O
ATOM   1646  ND2 ASN 6 214       2.464   8.298 -13.688  0.00  0.00      C1   N
ATOM   1647  N   GLY 6 215       2.081  11.157 -18.312  0.00  0.00      C1   N
ATOM   1648  CA  GLY 6 215       1.637  12.089 -19.361  0.00  0.00      C1   C
ATOM   1649  C   GLY 6 215       2.020  13.575 -19.276  0.00  0.00      C1   C
ATOM   1650  O   GLY 6 215       2.066  14.373 -20.177  0.00  0.00      C1   O
ATOM   1651  N   ASP 6 216       2.227  14.067 -18.053  0.00  0.00      C1   N
ATOM   1652  CA  ASP 6 216       2.490  15.415 -17.636  0.00  0.00      C1   C
ATOM   1653  C   ASP 6 216       3.917  15.923 -17.878  0.00  0.00      C1   C
ATOM   1654  O   ASP 6 216       4.970  15.381 -17.641  0.00  0.00      C1   O
ATOM   1655  CB  ASP 6 216       1.984  15.516 -16.205  0.00  0.00      C1   C
ATOM   1656  CG  ASP 6 216       0.530  15.061 -15.887  0.00  0.00      C1   C
ATOM   1657  OD1 ASP 6 216       0.299  14.900 -14.680  0.00  0.00      C1   O
ATOM   1658  OD2 ASP 6 216      -0.271  14.694 -16.786  0.00  0.00      C1   O
ATOM   1659  N   ARG 6 217       3.919  17.198 -18.353  0.00  0.00      C1   N
ATOM   1660  CA  ARG 6 217       5.030  18.006 -18.902  0.00  0.00      C1   C
ATOM   1661  C   ARG 6 217       5.023  19.523 -18.565  0.00  0.00      C1   C
ATOM   1662  O   ARG 6 217       6.048  20.213 -18.626  0.00  0.00      C1   O
ATOM   1663  CB  ARG 6 217       5.194  17.782 -20.460  0.00  0.00      C1   C
ATOM   1664  CG  ARG 6 217       5.118  16.333 -20.925  0.00  0.00      C1   C
ATOM   1665  CD  ARG 6 217       5.347  16.125 -22.418  0.00  0.00      C1   C
ATOM   1666  NE  ARG 6 217       6.768  16.116 -22.821  0.00  0.00      C1   N
ATOM   1667  CZ  ARG 6 217       7.465  15.079 -23.167  0.00  0.00      C1   C
ATOM   1668  NH1 ARG 6 217       8.548  15.169 -23.855  0.00  0.00      C1   N
ATOM   1669  NH2 ARG 6 217       7.079  13.858 -22.908  0.00  0.00      C1   N
ATOM   1670  N   TRP 6 218       3.957  20.120 -18.059  0.00  0.00      C1   N
ATOM   1671  CA  TRP 6 218       3.841  21.567 -17.668  0.00  0.00      C1   C
ATOM   1672  C   TRP 6 218       4.984  22.178 -16.889  0.00  0.00      C1   C
ATOM   1673  O   TRP 6 218       5.448  23.329 -17.136  0.00  0.00      C1   O
ATOM   1674  CB  TRP 6 218       2.529  21.874 -17.045  0.00  0.00      C1   C
ATOM   1675  CG  TRP 6 218       2.296  21.281 -15.734  0.00  0.00      C1   C
ATOM   1676  CD1 TRP 6 218       1.552  20.230 -15.406  0.00  0.00      C1   C
ATOM   1677  CD2 TRP 6 218       2.809  21.833 -14.490  0.00  0.00      C1   C
ATOM   1678  NE1 TRP 6 218       1.567  20.041 -14.059  0.00  0.00      C1   N
ATOM   1679  CE2 TRP 6 218       2.303  21.024 -13.463  0.00  0.00      C1   C
ATOM   1680  CE3 TRP 6 218       3.580  22.950 -14.107  0.00  0.00      C1   C
ATOM   1681  CZ2 TRP 6 218       2.645  21.256 -12.111  0.00  0.00      C1   C
ATOM   1682  CZ3 TRP 6 218       3.917  23.221 -12.760  0.00  0.00      C1   C
ATOM   1683  CH2 TRP 6 218       3.555  22.297 -11.742  0.00  0.00      C1   C
ATOM   1684  N   PHE 6 219       5.579  21.466 -15.941  0.00  0.00      C1   N
ATOM   1685  CA  PHE 6 219       6.703  21.756 -15.034  0.00  0.00      C1   C
ATOM   1686  C   PHE 6 219       8.114  21.714 -15.712  0.00  0.00      C1   C
ATOM   1687  O   PHE 6 219       9.120  21.969 -15.030  0.00  0.00      C1   O
ATOM   1688  CB  PHE 6 219       6.609  20.902 -13.740  0.00  0.00      C1   C
ATOM   1689  CG  PHE 6 219       6.597  19.377 -13.981  0.00  0.00      C1   C
ATOM   1690  CD1 PHE 6 219       7.828  18.645 -14.103  0.00  0.00      C1   C
ATOM   1691  CD2 PHE 6 219       5.427  18.780 -14.320  0.00  0.00      C1   C
ATOM   1692  CE1 PHE 6 219       7.798  17.296 -14.282  0.00  0.00      C1   C
ATOM   1693  CE2 PHE 6 219       5.391  17.352 -14.580  0.00  0.00      C1   C
ATOM   1694  CZ  PHE 6 219       6.611  16.631 -14.587  0.00  0.00      C1   C
ATOM   1695  N   LEU 6 220       8.260  21.227 -16.924  0.00  0.00      C1   N
ATOM   1696  CA  LEU 6 220       9.513  21.178 -17.713  0.00  0.00      C1   C
ATOM   1697  C   LEU 6 220      10.064  22.593 -18.103  0.00  0.00      C1   C
ATOM   1698  O   LEU 6 220       9.640  23.300 -19.009  0.00  0.00      C1   O
ATOM   1699  CB  LEU 6 220       9.298  20.179 -18.874  0.00  0.00      C1   C
ATOM   1700  CG  LEU 6 220       8.933  18.708 -18.439  0.00  0.00      C1   C
ATOM   1701  CD1 LEU 6 220       8.817  17.912 -19.712  0.00  0.00      C1   C
ATOM   1702  CD2 LEU 6 220       9.860  17.917 -17.456  0.00  0.00      C1   C
ATOM   1703  N   ASN 6 221      11.119  22.957 -17.428  0.00  0.00      C1   N
ATOM   1704  CA  ASN 6 221      11.962  24.112 -17.658  0.00  0.00      C1   C
ATOM   1705  C   ASN 6 221      12.818  23.886 -18.882  0.00  0.00      C1   C
ATOM   1706  O   ASN 6 221      13.671  22.964 -18.968  0.00  0.00      C1   O
ATOM   1707  CB  ASN 6 221      12.838  24.465 -16.422  0.00  0.00      C1   C
ATOM   1708  CG  ASN 6 221      13.245  25.915 -16.472  0.00  0.00      C1   C
ATOM   1709  OD1 ASN 6 221      12.906  26.563 -17.416  0.00  0.00      C1   O
ATOM   1710  ND2 ASN 6 221      13.938  26.387 -15.420  0.00  0.00      C1   N
ATOM   1711  N   ARG 6 222      12.636  24.749 -19.848  0.00  0.00      C1   N
ATOM   1712  CA  ARG 6 222      13.510  24.752 -21.035  0.00  0.00      C1   C
ATOM   1713  C   ARG 6 222      14.889  25.425 -20.812  0.00  0.00      C1   C
ATOM   1714  O   ARG 6 222      15.829  25.206 -21.589  0.00  0.00      C1   O
ATOM   1715  CB  ARG 6 222      12.762  25.345 -22.225  0.00  0.00      C1   C
ATOM   1716  CG  ARG 6 222      11.525  24.480 -22.673  0.00  0.00      C1   C
ATOM   1717  CD  ARG 6 222      11.812  23.004 -22.947  0.00  0.00      C1   C
ATOM   1718  NE  ARG 6 222      10.729  22.281 -23.720  0.00  0.00      C1   N
ATOM   1719  CZ  ARG 6 222      10.569  20.998 -23.679  0.00  0.00      C1   C
ATOM   1720  NH1 ARG 6 222      11.111  20.137 -22.870  0.00  0.00      C1   N
ATOM   1721  NH2 ARG 6 222       9.688  20.502 -24.497  0.00  0.00      C1   N
ATOM   1722  N   PHE 6 223      14.949  26.372 -19.843  0.00  0.00      C1   N
ATOM   1723  CA  PHE 6 223      16.151  27.245 -19.422  0.00  0.00      C1   C
ATOM   1724  C   PHE 6 223      17.229  26.379 -18.802  0.00  0.00      C1   C
ATOM   1725  O   PHE 6 223      17.010  25.558 -17.870  0.00  0.00      C1   O
ATOM   1726  CB  PHE 6 223      15.796  28.461 -18.534  0.00  0.00      C1   C
ATOM   1727  CG  PHE 6 223      17.012  29.238 -18.155  0.00  0.00      C1   C
ATOM   1728  CD1 PHE 6 223      17.801  29.001 -17.074  0.00  0.00      C1   C
ATOM   1729  CD2 PHE 6 223      17.325  30.264 -19.023  0.00  0.00      C1   C
ATOM   1730  CE1 PHE 6 223      18.826  29.914 -16.707  0.00  0.00      C1   C
ATOM   1731  CE2 PHE 6 223      18.417  31.126 -18.777  0.00  0.00      C1   C
ATOM   1732  CZ  PHE 6 223      19.142  30.969 -17.575  0.00  0.00      C1   C
ATOM   1733  N   THR 6 224      18.512  26.542 -19.193  0.00  0.00      C1   N
ATOM   1734  CA  THR 6 224      19.465  25.481 -18.886  0.00  0.00      C1   C
ATOM   1735  C   THR 6 224      20.585  25.933 -17.943  0.00  0.00      C1   C
ATOM   1736  O   THR 6 224      21.189  26.983 -18.044  0.00  0.00      C1   O
ATOM   1737  CB  THR 6 224      20.038  24.878 -20.210  0.00  0.00      C1   C
ATOM   1738  OG1 THR 6 224      20.488  25.797 -21.163  0.00  0.00      C1   O
ATOM   1739  CG2 THR 6 224      19.018  23.942 -20.926  0.00  0.00      C1   C
ATOM   1740  N   THR 6 225      20.826  25.033 -17.047  0.00  0.00      C1   N
ATOM   1741  CA  THR 6 225      21.755  25.147 -15.886  0.00  0.00      C1   C
ATOM   1742  C   THR 6 225      22.453  23.878 -15.426  0.00  0.00      C1   C
ATOM   1743  O   THR 6 225      22.063  22.757 -15.717  0.00  0.00      C1   O
ATOM   1744  CB  THR 6 225      21.010  25.747 -14.630  0.00  0.00      C1   C
ATOM   1745  OG1 THR 6 225      19.802  25.099 -14.479  0.00  0.00      C1   O
ATOM   1746  CG2 THR 6 225      20.794  27.251 -14.643  0.00  0.00      C1   C
ATOM   1747  N   THR 6 226      23.675  24.076 -14.798  0.00  0.00      C1   N
ATOM   1748  CA  THR 6 226      24.631  23.029 -14.341  0.00  0.00      C1   C
ATOM   1749  C   THR 6 226      24.198  22.218 -13.157  0.00  0.00      C1   C
ATOM   1750  O   THR 6 226      23.209  22.652 -12.517  0.00  0.00      C1   O
ATOM   1751  CB  THR 6 226      26.021  23.731 -14.183  0.00  0.00      C1   C
ATOM   1752  OG1 THR 6 226      26.102  24.847 -13.280  0.00  0.00      C1   O
ATOM   1753  CG2 THR 6 226      26.560  24.290 -15.461  0.00  0.00      C1   C
ATOM   1754  N   LEU 6 227      24.972  21.217 -12.725  0.00  0.00      C1   N
ATOM   1755  CA  LEU 6 227      24.786  20.538 -11.418  0.00  0.00      C1   C
ATOM   1756  C   LEU 6 227      24.961  21.496 -10.230  0.00  0.00      C1   C
ATOM   1757  O   LEU 6 227      24.202  21.450  -9.303  0.00  0.00      C1   O
ATOM   1758  CB  LEU 6 227      25.726  19.301 -11.405  0.00  0.00      C1   C
ATOM   1759  CG  LEU 6 227      25.397  18.258 -10.291  0.00  0.00      C1   C
ATOM   1760  CD1 LEU 6 227      24.097  17.541 -10.566  0.00  0.00      C1   C
ATOM   1761  CD2 LEU 6 227      26.482  17.095 -10.353  0.00  0.00      C1   C
ATOM   1762  N   ASN 6 228      25.944  22.401 -10.233  0.00  0.00      C1   N
ATOM   1763  CA  ASN 6 228      26.201  23.466  -9.254  0.00  0.00      C1   C
ATOM   1764  C   ASN 6 228      25.074  24.461  -9.112  0.00  0.00      C1   C
ATOM   1765  O   ASN 6 228      24.849  24.893  -8.001  0.00  0.00      C1   O
ATOM   1766  CB  ASN 6 228      27.577  24.096  -9.508  0.00  0.00      C1   C
ATOM   1767  CG  ASN 6 228      28.022  24.844  -8.260  0.00  0.00      C1   C
ATOM   1768  ND2 ASN 6 228      28.265  26.118  -8.363  0.00  0.00      C1   N
ATOM   1769  OD1 ASN 6 228      28.287  24.310  -7.211  0.00  0.00      C1   O
ATOM   1770  N   ASP 6 229      24.538  24.964 -10.213  0.00  0.00      C1   N
ATOM   1771  CA  ASP 6 229      23.405  25.783 -10.194  0.00  0.00      C1   C
ATOM   1772  C   ASP 6 229      22.137  25.218  -9.663  0.00  0.00      C1   C
ATOM   1773  O   ASP 6 229      21.439  25.923  -9.049  0.00  0.00      C1   O
ATOM   1774  CB  ASP 6 229      23.233  26.414 -11.596  0.00  0.00      C1   C
ATOM   1775  CG  ASP 6 229      24.236  27.408 -11.998  0.00  0.00      C1   C
ATOM   1776  OD1 ASP 6 229      24.924  28.031 -11.131  0.00  0.00      C1   O
ATOM   1777  OD2 ASP 6 229      24.360  27.700 -13.168  0.00  0.00      C1   O
ATOM   1778  N   PHE 6 230      21.897  23.916  -9.747  0.00  0.00      C1   N
ATOM   1779  CA  PHE 6 230      20.971  23.153  -8.905  0.00  0.00      C1   C
ATOM   1780  C   PHE 6 230      21.424  22.830  -7.449  0.00  0.00      C1   C
ATOM   1781  O   PHE 6 230      20.674  23.090  -6.475  0.00  0.00      C1   O
ATOM   1782  CB  PHE 6 230      20.503  21.861  -9.547  0.00  0.00      C1   C
ATOM   1783  CG  PHE 6 230      19.631  21.001  -8.584  0.00  0.00      C1   C
ATOM   1784  CD1 PHE 6 230      20.143  20.181  -7.600  0.00  0.00      C1   C
ATOM   1785  CD2 PHE 6 230      18.200  21.281  -8.634  0.00  0.00      C1   C
ATOM   1786  CE1 PHE 6 230      19.289  19.561  -6.679  0.00  0.00      C1   C
ATOM   1787  CE2 PHE 6 230      17.376  20.662  -7.740  0.00  0.00      C1   C
ATOM   1788  CZ  PHE 6 230      17.874  19.836  -6.756  0.00  0.00      C1   C
ATOM   1789  N   ASN 6 231      22.604  22.374  -7.232  0.00  0.00      C1   N
ATOM   1790  CA  ASN 6 231      23.208  22.200  -5.844  0.00  0.00      C1   C
ATOM   1791  C   ASN 6 231      23.180  23.509  -5.016  0.00  0.00      C1   C
ATOM   1792  O   ASN 6 231      23.041  23.429  -3.810  0.00  0.00      C1   O
ATOM   1793  CB  ASN 6 231      24.629  21.683  -6.082  0.00  0.00      C1   C
ATOM   1794  CG  ASN 6 231      24.527  20.236  -6.383  0.00  0.00      C1   C
ATOM   1795  OD1 ASN 6 231      23.492  19.560  -6.285  0.00  0.00      C1   O
ATOM   1796  ND2 ASN 6 231      25.663  19.676  -6.725  0.00  0.00      C1   N
ATOM   1797  N   LEU 6 232      23.352  24.687  -5.605  0.00  0.00      C1   N
ATOM   1798  CA  LEU 6 232      23.110  25.980  -4.902  0.00  0.00      C1   C
ATOM   1799  C   LEU 6 232      21.629  26.119  -4.417  0.00  0.00      C1   C
ATOM   1800  O   LEU 6 232      21.450  26.391  -3.269  0.00  0.00      C1   O
ATOM   1801  CB  LEU 6 232      23.593  27.064  -5.885  0.00  0.00      C1   C
ATOM   1802  CG  LEU 6 232      25.127  27.388  -5.779  0.00  0.00      C1   C
ATOM   1803  CD1 LEU 6 232      25.422  28.504  -6.821  0.00  0.00      C1   C
ATOM   1804  CD2 LEU 6 232      25.547  27.822  -4.404  0.00  0.00      C1   C
ATOM   1805  N   VAL 6 233      20.605  25.764  -5.237  0.00  0.00      C1   N
ATOM   1806  CA  VAL 6 233      19.193  25.868  -4.901  0.00  0.00      C1   C
ATOM   1807  C   VAL 6 233      18.821  24.712  -3.845  0.00  0.00      C1   C
ATOM   1808  O   VAL 6 233      17.989  24.999  -2.979  0.00  0.00      C1   O
ATOM   1809  CB  VAL 6 233      18.250  25.922  -6.149  0.00  0.00      C1   C
ATOM   1810  CG1 VAL 6 233      16.825  25.317  -6.121  0.00  0.00      C1   C
ATOM   1811  CG2 VAL 6 233      18.057  27.355  -6.606  0.00  0.00      C1   C
ATOM   1812  N   ALA 6 234      19.421  23.541  -3.940  0.00  0.00      C1   N
ATOM   1813  CA  ALA 6 234      19.526  22.564  -2.952  0.00  0.00      C1   C
ATOM   1814  C   ALA 6 234      19.989  23.107  -1.610  0.00  0.00      C1   C
ATOM   1815  O   ALA 6 234      19.170  22.987  -0.692  0.00  0.00      C1   O
ATOM   1816  CB  ALA 6 234      20.328  21.420  -3.473  0.00  0.00      C1   C
ATOM   1817  N   MET 6 235      21.117  23.830  -1.535  0.00  0.00      C1   N
ATOM   1818  CA  MET 6 235      21.486  24.508  -0.332  0.00  0.00      C1   C
ATOM   1819  C   MET 6 235      20.498  25.534   0.199  0.00  0.00      C1   C
ATOM   1820  O   MET 6 235      20.086  25.423   1.352  0.00  0.00      C1   O
ATOM   1821  CB  MET 6 235      22.828  25.251  -0.592  0.00  0.00      C1   C
ATOM   1822  CG  MET 6 235      23.902  24.877   0.437  0.00  0.00      C1   C
ATOM   1823  SD  MET 6 235      23.491  25.238   2.129  0.00  0.00      C1   S
ATOM   1824  CE  MET 6 235      24.897  24.843   3.072  0.00  0.00      C1   C
ATOM   1825  N   LYS 6 236      20.161  26.578  -0.652  0.00  0.00      C1   N
ATOM   1826  CA  LYS 6 236      19.163  27.554  -0.172  0.00  0.00      C1   C
ATOM   1827  C   LYS 6 236      17.832  26.970   0.370  0.00  0.00      C1   C
ATOM   1828  O   LYS 6 236      17.204  27.485   1.261  0.00  0.00      C1   O
ATOM   1829  CB  LYS 6 236      18.872  28.473  -1.415  0.00  0.00      C1   C
ATOM   1830  CG  LYS 6 236      17.772  29.478  -1.052  0.00  0.00      C1   C
ATOM   1831  CD  LYS 6 236      17.629  30.410  -2.278  0.00  0.00      C1   C
ATOM   1832  CE  LYS 6 236      16.563  31.470  -2.143  0.00  0.00      C1   C
ATOM   1833  NZ  LYS 6 236      16.578  32.393  -3.298  0.00  0.00      C1   N
ATOM   1834  N   TYR 6 237      17.199  26.020  -0.353  0.00  0.00      C1   N
ATOM   1835  CA  TYR 6 237      15.909  25.435  -0.017  0.00  0.00      C1   C
ATOM   1836  C   TYR 6 237      15.950  24.156   0.850  0.00  0.00      C1   C
ATOM   1837  O   TYR 6 237      14.894  23.630   1.229  0.00  0.00      C1   O
ATOM   1838  CB  TYR 6 237      15.104  25.323  -1.336  0.00  0.00      C1   C
ATOM   1839  CG  TYR 6 237      14.713  26.658  -1.962  0.00  0.00      C1   C
ATOM   1840  CD1 TYR 6 237      13.748  27.394  -1.209  0.00  0.00      C1   C
ATOM   1841  CD2 TYR 6 237      15.330  27.212  -3.047  0.00  0.00      C1   C
ATOM   1842  CE1 TYR 6 237      13.327  28.709  -1.583  0.00  0.00      C1   C
ATOM   1843  CE2 TYR 6 237      14.850  28.448  -3.461  0.00  0.00      C1   C
ATOM   1844  CZ  TYR 6 237      13.861  29.197  -2.771  0.00  0.00      C1   C
ATOM   1845  OH  TYR 6 237      13.534  30.424  -3.277  0.00  0.00      C1   O
ATOM   1846  N   ASN 6 238      17.079  23.703   1.359  0.00  0.00      C1   N
ATOM   1847  CA  ASN 6 238      17.251  22.737   2.460  0.00  0.00      C1   C
ATOM   1848  C   ASN 6 238      17.169  21.345   2.069  0.00  0.00      C1   C
ATOM   1849  O   ASN 6 238      16.587  20.500   2.658  0.00  0.00      C1   O
ATOM   1850  CB  ASN 6 238      16.552  23.224   3.775  0.00  0.00      C1   C
ATOM   1851  CG  ASN 6 238      16.946  24.647   4.157  0.00  0.00      C1   C
ATOM   1852  ND2 ASN 6 238      15.988  25.287   4.773  0.00  0.00      C1   N
ATOM   1853  OD1 ASN 6 238      18.046  25.124   3.967  0.00  0.00      C1   O
ATOM   1854  N   TYR 6 239      17.903  21.095   0.994  0.00  0.00      C1   N
ATOM   1855  CA  TYR 6 239      18.159  19.821   0.303  0.00  0.00      C1   C
ATOM   1856  C   TYR 6 239      19.701  19.467   0.270  0.00  0.00      C1   C
ATOM   1857  O   TYR 6 239      20.573  20.318   0.234  0.00  0.00      C1   O
ATOM   1858  CB  TYR 6 239      17.594  19.780  -1.118  0.00  0.00      C1   C
ATOM   1859  CG  TYR 6 239      16.080  19.454  -1.154  0.00  0.00      C1   C
ATOM   1860  CD1 TYR 6 239      15.569  18.178  -1.492  0.00  0.00      C1   C
ATOM   1861  CD2 TYR 6 239      15.208  20.458  -0.648  0.00  0.00      C1   C
ATOM   1862  CE1 TYR 6 239      14.164  18.018  -1.619  0.00  0.00      C1   C
ATOM   1863  CE2 TYR 6 239      13.796  20.176  -0.618  0.00  0.00      C1   C
ATOM   1864  CZ  TYR 6 239      13.350  19.000  -1.181  0.00  0.00      C1   C
ATOM   1865  OH  TYR 6 239      12.014  18.666  -1.071  0.00  0.00      C1   O
ATOM   1866  N   GLU 6 240      19.961  18.124   0.327  0.00  0.00      C1   N
ATOM   1867  CA  GLU 6 240      21.313  17.653   0.078  0.00  0.00      C1   C
ATOM   1868  C   GLU 6 240      21.679  17.799  -1.493  0.00  0.00      C1   C
ATOM   1869  O   GLU 6 240      20.864  17.368  -2.310  0.00  0.00      C1   O
ATOM   1870  CB  GLU 6 240      21.344  16.220   0.570  0.00  0.00      C1   C
ATOM   1871  CG  GLU 6 240      22.770  15.676   0.471  0.00  0.00      C1   C
ATOM   1872  CD  GLU 6 240      23.792  16.401   1.381  0.00  0.00      C1   C
ATOM   1873  OE1 GLU 6 240      25.006  16.440   1.093  0.00  0.00      C1   O
ATOM   1874  OE2 GLU 6 240      23.363  17.042   2.406  0.00  0.00      C1   O
ATOM   1875  N   PRO 6 241      22.785  18.409  -1.906  0.00  0.00      C1   N
ATOM   1876  CA  PRO 6 241      23.268  18.582  -3.318  0.00  0.00      C1   C
ATOM   1877  C   PRO 6 241      23.440  17.168  -3.959  0.00  0.00      C1   C
ATOM   1878  O   PRO 6 241      23.704  16.214  -3.286  0.00  0.00      C1   O
ATOM   1879  CB  PRO 6 241      24.680  19.159  -3.188  0.00  0.00      C1   C
ATOM   1880  CG  PRO 6 241      25.076  18.916  -1.770  0.00  0.00      C1   C
ATOM   1881  CD  PRO 6 241      23.734  19.097  -1.096  0.00  0.00      C1   C
ATOM   1882  N   LEU 6 242      23.186  17.115  -5.236  0.00  0.00      C1   N
ATOM   1883  CA  LEU 6 242      23.458  15.958  -6.107  0.00  0.00      C1   C
ATOM   1884  C   LEU 6 242      24.970  15.713  -6.506  0.00  0.00      C1   C
ATOM   1885  O   LEU 6 242      25.737  16.683  -6.721  0.00  0.00      C1   O
ATOM   1886  CB  LEU 6 242      22.635  16.223  -7.341  0.00  0.00      C1   C
ATOM   1887  CG  LEU 6 242      21.103  16.002  -7.181  0.00  0.00      C1   C
ATOM   1888  CD1 LEU 6 242      20.207  16.564  -8.262  0.00  0.00      C1   C
ATOM   1889  CD2 LEU 6 242      20.818  14.562  -7.001  0.00  0.00      C1   C
ATOM   1890  N   THR 6 243      25.375  14.474  -6.569  0.00  0.00      C1   N
ATOM   1891  CA  THR 6 243      26.749  14.045  -6.912  0.00  0.00      C1   C
ATOM   1892  C   THR 6 243      26.820  13.570  -8.375  0.00  0.00      C1   C
ATOM   1893  O   THR 6 243      25.838  13.275  -9.009  0.00  0.00      C1   O
ATOM   1894  CB  THR 6 243      27.246  12.936  -6.007  0.00  0.00      C1   C
ATOM   1895  OG1 THR 6 243      26.379  11.841  -6.129  0.00  0.00      C1   O
ATOM   1896  CG2 THR 6 243      27.100  13.345  -4.581  0.00  0.00      C1   C
ATOM   1897  N   GLN 6 244      28.050  13.169  -8.830  0.00  0.00      C1   N
ATOM   1898  CA  GLN 6 244      28.221  12.297 -10.010  0.00  0.00      C1   C
ATOM   1899  C   GLN 6 244      27.494  11.001 -10.078  0.00  0.00      C1   C
ATOM   1900  O   GLN 6 244      26.785  10.708 -11.052  0.00  0.00      C1   O
ATOM   1901  CB  GLN 6 244      29.775  12.005 -10.002  0.00  0.00      C1   C
ATOM   1902  CG  GLN 6 244      30.201  11.384 -11.310  0.00  0.00      C1   C
ATOM   1903  CD  GLN 6 244      29.875  12.270 -12.506  0.00  0.00      C1   C
ATOM   1904  OE1 GLN 6 244      30.632  13.207 -12.886  0.00  0.00      C1   O
ATOM   1905  NE2 GLN 6 244      28.719  12.223 -13.124  0.00  0.00      C1   N
ATOM   1906  N   ASP 6 245      27.590  10.222  -8.993  0.00  0.00      C1   N
ATOM   1907  CA  ASP 6 245      26.829   8.985  -8.838  0.00  0.00      C1   C
ATOM   1908  C   ASP 6 245      25.276   9.149  -8.742  0.00  0.00      C1   C
ATOM   1909  O   ASP 6 245      24.533   8.277  -9.175  0.00  0.00      C1   O
ATOM   1910  CB  ASP 6 245      27.341   8.075  -7.657  0.00  0.00      C1   C
ATOM   1911  CG  ASP 6 245      27.180   6.544  -7.761  0.00  0.00      C1   C
ATOM   1912  OD1 ASP 6 245      27.355   5.962  -8.846  0.00  0.00      C1   O
ATOM   1913  OD2 ASP 6 245      26.813   5.881  -6.744  0.00  0.00      C1   O
ATOM   1914  N   HIS 6 246      24.776  10.314  -8.254  0.00  0.00      C1   N
ATOM   1915  CA  HIS 6 246      23.348  10.642  -8.274  0.00  0.00      C1   C
ATOM   1916  C   HIS 6 246      22.883  10.846  -9.686  0.00  0.00      C1   C
ATOM   1917  O   HIS 6 246      21.856  10.295  -9.977  0.00  0.00      C1   O
ATOM   1918  CB  HIS 6 246      23.031  11.810  -7.307  0.00  0.00      C1   C
ATOM   1919  CG  HIS 6 246      23.083  11.623  -5.771  0.00  0.00      C1   C
ATOM   1920  ND1 HIS 6 246      23.201  12.570  -4.753  0.00  0.00      C1   N
ATOM   1921  CD2 HIS 6 246      22.751  10.453  -5.173  0.00  0.00      C1   C
ATOM   1922  CE1 HIS 6 246      23.091  11.973  -3.548  0.00  0.00      C1   C
ATOM   1923  NE2 HIS 6 246      22.878  10.684  -3.754  0.00  0.00      C1   N
ATOM   1924  N   VAL 6 247      23.548  11.702 -10.529  0.00  0.00      C1   N
ATOM   1925  CA  VAL 6 247      23.277  11.778 -11.960  0.00  0.00      C1   C
ATOM   1926  C   VAL 6 247      23.349  10.396 -12.638  0.00  0.00      C1   C
ATOM   1927  O   VAL 6 247      22.506  10.072 -13.518  0.00  0.00      C1   O
ATOM   1928  CB  VAL 6 247      24.037  12.895 -12.623  0.00  0.00      C1   C
ATOM   1929  CG1 VAL 6 247      24.067  12.992 -14.141  0.00  0.00      C1   C
ATOM   1930  CG2 VAL 6 247      23.370  14.173 -12.053  0.00  0.00      C1   C
ATOM   1931  N   ASP 6 248      24.356   9.519 -12.307  0.00  0.00      C1   N
ATOM   1932  CA  ASP 6 248      24.522   8.154 -12.825  0.00  0.00      C1   C
ATOM   1933  C   ASP 6 248      23.341   7.267 -12.569  0.00  0.00      C1   C
ATOM   1934  O   ASP 6 248      22.849   6.612 -13.517  0.00  0.00      C1   O
ATOM   1935  CB  ASP 6 248      25.860   7.450 -12.519  0.00  0.00      C1   C
ATOM   1936  CG  ASP 6 248      27.086   8.173 -13.021  0.00  0.00      C1   C
ATOM   1937  OD1 ASP 6 248      26.912   8.910 -13.961  0.00  0.00      C1   O
ATOM   1938  OD2 ASP 6 248      28.213   7.869 -12.545  0.00  0.00      C1   O
ATOM   1939  N   ILE 6 249      22.980   7.106 -11.319  0.00  0.00      C1   N
ATOM   1940  CA  ILE 6 249      21.659   6.574 -10.929  0.00  0.00      C1   C
ATOM   1941  C   ILE 6 249      20.427   7.167 -11.657  0.00  0.00      C1   C
ATOM   1942  O   ILE 6 249      19.434   6.411 -11.828  0.00  0.00      C1   O
ATOM   1943  CB  ILE 6 249      21.564   6.807  -9.404  0.00  0.00      C1   C
ATOM   1944  CG1 ILE 6 249      22.422   5.698  -8.699  0.00  0.00      C1   C
ATOM   1945  CG2 ILE 6 249      20.059   6.638  -8.914  0.00  0.00      C1   C
ATOM   1946  CD1 ILE 6 249      22.883   5.996  -7.311  0.00  0.00      C1   C
ATOM   1947  N   LEU 6 250      20.298   8.473 -11.883  0.00  0.00      C1   N
ATOM   1948  CA  LEU 6 250      19.137   9.139 -12.619  0.00  0.00      C1   C
ATOM   1949  C   LEU 6 250      19.240   8.908 -14.187  0.00  0.00      C1   C
ATOM   1950  O   LEU 6 250      18.215   9.053 -14.834  0.00  0.00      C1   O
ATOM   1951  CB  LEU 6 250      19.007  10.620 -12.256  0.00  0.00      C1   C
ATOM   1952  CG  LEU 6 250      18.321  10.938 -10.953  0.00  0.00      C1   C
ATOM   1953  CD1 LEU 6 250      18.154  12.404 -10.687  0.00  0.00      C1   C
ATOM   1954  CD2 LEU 6 250      16.918  10.232 -10.853  0.00  0.00      C1   C
ATOM   1955  N   GLY 6 251      20.431   8.505 -14.669  0.00  0.00      C1   N
ATOM   1956  CA  GLY 6 251      20.744   8.403 -16.086  0.00  0.00      C1   C
ATOM   1957  C   GLY 6 251      19.827   7.401 -16.846  0.00  0.00      C1   C
ATOM   1958  O   GLY 6 251      19.240   7.880 -17.802  0.00  0.00      C1   O
ATOM   1959  N   PRO 6 252      19.671   6.102 -16.472  0.00  0.00      C1   N
ATOM   1960  CA  PRO 6 252      18.830   5.132 -17.161  0.00  0.00      C1   C
ATOM   1961  C   PRO 6 252      17.417   5.685 -17.239  0.00  0.00      C1   C
ATOM   1962  O   PRO 6 252      16.774   5.698 -18.253  0.00  0.00      C1   O
ATOM   1963  CB  PRO 6 252      18.998   3.779 -16.531  0.00  0.00      C1   C
ATOM   1964  CG  PRO 6 252      20.403   3.846 -15.966  0.00  0.00      C1   C
ATOM   1965  CD  PRO 6 252      20.594   5.346 -15.569  0.00  0.00      C1   C
ATOM   1966  N   LEU 6 253      16.771   6.075 -16.077  0.00  0.00      C1   N
ATOM   1967  CA  LEU 6 253      15.459   6.758 -16.040  0.00  0.00      C1   C
ATOM   1968  C   LEU 6 253      15.354   7.966 -16.970  0.00  0.00      C1   C
ATOM   1969  O   LEU 6 253      14.346   8.017 -17.721  0.00  0.00      C1   O
ATOM   1970  CB  LEU 6 253      15.026   7.079 -14.583  0.00  0.00      C1   C
ATOM   1971  CG  LEU 6 253      13.593   7.484 -14.420  0.00  0.00      C1   C
ATOM   1972  CD1 LEU 6 253      12.622   6.401 -14.897  0.00  0.00      C1   C
ATOM   1973  CD2 LEU 6 253      13.345   7.736 -12.935  0.00  0.00      C1   C
ATOM   1974  N   SER 6 254      16.353   8.890 -16.995  0.00  0.00      C1   N
ATOM   1975  CA  SER 6 254      16.402   9.889 -17.984  0.00  0.00      C1   C
ATOM   1976  C   SER 6 254      16.310   9.436 -19.406  0.00  0.00      C1   C
ATOM   1977  O   SER 6 254      15.579   9.978 -20.188  0.00  0.00      C1   O
ATOM   1978  CB  SER 6 254      17.646  10.789 -17.789  0.00  0.00      C1   C
ATOM   1979  OG  SER 6 254      17.743  11.725 -18.789  0.00  0.00      C1   O
ATOM   1980  N   ALA 6 255      17.192   8.433 -19.833  0.00  0.00      C1   N
ATOM   1981  CA  ALA 6 255      17.044   7.731 -21.071  0.00  0.00      C1   C
ATOM   1982  C   ALA 6 255      15.654   7.177 -21.282  0.00  0.00      C1   C
ATOM   1983  O   ALA 6 255      15.111   7.306 -22.410  0.00  0.00      C1   O
ATOM   1984  CB  ALA 6 255      18.153   6.575 -21.106  0.00  0.00      C1   C
ATOM   1985  N   GLN 6 256      15.004   6.503 -20.295  0.00  0.00      C1   N
ATOM   1986  CA  GLN 6 256      13.658   5.899 -20.312  0.00  0.00      C1   C
ATOM   1987  C   GLN 6 256      12.579   6.934 -20.482  0.00  0.00      C1   C
ATOM   1988  O   GLN 6 256      11.534   6.514 -21.002  0.00  0.00      C1   O
ATOM   1989  CB  GLN 6 256      13.635   5.011 -19.106  0.00  0.00      C1   C
ATOM   1990  CG  GLN 6 256      12.252   4.275 -18.995  0.00  0.00      C1   C
ATOM   1991  CD  GLN 6 256      11.737   3.603 -20.261  0.00  0.00      C1   C
ATOM   1992  OE1 GLN 6 256      12.387   3.555 -21.322  0.00  0.00      C1   O
ATOM   1993  NE2 GLN 6 256      10.593   3.122 -20.221  0.00  0.00      C1   N
ATOM   1994  N   THR 6 257      12.690   8.199 -20.070  0.00  0.00      C1   N
ATOM   1995  CA  THR 6 257      11.710   9.360 -20.430  0.00  0.00      C1   C
ATOM   1996  C   THR 6 257      12.025  10.138 -21.698  0.00  0.00      C1   C
ATOM   1997  O   THR 6 257      11.062  10.795 -22.187  0.00  0.00      C1   O
ATOM   1998  CB  THR 6 257      11.641  10.312 -19.304  0.00  0.00      C1   C
ATOM   1999  OG1 THR 6 257      12.924  10.912 -19.117  0.00  0.00      C1   O
ATOM   2000  CG2 THR 6 257      11.012   9.711 -18.114  0.00  0.00      C1   C
ATOM   2001  N   GLY 6 258      13.267  10.191 -22.173  0.00  0.00      C1   N
ATOM   2002  CA  GLY 6 258      13.664  11.256 -23.073  0.00  0.00      C1   C
ATOM   2003  C   GLY 6 258      14.021  12.672 -22.432  0.00  0.00      C1   C
ATOM   2004  O   GLY 6 258      14.565  13.468 -23.162  0.00  0.00      C1   O
ATOM   2005  N   ILE 6 259      13.897  12.841 -21.120  0.00  0.00      C1   N
ATOM   2006  CA  ILE 6 259      14.177  14.151 -20.555  0.00  0.00      C1   C
ATOM   2007  C   ILE 6 259      15.566  13.994 -19.859  0.00  0.00      C1   C
ATOM   2008  O   ILE 6 259      15.609  13.288 -18.853  0.00  0.00      C1   O
ATOM   2009  CB  ILE 6 259      13.095  14.744 -19.610  0.00  0.00      C1   C
ATOM   2010  CG1 ILE 6 259      11.765  15.122 -20.451  0.00  0.00      C1   C
ATOM   2011  CG2 ILE 6 259      13.655  15.936 -18.877  0.00  0.00      C1   C
ATOM   2012  CD1 ILE 6 259      11.761  16.346 -21.471  0.00  0.00      C1   C
ATOM   2013  N   ALA 6 260      16.589  14.763 -20.224  0.00  0.00      C1   N
ATOM   2014  CA  ALA 6 260      17.986  14.870 -19.640  0.00  0.00      C1   C
ATOM   2015  C   ALA 6 260      18.155  15.189 -18.143  0.00  0.00      C1   C
ATOM   2016  O   ALA 6 260      17.332  15.969 -17.691  0.00  0.00      C1   O
ATOM   2017  CB  ALA 6 260      18.629  15.983 -20.427  0.00  0.00      C1   C
ATOM   2018  N   VAL 6 261      19.021  14.614 -17.341  0.00  0.00      C1   N
ATOM   2019  CA  VAL 6 261      19.044  14.704 -15.870  0.00  0.00      C1   C
ATOM   2020  C   VAL 6 261      19.250  16.176 -15.388  0.00  0.00      C1   C
ATOM   2021  O   VAL 6 261      18.417  16.590 -14.467  0.00  0.00      C1   O
ATOM   2022  CB  VAL 6 261      20.058  13.802 -15.079  0.00  0.00      C1   C
ATOM   2023  CG1 VAL 6 261      20.043  13.910 -13.557  0.00  0.00      C1   C
ATOM   2024  CG2 VAL 6 261      19.803  12.332 -15.528  0.00  0.00      C1   C
ATOM   2025  N   LEU 6 262      20.026  17.018 -16.050  0.00  0.00      C1   N
ATOM   2026  CA  LEU 6 262      20.181  18.446 -15.821  0.00  0.00      C1   C
ATOM   2027  C   LEU 6 262      19.108  19.413 -16.244  0.00  0.00      C1   C
ATOM   2028  O   LEU 6 262      19.062  20.518 -15.695  0.00  0.00      C1   O
ATOM   2029  CB  LEU 6 262      21.581  18.927 -16.163  0.00  0.00      C1   C
ATOM   2030  CG  LEU 6 262      22.751  18.435 -15.297  0.00  0.00      C1   C
ATOM   2031  CD1 LEU 6 262      24.096  19.146 -15.649  0.00  0.00      C1   C
ATOM   2032  CD2 LEU 6 262      22.346  18.617 -13.766  0.00  0.00      C1   C
ATOM   2033  N   ASP 6 263      18.136  18.990 -17.035  0.00  0.00      C1   N
ATOM   2034  CA  ASP 6 263      16.847  19.679 -17.384  0.00  0.00      C1   C
ATOM   2035  C   ASP 6 263      15.680  19.326 -16.456  0.00  0.00      C1   C
ATOM   2036  O   ASP 6 263      14.802  20.124 -16.136  0.00  0.00      C1   O
ATOM   2037  CB  ASP 6 263      16.573  19.556 -18.930  0.00  0.00      C1   C
ATOM   2038  CG  ASP 6 263      17.607  19.685 -20.014  0.00  0.00      C1   C
ATOM   2039  OD1 ASP 6 263      18.660  20.271 -19.665  0.00  0.00      C1   O
ATOM   2040  OD2 ASP 6 263      17.253  19.507 -21.211  0.00  0.00      C1   O
ATOM   2041  N   MET 6 264      15.731  18.121 -15.907  0.00  0.00      C1   N
ATOM   2042  CA  MET 6 264      14.860  17.890 -14.713  0.00  0.00      C1   C
ATOM   2043  C   MET 6 264      15.382  18.524 -13.398  0.00  0.00      C1   C
ATOM   2044  O   MET 6 264      14.564  19.029 -12.650  0.00  0.00      C1   O
ATOM   2045  CB  MET 6 264      14.721  16.374 -14.622  0.00  0.00      C1   C
ATOM   2046  CG  MET 6 264      13.457  16.092 -13.790  0.00  0.00      C1   C
ATOM   2047  SD  MET 6 264      11.947  16.645 -14.592  0.00  0.00      C1   S
ATOM   2048  CE  MET 6 264      11.661  15.268 -15.781  0.00  0.00      C1   C
ATOM   2049  N   CYS 6 265      16.668  18.557 -13.213  0.00  0.00      C1   N
ATOM   2050  CA  CYS 6 265      17.249  19.405 -12.257  0.00  0.00      C1   C
ATOM   2051  C   CYS 6 265      16.977  20.923 -12.402  0.00  0.00      C1   C
ATOM   2052  O   CYS 6 265      16.420  21.583 -11.565  0.00  0.00      C1   O
ATOM   2053  CB  CYS 6 265      18.838  19.109 -12.054  0.00  0.00      C1   C
ATOM   2054  SG  CYS 6 265      19.137  17.401 -11.535  0.00  0.00      C1   S
ATOM   2055  N   ALA 6 266      17.189  21.447 -13.580  0.00  0.00      C1   N
ATOM   2056  CA  ALA 6 266      16.526  22.752 -13.942  0.00  0.00      C1   C
ATOM   2057  C   ALA 6 266      15.013  22.901 -13.696  0.00  0.00      C1   C
ATOM   2058  O   ALA 6 266      14.540  23.988 -13.260  0.00  0.00      C1   O
ATOM   2059  CB  ALA 6 266      16.918  23.087 -15.417  0.00  0.00      C1   C
ATOM   2060  N   SER 6 267      14.231  21.868 -13.975  0.00  0.00      C1   N
ATOM   2061  CA  SER 6 267      12.808  21.861 -13.728  0.00  0.00      C1   C
ATOM   2062  C   SER 6 267      12.475  21.979 -12.208  0.00  0.00      C1   C
ATOM   2063  O   SER 6 267      11.683  22.871 -11.816  0.00  0.00      C1   O
ATOM   2064  CB  SER 6 267      12.114  20.655 -14.372  0.00  0.00      C1   C
ATOM   2065  OG  SER 6 267      12.133  20.699 -15.809  0.00  0.00      C1   O
ATOM   2066  N   LEU 6 268      13.120  21.159 -11.375  0.00  0.00      C1   N
ATOM   2067  CA  LEU 6 268      13.100  21.275  -9.958  0.00  0.00      C1   C
ATOM   2068  C   LEU 6 268      13.747  22.491  -9.375  0.00  0.00      C1   C
ATOM   2069  O   LEU 6 268      13.272  22.959  -8.338  0.00  0.00      C1   O
ATOM   2070  CB  LEU 6 268      13.678  19.966  -9.327  0.00  0.00      C1   C
ATOM   2071  CG  LEU 6 268      13.372  19.713  -7.818  0.00  0.00      C1   C
ATOM   2072  CD1 LEU 6 268      11.901  19.772  -7.589  0.00  0.00      C1   C
ATOM   2073  CD2 LEU 6 268      14.031  18.497  -7.384  0.00  0.00      C1   C
ATOM   2074  N   LYS 6 269      14.789  23.140  -9.955  0.00  0.00      C1   N
ATOM   2075  CA  LYS 6 269      15.429  24.454  -9.621  0.00  0.00      C1   C
ATOM   2076  C   LYS 6 269      14.445  25.568  -9.733  0.00  0.00      C1   C
ATOM   2077  O   LYS 6 269      14.295  26.218  -8.675  0.00  0.00      C1   O
ATOM   2078  CB  LYS 6 269      16.723  24.658 -10.505  0.00  0.00      C1   C
ATOM   2079  CG  LYS 6 269      17.475  26.036 -10.182  0.00  0.00      C1   C
ATOM   2080  CD  LYS 6 269      18.527  26.352 -11.148  0.00  0.00      C1   C
ATOM   2081  CE  LYS 6 269      19.315  27.569 -10.694  0.00  0.00      C1   C
ATOM   2082  NZ  LYS 6 269      18.568  28.790 -11.115  0.00  0.00      C1   N
ATOM   2083  N   GLU 6 270      13.672  25.662 -10.856  0.00  0.00      C1   N
ATOM   2084  CA  GLU 6 270      12.448  26.556 -10.943  0.00  0.00      C1   C
ATOM   2085  C   GLU 6 270      11.382  26.283  -9.890  0.00  0.00      C1   C
ATOM   2086  O   GLU 6 270      10.814  27.219  -9.304  0.00  0.00      C1   O
ATOM   2087  CB  GLU 6 270      12.073  26.300 -12.413  0.00  0.00      C1   C
ATOM   2088  CG  GLU 6 270      10.930  27.213 -12.974  0.00  0.00      C1   C
ATOM   2089  CD  GLU 6 270      11.060  28.750 -12.715  0.00  0.00      C1   C
ATOM   2090  OE1 GLU 6 270      12.164  29.291 -12.440  0.00  0.00      C1   O
ATOM   2091  OE2 GLU 6 270      10.082  29.480 -12.987  0.00  0.00      C1   O
ATOM   2092  N   LEU 6 271      11.077  25.010  -9.638  0.00  0.00      C1   N
ATOM   2093  CA  LEU 6 271      10.171  24.541  -8.624  0.00  0.00      C1   C
ATOM   2094  C   LEU 6 271      10.522  24.910  -7.170  0.00  0.00      C1   C
ATOM   2095  O   LEU 6 271       9.539  25.054  -6.441  0.00  0.00      C1   O
ATOM   2096  CB  LEU 6 271       9.955  23.045  -8.846  0.00  0.00      C1   C
ATOM   2097  CG  LEU 6 271       8.791  22.826  -9.873  0.00  0.00      C1   C
ATOM   2098  CD1 LEU 6 271       8.856  21.338 -10.184  0.00  0.00      C1   C
ATOM   2099  CD2 LEU 6 271       7.412  23.179  -9.464  0.00  0.00      C1   C
ATOM   2100  N   LEU 6 272      11.768  25.030  -6.773  0.00  0.00      C1   N
ATOM   2101  CA  LEU 6 272      12.199  25.493  -5.490  0.00  0.00      C1   C
ATOM   2102  C   LEU 6 272      12.372  27.018  -5.572  0.00  0.00      C1   C
ATOM   2103  O   LEU 6 272      11.788  27.589  -4.711  0.00  0.00      C1   O
ATOM   2104  CB  LEU 6 272      13.509  24.722  -5.107  0.00  0.00      C1   C
ATOM   2105  CG  LEU 6 272      13.342  23.250  -4.575  0.00  0.00      C1   C
ATOM   2106  CD1 LEU 6 272      14.721  22.606  -4.260  0.00  0.00      C1   C
ATOM   2107  CD2 LEU 6 272      12.363  23.069  -3.424  0.00  0.00      C1   C
ATOM   2108  N   GLN 6 273      13.038  27.627  -6.587  0.00  0.00      C1   N
ATOM   2109  CA  GLN 6 273      13.378  29.027  -6.590  0.00  0.00      C1   C
ATOM   2110  C   GLN 6 273      12.181  29.959  -6.910  0.00  0.00      C1   C
ATOM   2111  O   GLN 6 273      12.295  31.176  -6.661  0.00  0.00      C1   O
ATOM   2112  CB  GLN 6 273      14.620  29.193  -7.508  0.00  0.00      C1   C
ATOM   2113  CG  GLN 6 273      14.164  29.226  -8.966  0.00  0.00      C1   C
ATOM   2114  CD  GLN 6 273      15.222  28.978  -9.950  0.00  0.00      C1   C
ATOM   2115  NE2 GLN 6 273      14.778  28.912 -11.174  0.00  0.00      C1   N
ATOM   2116  OE1 GLN 6 273      16.403  29.093  -9.785  0.00  0.00      C1   O
ATOM   2117  N   ASN 6 274      11.010  29.423  -7.414  0.00  0.00      C1   N
ATOM   2118  CA  ASN 6 274       9.827  30.234  -7.740  0.00  0.00      C1   C
ATOM   2119  C   ASN 6 274       8.520  29.740  -7.063  0.00  0.00      C1   C
ATOM   2120  O   ASN 6 274       7.733  30.525  -6.463  0.00  0.00      C1   O
ATOM   2121  CB  ASN 6 274       9.665  30.087  -9.259  0.00  0.00      C1   C
ATOM   2122  CG  ASN 6 274       9.043  31.355  -9.843  0.00  0.00      C1   C
ATOM   2123  OD1 ASN 6 274       8.641  32.264  -9.108  0.00  0.00      C1   O
ATOM   2124  ND2 ASN 6 274       8.953  31.392 -11.166  0.00  0.00      C1   N
ATOM   2125  N   GLY 6 275       8.366  28.429  -7.089  0.00  0.00      C1   N
ATOM   2126  CA  GLY 6 275       7.153  27.768  -6.487  0.00  0.00      C1   C
ATOM   2127  C   GLY 6 275       6.366  26.888  -7.434  0.00  0.00      C1   C
ATOM   2128  O   GLY 6 275       6.568  26.819  -8.621  0.00  0.00      C1   O
ATOM   2129  N   MET 6 276       5.519  26.118  -6.834  0.00  0.00      C1   N
ATOM   2130  CA  MET 6 276       4.507  25.274  -7.576  0.00  0.00      C1   C
ATOM   2131  C   MET 6 276       3.279  26.024  -7.983  0.00  0.00      C1   C
ATOM   2132  O   MET 6 276       2.740  25.650  -8.990  0.00  0.00      C1   O
ATOM   2133  CB  MET 6 276       4.051  24.053  -6.728  0.00  0.00      C1   C
ATOM   2134  CG  MET 6 276       5.166  23.117  -6.260  0.00  0.00      C1   C
ATOM   2135  SD  MET 6 276       4.897  21.584  -5.326  0.00  0.00      C1   S
ATOM   2136  CE  MET 6 276       3.673  20.872  -6.361  0.00  0.00      C1   C
ATOM   2137  N   ASN 6 277       2.902  27.161  -7.286  0.00  0.00      C1   N
ATOM   2138  CA  ASN 6 277       1.836  28.120  -7.668  0.00  0.00      C1   C
ATOM   2139  C   ASN 6 277       0.467  27.459  -7.717  0.00  0.00      C1   C
ATOM   2140  O   ASN 6 277      -0.387  27.640  -8.576  0.00  0.00      C1   O
ATOM   2141  CB  ASN 6 277       2.280  29.048  -8.805  0.00  0.00      C1   C
ATOM   2142  CG  ASN 6 277       3.233  30.063  -8.416  0.00  0.00      C1   C
ATOM   2143  ND2 ASN 6 277       2.905  31.297  -8.283  0.00  0.00      C1   N
ATOM   2144  OD1 ASN 6 277       4.416  29.861  -8.179  0.00  0.00      C1   O
ATOM   2145  N   GLY 6 278       0.178  26.574  -6.718  0.00  0.00      C1   N
ATOM   2146  CA  GLY 6 278      -1.110  25.938  -6.477  0.00  0.00      C1   C
ATOM   2147  C   GLY 6 278      -1.406  24.745  -7.403  0.00  0.00      C1   C
ATOM   2148  O   GLY 6 278      -2.487  24.255  -7.231  0.00  0.00      C1   O
ATOM   2149  N   ARG 6 279      -0.641  24.462  -8.469  0.00  0.00      C1   N
ATOM   2150  CA  ARG 6 279      -0.760  23.227  -9.254  0.00  0.00      C1   C
ATOM   2151  C   ARG 6 279      -0.486  21.913  -8.526  0.00  0.00      C1   C
ATOM   2152  O   ARG 6 279       0.179  21.924  -7.478  0.00  0.00      C1   O
ATOM   2153  CB  ARG 6 279       0.183  23.242 -10.428  0.00  0.00      C1   C
ATOM   2154  CG  ARG 6 279      -0.442  24.062 -11.567  0.00  0.00      C1   C
ATOM   2155  CD  ARG 6 279       0.358  23.927 -12.799  0.00  0.00      C1   C
ATOM   2156  NE  ARG 6 279       0.432  25.219 -13.531  0.00  0.00      C1   N
ATOM   2157  CZ  ARG 6 279      -0.247  25.560 -14.616  0.00  0.00      C1   C
ATOM   2158  NH1 ARG 6 279      -0.997  24.771 -15.158  0.00  0.00      C1   N
ATOM   2159  NH2 ARG 6 279      -0.188  26.742 -15.097  0.00  0.00      C1   N
ATOM   2160  N   THR 6 280      -0.938  20.759  -9.048  0.00  0.00      C1   N
ATOM   2161  CA  THR 6 280      -0.770  19.497  -8.389  0.00  0.00      C1   C
ATOM   2162  C   THR 6 280      -0.171  18.423  -9.300  0.00  0.00      C1   C
ATOM   2163  O   THR 6 280      -0.336  18.622 -10.500  0.00  0.00      C1   O
ATOM   2164  CB  THR 6 280      -2.164  19.033  -7.878  0.00  0.00      C1   C
ATOM   2165  OG1 THR 6 280      -3.010  18.704  -8.893  0.00  0.00      C1   O
ATOM   2166  CG2 THR 6 280      -2.818  19.987  -6.916  0.00  0.00      C1   C
ATOM   2167  N   ILE 6 281       0.534  17.501  -8.736  0.00  0.00      C1   N
ATOM   2168  CA  ILE 6 281       1.383  16.521  -9.456  0.00  0.00      C1   C
ATOM   2169  C   ILE 6 281       1.228  15.123  -8.861  0.00  0.00      C1   C
ATOM   2170  O   ILE 6 281       1.477  14.931  -7.706  0.00  0.00      C1   O
ATOM   2171  CB  ILE 6 281       2.924  16.922  -9.429  0.00  0.00      C1   C
ATOM   2172  CG1 ILE 6 281       3.213  18.374  -9.934  0.00  0.00      C1   C
ATOM   2173  CG2 ILE 6 281       3.622  16.001 -10.404  0.00  0.00      C1   C
ATOM   2174  CD1 ILE 6 281       4.611  18.787  -9.474  0.00  0.00      C1   C
ATOM   2175  N   LEU 6 282       0.708  14.152  -9.700  0.00  0.00      C1   N
ATOM   2176  CA  LEU 6 282       0.609  12.694  -9.367  0.00  0.00      C1   C
ATOM   2177  C   LEU 6 282      -0.299  12.273  -8.200  0.00  0.00      C1   C
ATOM   2178  O   LEU 6 282      -0.162  11.208  -7.680  0.00  0.00      C1   O
ATOM   2179  CB  LEU 6 282       2.022  12.139  -9.365  0.00  0.00      C1   C
ATOM   2180  CG  LEU 6 282       2.146  11.107 -10.473  0.00  0.00      C1   C
ATOM   2181  CD1 LEU 6 282       3.481  10.381 -10.569  0.00  0.00      C1   C
ATOM   2182  CD2 LEU 6 282       1.033   9.961 -10.471  0.00  0.00      C1   C
ATOM   2183  N   GLY 6 283      -1.142  13.179  -7.707  0.00  0.00      C1   N
ATOM   2184  CA  GLY 6 283      -2.064  12.986  -6.621  0.00  0.00      C1   C
ATOM   2185  C   GLY 6 283      -1.745  13.867  -5.388  0.00  0.00      C1   C
ATOM   2186  O   GLY 6 283      -1.953  13.472  -4.232  0.00  0.00      C1   O
ATOM   2187  N   SER 6 284      -1.138  15.086  -5.562  0.00  0.00      C1   N
ATOM   2188  CA  SER 6 284      -0.564  15.843  -4.428  0.00  0.00      C1   C
ATOM   2189  C   SER 6 284      -0.129  17.314  -4.730  0.00  0.00      C1   C
ATOM   2190  O   SER 6 284       0.142  17.630  -5.880  0.00  0.00      C1   O
ATOM   2191  CB  SER 6 284       0.753  15.155  -3.961  0.00  0.00      C1   C
ATOM   2192  OG  SER 6 284       1.371  15.724  -2.793  0.00  0.00      C1   O
ATOM   2193  N   ALA 6 285      -0.178  18.242  -3.771  0.00  0.00      C1   N
ATOM   2194  CA  ALA 6 285       0.233  19.616  -3.997  0.00  0.00      C1   C
ATOM   2195  C   ALA 6 285       1.544  20.106  -3.439  0.00  0.00      C1   C
ATOM   2196  O   ALA 6 285       1.715  21.271  -3.136  0.00  0.00      C1   O
ATOM   2197  CB  ALA 6 285      -0.948  20.606  -3.734  0.00  0.00      C1   C
ATOM   2198  N   LEU 6 286       2.525  19.179  -3.352  0.00  0.00      C1   N
ATOM   2199  CA  LEU 6 286       3.771  19.246  -2.507  0.00  0.00      C1   C
ATOM   2200  C   LEU 6 286       4.947  18.561  -3.339  0.00  0.00      C1   C
ATOM   2201  O   LEU 6 286       4.665  17.796  -4.241  0.00  0.00      C1   O
ATOM   2202  CB  LEU 6 286       3.560  18.643  -1.128  0.00  0.00      C1   C
ATOM   2203  CG  LEU 6 286       2.631  19.438  -0.266  0.00  0.00      C1   C
ATOM   2204  CD1 LEU 6 286       2.337  18.773   1.019  0.00  0.00      C1   C
ATOM   2205  CD2 LEU 6 286       3.199  20.846   0.102  0.00  0.00      C1   C
ATOM   2206  N   LEU 6 287       6.220  18.669  -2.941  0.00  0.00      C1   N
ATOM   2207  CA  LEU 6 287       7.322  17.860  -3.437  0.00  0.00      C1   C
ATOM   2208  C   LEU 6 287       7.489  16.493  -2.720  0.00  0.00      C1   C
ATOM   2209  O   LEU 6 287       7.784  16.531  -1.502  0.00  0.00      C1   O
ATOM   2210  CB  LEU 6 287       8.654  18.732  -3.273  0.00  0.00      C1   C
ATOM   2211  CG  LEU 6 287       8.627  20.003  -4.100  0.00  0.00      C1   C
ATOM   2212  CD1 LEU 6 287       9.934  20.733  -3.870  0.00  0.00      C1   C
ATOM   2213  CD2 LEU 6 287       8.337  19.894  -5.597  0.00  0.00      C1   C
ATOM   2214  N   GLU 6 288       7.207  15.340  -3.349  0.00  0.00      C1   N
ATOM   2215  CA  GLU 6 288       7.160  14.078  -2.643  0.00  0.00      C1   C
ATOM   2216  C   GLU 6 288       8.396  13.216  -2.872  0.00  0.00      C1   C
ATOM   2217  O   GLU 6 288       9.065  13.320  -3.917  0.00  0.00      C1   O
ATOM   2218  CB  GLU 6 288       5.887  13.226  -2.970  0.00  0.00      C1   C
ATOM   2219  CG  GLU 6 288       4.664  14.206  -2.809  0.00  0.00      C1   C
ATOM   2220  CD  GLU 6 288       3.417  13.389  -2.649  0.00  0.00      C1   C
ATOM   2221  OE1 GLU 6 288       2.879  13.410  -1.498  0.00  0.00      C1   O
ATOM   2222  OE2 GLU 6 288       3.001  12.719  -3.611  0.00  0.00      C1   O
ATOM   2223  N   ASP 6 289       8.661  12.348  -1.884  0.00  0.00      C1   N
ATOM   2224  CA  ASP 6 289       9.933  11.549  -1.915  0.00  0.00      C1   C
ATOM   2225  C   ASP 6 289       9.764  10.100  -1.455  0.00  0.00      C1   C
ATOM   2226  O   ASP 6 289      10.719   9.446  -1.077  0.00  0.00      C1   O
ATOM   2227  CB  ASP 6 289      11.008  12.347  -1.140  0.00  0.00      C1   C
ATOM   2228  CG  ASP 6 289      10.725  12.658   0.273  0.00  0.00      C1   C
ATOM   2229  OD1 ASP 6 289      11.669  13.236   0.915  0.00  0.00      C1   O
ATOM   2230  OD2 ASP 6 289       9.682  12.387   0.894  0.00  0.00      C1   O
ATOM   2231  N   GLU 6 290       8.557   9.571  -1.570  0.00  0.00      C1   N
ATOM   2232  CA  GLU 6 290       8.135   8.239  -1.195  0.00  0.00      C1   C
ATOM   2233  C   GLU 6 290       8.530   7.111  -2.158  0.00  0.00      C1   C
ATOM   2234  O   GLU 6 290       8.316   5.961  -1.780  0.00  0.00      C1   O
ATOM   2235  CB  GLU 6 290       6.612   8.189  -0.787  0.00  0.00      C1   C
ATOM   2236  CG  GLU 6 290       6.384   8.711   0.670  0.00  0.00      C1   C
ATOM   2237  CD  GLU 6 290       4.938   8.662   1.153  0.00  0.00      C1   C
ATOM   2238  OE1 GLU 6 290       4.127   8.314   0.317  0.00  0.00      C1   O
ATOM   2239  OE2 GLU 6 290       4.593   8.890   2.320  0.00  0.00      C1   O
ATOM   2240  N   PHE 6 291       9.212   7.311  -3.268  0.00  0.00      C1   N
ATOM   2241  CA  PHE 6 291       9.629   6.166  -4.154  0.00  0.00      C1   C
ATOM   2242  C   PHE 6 291      10.917   6.463  -4.957  0.00  0.00      C1   C
ATOM   2243  O   PHE 6 291      11.249   7.552  -5.401  0.00  0.00      C1   O
ATOM   2244  CB  PHE 6 291       8.548   5.783  -5.182  0.00  0.00      C1   C
ATOM   2245  CG  PHE 6 291       8.101   6.897  -6.125  0.00  0.00      C1   C
ATOM   2246  CD1 PHE 6 291       8.753   6.972  -7.372  0.00  0.00      C1   C
ATOM   2247  CD2 PHE 6 291       6.962   7.681  -5.808  0.00  0.00      C1   C
ATOM   2248  CE1 PHE 6 291       8.231   7.848  -8.277  0.00  0.00      C1   C
ATOM   2249  CE2 PHE 6 291       6.320   8.406  -6.876  0.00  0.00      C1   C
ATOM   2250  CZ  PHE 6 291       7.027   8.510  -8.084  0.00  0.00      C1   C
ATOM   2251  N   THR 6 292      11.667   5.409  -5.319  0.00  0.00      C1   N
ATOM   2252  CA  THR 6 292      12.978   5.517  -5.967  0.00  0.00      C1   C
ATOM   2253  C   THR 6 292      12.950   5.480  -7.490  0.00  0.00      C1   C
ATOM   2254  O   THR 6 292      12.024   4.984  -8.063  0.00  0.00      C1   O
ATOM   2255  CB  THR 6 292      14.011   4.491  -5.451  0.00  0.00      C1   C
ATOM   2256  OG1 THR 6 292      13.948   3.204  -6.123  0.00  0.00      C1   O
ATOM   2257  CG2 THR 6 292      13.899   4.168  -3.968  0.00  0.00      C1   C
ATOM   2258  N   PRO 6 293      14.058   5.773  -8.225  0.00  0.00      C1   N
ATOM   2259  CA  PRO 6 293      14.288   5.606  -9.629  0.00  0.00      C1   C
ATOM   2260  C   PRO 6 293      14.011   4.204 -10.049  0.00  0.00      C1   C
ATOM   2261  O   PRO 6 293      13.291   3.978 -11.053  0.00  0.00      C1   O
ATOM   2262  CB  PRO 6 293      15.770   5.976  -9.949  0.00  0.00      C1   C
ATOM   2263  CG  PRO 6 293      16.076   7.065  -8.951  0.00  0.00      C1   C
ATOM   2264  CD  PRO 6 293      15.238   6.535  -7.767  0.00  0.00      C1   C
ATOM   2265  N   PHE 6 294      14.571   3.189  -9.368  0.00  0.00      C1   N
ATOM   2266  CA  PHE 6 294      14.389   1.697  -9.602  0.00  0.00      C1   C
ATOM   2267  C   PHE 6 294      12.961   1.320  -9.462  0.00  0.00      C1   C
ATOM   2268  O   PHE 6 294      12.578   0.547 -10.347  0.00  0.00      C1   O
ATOM   2269  CB  PHE 6 294      15.381   0.928  -8.785  0.00  0.00      C1   C
ATOM   2270  CG  PHE 6 294      15.357  -0.494  -9.123  0.00  0.00      C1   C
ATOM   2271  CD1 PHE 6 294      15.471  -1.498  -8.121  0.00  0.00      C1   C
ATOM   2272  CD2 PHE 6 294      15.291  -0.845 -10.516  0.00  0.00      C1   C
ATOM   2273  CE1 PHE 6 294      15.435  -2.838  -8.475  0.00  0.00      C1   C
ATOM   2274  CE2 PHE 6 294      15.401  -2.265 -10.884  0.00  0.00      C1   C
ATOM   2275  CZ  PHE 6 294      15.406  -3.258  -9.858  0.00  0.00      C1   C
ATOM   2276  N   ASP 6 295      12.151   1.950  -8.533  0.00  0.00      C1   N
ATOM   2277  CA  ASP 6 295      10.741   1.656  -8.396  0.00  0.00      C1   C
ATOM   2278  C   ASP 6 295       9.984   1.891  -9.707  0.00  0.00      C1   C
ATOM   2279  O   ASP 6 295       9.290   0.979 -10.096  0.00  0.00      C1   O
ATOM   2280  CB  ASP 6 295      10.057   2.287  -7.219  0.00  0.00      C1   C
ATOM   2281  CG  ASP 6 295      10.691   2.051  -5.819  0.00  0.00      C1   C
ATOM   2282  OD1 ASP 6 295      11.386   0.979  -5.649  0.00  0.00      C1   O
ATOM   2283  OD2 ASP 6 295      10.433   2.802  -4.877  0.00  0.00      C1   O
ATOM   2284  N   VAL 6 296      10.111   3.056 -10.282  0.00  0.00      C1   N
ATOM   2285  CA  VAL 6 296       9.514   3.413 -11.586  0.00  0.00      C1   C
ATOM   2286  C   VAL 6 296       9.967   2.495 -12.744  0.00  0.00      C1   C
ATOM   2287  O   VAL 6 296       9.077   2.129 -13.444  0.00  0.00      C1   O
ATOM   2288  CB  VAL 6 296       9.803   4.898 -11.853  0.00  0.00      C1   C
ATOM   2289  CG1 VAL 6 296       8.986   5.453 -13.097  0.00  0.00      C1   C
ATOM   2290  CG2 VAL 6 296       9.423   5.737 -10.670  0.00  0.00      C1   C
ATOM   2291  N   VAL 6 297      11.288   2.262 -12.857  0.00  0.00      C1   N
ATOM   2292  CA  VAL 6 297      11.957   1.436 -13.781  0.00  0.00      C1   C
ATOM   2293  C   VAL 6 297      11.428  -0.019 -13.711  0.00  0.00      C1   C
ATOM   2294  O   VAL 6 297      11.151  -0.569 -14.791  0.00  0.00      C1   O
ATOM   2295  CB  VAL 6 297      13.505   1.522 -13.454  0.00  0.00      C1   C
ATOM   2296  CG1 VAL 6 297      14.334   0.320 -13.870  0.00  0.00      C1   C
ATOM   2297  CG2 VAL 6 297      14.048   2.716 -14.238  0.00  0.00      C1   C
ATOM   2298  N   ARG 6 298      11.196  -0.626 -12.547  0.00  0.00      C1   N
ATOM   2299  CA  ARG 6 298      10.524  -1.895 -12.493  0.00  0.00      C1   C
ATOM   2300  C   ARG 6 298       9.111  -1.901 -13.160  0.00  0.00      C1   C
ATOM   2301  O   ARG 6 298       8.579  -2.934 -13.520  0.00  0.00      C1   O
ATOM   2302  CB  ARG 6 298      10.475  -2.460 -11.028  0.00  0.00      C1   C
ATOM   2303  CG  ARG 6 298      11.814  -2.797 -10.370  0.00  0.00      C1   C
ATOM   2304  CD  ARG 6 298      11.706  -3.655  -9.094  0.00  0.00      C1   C
ATOM   2305  NE  ARG 6 298      10.857  -2.959  -8.045  0.00  0.00      C1   N
ATOM   2306  CZ  ARG 6 298      11.280  -2.007  -7.203  0.00  0.00      C1   C
ATOM   2307  NH1 ARG 6 298      10.526  -1.538  -6.225  0.00  0.00      C1   N
ATOM   2308  NH2 ARG 6 298      12.365  -1.404  -7.308  0.00  0.00      C1   N
ATOM   2309  N   GLN 6 299       8.373  -0.757 -13.241  0.00  0.00      C1   N
ATOM   2310  CA  GLN 6 299       7.110  -0.596 -13.908  0.00  0.00      C1   C
ATOM   2311  C   GLN 6 299       7.222  -0.279 -15.428  0.00  0.00      C1   C
ATOM   2312  O   GLN 6 299       6.191  -0.316 -16.068  0.00  0.00      C1   O
ATOM   2313  CB  GLN 6 299       6.237   0.497 -13.158  0.00  0.00      C1   C
ATOM   2314  CG  GLN 6 299       4.963  -0.175 -12.599  0.00  0.00      C1   C
ATOM   2315  CD  GLN 6 299       4.113   0.782 -11.720  0.00  0.00      C1   C
ATOM   2316  OE1 GLN 6 299       3.386   1.637 -12.172  0.00  0.00      C1   O
ATOM   2317  NE2 GLN 6 299       4.148   0.746 -10.425  0.00  0.00      C1   N
ATOM   2318  N   CYS 6 300       8.413  -0.118 -15.971  0.00  0.00      C1   N
ATOM   2319  CA  CYS 6 300       8.641   0.093 -17.377  0.00  0.00      C1   C
ATOM   2320  C   CYS 6 300       8.733  -1.161 -18.226  0.00  0.00      C1   C
ATOM   2321  O   CYS 6 300       9.780  -1.792 -18.338  0.00  0.00      C1   O
ATOM   2322  CB  CYS 6 300       9.921   0.952 -17.545  0.00  0.00      C1   C
ATOM   2323  SG  CYS 6 300       9.612   2.699 -16.912  0.00  0.00      C1   S
ATOM   2324  N   SER 6 301       7.590  -1.451 -18.856  0.00  0.00      C1   N
ATOM   2325  CA  SER 6 301       7.356  -2.566 -19.773  0.00  0.00      C1   C
ATOM   2326  C   SER 6 301       8.466  -2.617 -20.920  0.00  0.00      C1   C
ATOM   2327  O   SER 6 301       9.122  -3.642 -21.075  0.00  0.00      C1   O
ATOM   2328  CB  SER 6 301       5.936  -2.780 -20.310  0.00  0.00      C1   C
ATOM   2329  OG  SER 6 301       5.500  -1.760 -21.122  0.00  0.00      C1   O
ATOM   2330  N   GLY 6 302       8.845  -1.508 -21.603  0.00  0.00      C1   N
ATOM   2331  CA  GLY 6 302       9.931  -1.489 -22.650  0.00  0.00      C1   C
ATOM   2332  C   GLY 6 302      10.892  -0.270 -22.485  0.00  0.00      C1   C
ATOM   2333  O   GLY 6 302      10.428   0.857 -22.207  0.00  0.00      C1   O
ATOM   2334  N   VAL 6 303      12.221  -0.485 -22.461  0.00  0.00      C1   N
ATOM   2335  CA  VAL 6 303      13.176   0.636 -22.147  0.00  0.00      C1   C
ATOM   2336  C   VAL 6 303      14.025   1.010 -23.299  0.00  0.00      C1   C
ATOM   2337  O   VAL 6 303      14.615   0.152 -23.935  0.00  0.00      C1   O
ATOM   2338  CB  VAL 6 303      14.026   0.322 -20.977  0.00  0.00      C1   C
ATOM   2339  CG1 VAL 6 303      13.234  -0.115 -19.790  0.00  0.00      C1   C
ATOM   2340  CG2 VAL 6 303      15.139  -0.789 -21.162  0.00  0.00      C1   C
ATOM   2341  N   THR 6 304      14.232   2.304 -23.418  0.00  0.00      C1   N
ATOM   2342  CA  THR 6 304      15.125   2.988 -24.344  0.00  0.00      C1   C
ATOM   2343  C   THR 6 304      16.610   2.699 -24.332  0.00  0.00      C1   C
ATOM   2344  O   THR 6 304      17.250   2.838 -25.432  0.00  0.00      C1   O
ATOM   2345  CB  THR 6 304      15.013   4.529 -24.125  0.00  0.00      C1   C
ATOM   2346  OG1 THR 6 304      15.400   4.698 -22.751  0.00  0.00      C1   O
ATOM   2347  CG2 THR 6 304      13.595   4.965 -24.397  0.00  0.00      C1   C
ATOM   2348  N   PHE 6 305      17.125   2.239 -23.201  0.00  0.00      C1   N
ATOM   2349  CA  PHE 6 305      18.580   2.104 -22.913  0.00  0.00      C1   C
ATOM   2350  CB  PHE 6 305      18.935   2.596 -21.457  0.00  0.00      C1   C
ATOM   2351  CG  PHE 6 305      18.147   2.054 -20.297  0.00  0.00      C1   C
ATOM   2352  CD1 PHE 6 305      18.686   0.957 -19.587  0.00  0.00      C1   C
ATOM   2353  CE1 PHE 6 305      17.949   0.452 -18.556  0.00  0.00      C1   C
ATOM   2354  CZ  PHE 6 305      16.840   1.095 -18.048  0.00  0.00      C1   C
ATOM   2355  CE2 PHE 6 305      16.328   2.287 -18.648  0.00  0.00      C1   C
ATOM   2356  CD2 PHE 6 305      17.043   2.766 -19.776  0.00  0.00      C1   C
ATOM   2357  C   PHE 6 305      19.052   0.712 -23.287  0.00  0.00      C1   C
ATOM   2358  O   PHE 6 305      20.095   0.255 -22.777  0.00  0.00      C1   O
ATOM   2359  N   GLN 6 306      18.309  -0.043 -24.066  0.00  0.00      C1   N
ATOM   2360  CA  GLN 6 306      18.600  -1.407 -24.343  0.00  0.00      C1   C
ATOM   2361  CB  GLN 6 306      17.605  -2.360 -23.631  0.00  0.00      C1   C
ATOM   2362  CG  GLN 6 306      17.897  -2.518 -22.146  0.00  0.00      C1   C
ATOM   2363  CD  GLN 6 306      19.312  -3.050 -21.789  0.00  0.00      C1   C
ATOM   2364  OE1 GLN 6 306      20.162  -3.215 -22.660  0.00  0.00      C1   O
ATOM   2365  NE2 GLN 6 306      19.470  -3.445 -20.579  0.00  0.00      C1   N
ATOM   2366  C   GLN 6 306      18.652  -1.574 -25.866  0.00  0.00      C1   C
ATOM   2367  OXT GLN 6 306      19.747  -1.815 -26.437  0.00  0.00      C1   O
ATOM   2368  O   GLN 6 306      17.580  -1.461 -26.491  0.00  0.00      C1   O
END
ATOM      1  N   SER 6   1      -2.491   3.338 -18.811  0.00  0.00      C1   N
ATOM      2  CA  SER 6   1      -0.974   3.373 -18.982  0.00  0.00      C1   C
ATOM      3  C   SER 6   1      -0.265   4.482 -18.122  0.00  0.00      C1   C
ATOM      4  O   SER 6   1      -0.872   5.562 -18.067  0.00  0.00      C1   O
ATOM      5  CB  SER 6   1      -0.549   3.367 -20.407  0.00  0.00      C1   C
ATOM      6  OG  SER 6   1      -1.027   4.564 -20.978  0.00  0.00      C1   O
ATOM      7  N   GLY 6   2       0.870   4.201 -17.445  0.00  0.00      C1   N
ATOM      8  CA  GLY 6   2       1.503   5.235 -16.541  0.00  0.00      C1   C
ATOM      9  C   GLY 6   2       1.926   4.750 -15.195  0.00  0.00      C1   C
ATOM     10  O   GLY 6   2       1.804   3.572 -14.987  0.00  0.00      C1   O
ATOM     11  N   PHE 6   3       2.523   5.581 -14.318  0.00  0.00      C1   N
ATOM     12  CA  PHE 6   3       3.110   5.180 -13.009  0.00  0.00      C1   C
ATOM     13  C   PHE 6   3       2.119   5.570 -11.847  0.00  0.00      C1   C
ATOM     14  O   PHE 6   3       1.686   6.706 -11.804  0.00  0.00      C1   O
ATOM     15  CB  PHE 6   3       4.471   5.819 -12.809  0.00  0.00      C1   C
ATOM     16  CG  PHE 6   3       5.008   5.688 -11.416  0.00  0.00      C1   C
ATOM     17  CD1 PHE 6   3       4.703   6.561 -10.357  0.00  0.00      C1   C
ATOM     18  CD2 PHE 6   3       5.919   4.699 -11.138  0.00  0.00      C1   C
ATOM     19  CE1 PHE 6   3       5.171   6.410  -9.026  0.00  0.00      C1   C
ATOM     20  CE2 PHE 6   3       6.450   4.501  -9.869  0.00  0.00      C1   C
ATOM     21  CZ  PHE 6   3       6.028   5.305  -8.782  0.00  0.00      C1   C
ATOM     22  N   ARG 6   4       1.958   4.623 -10.951  0.00  0.00      C1   N
ATOM     23  CA  ARG 6   4       1.240   4.769  -9.672  0.00  0.00      C1   C
ATOM     24  C   ARG 6   4       1.865   3.855  -8.540  0.00  0.00      C1   C
ATOM     25  O   ARG 6   4       1.655   2.633  -8.600  0.00  0.00      C1   O
ATOM     26  CB  ARG 6   4      -0.290   4.555  -9.902  0.00  0.00      C1   C
ATOM     27  CG  ARG 6   4      -1.228   4.947  -8.717  0.00  0.00      C1   C
ATOM     28  CD  ARG 6   4      -2.608   4.239  -8.878  0.00  0.00      C1   C
ATOM     29  NE  ARG 6   4      -3.505   4.677  -7.773  0.00  0.00      C1   N
ATOM     30  CZ  ARG 6   4      -3.426   4.410  -6.451  0.00  0.00      C1   C
ATOM     31  NH1 ARG 6   4      -2.535   3.569  -5.943  0.00  0.00      C1   N
ATOM     32  NH2 ARG 6   4      -4.283   5.032  -5.665  0.00  0.00      C1   N
ATOM     33  N   LYS 6   5       2.471   4.513  -7.545  0.00  0.00      C1   N
ATOM     34  CA  LYS 6   5       3.121   3.981  -6.311  0.00  0.00      C1   C
ATOM     35  C   LYS 6   5       2.363   2.841  -5.544  0.00  0.00      C1   C
ATOM     36  O   LYS 6   5       1.146   2.854  -5.349  0.00  0.00      C1   O
ATOM     37  CB  LYS 6   5       3.748   5.040  -5.396  0.00  0.00      C1   C
ATOM     38  CG  LYS 6   5       2.750   5.857  -4.626  0.00  0.00      C1   C
ATOM     39  CD  LYS 6   5       3.348   7.120  -4.012  0.00  0.00      C1   C
ATOM     40  CE  LYS 6   5       2.342   7.949  -3.240  0.00  0.00      C1   C
ATOM     41  NZ  LYS 6   5       2.990   9.229  -2.739  0.00  0.00      C1   N
ATOM     42  N   MET 6   6       3.142   1.832  -5.086  0.00  0.00      C1   N
ATOM     43  CA  MET 6   6       2.604   0.625  -4.414  0.00  0.00      C1   C
ATOM     44  C   MET 6   6       3.663  -0.269  -3.866  0.00  0.00      C1   C
ATOM     45  O   MET 6   6       4.657  -0.501  -4.510  0.00  0.00      C1   O
ATOM     46  CB  MET 6   6       1.729  -0.294  -5.312  0.00  0.00      C1   C
ATOM     47  CG  MET 6   6       2.189  -0.464  -6.740  0.00  0.00      C1   C
ATOM     48  SD  MET 6   6       1.106  -1.443  -7.755  0.00  0.00      C1   S
ATOM     49  CE  MET 6   6       2.176  -1.714  -9.317  0.00  0.00      C1   C
ATOM     50  N   ALA 6   7       3.446  -0.980  -2.743  0.00  0.00      C1   N
ATOM     51  CA  ALA 6   7       4.255  -2.101  -2.205  0.00  0.00      C1   C
ATOM     52  C   ALA 6   7       4.402  -3.333  -3.125  0.00  0.00      C1   C
ATOM     53  O   ALA 6   7       3.815  -3.535  -4.172  0.00  0.00      C1   O
ATOM     54  CB  ALA 6   7       3.447  -2.504  -1.009  0.00  0.00      C1   C
ATOM     55  N   PHE 6   8       5.306  -4.222  -2.633  0.00  0.00      C1   N
ATOM     56  CA  PHE 6   8       5.475  -5.602  -3.122  0.00  0.00      C1   C
ATOM     57  C   PHE 6   8       4.272  -6.485  -2.612  0.00  0.00      C1   C
ATOM     58  O   PHE 6   8       3.881  -6.502  -1.426  0.00  0.00      C1   O
ATOM     59  CB  PHE 6   8       6.939  -6.191  -2.891  0.00  0.00      C1   C
ATOM     60  CG  PHE 6   8       7.885  -5.819  -4.017  0.00  0.00      C1   C
ATOM     61  CD1 PHE 6   8       7.717  -6.322  -5.292  0.00  0.00      C1   C
ATOM     62  CD2 PHE 6   8       8.960  -4.946  -3.874  0.00  0.00      C1   C
ATOM     63  CE1 PHE 6   8       8.529  -5.925  -6.380  0.00  0.00      C1   C
ATOM     64  CE2 PHE 6   8       9.909  -4.639  -4.925  0.00  0.00      C1   C
ATOM     65  CZ  PHE 6   8       9.622  -5.101  -6.215  0.00  0.00      C1   C
ATOM     66  N   PRO 6   9       3.724  -7.272  -3.562  0.00  0.00      C1   N
ATOM     67  CA  PRO 6   9       2.759  -8.424  -3.227  0.00  0.00      C1   C
ATOM     68  C   PRO 6   9       3.248  -9.366  -2.089  0.00  0.00      C1   C
ATOM     69  O   PRO 6   9       4.280 -10.037  -2.274  0.00  0.00      C1   O
ATOM     70  CB  PRO 6   9       2.609  -9.067  -4.608  0.00  0.00      C1   C
ATOM     71  CG  PRO 6   9       2.747  -7.976  -5.660  0.00  0.00      C1   C
ATOM     72  CD  PRO 6   9       3.884  -7.192  -4.953  0.00  0.00      C1   C
ATOM     73  N   SER 6  10       2.524  -9.418  -0.971  0.00  0.00      C1   N
ATOM     74  CA  SER 6  10       2.966  -9.927   0.279  0.00  0.00      C1   C
ATOM     75  C   SER 6  10       2.826 -11.451   0.450  0.00  0.00      C1   C
ATOM     76  O   SER 6  10       3.424 -11.961   1.392  0.00  0.00      C1   O
ATOM     77  CB  SER 6  10       2.286  -9.207   1.455  0.00  0.00      C1   C
ATOM     78  OG  SER 6  10       0.919  -9.314   1.337  0.00  0.00      C1   O
ATOM     79  N   GLY 6  11       2.239 -12.238  -0.450  0.00  0.00      C1   N
ATOM     80  CA  GLY 6  11       2.002 -13.721  -0.315  0.00  0.00      C1   C
ATOM     81  C   GLY 6  11       3.286 -14.500   0.057  0.00  0.00      C1   C
ATOM     82  O   GLY 6  11       3.267 -15.206   1.116  0.00  0.00      C1   O
ATOM     83  N   LYS 6  12       4.407 -14.261  -0.626  0.00  0.00      C1   N
ATOM     84  CA  LYS 6  12       5.751 -14.862  -0.433  0.00  0.00      C1   C
ATOM     85  C   LYS 6  12       6.323 -14.616   1.004  0.00  0.00      C1   C
ATOM     86  O   LYS 6  12       7.217 -15.325   1.447  0.00  0.00      C1   O
ATOM     87  CB  LYS 6  12       6.716 -14.351  -1.511  0.00  0.00      C1   C
ATOM     88  CG  LYS 6  12       6.610 -15.279  -2.721  0.00  0.00      C1   C
ATOM     89  CD  LYS 6  12       7.704 -14.999  -3.787  0.00  0.00      C1   C
ATOM     90  CE  LYS 6  12       7.688 -16.126  -4.861  0.00  0.00      C1   C
ATOM     91  NZ  LYS 6  12       6.572 -15.967  -5.812  0.00  0.00      C1   N
ATOM     92  N   VAL 6  13       5.947 -13.442   1.594  0.00  0.00      C1   N
ATOM     93  CA  VAL 6  13       6.294 -13.175   3.024  0.00  0.00      C1   C
ATOM     94  C   VAL 6  13       5.314 -13.757   4.049  0.00  0.00      C1   C
ATOM     95  O   VAL 6  13       5.778 -14.337   5.047  0.00  0.00      C1   O
ATOM     96  CB  VAL 6  13       6.492 -11.636   3.255  0.00  0.00      C1   C
ATOM     97  CG1 VAL 6  13       6.846 -11.402   4.683  0.00  0.00      C1   C
ATOM     98  CG2 VAL 6  13       7.475 -11.054   2.277  0.00  0.00      C1   C
ATOM     99  N   GLU 6  14       3.990 -13.713   3.845  0.00  0.00      C1   N
ATOM    100  CA  GLU 6  14       2.913 -14.160   4.741  0.00  0.00      C1   C
ATOM    101  C   GLU 6  14       3.050 -15.587   5.323  0.00  0.00      C1   C
ATOM    102  O   GLU 6  14       2.703 -15.860   6.460  0.00  0.00      C1   O
ATOM    103  CB  GLU 6  14       1.577 -13.982   4.017  0.00  0.00      C1   C
ATOM    104  CG  GLU 6  14       1.165 -12.515   3.891  0.00  0.00      C1   C
ATOM    105  CD  GLU 6  14      -0.195 -12.342   3.160  0.00  0.00      C1   C
ATOM    106  OE1 GLU 6  14      -0.284 -11.448   2.297  0.00  0.00      C1   O
ATOM    107  OE2 GLU 6  14      -1.116 -13.124   3.473  0.00  0.00      C1   O
ATOM    108  N   GLY 6  15       3.469 -16.591   4.510  0.00  0.00      C1   N
ATOM    109  CA  GLY 6  15       3.656 -17.979   5.057  0.00  0.00      C1   C
ATOM    110  C   GLY 6  15       4.861 -18.109   5.981  0.00  0.00      C1   C
ATOM    111  O   GLY 6  15       5.198 -19.191   6.363  0.00  0.00      C1   O
ATOM    112  N   CYS 6  16       5.535 -17.010   6.360  0.00  0.00      C1   N
ATOM    113  CA  CYS 6  16       6.497 -17.068   7.465  0.00  0.00      C1   C
ATOM    114  C   CYS 6  16       6.047 -16.299   8.742  0.00  0.00      C1   C
ATOM    115  O   CYS 6  16       6.829 -16.068   9.673  0.00  0.00      C1   O
ATOM    116  CB  CYS 6  16       7.936 -16.657   6.929  0.00  0.00      C1   C
ATOM    117  SG  CYS 6  16       8.576 -17.672   5.490  0.00  0.00      C1   S
ATOM    118  N   MET 6  17       4.777 -15.852   8.901  0.00  0.00      C1   N
ATOM    119  CA  MET 6  17       4.381 -15.047  10.124  0.00  0.00      C1   C
ATOM    120  C   MET 6  17       3.965 -15.928  11.259  0.00  0.00      C1   C
ATOM    121  O   MET 6  17       3.186 -16.804  11.101  0.00  0.00      C1   O
ATOM    122  CB  MET 6  17       3.363 -14.003   9.902  0.00  0.00      C1   C
ATOM    123  CG  MET 6  17       3.880 -12.971   8.867  0.00  0.00      C1   C
ATOM    124  SD  MET 6  17       5.042 -11.734   9.507  0.00  0.00      C1   S
ATOM    125  CE  MET 6  17       6.539 -12.488   8.758  0.00  0.00      C1   C
ATOM    126  N   VAL 6  18       4.420 -15.664  12.496  0.00  0.00      C1   N
ATOM    127  CA  VAL 6  18       4.327 -16.498  13.659  0.00  0.00      C1   C
ATOM    128  C   VAL 6  18       4.250 -15.716  15.012  0.00  0.00      C1   C
ATOM    129  O   VAL 6  18       4.819 -14.616  15.125  0.00  0.00      C1   O
ATOM    130  CB  VAL 6  18       5.440 -17.587  13.686  0.00  0.00      C1   C
ATOM    131  CG1 VAL 6  18       5.271 -18.743  12.665  0.00  0.00      C1   C
ATOM    132  CG2 VAL 6  18       6.842 -17.025  13.695  0.00  0.00      C1   C
ATOM    133  N   GLN 6  19       3.483 -16.237  15.920  0.00  0.00      C1   N
ATOM    134  CA  GLN 6  19       3.324 -15.774  17.268  0.00  0.00      C1   C
ATOM    135  C   GLN 6  19       4.504 -16.302  18.092  0.00  0.00      C1   C
ATOM    136  O   GLN 6  19       4.676 -17.541  18.197  0.00  0.00      C1   O
ATOM    137  CB  GLN 6  19       1.954 -16.103  17.901  0.00  0.00      C1   C
ATOM    138  CG  GLN 6  19       1.627 -15.277  19.196  0.00  0.00      C1   C
ATOM    139  CD  GLN 6  19       0.224 -15.199  19.547  0.00  0.00      C1   C
ATOM    140  NE2 GLN 6  19      -0.376 -16.188  20.250  0.00  0.00      C1   N
ATOM    141  OE1 GLN 6  19      -0.489 -14.221  19.445  0.00  0.00      C1   O
ATOM    142  N   VAL 6  20       5.359 -15.365  18.474  0.00  0.00      C1   N
ATOM    143  CA  VAL 6  20       6.332 -15.720  19.583  0.00  0.00      C1   C
ATOM    144  C   VAL 6  20       5.753 -15.367  20.891  0.00  0.00      C1   C
ATOM    145  O   VAL 6  20       5.154 -14.297  21.139  0.00  0.00      C1   O
ATOM    146  CB  VAL 6  20       7.773 -15.328  19.322  0.00  0.00      C1   C
ATOM    147  CG1 VAL 6  20       8.678 -15.720  20.466  0.00  0.00      C1   C
ATOM    148  CG2 VAL 6  20       8.243 -15.952  17.948  0.00  0.00      C1   C
ATOM    149  N   THR 6  21       5.981 -16.244  21.874  0.00  0.00      C1   N
ATOM    150  CA  THR 6  21       5.815 -15.857  23.320  0.00  0.00      C1   C
ATOM    151  C   THR 6  21       7.174 -16.035  23.984  0.00  0.00      C1   C
ATOM    152  O   THR 6  21       7.864 -16.995  23.695  0.00  0.00      C1   O
ATOM    153  CB  THR 6  21       4.579 -16.516  24.028  0.00  0.00      C1   C
ATOM    154  OG1 THR 6  21       3.486 -16.658  23.259  0.00  0.00      C1   O
ATOM    155  CG2 THR 6  21       4.216 -15.614  25.243  0.00  0.00      C1   C
ATOM    156  N   CYS 6  22       7.643 -15.077  24.812  0.00  0.00      C1   N
ATOM    157  CA  CYS 6  22       8.829 -15.201  25.673  0.00  0.00      C1   C
ATOM    158  C   CYS 6  22       8.316 -14.848  27.193  0.00  0.00      C1   C
ATOM    159  O   CYS 6  22       7.985 -13.713  27.481  0.00  0.00      C1   O
ATOM    160  CB  CYS 6  22       9.889 -14.225  25.149  0.00  0.00      C1   C
ATOM    161  SG  CYS 6  22      10.464 -14.620  23.483  0.00  0.00      C1   S
ATOM    162  N   GLY 6  23       8.122 -15.914  27.931  0.00  0.00      C1   N
ATOM    163  CA  GLY 6  23       7.251 -15.874  29.104  0.00  0.00      C1   C
ATOM    164  C   GLY 6  23       5.767 -15.797  28.811  0.00  0.00      C1   C
ATOM    165  O   GLY 6  23       5.186 -16.771  28.268  0.00  0.00      C1   O
ATOM    166  N   THR 6  24       5.088 -14.705  29.298  0.00  0.00      C1   N
ATOM    167  CA  THR 6  24       3.781 -14.300  28.932  0.00  0.00      C1   C
ATOM    168  C   THR 6  24       3.796 -13.327  27.696  0.00  0.00      C1   C
ATOM    169  O   THR 6  24       2.800 -13.382  27.056  0.00  0.00      C1   O
ATOM    170  CB  THR 6  24       3.010 -13.745  30.047  0.00  0.00      C1   C
ATOM    171  OG1 THR 6  24       3.724 -12.817  30.901  0.00  0.00      C1   O
ATOM    172  CG2 THR 6  24       2.422 -14.954  30.805  0.00  0.00      C1   C
ATOM    173  N   THR 6  25       4.832 -12.537  27.379  0.00  0.00      C1   N
ATOM    174  CA  THR 6  25       4.773 -11.461  26.283  0.00  0.00      C1   C
ATOM    175  C   THR 6  25       4.885 -12.148  24.912  0.00  0.00      C1   C
ATOM    176  O   THR 6  25       5.756 -12.899  24.502  0.00  0.00      C1   O
ATOM    177  CB  THR 6  25       5.725 -10.306  26.504  0.00  0.00      C1   C
ATOM    178  OG1 THR 6  25       5.457  -9.822  27.807  0.00  0.00      C1   O
ATOM    179  CG2 THR 6  25       5.554  -9.203  25.450  0.00  0.00      C1   C
ATOM    180  N   THR 6  26       3.861 -11.818  24.140  0.00  0.00      C1   N
ATOM    181  CA  THR 6  26       3.763 -12.051  22.665  0.00  0.00      C1   C
ATOM    182  C   THR 6  26       4.251 -10.856  21.800  0.00  0.00      C1   C
ATOM    183  O   THR 6  26       4.309  -9.674  22.196  0.00  0.00      C1   O
ATOM    184  CB  THR 6  26       2.358 -12.509  22.232  0.00  0.00      C1   C
ATOM    185  OG1 THR 6  26       1.389 -11.634  22.756  0.00  0.00      C1   O
ATOM    186  CG2 THR 6  26       1.840 -13.876  22.745  0.00  0.00      C1   C
ATOM    187  N   LEU 6  27       4.632 -11.243  20.587  0.00  0.00      C1   N
ATOM    188  CA  LEU 6  27       5.243 -10.454  19.604  0.00  0.00      C1   C
ATOM    189  C   LEU 6  27       5.305 -11.137  18.247  0.00  0.00      C1   C
ATOM    190  O   LEU 6  27       4.980 -12.293  18.073  0.00  0.00      C1   O
ATOM    191  CB  LEU 6  27       6.628  -9.916  20.048  0.00  0.00      C1   C
ATOM    192  CG  LEU 6  27       7.889 -10.859  20.245  0.00  0.00      C1   C
ATOM    193  CD1 LEU 6  27       9.125  -9.977  20.434  0.00  0.00      C1   C
ATOM    194  CD2 LEU 6  27       7.706 -11.781  21.439  0.00  0.00      C1   C
ATOM    195  N   ASN 6  28       5.792 -10.497  17.144  0.00  0.00      C1   N
ATOM    196  CA  ASN 6  28       5.941 -11.182  15.800  0.00  0.00      C1   C
ATOM    197  C   ASN 6  28       7.305 -11.644  15.480  0.00  0.00      C1   C
ATOM    198  O   ASN 6  28       8.346 -11.115  15.775  0.00  0.00      C1   O
ATOM    199  CB  ASN 6  28       5.300 -10.321  14.735  0.00  0.00      C1   C
ATOM    200  CG  ASN 6  28       5.070 -11.188  13.511  0.00  0.00      C1   C
ATOM    201  OD1 ASN 6  28       4.133 -11.966  13.441  0.00  0.00      C1   O
ATOM    202  ND2 ASN 6  28       5.828 -11.031  12.458  0.00  0.00      C1   N
ATOM    203  N   GLY 6  29       7.255 -12.866  14.995  0.00  0.00      C1   N
ATOM    204  CA  GLY 6  29       8.473 -13.519  14.458  0.00  0.00      C1   C
ATOM    205  C   GLY 6  29       8.409 -13.972  13.027  0.00  0.00      C1   C
ATOM    206  O   GLY 6  29       7.329 -14.097  12.567  0.00  0.00      C1   O
ATOM    207  N   LEU 6  30       9.550 -13.906  12.417  0.00  0.00      C1   N
ATOM    208  CA  LEU 6  30       9.752 -14.352  11.018  0.00  0.00      C1   C
ATOM    209  C   LEU 6  30      10.306 -15.824  11.009  0.00  0.00      C1   C
ATOM    210  O   LEU 6  30      11.475 -16.027  11.383  0.00  0.00      C1   O
ATOM    211  CB  LEU 6  30      10.706 -13.319  10.303  0.00  0.00      C1   C
ATOM    212  CG  LEU 6  30      10.968 -13.587   8.844  0.00  0.00      C1   C
ATOM    213  CD1 LEU 6  30       9.688 -13.617   7.925  0.00  0.00      C1   C
ATOM    214  CD2 LEU 6  30      11.805 -12.450   8.224  0.00  0.00      C1   C
ATOM    215  N   TRP 6  31       9.551 -16.834  10.596  0.00  0.00      C1   N
ATOM    216  CA  TRP 6  31       9.982 -18.244  10.499  0.00  0.00      C1   C
ATOM    217  C   TRP 6  31      10.621 -18.600   9.130  0.00  0.00      C1   C
ATOM    218  O   TRP 6  31       9.817 -18.925   8.256  0.00  0.00      C1   O
ATOM    219  CB  TRP 6  31       8.849 -19.146  10.901  0.00  0.00      C1   C
ATOM    220  CG  TRP 6  31       9.103 -20.637  10.970  0.00  0.00      C1   C
ATOM    221  CD1 TRP 6  31      10.280 -21.330  11.132  0.00  0.00      C1   C
ATOM    222  CD2 TRP 6  31       8.060 -21.668  10.739  0.00  0.00      C1   C
ATOM    223  NE1 TRP 6  31       9.992 -22.702  11.079  0.00  0.00      C1   N
ATOM    224  CE2 TRP 6  31       8.629 -22.973  10.807  0.00  0.00      C1   C
ATOM    225  CE3 TRP 6  31       6.620 -21.695  10.359  0.00  0.00      C1   C
ATOM    226  CZ2 TRP 6  31       7.865 -24.120  10.690  0.00  0.00      C1   C
ATOM    227  CZ3 TRP 6  31       5.878 -22.873  10.151  0.00  0.00      C1   C
ATOM    228  CH2 TRP 6  31       6.491 -24.092  10.391  0.00  0.00      C1   C
ATOM    229  N   LEU 6  32      11.923 -18.428   8.917  0.00  0.00      C1   N
ATOM    230  CA  LEU 6  32      12.655 -18.793   7.670  0.00  0.00      C1   C
ATOM    231  C   LEU 6  32      13.458 -20.054   7.915  0.00  0.00      C1   C
ATOM    232  O   LEU 6  32      14.344 -20.110   8.796  0.00  0.00      C1   O
ATOM    233  CB  LEU 6  32      13.403 -17.570   7.125  0.00  0.00      C1   C
ATOM    234  CG  LEU 6  32      12.455 -16.446   6.574  0.00  0.00      C1   C
ATOM    235  CD1 LEU 6  32      13.226 -15.188   6.398  0.00  0.00      C1   C
ATOM    236  CD2 LEU 6  32      11.895 -16.863   5.266  0.00  0.00      C1   C
ATOM    237  N   ASP 6  33      13.190 -21.113   7.077  0.00  0.00      C1   N
ATOM    238  CA  ASP 6  33      13.734 -22.491   7.254  0.00  0.00      C1   C
ATOM    239  C   ASP 6  33      13.463 -23.082   8.567  0.00  0.00      C1   C
ATOM    240  O   ASP 6  33      12.324 -23.358   8.860  0.00  0.00      C1   O
ATOM    241  CB  ASP 6  33      15.217 -22.761   6.737  0.00  0.00      C1   C
ATOM    242  CG  ASP 6  33      15.423 -22.177   5.378  0.00  0.00      C1   C
ATOM    243  OD1 ASP 6  33      16.428 -21.520   5.134  0.00  0.00      C1   O
ATOM    244  OD2 ASP 6  33      14.688 -22.485   4.441  0.00  0.00      C1   O
ATOM    245  N   ASP 6  34      14.447 -23.267   9.437  0.00  0.00      C1   N
ATOM    246  CA  ASP 6  34      14.392 -23.829  10.847  0.00  0.00      C1   C
ATOM    247  C   ASP 6  34      14.548 -22.746  11.944  0.00  0.00      C1   C
ATOM    248  O   ASP 6  34      14.772 -23.113  13.089  0.00  0.00      C1   O
ATOM    249  CB  ASP 6  34      15.526 -24.963  11.007  0.00  0.00      C1   C
ATOM    250  CG  ASP 6  34      16.933 -24.657  10.469  0.00  0.00      C1   C
ATOM    251  OD1 ASP 6  34      17.753 -25.542  10.666  0.00  0.00      C1   O
ATOM    252  OD2 ASP 6  34      17.176 -23.587   9.865  0.00  0.00      C1   O
ATOM    253  N   VAL 6  35      14.448 -21.465  11.607  0.00  0.00      C1   N
ATOM    254  CA  VAL 6  35      14.814 -20.384  12.504  0.00  0.00      C1   C
ATOM    255  C   VAL 6  35      13.649 -19.403  12.487  0.00  0.00      C1   C
ATOM    256  O   VAL 6  35      13.285 -18.845  11.492  0.00  0.00      C1   O
ATOM    257  CB  VAL 6  35      16.088 -19.591  12.120  0.00  0.00      C1   C
ATOM    258  CG1 VAL 6  35      16.392 -18.361  12.975  0.00  0.00      C1   C
ATOM    259  CG2 VAL 6  35      17.312 -20.508  12.200  0.00  0.00      C1   C
ATOM    260  N   VAL 6  36      13.113 -19.216  13.719  0.00  0.00      C1   N
ATOM    261  CA  VAL 6  36      12.299 -18.060  14.080  0.00  0.00      C1   C
ATOM    262  C   VAL 6  36      13.187 -16.939  14.655  0.00  0.00      C1   C
ATOM    263  O   VAL 6  36      13.926 -17.126  15.595  0.00  0.00      C1   O
ATOM    264  CB  VAL 6  36      11.224 -18.423  15.124  0.00  0.00      C1   C
ATOM    265  CG1 VAL 6  36      10.283 -17.263  15.580  0.00  0.00      C1   C
ATOM    266  CG2 VAL 6  36      10.438 -19.669  14.710  0.00  0.00      C1   C
ATOM    267  N   TYR 6  37      13.159 -15.759  14.031  0.00  0.00      C1   N
ATOM    268  CA  TYR 6  37      13.760 -14.496  14.410  0.00  0.00      C1   C
ATOM    269  C   TYR 6  37      12.665 -13.676  15.116  0.00  0.00      C1   C
ATOM    270  O   TYR 6  37      11.626 -13.447  14.483  0.00  0.00      C1   O
ATOM    271  CB  TYR 6  37      14.411 -13.835  13.125  0.00  0.00      C1   C
ATOM    272  CG  TYR 6  37      15.289 -14.719  12.327  0.00  0.00      C1   C
ATOM    273  CD1 TYR 6  37      16.627 -14.612  12.515  0.00  0.00      C1   C
ATOM    274  CD2 TYR 6  37      14.816 -15.620  11.404  0.00  0.00      C1   C
ATOM    275  CE1 TYR 6  37      17.556 -15.286  11.748  0.00  0.00      C1   C
ATOM    276  CE2 TYR 6  37      15.698 -16.245  10.539  0.00  0.00      C1   C
ATOM    277  CZ  TYR 6  37      17.101 -16.054  10.672  0.00  0.00      C1   C
ATOM    278  OH  TYR 6  37      17.897 -16.542   9.652  0.00  0.00      C1   O
ATOM    279  N   CYS 6  38      13.063 -12.933  16.174  0.00  0.00      C1   N
ATOM    280  CA  CYS 6  38      12.344 -11.810  16.749  0.00  0.00      C1   C
ATOM    281  C   CYS 6  38      13.276 -10.797  17.521  0.00  0.00      C1   C
ATOM    282  O   CYS 6  38      14.275 -11.264  17.980  0.00  0.00      C1   O
ATOM    283  CB  CYS 6  38      11.140 -12.255  17.519  0.00  0.00      C1   C
ATOM    284  SG  CYS 6  38      11.442 -13.087  19.067  0.00  0.00      C1   S
ATOM    285  N   PRO 6  39      12.940  -9.506  17.686  0.00  0.00      C1   N
ATOM    286  CA  PRO 6  39      13.545  -8.676  18.705  0.00  0.00      C1   C
ATOM    287  C   PRO 6  39      13.641  -9.296  20.096  0.00  0.00      C1   C
ATOM    288  O   PRO 6  39      12.784 -10.035  20.515  0.00  0.00      C1   O
ATOM    289  CB  PRO 6  39      12.495  -7.556  18.905  0.00  0.00      C1   C
ATOM    290  CG  PRO 6  39      11.819  -7.480  17.517  0.00  0.00      C1   C
ATOM    291  CD  PRO 6  39      11.889  -8.859  16.960  0.00  0.00      C1   C
ATOM    292  N   ARG 6  40      14.736  -9.009  20.774  0.00  0.00      C1   N
ATOM    293  CA  ARG 6  40      15.078  -9.578  22.089  0.00  0.00      C1   C
ATOM    294  C   ARG 6  40      14.615  -8.906  23.397  0.00  0.00      C1   C
ATOM    295  O   ARG 6  40      14.484  -9.645  24.414  0.00  0.00      C1   O
ATOM    296  CB  ARG 6  40      16.611  -9.779  22.162  0.00  0.00      C1   C
ATOM    297  CG  ARG 6  40      17.467  -8.435  22.290  0.00  0.00      C1   C
ATOM    298  CD  ARG 6  40      18.935  -8.657  22.675  0.00  0.00      C1   C
ATOM    299  NE  ARG 6  40      19.535  -7.320  22.832  0.00  0.00      C1   N
ATOM    300  CZ  ARG 6  40      20.814  -6.960  23.113  0.00  0.00      C1   C
ATOM    301  NH1 ARG 6  40      21.620  -7.932  23.418  0.00  0.00      C1   N
ATOM    302  NH2 ARG 6  40      21.239  -5.722  23.188  0.00  0.00      C1   N
ATOM    303  N   HIS 6  41      14.342  -7.564  23.315  0.00  0.00      C1   N
ATOM    304  CA  HIS 6  41      14.021  -6.680  24.467  0.00  0.00      C1   C
ATOM    305  C   HIS 6  41      13.049  -7.293  25.446  0.00  0.00      C1   C
ATOM    306  O   HIS 6  41      13.338  -7.058  26.620  0.00  0.00      C1   O
ATOM    307  CB  HIS 6  41      13.486  -5.348  23.969  0.00  0.00      C1   C
ATOM    308  CG  HIS 6  41      12.319  -5.344  22.952  0.00  0.00      C1   C
ATOM    309  ND1 HIS 6  41      11.218  -6.147  22.967  0.00  0.00      C1   N
ATOM    310  CD2 HIS 6  41      12.304  -4.443  21.883  0.00  0.00      C1   C
ATOM    311  CE1 HIS 6  41      10.547  -5.722  21.832  0.00  0.00      C1   C
ATOM    312  NE2 HIS 6  41      11.143  -4.686  21.267  0.00  0.00      C1   N
ATOM    313  N   VAL 6  42      11.996  -8.000  25.069  0.00  0.00      C1   N
ATOM    314  CA  VAL 6  42      11.155  -8.835  25.872  0.00  0.00      C1   C
ATOM    315  C   VAL 6  42      11.906  -9.685  27.001  0.00  0.00      C1   C
ATOM    316  O   VAL 6  42      11.405  -9.658  28.085  0.00  0.00      C1   O
ATOM    317  CB  VAL 6  42      10.463  -9.851  24.955  0.00  0.00      C1   C
ATOM    318  CG1 VAL 6  42       9.405  -9.124  24.225  0.00  0.00      C1   C
ATOM    319  CG2 VAL 6  42      11.387 -10.717  23.971  0.00  0.00      C1   C
ATOM    320  N   ILE 6  43      13.096 -10.242  26.853  0.00  0.00      C1   N
ATOM    321  CA  ILE 6  43      13.789 -10.898  27.980  0.00  0.00      C1   C
ATOM    322  C   ILE 6  43      14.168  -9.922  29.091  0.00  0.00      C1   C
ATOM    323  O   ILE 6  43      14.355 -10.344  30.185  0.00  0.00      C1   O
ATOM    324  CB  ILE 6  43      14.846 -12.028  27.683  0.00  0.00      C1   C
ATOM    325  CG1 ILE 6  43      16.172 -11.419  27.160  0.00  0.00      C1   C
ATOM    326  CG2 ILE 6  43      14.131 -13.083  26.736  0.00  0.00      C1   C
ATOM    327  CD1 ILE 6  43      17.250 -12.476  26.746  0.00  0.00      C1   C
ATOM    328  N   CYS 6  44      14.400  -8.660  28.778  0.00  0.00      C1   N
ATOM    329  CA  CYS 6  44      14.493  -7.691  29.853  0.00  0.00      C1   C
ATOM    330  C   CYS 6  44      13.288  -7.000  30.359  0.00  0.00      C1   C
ATOM    331  O   CYS 6  44      13.303  -6.561  31.471  0.00  0.00      C1   O
ATOM    332  CB  CYS 6  44      15.428  -6.614  29.329  0.00  0.00      C1   C
ATOM    333  SG  CYS 6  44      17.080  -7.199  29.162  0.00  0.00      C1   S
ATOM    334  N   THR 6  45      12.266  -6.756  29.556  0.00  0.00      C1   N
ATOM    335  CA  THR 6  45      11.087  -6.011  29.961  0.00  0.00      C1   C
ATOM    336  C   THR 6  45      10.287  -6.721  30.955  0.00  0.00      C1   C
ATOM    337  O   THR 6  45       9.883  -6.208  32.026  0.00  0.00      C1   O
ATOM    338  CB  THR 6  45      10.260  -5.575  28.795  0.00  0.00      C1   C
ATOM    339  OG1 THR 6  45       9.784  -6.574  27.966  0.00  0.00      C1   O
ATOM    340  CG2 THR 6  45      11.043  -4.449  28.085  0.00  0.00      C1   C
ATOM    341  N   SER 6  46      10.237  -8.030  30.823  0.00  0.00      C1   N
ATOM    342  CA  SER 6  46       9.606  -8.964  31.783  0.00  0.00      C1   C
ATOM    343  C   SER 6  46      10.290  -9.148  33.169  0.00  0.00      C1   C
ATOM    344  O   SER 6  46       9.827  -9.916  33.978  0.00  0.00      C1   O
ATOM    345  CB  SER 6  46       9.445 -10.316  31.111  0.00  0.00      C1   C
ATOM    346  OG  SER 6  46       8.531 -10.383  30.048  0.00  0.00      C1   O
ATOM    347  N   GLU 6  47      11.245  -8.293  33.505  0.00  0.00      C1   N
ATOM    348  CA  GLU 6  47      12.198  -8.313  34.627  0.00  0.00      C1   C
ATOM    349  C   GLU 6  47      12.246  -6.963  35.339  0.00  0.00      C1   C
ATOM    350  O   GLU 6  47      12.520  -5.888  34.737  0.00  0.00      C1   O
ATOM    351  CB  GLU 6  47      13.680  -8.727  34.269  0.00  0.00      C1   C
ATOM    352  CG  GLU 6  47      13.798 -10.059  33.583  0.00  0.00      C1   C
ATOM    353  CD  GLU 6  47      13.139 -11.162  34.376  0.00  0.00      C1   C
ATOM    354  OE1 GLU 6  47      13.207 -12.312  33.859  0.00  0.00      C1   O
ATOM    355  OE2 GLU 6  47      12.699 -10.998  35.526  0.00  0.00      C1   O
ATOM    356  N   ASP 6  48      12.062  -7.075  36.683  0.00  0.00      C1   N
ATOM    357  CA  ASP 6  48      11.738  -5.981  37.620  0.00  0.00      C1   C
ATOM    358  C   ASP 6  48      13.017  -5.197  38.020  0.00  0.00      C1   C
ATOM    359  O   ASP 6  48      13.183  -4.840  39.216  0.00  0.00      C1   O
ATOM    360  CB  ASP 6  48      10.873  -6.466  38.785  0.00  0.00      C1   C
ATOM    361  CG  ASP 6  48       9.540  -7.047  38.470  0.00  0.00      C1   C
ATOM    362  OD1 ASP 6  48       9.011  -6.951  37.300  0.00  0.00      C1   O
ATOM    363  OD2 ASP 6  48       8.938  -7.783  39.287  0.00  0.00      C1   O
ATOM    364  N   MET 6  49      13.907  -4.875  37.087  0.00  0.00      C1   N
ATOM    365  CA  MET 6  49      15.077  -4.175  37.361  0.00  0.00      C1   C
ATOM    366  C   MET 6  49      15.365  -3.204  36.245  0.00  0.00      C1   C
ATOM    367  O   MET 6  49      14.984  -3.495  35.089  0.00  0.00      C1   O
ATOM    368  CB  MET 6  49      16.261  -5.054  37.655  0.00  0.00      C1   C
ATOM    369  CG  MET 6  49      16.194  -6.002  38.867  0.00  0.00      C1   C
ATOM    370  SD  MET 6  49      15.256  -7.524  38.533  0.00  0.00      C1   S
ATOM    371  CE  MET 6  49      15.740  -8.470  39.995  0.00  0.00      C1   C
ATOM    372  N   LEU 6  50      16.079  -2.190  36.600  0.00  0.00      C1   N
ATOM    373  CA  LEU 6  50      16.667  -1.189  35.712  0.00  0.00      C1   C
ATOM    374  C   LEU 6  50      17.849  -1.739  34.984  0.00  0.00      C1   C
ATOM    375  O   LEU 6  50      18.782  -2.137  35.650  0.00  0.00      C1   O
ATOM    376  CB  LEU 6  50      16.913   0.085  36.582  0.00  0.00      C1   C
ATOM    377  CG  LEU 6  50      17.603   1.259  35.809  0.00  0.00      C1   C
ATOM    378  CD1 LEU 6  50      16.620   1.766  34.757  0.00  0.00      C1   C
ATOM    379  CD2 LEU 6  50      17.951   2.396  36.755  0.00  0.00      C1   C
ATOM    380  N   ASN 6  51      17.837  -1.783  33.671  0.00  0.00      C1   N
ATOM    381  CA  ASN 6  51      18.912  -2.342  32.799  0.00  0.00      C1   C
ATOM    382  C   ASN 6  51      19.488  -3.751  33.112  0.00  0.00      C1   C
ATOM    383  O   ASN 6  51      20.631  -3.912  33.487  0.00  0.00      C1   O
ATOM    384  CB  ASN 6  51      19.942  -1.262  32.514  0.00  0.00      C1   C
ATOM    385  CG  ASN 6  51      19.322  -0.202  31.608  0.00  0.00      C1   C
ATOM    386  OD1 ASN 6  51      18.547  -0.579  30.764  0.00  0.00      C1   O
ATOM    387  ND2 ASN 6  51      19.403   1.128  31.840  0.00  0.00      C1   N
ATOM    388  N   PRO 6  52      18.668  -4.827  32.866  0.00  0.00      C1   N
ATOM    389  CA  PRO 6  52      19.129  -6.123  33.024  0.00  0.00      C1   C
ATOM    390  C   PRO 6  52      20.131  -6.668  31.926  0.00  0.00      C1   C
ATOM    391  O   PRO 6  52      20.006  -6.335  30.713  0.00  0.00      C1   O
ATOM    392  CB  PRO 6  52      17.871  -7.002  33.000  0.00  0.00      C1   C
ATOM    393  CG  PRO 6  52      16.689  -6.096  33.293  0.00  0.00      C1   C
ATOM    394  CD  PRO 6  52      17.271  -4.873  32.525  0.00  0.00      C1   C
ATOM    395  N   ASN 6  53      21.197  -7.452  32.225  0.00  0.00      C1   N
ATOM    396  CA  ASN 6  53      22.125  -8.001  31.254  0.00  0.00      C1   C
ATOM    397  C   ASN 6  53      21.472  -9.169  30.465  0.00  0.00      C1   C
ATOM    398  O   ASN 6  53      21.268 -10.290  30.961  0.00  0.00      C1   O
ATOM    399  CB  ASN 6  53      23.431  -8.336  31.992  0.00  0.00      C1   C
ATOM    400  CG  ASN 6  53      24.496  -8.946  31.037  0.00  0.00      C1   C
ATOM    401  OD1 ASN 6  53      24.408 -10.083  30.582  0.00  0.00      C1   O
ATOM    402  ND2 ASN 6  53      25.331  -8.192  30.371  0.00  0.00      C1   N
ATOM    403  N   TYR 6  54      21.122  -8.944  29.224  0.00  0.00      C1   N
ATOM    404  CA  TYR 6  54      20.691  -9.934  28.277  0.00  0.00      C1   C
ATOM    405  C   TYR 6  54      21.413 -11.306  28.193  0.00  0.00      C1   C
ATOM    406  O   TYR 6  54      20.755 -12.383  28.261  0.00  0.00      C1   O
ATOM    407  CB  TYR 6  54      20.750  -9.397  26.816  0.00  0.00      C1   C
ATOM    408  CG  TYR 6  54      19.770  -8.403  26.464  0.00  0.00      C1   C
ATOM    409  CD1 TYR 6  54      18.492  -8.823  26.271  0.00  0.00      C1   C
ATOM    410  CD2 TYR 6  54      20.120  -7.054  26.327  0.00  0.00      C1   C
ATOM    411  CE1 TYR 6  54      17.532  -7.849  25.912  0.00  0.00      C1   C
ATOM    412  CE2 TYR 6  54      19.200  -6.076  25.949  0.00  0.00      C1   C
ATOM    413  CZ  TYR 6  54      17.828  -6.420  25.810  0.00  0.00      C1   C
ATOM    414  OH  TYR 6  54      16.842  -5.477  25.693  0.00  0.00      C1   O
ATOM    415  N   GLU 6  55      22.764 -11.307  28.041  0.00  0.00      C1   N
ATOM    416  CA  GLU 6  55      23.540 -12.550  27.928  0.00  0.00      C1   C
ATOM    417  C   GLU 6  55      23.403 -13.395  29.174  0.00  0.00      C1   C
ATOM    418  O   GLU 6  55      23.104 -14.636  29.067  0.00  0.00      C1   O
ATOM    419  CB  GLU 6  55      24.979 -12.155  27.610  0.00  0.00      C1   C
ATOM    420  CG  GLU 6  55      26.004 -13.258  27.212  0.00  0.00      C1   C
ATOM    421  CD  GLU 6  55      27.455 -12.768  27.341  0.00  0.00      C1   C
ATOM    422  OE1 GLU 6  55      27.728 -11.706  26.711  0.00  0.00      C1   O
ATOM    423  OE2 GLU 6  55      28.282 -13.479  27.979  0.00  0.00      C1   O
ATOM    424  N   ASP 6  56      23.541 -12.881  30.397  0.00  0.00      C1   N
ATOM    425  CA  ASP 6  56      23.232 -13.578  31.686  0.00  0.00      C1   C
ATOM    426  C   ASP 6  56      21.799 -14.072  31.857  0.00  0.00      C1   C
ATOM    427  O   ASP 6  56      21.656 -15.162  32.409  0.00  0.00      C1   O
ATOM    428  CB  ASP 6  56      23.612 -12.570  32.861  0.00  0.00      C1   C
ATOM    429  CG  ASP 6  56      23.646 -13.332  34.181  0.00  0.00      C1   C
ATOM    430  OD1 ASP 6  56      24.632 -14.062  34.528  0.00  0.00      C1   O
ATOM    431  OD2 ASP 6  56      22.723 -13.077  35.019  0.00  0.00      C1   O
ATOM    432  N   LEU 6  57      20.854 -13.294  31.440  0.00  0.00      C1   N
ATOM    433  CA  LEU 6  57      19.436 -13.669  31.468  0.00  0.00      C1   C
ATOM    434  C   LEU 6  57      19.246 -14.853  30.521  0.00  0.00      C1   C
ATOM    435  O   LEU 6  57      18.659 -15.883  30.855  0.00  0.00      C1   O
ATOM    436  CB  LEU 6  57      18.539 -12.490  31.027  0.00  0.00      C1   C
ATOM    437  CG  LEU 6  57      18.072 -11.617  32.141  0.00  0.00      C1   C
ATOM    438  CD1 LEU 6  57      17.254 -10.379  31.900  0.00  0.00      C1   C
ATOM    439  CD2 LEU 6  57      17.128 -12.498  33.010  0.00  0.00      C1   C
ATOM    440  N   LEU 6  58      19.763 -14.798  29.294  0.00  0.00      C1   N
ATOM    441  CA  LEU 6  58      19.681 -16.019  28.340  0.00  0.00      C1   C
ATOM    442  C   LEU 6  58      20.568 -17.247  28.713  0.00  0.00      C1   C
ATOM    443  O   LEU 6  58      20.429 -18.323  28.152  0.00  0.00      C1   O
ATOM    444  CB  LEU 6  58      19.766 -15.531  26.929  0.00  0.00      C1   C
ATOM    445  CG  LEU 6  58      19.095 -16.496  25.966  0.00  0.00      C1   C
ATOM    446  CD1 LEU 6  58      17.600 -16.767  26.126  0.00  0.00      C1   C
ATOM    447  CD2 LEU 6  58      19.250 -15.894  24.598  0.00  0.00      C1   C
ATOM    448  N   ILE 6  59      21.542 -17.027  29.553  0.00  0.00      C1   N
ATOM    449  CA  ILE 6  59      22.126 -18.197  30.314  0.00  0.00      C1   C
ATOM    450  C   ILE 6  59      21.115 -18.934  31.222  0.00  0.00      C1   C
ATOM    451  O   ILE 6  59      21.158 -20.156  31.353  0.00  0.00      C1   O
ATOM    452  CB  ILE 6  59      23.513 -17.864  30.908  0.00  0.00      C1   C
ATOM    453  CG1 ILE 6  59      24.525 -17.604  29.845  0.00  0.00      C1   C
ATOM    454  CG2 ILE 6  59      24.012 -18.894  31.965  0.00  0.00      C1   C
ATOM    455  CD1 ILE 6  59      24.540 -18.646  28.673  0.00  0.00      C1   C
ATOM    456  N   ARG 6  60      20.236 -18.114  31.854  0.00  0.00      C1   N
ATOM    457  CA  ARG 6  60      19.369 -18.674  32.859  0.00  0.00      C1   C
ATOM    458  C   ARG 6  60      17.935 -18.998  32.543  0.00  0.00      C1   C
ATOM    459  O   ARG 6  60      17.363 -19.845  33.190  0.00  0.00      C1   O
ATOM    460  CB  ARG 6  60      19.410 -17.748  34.061  0.00  0.00      C1   C
ATOM    461  CG  ARG 6  60      20.849 -17.725  34.659  0.00  0.00      C1   C
ATOM    462  CD  ARG 6  60      20.819 -16.613  35.802  0.00  0.00      C1   C
ATOM    463  NE  ARG 6  60      20.628 -15.276  35.194  0.00  0.00      C1   N
ATOM    464  CZ  ARG 6  60      19.853 -14.238  35.555  0.00  0.00      C1   C
ATOM    465  NH1 ARG 6  60      19.870 -13.096  34.946  0.00  0.00      C1   N
ATOM    466  NH2 ARG 6  60      18.936 -14.415  36.492  0.00  0.00      C1   N
ATOM    467  N   LYS 6  61      17.379 -18.350  31.525  0.00  0.00      C1   N
ATOM    468  CA  LYS 6  61      16.248 -18.799  30.675  0.00  0.00      C1   C
ATOM    469  C   LYS 6  61      16.672 -19.928  29.590  0.00  0.00      C1   C
ATOM    470  O   LYS 6  61      17.531 -19.804  28.721  0.00  0.00      C1   O
ATOM    471  CB  LYS 6  61      15.549 -17.624  30.038  0.00  0.00      C1   C
ATOM    472  CG  LYS 6  61      15.038 -16.618  30.997  0.00  0.00      C1   C
ATOM    473  CD  LYS 6  61      14.247 -17.285  32.192  0.00  0.00      C1   C
ATOM    474  CE  LYS 6  61      13.614 -16.225  33.147  0.00  0.00      C1   C
ATOM    475  NZ  LYS 6  61      12.676 -16.890  34.061  0.00  0.00      C1   N
ATOM    476  N   SER 6  62      16.072 -21.118  29.741  0.00  0.00      C1   N
ATOM    477  CA  SER 6  62      16.318 -22.283  28.872  0.00  0.00      C1   C
ATOM    478  C   SER 6  62      15.099 -22.544  27.920  0.00  0.00      C1   C
ATOM    479  O   SER 6  62      14.177 -21.727  28.049  0.00  0.00      C1   O
ATOM    480  CB  SER 6  62      16.373 -23.524  29.847  0.00  0.00      C1   C
ATOM    481  OG  SER 6  62      15.107 -23.855  30.390  0.00  0.00      C1   O
ATOM    482  N   ASN 6  63      15.050 -23.549  27.057  0.00  0.00      C1   N
ATOM    483  CA  ASN 6  63      13.979 -23.968  26.152  0.00  0.00      C1   C
ATOM    484  C   ASN 6  63      12.510 -23.900  26.625  0.00  0.00      C1   C
ATOM    485  O   ASN 6  63      11.602 -23.573  25.867  0.00  0.00      C1   O
ATOM    486  CB  ASN 6  63      14.224 -25.418  25.641  0.00  0.00      C1   C
ATOM    487  CG  ASN 6  63      15.250 -25.365  24.509  0.00  0.00      C1   C
ATOM    488  OD1 ASN 6  63      15.570 -24.382  23.820  0.00  0.00      C1   O
ATOM    489  ND2 ASN 6  63      15.762 -26.542  24.210  0.00  0.00      C1   N
ATOM    490  N   HIS 6  64      12.151 -24.259  27.861  0.00  0.00      C1   N
ATOM    491  CA  HIS 6  64      10.838 -24.096  28.410  0.00  0.00      C1   C
ATOM    492  C   HIS 6  64      10.235 -22.696  28.587  0.00  0.00      C1   C
ATOM    493  O   HIS 6  64       9.025 -22.605  28.619  0.00  0.00      C1   O
ATOM    494  CB  HIS 6  64      10.638 -24.906  29.753  0.00  0.00      C1   C
ATOM    495  CG  HIS 6  64      11.368 -24.365  30.948  0.00  0.00      C1   C
ATOM    496  ND1 HIS 6  64      11.207 -23.166  31.585  0.00  0.00      C1   N
ATOM    497  CD2 HIS 6  64      12.427 -24.984  31.526  0.00  0.00      C1   C
ATOM    498  CE1 HIS 6  64      11.998 -23.151  32.656  0.00  0.00      C1   C
ATOM    499  NE2 HIS 6  64      12.757 -24.240  32.646  0.00  0.00      C1   N
ATOM    500  N   ASN 6  65      11.162 -21.686  28.481  0.00  0.00      C1   N
ATOM    501  CA  ASN 6  65      10.811 -20.235  28.517  0.00  0.00      C1   C
ATOM    502  C   ASN 6  65       9.966 -19.745  27.259  0.00  0.00      C1   C
ATOM    503  O   ASN 6  65       9.299 -18.705  27.359  0.00  0.00      C1   O
ATOM    504  CB  ASN 6  65      12.225 -19.545  28.608  0.00  0.00      C1   C
ATOM    505  CG  ASN 6  65      12.081 -18.092  28.817  0.00  0.00      C1   C
ATOM    506  OD1 ASN 6  65      11.562 -17.718  29.853  0.00  0.00      C1   O
ATOM    507  ND2 ASN 6  65      12.498 -17.173  28.026  0.00  0.00      C1   N
ATOM    508  N   PHE 6  66       9.902 -20.541  26.141  0.00  0.00      C1   N
ATOM    509  CA  PHE 6  66       9.389 -19.987  24.885  0.00  0.00      C1   C
ATOM    510  C   PHE 6  66       8.103 -20.715  24.496  0.00  0.00      C1   C
ATOM    511  O   PHE 6  66       7.783 -21.766  25.087  0.00  0.00      C1   O
ATOM    512  CB  PHE 6  66      10.453 -19.967  23.818  0.00  0.00      C1   C
ATOM    513  CG  PHE 6  66      11.715 -19.218  24.211  0.00  0.00      C1   C
ATOM    514  CD1 PHE 6  66      12.820 -20.022  24.710  0.00  0.00      C1   C
ATOM    515  CD2 PHE 6  66      11.753 -17.856  24.155  0.00  0.00      C1   C
ATOM    516  CE1 PHE 6  66      13.945 -19.326  25.225  0.00  0.00      C1   C
ATOM    517  CE2 PHE 6  66      12.915 -17.255  24.655  0.00  0.00      C1   C
ATOM    518  CZ  PHE 6  66      13.965 -17.937  25.219  0.00  0.00      C1   C
ATOM    519  N   LEU 6  67       7.437 -20.129  23.500  0.00  0.00      C1   N
ATOM    520  CA  LEU 6  67       6.347 -20.736  22.633  0.00  0.00      C1   C
ATOM    521  C   LEU 6  67       6.321 -20.103  21.205  0.00  0.00      C1   C
ATOM    522  O   LEU 6  67       6.592 -18.930  21.096  0.00  0.00      C1   O
ATOM    523  CB  LEU 6  67       4.960 -20.543  23.074  0.00  0.00      C1   C
ATOM    524  CG  LEU 6  67       4.325 -21.459  24.157  0.00  0.00      C1   C
ATOM    525  CD1 LEU 6  67       2.816 -21.180  24.228  0.00  0.00      C1   C
ATOM    526  CD2 LEU 6  67       4.642 -22.878  23.757  0.00  0.00      C1   C
ATOM    527  N   VAL 6  68       5.890 -20.850  20.203  0.00  0.00      C1   N
ATOM    528  CA  VAL 6  68       5.879 -20.516  18.806  0.00  0.00      C1   C
ATOM    529  C   VAL 6  68       4.614 -21.184  18.297  0.00  0.00      C1   C
ATOM    530  O   VAL 6  68       4.476 -22.345  18.110  0.00  0.00      C1   O
ATOM    531  CB  VAL 6  68       7.165 -20.985  18.047  0.00  0.00      C1   C
ATOM    532  CG1 VAL 6  68       7.021 -20.510  16.592  0.00  0.00      C1   C
ATOM    533  CG2 VAL 6  68       8.576 -20.496  18.585  0.00  0.00      C1   C
ATOM    534  N   GLN 6  69       3.601 -20.350  18.204  0.00  0.00      C1   N
ATOM    535  CA  GLN 6  69       2.288 -20.689  17.611  0.00  0.00      C1   C
ATOM    536  C   GLN 6  69       2.362 -20.187  16.214  0.00  0.00      C1   C
ATOM    537  O   GLN 6  69       2.839 -19.128  15.839  0.00  0.00      C1   O
ATOM    538  CB  GLN 6  69       1.156 -20.149  18.490  0.00  0.00      C1   C
ATOM    539  CG  GLN 6  69      -0.258 -20.644  18.020  0.00  0.00      C1   C
ATOM    540  CD  GLN 6  69      -1.392 -20.117  18.879  0.00  0.00      C1   C
ATOM    541  OE1 GLN 6  69      -1.557 -20.455  20.031  0.00  0.00      C1   O
ATOM    542  NE2 GLN 6  69      -2.124 -19.080  18.418  0.00  0.00      C1   N
ATOM    543  N   ALA 6  70       1.816 -21.096  15.309  0.00  0.00      C1   N
ATOM    544  CA  ALA 6  70       2.058 -20.911  13.863  0.00  0.00      C1   C
ATOM    545  C   ALA 6  70       0.712 -21.268  13.196  0.00  0.00      C1   C
ATOM    546  O   ALA 6  70       0.392 -22.394  13.154  0.00  0.00      C1   O
ATOM    547  CB  ALA 6  70       3.161 -21.812  13.310  0.00  0.00      C1   C
ATOM    548  N   GLY 6  71      -0.117 -20.180  12.841  0.00  0.00      C1   N
ATOM    549  CA  GLY 6  71      -1.634 -20.284  12.849  0.00  0.00      C1   C
ATOM    550  C   GLY 6  71      -2.173 -20.722  14.220  0.00  0.00      C1   C
ATOM    551  O   GLY 6  71      -2.375 -19.927  15.144  0.00  0.00      C1   O
ATOM    552  N   ASN 6  72      -2.455 -21.980  14.399  0.00  0.00      C1   N
ATOM    553  CA  ASN 6  72      -2.820 -22.577  15.739  0.00  0.00      C1   C
ATOM    554  C   ASN 6  72      -1.833 -23.697  16.280  0.00  0.00      C1   C
ATOM    555  O   ASN 6  72      -1.857 -23.907  17.505  0.00  0.00      C1   O
ATOM    556  CB  ASN 6  72      -4.275 -23.109  15.533  0.00  0.00      C1   C
ATOM    557  CG  ASN 6  72      -5.008 -23.221  16.811  0.00  0.00      C1   C
ATOM    558  OD1 ASN 6  72      -4.961 -22.343  17.665  0.00  0.00      C1   O
ATOM    559  ND2 ASN 6  72      -5.670 -24.287  17.051  0.00  0.00      C1   N
ATOM    560  N   VAL 6  73      -0.940 -24.345  15.545  0.00  0.00      C1   N
ATOM    561  CA  VAL 6  73      -0.016 -25.323  16.155  0.00  0.00      C1   C
ATOM    562  C   VAL 6  73       1.125 -24.652  16.853  0.00  0.00      C1   C
ATOM    563  O   VAL 6  73       1.688 -23.705  16.331  0.00  0.00      C1   O
ATOM    564  CB  VAL 6  73       0.503 -26.320  15.111  0.00  0.00      C1   C
ATOM    565  CG1 VAL 6  73       1.745 -27.108  15.496  0.00  0.00      C1   C
ATOM    566  CG2 VAL 6  73      -0.545 -27.371  14.943  0.00  0.00      C1   C
ATOM    567  N   GLN 6  74       1.562 -25.194  18.031  0.00  0.00      C1   N
ATOM    568  CA  GLN 6  74       2.747 -24.751  18.641  0.00  0.00      C1   C
ATOM    569  C   GLN 6  74       3.864 -25.757  18.210  0.00  0.00      C1   C
ATOM    570  O   GLN 6  74       3.715 -26.911  18.572  0.00  0.00      C1   O
ATOM    571  CB  GLN 6  74       2.633 -24.440  20.089  0.00  0.00      C1   C
ATOM    572  CG  GLN 6  74       1.614 -23.306  20.386  0.00  0.00      C1   C
ATOM    573  CD  GLN 6  74       1.091 -23.209  21.852  0.00  0.00      C1   C
ATOM    574  NE2 GLN 6  74       0.181 -22.373  22.121  0.00  0.00      C1   N
ATOM    575  OE1 GLN 6  74       1.471 -24.003  22.738  0.00  0.00      C1   O
ATOM    576  N   LEU 6  75       4.846 -25.160  17.457  0.00  0.00      C1   N
ATOM    577  CA  LEU 6  75       6.076 -25.798  16.936  0.00  0.00      C1   C
ATOM    578  C   LEU 6  75       6.953 -26.214  18.176  0.00  0.00      C1   C
ATOM    579  O   LEU 6  75       6.975 -25.525  19.173  0.00  0.00      C1   O
ATOM    580  CB  LEU 6  75       6.814 -24.806  16.004  0.00  0.00      C1   C
ATOM    581  CG  LEU 6  75       6.191 -24.425  14.666  0.00  0.00      C1   C
ATOM    582  CD1 LEU 6  75       6.912 -23.282  14.090  0.00  0.00      C1   C
ATOM    583  CD2 LEU 6  75       6.111 -25.636  13.706  0.00  0.00      C1   C
ATOM    584  N   ARG 6  76       7.678 -27.310  18.094  0.00  0.00      C1   N
ATOM    585  CA  ARG 6  76       8.580 -27.788  19.089  0.00  0.00      C1   C
ATOM    586  C   ARG 6  76       9.973 -27.167  19.059  0.00  0.00      C1   C
ATOM    587  O   ARG 6  76      10.838 -27.338  18.173  0.00  0.00      C1   O
ATOM    588  CB  ARG 6  76       8.692 -29.290  18.917  0.00  0.00      C1   C
ATOM    589  CG  ARG 6  76       9.640 -30.002  19.886  0.00  0.00      C1   C
ATOM    590  CD  ARG 6  76       9.638 -31.524  19.615  0.00  0.00      C1   C
ATOM    591  NE  ARG 6  76       8.579 -32.290  20.323  0.00  0.00      C1   N
ATOM    592  CZ  ARG 6  76       8.259 -33.579  20.124  0.00  0.00      C1   C
ATOM    593  NH1 ARG 6  76       9.122 -34.520  19.652  0.00  0.00      C1   N
ATOM    594  NH2 ARG 6  76       7.028 -33.987  20.377  0.00  0.00      C1   N
ATOM    595  N   VAL 6  77      10.151 -26.256  19.940  0.00  0.00      C1   N
ATOM    596  CA  VAL 6  77      11.432 -25.498  20.262  0.00  0.00      C1   C
ATOM    597  C   VAL 6  77      12.451 -26.476  20.912  0.00  0.00      C1   C
ATOM    598  O   VAL 6  77      12.275 -27.046  21.998  0.00  0.00      C1   O
ATOM    599  CB  VAL 6  77      11.202 -24.253  21.172  0.00  0.00      C1   C
ATOM    600  CG1 VAL 6  77      12.482 -23.477  21.363  0.00  0.00      C1   C
ATOM    601  CG2 VAL 6  77      10.151 -23.349  20.620  0.00  0.00      C1   C
ATOM    602  N   ILE 6  78      13.487 -26.584  20.014  0.00  0.00      C1   N
ATOM    603  CA  ILE 6  78      14.677 -27.416  20.214  0.00  0.00      C1   C
ATOM    604  C   ILE 6  78      15.976 -26.634  20.453  0.00  0.00      C1   C
ATOM    605  O   ILE 6  78      17.024 -27.213  20.683  0.00  0.00      C1   O
ATOM    606  CB  ILE 6  78      14.776 -28.555  19.195  0.00  0.00      C1   C
ATOM    607  CG1 ILE 6  78      15.162 -28.044  17.737  0.00  0.00      C1   C
ATOM    608  CG2 ILE 6  78      13.629 -29.491  19.197  0.00  0.00      C1   C
ATOM    609  CD1 ILE 6  78      15.550 -29.119  16.744  0.00  0.00      C1   C
ATOM    610  N   GLY 6  79      15.888 -25.276  20.537  0.00  0.00      C1   N
ATOM    611  CA  GLY 6  79      17.045 -24.434  20.726  0.00  0.00      C1   C
ATOM    612  C   GLY 6  79      16.857 -22.967  20.703  0.00  0.00      C1   C
ATOM    613  O   GLY 6  79      15.920 -22.480  20.070  0.00  0.00      C1   O
ATOM    614  N   HIS 6  80      17.689 -22.194  21.388  0.00  0.00      C1   N
ATOM    615  CA  HIS 6  80      17.568 -20.756  21.530  0.00  0.00      C1   C
ATOM    616  C   HIS 6  80      18.995 -20.155  21.600  0.00  0.00      C1   C
ATOM    617  O   HIS 6  80      19.798 -20.601  22.354  0.00  0.00      C1   O
ATOM    618  CB  HIS 6  80      16.760 -20.448  22.736  0.00  0.00      C1   C
ATOM    619  CG  HIS 6  80      17.255 -21.051  24.015  0.00  0.00      C1   C
ATOM    620  ND1 HIS 6  80      16.985 -22.378  24.461  0.00  0.00      C1   N
ATOM    621  CD2 HIS 6  80      17.995 -20.401  24.959  0.00  0.00      C1   C
ATOM    622  CE1 HIS 6  80      17.584 -22.506  25.659  0.00  0.00      C1   C
ATOM    623  NE2 HIS 6  80      18.190 -21.322  26.014  0.00  0.00      C1   N
ATOM    624  N   SER 6  81      19.298 -19.233  20.684  0.00  0.00      C1   N
ATOM    625  CA  SER 6  81      20.516 -18.434  20.653  0.00  0.00      C1   C
ATOM    626  C   SER 6  81      20.166 -16.971  20.422  0.00  0.00      C1   C
ATOM    627  O   SER 6  81      19.027 -16.630  20.116  0.00  0.00      C1   O
ATOM    628  CB  SER 6  81      21.469 -18.862  19.577  0.00  0.00      C1   C
ATOM    629  OG  SER 6  81      20.913 -18.696  18.313  0.00  0.00      C1   O
ATOM    630  N   MET 6  82      21.139 -16.030  20.621  0.00  0.00      C1   N
ATOM    631  CA  MET 6  82      21.136 -14.706  20.121  0.00  0.00      C1   C
ATOM    632  C   MET 6  82      22.312 -14.406  19.251  0.00  0.00      C1   C
ATOM    633  O   MET 6  82      23.396 -14.780  19.608  0.00  0.00      C1   O
ATOM    634  CB  MET 6  82      21.059 -13.755  21.254  0.00  0.00      C1   C
ATOM    635  CG  MET 6  82      19.721 -13.848  22.020  0.00  0.00      C1   C
ATOM    636  SD  MET 6  82      19.434 -12.598  23.285  0.00  0.00      C1   S
ATOM    637  CE  MET 6  82      20.681 -12.884  24.643  0.00  0.00      C1   C
ATOM    638  N   GLN 6  83      22.016 -13.743  18.242  0.00  0.00      C1   N
ATOM    639  CA  GLN 6  83      23.038 -13.189  17.399  0.00  0.00      C1   C
ATOM    640  C   GLN 6  83      22.710 -11.721  17.141  0.00  0.00      C1   C
ATOM    641  O   GLN 6  83      21.694 -11.457  16.478  0.00  0.00      C1   O
ATOM    642  CB  GLN 6  83      23.272 -13.962  16.080  0.00  0.00      C1   C
ATOM    643  CG  GLN 6  83      23.669 -15.412  16.301  0.00  0.00      C1   C
ATOM    644  CD  GLN 6  83      24.249 -16.081  15.086  0.00  0.00      C1   C
ATOM    645  OE1 GLN 6  83      23.697 -16.849  14.347  0.00  0.00      C1   O
ATOM    646  NE2 GLN 6  83      25.511 -16.181  15.080  0.00  0.00      C1   N
ATOM    647  N   ASN 6  84      23.520 -10.785  17.748  0.00  0.00      C1   N
ATOM    648  CA  ASN 6  84      23.203  -9.389  17.992  0.00  0.00      C1   C
ATOM    649  C   ASN 6  84      21.811  -9.208  18.673  0.00  0.00      C1   C
ATOM    650  O   ASN 6  84      21.427  -9.985  19.569  0.00  0.00      C1   O
ATOM    651  CB  ASN 6  84      23.496  -8.628  16.677  0.00  0.00      C1   C
ATOM    652  CG  ASN 6  84      24.976  -8.666  16.317  0.00  0.00      C1   C
ATOM    653  OD1 ASN 6  84      25.847  -8.420  17.131  0.00  0.00      C1   O
ATOM    654  ND2 ASN 6  84      25.179  -8.756  15.048  0.00  0.00      C1   N
ATOM    655  N   CYS 6  85      20.969  -8.246  18.194  0.00  0.00      C1   N
ATOM    656  CA  CYS 6  85      19.680  -7.937  18.862  0.00  0.00      C1   C
ATOM    657  C   CYS 6  85      18.503  -8.839  18.613  0.00  0.00      C1   C
ATOM    658  O   CYS 6  85      17.403  -8.349  18.793  0.00  0.00      C1   O
ATOM    659  CB  CYS 6  85      19.405  -6.458  18.778  0.00  0.00      C1   C
ATOM    660  SG  CYS 6  85      20.939  -5.585  19.402  0.00  0.00      C1   S
ATOM    661  N   VAL 6  86      18.786 -10.063  18.247  0.00  0.00      C1   N
ATOM    662  CA  VAL 6  86      17.773 -10.894  17.603  0.00  0.00      C1   C
ATOM    663  C   VAL 6  86      17.788 -12.335  18.230  0.00  0.00      C1   C
ATOM    664  O   VAL 6  86      18.798 -13.046  18.246  0.00  0.00      C1   O
ATOM    665  CB  VAL 6  86      17.947 -11.073  16.043  0.00  0.00      C1   C
ATOM    666  CG1 VAL 6  86      16.864 -11.824  15.340  0.00  0.00      C1   C
ATOM    667  CG2 VAL 6  86      17.905  -9.707  15.373  0.00  0.00      C1   C
ATOM    668  N   LEU 6  87      16.645 -12.740  18.869  0.00  0.00      C1   N
ATOM    669  CA  LEU 6  87      16.274 -13.956  19.644  0.00  0.00      C1   C
ATOM    670  C   LEU 6  87      15.842 -15.061  18.640  0.00  0.00      C1   C
ATOM    671  O   LEU 6  87      14.796 -14.956  17.935  0.00  0.00      C1   O
ATOM    672  CB  LEU 6  87      15.322 -13.696  20.826  0.00  0.00      C1   C
ATOM    673  CG  LEU 6  87      15.502 -14.434  22.192  0.00  0.00      C1   C
ATOM    674  CD1 LEU 6  87      14.689 -13.776  23.206  0.00  0.00      C1   C
ATOM    675  CD2 LEU 6  87      15.208 -15.911  22.136  0.00  0.00      C1   C
ATOM    676  N   LYS 6  88      16.715 -16.084  18.516  0.00  0.00      C1   N
ATOM    677  CA  LYS 6  88      16.505 -17.144  17.500  0.00  0.00      C1   C
ATOM    678  C   LYS 6  88      16.015 -18.418  18.238  0.00  0.00      C1   C
ATOM    679  O   LYS 6  88      16.696 -19.023  19.112  0.00  0.00      C1   O
ATOM    680  CB  LYS 6  88      17.891 -17.397  16.744  0.00  0.00      C1   C
ATOM    681  CG  LYS 6  88      18.349 -16.150  15.961  0.00  0.00      C1   C
ATOM    682  CD  LYS 6  88      19.613 -16.216  15.114  0.00  0.00      C1   C
ATOM    683  CE  LYS 6  88      19.690 -17.154  13.853  0.00  0.00      C1   C
ATOM    684  NZ  LYS 6  88      21.008 -17.052  13.274  0.00  0.00      C1   N
ATOM    685  N   LEU 6  89      14.831 -18.892  17.931  0.00  0.00      C1   N
ATOM    686  CA  LEU 6  89      14.252 -20.201  18.210  0.00  0.00      C1   C
ATOM    687  C   LEU 6  89      14.482 -21.154  17.098  0.00  0.00      C1   C
ATOM    688  O   LEU 6  89      14.086 -20.954  15.914  0.00  0.00      C1   O
ATOM    689  CB  LEU 6  89      12.807 -20.001  18.654  0.00  0.00      C1   C
ATOM    690  CG  LEU 6  89      12.671 -19.122  19.885  0.00  0.00      C1   C
ATOM    691  CD1 LEU 6  89      11.248 -19.096  20.443  0.00  0.00      C1   C
ATOM    692  CD2 LEU 6  89      13.664 -19.339  21.048  0.00  0.00      C1   C
ATOM    693  N   LYS 6  90      15.176 -22.205  17.464  0.00  0.00      C1   N
ATOM    694  CA  LYS 6  90      15.437 -23.352  16.628  0.00  0.00      C1   C
ATOM    695  C   LYS 6  90      14.265 -24.289  16.959  0.00  0.00      C1   C
ATOM    696  O   LYS 6  90      14.004 -24.592  18.124  0.00  0.00      C1   O
ATOM    697  CB  LYS 6  90      16.854 -23.962  16.776  0.00  0.00      C1   C
ATOM    698  CG  LYS 6  90      17.180 -24.902  15.608  0.00  0.00      C1   C
ATOM    699  CD  LYS 6  90      18.500 -25.606  15.963  0.00  0.00      C1   C
ATOM    700  CE  LYS 6  90      19.114 -26.550  14.861  0.00  0.00      C1   C
ATOM    701  NZ  LYS 6  90      20.562 -26.791  15.127  0.00  0.00      C1   N
ATOM    702  N   VAL 6  91      13.570 -24.691  15.906  0.00  0.00      C1   N
ATOM    703  CA  VAL 6  91      12.394 -25.548  15.911  0.00  0.00      C1   C
ATOM    704  C   VAL 6  91      12.588 -26.834  15.067  0.00  0.00      C1   C
ATOM    705  O   VAL 6  91      13.302 -26.772  14.073  0.00  0.00      C1   O
ATOM    706  CB  VAL 6  91      11.132 -24.800  15.469  0.00  0.00      C1   C
ATOM    707  CG1 VAL 6  91      10.546 -24.018  16.645  0.00  0.00      C1   C
ATOM    708  CG2 VAL 6  91      11.339 -23.898  14.189  0.00  0.00      C1   C
ATOM    709  N   ASP 6  92      11.972 -28.011  15.456  0.00  0.00      C1   N
ATOM    710  CA  ASP 6  92      12.135 -29.337  14.868  0.00  0.00      C1   C
ATOM    711  C   ASP 6  92      11.309 -29.451  13.518  0.00  0.00      C1   C
ATOM    712  O   ASP 6  92      10.919 -30.569  13.135  0.00  0.00      C1   O
ATOM    713  CB  ASP 6  92      11.745 -30.498  15.834  0.00  0.00      C1   C
ATOM    714  CG  ASP 6  92      12.270 -31.857  15.561  0.00  0.00      C1   C
ATOM    715  OD1 ASP 6  92      13.201 -32.020  14.708  0.00  0.00      C1   O
ATOM    716  OD2 ASP 6  92      11.780 -32.835  16.262  0.00  0.00      C1   O
ATOM    717  N   THR 6  93      11.039 -28.264  12.796  0.00  0.00      C1   N
ATOM    718  CA  THR 6  93      10.400 -28.146  11.493  0.00  0.00      C1   C
ATOM    719  C   THR 6  93      10.930 -26.981  10.602  0.00  0.00      C1   C
ATOM    720  O   THR 6  93      10.768 -25.850  10.944  0.00  0.00      C1   O
ATOM    721  CB  THR 6  93       8.878 -28.034  11.578  0.00  0.00      C1   C
ATOM    722  OG1 THR 6  93       8.272 -29.175  12.149  0.00  0.00      C1   O
ATOM    723  CG2 THR 6  93       8.254 -28.008  10.270  0.00  0.00      C1   C
ATOM    724  N   ALA 6  94      11.453 -27.284   9.458  0.00  0.00      C1   N
ATOM    725  CA  ALA 6  94      11.833 -26.357   8.316  0.00  0.00      C1   C
ATOM    726  C   ALA 6  94      10.613 -25.954   7.484  0.00  0.00      C1   C
ATOM    727  O   ALA 6  94      10.143 -26.772   6.745  0.00  0.00      C1   O
ATOM    728  CB  ALA 6  94      12.883 -27.067   7.513  0.00  0.00      C1   C
ATOM    729  N   ASN 6  95      10.082 -24.740   7.746  0.00  0.00      C1   N
ATOM    730  CA  ASN 6  95       9.069 -24.115   6.939  0.00  0.00      C1   C
ATOM    731  C   ASN 6  95       9.247 -24.387   5.462  0.00  0.00      C1   C
ATOM    732  O   ASN 6  95      10.147 -23.865   4.776  0.00  0.00      C1   O
ATOM    733  CB  ASN 6  95       9.001 -22.604   7.254  0.00  0.00      C1   C
ATOM    734  CG  ASN 6  95       7.696 -21.972   6.744  0.00  0.00      C1   C
ATOM    735  OD1 ASN 6  95       6.935 -22.501   5.947  0.00  0.00      C1   O
ATOM    736  ND2 ASN 6  95       7.362 -20.750   7.157  0.00  0.00      C1   N
ATOM    737  N   PRO 6  96       8.319 -25.145   4.856  0.00  0.00      C1   N
ATOM    738  CA  PRO 6  96       8.149 -25.406   3.355  0.00  0.00      C1   C
ATOM    739  C   PRO 6  96       7.684 -24.129   2.549  0.00  0.00      C1   C
ATOM    740  O   PRO 6  96       7.925 -24.029   1.369  0.00  0.00      C1   O
ATOM    741  CB  PRO 6  96       7.198 -26.619   3.315  0.00  0.00      C1   C
ATOM    742  CG  PRO 6  96       6.348 -26.448   4.534  0.00  0.00      C1   C
ATOM    743  CD  PRO 6  96       7.200 -25.764   5.567  0.00  0.00      C1   C
ATOM    744  N   LYS 6  97       7.034 -23.141   3.224  0.00  0.00      C1   N
ATOM    745  CA  LYS 6  97       6.594 -21.851   2.615  0.00  0.00      C1   C
ATOM    746  C   LYS 6  97       7.615 -20.752   2.602  0.00  0.00      C1   C
ATOM    747  O   LYS 6  97       7.406 -19.608   2.209  0.00  0.00      C1   O
ATOM    748  CB  LYS 6  97       5.237 -21.510   3.255  0.00  0.00      C1   C
ATOM    749  CG  LYS 6  97       4.164 -22.556   2.883  0.00  0.00      C1   C
ATOM    750  CD  LYS 6  97       4.147 -23.005   1.449  0.00  0.00      C1   C
ATOM    751  CE  LYS 6  97       2.912 -23.781   1.125  0.00  0.00      C1   C
ATOM    752  NZ  LYS 6  97       3.142 -24.611  -0.092  0.00  0.00      C1   N
ATOM    753  N   THR 6  98       8.831 -21.040   3.106  0.00  0.00      C1   N
ATOM    754  CA  THR 6  98      10.065 -20.253   2.903  0.00  0.00      C1   C
ATOM    755  C   THR 6  98      10.285 -20.130   1.392  0.00  0.00      C1   C
ATOM    756  O   THR 6  98      10.596 -21.104   0.658  0.00  0.00      C1   O
ATOM    757  CB  THR 6  98      11.224 -20.906   3.642  0.00  0.00      C1   C
ATOM    758  OG1 THR 6  98      10.926 -20.920   5.028  0.00  0.00      C1   O
ATOM    759  CG2 THR 6  98      12.573 -20.106   3.504  0.00  0.00      C1   C
ATOM    760  N   PRO 6  99      10.136 -18.851   0.841  0.00  0.00      C1   N
ATOM    761  CA  PRO 6  99      10.425 -18.537  -0.485  0.00  0.00      C1   C
ATOM    762  C   PRO 6  99      12.008 -18.669  -0.696  0.00  0.00      C1   C
ATOM    763  O   PRO 6  99      12.818 -18.800   0.268  0.00  0.00      C1   O
ATOM    764  CB  PRO 6  99       9.960 -17.028  -0.642  0.00  0.00      C1   C
ATOM    765  CG  PRO 6  99      10.341 -16.472   0.688  0.00  0.00      C1   C
ATOM    766  CD  PRO 6  99       9.793 -17.621   1.599  0.00  0.00      C1   C
ATOM    767  N   LYS 6 100      12.364 -18.495  -1.928  0.00  0.00      C1   N
ATOM    768  CA  LYS 6 100      13.704 -18.062  -2.265  0.00  0.00      C1   C
ATOM    769  C   LYS 6 100      13.940 -16.697  -1.528  0.00  0.00      C1   C
ATOM    770  O   LYS 6 100      13.174 -15.762  -1.727  0.00  0.00      C1   O
ATOM    771  CB  LYS 6 100      13.850 -17.942  -3.832  0.00  0.00      C1   C
ATOM    772  CG  LYS 6 100      15.378 -17.883  -4.172  0.00  0.00      C1   C
ATOM    773  CD  LYS 6 100      15.782 -17.504  -5.620  0.00  0.00      C1   C
ATOM    774  CE  LYS 6 100      17.250 -17.005  -5.781  0.00  0.00      C1   C
ATOM    775  NZ  LYS 6 100      17.599 -16.752  -7.186  0.00  0.00      C1   N
ATOM    776  N   TYR 6 101      14.873 -16.613  -0.552  0.00  0.00      C1   N
ATOM    777  CA  TYR 6 101      15.155 -15.292   0.177  0.00  0.00      C1   C
ATOM    778  C   TYR 6 101      16.618 -14.922   0.230  0.00  0.00      C1   C
ATOM    779  O   TYR 6 101      17.511 -15.683  -0.022  0.00  0.00      C1   O
ATOM    780  CB  TYR 6 101      14.581 -15.493   1.615  0.00  0.00      C1   C
ATOM    781  CG  TYR 6 101      15.346 -16.405   2.569  0.00  0.00      C1   C
ATOM    782  CD1 TYR 6 101      15.167 -17.784   2.622  0.00  0.00      C1   C
ATOM    783  CD2 TYR 6 101      16.206 -15.892   3.475  0.00  0.00      C1   C
ATOM    784  CE1 TYR 6 101      15.700 -18.663   3.588  0.00  0.00      C1   C
ATOM    785  CE2 TYR 6 101      16.977 -16.739   4.375  0.00  0.00      C1   C
ATOM    786  CZ  TYR 6 101      16.659 -18.188   4.502  0.00  0.00      C1   C
ATOM    787  OH  TYR 6 101      17.278 -19.037   5.337  0.00  0.00      C1   O
ATOM    788  N   LYS 6 102      16.919 -13.666   0.632  0.00  0.00      C1   N
ATOM    789  CA  LYS 6 102      18.232 -13.165   1.081  0.00  0.00      C1   C
ATOM    790  C   LYS 6 102      18.188 -12.153   2.292  0.00  0.00      C1   C
ATOM    791  O   LYS 6 102      17.166 -11.584   2.609  0.00  0.00      C1   O
ATOM    792  CB  LYS 6 102      18.923 -12.545  -0.166  0.00  0.00      C1   C
ATOM    793  CG  LYS 6 102      18.357 -11.203  -0.668  0.00  0.00      C1   C
ATOM    794  CD  LYS 6 102      18.909 -10.689  -1.965  0.00  0.00      C1   C
ATOM    795  CE  LYS 6 102      18.444 -11.480  -3.106  0.00  0.00      C1   C
ATOM    796  NZ  LYS 6 102      18.907 -10.852  -4.387  0.00  0.00      C1   N
ATOM    797  N   PHE 6 103      19.284 -11.919   2.991  0.00  0.00      C1   N
ATOM    798  CA  PHE 6 103      19.285 -10.917   4.036  0.00  0.00      C1   C
ATOM    799  C   PHE 6 103      20.167  -9.709   3.638  0.00  0.00      C1   C
ATOM    800  O   PHE 6 103      21.282  -9.956   3.229  0.00  0.00      C1   O
ATOM    801  CB  PHE 6 103      19.640 -11.557   5.356  0.00  0.00      C1   C
ATOM    802  CG  PHE 6 103      18.672 -12.537   5.860  0.00  0.00      C1   C
ATOM    803  CD1 PHE 6 103      19.066 -13.784   6.311  0.00  0.00      C1   C
ATOM    804  CD2 PHE 6 103      17.301 -12.209   6.004  0.00  0.00      C1   C
ATOM    805  CE1 PHE 6 103      18.175 -14.731   6.791  0.00  0.00      C1   C
ATOM    806  CE2 PHE 6 103      16.333 -13.154   6.431  0.00  0.00      C1   C
ATOM    807  CZ  PHE 6 103      16.773 -14.428   6.782  0.00  0.00      C1   C
ATOM    808  N   VAL 6 104      19.640  -8.509   3.833  0.00  0.00      C1   N
ATOM    809  CA  VAL 6 104      20.413  -7.330   3.407  0.00  0.00      C1   C
ATOM    810  C   VAL 6 104      20.448  -6.122   4.323  0.00  0.00      C1   C
ATOM    811  O   VAL 6 104      19.583  -6.082   5.209  0.00  0.00      C1   O
ATOM    812  CB  VAL 6 104      19.949  -6.765   2.055  0.00  0.00      C1   C
ATOM    813  CG1 VAL 6 104      20.413  -7.595   0.900  0.00  0.00      C1   C
ATOM    814  CG2 VAL 6 104      18.486  -6.506   1.860  0.00  0.00      C1   C
ATOM    815  N   ARG 6 105      21.375  -5.222   4.227  0.00  0.00      C1   N
ATOM    816  CA  ARG 6 105      21.310  -3.942   4.973  0.00  0.00      C1   C
ATOM    817  C   ARG 6 105      21.192  -2.636   4.055  0.00  0.00      C1   C
ATOM    818  O   ARG 6 105      22.202  -2.333   3.414  0.00  0.00      C1   O
ATOM    819  CB  ARG 6 105      22.563  -3.799   5.871  0.00  0.00      C1   C
ATOM    820  CG  ARG 6 105      22.407  -2.568   6.807  0.00  0.00      C1   C
ATOM    821  CD  ARG 6 105      23.579  -2.414   7.734  0.00  0.00      C1   C
ATOM    822  NE  ARG 6 105      23.362  -1.426   8.790  0.00  0.00      C1   N
ATOM    823  CZ  ARG 6 105      22.783  -1.490   9.937  0.00  0.00      C1   C
ATOM    824  NH1 ARG 6 105      22.232  -2.546  10.342  0.00  0.00      C1   N
ATOM    825  NH2 ARG 6 105      22.724  -0.441  10.712  0.00  0.00      C1   N
ATOM    826  N   ILE 6 106      19.998  -2.075   3.825  0.00  0.00      C1   N
ATOM    827  CA  ILE 6 106      19.712  -0.974   2.862  0.00  0.00      C1   C
ATOM    828  C   ILE 6 106      20.305   0.379   3.325  0.00  0.00      C1   C
ATOM    829  O   ILE 6 106      20.651   0.630   4.489  0.00  0.00      C1   O
ATOM    830  CB  ILE 6 106      18.253  -1.003   2.384  0.00  0.00      C1   C
ATOM    831  CG1 ILE 6 106      17.359  -0.464   3.607  0.00  0.00      C1   C
ATOM    832  CG2 ILE 6 106      17.733  -2.351   1.857  0.00  0.00      C1   C
ATOM    833  CD1 ILE 6 106      15.941  -0.002   3.334  0.00  0.00      C1   C
ATOM    834  N   GLN 6 107      20.426   1.323   2.341  0.00  0.00      C1   N
ATOM    835  CA  GLN 6 107      21.046   2.613   2.656  0.00  0.00      C1   C
ATOM    836  C   GLN 6 107      20.110   3.853   2.257  0.00  0.00      C1   C
ATOM    837  O   GLN 6 107      19.281   3.683   1.348  0.00  0.00      C1   O
ATOM    838  CB  GLN 6 107      22.464   2.661   2.086  0.00  0.00      C1   C
ATOM    839  CG  GLN 6 107      22.531   2.749   0.602  0.00  0.00      C1   C
ATOM    840  CD  GLN 6 107      23.910   2.936   0.027  0.00  0.00      C1   C
ATOM    841  OE1 GLN 6 107      24.888   2.359   0.560  0.00  0.00      C1   O
ATOM    842  NE2 GLN 6 107      24.006   3.787  -1.007  0.00  0.00      C1   N
ATOM    843  N   PRO 6 108      20.202   4.986   2.945  0.00  0.00      C1   N
ATOM    844  CA  PRO 6 108      19.469   6.186   2.766  0.00  0.00      C1   C
ATOM    845  C   PRO 6 108      19.246   6.628   1.286  0.00  0.00      C1   C
ATOM    846  O   PRO 6 108      20.156   6.664   0.459  0.00  0.00      C1   O
ATOM    847  CB  PRO 6 108      20.266   7.146   3.582  0.00  0.00      C1   C
ATOM    848  CG  PRO 6 108      20.662   6.407   4.783  0.00  0.00      C1   C
ATOM    849  CD  PRO 6 108      21.053   5.046   4.194  0.00  0.00      C1   C
ATOM    850  N   GLY 6 109      17.988   6.838   0.947  0.00  0.00      C1   N
ATOM    851  CA  GLY 6 109      17.415   7.184  -0.386  0.00  0.00      C1   C
ATOM    852  C   GLY 6 109      16.676   6.021  -0.968  0.00  0.00      C1   C
ATOM    853  O   GLY 6 109      15.673   6.360  -1.721  0.00  0.00      C1   O
ATOM    854  N   GLN 6 110      16.991   4.725  -0.589  0.00  0.00      C1   N
ATOM    855  CA  GLN 6 110      16.245   3.612  -1.134  0.00  0.00      C1   C
ATOM    856  C   GLN 6 110      14.856   3.367  -0.533  0.00  0.00      C1   C
ATOM    857  O   GLN 6 110      14.535   3.803   0.523  0.00  0.00      C1   O
ATOM    858  CB  GLN 6 110      17.061   2.306  -1.205  0.00  0.00      C1   C
ATOM    859  CG  GLN 6 110      17.823   2.214  -2.548  0.00  0.00      C1   C
ATOM    860  CD  GLN 6 110      18.939   3.236  -2.586  0.00  0.00      C1   C
ATOM    861  OE1 GLN 6 110      18.736   4.271  -3.194  0.00  0.00      C1   O
ATOM    862  NE2 GLN 6 110      20.093   3.018  -1.985  0.00  0.00      C1   N
ATOM    863  N   THR 6 111      14.000   2.641  -1.194  0.00  0.00      C1   N
ATOM    864  CA  THR 6 111      12.724   2.122  -0.690  0.00  0.00      C1   C
ATOM    865  C   THR 6 111      12.762   0.638  -0.244  0.00  0.00      C1   C
ATOM    866  O   THR 6 111      13.668  -0.164  -0.637  0.00  0.00      C1   O
ATOM    867  CB  THR 6 111      11.710   2.225  -1.838  0.00  0.00      C1   C
ATOM    868  OG1 THR 6 111      12.253   1.694  -3.020  0.00  0.00      C1   O
ATOM    869  CG2 THR 6 111      11.377   3.689  -2.033  0.00  0.00      C1   C
ATOM    870  N   PHE 6 112      11.731   0.256   0.489  0.00  0.00      C1   N
ATOM    871  CA  PHE 6 112      11.440  -1.109   0.992  0.00  0.00      C1   C
ATOM    872  C   PHE 6 112       9.942  -1.129   1.432  0.00  0.00      C1   C
ATOM    873  O   PHE 6 112       9.352  -0.054   1.759  0.00  0.00      C1   O
ATOM    874  CB  PHE 6 112      12.265  -1.637   2.138  0.00  0.00      C1   C
ATOM    875  CG  PHE 6 112      12.160  -0.886   3.439  0.00  0.00      C1   C
ATOM    876  CD1 PHE 6 112      11.667  -1.562   4.593  0.00  0.00      C1   C
ATOM    877  CD2 PHE 6 112      12.671   0.442   3.563  0.00  0.00      C1   C
ATOM    878  CE1 PHE 6 112      11.723  -0.880   5.839  0.00  0.00      C1   C
ATOM    879  CE2 PHE 6 112      12.812   1.059   4.766  0.00  0.00      C1   C
ATOM    880  CZ  PHE 6 112      12.380   0.364   5.889  0.00  0.00      C1   C
ATOM    881  N   SER 6 113       9.283  -2.305   1.416  0.00  0.00      C1   N
ATOM    882  CA  SER 6 113       7.864  -2.579   1.785  0.00  0.00      C1   C
ATOM    883  C   SER 6 113       7.857  -3.139   3.199  0.00  0.00      C1   C
ATOM    884  O   SER 6 113       8.629  -4.099   3.567  0.00  0.00      C1   O
ATOM    885  CB  SER 6 113       7.148  -3.519   0.740  0.00  0.00      C1   C
ATOM    886  OG  SER 6 113       7.122  -3.005  -0.583  0.00  0.00      C1   O
ATOM    887  N   VAL 6 114       6.981  -2.586   3.952  0.00  0.00      C1   N
ATOM    888  CA  VAL 6 114       6.670  -3.130   5.316  0.00  0.00      C1   C
ATOM    889  C   VAL 6 114       5.318  -3.906   5.353  0.00  0.00      C1   C
ATOM    890  O   VAL 6 114       4.251  -3.372   5.192  0.00  0.00      C1   O
ATOM    891  CB  VAL 6 114       6.793  -2.098   6.367  0.00  0.00      C1   C
ATOM    892  CG1 VAL 6 114       6.298  -2.519   7.749  0.00  0.00      C1   C
ATOM    893  CG2 VAL 6 114       8.261  -1.594   6.278  0.00  0.00      C1   C
ATOM    894  N   LEU 6 115       5.545  -5.223   5.553  0.00  0.00      C1   N
ATOM    895  CA  LEU 6 115       4.549  -6.080   6.185  0.00  0.00      C1   C
ATOM    896  C   LEU 6 115       4.261  -5.818   7.658  0.00  0.00      C1   C
ATOM    897  O   LEU 6 115       4.890  -6.374   8.578  0.00  0.00      C1   O
ATOM    898  CB  LEU 6 115       4.799  -7.534   5.897  0.00  0.00      C1   C
ATOM    899  CG  LEU 6 115       3.636  -8.444   6.396  0.00  0.00      C1   C
ATOM    900  CD1 LEU 6 115       2.348  -8.322   5.600  0.00  0.00      C1   C
ATOM    901  CD2 LEU 6 115       4.093  -9.914   6.376  0.00  0.00      C1   C
ATOM    902  N   ALA 6 116       3.253  -5.005   7.927  0.00  0.00      C1   N
ATOM    903  CA  ALA 6 116       2.577  -4.885   9.239  0.00  0.00      C1   C
ATOM    904  C   ALA 6 116       1.755  -6.116   9.563  0.00  0.00      C1   C
ATOM    905  O   ALA 6 116       1.072  -6.777   8.761  0.00  0.00      C1   O
ATOM    906  CB  ALA 6 116       1.896  -3.563   9.479  0.00  0.00      C1   C
ATOM    907  N   CYS 6 117       1.854  -6.484  10.864  0.00  0.00      C1   N
ATOM    908  CA  CYS 6 117       1.471  -7.775  11.383  0.00  0.00      C1   C
ATOM    909  C   CYS 6 117       1.286  -7.628  12.864  0.00  0.00      C1   C
ATOM    910  O   CYS 6 117       2.161  -7.087  13.564  0.00  0.00      C1   O
ATOM    911  CB  CYS 6 117       2.650  -8.780  11.065  0.00  0.00      C1   C
ATOM    912  SG  CYS 6 117       2.089 -10.539  11.248  0.00  0.00      C1   S
ATOM    913  N   TYR 6 118       0.168  -8.169  13.410  0.00  0.00      C1   N
ATOM    914  CA  TYR 6 118      -0.107  -8.158  14.820  0.00  0.00      C1   C
ATOM    915  C   TYR 6 118       0.032  -9.557  15.398  0.00  0.00      C1   C
ATOM    916  O   TYR 6 118      -0.782 -10.416  15.171  0.00  0.00      C1   O
ATOM    917  CB  TYR 6 118      -1.442  -7.491  15.127  0.00  0.00      C1   C
ATOM    918  CG  TYR 6 118      -1.747  -6.119  14.496  0.00  0.00      C1   C
ATOM    919  CD1 TYR 6 118      -3.051  -5.714  14.039  0.00  0.00      C1   C
ATOM    920  CD2 TYR 6 118      -0.657  -5.247  14.256  0.00  0.00      C1   C
ATOM    921  CE1 TYR 6 118      -3.189  -4.530  13.310  0.00  0.00      C1   C
ATOM    922  CE2 TYR 6 118      -0.778  -4.138  13.464  0.00  0.00      C1   C
ATOM    923  CZ  TYR 6 118      -2.080  -3.749  13.030  0.00  0.00      C1   C
ATOM    924  OH  TYR 6 118      -2.311  -2.582  12.375  0.00  0.00      C1   O
ATOM    925  N   ASN 6 119       1.164  -9.837  16.068  0.00  0.00      C1   N
ATOM    926  CA  ASN 6 119       1.557 -11.065  16.789  0.00  0.00      C1   C
ATOM    927  C   ASN 6 119       1.324 -12.391  15.996  0.00  0.00      C1   C
ATOM    928  O   ASN 6 119       0.665 -13.293  16.502  0.00  0.00      C1   O
ATOM    929  CB  ASN 6 119       0.865 -11.050  18.173  0.00  0.00      C1   C
ATOM    930  CG  ASN 6 119       1.287  -9.893  19.056  0.00  0.00      C1   C
ATOM    931  ND2 ASN 6 119       0.614  -9.689  20.129  0.00  0.00      C1   N
ATOM    932  OD1 ASN 6 119       2.256  -9.212  18.900  0.00  0.00      C1   O
ATOM    933  N   GLY 6 120       1.593 -12.491  14.698  0.00  0.00      C1   N
ATOM    934  CA  GLY 6 120       1.282 -13.786  13.976  0.00  0.00      C1   C
ATOM    935  C   GLY 6 120       0.286 -13.685  12.794  0.00  0.00      C1   C
ATOM    936  O   GLY 6 120       0.180 -14.519  11.926  0.00  0.00      C1   O
ATOM    937  N   SER 6 121      -0.550 -12.626  12.830  0.00  0.00      C1   N
ATOM    938  CA  SER 6 121      -1.612 -12.324  11.838  0.00  0.00      C1   C
ATOM    939  C   SER 6 121      -1.392 -10.983  11.113  0.00  0.00      C1   C
ATOM    940  O   SER 6 121      -1.494  -9.947  11.756  0.00  0.00      C1   O
ATOM    941  CB  SER 6 121      -3.015 -12.423  12.543  0.00  0.00      C1   C
ATOM    942  OG  SER 6 121      -4.080 -12.495  11.639  0.00  0.00      C1   O
ATOM    943  N   PRO 6 122      -0.989 -11.105   9.841  0.00  0.00      C1   N
ATOM    944  CA  PRO 6 122      -0.638 -10.010   8.995  0.00  0.00      C1   C
ATOM    945  C   PRO 6 122      -1.777  -9.069   8.755  0.00  0.00      C1   C
ATOM    946  O   PRO 6 122      -2.918  -9.519   8.532  0.00  0.00      C1   O
ATOM    947  CB  PRO 6 122      -0.091 -10.579   7.681  0.00  0.00      C1   C
ATOM    948  CG  PRO 6 122      -0.618 -11.984   7.567  0.00  0.00      C1   C
ATOM    949  CD  PRO 6 122      -0.946 -12.331   9.056  0.00  0.00      C1   C
ATOM    950  N   SER 6 123      -1.616  -7.759   8.912  0.00  0.00      C1   N
ATOM    951  CA  SER 6 123      -2.646  -6.703   8.904  0.00  0.00      C1   C
ATOM    952  C   SER 6 123      -2.632  -5.700   7.788  0.00  0.00      C1   C
ATOM    953  O   SER 6 123      -3.676  -5.109   7.525  0.00  0.00      C1   O
ATOM    954  CB  SER 6 123      -2.654  -5.969  10.239  0.00  0.00      C1   C
ATOM    955  OG  SER 6 123      -2.536  -6.754  11.433  0.00  0.00      C1   O
ATOM    956  N   GLY 6 124      -1.507  -5.488   7.188  0.00  0.00      C1   N
ATOM    957  CA  GLY 6 124      -1.298  -4.389   6.232  0.00  0.00      C1   C
ATOM    958  C   GLY 6 124       0.091  -4.323   5.634  0.00  0.00      C1   C
ATOM    959  O   GLY 6 124       1.019  -4.898   6.143  0.00  0.00      C1   O
ATOM    960  N   VAL 6 125       0.124  -3.638   4.451  0.00  0.00      C1   N
ATOM    961  CA  VAL 6 125       1.383  -3.477   3.679  0.00  0.00      C1   C
ATOM    962  C   VAL 6 125       1.622  -2.038   3.156  0.00  0.00      C1   C
ATOM    963  O   VAL 6 125       0.673  -1.448   2.621  0.00  0.00      C1   O
ATOM    964  CB  VAL 6 125       1.527  -4.509   2.481  0.00  0.00      C1   C
ATOM    965  CG1 VAL 6 125       2.885  -4.447   1.783  0.00  0.00      C1   C
ATOM    966  CG2 VAL 6 125       1.261  -5.967   2.868  0.00  0.00      C1   C
ATOM    967  N   TYR 6 126       2.756  -1.436   3.396  0.00  0.00      C1   N
ATOM    968  CA  TYR 6 126       3.111  -0.187   2.741  0.00  0.00      C1   C
ATOM    969  C   TYR 6 126       4.519  -0.176   2.171  0.00  0.00      C1   C
ATOM    970  O   TYR 6 126       5.298  -1.148   2.405  0.00  0.00      C1   O
ATOM    971  CB  TYR 6 126       3.014   0.918   3.720  0.00  0.00      C1   C
ATOM    972  CG  TYR 6 126       3.816   0.789   5.011  0.00  0.00      C1   C
ATOM    973  CD1 TYR 6 126       5.079   1.425   5.047  0.00  0.00      C1   C
ATOM    974  CD2 TYR 6 126       3.334   0.093   6.171  0.00  0.00      C1   C
ATOM    975  CE1 TYR 6 126       5.816   1.424   6.270  0.00  0.00      C1   C
ATOM    976  CE2 TYR 6 126       3.997   0.242   7.425  0.00  0.00      C1   C
ATOM    977  CZ  TYR 6 126       5.273   0.849   7.400  0.00  0.00      C1   C
ATOM    978  OH  TYR 6 126       5.862   1.208   8.569  0.00  0.00      C1   O
ATOM    979  N   GLN 6 127       4.955   0.953   1.485  0.00  0.00      C1   N
ATOM    980  CA  GLN 6 127       6.250   1.116   1.027  0.00  0.00      C1   C
ATOM    981  C   GLN 6 127       6.717   2.507   1.572  0.00  0.00      C1   C
ATOM    982  O   GLN 6 127       5.909   3.419   1.734  0.00  0.00      C1   O
ATOM    983  CB  GLN 6 127       6.461   1.011  -0.493  0.00  0.00      C1   C
ATOM    984  CG  GLN 6 127       6.212   2.335  -1.309  0.00  0.00      C1   C
ATOM    985  CD  GLN 6 127       7.404   3.287  -1.454  0.00  0.00      C1   C
ATOM    986  OE1 GLN 6 127       8.559   2.871  -1.492  0.00  0.00      C1   O
ATOM    987  NE2 GLN 6 127       7.146   4.521  -1.710  0.00  0.00      C1   N
ATOM    988  N   CYS 6 128       7.989   2.604   1.895  0.00  0.00      C1   N
ATOM    989  CA  CYS 6 128       8.714   3.743   2.502  0.00  0.00      C1   C
ATOM    990  C   CYS 6 128      10.157   3.858   2.053  0.00  0.00      C1   C
ATOM    991  O   CYS 6 128      10.914   2.940   2.222  0.00  0.00      C1   O
ATOM    992  CB  CYS 6 128       8.580   3.539   4.047  0.00  0.00      C1   C
ATOM    993  SG  CYS 6 128       8.870   1.875   4.680  0.00  0.00      C1   S
ATOM    994  N   ALA 6 129      10.501   5.032   1.591  0.00  0.00      C1   N
ATOM    995  CA  ALA 6 129      11.871   5.396   1.500  0.00  0.00      C1   C
ATOM    996  C   ALA 6 129      12.609   5.458   2.860  0.00  0.00      C1   C
ATOM    997  O   ALA 6 129      12.090   6.002   3.830  0.00  0.00      C1   O
ATOM    998  CB  ALA 6 129      12.054   6.653   0.559  0.00  0.00      C1   C
ATOM    999  N   MET 6 130      13.874   5.135   2.833  0.00  0.00      C1   N
ATOM   1000  CA  MET 6 130      14.797   5.212   3.983  0.00  0.00      C1   C
ATOM   1001  C   MET 6 130      15.514   6.576   3.919  0.00  0.00      C1   C
ATOM   1002  O   MET 6 130      15.987   7.051   2.881  0.00  0.00      C1   O
ATOM   1003  CB  MET 6 130      15.751   3.942   3.920  0.00  0.00      C1   C
ATOM   1004  CG  MET 6 130      16.757   3.733   5.093  0.00  0.00      C1   C
ATOM   1005  SD  MET 6 130      16.202   3.348   6.784  0.00  0.00      C1   S
ATOM   1006  CE  MET 6 130      15.972   1.529   6.939  0.00  0.00      C1   C
ATOM   1007  N   ARG 6 131      15.682   7.097   5.138  0.00  0.00      C1   N
ATOM   1008  CA  ARG 6 131      16.260   8.379   5.411  0.00  0.00      C1   C
ATOM   1009  C   ARG 6 131      17.440   8.176   6.350  0.00  0.00      C1   C
ATOM   1010  O   ARG 6 131      17.453   7.217   7.159  0.00  0.00      C1   O
ATOM   1011  CB  ARG 6 131      15.201   9.254   6.018  0.00  0.00      C1   C
ATOM   1012  CG  ARG 6 131      14.068   9.685   5.015  0.00  0.00      C1   C
ATOM   1013  CD  ARG 6 131      13.121  10.781   5.391  0.00  0.00      C1   C
ATOM   1014  NE  ARG 6 131      12.000  10.721   4.444  0.00  0.00      C1   N
ATOM   1015  CZ  ARG 6 131      11.886  11.349   3.218  0.00  0.00      C1   C
ATOM   1016  NH1 ARG 6 131      12.647  12.348   2.814  0.00  0.00      C1   N
ATOM   1017  NH2 ARG 6 131      10.911  11.010   2.510  0.00  0.00      C1   N
ATOM   1018  N   PRO 6 132      18.408   9.165   6.289  0.00  0.00      C1   N
ATOM   1019  CA  PRO 6 132      19.463   9.229   7.284  0.00  0.00      C1   C
ATOM   1020  C   PRO 6 132      19.195   9.186   8.712  0.00  0.00      C1   C
ATOM   1021  O   PRO 6 132      20.130   8.796   9.506  0.00  0.00      C1   O
ATOM   1022  CB  PRO 6 132      20.270  10.494   6.846  0.00  0.00      C1   C
ATOM   1023  CG  PRO 6 132      19.939  10.696   5.412  0.00  0.00      C1   C
ATOM   1024  CD  PRO 6 132      18.460  10.180   5.304  0.00  0.00      C1   C
ATOM   1025  N   ASN 6 133      17.939   9.522   9.146  0.00  0.00      C1   N
ATOM   1026  CA  ASN 6 133      17.576   9.342  10.541  0.00  0.00      C1   C
ATOM   1027  C   ASN 6 133      17.288   7.845  10.958  0.00  0.00      C1   C
ATOM   1028  O   ASN 6 133      17.122   7.694  12.160  0.00  0.00      C1   O
ATOM   1029  CB  ASN 6 133      16.436  10.283  10.869  0.00  0.00      C1   C
ATOM   1030  CG  ASN 6 133      15.220   9.971   9.987  0.00  0.00      C1   C
ATOM   1031  OD1 ASN 6 133      14.866   8.909   9.579  0.00  0.00      C1   O
ATOM   1032  ND2 ASN 6 133      14.533  11.049   9.710  0.00  0.00      C1   N
ATOM   1033  N   PHE 6 134      17.201   6.894  10.008  0.00  0.00      C1   N
ATOM   1034  CA  PHE 6 134      17.020   5.486  10.275  0.00  0.00      C1   C
ATOM   1035  C   PHE 6 134      15.668   5.045  11.039  0.00  0.00      C1   C
ATOM   1036  O   PHE 6 134      15.513   3.943  11.547  0.00  0.00      C1   O
ATOM   1037  CB  PHE 6 134      18.204   4.887  10.964  0.00  0.00      C1   C
ATOM   1038  CG  PHE 6 134      19.408   4.878   9.995  0.00  0.00      C1   C
ATOM   1039  CD1 PHE 6 134      20.471   5.793  10.182  0.00  0.00      C1   C
ATOM   1040  CD2 PHE 6 134      19.469   3.811   9.051  0.00  0.00      C1   C
ATOM   1041  CE1 PHE 6 134      21.556   5.722   9.295  0.00  0.00      C1   C
ATOM   1042  CE2 PHE 6 134      20.448   3.861   8.069  0.00  0.00      C1   C
ATOM   1043  CZ  PHE 6 134      21.401   4.868   8.193  0.00  0.00      C1   C
ATOM   1044  N   THR 6 135      14.708   5.974  11.199  0.00  0.00      C1   N
ATOM   1045  CA  THR 6 135      13.338   5.635  11.700  0.00  0.00      C1   C
ATOM   1046  C   THR 6 135      12.338   5.514  10.653  0.00  0.00      C1   C
ATOM   1047  O   THR 6 135      12.494   6.021   9.494  0.00  0.00      C1   O
ATOM   1048  CB  THR 6 135      12.893   6.683  12.789  0.00  0.00      C1   C
ATOM   1049  OG1 THR 6 135      13.149   8.047  12.483  0.00  0.00      C1   O
ATOM   1050  CG2 THR 6 135      13.589   6.445  14.126  0.00  0.00      C1   C
ATOM   1051  N   ILE 6 136      11.217   4.820  10.875  0.00  0.00      C1   N
ATOM   1052  CA  ILE 6 136       9.983   4.779  10.036  0.00  0.00      C1   C
ATOM   1053  C   ILE 6 136       8.645   5.115  10.756  0.00  0.00      C1   C
ATOM   1054  O   ILE 6 136       8.494   5.034  11.983  0.00  0.00      C1   O
ATOM   1055  CB  ILE 6 136       9.836   3.443   9.311  0.00  0.00      C1   C
ATOM   1056  CG1 ILE 6 136       9.829   2.216  10.240  0.00  0.00      C1   C
ATOM   1057  CG2 ILE 6 136      10.909   3.268   8.228  0.00  0.00      C1   C
ATOM   1058  CD1 ILE 6 136       9.569   0.831   9.639  0.00  0.00      C1   C
ATOM   1059  N   LYS 6 137       7.692   5.597   9.971  0.00  0.00      C1   N
ATOM   1060  CA  LYS 6 137       6.303   5.872  10.395  0.00  0.00      C1   C
ATOM   1061  C   LYS 6 137       5.423   4.662  10.132  0.00  0.00      C1   C
ATOM   1062  O   LYS 6 137       5.342   4.173   8.982  0.00  0.00      C1   O
ATOM   1063  CB  LYS 6 137       5.688   7.052   9.650  0.00  0.00      C1   C
ATOM   1064  CG  LYS 6 137       6.466   8.298  10.022  0.00  0.00      C1   C
ATOM   1065  CD  LYS 6 137       6.250   9.456   9.049  0.00  0.00      C1   C
ATOM   1066  CE  LYS 6 137       7.424  10.415   9.294  0.00  0.00      C1   C
ATOM   1067  NZ  LYS 6 137       7.985  10.905   8.017  0.00  0.00      C1   N
ATOM   1068  N   GLY 6 138       4.798   4.148  11.162  0.00  0.00      C1   N
ATOM   1069  CA  GLY 6 138       4.172   2.832  11.125  0.00  0.00      C1   C
ATOM   1070  C   GLY 6 138       2.689   2.680  11.757  0.00  0.00      C1   C
ATOM   1071  O   GLY 6 138       2.137   3.545  12.386  0.00  0.00      C1   O
ATOM   1072  N   SER 6 139       2.098   1.537  11.548  0.00  0.00      C1   N
ATOM   1073  CA  SER 6 139       0.700   1.061  11.789  0.00  0.00      C1   C
ATOM   1074  C   SER 6 139       0.535  -0.032  12.882  0.00  0.00      C1   C
ATOM   1075  O   SER 6 139      -0.184  -1.033  12.734  0.00  0.00      C1   O
ATOM   1076  CB  SER 6 139       0.125   0.556  10.430  0.00  0.00      C1   C
ATOM   1077  OG  SER 6 139       1.181  -0.089   9.671  0.00  0.00      C1   O
ATOM   1078  N   PHE 6 140       1.185   0.229  14.009  0.00  0.00      C1   N
ATOM   1079  CA  PHE 6 140       1.546  -0.894  14.873  0.00  0.00      C1   C
ATOM   1080  C   PHE 6 140       0.724  -1.066  16.133  0.00  0.00      C1   C
ATOM   1081  O   PHE 6 140       1.196  -0.723  17.166  0.00  0.00      C1   O
ATOM   1082  CB  PHE 6 140       3.090  -0.865  15.009  0.00  0.00      C1   C
ATOM   1083  CG  PHE 6 140       3.890  -0.999  13.738  0.00  0.00      C1   C
ATOM   1084  CD1 PHE 6 140       3.328  -1.726  12.612  0.00  0.00      C1   C
ATOM   1085  CD2 PHE 6 140       4.987  -0.189  13.571  0.00  0.00      C1   C
ATOM   1086  CE1 PHE 6 140       4.163  -1.802  11.497  0.00  0.00      C1   C
ATOM   1087  CE2 PHE 6 140       5.830  -0.354  12.473  0.00  0.00      C1   C
ATOM   1088  CZ  PHE 6 140       5.386  -1.144  11.412  0.00  0.00      C1   C
ATOM   1089  N   LEU 6 141      -0.572  -1.518  15.975  0.00  0.00      C1   N
ATOM   1090  CA  LEU 6 141      -1.571  -1.714  17.069  0.00  0.00      C1   C
ATOM   1091  C   LEU 6 141      -1.035  -2.095  18.488  0.00  0.00      C1   C
ATOM   1092  O   LEU 6 141      -0.429  -3.146  18.662  0.00  0.00      C1   O
ATOM   1093  CB  LEU 6 141      -2.535  -2.809  16.507  0.00  0.00      C1   C
ATOM   1094  CG  LEU 6 141      -3.621  -3.323  17.462  0.00  0.00      C1   C
ATOM   1095  CD1 LEU 6 141      -4.602  -2.193  17.608  0.00  0.00      C1   C
ATOM   1096  CD2 LEU 6 141      -4.472  -4.471  16.775  0.00  0.00      C1   C
ATOM   1097  N   ASN 6 142      -1.393  -1.187  19.392  0.00  0.00      C1   N
ATOM   1098  CA  ASN 6 142      -1.298  -1.371  20.827  0.00  0.00      C1   C
ATOM   1099  C   ASN 6 142       0.084  -1.803  21.338  0.00  0.00      C1   C
ATOM   1100  O   ASN 6 142       0.172  -2.726  22.151  0.00  0.00      C1   O
ATOM   1101  CB  ASN 6 142      -2.387  -2.292  21.338  0.00  0.00      C1   C
ATOM   1102  CG  ASN 6 142      -2.606  -2.148  22.814  0.00  0.00      C1   C
ATOM   1103  OD1 ASN 6 142      -2.766  -1.100  23.461  0.00  0.00      C1   O
ATOM   1104  ND2 ASN 6 142      -2.795  -3.171  23.623  0.00  0.00      C1   N
ATOM   1105  N   GLY 6 143       1.196  -1.215  20.797  0.00  0.00      C1   N
ATOM   1106  CA  GLY 6 143       2.582  -1.455  21.140  0.00  0.00      C1   C
ATOM   1107  C   GLY 6 143       3.196  -2.831  20.724  0.00  0.00      C1   C
ATOM   1108  O   GLY 6 143       3.923  -3.363  21.512  0.00  0.00      C1   O
ATOM   1109  N   SER 6 144       2.849  -3.262  19.533  0.00  0.00      C1   N
ATOM   1110  CA  SER 6 144       3.375  -4.483  18.962  0.00  0.00      C1   C
ATOM   1111  C   SER 6 144       4.593  -4.277  18.141  0.00  0.00      C1   C
ATOM   1112  O   SER 6 144       4.893  -3.216  17.543  0.00  0.00      C1   O
ATOM   1113  CB  SER 6 144       2.289  -5.210  18.122  0.00  0.00      C1   C
ATOM   1114  OG  SER 6 144       1.822  -4.624  16.934  0.00  0.00      C1   O
ATOM   1115  N   CYS 6 145       5.397  -5.313  17.988  0.00  0.00      C1   N
ATOM   1116  CA  CYS 6 145       6.621  -5.298  17.257  0.00  0.00      C1   C
ATOM   1117  C   CYS 6 145       6.853  -6.595  16.402  0.00  0.00      C1   C
ATOM   1118  O   CYS 6 145       6.214  -7.615  16.627  0.00  0.00      C1   O
ATOM   1119  CB  CYS 6 145       7.844  -4.966  18.140  0.00  0.00      C1   C
ATOM   1120  SG  CYS 6 145       8.296  -6.359  19.171  0.00  0.00      C1   S
ATOM   1121  N   GLY 6 146       7.855  -6.558  15.511  0.00  0.00      C1   N
ATOM   1122  CA  GLY 6 146       8.017  -7.761  14.691  0.00  0.00      C1   C
ATOM   1123  C   GLY 6 146       7.700  -7.623  13.218  0.00  0.00      C1   C
ATOM   1124  O   GLY 6 146       7.803  -8.634  12.552  0.00  0.00      C1   O
ATOM   1125  N   SER 6 147       7.194  -6.510  12.729  0.00  0.00      C1   N
ATOM   1126  CA  SER 6 147       6.966  -6.254  11.349  0.00  0.00      C1   C
ATOM   1127  C   SER 6 147       8.214  -6.408  10.478  0.00  0.00      C1   C
ATOM   1128  O   SER 6 147       9.292  -6.050  10.914  0.00  0.00      C1   O
ATOM   1129  CB  SER 6 147       6.158  -4.918  11.084  0.00  0.00      C1   C
ATOM   1130  OG  SER 6 147       4.883  -4.965  11.594  0.00  0.00      C1   O
ATOM   1131  N   VAL 6 148       8.106  -6.833   9.268  0.00  0.00      C1   N
ATOM   1132  CA  VAL 6 148       9.272  -7.108   8.404  0.00  0.00      C1   C
ATOM   1133  C   VAL 6 148       9.380  -6.078   7.270  0.00  0.00      C1   C
ATOM   1134  O   VAL 6 148       8.374  -5.459   6.838  0.00  0.00      C1   O
ATOM   1135  CB  VAL 6 148       9.493  -8.537   7.981  0.00  0.00      C1   C
ATOM   1136  CG1 VAL 6 148       9.951  -9.259   9.292  0.00  0.00      C1   C
ATOM   1137  CG2 VAL 6 148       8.262  -9.100   7.304  0.00  0.00      C1   C
ATOM   1138  N   GLY 6 149      10.571  -5.847   6.792  0.00  0.00      C1   N
ATOM   1139  CA  GLY 6 149      10.844  -5.067   5.518  0.00  0.00      C1   C
ATOM   1140  C   GLY 6 149      11.344  -6.122   4.508  0.00  0.00      C1   C
ATOM   1141  O   GLY 6 149      12.237  -6.902   4.836  0.00  0.00      C1   O
ATOM   1142  N   PHE 6 150      10.784  -6.016   3.321  0.00  0.00      C1   N
ATOM   1143  CA  PHE 6 150      11.107  -6.781   2.115  0.00  0.00      C1   C
ATOM   1144  C   PHE 6 150      11.071  -5.861   0.885  0.00  0.00      C1   C
ATOM   1145  O   PHE 6 150      10.537  -4.796   0.775  0.00  0.00      C1   O
ATOM   1146  CB  PHE 6 150      10.116  -7.989   1.912  0.00  0.00      C1   C
ATOM   1147  CG  PHE 6 150       8.694  -7.627   1.645  0.00  0.00      C1   C
ATOM   1148  CD1 PHE 6 150       7.786  -7.172   2.682  0.00  0.00      C1   C
ATOM   1149  CD2 PHE 6 150       8.129  -7.896   0.361  0.00  0.00      C1   C
ATOM   1150  CE1 PHE 6 150       6.439  -6.960   2.420  0.00  0.00      C1   C
ATOM   1151  CE2 PHE 6 150       6.757  -7.738   0.109  0.00  0.00      C1   C
ATOM   1152  CZ  PHE 6 150       5.950  -7.201   1.126  0.00  0.00      C1   C
ATOM   1153  N   ASN 6 151      11.701  -6.422  -0.148  0.00  0.00      C1   N
ATOM   1154  CA  ASN 6 151      11.499  -6.251  -1.561  0.00  0.00      C1   C
ATOM   1155  C   ASN 6 151      11.584  -7.590  -2.271  0.00  0.00      C1   C
ATOM   1156  O   ASN 6 151      12.047  -8.544  -1.720  0.00  0.00      C1   O
ATOM   1157  CB  ASN 6 151      12.459  -5.233  -2.078  0.00  0.00      C1   C
ATOM   1158  CG  ASN 6 151      12.103  -3.796  -1.701  0.00  0.00      C1   C
ATOM   1159  OD1 ASN 6 151      11.022  -3.252  -1.995  0.00  0.00      C1   O
ATOM   1160  ND2 ASN 6 151      13.152  -3.052  -1.387  0.00  0.00      C1   N
ATOM   1161  N   ILE 6 152      11.195  -7.745  -3.560  0.00  0.00      C1   N
ATOM   1162  CA  ILE 6 152      11.270  -9.023  -4.345  0.00  0.00      C1   C
ATOM   1163  C   ILE 6 152      11.948  -8.768  -5.681  0.00  0.00      C1   C
ATOM   1164  O   ILE 6 152      11.516  -7.920  -6.441  0.00  0.00      C1   O
ATOM   1165  CB  ILE 6 152       9.856  -9.682  -4.485  0.00  0.00      C1   C
ATOM   1166  CG1 ILE 6 152       9.234  -9.985  -3.031  0.00  0.00      C1   C
ATOM   1167  CG2 ILE 6 152       9.915 -11.020  -5.193  0.00  0.00      C1   C
ATOM   1168  CD1 ILE 6 152       7.730 -10.320  -2.983  0.00  0.00      C1   C
ATOM   1169  N   ASP 6 153      13.167  -9.321  -5.852  0.00  0.00      C1   N
ATOM   1170  CA  ASP 6 153      14.002  -9.514  -7.064  0.00  0.00      C1   C
ATOM   1171  C   ASP 6 153      13.441 -10.615  -7.837  0.00  0.00      C1   C
ATOM   1172  O   ASP 6 153      13.928 -11.728  -7.772  0.00  0.00      C1   O
ATOM   1173  CB  ASP 6 153      15.465  -9.806  -6.766  0.00  0.00      C1   C
ATOM   1174  CG  ASP 6 153      16.255  -8.814  -5.871  0.00  0.00      C1   C
ATOM   1175  OD1 ASP 6 153      15.696  -7.699  -5.633  0.00  0.00      C1   O
ATOM   1176  OD2 ASP 6 153      17.444  -8.986  -5.410  0.00  0.00      C1   O
ATOM   1177  N   TYR 6 154      12.391 -10.373  -8.619  0.00  0.00      C1   N
ATOM   1178  CA  TYR 6 154      11.710 -11.312  -9.499  0.00  0.00      C1   C
ATOM   1179  C   TYR 6 154      10.822 -12.348  -8.734  0.00  0.00      C1   C
ATOM   1180  O   TYR 6 154       9.621 -12.305  -9.014  0.00  0.00      C1   O
ATOM   1181  CB  TYR 6 154      12.636 -11.872 -10.576  0.00  0.00      C1   C
ATOM   1182  CG  TYR 6 154      13.376 -10.865 -11.495  0.00  0.00      C1   C
ATOM   1183  CD1 TYR 6 154      14.758 -10.949 -11.490  0.00  0.00      C1   C
ATOM   1184  CD2 TYR 6 154      12.693  -9.954 -12.320  0.00  0.00      C1   C
ATOM   1185  CE1 TYR 6 154      15.436 -10.001 -12.273  0.00  0.00      C1   C
ATOM   1186  CE2 TYR 6 154      13.393  -8.977 -13.122  0.00  0.00      C1   C
ATOM   1187  CZ  TYR 6 154      14.827  -9.009 -13.049  0.00  0.00      C1   C
ATOM   1188  OH  TYR 6 154      15.529  -7.998 -13.663  0.00  0.00      C1   O
ATOM   1189  N   ASP 6 155      11.467 -13.095  -7.896  0.00  0.00      C1   N
ATOM   1190  CA  ASP 6 155      10.942 -14.160  -6.889  0.00  0.00      C1   C
ATOM   1191  C   ASP 6 155      11.801 -14.369  -5.629  0.00  0.00      C1   C
ATOM   1192  O   ASP 6 155      11.445 -15.085  -4.695  0.00  0.00      C1   O
ATOM   1193  CB  ASP 6 155      10.840 -15.532  -7.605  0.00  0.00      C1   C
ATOM   1194  CG  ASP 6 155      12.071 -16.146  -8.256  0.00  0.00      C1   C
ATOM   1195  OD1 ASP 6 155      13.030 -15.450  -8.606  0.00  0.00      C1   O
ATOM   1196  OD2 ASP 6 155      12.106 -17.404  -8.407  0.00  0.00      C1   O
ATOM   1197  N   CYS 6 156      12.941 -13.672  -5.530  0.00  0.00      C1   N
ATOM   1198  CA  CYS 6 156      13.719 -13.610  -4.318  0.00  0.00      C1   C
ATOM   1199  C   CYS 6 156      13.293 -12.562  -3.300  0.00  0.00      C1   C
ATOM   1200  O   CYS 6 156      13.252 -11.320  -3.603  0.00  0.00      C1   O
ATOM   1201  CB  CYS 6 156      15.187 -13.721  -4.642  0.00  0.00      C1   C
ATOM   1202  SG  CYS 6 156      15.937 -13.974  -3.068  0.00  0.00      C1   S
ATOM   1203  N   VAL 6 157      12.759 -13.054  -2.172  0.00  0.00      C1   N
ATOM   1204  CA  VAL 6 157      12.345 -12.233  -1.033  0.00  0.00      C1   C
ATOM   1205  C   VAL 6 157      13.618 -11.670  -0.340  0.00  0.00      C1   C
ATOM   1206  O   VAL 6 157      14.327 -12.386   0.401  0.00  0.00      C1   O
ATOM   1207  CB  VAL 6 157      11.337 -12.752   0.029  0.00  0.00      C1   C
ATOM   1208  CG1 VAL 6 157      11.036 -11.606   1.010  0.00  0.00      C1   C
ATOM   1209  CG2 VAL 6 157      10.060 -13.222  -0.569  0.00  0.00      C1   C
ATOM   1210  N   SER 6 158      13.901 -10.390  -0.657  0.00  0.00      C1   N
ATOM   1211  CA  SER 6 158      14.979  -9.671  -0.027  0.00  0.00      C1   C
ATOM   1212  C   SER 6 158      14.485  -9.060   1.279  0.00  0.00      C1   C
ATOM   1213  O   SER 6 158      13.849  -8.013   1.252  0.00  0.00      C1   O
ATOM   1214  CB  SER 6 158      15.496  -8.545  -1.062  0.00  0.00      C1   C
ATOM   1215  OG  SER 6 158      16.054  -9.175  -2.180  0.00  0.00      C1   O
ATOM   1216  N   PHE 6 159      14.693  -9.735   2.411  0.00  0.00      C1   N
ATOM   1217  CA  PHE 6 159      14.418  -9.307   3.733  0.00  0.00      C1   C
ATOM   1218  C   PHE 6 159      15.543  -8.333   4.262  0.00  0.00      C1   C
ATOM   1219  O   PHE 6 159      16.698  -8.738   4.466  0.00  0.00      C1   O
ATOM   1220  CB  PHE 6 159      14.280 -10.483   4.741  0.00  0.00      C1   C
ATOM   1221  CG  PHE 6 159      12.994 -11.274   4.605  0.00  0.00      C1   C
ATOM   1222  CD1 PHE 6 159      11.806 -10.694   5.101  0.00  0.00      C1   C
ATOM   1223  CD2 PHE 6 159      12.942 -12.507   3.977  0.00  0.00      C1   C
ATOM   1224  CE1 PHE 6 159      10.549 -11.253   4.940  0.00  0.00      C1   C
ATOM   1225  CE2 PHE 6 159      11.712 -13.236   3.908  0.00  0.00      C1   C
ATOM   1226  CZ  PHE 6 159      10.524 -12.601   4.423  0.00  0.00      C1   C
ATOM   1227  N   CYS 6 160      15.173  -7.104   4.476  0.00  0.00      C1   N
ATOM   1228  CA  CYS 6 160      16.107  -6.033   4.855  0.00  0.00      C1   C
ATOM   1229  C   CYS 6 160      15.896  -5.422   6.248  0.00  0.00      C1   C
ATOM   1230  O   CYS 6 160      16.789  -4.674   6.693  0.00  0.00      C1   O
ATOM   1231  CB  CYS 6 160      15.932  -4.900   3.916  0.00  0.00      C1   C
ATOM   1232  SG  CYS 6 160      14.228  -4.196   4.000  0.00  0.00      C1   S
ATOM   1233  N   TYR 6 161      14.775  -5.710   6.954  0.00  0.00      C1   N
ATOM   1234  CA  TYR 6 161      14.451  -5.018   8.168  0.00  0.00      C1   C
ATOM   1235  C   TYR 6 161      13.546  -5.761   9.081  0.00  0.00      C1   C
ATOM   1236  O   TYR 6 161      12.686  -6.537   8.703  0.00  0.00      C1   O
ATOM   1237  CB  TYR 6 161      13.919  -3.692   7.735  0.00  0.00      C1   C
ATOM   1238  CG  TYR 6 161      13.330  -2.869   8.789  0.00  0.00      C1   C
ATOM   1239  CD1 TYR 6 161      14.184  -2.031   9.479  0.00  0.00      C1   C
ATOM   1240  CD2 TYR 6 161      11.991  -3.034   9.296  0.00  0.00      C1   C
ATOM   1241  CE1 TYR 6 161      13.685  -1.312  10.621  0.00  0.00      C1   C
ATOM   1242  CE2 TYR 6 161      11.516  -2.324  10.382  0.00  0.00      C1   C
ATOM   1243  CZ  TYR 6 161      12.365  -1.455  11.065  0.00  0.00      C1   C
ATOM   1244  OH  TYR 6 161      11.975  -0.712  12.172  0.00  0.00      C1   O
ATOM   1245  N   MET 6 162      13.653  -5.581  10.427  0.00  0.00      C1   N
ATOM   1246  CA  MET 6 162      12.612  -5.960  11.343  0.00  0.00      C1   C
ATOM   1247  C   MET 6 162      12.430  -4.849  12.394  0.00  0.00      C1   C
ATOM   1248  O   MET 6 162      13.367  -4.340  13.031  0.00  0.00      C1   O
ATOM   1249  CB  MET 6 162      12.902  -7.391  11.914  0.00  0.00      C1   C
ATOM   1250  CG  MET 6 162      11.769  -8.090  12.713  0.00  0.00      C1   C
ATOM   1251  SD  MET 6 162      12.021  -9.701  13.420  0.00  0.00      C1   S
ATOM   1252  CE  MET 6 162      10.374 -10.451  13.398  0.00  0.00      C1   C
ATOM   1253  N   HIS 6 163      11.147  -4.590  12.635  0.00  0.00      C1   N
ATOM   1254  CA  HIS 6 163      10.567  -3.650  13.618  0.00  0.00      C1   C
ATOM   1255  C   HIS 6 163      10.718  -4.067  15.083  0.00  0.00      C1   C
ATOM   1256  O   HIS 6 163      10.156  -5.084  15.472  0.00  0.00      C1   O
ATOM   1257  CB  HIS 6 163       9.097  -3.319  13.248  0.00  0.00      C1   C
ATOM   1258  CG  HIS 6 163       8.548  -2.332  14.260  0.00  0.00      C1   C
ATOM   1259  ND1 HIS 6 163       7.408  -2.507  14.982  0.00  0.00      C1   N
ATOM   1260  CD2 HIS 6 163       9.220  -1.262  14.798  0.00  0.00      C1   C
ATOM   1261  CE1 HIS 6 163       7.364  -1.504  15.934  0.00  0.00      C1   C
ATOM   1262  NE2 HIS 6 163       8.379  -0.686  15.694  0.00  0.00      C1   N
ATOM   1263  N   HIS 6 164      11.431  -3.251  15.882  0.00  0.00      C1   N
ATOM   1264  CA  HIS 6 164      11.673  -3.399  17.278  0.00  0.00      C1   C
ATOM   1265  C   HIS 6 164      10.764  -2.592  18.271  0.00  0.00      C1   C
ATOM   1266  O   HIS 6 164      10.146  -3.212  19.160  0.00  0.00      C1   O
ATOM   1267  CB  HIS 6 164      13.180  -3.415  17.771  0.00  0.00      C1   C
ATOM   1268  CG  HIS 6 164      14.123  -4.561  17.411  0.00  0.00      C1   C
ATOM   1269  ND1 HIS 6 164      15.262  -4.887  18.167  0.00  0.00      C1   N
ATOM   1270  CD2 HIS 6 164      14.187  -5.281  16.278  0.00  0.00      C1   C
ATOM   1271  CE1 HIS 6 164      16.021  -5.652  17.493  0.00  0.00      C1   C
ATOM   1272  NE2 HIS 6 164      15.365  -6.028  16.420  0.00  0.00      C1   N
ATOM   1273  N   MET 6 165      10.614  -1.234  18.111  0.00  0.00      C1   N
ATOM   1274  CA  MET 6 165      10.173  -0.433  19.186  0.00  0.00      C1   C
ATOM   1275  C   MET 6 165      10.030   1.030  18.798  0.00  0.00      C1   C
ATOM   1276  O   MET 6 165      10.338   1.459  17.672  0.00  0.00      C1   O
ATOM   1277  CB  MET 6 165      11.238  -0.511  20.377  0.00  0.00      C1   C
ATOM   1278  CG  MET 6 165      12.612   0.174  20.030  0.00  0.00      C1   C
ATOM   1279  SD  MET 6 165      14.060  -0.446  20.877  0.00  0.00      C1   S
ATOM   1280  CE  MET 6 165      15.214   0.658  20.053  0.00  0.00      C1   C
ATOM   1281  N   GLU 6 166       9.408   1.863  19.695  0.00  0.00      C1   N
ATOM   1282  CA  GLU 6 166       9.045   3.281  19.434  0.00  0.00      C1   C
ATOM   1283  C   GLU 6 166       9.867   4.223  20.254  0.00  0.00      C1   C
ATOM   1284  O   GLU 6 166      10.205   4.063  21.425  0.00  0.00      C1   O
ATOM   1285  CB  GLU 6 166       7.489   3.502  19.437  0.00  0.00      C1   C
ATOM   1286  CG  GLU 6 166       7.008   4.941  19.203  0.00  0.00      C1   C
ATOM   1287  CD  GLU 6 166       5.524   5.183  18.981  0.00  0.00      C1   C
ATOM   1288  OE1 GLU 6 166       4.995   5.070  17.832  0.00  0.00      C1   O
ATOM   1289  OE2 GLU 6 166       4.919   5.418  20.053  0.00  0.00      C1   O
ATOM   1290  N   LEU 6 167      10.285   5.303  19.576  0.00  0.00      C1   N
ATOM   1291  CA  LEU 6 167      10.995   6.457  20.208  0.00  0.00      C1   C
ATOM   1292  C   LEU 6 167      10.053   7.594  20.572  0.00  0.00      C1   C
ATOM   1293  O   LEU 6 167       9.087   7.704  19.752  0.00  0.00      C1   O
ATOM   1294  CB  LEU 6 167      12.041   7.000  19.209  0.00  0.00      C1   C
ATOM   1295  CG  LEU 6 167      13.204   6.049  19.040  0.00  0.00      C1   C
ATOM   1296  CD1 LEU 6 167      13.874   6.396  17.677  0.00  0.00      C1   C
ATOM   1297  CD2 LEU 6 167      14.142   6.213  20.250  0.00  0.00      C1   C
ATOM   1298  N   PRO 6 168      10.198   8.451  21.666  0.00  0.00      C1   N
ATOM   1299  CA  PRO 6 168       9.323   9.524  22.117  0.00  0.00      C1   C
ATOM   1300  C   PRO 6 168       8.629  10.393  21.048  0.00  0.00      C1   C
ATOM   1301  O   PRO 6 168       7.601  11.011  21.353  0.00  0.00      C1   O
ATOM   1302  CB  PRO 6 168      10.178  10.336  23.130  0.00  0.00      C1   C
ATOM   1303  CG  PRO 6 168      10.953   9.170  23.787  0.00  0.00      C1   C
ATOM   1304  CD  PRO 6 168      11.329   8.420  22.523  0.00  0.00      C1   C
ATOM   1305  N   THR 6 169       9.076  10.501  19.801  0.00  0.00      C1   N
ATOM   1306  CA  THR 6 169       8.369  11.223  18.731  0.00  0.00      C1   C
ATOM   1307  C   THR 6 169       7.514  10.362  17.824  0.00  0.00      C1   C
ATOM   1308  O   THR 6 169       7.388  10.687  16.616  0.00  0.00      C1   O
ATOM   1309  CB  THR 6 169       9.288  12.200  17.962  0.00  0.00      C1   C
ATOM   1310  OG1 THR 6 169      10.451  11.578  17.395  0.00  0.00      C1   O
ATOM   1311  CG2 THR 6 169       9.861  13.318  18.862  0.00  0.00      C1   C
ATOM   1312  N   GLY 6 170       6.842   9.351  18.370  0.00  0.00      C1   N
ATOM   1313  CA  GLY 6 170       5.987   8.454  17.648  0.00  0.00      C1   C
ATOM   1314  C   GLY 6 170       6.580   7.899  16.300  0.00  0.00      C1   C
ATOM   1315  O   GLY 6 170       5.796   7.817  15.373  0.00  0.00      C1   O
ATOM   1316  N   VAL 6 171       7.893   7.639  16.235  0.00  0.00      C1   N
ATOM   1317  CA  VAL 6 171       8.469   6.925  15.082  0.00  0.00      C1   C
ATOM   1318  C   VAL 6 171       9.362   5.732  15.498  0.00  0.00      C1   C
ATOM   1319  O   VAL 6 171       9.807   5.633  16.648  0.00  0.00      C1   O
ATOM   1320  CB  VAL 6 171       9.206   7.806  14.156  0.00  0.00      C1   C
ATOM   1321  CG1 VAL 6 171       8.231   8.779  13.455  0.00  0.00      C1   C
ATOM   1322  CG2 VAL 6 171      10.406   8.592  14.756  0.00  0.00      C1   C
ATOM   1323  N   HIS 6 172       9.585   4.743  14.574  0.00  0.00      C1   N
ATOM   1324  CA  HIS 6 172       9.884   3.379  14.925  0.00  0.00      C1   C
ATOM   1325  C   HIS 6 172      11.362   2.971  14.480  0.00  0.00      C1   C
ATOM   1326  O   HIS 6 172      11.836   3.358  13.432  0.00  0.00      C1   O
ATOM   1327  CB  HIS 6 172       8.901   2.418  14.253  0.00  0.00      C1   C
ATOM   1328  CG  HIS 6 172       7.585   2.494  14.944  0.00  0.00      C1   C
ATOM   1329  ND1 HIS 6 172       7.233   1.906  16.122  0.00  0.00      C1   N
ATOM   1330  CD2 HIS 6 172       6.442   3.141  14.506  0.00  0.00      C1   C
ATOM   1331  CE1 HIS 6 172       5.949   2.220  16.422  0.00  0.00      C1   C
ATOM   1332  NE2 HIS 6 172       5.402   2.918  15.422  0.00  0.00      C1   N
ATOM   1333  N   ALA 6 173      11.954   2.073  15.238  0.00  0.00      C1   N
ATOM   1334  CA  ALA 6 173      13.362   1.682  15.168  0.00  0.00      C1   C
ATOM   1335  C   ALA 6 173      13.530   0.131  15.083  0.00  0.00      C1   C
ATOM   1336  O   ALA 6 173      12.754  -0.621  15.740  0.00  0.00      C1   O
ATOM   1337  CB  ALA 6 173      14.164   2.284  16.379  0.00  0.00      C1   C
ATOM   1338  N   GLY 6 174      14.484  -0.366  14.235  0.00  0.00      C1   N
ATOM   1339  CA  GLY 6 174      14.691  -1.815  14.265  0.00  0.00      C1   C
ATOM   1340  C   GLY 6 174      16.103  -2.307  13.833  0.00  0.00      C1   C
ATOM   1341  O   GLY 6 174      17.027  -1.561  13.722  0.00  0.00      C1   O
ATOM   1342  N   THR 6 175      16.199  -3.586  13.419  0.00  0.00      C1   N
ATOM   1343  CA  THR 6 175      17.436  -4.042  12.909  0.00  0.00      C1   C
ATOM   1344  C   THR 6 175      17.284  -4.364  11.418  0.00  0.00      C1   C
ATOM   1345  O   THR 6 175      16.246  -4.229  10.731  0.00  0.00      C1   O
ATOM   1346  CB  THR 6 175      17.922  -5.269  13.748  0.00  0.00      C1   C
ATOM   1347  OG1 THR 6 175      17.055  -6.358  13.818  0.00  0.00      C1   O
ATOM   1348  CG2 THR 6 175      18.090  -4.826  15.231  0.00  0.00      C1   C
ATOM   1349  N   ASP 6 176      18.437  -4.807  10.901  0.00  0.00      C1   N
ATOM   1350  CA  ASP 6 176      18.491  -5.800   9.817  0.00  0.00      C1   C
ATOM   1351  C   ASP 6 176      18.348  -7.183  10.419  0.00  0.00      C1   C
ATOM   1352  O   ASP 6 176      18.464  -7.418  11.601  0.00  0.00      C1   O
ATOM   1353  CB  ASP 6 176      19.778  -5.605   8.941  0.00  0.00      C1   C
ATOM   1354  CG  ASP 6 176      21.130  -5.644   9.755  0.00  0.00      C1   C
ATOM   1355  OD1 ASP 6 176      21.177  -6.292  10.853  0.00  0.00      C1   O
ATOM   1356  OD2 ASP 6 176      22.188  -5.039   9.359  0.00  0.00      C1   O
ATOM   1357  N   LEU 6 177      18.254  -8.198   9.579  0.00  0.00      C1   N
ATOM   1358  CA  LEU 6 177      18.251  -9.624   9.934  0.00  0.00      C1   C
ATOM   1359  C   LEU 6 177      19.549 -10.195  10.522  0.00  0.00      C1   C
ATOM   1360  O   LEU 6 177      19.507 -11.191  11.205  0.00  0.00      C1   O
ATOM   1361  CB  LEU 6 177      17.659 -10.510   8.813  0.00  0.00      C1   C
ATOM   1362  CG  LEU 6 177      16.114 -10.566   8.938  0.00  0.00      C1   C
ATOM   1363  CD1 LEU 6 177      15.719 -11.361  10.171  0.00  0.00      C1   C
ATOM   1364  CD2 LEU 6 177      15.269  -9.216   8.912  0.00  0.00      C1   C
ATOM   1365  N   GLU 6 178      20.612  -9.460  10.266  0.00  0.00      C1   N
ATOM   1366  CA  GLU 6 178      21.876  -9.600  11.017  0.00  0.00      C1   C
ATOM   1367  C   GLU 6 178      21.971  -9.162  12.516  0.00  0.00      C1   C
ATOM   1368  O   GLU 6 178      23.045  -9.182  13.084  0.00  0.00      C1   O
ATOM   1369  CB  GLU 6 178      23.014  -8.972  10.154  0.00  0.00      C1   C
ATOM   1370  CG  GLU 6 178      23.345  -9.738   8.865  0.00  0.00      C1   C
ATOM   1371  CD  GLU 6 178      24.258  -8.867   7.956  0.00  0.00      C1   C
ATOM   1372  OE1 GLU 6 178      25.155  -8.123   8.400  0.00  0.00      C1   O
ATOM   1373  OE2 GLU 6 178      24.049  -8.923   6.713  0.00  0.00      C1   O
ATOM   1374  N   GLY 6 179      20.869  -8.513  12.978  0.00  0.00      C1   N
ATOM   1375  CA  GLY 6 179      20.601  -7.923  14.257  0.00  0.00      C1   C
ATOM   1376  C   GLY 6 179      21.269  -6.558  14.426  0.00  0.00      C1   C
ATOM   1377  O   GLY 6 179      21.288  -6.212  15.629  0.00  0.00      C1   O
ATOM   1378  N   ASN 6 180      21.955  -5.910  13.490  0.00  0.00      C1   N
ATOM   1379  CA  ASN 6 180      22.432  -4.535  13.823  0.00  0.00      C1   C
ATOM   1380  C   ASN 6 180      21.319  -3.456  13.738  0.00  0.00      C1   C
ATOM   1381  O   ASN 6 180      20.563  -3.398  12.761  0.00  0.00      C1   O
ATOM   1382  CB  ASN 6 180      23.671  -4.213  13.124  0.00  0.00      C1   C
ATOM   1383  CG  ASN 6 180      24.804  -5.220  13.470  0.00  0.00      C1   C
ATOM   1384  ND2 ASN 6 180      25.161  -5.989  12.521  0.00  0.00      C1   N
ATOM   1385  OD1 ASN 6 180      25.383  -5.290  14.570  0.00  0.00      C1   O
ATOM   1386  N   PHE 6 181      21.331  -2.601  14.703  0.00  0.00      C1   N
ATOM   1387  CA  PHE 6 181      20.407  -1.490  14.703  0.00  0.00      C1   C
ATOM   1388  C   PHE 6 181      20.653  -0.590  13.492  0.00  0.00      C1   C
ATOM   1389  O   PHE 6 181      21.783  -0.157  13.249  0.00  0.00      C1   O
ATOM   1390  CB  PHE 6 181      20.299  -0.662  15.947  0.00  0.00      C1   C
ATOM   1391  CG  PHE 6 181      19.135  -1.154  16.721  0.00  0.00      C1   C
ATOM   1392  CD1 PHE 6 181      19.234  -2.210  17.599  0.00  0.00      C1   C
ATOM   1393  CD2 PHE 6 181      17.897  -0.492  16.569  0.00  0.00      C1   C
ATOM   1394  CE1 PHE 6 181      18.098  -2.580  18.352  0.00  0.00      C1   C
ATOM   1395  CE2 PHE 6 181      16.745  -0.869  17.357  0.00  0.00      C1   C
ATOM   1396  CZ  PHE 6 181      16.881  -1.960  18.210  0.00  0.00      C1   C
ATOM   1397  N   TYR 6 182      19.662  -0.341  12.721  0.00  0.00      C1   N
ATOM   1398  CA  TYR 6 182      19.584   0.805  11.786  0.00  0.00      C1   C
ATOM   1399  C   TYR 6 182      19.682   2.153  12.551  0.00  0.00      C1   C
ATOM   1400  O   TYR 6 182      18.881   2.401  13.449  0.00  0.00      C1   O
ATOM   1401  CB  TYR 6 182      18.266   0.780  11.006  0.00  0.00      C1   C
ATOM   1402  CG  TYR 6 182      18.389  -0.085   9.815  0.00  0.00      C1   C
ATOM   1403  CD1 TYR 6 182      19.298   0.279   8.779  0.00  0.00      C1   C
ATOM   1404  CD2 TYR 6 182      17.599  -1.230   9.664  0.00  0.00      C1   C
ATOM   1405  CE1 TYR 6 182      19.440  -0.621   7.715  0.00  0.00      C1   C
ATOM   1406  CE2 TYR 6 182      17.668  -2.022   8.589  0.00  0.00      C1   C
ATOM   1407  CZ  TYR 6 182      18.627  -1.766   7.549  0.00  0.00      C1   C
ATOM   1408  OH  TYR 6 182      18.692  -2.565   6.482  0.00  0.00      C1   O
ATOM   1409  N   GLY 6 183      20.672   2.982  12.235  0.00  0.00      C1   N
ATOM   1410  CA  GLY 6 183      21.020   4.234  12.917  0.00  0.00      C1   C
ATOM   1411  C   GLY 6 183      21.579   3.994  14.348  0.00  0.00      C1   C
ATOM   1412  O   GLY 6 183      21.746   2.871  14.797  0.00  0.00      C1   O
ATOM   1413  N   PRO 6 184      21.518   5.071  15.161  0.00  0.00      C1   N
ATOM   1414  CA  PRO 6 184      22.155   5.134  16.401  0.00  0.00      C1   C
ATOM   1415  C   PRO 6 184      21.196   4.743  17.623  0.00  0.00      C1   C
ATOM   1416  O   PRO 6 184      21.095   5.407  18.637  0.00  0.00      C1   O
ATOM   1417  CB  PRO 6 184      22.780   6.525  16.414  0.00  0.00      C1   C
ATOM   1418  CG  PRO 6 184      21.727   7.480  15.749  0.00  0.00      C1   C
ATOM   1419  CD  PRO 6 184      21.155   6.453  14.762  0.00  0.00      C1   C
ATOM   1420  N   PHE 6 185      20.423   3.621  17.500  0.00  0.00      C1   N
ATOM   1421  CA  PHE 6 185      19.552   3.209  18.580  0.00  0.00      C1   C
ATOM   1422  C   PHE 6 185      19.960   1.875  19.184  0.00  0.00      C1   C
ATOM   1423  O   PHE 6 185      20.542   1.057  18.486  0.00  0.00      C1   O
ATOM   1424  CB  PHE 6 185      18.210   3.047  17.878  0.00  0.00      C1   C
ATOM   1425  CG  PHE 6 185      17.749   4.342  17.286  0.00  0.00      C1   C
ATOM   1426  CD1 PHE 6 185      17.782   5.539  18.027  0.00  0.00      C1   C
ATOM   1427  CD2 PHE 6 185      17.435   4.362  15.913  0.00  0.00      C1   C
ATOM   1428  CE1 PHE 6 185      17.321   6.705  17.493  0.00  0.00      C1   C
ATOM   1429  CE2 PHE 6 185      17.225   5.620  15.288  0.00  0.00      C1   C
ATOM   1430  CZ  PHE 6 185      17.050   6.764  16.144  0.00  0.00      C1   C
ATOM   1431  N   VAL 6 186      19.637   1.692  20.458  0.00  0.00      C1   N
ATOM   1432  CA  VAL 6 186      19.894   0.463  21.254  0.00  0.00      C1   C
ATOM   1433  C   VAL 6 186      18.671   0.093  22.116  0.00  0.00      C1   C
ATOM   1434  O   VAL 6 186      17.952   0.923  22.616  0.00  0.00      C1   O
ATOM   1435  CB  VAL 6 186      21.166   0.644  22.105  0.00  0.00      C1   C
ATOM   1436  CG1 VAL 6 186      22.473   0.730  21.279  0.00  0.00      C1   C
ATOM   1437  CG2 VAL 6 186      21.216   1.940  22.951  0.00  0.00      C1   C
ATOM   1438  N   ASP 6 187      18.519  -1.142  22.344  0.00  0.00      C1   N
ATOM   1439  CA  ASP 6 187      17.439  -1.794  23.087  0.00  0.00      C1   C
ATOM   1440  C   ASP 6 187      17.685  -1.874  24.608  0.00  0.00      C1   C
ATOM   1441  O   ASP 6 187      17.760  -2.927  25.242  0.00  0.00      C1   O
ATOM   1442  CB  ASP 6 187      17.043  -3.127  22.464  0.00  0.00      C1   C
ATOM   1443  CG  ASP 6 187      18.105  -4.266  22.505  0.00  0.00      C1   C
ATOM   1444  OD1 ASP 6 187      19.220  -4.024  22.993  0.00  0.00      C1   O
ATOM   1445  OD2 ASP 6 187      17.935  -5.292  21.912  0.00  0.00      C1   O
ATOM   1446  N   ARG 6 188      17.861  -0.696  25.218  0.00  0.00      C1   N
ATOM   1447  CA  ARG 6 188      17.866  -0.491  26.671  0.00  0.00      C1   C
ATOM   1448  C   ARG 6 188      17.366   0.937  27.085  0.00  0.00      C1   C
ATOM   1449  O   ARG 6 188      17.237   1.756  26.183  0.00  0.00      C1   O
ATOM   1450  CB  ARG 6 188      19.370  -0.815  27.135  0.00  0.00      C1   C
ATOM   1451  CG  ARG 6 188      20.515  -0.016  26.554  0.00  0.00      C1   C
ATOM   1452  CD  ARG 6 188      21.832  -0.518  27.255  0.00  0.00      C1   C
ATOM   1453  NE  ARG 6 188      23.022   0.257  26.821  0.00  0.00      C1   N
ATOM   1454  CZ  ARG 6 188      23.690   0.094  25.700  0.00  0.00      C1   C
ATOM   1455  NH1 ARG 6 188      23.334  -0.737  24.740  0.00  0.00      C1   N
ATOM   1456  NH2 ARG 6 188      24.780   0.739  25.425  0.00  0.00      C1   N
ATOM   1457  N   GLN 6 189      17.355   1.237  28.383  0.00  0.00      C1   N
ATOM   1458  CA  GLN 6 189      16.825   2.555  28.944  0.00  0.00      C1   C
ATOM   1459  C   GLN 6 189      18.011   3.508  29.017  0.00  0.00      C1   C
ATOM   1460  O   GLN 6 189      18.802   3.407  30.006  0.00  0.00      C1   O
ATOM   1461  CB  GLN 6 189      16.129   2.169  30.195  0.00  0.00      C1   C
ATOM   1462  CG  GLN 6 189      15.444   3.391  30.928  0.00  0.00      C1   C
ATOM   1463  CD  GLN 6 189      14.728   2.940  32.172  0.00  0.00      C1   C
ATOM   1464  NE2 GLN 6 189      14.163   3.838  32.986  0.00  0.00      C1   N
ATOM   1465  OE1 GLN 6 189      14.641   1.773  32.477  0.00  0.00      C1   O
ATOM   1466  N   THR 6 190      18.107   4.364  28.006  0.00  0.00      C1   N
ATOM   1467  CA  THR 6 190      19.164   5.400  27.792  0.00  0.00      C1   C
ATOM   1468  C   THR 6 190      18.580   6.585  26.944  0.00  0.00      C1   C
ATOM   1469  O   THR 6 190      17.636   6.437  26.225  0.00  0.00      C1   O
ATOM   1470  CB  THR 6 190      20.351   4.714  27.186  0.00  0.00      C1   C
ATOM   1471  OG1 THR 6 190      21.450   5.507  27.277  0.00  0.00      C1   O
ATOM   1472  CG2 THR 6 190      20.132   4.264  25.718  0.00  0.00      C1   C
ATOM   1473  N   ALA 6 191      19.347   7.682  27.032  0.00  0.00      C1   N
ATOM   1474  CA  ALA 6 191      19.011   8.941  26.450  0.00  0.00      C1   C
ATOM   1475  C   ALA 6 191      19.320   8.988  24.919  0.00  0.00      C1   C
ATOM   1476  O   ALA 6 191      20.243   9.553  24.340  0.00  0.00      C1   O
ATOM   1477  CB  ALA 6 191      19.630  10.061  27.201  0.00  0.00      C1   C
ATOM   1478  N   GLN 6 192      18.357   8.412  24.234  0.00  0.00      C1   N
ATOM   1479  CA  GLN 6 192      18.218   8.365  22.728  0.00  0.00      C1   C
ATOM   1480  C   GLN 6 192      16.888   8.982  22.279  0.00  0.00      C1   C
ATOM   1481  O   GLN 6 192      15.858   8.701  22.884  0.00  0.00      C1   O
ATOM   1482  CB  GLN 6 192      18.468   6.958  22.171  0.00  0.00      C1   C
ATOM   1483  CG  GLN 6 192      17.302   5.938  22.570  0.00  0.00      C1   C
ATOM   1484  CD  GLN 6 192      17.638   4.509  22.146  0.00  0.00      C1   C
ATOM   1485  OE1 GLN 6 192      18.574   4.173  21.443  0.00  0.00      C1   O
ATOM   1486  NE2 GLN 6 192      16.799   3.548  22.476  0.00  0.00      C1   N
ATOM   1487  N   ALA 6 193      16.927   9.494  21.038  0.00  0.00      C1   N
ATOM   1488  CA  ALA 6 193      15.785  10.182  20.419  0.00  0.00      C1   C
ATOM   1489  C   ALA 6 193      15.980  10.183  18.899  0.00  0.00      C1   C
ATOM   1490  O   ALA 6 193      17.079   9.942  18.347  0.00  0.00      C1   O
ATOM   1491  CB  ALA 6 193      15.565  11.600  21.017  0.00  0.00      C1   C
ATOM   1492  N   ALA 6 194      14.880  10.496  18.116  0.00  0.00      C1   N
ATOM   1493  CA  ALA 6 194      14.916  10.536  16.649  0.00  0.00      C1   C
ATOM   1494  C   ALA 6 194      15.563  11.808  15.992  0.00  0.00      C1   C
ATOM   1495  O   ALA 6 194      15.544  12.937  16.488  0.00  0.00      C1   O
ATOM   1496  CB  ALA 6 194      13.505  10.386  16.242  0.00  0.00      C1   C
ATOM   1497  N   GLY 6 195      16.072  11.664  14.775  0.00  0.00      C1   N
ATOM   1498  CA  GLY 6 195      16.612  12.714  13.980  0.00  0.00      C1   C
ATOM   1499  C   GLY 6 195      15.714  13.344  12.971  0.00  0.00      C1   C
ATOM   1500  O   GLY 6 195      14.511  13.011  12.910  0.00  0.00      C1   O
ATOM   1501  N   THR 6 196      16.205  14.441  12.383  0.00  0.00      C1   N
ATOM   1502  CA  THR 6 196      15.431  15.082  11.305  0.00  0.00      C1   C
ATOM   1503  C   THR 6 196      15.138  14.193  10.120  0.00  0.00      C1   C
ATOM   1504  O   THR 6 196      16.055  13.605   9.589  0.00  0.00      C1   O
ATOM   1505  CB  THR 6 196      16.067  16.382  10.893  0.00  0.00      C1   C
ATOM   1506  OG1 THR 6 196      17.515  16.312  10.630  0.00  0.00      C1   O
ATOM   1507  CG2 THR 6 196      15.712  17.620  11.797  0.00  0.00      C1   C
ATOM   1508  N   ASP 6 197      13.897  14.128   9.606  0.00  0.00      C1   N
ATOM   1509  CA  ASP 6 197      13.610  13.907   8.222  0.00  0.00      C1   C
ATOM   1510  C   ASP 6 197      14.297  14.954   7.376  0.00  0.00      C1   C
ATOM   1511  O   ASP 6 197      13.964  16.119   7.515  0.00  0.00      C1   O
ATOM   1512  CB  ASP 6 197      12.113  13.685   7.846  0.00  0.00      C1   C
ATOM   1513  CG  ASP 6 197      11.343  12.576   8.627  0.00  0.00      C1   C
ATOM   1514  OD1 ASP 6 197      10.136  12.699   8.925  0.00  0.00      C1   O
ATOM   1515  OD2 ASP 6 197      11.917  11.482   8.833  0.00  0.00      C1   O
ATOM   1516  N   THR 6 198      15.121  14.506   6.477  0.00  0.00      C1   N
ATOM   1517  CA  THR 6 198      15.624  15.334   5.372  0.00  0.00      C1   C
ATOM   1518  C   THR 6 198      15.280  14.654   4.021  0.00  0.00      C1   C
ATOM   1519  O   THR 6 198      15.125  13.417   3.956  0.00  0.00      C1   O
ATOM   1520  CB  THR 6 198      17.146  15.661   5.646  0.00  0.00      C1   C
ATOM   1521  OG1 THR 6 198      17.897  14.451   5.549  0.00  0.00      C1   O
ATOM   1522  CG2 THR 6 198      17.563  16.238   7.041  0.00  0.00      C1   C
ATOM   1523  N   THR 6 199      15.090  15.505   2.961  0.00  0.00      C1   N
ATOM   1524  CA  THR 6 199      14.656  15.122   1.607  0.00  0.00      C1   C
ATOM   1525  C   THR 6 199      15.743  14.362   0.803  0.00  0.00      C1   C
ATOM   1526  O   THR 6 199      16.960  14.595   0.957  0.00  0.00      C1   O
ATOM   1527  CB  THR 6 199      14.226  16.388   0.823  0.00  0.00      C1   C
ATOM   1528  OG1 THR 6 199      15.116  17.442   0.881  0.00  0.00      C1   O
ATOM   1529  CG2 THR 6 199      12.849  16.807   1.262  0.00  0.00      C1   C
ATOM   1530  N   ILE 6 200      15.267  13.568  -0.188  0.00  0.00      C1   N
ATOM   1531  CA  ILE 6 200      16.003  12.706  -1.090  0.00  0.00      C1   C
ATOM   1532  C   ILE 6 200      16.055  13.298  -2.476  0.00  0.00      C1   C
ATOM   1533  O   ILE 6 200      15.062  13.039  -3.224  0.00  0.00      C1   O
ATOM   1534  CB  ILE 6 200      15.474  11.204  -1.087  0.00  0.00      C1   C
ATOM   1535  CG1 ILE 6 200      15.370  10.471   0.345  0.00  0.00      C1   C
ATOM   1536  CG2 ILE 6 200      16.375  10.341  -1.997  0.00  0.00      C1   C
ATOM   1537  CD1 ILE 6 200      14.235   9.411   0.307  0.00  0.00      C1   C
ATOM   1538  N   THR 6 201      16.982  14.148  -2.912  0.00  0.00      C1   N
ATOM   1539  CA  THR 6 201      16.952  14.909  -4.152  0.00  0.00      C1   C
ATOM   1540  C   THR 6 201      16.736  14.043  -5.425  0.00  0.00      C1   C
ATOM   1541  O   THR 6 201      16.055  14.441  -6.327  0.00  0.00      C1   O
ATOM   1542  CB  THR 6 201      18.228  15.736  -4.276  0.00  0.00      C1   C
ATOM   1543  OG1 THR 6 201      18.389  16.732  -3.282  0.00  0.00      C1   O
ATOM   1544  CG2 THR 6 201      18.336  16.532  -5.632  0.00  0.00      C1   C
ATOM   1545  N   VAL 6 202      17.416  12.909  -5.573  0.00  0.00      C1   N
ATOM   1546  CA  VAL 6 202      17.271  12.076  -6.769  0.00  0.00      C1   C
ATOM   1547  C   VAL 6 202      15.805  11.636  -7.019  0.00  0.00      C1   C
ATOM   1548  O   VAL 6 202      15.298  11.583  -8.152  0.00  0.00      C1   O
ATOM   1549  CB  VAL 6 202      18.322  11.003  -6.838  0.00  0.00      C1   C
ATOM   1550  CG1 VAL 6 202      18.172   9.837  -5.933  0.00  0.00      C1   C
ATOM   1551  CG2 VAL 6 202      18.581  10.495  -8.201  0.00  0.00      C1   C
ATOM   1552  N   ASN 6 203      15.097  11.281  -5.912  0.00  0.00      C1   N
ATOM   1553  CA  ASN 6 203      13.659  10.977  -5.896  0.00  0.00      C1   C
ATOM   1554  C   ASN 6 203      12.595  12.080  -6.174  0.00  0.00      C1   C
ATOM   1555  O   ASN 6 203      11.609  11.825  -6.833  0.00  0.00      C1   O
ATOM   1556  CB  ASN 6 203      13.353  10.343  -4.564  0.00  0.00      C1   C
ATOM   1557  CG  ASN 6 203      13.938   9.003  -4.198  0.00  0.00      C1   C
ATOM   1558  OD1 ASN 6 203      14.871   8.432  -4.750  0.00  0.00      C1   O
ATOM   1559  ND2 ASN 6 203      13.418   8.425  -3.129  0.00  0.00      C1   N
ATOM   1560  N   VAL 6 204      12.982  13.321  -5.810  0.00  0.00      C1   N
ATOM   1561  CA  VAL 6 204      12.306  14.507  -6.404  0.00  0.00      C1   C
ATOM   1562  C   VAL 6 204      12.402  14.508  -7.920  0.00  0.00      C1   C
ATOM   1563  O   VAL 6 204      11.483  14.601  -8.671  0.00  0.00      C1   O
ATOM   1564  CB  VAL 6 204      12.727  15.827  -5.756  0.00  0.00      C1   C
ATOM   1565  CG1 VAL 6 204      11.680  16.883  -6.073  0.00  0.00      C1   C
ATOM   1566  CG2 VAL 6 204      13.084  15.867  -4.242  0.00  0.00      C1   C
ATOM   1567  N   LEU 6 205      13.618  14.322  -8.455  0.00  0.00      C1   N
ATOM   1568  CA  LEU 6 205      13.724  14.229  -9.976  0.00  0.00      C1   C
ATOM   1569  C   LEU 6 205      13.004  12.983 -10.548  0.00  0.00      C1   C
ATOM   1570  O   LEU 6 205      12.359  13.075 -11.608  0.00  0.00      C1   O
ATOM   1571  CB  LEU 6 205      15.173  14.202 -10.379  0.00  0.00      C1   C
ATOM   1572  CG  LEU 6 205      15.740  15.615 -10.334  0.00  0.00      C1   C
ATOM   1573  CD1 LEU 6 205      16.341  15.981  -9.016  0.00  0.00      C1   C
ATOM   1574  CD2 LEU 6 205      16.874  15.745 -11.422  0.00  0.00      C1   C
ATOM   1575  N   ALA 6 206      13.104  11.761  -9.948  0.00  0.00      C1   N
ATOM   1576  CA  ALA 6 206      12.314  10.494 -10.272  0.00  0.00      C1   C
ATOM   1577  C   ALA 6 206      10.780  10.663 -10.367  0.00  0.00      C1   C
ATOM   1578  O   ALA 6 206      10.099  10.092 -11.248  0.00  0.00      C1   O
ATOM   1579  CB  ALA 6 206      12.710   9.374  -9.343  0.00  0.00      C1   C
ATOM   1580  N   TRP 6 207      10.225  11.467  -9.410  0.00  0.00      C1   N
ATOM   1581  CA  TRP 6 207       8.828  11.939  -9.450  0.00  0.00      C1   C
ATOM   1582  C   TRP 6 207       8.571  13.071 -10.443  0.00  0.00      C1   C
ATOM   1583  O   TRP 6 207       7.488  13.117 -11.075  0.00  0.00      C1   O
ATOM   1584  CB  TRP 6 207       8.549  12.301  -7.934  0.00  0.00      C1   C
ATOM   1585  CG  TRP 6 207       7.232  12.939  -7.675  0.00  0.00      C1   C
ATOM   1586  CD1 TRP 6 207       6.021  12.408  -7.433  0.00  0.00      C1   C
ATOM   1587  CD2 TRP 6 207       7.002  14.422  -7.513  0.00  0.00      C1   C
ATOM   1588  NE1 TRP 6 207       5.198  13.346  -6.888  0.00  0.00      C1   N
ATOM   1589  CE2 TRP 6 207       5.687  14.621  -6.953  0.00  0.00      C1   C
ATOM   1590  CE3 TRP 6 207       7.802  15.519  -7.713  0.00  0.00      C1   C
ATOM   1591  CZ2 TRP 6 207       5.251  15.943  -6.600  0.00  0.00      C1   C
ATOM   1592  CZ3 TRP 6 207       7.390  16.819  -7.417  0.00  0.00      C1   C
ATOM   1593  CH2 TRP 6 207       6.181  17.000  -6.790  0.00  0.00      C1   C
ATOM   1594  N   LEU 6 208       9.507  13.969 -10.769  0.00  0.00      C1   N
ATOM   1595  CA  LEU 6 208       9.380  14.827 -11.985  0.00  0.00      C1   C
ATOM   1596  C   LEU 6 208       9.362  13.976 -13.300  0.00  0.00      C1   C
ATOM   1597  O   LEU 6 208       8.506  14.147 -14.114  0.00  0.00      C1   O
ATOM   1598  CB  LEU 6 208      10.380  16.023 -11.981  0.00  0.00      C1   C
ATOM   1599  CG  LEU 6 208      10.047  17.179 -10.979  0.00  0.00      C1   C
ATOM   1600  CD1 LEU 6 208      11.029  18.344 -11.246  0.00  0.00      C1   C
ATOM   1601  CD2 LEU 6 208       8.653  17.673 -11.073  0.00  0.00      C1   C
ATOM   1602  N   TYR 6 209      10.245  12.993 -13.419  0.00  0.00      C1   N
ATOM   1603  CA  TYR 6 209      10.274  12.074 -14.627  0.00  0.00      C1   C
ATOM   1604  C   TYR 6 209       8.982  11.288 -14.803  0.00  0.00      C1   C
ATOM   1605  O   TYR 6 209       8.373  11.349 -15.903  0.00  0.00      C1   O
ATOM   1606  CB  TYR 6 209      11.471  11.140 -14.474  0.00  0.00      C1   C
ATOM   1607  CG  TYR 6 209      12.776  11.647 -15.014  0.00  0.00      C1   C
ATOM   1608  CD1 TYR 6 209      12.806  11.920 -16.445  0.00  0.00      C1   C
ATOM   1609  CD2 TYR 6 209      13.842  12.019 -14.215  0.00  0.00      C1   C
ATOM   1610  CE1 TYR 6 209      13.997  12.543 -16.934  0.00  0.00      C1   C
ATOM   1611  CE2 TYR 6 209      15.083  12.603 -14.745  0.00  0.00      C1   C
ATOM   1612  CZ  TYR 6 209      15.122  12.920 -16.105  0.00  0.00      C1   C
ATOM   1613  OH  TYR 6 209      16.095  13.662 -16.692  0.00  0.00      C1   O
ATOM   1614  N   ALA 6 210       8.570  10.631 -13.742  0.00  0.00      C1   N
ATOM   1615  CA  ALA 6 210       7.201  10.001 -13.601  0.00  0.00      C1   C
ATOM   1616  C   ALA 6 210       6.043  10.976 -13.941  0.00  0.00      C1   C
ATOM   1617  O   ALA 6 210       5.128  10.395 -14.571  0.00  0.00      C1   O
ATOM   1618  CB  ALA 6 210       7.006   9.551 -12.127  0.00  0.00      C1   C
ATOM   1619  N   ALA 6 211       6.061  12.247 -13.581  0.00  0.00      C1   N
ATOM   1620  CA  ALA 6 211       5.128  13.285 -14.058  0.00  0.00      C1   C
ATOM   1621  C   ALA 6 211       5.133  13.456 -15.620  0.00  0.00      C1   C
ATOM   1622  O   ALA 6 211       4.062  13.341 -16.198  0.00  0.00      C1   O
ATOM   1623  CB  ALA 6 211       5.331  14.638 -13.418  0.00  0.00      C1   C
ATOM   1624  N   VAL 6 212       6.348  13.636 -16.275  0.00  0.00      C1   N
ATOM   1625  CA  VAL 6 212       6.448  13.592 -17.714  0.00  0.00      C1   C
ATOM   1626  C   VAL 6 212       5.917  12.292 -18.380  0.00  0.00      C1   C
ATOM   1627  O   VAL 6 212       5.142  12.247 -19.351  0.00  0.00      C1   O
ATOM   1628  CB  VAL 6 212       7.896  13.932 -18.093  0.00  0.00      C1   C
ATOM   1629  CG1 VAL 6 212       8.304  13.593 -19.507  0.00  0.00      C1   C
ATOM   1630  CG2 VAL 6 212       8.081  15.386 -17.859  0.00  0.00      C1   C
ATOM   1631  N   ILE 6 213       6.339  11.106 -17.800  0.00  0.00      C1   N
ATOM   1632  CA  ILE 6 213       5.741   9.791 -18.257  0.00  0.00      C1   C
ATOM   1633  C   ILE 6 213       4.234   9.852 -18.264  0.00  0.00      C1   C
ATOM   1634  O   ILE 6 213       3.645   9.529 -19.269  0.00  0.00      C1   O
ATOM   1635  CB  ILE 6 213       6.236   8.643 -17.315  0.00  0.00      C1   C
ATOM   1636  CG1 ILE 6 213       7.722   8.362 -17.812  0.00  0.00      C1   C
ATOM   1637  CG2 ILE 6 213       5.262   7.453 -17.281  0.00  0.00      C1   C
ATOM   1638  CD1 ILE 6 213       8.558   7.824 -16.644  0.00  0.00      C1   C
ATOM   1639  N   ASN 6 214       3.603  10.222 -17.139  0.00  0.00      C1   N
ATOM   1640  CA  ASN 6 214       2.200  10.253 -17.018  0.00  0.00      C1   C
ATOM   1641  C   ASN 6 214       1.567  11.341 -17.877  0.00  0.00      C1   C
ATOM   1642  O   ASN 6 214       0.363  11.244 -18.065  0.00  0.00      C1   O
ATOM   1643  CB  ASN 6 214       1.765  10.515 -15.582  0.00  0.00      C1   C
ATOM   1644  CG  ASN 6 214       1.742   9.264 -14.629  0.00  0.00      C1   C
ATOM   1645  OD1 ASN 6 214       0.962   8.327 -14.870  0.00  0.00      C1   O
ATOM   1646  ND2 ASN 6 214       2.635   9.168 -13.738  0.00  0.00      C1   N
ATOM   1647  N   GLY 6 215       2.306  12.347 -18.433  0.00  0.00      C1   N
ATOM   1648  CA  GLY 6 215       1.907  13.210 -19.514  0.00  0.00      C1   C
ATOM   1649  C   GLY 6 215       1.838  14.662 -19.148  0.00  0.00      C1   C
ATOM   1650  O   GLY 6 215       1.702  15.490 -20.071  0.00  0.00      C1   O
ATOM   1651  N   ASP 6 216       2.136  15.129 -17.912  0.00  0.00      C1   N
ATOM   1652  CA  ASP 6 216       2.191  16.480 -17.474  0.00  0.00      C1   C
ATOM   1653  C   ASP 6 216       3.441  17.269 -17.982  0.00  0.00      C1   C
ATOM   1654  O   ASP 6 216       4.518  16.719 -18.095  0.00  0.00      C1   O
ATOM   1655  CB  ASP 6 216       2.002  16.620 -15.910  0.00  0.00      C1   C
ATOM   1656  CG  ASP 6 216       0.762  16.012 -15.320  0.00  0.00      C1   C
ATOM   1657  OD1 ASP 6 216       0.870  15.295 -14.356  0.00  0.00      C1   O
ATOM   1658  OD2 ASP 6 216      -0.358  16.163 -15.905  0.00  0.00      C1   O
ATOM   1659  N   ARG 6 217       3.230  18.499 -18.349  0.00  0.00      C1   N
ATOM   1660  CA  ARG 6 217       4.239  19.391 -19.001  0.00  0.00      C1   C
ATOM   1661  C   ARG 6 217       4.403  20.771 -18.414  0.00  0.00      C1   C
ATOM   1662  O   ARG 6 217       5.414  21.340 -18.792  0.00  0.00      C1   O
ATOM   1663  CB  ARG 6 217       4.027  19.575 -20.513  0.00  0.00      C1   C
ATOM   1664  CG  ARG 6 217       4.284  18.277 -21.370  0.00  0.00      C1   C
ATOM   1665  CD  ARG 6 217       5.683  17.657 -21.171  0.00  0.00      C1   C
ATOM   1666  NE  ARG 6 217       5.734  16.496 -22.000  0.00  0.00      C1   N
ATOM   1667  CZ  ARG 6 217       5.461  15.271 -21.615  0.00  0.00      C1   C
ATOM   1668  NH1 ARG 6 217       5.571  14.318 -22.529  0.00  0.00      C1   N
ATOM   1669  NH2 ARG 6 217       5.019  14.977 -20.397  0.00  0.00      C1   N
ATOM   1670  N   TRP 6 218       3.557  21.340 -17.575  0.00  0.00      C1   N
ATOM   1671  CA  TRP 6 218       3.686  22.780 -17.182  0.00  0.00      C1   C
ATOM   1672  C   TRP 6 218       4.999  23.167 -16.426  0.00  0.00      C1   C
ATOM   1673  O   TRP 6 218       5.395  24.308 -16.588  0.00  0.00      C1   O
ATOM   1674  CB  TRP 6 218       2.481  23.155 -16.325  0.00  0.00      C1   C
ATOM   1675  CG  TRP 6 218       2.413  22.641 -14.956  0.00  0.00      C1   C
ATOM   1676  CD1 TRP 6 218       1.603  21.641 -14.490  0.00  0.00      C1   C
ATOM   1677  CD2 TRP 6 218       3.075  23.034 -13.731  0.00  0.00      C1   C
ATOM   1678  NE1 TRP 6 218       1.819  21.307 -13.139  0.00  0.00      C1   N
ATOM   1679  CE2 TRP 6 218       2.710  22.199 -12.614  0.00  0.00      C1   C
ATOM   1680  CE3 TRP 6 218       3.795  24.179 -13.419  0.00  0.00      C1   C
ATOM   1681  CZ2 TRP 6 218       3.228  22.453 -11.353  0.00  0.00      C1   C
ATOM   1682  CZ3 TRP 6 218       4.359  24.412 -12.087  0.00  0.00      C1   C
ATOM   1683  CH2 TRP 6 218       4.055  23.560 -11.065  0.00  0.00      C1   C
ATOM   1684  N   PHE 6 219       5.641  22.250 -15.715  0.00  0.00      C1   N
ATOM   1685  CA  PHE 6 219       6.919  22.477 -14.977  0.00  0.00      C1   C
ATOM   1686  C   PHE 6 219       8.274  22.339 -15.694  0.00  0.00      C1   C
ATOM   1687  O   PHE 6 219       9.323  22.636 -15.188  0.00  0.00      C1   O
ATOM   1688  CB  PHE 6 219       6.927  21.631 -13.747  0.00  0.00      C1   C
ATOM   1689  CG  PHE 6 219       6.701  20.168 -14.026  0.00  0.00      C1   C
ATOM   1690  CD1 PHE 6 219       7.803  19.377 -14.554  0.00  0.00      C1   C
ATOM   1691  CD2 PHE 6 219       5.439  19.624 -13.965  0.00  0.00      C1   C
ATOM   1692  CE1 PHE 6 219       7.571  18.114 -15.040  0.00  0.00      C1   C
ATOM   1693  CE2 PHE 6 219       5.208  18.343 -14.413  0.00  0.00      C1   C
ATOM   1694  CZ  PHE 6 219       6.260  17.543 -14.978  0.00  0.00      C1   C
ATOM   1695  N   LEU 6 220       8.288  21.938 -17.041  0.00  0.00      C1   N
ATOM   1696  CA  LEU 6 220       9.464  21.875 -17.856  0.00  0.00      C1   C
ATOM   1697  C   LEU 6 220       9.903  23.332 -18.206  0.00  0.00      C1   C
ATOM   1698  O   LEU 6 220       9.068  24.156 -18.622  0.00  0.00      C1   O
ATOM   1699  CB  LEU 6 220       9.148  21.022 -19.120  0.00  0.00      C1   C
ATOM   1700  CG  LEU 6 220       9.239  19.487 -18.772  0.00  0.00      C1   C
ATOM   1701  CD1 LEU 6 220       8.632  18.867 -20.053  0.00  0.00      C1   C
ATOM   1702  CD2 LEU 6 220      10.634  18.941 -18.447  0.00  0.00      C1   C
ATOM   1703  N   ASN 6 221      11.192  23.619 -18.137  0.00  0.00      C1   N
ATOM   1704  CA  ASN 6 221      11.717  24.993 -18.272  0.00  0.00      C1   C
ATOM   1705  C   ASN 6 221      12.393  25.277 -19.658  0.00  0.00      C1   C
ATOM   1706  O   ASN 6 221      13.362  24.649 -20.121  0.00  0.00      C1   O
ATOM   1707  CB  ASN 6 221      12.605  25.200 -17.033  0.00  0.00      C1   C
ATOM   1708  CG  ASN 6 221      12.792  26.708 -16.746  0.00  0.00      C1   C
ATOM   1709  OD1 ASN 6 221      12.710  27.571 -17.563  0.00  0.00      C1   O
ATOM   1710  ND2 ASN 6 221      13.256  27.012 -15.558  0.00  0.00      C1   N
ATOM   1711  N   ARG 6 222      12.017  26.435 -20.212  0.00  0.00      C1   N
ATOM   1712  CA  ARG 6 222      12.737  27.071 -21.414  0.00  0.00      C1   C
ATOM   1713  C   ARG 6 222      14.153  27.468 -21.118  0.00  0.00      C1   C
ATOM   1714  O   ARG 6 222      14.936  27.594 -22.073  0.00  0.00      C1   O
ATOM   1715  CB  ARG 6 222      11.981  28.265 -21.995  0.00  0.00      C1   C
ATOM   1716  CG  ARG 6 222      11.757  29.459 -21.021  0.00  0.00      C1   C
ATOM   1717  CD  ARG 6 222      11.113  30.653 -21.738  0.00  0.00      C1   C
ATOM   1718  NE  ARG 6 222      10.411  31.710 -20.895  0.00  0.00      C1   N
ATOM   1719  CZ  ARG 6 222      10.185  32.930 -21.293  0.00  0.00      C1   C
ATOM   1720  NH1 ARG 6 222      10.391  33.286 -22.550  0.00  0.00      C1   N
ATOM   1721  NH2 ARG 6 222       9.852  33.931 -20.517  0.00  0.00      C1   N
ATOM   1722  N   PHE 6 223      14.597  27.662 -19.842  0.00  0.00      C1   N
ATOM   1723  CA  PHE 6 223      15.932  28.031 -19.459  0.00  0.00      C1   C
ATOM   1724  C   PHE 6 223      16.755  26.851 -19.033  0.00  0.00      C1   C
ATOM   1725  O   PHE 6 223      16.409  26.019 -18.174  0.00  0.00      C1   O
ATOM   1726  CB  PHE 6 223      15.896  29.127 -18.375  0.00  0.00      C1   C
ATOM   1727  CG  PHE 6 223      15.191  30.376 -18.886  0.00  0.00      C1   C
ATOM   1728  CD1 PHE 6 223      13.953  30.748 -18.325  0.00  0.00      C1   C
ATOM   1729  CD2 PHE 6 223      15.651  31.069 -20.009  0.00  0.00      C1   C
ATOM   1730  CE1 PHE 6 223      13.291  31.922 -18.760  0.00  0.00      C1   C
ATOM   1731  CE2 PHE 6 223      14.902  32.129 -20.559  0.00  0.00      C1   C
ATOM   1732  CZ  PHE 6 223      13.845  32.630 -19.873  0.00  0.00      C1   C
ATOM   1733  N   THR 6 224      17.989  26.878 -19.530  0.00  0.00      C1   N
ATOM   1734  CA  THR 6 224      19.014  25.750 -19.465  0.00  0.00      C1   C
ATOM   1735  C   THR 6 224      20.302  26.183 -18.747  0.00  0.00      C1   C
ATOM   1736  O   THR 6 224      20.886  27.274 -18.855  0.00  0.00      C1   O
ATOM   1737  CB  THR 6 224      19.456  25.185 -20.846  0.00  0.00      C1   C
ATOM   1738  OG1 THR 6 224      19.884  26.239 -21.708  0.00  0.00      C1   O
ATOM   1739  CG2 THR 6 224      18.248  24.655 -21.554  0.00  0.00      C1   C
ATOM   1740  N   THR 6 225      20.627  25.312 -17.783  0.00  0.00      C1   N
ATOM   1741  CA  THR 6 225      21.435  25.546 -16.593  0.00  0.00      C1   C
ATOM   1742  C   THR 6 225      22.260  24.352 -16.234  0.00  0.00      C1   C
ATOM   1743  O   THR 6 225      21.890  23.158 -16.499  0.00  0.00      C1   O
ATOM   1744  CB  THR 6 225      20.664  26.067 -15.433  0.00  0.00      C1   C
ATOM   1745  OG1 THR 6 225      19.386  25.454 -15.285  0.00  0.00      C1   O
ATOM   1746  CG2 THR 6 225      20.236  27.538 -15.541  0.00  0.00      C1   C
ATOM   1747  N   THR 6 226      23.383  24.563 -15.471  0.00  0.00      C1   N
ATOM   1748  CA  THR 6 226      24.437  23.543 -15.091  0.00  0.00      C1   C
ATOM   1749  C   THR 6 226      23.987  22.694 -13.853  0.00  0.00      C1   C
ATOM   1750  O   THR 6 226      23.010  23.044 -13.160  0.00  0.00      C1   O
ATOM   1751  CB  THR 6 226      25.765  24.239 -14.806  0.00  0.00      C1   C
ATOM   1752  OG1 THR 6 226      25.690  24.989 -13.698  0.00  0.00      C1   O
ATOM   1753  CG2 THR 6 226      26.204  25.163 -15.939  0.00  0.00      C1   C
ATOM   1754  N   LEU 6 227      24.748  21.668 -13.530  0.00  0.00      C1   N
ATOM   1755  CA  LEU 6 227      24.690  21.037 -12.229  0.00  0.00      C1   C
ATOM   1756  C   LEU 6 227      25.041  21.988 -11.026  0.00  0.00      C1   C
ATOM   1757  O   LEU 6 227      24.395  22.013  -9.982  0.00  0.00      C1   O
ATOM   1758  CB  LEU 6 227      25.596  19.807 -12.250  0.00  0.00      C1   C
ATOM   1759  CG  LEU 6 227      25.493  18.893 -11.007  0.00  0.00      C1   C
ATOM   1760  CD1 LEU 6 227      24.066  18.401 -10.744  0.00  0.00      C1   C
ATOM   1761  CD2 LEU 6 227      26.439  17.685 -11.244  0.00  0.00      C1   C
ATOM   1762  N   ASN 6 228      26.036  22.878 -11.183  0.00  0.00      C1   N
ATOM   1763  CA  ASN 6 228      26.344  23.981 -10.249  0.00  0.00      C1   C
ATOM   1764  C   ASN 6 228      25.203  24.999 -10.022  0.00  0.00      C1   C
ATOM   1765  O   ASN 6 228      24.815  25.321  -8.915  0.00  0.00      C1   O
ATOM   1766  CB  ASN 6 228      27.599  24.704 -10.722  0.00  0.00      C1   C
ATOM   1767  CG  ASN 6 228      28.738  23.808 -11.072  0.00  0.00      C1   C
ATOM   1768  ND2 ASN 6 228      29.774  23.587 -10.372  0.00  0.00      C1   N
ATOM   1769  OD1 ASN 6 228      28.822  23.261 -12.117  0.00  0.00      C1   O
ATOM   1770  N   ASP 6 229      24.633  25.566 -11.092  0.00  0.00      C1   N
ATOM   1771  CA  ASP 6 229      23.303  26.324 -11.036  0.00  0.00      C1   C
ATOM   1772  C   ASP 6 229      22.188  25.681 -10.295  0.00  0.00      C1   C
ATOM   1773  O   ASP 6 229      21.648  26.353  -9.394  0.00  0.00      C1   O
ATOM   1774  CB  ASP 6 229      22.878  26.607 -12.443  0.00  0.00      C1   C
ATOM   1775  CG  ASP 6 229      23.873  27.309 -13.449  0.00  0.00      C1   C
ATOM   1776  OD1 ASP 6 229      23.672  27.245 -14.683  0.00  0.00      C1   O
ATOM   1777  OD2 ASP 6 229      24.747  28.115 -12.980  0.00  0.00      C1   O
ATOM   1778  N   PHE 6 230      21.954  24.401 -10.580  0.00  0.00      C1   N
ATOM   1779  CA  PHE 6 230      21.060  23.528  -9.815  0.00  0.00      C1   C
ATOM   1780  C   PHE 6 230      21.482  23.344  -8.311  0.00  0.00      C1   C
ATOM   1781  O   PHE 6 230      20.671  23.525  -7.414  0.00  0.00      C1   O
ATOM   1782  CB  PHE 6 230      20.774  22.176 -10.465  0.00  0.00      C1   C
ATOM   1783  CG  PHE 6 230      20.030  21.284  -9.505  0.00  0.00      C1   C
ATOM   1784  CD1 PHE 6 230      20.707  20.308  -8.781  0.00  0.00      C1   C
ATOM   1785  CD2 PHE 6 230      18.672  21.562  -9.331  0.00  0.00      C1   C
ATOM   1786  CE1 PHE 6 230      19.924  19.514  -7.867  0.00  0.00      C1   C
ATOM   1787  CE2 PHE 6 230      17.934  20.895  -8.386  0.00  0.00      C1   C
ATOM   1788  CZ  PHE 6 230      18.543  19.766  -7.672  0.00  0.00      C1   C
ATOM   1789  N   ASN 6 231      22.711  23.004  -8.065  0.00  0.00      C1   N
ATOM   1790  CA  ASN 6 231      23.143  22.585  -6.679  0.00  0.00      C1   C
ATOM   1791  C   ASN 6 231      23.275  23.760  -5.661  0.00  0.00      C1   C
ATOM   1792  O   ASN 6 231      22.993  23.586  -4.486  0.00  0.00      C1   O
ATOM   1793  CB  ASN 6 231      24.560  21.890  -6.731  0.00  0.00      C1   C
ATOM   1794  CG  ASN 6 231      24.556  20.430  -7.019  0.00  0.00      C1   C
ATOM   1795  OD1 ASN 6 231      23.548  19.734  -7.044  0.00  0.00      C1   O
ATOM   1796  ND2 ASN 6 231      25.662  19.851  -7.393  0.00  0.00      C1   N
ATOM   1797  N   LEU 6 232      23.630  24.968  -6.156  0.00  0.00      C1   N
ATOM   1798  CA  LEU 6 232      23.642  26.176  -5.338  0.00  0.00      C1   C
ATOM   1799  C   LEU 6 232      22.206  26.648  -5.044  0.00  0.00      C1   C
ATOM   1800  O   LEU 6 232      21.970  27.268  -4.015  0.00  0.00      C1   O
ATOM   1801  CB  LEU 6 232      24.509  27.182  -6.009  0.00  0.00      C1   C
ATOM   1802  CG  LEU 6 232      25.991  27.004  -6.081  0.00  0.00      C1   C
ATOM   1803  CD1 LEU 6 232      26.738  28.129  -6.898  0.00  0.00      C1   C
ATOM   1804  CD2 LEU 6 232      26.631  26.929  -4.634  0.00  0.00      C1   C
ATOM   1805  N   VAL 6 233      21.223  26.500  -5.968  0.00  0.00      C1   N
ATOM   1806  CA  VAL 6 233      19.725  26.562  -5.775  0.00  0.00      C1   C
ATOM   1807  C   VAL 6 233      19.311  25.522  -4.619  0.00  0.00      C1   C
ATOM   1808  O   VAL 6 233      18.504  25.888  -3.777  0.00  0.00      C1   O
ATOM   1809  CB  VAL 6 233      18.956  26.462  -7.093  0.00  0.00      C1   C
ATOM   1810  CG1 VAL 6 233      17.648  25.692  -6.977  0.00  0.00      C1   C
ATOM   1811  CG2 VAL 6 233      18.762  27.916  -7.510  0.00  0.00      C1   C
ATOM   1812  N   ALA 6 234      19.634  24.254  -4.746  0.00  0.00      C1   N
ATOM   1813  CA  ALA 6 234      19.427  23.274  -3.738  0.00  0.00      C1   C
ATOM   1814  C   ALA 6 234      20.009  23.700  -2.408  0.00  0.00      C1   C
ATOM   1815  O   ALA 6 234      19.243  23.852  -1.424  0.00  0.00      C1   O
ATOM   1816  CB  ALA 6 234      19.904  21.842  -4.224  0.00  0.00      C1   C
ATOM   1817  N   MET 6 235      21.215  24.116  -2.283  0.00  0.00      C1   N
ATOM   1818  CA  MET 6 235      21.773  24.849  -1.168  0.00  0.00      C1   C
ATOM   1819  C   MET 6 235      20.902  25.981  -0.628  0.00  0.00      C1   C
ATOM   1820  O   MET 6 235      20.424  25.889   0.532  0.00  0.00      C1   O
ATOM   1821  CB  MET 6 235      23.183  25.369  -1.404  0.00  0.00      C1   C
ATOM   1822  CG  MET 6 235      24.208  24.178  -1.484  0.00  0.00      C1   C
ATOM   1823  SD  MET 6 235      25.997  24.577  -1.677  0.00  0.00      C1   S
ATOM   1824  CE  MET 6 235      26.737  23.119  -2.459  0.00  0.00      C1   C
ATOM   1825  N   LYS 6 236      20.654  27.045  -1.439  0.00  0.00      C1   N
ATOM   1826  CA  LYS 6 236      19.722  28.153  -1.087  0.00  0.00      C1   C
ATOM   1827  C   LYS 6 236      18.377  27.650  -0.491  0.00  0.00      C1   C
ATOM   1828  O   LYS 6 236      17.962  28.155   0.594  0.00  0.00      C1   O
ATOM   1829  CB  LYS 6 236      19.544  29.004  -2.375  0.00  0.00      C1   C
ATOM   1830  CG  LYS 6 236      18.715  30.260  -2.030  0.00  0.00      C1   C
ATOM   1831  CD  LYS 6 236      19.414  31.116  -0.965  0.00  0.00      C1   C
ATOM   1832  CE  LYS 6 236      19.137  32.633  -1.286  0.00  0.00      C1   C
ATOM   1833  NZ  LYS 6 236      19.628  33.371  -0.170  0.00  0.00      C1   N
ATOM   1834  N   TYR 6 237      17.647  26.647  -1.145  0.00  0.00      C1   N
ATOM   1835  CA  TYR 6 237      16.380  26.199  -0.664  0.00  0.00      C1   C
ATOM   1836  C   TYR 6 237      16.535  24.871   0.168  0.00  0.00      C1   C
ATOM   1837  O   TYR 6 237      15.610  24.079   0.162  0.00  0.00      C1   O
ATOM   1838  CB  TYR 6 237      15.375  26.261  -1.823  0.00  0.00      C1   C
ATOM   1839  CG  TYR 6 237      15.252  27.662  -2.341  0.00  0.00      C1   C
ATOM   1840  CD1 TYR 6 237      14.570  28.641  -1.599  0.00  0.00      C1   C
ATOM   1841  CD2 TYR 6 237      15.898  28.036  -3.532  0.00  0.00      C1   C
ATOM   1842  CE1 TYR 6 237      14.438  29.933  -2.094  0.00  0.00      C1   C
ATOM   1843  CE2 TYR 6 237      15.778  29.319  -4.062  0.00  0.00      C1   C
ATOM   1844  CZ  TYR 6 237      15.103  30.286  -3.285  0.00  0.00      C1   C
ATOM   1845  OH  TYR 6 237      15.093  31.547  -3.819  0.00  0.00      C1   O
ATOM   1846  N   ASN 6 238      17.623  24.650   0.897  0.00  0.00      C1   N
ATOM   1847  CA  ASN 6 238      17.835  23.531   1.846  0.00  0.00      C1   C
ATOM   1848  C   ASN 6 238      17.582  22.122   1.238  0.00  0.00      C1   C
ATOM   1849  O   ASN 6 238      17.134  21.188   1.949  0.00  0.00      C1   O
ATOM   1850  CB  ASN 6 238      16.922  23.857   3.080  0.00  0.00      C1   C
ATOM   1851  CG  ASN 6 238      17.556  24.996   3.844  0.00  0.00      C1   C
ATOM   1852  ND2 ASN 6 238      18.462  24.716   4.716  0.00  0.00      C1   N
ATOM   1853  OD1 ASN 6 238      17.241  26.146   3.506  0.00  0.00      C1   O
ATOM   1854  N   TYR 6 239      17.922  21.884  -0.070  0.00  0.00      C1   N
ATOM   1855  CA  TYR 6 239      17.988  20.580  -0.723  0.00  0.00      C1   C
ATOM   1856  C   TYR 6 239      19.467  20.008  -0.778  0.00  0.00      C1   C
ATOM   1857  O   TYR 6 239      20.424  20.809  -0.858  0.00  0.00      C1   O
ATOM   1858  CB  TYR 6 239      17.265  20.626  -2.077  0.00  0.00      C1   C
ATOM   1859  CG  TYR 6 239      15.852  20.177  -1.920  0.00  0.00      C1   C
ATOM   1860  CD1 TYR 6 239      15.516  18.862  -2.152  0.00  0.00      C1   C
ATOM   1861  CD2 TYR 6 239      14.889  21.111  -1.602  0.00  0.00      C1   C
ATOM   1862  CE1 TYR 6 239      14.154  18.510  -1.995  0.00  0.00      C1   C
ATOM   1863  CE2 TYR 6 239      13.539  20.725  -1.391  0.00  0.00      C1   C
ATOM   1864  CZ  TYR 6 239      13.202  19.416  -1.542  0.00  0.00      C1   C
ATOM   1865  OH  TYR 6 239      11.839  19.126  -1.388  0.00  0.00      C1   O
ATOM   1866  N   GLU 6 240      19.717  18.718  -0.674  0.00  0.00      C1   N
ATOM   1867  CA  GLU 6 240      21.046  18.158  -0.858  0.00  0.00      C1   C
ATOM   1868  C   GLU 6 240      21.574  18.193  -2.270  0.00  0.00      C1   C
ATOM   1869  O   GLU 6 240      20.912  17.789  -3.200  0.00  0.00      C1   O
ATOM   1870  CB  GLU 6 240      21.053  16.747  -0.288  0.00  0.00      C1   C
ATOM   1871  CG  GLU 6 240      22.502  16.046  -0.254  0.00  0.00      C1   C
ATOM   1872  CD  GLU 6 240      22.457  14.593   0.315  0.00  0.00      C1   C
ATOM   1873  OE1 GLU 6 240      23.055  14.345   1.405  0.00  0.00      C1   O
ATOM   1874  OE2 GLU 6 240      22.120  13.655  -0.484  0.00  0.00      C1   O
ATOM   1875  N   PRO 6 241      22.803  18.589  -2.441  0.00  0.00      C1   N
ATOM   1876  CA  PRO 6 241      23.476  18.618  -3.755  0.00  0.00      C1   C
ATOM   1877  C   PRO 6 241      23.553  17.239  -4.488  0.00  0.00      C1   C
ATOM   1878  O   PRO 6 241      23.846  16.205  -3.890  0.00  0.00      C1   O
ATOM   1879  CB  PRO 6 241      24.875  19.216  -3.589  0.00  0.00      C1   C
ATOM   1880  CG  PRO 6 241      25.115  18.923  -2.108  0.00  0.00      C1   C
ATOM   1881  CD  PRO 6 241      23.780  18.947  -1.421  0.00  0.00      C1   C
ATOM   1882  N   LEU 6 242      23.393  17.197  -5.847  0.00  0.00      C1   N
ATOM   1883  CA  LEU 6 242      23.633  15.892  -6.562  0.00  0.00      C1   C
ATOM   1884  C   LEU 6 242      25.058  15.668  -6.887  0.00  0.00      C1   C
ATOM   1885  O   LEU 6 242      25.849  16.637  -7.063  0.00  0.00      C1   O
ATOM   1886  CB  LEU 6 242      22.751  15.734  -7.783  0.00  0.00      C1   C
ATOM   1887  CG  LEU 6 242      21.267  15.531  -7.460  0.00  0.00      C1   C
ATOM   1888  CD1 LEU 6 242      20.357  15.433  -8.675  0.00  0.00      C1   C
ATOM   1889  CD2 LEU 6 242      21.065  14.229  -6.608  0.00  0.00      C1   C
ATOM   1890  N   THR 6 243      25.490  14.398  -7.123  0.00  0.00      C1   N
ATOM   1891  CA  THR 6 243      26.826  14.147  -7.706  0.00  0.00      C1   C
ATOM   1892  C   THR 6 243      26.721  13.802  -9.197  0.00  0.00      C1   C
ATOM   1893  O   THR 6 243      25.665  13.422  -9.736  0.00  0.00      C1   O
ATOM   1894  CB  THR 6 243      27.617  13.120  -6.961  0.00  0.00      C1   C
ATOM   1895  OG1 THR 6 243      27.051  11.833  -7.119  0.00  0.00      C1   O
ATOM   1896  CG2 THR 6 243      27.534  13.287  -5.426  0.00  0.00      C1   C
ATOM   1897  N   GLN 6 244      27.871  13.798  -9.863  0.00  0.00      C1   N
ATOM   1898  CA  GLN 6 244      27.952  13.210 -11.170  0.00  0.00      C1   C
ATOM   1899  C   GLN 6 244      27.438  11.775 -11.166  0.00  0.00      C1   C
ATOM   1900  O   GLN 6 244      26.813  11.375 -12.113  0.00  0.00      C1   O
ATOM   1901  CB  GLN 6 244      29.369  13.264 -11.732  0.00  0.00      C1   C
ATOM   1902  CG  GLN 6 244      29.588  12.652 -13.160  0.00  0.00      C1   C
ATOM   1903  CD  GLN 6 244      28.857  13.244 -14.361  0.00  0.00      C1   C
ATOM   1904  OE1 GLN 6 244      29.118  14.360 -14.787  0.00  0.00      C1   O
ATOM   1905  NE2 GLN 6 244      28.125  12.535 -15.154  0.00  0.00      C1   N
ATOM   1906  N   ASP 6 245      27.605  10.977 -10.078  0.00  0.00      C1   N
ATOM   1907  CA  ASP 6 245      27.014   9.662  -9.969  0.00  0.00      C1   C
ATOM   1908  C   ASP 6 245      25.493   9.592 -10.032  0.00  0.00      C1   C
ATOM   1909  O   ASP 6 245      24.939   8.754 -10.709  0.00  0.00      C1   O
ATOM   1910  CB  ASP 6 245      27.443   8.866  -8.747  0.00  0.00      C1   C
ATOM   1911  CG  ASP 6 245      28.964   8.814  -8.396  0.00  0.00      C1   C
ATOM   1912  OD1 ASP 6 245      29.430   8.219  -7.348  0.00  0.00      C1   O
ATOM   1913  OD2 ASP 6 245      29.715   9.381  -9.221  0.00  0.00      C1   O
ATOM   1914  N   HIS 6 246      24.827  10.426  -9.256  0.00  0.00      C1   N
ATOM   1915  CA  HIS 6 246      23.376  10.686  -9.348  0.00  0.00      C1   C
ATOM   1916  C   HIS 6 246      22.924  11.150 -10.740  0.00  0.00      C1   C
ATOM   1917  O   HIS 6 246      21.782  10.906 -11.112  0.00  0.00      C1   O
ATOM   1918  CB  HIS 6 246      22.966  11.661  -8.274  0.00  0.00      C1   C
ATOM   1919  CG  HIS 6 246      23.169  11.182  -6.883  0.00  0.00      C1   C
ATOM   1920  ND1 HIS 6 246      24.067  11.825  -6.019  0.00  0.00      C1   N
ATOM   1921  CD2 HIS 6 246      22.251  10.489  -6.159  0.00  0.00      C1   C
ATOM   1922  CE1 HIS 6 246      23.705  11.427  -4.805  0.00  0.00      C1   C
ATOM   1923  NE2 HIS 6 246      22.652  10.644  -4.830  0.00  0.00      C1   N
ATOM   1924  N   VAL 6 247      23.673  11.966 -11.467  0.00  0.00      C1   N
ATOM   1925  CA  VAL 6 247      23.276  12.308 -12.820  0.00  0.00      C1   C
ATOM   1926  C   VAL 6 247      23.322  11.152 -13.761  0.00  0.00      C1   C
ATOM   1927  O   VAL 6 247      22.400  10.971 -14.552  0.00  0.00      C1   O
ATOM   1928  CB  VAL 6 247      23.850  13.662 -13.321  0.00  0.00      C1   C
ATOM   1929  CG1 VAL 6 247      23.353  14.852 -12.468  0.00  0.00      C1   C
ATOM   1930  CG2 VAL 6 247      25.303  13.808 -13.766  0.00  0.00      C1   C
ATOM   1931  N   ASP 6 248      24.305  10.215 -13.670  0.00  0.00      C1   N
ATOM   1932  CA  ASP 6 248      24.288   8.875 -14.318  0.00  0.00      C1   C
ATOM   1933  C   ASP 6 248      23.111   7.911 -13.820  0.00  0.00      C1   C
ATOM   1934  O   ASP 6 248      22.500   7.288 -14.696  0.00  0.00      C1   O
ATOM   1935  CB  ASP 6 248      25.700   8.249 -14.187  0.00  0.00      C1   C
ATOM   1936  CG  ASP 6 248      26.911   9.066 -14.539  0.00  0.00      C1   C
ATOM   1937  OD1 ASP 6 248      26.946  10.007 -15.362  0.00  0.00      C1   O
ATOM   1938  OD2 ASP 6 248      28.050   8.764 -14.008  0.00  0.00      C1   O
ATOM   1939  N   ILE 6 249      22.799   7.905 -12.546  0.00  0.00      C1   N
ATOM   1940  CA  ILE 6 249      21.588   7.231 -12.077  0.00  0.00      C1   C
ATOM   1941  C   ILE 6 249      20.291   7.739 -12.743  0.00  0.00      C1   C
ATOM   1942  O   ILE 6 249      19.464   6.862 -13.007  0.00  0.00      C1   O
ATOM   1943  CB  ILE 6 249      21.542   7.399 -10.530  0.00  0.00      C1   C
ATOM   1944  CG1 ILE 6 249      22.526   6.408  -9.851  0.00  0.00      C1   C
ATOM   1945  CG2 ILE 6 249      20.202   7.061  -9.829  0.00  0.00      C1   C
ATOM   1946  CD1 ILE 6 249      22.385   4.978 -10.149  0.00  0.00      C1   C
ATOM   1947  N   LEU 6 250      20.162   8.995 -13.112  0.00  0.00      C1   N
ATOM   1948  CA  LEU 6 250      18.974   9.452 -13.934  0.00  0.00      C1   C
ATOM   1949  C   LEU 6 250      19.119   9.302 -15.493  0.00  0.00      C1   C
ATOM   1950  O   LEU 6 250      18.228   9.782 -16.206  0.00  0.00      C1   O
ATOM   1951  CB  LEU 6 250      18.554  10.850 -13.445  0.00  0.00      C1   C
ATOM   1952  CG  LEU 6 250      18.204  10.931 -11.957  0.00  0.00      C1   C
ATOM   1953  CD1 LEU 6 250      17.987  12.370 -11.692  0.00  0.00      C1   C
ATOM   1954  CD2 LEU 6 250      16.950  10.064 -11.698  0.00  0.00      C1   C
ATOM   1955  N   GLY 6 251      20.237   8.662 -15.996  0.00  0.00      C1   N
ATOM   1956  CA  GLY 6 251      20.389   8.195 -17.427  0.00  0.00      C1   C
ATOM   1957  C   GLY 6 251      19.225   7.371 -17.960  0.00  0.00      C1   C
ATOM   1958  O   GLY 6 251      18.687   7.856 -18.944  0.00  0.00      C1   O
ATOM   1959  N   PRO 6 252      18.947   6.147 -17.422  0.00  0.00      C1   N
ATOM   1960  CA  PRO 6 252      17.759   5.369 -17.942  0.00  0.00      C1   C
ATOM   1961  C   PRO 6 252      16.372   6.053 -18.067  0.00  0.00      C1   C
ATOM   1962  O   PRO 6 252      15.613   5.710 -18.987  0.00  0.00      C1   O
ATOM   1963  CB  PRO 6 252      17.658   4.086 -16.996  0.00  0.00      C1   C
ATOM   1964  CG  PRO 6 252      18.911   4.080 -16.154  0.00  0.00      C1   C
ATOM   1965  CD  PRO 6 252      19.560   5.466 -16.254  0.00  0.00      C1   C
ATOM   1966  N   LEU 6 253      15.955   6.877 -17.106  0.00  0.00      C1   N
ATOM   1967  CA  LEU 6 253      14.790   7.758 -17.248  0.00  0.00      C1   C
ATOM   1968  C   LEU 6 253      15.001   8.921 -18.264  0.00  0.00      C1   C
ATOM   1969  O   LEU 6 253      14.127   9.177 -19.127  0.00  0.00      C1   O
ATOM   1970  CB  LEU 6 253      14.379   8.321 -15.914  0.00  0.00      C1   C
ATOM   1971  CG  LEU 6 253      13.718   7.248 -15.045  0.00  0.00      C1   C
ATOM   1972  CD1 LEU 6 253      13.525   7.680 -13.616  0.00  0.00      C1   C
ATOM   1973  CD2 LEU 6 253      12.421   6.660 -15.595  0.00  0.00      C1   C
ATOM   1974  N   SER 6 254      16.209   9.467 -18.443  0.00  0.00      C1   N
ATOM   1975  CA  SER 6 254      16.561  10.445 -19.554  0.00  0.00      C1   C
ATOM   1976  C   SER 6 254      16.443   9.736 -20.983  0.00  0.00      C1   C
ATOM   1977  O   SER 6 254      15.879  10.316 -21.883  0.00  0.00      C1   O
ATOM   1978  CB  SER 6 254      17.908  11.165 -19.273  0.00  0.00      C1   C
ATOM   1979  OG  SER 6 254      17.911  12.107 -20.207  0.00  0.00      C1   O
ATOM   1980  N   ALA 6 255      16.918   8.495 -21.109  0.00  0.00      C1   N
ATOM   1981  CA  ALA 6 255      16.782   7.516 -22.207  0.00  0.00      C1   C
ATOM   1982  C   ALA 6 255      15.237   7.139 -22.445  0.00  0.00      C1   C
ATOM   1983  O   ALA 6 255      14.788   7.240 -23.612  0.00  0.00      C1   O
ATOM   1984  CB  ALA 6 255      17.587   6.273 -21.788  0.00  0.00      C1   C
ATOM   1985  N   GLN 6 256      14.446   6.742 -21.438  0.00  0.00      C1   N
ATOM   1986  CA  GLN 6 256      13.011   6.621 -21.529  0.00  0.00      C1   C
ATOM   1987  C   GLN 6 256      12.260   7.860 -22.156  0.00  0.00      C1   C
ATOM   1988  O   GLN 6 256      11.308   7.657 -22.868  0.00  0.00      C1   O
ATOM   1989  CB  GLN 6 256      12.389   6.050 -20.179  0.00  0.00      C1   C
ATOM   1990  CG  GLN 6 256      10.975   5.497 -20.436  0.00  0.00      C1   C
ATOM   1991  CD  GLN 6 256      10.418   4.792 -19.199  0.00  0.00      C1   C
ATOM   1992  OE1 GLN 6 256       9.462   5.177 -18.557  0.00  0.00      C1   O
ATOM   1993  NE2 GLN 6 256      11.104   3.726 -18.822  0.00  0.00      C1   N
ATOM   1994  N   THR 6 257      12.663   9.117 -21.790  0.00  0.00      C1   N
ATOM   1995  CA  THR 6 257      11.790  10.260 -22.007  0.00  0.00      C1   C
ATOM   1996  C   THR 6 257      12.223  11.273 -22.996  0.00  0.00      C1   C
ATOM   1997  O   THR 6 257      11.473  12.090 -23.485  0.00  0.00      C1   O
ATOM   1998  CB  THR 6 257      11.282  10.848 -20.703  0.00  0.00      C1   C
ATOM   1999  OG1 THR 6 257      12.340  11.251 -19.861  0.00  0.00      C1   O
ATOM   2000  CG2 THR 6 257      10.477   9.965 -19.824  0.00  0.00      C1   C
ATOM   2001  N   GLY 6 258      13.538  11.358 -23.269  0.00  0.00      C1   N
ATOM   2002  CA  GLY 6 258      14.278  12.383 -24.101  0.00  0.00      C1   C
ATOM   2003  C   GLY 6 258      14.543  13.744 -23.326  0.00  0.00      C1   C
ATOM   2004  O   GLY 6 258      15.446  14.494 -23.737  0.00  0.00      C1   O
ATOM   2005  N   ILE 6 259      13.970  13.947 -22.143  0.00  0.00      C1   N
ATOM   2006  CA  ILE 6 259      14.346  15.073 -21.289  0.00  0.00      C1   C
ATOM   2007  C   ILE 6 259      15.642  14.822 -20.574  0.00  0.00      C1   C
ATOM   2008  O   ILE 6 259      15.737  13.884 -19.775  0.00  0.00      C1   O
ATOM   2009  CB  ILE 6 259      13.218  15.475 -20.323  0.00  0.00      C1   C
ATOM   2010  CG1 ILE 6 259      11.857  15.950 -21.006  0.00  0.00      C1   C
ATOM   2011  CG2 ILE 6 259      13.670  16.537 -19.183  0.00  0.00      C1   C
ATOM   2012  CD1 ILE 6 259      10.959  15.023 -21.922  0.00  0.00      C1   C
ATOM   2013  N   ALA 6 260      16.777  15.471 -20.989  0.00  0.00      C1   N
ATOM   2014  CA  ALA 6 260      18.052  15.368 -20.429  0.00  0.00      C1   C
ATOM   2015  C   ALA 6 260      18.051  15.701 -18.950  0.00  0.00      C1   C
ATOM   2016  O   ALA 6 260      17.299  16.653 -18.495  0.00  0.00      C1   O
ATOM   2017  CB  ALA 6 260      19.078  16.282 -21.212  0.00  0.00      C1   C
ATOM   2018  N   VAL 6 261      18.916  15.032 -18.149  0.00  0.00      C1   N
ATOM   2019  CA  VAL 6 261      18.899  15.079 -16.686  0.00  0.00      C1   C
ATOM   2020  C   VAL 6 261      19.150  16.447 -16.114  0.00  0.00      C1   C
ATOM   2021  O   VAL 6 261      18.446  16.784 -15.127  0.00  0.00      C1   O
ATOM   2022  CB  VAL 6 261      19.911  14.096 -16.111  0.00  0.00      C1   C
ATOM   2023  CG1 VAL 6 261      20.102  14.229 -14.583  0.00  0.00      C1   C
ATOM   2024  CG2 VAL 6 261      19.479  12.706 -16.340  0.00  0.00      C1   C
ATOM   2025  N   LEU 6 262      20.039  17.268 -16.687  0.00  0.00      C1   N
ATOM   2026  CA  LEU 6 262      20.228  18.663 -16.236  0.00  0.00      C1   C
ATOM   2027  C   LEU 6 262      19.071  19.582 -16.577  0.00  0.00      C1   C
ATOM   2028  O   LEU 6 262      18.856  20.513 -15.759  0.00  0.00      C1   O
ATOM   2029  CB  LEU 6 262      21.603  19.216 -16.611  0.00  0.00      C1   C
ATOM   2030  CG  LEU 6 262      22.730  18.598 -15.721  0.00  0.00      C1   C
ATOM   2031  CD1 LEU 6 262      24.065  19.005 -16.207  0.00  0.00      C1   C
ATOM   2032  CD2 LEU 6 262      22.513  18.944 -14.275  0.00  0.00      C1   C
ATOM   2033  N   ASP 6 263      18.238  19.227 -17.534  0.00  0.00      C1   N
ATOM   2034  CA  ASP 6 263      16.959  19.922 -17.728  0.00  0.00      C1   C
ATOM   2035  C   ASP 6 263      15.887  19.545 -16.668  0.00  0.00      C1   C
ATOM   2036  O   ASP 6 263      15.168  20.406 -16.226  0.00  0.00      C1   O
ATOM   2037  CB  ASP 6 263      16.313  20.011 -19.188  0.00  0.00      C1   C
ATOM   2038  CG  ASP 6 263      17.259  20.314 -20.454  0.00  0.00      C1   C
ATOM   2039  OD1 ASP 6 263      18.411  20.787 -20.225  0.00  0.00      C1   O
ATOM   2040  OD2 ASP 6 263      16.755  20.312 -21.622  0.00  0.00      C1   O
ATOM   2041  N   MET 6 264      15.693  18.249 -16.348  0.00  0.00      C1   N
ATOM   2042  CA  MET 6 264      14.870  17.824 -15.213  0.00  0.00      C1   C
ATOM   2043  C   MET 6 264      15.381  18.406 -13.852  0.00  0.00      C1   C
ATOM   2044  O   MET 6 264      14.539  18.920 -13.107  0.00  0.00      C1   O
ATOM   2045  CB  MET 6 264      14.657  16.287 -15.010  0.00  0.00      C1   C
ATOM   2046  CG  MET 6 264      13.246  16.169 -14.498  0.00  0.00      C1   C
ATOM   2047  SD  MET 6 264      11.928  16.474 -15.672  0.00  0.00      C1   S
ATOM   2048  CE  MET 6 264      11.982  14.928 -16.555  0.00  0.00      C1   C
ATOM   2049  N   CYS 6 265      16.688  18.594 -13.643  0.00  0.00      C1   N
ATOM   2050  CA  CYS 6 265      17.381  19.494 -12.689  0.00  0.00      C1   C
ATOM   2051  C   CYS 6 265      16.772  20.937 -12.643  0.00  0.00      C1   C
ATOM   2052  O   CYS 6 265      16.433  21.463 -11.601  0.00  0.00      C1   O
ATOM   2053  CB  CYS 6 265      18.952  19.429 -12.777  0.00  0.00      C1   C
ATOM   2054  SG  CYS 6 265      19.439  18.553 -11.310  0.00  0.00      C1   S
ATOM   2055  N   ALA 6 266      16.809  21.578 -13.756  0.00  0.00      C1   N
ATOM   2056  CA  ALA 6 266      16.285  22.944 -14.072  0.00  0.00      C1   C
ATOM   2057  C   ALA 6 266      14.802  23.074 -13.765  0.00  0.00      C1   C
ATOM   2058  O   ALA 6 266      14.361  24.184 -13.459  0.00  0.00      C1   O
ATOM   2059  CB  ALA 6 266      16.689  23.432 -15.521  0.00  0.00      C1   C
ATOM   2060  N   SER 6 267      14.016  21.999 -13.853  0.00  0.00      C1   N
ATOM   2061  CA  SER 6 267      12.621  21.998 -13.499  0.00  0.00      C1   C
ATOM   2062  C   SER 6 267      12.559  22.111 -11.970  0.00  0.00      C1   C
ATOM   2063  O   SER 6 267      11.803  22.885 -11.495  0.00  0.00      C1   O
ATOM   2064  CB  SER 6 267      11.900  20.774 -14.078  0.00  0.00      C1   C
ATOM   2065  OG  SER 6 267      11.532  21.113 -15.435  0.00  0.00      C1   O
ATOM   2066  N   LEU 6 268      13.306  21.244 -11.280  0.00  0.00      C1   N
ATOM   2067  CA  LEU 6 268      13.409  21.382  -9.850  0.00  0.00      C1   C
ATOM   2068  C   LEU 6 268      14.081  22.769  -9.440  0.00  0.00      C1   C
ATOM   2069  O   LEU 6 268      13.588  23.371  -8.498  0.00  0.00      C1   O
ATOM   2070  CB  LEU 6 268      14.087  20.121  -9.293  0.00  0.00      C1   C
ATOM   2071  CG  LEU 6 268      14.232  20.244  -7.737  0.00  0.00      C1   C
ATOM   2072  CD1 LEU 6 268      12.837  20.419  -7.172  0.00  0.00      C1   C
ATOM   2073  CD2 LEU 6 268      14.834  18.985  -7.299  0.00  0.00      C1   C
ATOM   2074  N   LYS 6 269      15.125  23.274 -10.040  0.00  0.00      C1   N
ATOM   2075  CA  LYS 6 269      15.668  24.716  -9.911  0.00  0.00      C1   C
ATOM   2076  C   LYS 6 269      14.568  25.807  -9.945  0.00  0.00      C1   C
ATOM   2077  O   LYS 6 269      14.539  26.637  -9.037  0.00  0.00      C1   O
ATOM   2078  CB  LYS 6 269      16.756  25.012 -10.936  0.00  0.00      C1   C
ATOM   2079  CG  LYS 6 269      17.467  26.393 -10.851  0.00  0.00      C1   C
ATOM   2080  CD  LYS 6 269      18.567  26.581 -11.827  0.00  0.00      C1   C
ATOM   2081  CE  LYS 6 269      19.194  27.940 -11.560  0.00  0.00      C1   C
ATOM   2082  NZ  LYS 6 269      18.390  29.159 -11.770  0.00  0.00      C1   N
ATOM   2083  N   GLU 6 270      13.627  25.718 -10.986  0.00  0.00      C1   N
ATOM   2084  CA  GLU 6 270      12.377  26.443 -10.980  0.00  0.00      C1   C
ATOM   2085  C   GLU 6 270      11.526  26.173  -9.759  0.00  0.00      C1   C
ATOM   2086  O   GLU 6 270      11.064  27.102  -9.047  0.00  0.00      C1   O
ATOM   2087  CB  GLU 6 270      11.681  26.274 -12.348  0.00  0.00      C1   C
ATOM   2088  CG  GLU 6 270      10.678  27.413 -12.630  0.00  0.00      C1   C
ATOM   2089  CD  GLU 6 270      11.317  28.776 -12.892  0.00  0.00      C1   C
ATOM   2090  OE1 GLU 6 270      10.812  29.566 -13.743  0.00  0.00      C1   O
ATOM   2091  OE2 GLU 6 270      12.291  29.213 -12.259  0.00  0.00      C1   O
ATOM   2092  N   LEU 6 271      11.212  24.920  -9.567  0.00  0.00      C1   N
ATOM   2093  CA  LEU 6 271      10.327  24.529  -8.483  0.00  0.00      C1   C
ATOM   2094  C   LEU 6 271      10.793  24.992  -7.056  0.00  0.00      C1   C
ATOM   2095  O   LEU 6 271       9.913  25.329  -6.242  0.00  0.00      C1   O
ATOM   2096  CB  LEU 6 271       9.912  23.024  -8.586  0.00  0.00      C1   C
ATOM   2097  CG  LEU 6 271       8.942  22.835  -9.752  0.00  0.00      C1   C
ATOM   2098  CD1 LEU 6 271       8.563  21.348 -10.046  0.00  0.00      C1   C
ATOM   2099  CD2 LEU 6 271       7.619  23.453  -9.488  0.00  0.00      C1   C
ATOM   2100  N   LEU 6 272      12.080  25.265  -6.835  0.00  0.00      C1   N
ATOM   2101  CA  LEU 6 272      12.559  25.981  -5.706  0.00  0.00      C1   C
ATOM   2102  C   LEU 6 272      12.617  27.541  -5.845  0.00  0.00      C1   C
ATOM   2103  O   LEU 6 272      11.990  28.225  -4.984  0.00  0.00      C1   O
ATOM   2104  CB  LEU 6 272      13.927  25.344  -5.422  0.00  0.00      C1   C
ATOM   2105  CG  LEU 6 272      13.778  23.918  -4.897  0.00  0.00      C1   C
ATOM   2106  CD1 LEU 6 272      15.157  23.251  -4.650  0.00  0.00      C1   C
ATOM   2107  CD2 LEU 6 272      12.858  23.754  -3.773  0.00  0.00      C1   C
ATOM   2108  N   GLN 6 273      13.319  28.129  -6.857  0.00  0.00      C1   N
ATOM   2109  CA  GLN 6 273      13.476  29.536  -7.029  0.00  0.00      C1   C
ATOM   2110  C   GLN 6 273      12.180  30.382  -7.327  0.00  0.00      C1   C
ATOM   2111  O   GLN 6 273      12.128  31.576  -6.941  0.00  0.00      C1   O
ATOM   2112  CB  GLN 6 273      14.568  29.944  -8.064  0.00  0.00      C1   C
ATOM   2113  CG  GLN 6 273      14.073  30.086  -9.546  0.00  0.00      C1   C
ATOM   2114  CD  GLN 6 273      15.223  30.213 -10.584  0.00  0.00      C1   C
ATOM   2115  NE2 GLN 6 273      14.990  30.509 -11.830  0.00  0.00      C1   N
ATOM   2116  OE1 GLN 6 273      16.406  30.171 -10.312  0.00  0.00      C1   O
ATOM   2117  N   ASN 6 274      11.287  29.814  -8.072  0.00  0.00      C1   N
ATOM   2118  CA  ASN 6 274       9.891  30.290  -8.157  0.00  0.00      C1   C
ATOM   2119  C   ASN 6 274       9.041  29.579  -7.082  0.00  0.00      C1   C
ATOM   2120  O   ASN 6 274       8.384  30.249  -6.320  0.00  0.00      C1   O
ATOM   2121  CB  ASN 6 274       9.332  30.120  -9.623  0.00  0.00      C1   C
ATOM   2122  CG  ASN 6 274       7.983  30.662  -9.777  0.00  0.00      C1   C
ATOM   2123  OD1 ASN 6 274       7.504  31.410  -8.936  0.00  0.00      C1   O
ATOM   2124  ND2 ASN 6 274       7.404  30.508 -10.979  0.00  0.00      C1   N
ATOM   2125  N   GLY 6 275       8.952  28.221  -7.006  0.00  0.00      C1   N
ATOM   2126  CA  GLY 6 275       7.979  27.520  -6.099  0.00  0.00      C1   C
ATOM   2127  C   GLY 6 275       6.912  26.834  -6.972  0.00  0.00      C1   C
ATOM   2128  O   GLY 6 275       6.825  26.961  -8.196  0.00  0.00      C1   O
ATOM   2129  N   MET 6 276       5.936  26.159  -6.346  0.00  0.00      C1   N
ATOM   2130  CA  MET 6 276       4.735  25.435  -6.967  0.00  0.00      C1   C
ATOM   2131  C   MET 6 276       3.520  26.330  -7.179  0.00  0.00      C1   C
ATOM   2132  O   MET 6 276       2.756  25.819  -7.984  0.00  0.00      C1   O
ATOM   2133  CB  MET 6 276       4.471  24.056  -6.245  0.00  0.00      C1   C
ATOM   2134  CG  MET 6 276       5.360  22.951  -6.705  0.00  0.00      C1   C
ATOM   2135  SD  MET 6 276       5.164  21.429  -5.722  0.00  0.00      C1   S
ATOM   2136  CE  MET 6 276       3.487  20.850  -6.206  0.00  0.00      C1   C
ATOM   2137  N   ASN 6 277       3.402  27.507  -6.537  0.00  0.00      C1   N
ATOM   2138  CA  ASN 6 277       2.332  28.528  -6.837  0.00  0.00      C1   C
ATOM   2139  C   ASN 6 277       0.888  27.979  -6.766  0.00  0.00      C1   C
ATOM   2140  O   ASN 6 277      -0.001  28.529  -7.346  0.00  0.00      C1   O
ATOM   2141  CB  ASN 6 277       2.685  29.265  -8.181  0.00  0.00      C1   C
ATOM   2142  CG  ASN 6 277       3.862  30.139  -8.033  0.00  0.00      C1   C
ATOM   2143  ND2 ASN 6 277       4.902  29.942  -8.781  0.00  0.00      C1   N
ATOM   2144  OD1 ASN 6 277       3.858  30.959  -7.087  0.00  0.00      C1   O
ATOM   2145  N   GLY 6 278       0.675  26.889  -6.013  0.00  0.00      C1   N
ATOM   2146  CA  GLY 6 278      -0.617  26.326  -5.722  0.00  0.00      C1   C
ATOM   2147  C   GLY 6 278      -1.109  25.211  -6.572  0.00  0.00      C1   C
ATOM   2148  O   GLY 6 278      -2.085  24.583  -6.213  0.00  0.00      C1   O
ATOM   2149  N   ARG 6 279      -0.405  24.829  -7.581  0.00  0.00      C1   N
ATOM   2150  CA  ARG 6 279      -0.700  23.695  -8.428  0.00  0.00      C1   C
ATOM   2151  C   ARG 6 279      -0.371  22.365  -7.692  0.00  0.00      C1   C
ATOM   2152  O   ARG 6 279       0.190  22.414  -6.624  0.00  0.00      C1   O
ATOM   2153  CB  ARG 6 279       0.046  23.754  -9.818  0.00  0.00      C1   C
ATOM   2154  CG  ARG 6 279      -0.162  25.088 -10.608  0.00  0.00      C1   C
ATOM   2155  CD  ARG 6 279       0.347  25.058 -12.067  0.00  0.00      C1   C
ATOM   2156  NE  ARG 6 279      -0.408  24.104 -12.876  0.00  0.00      C1   N
ATOM   2157  CZ  ARG 6 279      -0.714  24.143 -14.165  0.00  0.00      C1   C
ATOM   2158  NH1 ARG 6 279      -0.157  25.017 -14.952  0.00  0.00      C1   N
ATOM   2159  NH2 ARG 6 279      -1.594  23.385 -14.723  0.00  0.00      C1   N
ATOM   2160  N   THR 6 280      -0.745  21.268  -8.301  0.00  0.00      C1   N
ATOM   2161  CA  THR 6 280      -0.355  19.919  -7.917  0.00  0.00      C1   C
ATOM   2162  C   THR 6 280       0.546  19.236  -9.002  0.00  0.00      C1   C
ATOM   2163  O   THR 6 280       0.458  19.437 -10.246  0.00  0.00      C1   O
ATOM   2164  CB  THR 6 280      -1.587  19.024  -7.527  0.00  0.00      C1   C
ATOM   2165  OG1 THR 6 280      -2.472  19.143  -8.648  0.00  0.00      C1   O
ATOM   2166  CG2 THR 6 280      -2.435  19.515  -6.324  0.00  0.00      C1   C
ATOM   2167  N   ILE 6 281       1.380  18.322  -8.520  0.00  0.00      C1   N
ATOM   2168  CA  ILE 6 281       2.083  17.281  -9.308  0.00  0.00      C1   C
ATOM   2169  C   ILE 6 281       1.681  15.926  -8.782  0.00  0.00      C1   C
ATOM   2170  O   ILE 6 281       1.771  15.693  -7.555  0.00  0.00      C1   O
ATOM   2171  CB  ILE 6 281       3.598  17.491  -9.392  0.00  0.00      C1   C
ATOM   2172  CG1 ILE 6 281       3.898  18.801 -10.208  0.00  0.00      C1   C
ATOM   2173  CG2 ILE 6 281       4.311  16.262 -10.046  0.00  0.00      C1   C
ATOM   2174  CD1 ILE 6 281       5.333  19.421 -10.037  0.00  0.00      C1   C
ATOM   2175  N   LEU 6 282       1.303  14.988  -9.661  0.00  0.00      C1   N
ATOM   2176  CA  LEU 6 282       0.844  13.603  -9.342  0.00  0.00      C1   C
ATOM   2177  C   LEU 6 282      -0.101  13.429  -8.135  0.00  0.00      C1   C
ATOM   2178  O   LEU 6 282       0.068  12.536  -7.311  0.00  0.00      C1   O
ATOM   2179  CB  LEU 6 282       2.119  12.602  -9.222  0.00  0.00      C1   C
ATOM   2180  CG  LEU 6 282       3.079  12.573 -10.385  0.00  0.00      C1   C
ATOM   2181  CD1 LEU 6 282       4.020  11.356 -10.221  0.00  0.00      C1   C
ATOM   2182  CD2 LEU 6 282       2.341  12.390 -11.747  0.00  0.00      C1   C
ATOM   2183  N   GLY 6 283      -0.979  14.394  -7.980  0.00  0.00      C1   N
ATOM   2184  CA  GLY 6 283      -1.867  14.510  -6.830  0.00  0.00      C1   C
ATOM   2185  C   GLY 6 283      -1.268  15.123  -5.527  0.00  0.00      C1   C
ATOM   2186  O   GLY 6 283      -2.032  15.095  -4.553  0.00  0.00      C1   O
ATOM   2187  N   SER 6 284      -0.011  15.538  -5.512  0.00  0.00      C1   N
ATOM   2188  CA  SER 6 284       0.540  16.195  -4.347  0.00  0.00      C1   C
ATOM   2189  C   SER 6 284       0.483  17.670  -4.552  0.00  0.00      C1   C
ATOM   2190  O   SER 6 284       0.783  18.205  -5.602  0.00  0.00      C1   O
ATOM   2191  CB  SER 6 284       1.962  15.723  -3.973  0.00  0.00      C1   C
ATOM   2192  OG  SER 6 284       2.369  16.342  -2.788  0.00  0.00      C1   O
ATOM   2193  N   ALA 6 285       0.286  18.386  -3.460  0.00  0.00      C1   N
ATOM   2194  CA  ALA 6 285       0.517  19.885  -3.487  0.00  0.00      C1   C
ATOM   2195  C   ALA 6 285       1.941  20.327  -3.176  0.00  0.00      C1   C
ATOM   2196  O   ALA 6 285       2.153  21.501  -2.984  0.00  0.00      C1   O
ATOM   2197  CB  ALA 6 285      -0.597  20.544  -2.613  0.00  0.00      C1   C
ATOM   2198  N   LEU 6 286       2.895  19.391  -2.985  0.00  0.00      C1   N
ATOM   2199  CA  LEU 6 286       4.186  19.482  -2.393  0.00  0.00      C1   C
ATOM   2200  C   LEU 6 286       5.292  18.672  -3.187  0.00  0.00      C1   C
ATOM   2201  O   LEU 6 286       4.928  17.566  -3.601  0.00  0.00      C1   O
ATOM   2202  CB  LEU 6 286       4.197  18.882  -1.020  0.00  0.00      C1   C
ATOM   2203  CG  LEU 6 286       3.501  19.701   0.141  0.00  0.00      C1   C
ATOM   2204  CD1 LEU 6 286       3.682  19.289   1.620  0.00  0.00      C1   C
ATOM   2205  CD2 LEU 6 286       4.000  21.162   0.149  0.00  0.00      C1   C
ATOM   2206  N   LEU 6 287       6.537  19.084  -3.209  0.00  0.00      C1   N
ATOM   2207  CA  LEU 6 287       7.686  18.289  -3.597  0.00  0.00      C1   C
ATOM   2208  C   LEU 6 287       7.733  16.921  -2.834  0.00  0.00      C1   C
ATOM   2209  O   LEU 6 287       7.986  17.007  -1.599  0.00  0.00      C1   O
ATOM   2210  CB  LEU 6 287       8.949  19.068  -3.426  0.00  0.00      C1   C
ATOM   2211  CG  LEU 6 287       9.125  20.241  -4.357  0.00  0.00      C1   C
ATOM   2212  CD1 LEU 6 287      10.219  21.191  -3.898  0.00  0.00      C1   C
ATOM   2213  CD2 LEU 6 287       9.446  19.886  -5.827  0.00  0.00      C1   C
ATOM   2214  N   GLU 6 288       7.548  15.763  -3.474  0.00  0.00      C1   N
ATOM   2215  CA  GLU 6 288       7.576  14.397  -2.884  0.00  0.00      C1   C
ATOM   2216  C   GLU 6 288       8.717  13.497  -3.395  0.00  0.00      C1   C
ATOM   2217  O   GLU 6 288       9.010  13.374  -4.599  0.00  0.00      C1   O
ATOM   2218  CB  GLU 6 288       6.196  13.696  -3.039  0.00  0.00      C1   C
ATOM   2219  CG  GLU 6 288       5.187  14.107  -1.987  0.00  0.00      C1   C
ATOM   2220  CD  GLU 6 288       3.857  13.358  -1.986  0.00  0.00      C1   C
ATOM   2221  OE1 GLU 6 288       3.118  13.306  -0.948  0.00  0.00      C1   O
ATOM   2222  OE2 GLU 6 288       3.638  12.582  -2.941  0.00  0.00      C1   O
ATOM   2223  N   ASP 6 289       9.270  12.779  -2.418  0.00  0.00      C1   N
ATOM   2224  CA  ASP 6 289      10.507  11.970  -2.727  0.00  0.00      C1   C
ATOM   2225  C   ASP 6 289      10.285  10.403  -2.359  0.00  0.00      C1   C
ATOM   2226  O   ASP 6 289      11.243   9.774  -1.961  0.00  0.00      C1   O
ATOM   2227  CB  ASP 6 289      11.685  12.617  -1.987  0.00  0.00      C1   C
ATOM   2228  CG  ASP 6 289      11.629  12.733  -0.444  0.00  0.00      C1   C
ATOM   2229  OD1 ASP 6 289      12.637  13.157   0.157  0.00  0.00      C1   O
ATOM   2230  OD2 ASP 6 289      10.597  12.464   0.201  0.00  0.00      C1   O
ATOM   2231  N   GLU 6 290       9.107   9.824  -2.599  0.00  0.00      C1   N
ATOM   2232  CA  GLU 6 290       8.701   8.569  -1.974  0.00  0.00      C1   C
ATOM   2233  C   GLU 6 290       9.296   7.317  -2.652  0.00  0.00      C1   C
ATOM   2234  O   GLU 6 290       9.372   6.270  -2.027  0.00  0.00      C1   O
ATOM   2235  CB  GLU 6 290       7.184   8.525  -1.839  0.00  0.00      C1   C
ATOM   2236  CG  GLU 6 290       6.676   9.643  -0.810  0.00  0.00      C1   C
ATOM   2237  CD  GLU 6 290       5.262   9.455  -0.267  0.00  0.00      C1   C
ATOM   2238  OE1 GLU 6 290       4.432   8.633  -0.734  0.00  0.00      C1   O
ATOM   2239  OE2 GLU 6 290       4.936  10.098   0.773  0.00  0.00      C1   O
ATOM   2240  N   PHE 6 291       9.680   7.415  -3.967  0.00  0.00      C1   N
ATOM   2241  CA  PHE 6 291      10.067   6.221  -4.721  0.00  0.00      C1   C
ATOM   2242  C   PHE 6 291      11.305   6.502  -5.581  0.00  0.00      C1   C
ATOM   2243  O   PHE 6 291      11.501   7.644  -6.053  0.00  0.00      C1   O
ATOM   2244  CB  PHE 6 291       8.890   5.738  -5.561  0.00  0.00      C1   C
ATOM   2245  CG  PHE 6 291       8.287   6.782  -6.500  0.00  0.00      C1   C
ATOM   2246  CD1 PHE 6 291       8.825   7.142  -7.762  0.00  0.00      C1   C
ATOM   2247  CD2 PHE 6 291       7.077   7.497  -6.043  0.00  0.00      C1   C
ATOM   2248  CE1 PHE 6 291       8.210   8.216  -8.436  0.00  0.00      C1   C
ATOM   2249  CE2 PHE 6 291       6.476   8.543  -6.823  0.00  0.00      C1   C
ATOM   2250  CZ  PHE 6 291       7.130   8.948  -7.987  0.00  0.00      C1   C
ATOM   2251  N   THR 6 292      12.133   5.538  -5.803  0.00  0.00      C1   N
ATOM   2252  CA  THR 6 292      13.389   5.619  -6.433  0.00  0.00      C1   C
ATOM   2253  C   THR 6 292      13.375   5.696  -7.986  0.00  0.00      C1   C
ATOM   2254  O   THR 6 292      12.385   5.280  -8.541  0.00  0.00      C1   O
ATOM   2255  CB  THR 6 292      14.323   4.455  -5.875  0.00  0.00      C1   C
ATOM   2256  OG1 THR 6 292      13.867   3.242  -6.426  0.00  0.00      C1   O
ATOM   2257  CG2 THR 6 292      14.440   4.303  -4.346  0.00  0.00      C1   C
ATOM   2258  N   PRO 6 293      14.451   6.191  -8.668  0.00  0.00      C1   N
ATOM   2259  CA  PRO 6 293      14.579   6.026 -10.124  0.00  0.00      C1   C
ATOM   2260  C   PRO 6 293      14.493   4.547 -10.691  0.00  0.00      C1   C
ATOM   2261  O   PRO 6 293      13.709   4.357 -11.605  0.00  0.00      C1   O
ATOM   2262  CB  PRO 6 293      15.954   6.625 -10.427  0.00  0.00      C1   C
ATOM   2263  CG  PRO 6 293      16.361   7.528  -9.243  0.00  0.00      C1   C
ATOM   2264  CD  PRO 6 293      15.578   6.838  -8.061  0.00  0.00      C1   C
ATOM   2265  N   PHE 6 294      15.097   3.565 -10.090  0.00  0.00      C1   N
ATOM   2266  CA  PHE 6 294      14.707   2.161 -10.253  0.00  0.00      C1   C
ATOM   2267  C   PHE 6 294      13.170   1.944 -10.113  0.00  0.00      C1   C
ATOM   2268  O   PHE 6 294      12.615   1.302 -10.927  0.00  0.00      C1   O
ATOM   2269  CB  PHE 6 294      15.644   1.272  -9.338  0.00  0.00      C1   C
ATOM   2270  CG  PHE 6 294      15.360  -0.251  -9.304  0.00  0.00      C1   C
ATOM   2271  CD1 PHE 6 294      15.979  -1.083 -10.253  0.00  0.00      C1   C
ATOM   2272  CD2 PHE 6 294      14.472  -0.725  -8.338  0.00  0.00      C1   C
ATOM   2273  CE1 PHE 6 294      15.733  -2.426 -10.150  0.00  0.00      C1   C
ATOM   2274  CE2 PHE 6 294      14.339  -2.129  -8.259  0.00  0.00      C1   C
ATOM   2275  CZ  PHE 6 294      14.887  -2.982  -9.233  0.00  0.00      C1   C
ATOM   2276  N   ASP 6 295      12.473   2.336  -9.029  0.00  0.00      C1   N
ATOM   2277  CA  ASP 6 295      10.998   2.116  -8.893  0.00  0.00      C1   C
ATOM   2278  C   ASP 6 295      10.200   2.656 -10.042  0.00  0.00      C1   C
ATOM   2279  O   ASP 6 295       9.310   1.924 -10.433  0.00  0.00      C1   O
ATOM   2280  CB  ASP 6 295      10.497   2.739  -7.544  0.00  0.00      C1   C
ATOM   2281  CG  ASP 6 295      11.009   2.021  -6.348  0.00  0.00      C1   C
ATOM   2282  OD1 ASP 6 295      11.284   0.809  -6.479  0.00  0.00      C1   O
ATOM   2283  OD2 ASP 6 295      11.026   2.578  -5.225  0.00  0.00      C1   O
ATOM   2284  N   VAL 6 296      10.471   3.827 -10.652  0.00  0.00      C1   N
ATOM   2285  CA  VAL 6 296       9.816   4.202 -11.889  0.00  0.00      C1   C
ATOM   2286  C   VAL 6 296      10.037   3.158 -12.970  0.00  0.00      C1   C
ATOM   2287  O   VAL 6 296       9.075   2.737 -13.565  0.00  0.00      C1   O
ATOM   2288  CB  VAL 6 296      10.370   5.548 -12.317  0.00  0.00      C1   C
ATOM   2289  CG1 VAL 6 296       9.437   6.061 -13.476  0.00  0.00      C1   C
ATOM   2290  CG2 VAL 6 296      10.405   6.682 -11.161  0.00  0.00      C1   C
ATOM   2291  N   VAL 6 297      11.251   2.589 -13.219  0.00  0.00      C1   N
ATOM   2292  CA  VAL 6 297      11.425   1.592 -14.306  0.00  0.00      C1   C
ATOM   2293  C   VAL 6 297      10.847   0.252 -13.956  0.00  0.00      C1   C
ATOM   2294  O   VAL 6 297      10.530  -0.468 -14.927  0.00  0.00      C1   O
ATOM   2295  CB  VAL 6 297      12.846   1.565 -14.835  0.00  0.00      C1   C
ATOM   2296  CG1 VAL 6 297      12.934   2.602 -15.959  0.00  0.00      C1   C
ATOM   2297  CG2 VAL 6 297      13.970   1.695 -13.819  0.00  0.00      C1   C
ATOM   2298  N   ARG 6 298      10.621  -0.140 -12.700  0.00  0.00      C1   N
ATOM   2299  CA  ARG 6 298       9.757  -1.263 -12.357  0.00  0.00      C1   C
ATOM   2300  C   ARG 6 298       8.277  -1.076 -12.825  0.00  0.00      C1   C
ATOM   2301  O   ARG 6 298       7.592  -2.112 -12.861  0.00  0.00      C1   O
ATOM   2302  CB  ARG 6 298       9.796  -1.520 -10.842  0.00  0.00      C1   C
ATOM   2303  CG  ARG 6 298      11.068  -2.051 -10.195  0.00  0.00      C1   C
ATOM   2304  CD  ARG 6 298      10.953  -2.621  -8.735  0.00  0.00      C1   C
ATOM   2305  NE  ARG 6 298      10.415  -1.675  -7.744  0.00  0.00      C1   N
ATOM   2306  CZ  ARG 6 298       9.190  -1.657  -7.265  0.00  0.00      C1   C
ATOM   2307  NH1 ARG 6 298       8.851  -0.701  -6.450  0.00  0.00      C1   N
ATOM   2308  NH2 ARG 6 298       8.357  -2.651  -7.296  0.00  0.00      C1   N
ATOM   2309  N   GLN 6 299       7.724   0.102 -13.153  0.00  0.00      C1   N
ATOM   2310  CA  GLN 6 299       6.418   0.305 -13.751  0.00  0.00      C1   C
ATOM   2311  C   GLN 6 299       6.349   0.717 -15.232  0.00  0.00      C1   C
ATOM   2312  O   GLN 6 299       5.342   0.409 -15.855  0.00  0.00      C1   O
ATOM   2313  CB  GLN 6 299       5.496   1.300 -13.089  0.00  0.00      C1   C
ATOM   2314  CG  GLN 6 299       5.219   0.855 -11.695  0.00  0.00      C1   C
ATOM   2315  CD  GLN 6 299       4.166   1.614 -10.940  0.00  0.00      C1   C
ATOM   2316  OE1 GLN 6 299       3.475   2.493 -11.407  0.00  0.00      C1   O
ATOM   2317  NE2 GLN 6 299       4.015   1.326  -9.675  0.00  0.00      C1   N
ATOM   2318  N   CYS 6 300       7.266   1.485 -15.824  0.00  0.00      C1   N
ATOM   2319  CA  CYS 6 300       7.292   2.008 -17.173  0.00  0.00      C1   C
ATOM   2320  C   CYS 6 300       8.563   1.654 -17.973  0.00  0.00      C1   C
ATOM   2321  O   CYS 6 300       9.616   1.524 -17.354  0.00  0.00      C1   O
ATOM   2322  CB  CYS 6 300       7.139   3.568 -17.039  0.00  0.00      C1   C
ATOM   2323  SG  CYS 6 300       5.594   3.876 -16.211  0.00  0.00      C1   S
ATOM   2324  N   SER 6 301       8.421   1.485 -19.268  0.00  0.00      C1   N
ATOM   2325  CA  SER 6 301       9.506   1.061 -20.221  0.00  0.00      C1   C
ATOM   2326  C   SER 6 301       9.365   1.791 -21.587  0.00  0.00      C1   C
ATOM   2327  O   SER 6 301       8.315   2.047 -22.146  0.00  0.00      C1   O
ATOM   2328  CB  SER 6 301       9.400  -0.420 -20.505  0.00  0.00      C1   C
ATOM   2329  OG  SER 6 301       8.169  -0.800 -21.069  0.00  0.00      C1   O
ATOM   2330  N   GLY 6 302      10.519   1.766 -22.269  0.00  0.00      C1   N
ATOM   2331  CA  GLY 6 302      10.725   2.398 -23.629  0.00  0.00      C1   C
ATOM   2332  C   GLY 6 302      12.016   3.117 -23.742  0.00  0.00      C1   C
ATOM   2333  O   GLY 6 302      12.654   3.375 -22.737  0.00  0.00      C1   O
ATOM   2334  N   VAL 6 303      12.519   3.329 -24.961  0.00  0.00      C1   N
ATOM   2335  CA  VAL 6 303      13.664   4.141 -25.283  0.00  0.00      C1   C
ATOM   2336  C   VAL 6 303      13.282   5.240 -26.301  0.00  0.00      C1   C
ATOM   2337  O   VAL 6 303      12.493   5.004 -27.242  0.00  0.00      C1   O
ATOM   2338  CB  VAL 6 303      14.951   3.290 -25.677  0.00  0.00      C1   C
ATOM   2339  CG1 VAL 6 303      14.888   2.433 -26.929  0.00  0.00      C1   C
ATOM   2340  CG2 VAL 6 303      16.098   4.251 -25.837  0.00  0.00      C1   C
ATOM   2341  N   THR 6 304      13.925   6.405 -26.065  0.00  0.00      C1   N
ATOM   2342  CA  THR 6 304      13.708   7.602 -26.840  0.00  0.00      C1   C
ATOM   2343  C   THR 6 304      15.032   8.140 -27.401  0.00  0.00      C1   C
ATOM   2344  O   THR 6 304      15.961   8.524 -26.678  0.00  0.00      C1   O
ATOM   2345  CB  THR 6 304      12.901   8.659 -25.993  0.00  0.00      C1   C
ATOM   2346  OG1 THR 6 304      11.583   8.149 -25.726  0.00  0.00      C1   O
ATOM   2347  CG2 THR 6 304      12.710  10.014 -26.732  0.00  0.00      C1   C
ATOM   2348  N   PHE 6 305      15.131   8.465 -28.698  0.00  0.00      C1   N
ATOM   2349  CA  PHE 6 305      16.281   9.228 -29.152  0.00  0.00      C1   C
ATOM   2350  CB  PHE 6 305      17.270   8.432 -30.108  0.00  0.00      C1   C
ATOM   2351  CG  PHE 6 305      17.665   7.102 -29.541  0.00  0.00      C1   C
ATOM   2352  CD1 PHE 6 305      18.890   6.985 -28.781  0.00  0.00      C1   C
ATOM   2353  CE1 PHE 6 305      19.215   5.743 -28.197  0.00  0.00      C1   C
ATOM   2354  CZ  PHE 6 305      18.513   4.614 -28.557  0.00  0.00      C1   C
ATOM   2355  CE2 PHE 6 305      17.353   4.635 -29.296  0.00  0.00      C1   C
ATOM   2356  CD2 PHE 6 305      16.917   5.911 -29.800  0.00  0.00      C1   C
ATOM   2357  C   PHE 6 305      15.909  10.627 -29.712  0.00  0.00      C1   C
ATOM   2358  O   PHE 6 305      14.812  10.740 -30.277  0.00  0.00      C1   O
ATOM   2359  N   GLN 6 306      16.762  11.651 -29.545  0.00  0.00      C1   N
ATOM   2360  CA  GLN 6 306      16.477  13.014 -29.883  0.00  0.00      C1   C
ATOM   2361  CB  GLN 6 306      16.713  13.876 -28.642  0.00  0.00      C1   C
ATOM   2362  CG  GLN 6 306      15.731  13.614 -27.505  0.00  0.00      C1   C
ATOM   2363  CD  GLN 6 306      14.208  13.792 -27.738  0.00  0.00      C1   C
ATOM   2364  OE1 GLN 6 306      13.374  13.128 -27.103  0.00  0.00      C1   O
ATOM   2365  NE2 GLN 6 306      13.782  14.777 -28.502  0.00  0.00      C1   N
ATOM   2366  C   GLN 6 306      17.284  13.443 -31.092  0.00  0.00      C1   C
ATOM   2367  OXT GLN 6 306      16.664  13.833 -32.085  0.00  0.00      C1   O
ATOM   2368  O   GLN 6 306      18.535  13.348 -31.099  0.00  0.00      C1   O
END
ATOM      1  N   SER 6   1      -1.857   3.996 -18.970  0.00  0.00      C1   N
ATOM      2  CA  SER 6   1      -0.435   4.065 -19.025  0.00  0.00      C1   C
ATOM      3  C   SER 6   1       0.082   5.266 -18.257  0.00  0.00      C1   C
ATOM      4  O   SER 6   1      -0.432   6.376 -18.245  0.00  0.00      C1   O
ATOM      5  CB  SER 6   1       0.158   4.036 -20.376  0.00  0.00      C1   C
ATOM      6  OG  SER 6   1      -0.174   2.722 -20.884  0.00  0.00      C1   O
ATOM      7  N   GLY 6   2       1.112   4.987 -17.423  0.00  0.00      C1   N
ATOM      8  CA  GLY 6   2       1.772   5.867 -16.485  0.00  0.00      C1   C
ATOM      9  C   GLY 6   2       2.308   5.125 -15.262  0.00  0.00      C1   C
ATOM     10  O   GLY 6   2       2.121   3.942 -15.188  0.00  0.00      C1   O
ATOM     11  N   PHE 6   3       2.932   5.820 -14.207  0.00  0.00      C1   N
ATOM     12  CA  PHE 6   3       3.403   5.219 -12.975  0.00  0.00      C1   C
ATOM     13  C   PHE 6   3       2.433   5.323 -11.813  0.00  0.00      C1   C
ATOM     14  O   PHE 6   3       1.895   6.394 -11.651  0.00  0.00      C1   O
ATOM     15  CB  PHE 6   3       4.784   5.928 -12.709  0.00  0.00      C1   C
ATOM     16  CG  PHE 6   3       5.486   5.519 -11.403  0.00  0.00      C1   C
ATOM     17  CD1 PHE 6   3       5.592   6.376 -10.273  0.00  0.00      C1   C
ATOM     18  CD2 PHE 6   3       6.096   4.216 -11.358  0.00  0.00      C1   C
ATOM     19  CE1 PHE 6   3       6.148   5.899  -9.082  0.00  0.00      C1   C
ATOM     20  CE2 PHE 6   3       6.642   3.720 -10.127  0.00  0.00      C1   C
ATOM     21  CZ  PHE 6   3       6.728   4.652  -9.049  0.00  0.00      C1   C
ATOM     22  N   ARG 6   4       2.311   4.357 -10.959  0.00  0.00      C1   N
ATOM     23  CA  ARG 6   4       1.602   4.526  -9.669  0.00  0.00      C1   C
ATOM     24  C   ARG 6   4       2.259   3.766  -8.464  0.00  0.00      C1   C
ATOM     25  O   ARG 6   4       2.227   2.570  -8.410  0.00  0.00      C1   O
ATOM     26  CB  ARG 6   4       0.062   4.148  -9.795  0.00  0.00      C1   C
ATOM     27  CG  ARG 6   4      -0.844   5.149  -9.017  0.00  0.00      C1   C
ATOM     28  CD  ARG 6   4      -2.216   4.439  -9.035  0.00  0.00      C1   C
ATOM     29  NE  ARG 6   4      -3.166   5.015  -8.070  0.00  0.00      C1   N
ATOM     30  CZ  ARG 6   4      -3.275   4.793  -6.735  0.00  0.00      C1   C
ATOM     31  NH1 ARG 6   4      -2.541   3.998  -6.075  0.00  0.00      C1   N
ATOM     32  NH2 ARG 6   4      -4.254   5.324  -6.102  0.00  0.00      C1   N
ATOM     33  N   LYS 6   5       2.920   4.515  -7.581  0.00  0.00      C1   N
ATOM     34  CA  LYS 6   5       3.712   3.945  -6.434  0.00  0.00      C1   C
ATOM     35  C   LYS 6   5       2.970   2.960  -5.570  0.00  0.00      C1   C
ATOM     36  O   LYS 6   5       1.789   3.235  -5.151  0.00  0.00      C1   O
ATOM     37  CB  LYS 6   5       4.278   5.127  -5.629  0.00  0.00      C1   C
ATOM     38  CG  LYS 6   5       3.213   5.885  -4.860  0.00  0.00      C1   C
ATOM     39  CD  LYS 6   5       3.778   7.253  -4.377  0.00  0.00      C1   C
ATOM     40  CE  LYS 6   5       2.718   7.848  -3.541  0.00  0.00      C1   C
ATOM     41  NZ  LYS 6   5       3.116   9.118  -2.911  0.00  0.00      C1   N
ATOM     42  N   MET 6   6       3.560   1.809  -5.276  0.00  0.00      C1   N
ATOM     43  CA  MET 6   6       2.883   0.738  -4.533  0.00  0.00      C1   C
ATOM     44  C   MET 6   6       3.851  -0.356  -3.954  0.00  0.00      C1   C
ATOM     45  O   MET 6   6       4.988  -0.525  -4.417  0.00  0.00      C1   O
ATOM     46  CB  MET 6   6       1.732  -0.022  -5.283  0.00  0.00      C1   C
ATOM     47  CG  MET 6   6       2.246  -0.645  -6.599  0.00  0.00      C1   C
ATOM     48  SD  MET 6   6       0.989  -1.486  -7.641  0.00  0.00      C1   S
ATOM     49  CE  MET 6   6       2.030  -1.995  -9.045  0.00  0.00      C1   C
ATOM     50  N   ALA 6   7       3.367  -1.156  -2.972  0.00  0.00      C1   N
ATOM     51  CA  ALA 6   7       4.153  -2.228  -2.290  0.00  0.00      C1   C
ATOM     52  C   ALA 6   7       4.334  -3.442  -3.194  0.00  0.00      C1   C
ATOM     53  O   ALA 6   7       3.435  -3.776  -4.022  0.00  0.00      C1   O
ATOM     54  CB  ALA 6   7       3.462  -2.605  -0.894  0.00  0.00      C1   C
ATOM     55  N   PHE 6   8       5.234  -4.354  -2.838  0.00  0.00      C1   N
ATOM     56  CA  PHE 6   8       5.242  -5.745  -3.202  0.00  0.00      C1   C
ATOM     57  C   PHE 6   8       3.967  -6.553  -2.650  0.00  0.00      C1   C
ATOM     58  O   PHE 6   8       3.554  -6.303  -1.513  0.00  0.00      C1   O
ATOM     59  CB  PHE 6   8       6.534  -6.465  -2.757  0.00  0.00      C1   C
ATOM     60  CG  PHE 6   8       7.697  -6.220  -3.659  0.00  0.00      C1   C
ATOM     61  CD1 PHE 6   8       7.612  -6.715  -4.972  0.00  0.00      C1   C
ATOM     62  CD2 PHE 6   8       8.776  -5.400  -3.227  0.00  0.00      C1   C
ATOM     63  CE1 PHE 6   8       8.726  -6.557  -5.817  0.00  0.00      C1   C
ATOM     64  CE2 PHE 6   8       9.837  -5.178  -4.144  0.00  0.00      C1   C
ATOM     65  CZ  PHE 6   8       9.770  -5.739  -5.441  0.00  0.00      C1   C
ATOM     66  N   PRO 6   9       3.451  -7.454  -3.438  0.00  0.00      C1   N
ATOM     67  CA  PRO 6   9       2.405  -8.450  -3.095  0.00  0.00      C1   C
ATOM     68  C   PRO 6   9       2.822  -9.371  -2.028  0.00  0.00      C1   C
ATOM     69  O   PRO 6   9       3.854  -9.975  -2.055  0.00  0.00      C1   O
ATOM     70  CB  PRO 6   9       2.068  -9.158  -4.372  0.00  0.00      C1   C
ATOM     71  CG  PRO 6   9       2.486  -8.277  -5.469  0.00  0.00      C1   C
ATOM     72  CD  PRO 6   9       3.769  -7.572  -4.872  0.00  0.00      C1   C
ATOM     73  N   SER 6  10       2.073  -9.511  -0.900  0.00  0.00      C1   N
ATOM     74  CA  SER 6  10       2.628 -10.078   0.286  0.00  0.00      C1   C
ATOM     75  C   SER 6  10       2.621 -11.586   0.454  0.00  0.00      C1   C
ATOM     76  O   SER 6  10       3.145 -12.032   1.471  0.00  0.00      C1   O
ATOM     77  CB  SER 6  10       2.128  -9.349   1.583  0.00  0.00      C1   C
ATOM     78  OG  SER 6  10       0.753  -9.507   1.663  0.00  0.00      C1   O
ATOM     79  N   GLY 6  11       2.159 -12.345  -0.494  0.00  0.00      C1   N
ATOM     80  CA  GLY 6  11       2.091 -13.869  -0.491  0.00  0.00      C1   C
ATOM     81  C   GLY 6  11       3.399 -14.594  -0.334  0.00  0.00      C1   C
ATOM     82  O   GLY 6  11       3.434 -15.515   0.510  0.00  0.00      C1   O
ATOM     83  N   LYS 6  12       4.500 -14.172  -0.922  0.00  0.00      C1   N
ATOM     84  CA  LYS 6  12       5.843 -14.657  -0.626  0.00  0.00      C1   C
ATOM     85  C   LYS 6  12       6.365 -14.431   0.802  0.00  0.00      C1   C
ATOM     86  O   LYS 6  12       7.294 -15.110   1.219  0.00  0.00      C1   O
ATOM     87  CB  LYS 6  12       6.828 -14.065  -1.696  0.00  0.00      C1   C
ATOM     88  CG  LYS 6  12       6.866 -14.701  -3.071  0.00  0.00      C1   C
ATOM     89  CD  LYS 6  12       7.405 -16.115  -3.049  0.00  0.00      C1   C
ATOM     90  CE  LYS 6  12       7.466 -16.689  -4.482  0.00  0.00      C1   C
ATOM     91  NZ  LYS 6  12       8.307 -17.872  -4.547  0.00  0.00      C1   N
ATOM     92  N   VAL 6  13       5.717 -13.558   1.606  0.00  0.00      C1   N
ATOM     93  CA  VAL 6  13       6.084 -13.219   3.046  0.00  0.00      C1   C
ATOM     94  C   VAL 6  13       5.151 -13.762   4.123  0.00  0.00      C1   C
ATOM     95  O   VAL 6  13       5.618 -14.285   5.142  0.00  0.00      C1   O
ATOM     96  CB  VAL 6  13       6.495 -11.707   3.214  0.00  0.00      C1   C
ATOM     97  CG1 VAL 6  13       7.758 -11.525   2.422  0.00  0.00      C1   C
ATOM     98  CG2 VAL 6  13       5.529 -10.617   2.792  0.00  0.00      C1   C
ATOM     99  N   GLU 6  14       3.848 -13.613   3.909  0.00  0.00      C1   N
ATOM    100  CA  GLU 6  14       2.749 -13.905   4.907  0.00  0.00      C1   C
ATOM    101  C   GLU 6  14       2.865 -15.240   5.676  0.00  0.00      C1   C
ATOM    102  O   GLU 6  14       2.788 -15.304   6.912  0.00  0.00      C1   O
ATOM    103  CB  GLU 6  14       1.416 -13.930   4.136  0.00  0.00      C1   C
ATOM    104  CG  GLU 6  14       0.927 -12.446   4.043  0.00  0.00      C1   C
ATOM    105  CD  GLU 6  14      -0.374 -12.423   3.253  0.00  0.00      C1   C
ATOM    106  OE1 GLU 6  14      -0.302 -11.989   2.105  0.00  0.00      C1   O
ATOM    107  OE2 GLU 6  14      -1.358 -12.954   3.799  0.00  0.00      C1   O
ATOM    108  N   GLY 6  15       3.228 -16.320   4.959  0.00  0.00      C1   N
ATOM    109  CA  GLY 6  15       3.586 -17.643   5.448  0.00  0.00      C1   C
ATOM    110  C   GLY 6  15       4.848 -17.826   6.319  0.00  0.00      C1   C
ATOM    111  O   GLY 6  15       5.166 -18.990   6.744  0.00  0.00      C1   O
ATOM    112  N   CYS 6  16       5.625 -16.783   6.612  0.00  0.00      C1   N
ATOM    113  CA  CYS 6  16       6.780 -16.777   7.457  0.00  0.00      C1   C
ATOM    114  C   CYS 6  16       6.490 -16.286   8.862  0.00  0.00      C1   C
ATOM    115  O   CYS 6  16       7.369 -15.904   9.599  0.00  0.00      C1   O
ATOM    116  CB  CYS 6  16       8.137 -16.242   6.940  0.00  0.00      C1   C
ATOM    117  SG  CYS 6  16       8.648 -17.074   5.446  0.00  0.00      C1   S
ATOM    118  N   MET 6  17       5.213 -16.159   9.241  0.00  0.00      C1   N
ATOM    119  CA  MET 6  17       4.816 -15.395  10.396  0.00  0.00      C1   C
ATOM    120  C   MET 6  17       4.438 -16.195  11.586  0.00  0.00      C1   C
ATOM    121  O   MET 6  17       3.579 -17.075  11.479  0.00  0.00      C1   O
ATOM    122  CB  MET 6  17       3.741 -14.374  10.042  0.00  0.00      C1   C
ATOM    123  CG  MET 6  17       4.015 -13.211   9.074  0.00  0.00      C1   C
ATOM    124  SD  MET 6  17       5.459 -12.170   9.410  0.00  0.00      C1   S
ATOM    125  CE  MET 6  17       6.445 -12.642   7.940  0.00  0.00      C1   C
ATOM    126  N   VAL 6  18       4.987 -15.921  12.748  0.00  0.00      C1   N
ATOM    127  CA  VAL 6  18       4.804 -16.770  13.927  0.00  0.00      C1   C
ATOM    128  C   VAL 6  18       4.696 -15.894  15.182  0.00  0.00      C1   C
ATOM    129  O   VAL 6  18       5.499 -14.923  15.380  0.00  0.00      C1   O
ATOM    130  CB  VAL 6  18       5.892 -17.857  14.110  0.00  0.00      C1   C
ATOM    131  CG1 VAL 6  18       5.733 -18.934  12.997  0.00  0.00      C1   C
ATOM    132  CG2 VAL 6  18       7.329 -17.327  14.037  0.00  0.00      C1   C
ATOM    133  N   GLN 6  19       3.781 -16.393  16.088  0.00  0.00      C1   N
ATOM    134  CA  GLN 6  19       3.651 -15.787  17.403  0.00  0.00      C1   C
ATOM    135  C   GLN 6  19       4.778 -16.299  18.394  0.00  0.00      C1   C
ATOM    136  O   GLN 6  19       4.966 -17.505  18.581  0.00  0.00      C1   O
ATOM    137  CB  GLN 6  19       2.199 -16.076  17.916  0.00  0.00      C1   C
ATOM    138  CG  GLN 6  19       1.666 -15.291  19.117  0.00  0.00      C1   C
ATOM    139  CD  GLN 6  19       0.205 -15.659  19.542  0.00  0.00      C1   C
ATOM    140  NE2 GLN 6  19      -0.806 -14.978  19.059  0.00  0.00      C1   N
ATOM    141  OE1 GLN 6  19       0.041 -16.431  20.417  0.00  0.00      C1   O
ATOM    142  N   VAL 6  20       5.430 -15.357  19.071  0.00  0.00      C1   N
ATOM    143  CA  VAL 6  20       6.486 -15.678  20.115  0.00  0.00      C1   C
ATOM    144  C   VAL 6  20       6.041 -15.131  21.472  0.00  0.00      C1   C
ATOM    145  O   VAL 6  20       5.867 -13.930  21.646  0.00  0.00      C1   O
ATOM    146  CB  VAL 6  20       7.849 -15.063  19.779  0.00  0.00      C1   C
ATOM    147  CG1 VAL 6  20       8.970 -15.558  20.743  0.00  0.00      C1   C
ATOM    148  CG2 VAL 6  20       8.355 -15.408  18.410  0.00  0.00      C1   C
ATOM    149  N   THR 6  21       5.826 -16.078  22.390  0.00  0.00      C1   N
ATOM    150  CA  THR 6  21       5.721 -15.736  23.726  0.00  0.00      C1   C
ATOM    151  C   THR 6  21       6.996 -16.125  24.432  0.00  0.00      C1   C
ATOM    152  O   THR 6  21       7.417 -17.255  24.322  0.00  0.00      C1   O
ATOM    153  CB  THR 6  21       4.560 -16.443  24.350  0.00  0.00      C1   C
ATOM    154  OG1 THR 6  21       3.326 -16.240  23.708  0.00  0.00      C1   O
ATOM    155  CG2 THR 6  21       4.261 -15.983  25.766  0.00  0.00      C1   C
ATOM    156  N   CYS 6  22       7.556 -15.215  25.148  0.00  0.00      C1   N
ATOM    157  CA  CYS 6  22       8.458 -15.566  26.215  0.00  0.00      C1   C
ATOM    158  C   CYS 6  22       8.067 -14.930  27.507  0.00  0.00      C1   C
ATOM    159  O   CYS 6  22       8.012 -13.717  27.633  0.00  0.00      C1   O
ATOM    160  CB  CYS 6  22       9.876 -15.242  25.715  0.00  0.00      C1   C
ATOM    161  SG  CYS 6  22      11.051 -15.689  26.954  0.00  0.00      C1   S
ATOM    162  N   GLY 6  23       7.827 -15.665  28.523  0.00  0.00      C1   N
ATOM    163  CA  GLY 6  23       7.298 -15.044  29.720  0.00  0.00      C1   C
ATOM    164  C   GLY 6  23       5.878 -14.509  29.578  0.00  0.00      C1   C
ATOM    165  O   GLY 6  23       5.034 -15.032  28.828  0.00  0.00      C1   O
ATOM    166  N   THR 6  24       5.604 -13.331  30.242  0.00  0.00      C1   N
ATOM    167  CA  THR 6  24       4.308 -12.681  30.173  0.00  0.00      C1   C
ATOM    168  C   THR 6  24       4.085 -12.050  28.804  0.00  0.00      C1   C
ATOM    169  O   THR 6  24       3.040 -11.408  28.589  0.00  0.00      C1   O
ATOM    170  CB  THR 6  24       4.025 -11.665  31.339  0.00  0.00      C1   C
ATOM    171  OG1 THR 6  24       5.168 -10.941  31.642  0.00  0.00      C1   O
ATOM    172  CG2 THR 6  24       3.807 -12.481  32.611  0.00  0.00      C1   C
ATOM    173  N   THR 6  25       4.909 -12.129  27.811  0.00  0.00      C1   N
ATOM    174  CA  THR 6  25       4.841 -11.131  26.626  0.00  0.00      C1   C
ATOM    175  C   THR 6  25       4.853 -11.773  25.298  0.00  0.00      C1   C
ATOM    176  O   THR 6  25       5.578 -12.731  25.138  0.00  0.00      C1   O
ATOM    177  CB  THR 6  25       6.041 -10.124  26.730  0.00  0.00      C1   C
ATOM    178  OG1 THR 6  25       7.172 -10.674  27.291  0.00  0.00      C1   O
ATOM    179  CG2 THR 6  25       5.601  -8.905  27.596  0.00  0.00      C1   C
ATOM    180  N   THR 6  26       4.013 -11.397  24.374  0.00  0.00      C1   N
ATOM    181  CA  THR 6  26       3.852 -12.139  23.081  0.00  0.00      C1   C
ATOM    182  C   THR 6  26       3.961 -11.052  21.936  0.00  0.00      C1   C
ATOM    183  O   THR 6  26       3.333  -9.987  22.013  0.00  0.00      C1   O
ATOM    184  CB  THR 6  26       2.494 -12.830  23.116  0.00  0.00      C1   C
ATOM    185  OG1 THR 6  26       2.339 -13.758  24.199  0.00  0.00      C1   O
ATOM    186  CG2 THR 6  26       2.357 -13.526  21.712  0.00  0.00      C1   C
ATOM    187  N   LEU 6  27       4.890 -11.297  21.049  0.00  0.00      C1   N
ATOM    188  CA  LEU 6  27       5.356 -10.552  19.833  0.00  0.00      C1   C
ATOM    189  C   LEU 6  27       5.200 -11.426  18.585  0.00  0.00      C1   C
ATOM    190  O   LEU 6  27       4.766 -12.564  18.653  0.00  0.00      C1   O
ATOM    191  CB  LEU 6  27       6.721  -9.910  20.009  0.00  0.00      C1   C
ATOM    192  CG  LEU 6  27       7.973 -10.851  20.138  0.00  0.00      C1   C
ATOM    193  CD1 LEU 6  27       9.278 -10.243  19.692  0.00  0.00      C1   C
ATOM    194  CD2 LEU 6  27       8.301 -11.293  21.548  0.00  0.00      C1   C
ATOM    195  N   ASN 6  28       5.594 -10.898  17.426  0.00  0.00      C1   N
ATOM    196  CA  ASN 6  28       5.754 -11.664  16.204  0.00  0.00      C1   C
ATOM    197  C   ASN 6  28       7.201 -11.875  15.775  0.00  0.00      C1   C
ATOM    198  O   ASN 6  28       8.031 -10.990  16.023  0.00  0.00      C1   O
ATOM    199  CB  ASN 6  28       4.979 -10.825  15.082  0.00  0.00      C1   C
ATOM    200  CG  ASN 6  28       4.848 -11.649  13.831  0.00  0.00      C1   C
ATOM    201  OD1 ASN 6  28       4.137 -12.615  13.696  0.00  0.00      C1   O
ATOM    202  ND2 ASN 6  28       5.578 -11.324  12.748  0.00  0.00      C1   N
ATOM    203  N   GLY 6  29       7.415 -13.020  15.123  0.00  0.00      C1   N
ATOM    204  CA  GLY 6  29       8.716 -13.320  14.492  0.00  0.00      C1   C
ATOM    205  C   GLY 6  29       8.634 -13.972  13.169  0.00  0.00      C1   C
ATOM    206  O   GLY 6  29       7.496 -14.177  12.642  0.00  0.00      C1   O
ATOM    207  N   LEU 6  30       9.849 -14.133  12.642  0.00  0.00      C1   N
ATOM    208  CA  LEU 6  30       9.922 -14.555  11.231  0.00  0.00      C1   C
ATOM    209  C   LEU 6  30      10.565 -15.937  11.182  0.00  0.00      C1   C
ATOM    210  O   LEU 6  30      11.670 -16.104  11.708  0.00  0.00      C1   O
ATOM    211  CB  LEU 6  30      10.760 -13.492  10.482  0.00  0.00      C1   C
ATOM    212  CG  LEU 6  30      11.148 -13.672   9.007  0.00  0.00      C1   C
ATOM    213  CD1 LEU 6  30       9.882 -13.672   8.145  0.00  0.00      C1   C
ATOM    214  CD2 LEU 6  30      12.137 -12.544   8.616  0.00  0.00      C1   C
ATOM    215  N   TRP 6  31       9.909 -16.926  10.622  0.00  0.00      C1   N
ATOM    216  CA  TRP 6  31      10.502 -18.276  10.592  0.00  0.00      C1   C
ATOM    217  C   TRP 6  31      11.046 -18.587   9.201  0.00  0.00      C1   C
ATOM    218  O   TRP 6  31      10.274 -18.770   8.283  0.00  0.00      C1   O
ATOM    219  CB  TRP 6  31       9.439 -19.165  11.205  0.00  0.00      C1   C
ATOM    220  CG  TRP 6  31       9.638 -20.645  11.273  0.00  0.00      C1   C
ATOM    221  CD1 TRP 6  31      10.817 -21.329  11.428  0.00  0.00      C1   C
ATOM    222  CD2 TRP 6  31       8.640 -21.698  11.055  0.00  0.00      C1   C
ATOM    223  NE1 TRP 6  31      10.634 -22.673  11.376  0.00  0.00      C1   N
ATOM    224  CE2 TRP 6  31       9.305 -22.959  11.184  0.00  0.00      C1   C
ATOM    225  CE3 TRP 6  31       7.249 -21.741  10.943  0.00  0.00      C1   C
ATOM    226  CZ2 TRP 6  31       8.644 -24.222  11.046  0.00  0.00      C1   C
ATOM    227  CZ3 TRP 6  31       6.567 -22.983  10.754  0.00  0.00      C1   C
ATOM    228  CH2 TRP 6  31       7.238 -24.250  10.844  0.00  0.00      C1   C
ATOM    229  N   LEU 6  32      12.413 -18.794   9.148  0.00  0.00      C1   N
ATOM    230  CA  LEU 6  32      13.118 -18.898   7.861  0.00  0.00      C1   C
ATOM    231  C   LEU 6  32      14.195 -19.953   7.904  0.00  0.00      C1   C
ATOM    232  O   LEU 6  32      15.212 -19.787   8.700  0.00  0.00      C1   O
ATOM    233  CB  LEU 6  32      13.756 -17.545   7.532  0.00  0.00      C1   C
ATOM    234  CG  LEU 6  32      12.747 -16.654   6.783  0.00  0.00      C1   C
ATOM    235  CD1 LEU 6  32      13.530 -15.387   6.425  0.00  0.00      C1   C
ATOM    236  CD2 LEU 6  32      12.136 -17.222   5.519  0.00  0.00      C1   C
ATOM    237  N   ASP 6  33      13.997 -21.007   7.077  0.00  0.00      C1   N
ATOM    238  CA  ASP 6  33      14.549 -22.346   7.310  0.00  0.00      C1   C
ATOM    239  C   ASP 6  33      14.095 -22.811   8.699  0.00  0.00      C1   C
ATOM    240  O   ASP 6  33      12.919 -22.549   8.966  0.00  0.00      C1   O
ATOM    241  CB  ASP 6  33      16.076 -22.406   7.060  0.00  0.00      C1   C
ATOM    242  CG  ASP 6  33      16.478 -22.030   5.644  0.00  0.00      C1   C
ATOM    243  OD1 ASP 6  33      17.337 -21.126   5.431  0.00  0.00      C1   O
ATOM    244  OD2 ASP 6  33      15.981 -22.635   4.664  0.00  0.00      C1   O
ATOM    245  N   ASP 6  34      14.942 -23.347   9.536  0.00  0.00      C1   N
ATOM    246  CA  ASP 6  34      14.700 -23.725  10.938  0.00  0.00      C1   C
ATOM    247  C   ASP 6  34      14.961 -22.615  12.030  0.00  0.00      C1   C
ATOM    248  O   ASP 6  34      15.299 -22.868  13.153  0.00  0.00      C1   O
ATOM    249  CB  ASP 6  34      15.475 -24.997  11.402  0.00  0.00      C1   C
ATOM    250  CG  ASP 6  34      17.022 -25.004  11.293  0.00  0.00      C1   C
ATOM    251  OD1 ASP 6  34      17.679 -25.699  12.060  0.00  0.00      C1   O
ATOM    252  OD2 ASP 6  34      17.585 -24.299  10.385  0.00  0.00      C1   O
ATOM    253  N   VAL 6  35      14.914 -21.344  11.674  0.00  0.00      C1   N
ATOM    254  CA  VAL 6  35      15.244 -20.191  12.529  0.00  0.00      C1   C
ATOM    255  C   VAL 6  35      14.038 -19.191  12.617  0.00  0.00      C1   C
ATOM    256  O   VAL 6  35      13.579 -18.640  11.633  0.00  0.00      C1   O
ATOM    257  CB  VAL 6  35      16.491 -19.447  12.037  0.00  0.00      C1   C
ATOM    258  CG1 VAL 6  35      16.885 -18.411  13.119  0.00  0.00      C1   C
ATOM    259  CG2 VAL 6  35      17.700 -20.304  11.788  0.00  0.00      C1   C
ATOM    260  N   VAL 6  36      13.508 -19.036  13.852  0.00  0.00      C1   N
ATOM    261  CA  VAL 6  36      12.675 -17.897  14.168  0.00  0.00      C1   C
ATOM    262  C   VAL 6  36      13.526 -16.751  14.513  0.00  0.00      C1   C
ATOM    263  O   VAL 6  36      14.228 -16.832  15.548  0.00  0.00      C1   O
ATOM    264  CB  VAL 6  36      11.606 -17.995  15.266  0.00  0.00      C1   C
ATOM    265  CG1 VAL 6  36      10.603 -16.815  15.265  0.00  0.00      C1   C
ATOM    266  CG2 VAL 6  36      10.808 -19.296  15.147  0.00  0.00      C1   C
ATOM    267  N   TYR 6  37      13.398 -15.611  13.839  0.00  0.00      C1   N
ATOM    268  CA  TYR 6  37      14.135 -14.392  14.239  0.00  0.00      C1   C
ATOM    269  C   TYR 6  37      13.076 -13.527  14.946  0.00  0.00      C1   C
ATOM    270  O   TYR 6  37      11.937 -13.290  14.430  0.00  0.00      C1   O
ATOM    271  CB  TYR 6  37      14.723 -13.642  13.049  0.00  0.00      C1   C
ATOM    272  CG  TYR 6  37      15.799 -14.365  12.245  0.00  0.00      C1   C
ATOM    273  CD1 TYR 6  37      17.201 -14.062  12.374  0.00  0.00      C1   C
ATOM    274  CD2 TYR 6  37      15.371 -15.313  11.301  0.00  0.00      C1   C
ATOM    275  CE1 TYR 6  37      18.172 -14.773  11.616  0.00  0.00      C1   C
ATOM    276  CE2 TYR 6  37      16.321 -16.068  10.646  0.00  0.00      C1   C
ATOM    277  CZ  TYR 6  37      17.707 -15.834  10.824  0.00  0.00      C1   C
ATOM    278  OH  TYR 6  37      18.669 -16.558  10.128  0.00  0.00      C1   O
ATOM    279  N   CYS 6  38      13.428 -12.972  16.138  0.00  0.00      C1   N
ATOM    280  CA  CYS 6  38      12.552 -11.925  16.737  0.00  0.00      C1   C
ATOM    281  C   CYS 6  38      13.525 -10.911  17.511  0.00  0.00      C1   C
ATOM    282  O   CYS 6  38      14.662 -11.213  17.818  0.00  0.00      C1   O
ATOM    283  CB  CYS 6  38      11.454 -12.616  17.568  0.00  0.00      C1   C
ATOM    284  SG  CYS 6  38      12.147 -13.109  19.183  0.00  0.00      C1   S
ATOM    285  N   PRO 6  39      13.023  -9.676  17.771  0.00  0.00      C1   N
ATOM    286  CA  PRO 6  39      13.515  -8.822  18.855  0.00  0.00      C1   C
ATOM    287  C   PRO 6  39      14.012  -9.550  20.177  0.00  0.00      C1   C
ATOM    288  O   PRO 6  39      13.401 -10.528  20.501  0.00  0.00      C1   O
ATOM    289  CB  PRO 6  39      12.304  -7.919  19.238  0.00  0.00      C1   C
ATOM    290  CG  PRO 6  39      11.626  -7.761  17.828  0.00  0.00      C1   C
ATOM    291  CD  PRO 6  39      11.847  -9.069  17.108  0.00  0.00      C1   C
ATOM    292  N   ARG 6  40      14.992  -9.070  20.961  0.00  0.00      C1   N
ATOM    293  CA  ARG 6  40      15.295  -9.738  22.245  0.00  0.00      C1   C
ATOM    294  C   ARG 6  40      14.632  -9.157  23.546  0.00  0.00      C1   C
ATOM    295  O   ARG 6  40      14.555  -9.904  24.515  0.00  0.00      C1   O
ATOM    296  CB  ARG 6  40      16.782  -9.884  22.359  0.00  0.00      C1   C
ATOM    297  CG  ARG 6  40      17.502  -8.546  22.319  0.00  0.00      C1   C
ATOM    298  CD  ARG 6  40      18.942  -8.730  22.710  0.00  0.00      C1   C
ATOM    299  NE  ARG 6  40      19.470  -7.424  22.881  0.00  0.00      C1   N
ATOM    300  CZ  ARG 6  40      20.732  -7.081  23.055  0.00  0.00      C1   C
ATOM    301  NH1 ARG 6  40      21.771  -7.890  22.978  0.00  0.00      C1   N
ATOM    302  NH2 ARG 6  40      21.072  -5.817  23.081  0.00  0.00      C1   N
ATOM    303  N   HIS 6  41      14.220  -7.891  23.528  0.00  0.00      C1   N
ATOM    304  CA  HIS 6  41      13.846  -7.037  24.624  0.00  0.00      C1   C
ATOM    305  C   HIS 6  41      13.084  -7.836  25.732  0.00  0.00      C1   C
ATOM    306  O   HIS 6  41      13.578  -7.864  26.916  0.00  0.00      C1   O
ATOM    307  CB  HIS 6  41      12.922  -5.874  24.189  0.00  0.00      C1   C
ATOM    308  CG  HIS 6  41      11.869  -6.057  23.156  0.00  0.00      C1   C
ATOM    309  ND1 HIS 6  41      11.019  -7.123  22.927  0.00  0.00      C1   N
ATOM    310  CD2 HIS 6  41      11.636  -5.106  22.186  0.00  0.00      C1   C
ATOM    311  CE1 HIS 6  41      10.207  -6.779  21.905  0.00  0.00      C1   C
ATOM    312  NE2 HIS 6  41      10.531  -5.550  21.463  0.00  0.00      C1   N
ATOM    313  N   VAL 6  42      11.932  -8.483  25.377  0.00  0.00      C1   N
ATOM    314  CA  VAL 6  42      11.077  -9.288  26.207  0.00  0.00      C1   C
ATOM    315  C   VAL 6  42      11.788 -10.149  27.245  0.00  0.00      C1   C
ATOM    316  O   VAL 6  42      11.280 -10.240  28.326  0.00  0.00      C1   O
ATOM    317  CB  VAL 6  42      10.175 -10.217  25.343  0.00  0.00      C1   C
ATOM    318  CG1 VAL 6  42       8.968  -9.374  24.843  0.00  0.00      C1   C
ATOM    319  CG2 VAL 6  42      10.955 -10.825  24.126  0.00  0.00      C1   C
ATOM    320  N   ILE 6  43      12.894 -10.854  26.906  0.00  0.00      C1   N
ATOM    321  CA  ILE 6  43      13.759 -11.676  27.908  0.00  0.00      C1   C
ATOM    322  C   ILE 6  43      14.162 -10.823  29.107  0.00  0.00      C1   C
ATOM    323  O   ILE 6  43      14.196 -11.372  30.188  0.00  0.00      C1   O
ATOM    324  CB  ILE 6  43      14.930 -12.425  27.309  0.00  0.00      C1   C
ATOM    325  CG1 ILE 6  43      16.293 -11.687  27.180  0.00  0.00      C1   C
ATOM    326  CG2 ILE 6  43      14.442 -13.041  26.027  0.00  0.00      C1   C
ATOM    327  CD1 ILE 6  43      17.493 -12.433  26.513  0.00  0.00      C1   C
[truncated: 1,096,624 more chars]
