# Supplementary material for: Candidate Binding Sites for Allosteric Inhibition of the SARS-CoV-2 Main Protease from the Analysis of Large-Scale Molecular Dynamics Simulations
Source: J Phys Chem Lett. 2020 Dec 11;12(1):65–72. doi: 10.1021/acs.jpclett.0c03182 (PMC7755075; doi:10.1021/acs.jpclett.0c03182)
Supplement: Supplementary file 2 — jz0c03182_si_002.zip [file jz0c03182_si_002.zip › core_sets/m1_cset-2.pdb]

ATOM      1  N   SER 6   1       2.076   6.969 -20.580  0.00  0.00      C1   N
ATOM      2  CA  SER 6   1       1.695   6.858 -19.145  0.00  0.00      C1   C
ATOM      3  C   SER 6   1       1.944   5.487 -18.492  0.00  0.00      C1   C
ATOM      4  O   SER 6   1       1.891   4.443 -19.184  0.00  0.00      C1   O
ATOM      5  CB  SER 6   1       0.249   7.378 -19.164  0.00  0.00      C1   C
ATOM      6  OG  SER 6   1      -0.748   6.420 -19.566  0.00  0.00      C1   O
ATOM      7  N   GLY 6   2       2.319   5.400 -17.211  0.00  0.00      C1   N
ATOM      8  CA  GLY 6   2       2.462   4.094 -16.541  0.00  0.00      C1   C
ATOM      9  C   GLY 6   2       3.373   3.946 -15.284  0.00  0.00      C1   C
ATOM     10  O   GLY 6   2       4.128   2.966 -15.220  0.00  0.00      C1   O
ATOM     11  N   PHE 6   3       3.268   4.922 -14.345  0.00  0.00      C1   N
ATOM     12  CA  PHE 6   3       3.855   4.725 -13.020  0.00  0.00      C1   C
ATOM     13  C   PHE 6   3       2.662   4.683 -12.016  0.00  0.00      C1   C
ATOM     14  O   PHE 6   3       1.848   5.630 -12.049  0.00  0.00      C1   O
ATOM     15  CB  PHE 6   3       4.942   5.771 -12.764  0.00  0.00      C1   C
ATOM     16  CG  PHE 6   3       5.222   5.746 -11.266  0.00  0.00      C1   C
ATOM     17  CD1 PHE 6   3       4.783   6.783 -10.369  0.00  0.00      C1   C
ATOM     18  CD2 PHE 6   3       6.026   4.740 -10.705  0.00  0.00      C1   C
ATOM     19  CE1 PHE 6   3       5.007   6.730  -8.956  0.00  0.00      C1   C
ATOM     20  CE2 PHE 6   3       6.196   4.655  -9.301  0.00  0.00      C1   C
ATOM     21  CZ  PHE 6   3       5.748   5.654  -8.434  0.00  0.00      C1   C
ATOM     22  N   ARG 6   4       2.643   3.713 -11.095  0.00  0.00      C1   N
ATOM     23  CA  ARG 6   4       1.862   3.907  -9.860  0.00  0.00      C1   C
ATOM     24  C   ARG 6   4       2.678   3.549  -8.616  0.00  0.00      C1   C
ATOM     25  O   ARG 6   4       3.137   2.438  -8.456  0.00  0.00      C1   O
ATOM     26  CB  ARG 6   4       0.547   3.146  -9.951  0.00  0.00      C1   C
ATOM     27  CG  ARG 6   4      -0.371   3.562  -8.858  0.00  0.00      C1   C
ATOM     28  CD  ARG 6   4      -1.597   2.648  -8.878  0.00  0.00      C1   C
ATOM     29  NE  ARG 6   4      -2.710   3.291  -8.210  0.00  0.00      C1   N
ATOM     30  CZ  ARG 6   4      -2.870   3.613  -6.961  0.00  0.00      C1   C
ATOM     31  NH1 ARG 6   4      -2.006   3.414  -6.027  0.00  0.00      C1   N
ATOM     32  NH2 ARG 6   4      -4.049   4.086  -6.497  0.00  0.00      C1   N
ATOM     33  N   LYS 6   5       2.696   4.530  -7.716  0.00  0.00      C1   N
ATOM     34  CA  LYS 6   5       3.211   4.388  -6.337  0.00  0.00      C1   C
ATOM     35  C   LYS 6   5       2.355   3.398  -5.510  0.00  0.00      C1   C
ATOM     36  O   LYS 6   5       1.171   3.633  -5.447  0.00  0.00      C1   O
ATOM     37  CB  LYS 6   5       3.365   5.822  -5.654  0.00  0.00      C1   C
ATOM     38  CG  LYS 6   5       3.626   5.756  -4.101  0.00  0.00      C1   C
ATOM     39  CD  LYS 6   5       3.862   7.081  -3.359  0.00  0.00      C1   C
ATOM     40  CE  LYS 6   5       2.768   8.098  -3.418  0.00  0.00      C1   C
ATOM     41  NZ  LYS 6   5       3.173   9.313  -2.640  0.00  0.00      C1   N
ATOM     42  N   MET 6   6       2.899   2.295  -5.052  0.00  0.00      C1   N
ATOM     43  CA  MET 6   6       2.138   1.332  -4.270  0.00  0.00      C1   C
ATOM     44  C   MET 6   6       3.096   0.177  -3.765  0.00  0.00      C1   C
ATOM     45  O   MET 6   6       4.028  -0.286  -4.465  0.00  0.00      C1   O
ATOM     46  CB  MET 6   6       0.975   0.704  -5.115  0.00  0.00      C1   C
ATOM     47  CG  MET 6   6       1.336   0.183  -6.475  0.00  0.00      C1   C
ATOM     48  SD  MET 6   6      -0.045  -0.646  -7.336  0.00  0.00      C1   S
ATOM     49  CE  MET 6   6       0.812  -1.447  -8.726  0.00  0.00      C1   C
ATOM     50  N   ALA 6   7       2.892  -0.249  -2.582  0.00  0.00      C1   N
ATOM     51  CA  ALA 6   7       3.656  -1.382  -1.994  0.00  0.00      C1   C
ATOM     52  C   ALA 6   7       3.606  -2.775  -2.802  0.00  0.00      C1   C
ATOM     53  O   ALA 6   7       2.736  -2.902  -3.691  0.00  0.00      C1   O
ATOM     54  CB  ALA 6   7       3.053  -1.611  -0.596  0.00  0.00      C1   C
ATOM     55  N   PHE 6   8       4.560  -3.701  -2.641  0.00  0.00      C1   N
ATOM     56  CA  PHE 6   8       4.648  -5.115  -3.082  0.00  0.00      C1   C
ATOM     57  C   PHE 6   8       3.594  -6.036  -2.426  0.00  0.00      C1   C
ATOM     58  O   PHE 6   8       3.263  -5.997  -1.268  0.00  0.00      C1   O
ATOM     59  CB  PHE 6   8       6.012  -5.807  -2.780  0.00  0.00      C1   C
ATOM     60  CG  PHE 6   8       7.174  -5.207  -3.465  0.00  0.00      C1   C
ATOM     61  CD1 PHE 6   8       7.162  -5.130  -4.967  0.00  0.00      C1   C
ATOM     62  CD2 PHE 6   8       8.234  -4.698  -2.739  0.00  0.00      C1   C
ATOM     63  CE1 PHE 6   8       8.283  -4.680  -5.614  0.00  0.00      C1   C
ATOM     64  CE2 PHE 6   8       9.294  -4.185  -3.481  0.00  0.00      C1   C
ATOM     65  CZ  PHE 6   8       9.332  -4.218  -4.862  0.00  0.00      C1   C
ATOM     66  N   PRO 6   9       3.065  -6.993  -3.235  0.00  0.00      C1   N
ATOM     67  CA  PRO 6   9       2.064  -8.012  -2.696  0.00  0.00      C1   C
ATOM     68  C   PRO 6   9       2.663  -8.766  -1.506  0.00  0.00      C1   C
ATOM     69  O   PRO 6   9       3.850  -9.035  -1.437  0.00  0.00      C1   O
ATOM     70  CB  PRO 6   9       1.728  -8.831  -3.884  0.00  0.00      C1   C
ATOM     71  CG  PRO 6   9       2.138  -7.965  -5.076  0.00  0.00      C1   C
ATOM     72  CD  PRO 6   9       3.323  -7.136  -4.639  0.00  0.00      C1   C
ATOM     73  N   SER 6  10       1.861  -8.965  -0.477  0.00  0.00      C1   N
ATOM     74  CA  SER 6  10       2.465  -9.375   0.848  0.00  0.00      C1   C
ATOM     75  C   SER 6  10       2.521 -10.841   1.092  0.00  0.00      C1   C
ATOM     76  O   SER 6  10       3.110 -11.317   2.041  0.00  0.00      C1   O
ATOM     77  CB  SER 6  10       1.832  -8.619   1.960  0.00  0.00      C1   C
ATOM     78  OG  SER 6  10       0.383  -8.607   1.955  0.00  0.00      C1   O
ATOM     79  N   GLY 6  11       1.854 -11.684   0.186  0.00  0.00      C1   N
ATOM     80  CA  GLY 6  11       1.552 -13.096   0.413  0.00  0.00      C1   C
ATOM     81  C   GLY 6  11       2.896 -13.913   0.542  0.00  0.00      C1   C
ATOM     82  O   GLY 6  11       3.041 -14.672   1.542  0.00  0.00      C1   O
ATOM     83  N   LYS 6  12       3.959 -13.517  -0.243  0.00  0.00      C1   N
ATOM     84  CA  LYS 6  12       5.353 -13.999  -0.064  0.00  0.00      C1   C
ATOM     85  C   LYS 6  12       6.076 -13.805   1.335  0.00  0.00      C1   C
ATOM     86  O   LYS 6  12       7.143 -14.365   1.607  0.00  0.00      C1   O
ATOM     87  CB  LYS 6  12       6.216 -13.479  -1.241  0.00  0.00      C1   C
ATOM     88  CG  LYS 6  12       5.917 -14.458  -2.405  0.00  0.00      C1   C
ATOM     89  CD  LYS 6  12       6.781 -13.935  -3.556  0.00  0.00      C1   C
ATOM     90  CE  LYS 6  12       6.704 -14.817  -4.835  0.00  0.00      C1   C
ATOM     91  NZ  LYS 6  12       7.702 -14.630  -5.936  0.00  0.00      C1   N
ATOM     92  N   VAL 6  13       5.460 -12.918   2.153  0.00  0.00      C1   N
ATOM     93  CA  VAL 6  13       5.930 -12.628   3.547  0.00  0.00      C1   C
ATOM     94  C   VAL 6  13       4.895 -13.033   4.614  0.00  0.00      C1   C
ATOM     95  O   VAL 6  13       5.386 -13.579   5.561  0.00  0.00      C1   O
ATOM     96  CB  VAL 6  13       6.267 -11.118   3.718  0.00  0.00      C1   C
ATOM     97  CG1 VAL 6  13       6.726 -10.854   5.167  0.00  0.00      C1   C
ATOM     98  CG2 VAL 6  13       7.430 -10.754   2.837  0.00  0.00      C1   C
ATOM     99  N   GLU 6  14       3.562 -12.757   4.465  0.00  0.00      C1   N
ATOM    100  CA  GLU 6  14       2.469 -13.303   5.305  0.00  0.00      C1   C
ATOM    101  C   GLU 6  14       2.699 -14.787   5.549  0.00  0.00      C1   C
ATOM    102  O   GLU 6  14       2.636 -15.204   6.738  0.00  0.00      C1   O
ATOM    103  CB  GLU 6  14       1.175 -13.274   4.422  0.00  0.00      C1   C
ATOM    104  CG  GLU 6  14       0.487 -11.897   4.292  0.00  0.00      C1   C
ATOM    105  CD  GLU 6  14      -0.650 -11.974   3.375  0.00  0.00      C1   C
ATOM    106  OE1 GLU 6  14      -1.469 -12.915   3.419  0.00  0.00      C1   O
ATOM    107  OE2 GLU 6  14      -0.737 -11.129   2.496  0.00  0.00      C1   O
ATOM    108  N   GLY 6  15       3.060 -15.546   4.581  0.00  0.00      C1   N
ATOM    109  CA  GLY 6  15       3.518 -16.953   4.672  0.00  0.00      C1   C
ATOM    110  C   GLY 6  15       4.726 -17.272   5.590  0.00  0.00      C1   C
ATOM    111  O   GLY 6  15       4.866 -18.428   6.016  0.00  0.00      C1   O
ATOM    112  N   CYS 6  16       5.492 -16.325   6.025  0.00  0.00      C1   N
ATOM    113  CA  CYS 6  16       6.613 -16.322   7.058  0.00  0.00      C1   C
ATOM    114  C   CYS 6  16       6.358 -15.711   8.404  0.00  0.00      C1   C
ATOM    115  O   CYS 6  16       7.261 -15.771   9.220  0.00  0.00      C1   O
ATOM    116  CB  CYS 6  16       7.885 -15.808   6.444  0.00  0.00      C1   C
ATOM    117  SG  CYS 6  16       8.290 -16.562   4.829  0.00  0.00      C1   S
ATOM    118  N   MET 6  17       5.143 -15.212   8.731  0.00  0.00      C1   N
ATOM    119  CA  MET 6  17       4.859 -14.628  10.090  0.00  0.00      C1   C
ATOM    120  C   MET 6  17       4.447 -15.743  11.103  0.00  0.00      C1   C
ATOM    121  O   MET 6  17       3.698 -16.623  10.676  0.00  0.00      C1   O
ATOM    122  CB  MET 6  17       3.850 -13.489   9.940  0.00  0.00      C1   C
ATOM    123  CG  MET 6  17       4.117 -12.354   8.911  0.00  0.00      C1   C
ATOM    124  SD  MET 6  17       5.426 -11.153   9.244  0.00  0.00      C1   S
ATOM    125  CE  MET 6  17       6.767 -12.152   8.737  0.00  0.00      C1   C
ATOM    126  N   VAL 6  18       4.968 -15.633  12.325  0.00  0.00      C1   N
ATOM    127  CA  VAL 6  18       4.707 -16.483  13.462  0.00  0.00      C1   C
ATOM    128  C   VAL 6  18       4.923 -15.641  14.789  0.00  0.00      C1   C
ATOM    129  O   VAL 6  18       5.516 -14.560  14.814  0.00  0.00      C1   O
ATOM    130  CB  VAL 6  18       5.713 -17.671  13.502  0.00  0.00      C1   C
ATOM    131  CG1 VAL 6  18       5.680 -18.513  12.263  0.00  0.00      C1   C
ATOM    132  CG2 VAL 6  18       7.171 -17.269  13.650  0.00  0.00      C1   C
ATOM    133  N   GLN 6  19       4.390 -16.096  15.921  0.00  0.00      C1   N
ATOM    134  CA  GLN 6  19       4.564 -15.570  17.329  0.00  0.00      C1   C
ATOM    135  C   GLN 6  19       5.797 -16.147  18.006  0.00  0.00      C1   C
ATOM    136  O   GLN 6  19       6.039 -17.337  17.873  0.00  0.00      C1   O
ATOM    137  CB  GLN 6  19       3.266 -15.929  18.133  0.00  0.00      C1   C
ATOM    138  CG  GLN 6  19       3.164 -15.202  19.442  0.00  0.00      C1   C
ATOM    139  CD  GLN 6  19       1.933 -15.374  20.278  0.00  0.00      C1   C
ATOM    140  NE2 GLN 6  19       1.890 -14.522  21.254  0.00  0.00      C1   N
ATOM    141  OE1 GLN 6  19       1.087 -16.184  20.160  0.00  0.00      C1   O
ATOM    142  N   VAL 6  20       6.640 -15.360  18.689  0.00  0.00      C1   N
ATOM    143  CA  VAL 6  20       7.682 -15.770  19.621  0.00  0.00      C1   C
ATOM    144  C   VAL 6  20       7.357 -15.133  20.979  0.00  0.00      C1   C
ATOM    145  O   VAL 6  20       6.975 -13.969  21.036  0.00  0.00      C1   O
ATOM    146  CB  VAL 6  20       9.094 -15.449  19.141  0.00  0.00      C1   C
ATOM    147  CG1 VAL 6  20      10.101 -15.867  20.216  0.00  0.00      C1   C
ATOM    148  CG2 VAL 6  20       9.298 -16.155  17.814  0.00  0.00      C1   C
ATOM    149  N   THR 6  21       7.471 -15.939  21.978  0.00  0.00      C1   N
ATOM    150  CA  THR 6  21       7.242 -15.608  23.416  0.00  0.00      C1   C
ATOM    151  C   THR 6  21       8.368 -16.240  24.182  0.00  0.00      C1   C
ATOM    152  O   THR 6  21       8.765 -17.396  23.980  0.00  0.00      C1   O
ATOM    153  CB  THR 6  21       5.928 -16.213  23.936  0.00  0.00      C1   C
ATOM    154  OG1 THR 6  21       4.901 -15.845  23.036  0.00  0.00      C1   O
ATOM    155  CG2 THR 6  21       5.478 -15.950  25.380  0.00  0.00      C1   C
ATOM    156  N   CYS 6  22       8.960 -15.575  25.122  0.00  0.00      C1   N
ATOM    157  CA  CYS 6  22       9.792 -16.207  26.193  0.00  0.00      C1   C
ATOM    158  C   CYS 6  22       9.289 -15.839  27.567  0.00  0.00      C1   C
ATOM    159  O   CYS 6  22       9.452 -14.699  28.037  0.00  0.00      C1   O
ATOM    160  CB  CYS 6  22      11.249 -15.839  26.021  0.00  0.00      C1   C
ATOM    161  SG  CYS 6  22      12.478 -16.948  26.777  0.00  0.00      C1   S
ATOM    162  N   GLY 6  23       8.524 -16.744  28.171  0.00  0.00      C1   N
ATOM    163  CA  GLY 6  23       7.924 -16.566  29.529  0.00  0.00      C1   C
ATOM    164  C   GLY 6  23       6.599 -15.794  29.356  0.00  0.00      C1   C
ATOM    165  O   GLY 6  23       5.702 -16.233  28.644  0.00  0.00      C1   O
ATOM    166  N   THR 6  24       6.555 -14.550  29.798  0.00  0.00      C1   N
ATOM    167  CA  THR 6  24       5.455 -13.596  29.613  0.00  0.00      C1   C
ATOM    168  C   THR 6  24       5.655 -12.694  28.358  0.00  0.00      C1   C
ATOM    169  O   THR 6  24       4.582 -12.250  27.884  0.00  0.00      C1   O
ATOM    170  CB  THR 6  24       5.207 -12.843  30.850  0.00  0.00      C1   C
ATOM    171  OG1 THR 6  24       6.398 -12.171  31.348  0.00  0.00      C1   O
ATOM    172  CG2 THR 6  24       4.631 -13.670  32.041  0.00  0.00      C1   C
ATOM    173  N   THR 6  25       6.802 -12.415  27.815  0.00  0.00      C1   N
ATOM    174  CA  THR 6  25       7.013 -11.333  26.837  0.00  0.00      C1   C
ATOM    175  C   THR 6  25       6.807 -11.984  25.430  0.00  0.00      C1   C
ATOM    176  O   THR 6  25       7.266 -13.030  25.049  0.00  0.00      C1   O
ATOM    177  CB  THR 6  25       8.387 -10.708  27.076  0.00  0.00      C1   C
ATOM    178  OG1 THR 6  25       8.558 -10.377  28.462  0.00  0.00      C1   O
ATOM    179  CG2 THR 6  25       8.645  -9.348  26.444  0.00  0.00      C1   C
ATOM    180  N   THR 6  26       6.168 -11.187  24.595  0.00  0.00      C1   N
ATOM    181  CA  THR 6  26       5.706 -11.748  23.333  0.00  0.00      C1   C
ATOM    182  C   THR 6  26       5.627 -10.753  22.132  0.00  0.00      C1   C
ATOM    183  O   THR 6  26       5.394  -9.620  22.333  0.00  0.00      C1   O
ATOM    184  CB  THR 6  26       4.401 -12.508  23.505  0.00  0.00      C1   C
ATOM    185  OG1 THR 6  26       4.223 -13.343  22.331  0.00  0.00      C1   O
ATOM    186  CG2 THR 6  26       3.156 -11.582  23.618  0.00  0.00      C1   C
ATOM    187  N   LEU 6  27       5.895 -11.281  20.908  0.00  0.00      C1   N
ATOM    188  CA  LEU 6  27       6.013 -10.547  19.614  0.00  0.00      C1   C
ATOM    189  C   LEU 6  27       5.750 -11.381  18.330  0.00  0.00      C1   C
ATOM    190  O   LEU 6  27       5.459 -12.564  18.446  0.00  0.00      C1   O
ATOM    191  CB  LEU 6  27       7.308  -9.694  19.618  0.00  0.00      C1   C
ATOM    192  CG  LEU 6  27       8.653 -10.365  19.932  0.00  0.00      C1   C
ATOM    193  CD1 LEU 6  27       9.027 -11.559  18.928  0.00  0.00      C1   C
ATOM    194  CD2 LEU 6  27       9.748  -9.352  19.738  0.00  0.00      C1   C
ATOM    195  N   ASN 6  28       6.083 -10.813  17.140  0.00  0.00      C1   N
ATOM    196  CA  ASN 6  28       6.156 -11.390  15.818  0.00  0.00      C1   C
ATOM    197  C   ASN 6  28       7.577 -11.754  15.329  0.00  0.00      C1   C
ATOM    198  O   ASN 6  28       8.323 -10.816  15.329  0.00  0.00      C1   O
ATOM    199  CB  ASN 6  28       5.338 -10.519  14.832  0.00  0.00      C1   C
ATOM    200  CG  ASN 6  28       5.310 -11.126  13.490  0.00  0.00      C1   C
ATOM    201  OD1 ASN 6  28       4.450 -11.952  13.174  0.00  0.00      C1   O
ATOM    202  ND2 ASN 6  28       6.306 -10.869  12.679  0.00  0.00      C1   N
ATOM    203  N   GLY 6  29       7.844 -13.054  15.172  0.00  0.00      C1   N
ATOM    204  CA  GLY 6  29       9.131 -13.562  14.571  0.00  0.00      C1   C
ATOM    205  C   GLY 6  29       8.925 -13.872  13.001  0.00  0.00      C1   C
ATOM    206  O   GLY 6  29       7.837 -13.840  12.421  0.00  0.00      C1   O
ATOM    207  N   LEU 6  30      10.080 -14.100  12.267  0.00  0.00      C1   N
ATOM    208  CA  LEU 6  30      10.071 -14.456  10.916  0.00  0.00      C1   C
ATOM    209  C   LEU 6  30      10.704 -15.872  10.602  0.00  0.00      C1   C
ATOM    210  O   LEU 6  30      11.679 -16.329  11.156  0.00  0.00      C1   O
ATOM    211  CB  LEU 6  30      10.822 -13.287  10.241  0.00  0.00      C1   C
ATOM    212  CG  LEU 6  30      11.390 -13.559   8.856  0.00  0.00      C1   C
ATOM    213  CD1 LEU 6  30      10.144 -13.655   7.888  0.00  0.00      C1   C
ATOM    214  CD2 LEU 6  30      12.248 -12.383   8.320  0.00  0.00      C1   C
ATOM    215  N   TRP 6  31      10.030 -16.712   9.766  0.00  0.00      C1   N
ATOM    216  CA  TRP 6  31      10.222 -18.184   9.710  0.00  0.00      C1   C
ATOM    217  C   TRP 6  31      10.688 -18.562   8.318  0.00  0.00      C1   C
ATOM    218  O   TRP 6  31       9.970 -18.742   7.300  0.00  0.00      C1   O
ATOM    219  CB  TRP 6  31       9.024 -18.874  10.247  0.00  0.00      C1   C
ATOM    220  CG  TRP 6  31       9.071 -20.357  10.466  0.00  0.00      C1   C
ATOM    221  CD1 TRP 6  31      10.192 -21.190  10.487  0.00  0.00      C1   C
ATOM    222  CD2 TRP 6  31       7.956 -21.338  10.434  0.00  0.00      C1   C
ATOM    223  NE1 TRP 6  31       9.807 -22.464  10.518  0.00  0.00      C1   N
ATOM    224  CE2 TRP 6  31       8.447 -22.665  10.608  0.00  0.00      C1   C
ATOM    225  CE3 TRP 6  31       6.559 -21.172  10.358  0.00  0.00      C1   C
ATOM    226  CZ2 TRP 6  31       7.584 -23.829  10.449  0.00  0.00      C1   C
ATOM    227  CZ3 TRP 6  31       5.693 -22.286  10.291  0.00  0.00      C1   C
ATOM    228  CH2 TRP 6  31       6.171 -23.622  10.415  0.00  0.00      C1   C
ATOM    229  N   LEU 6  32      11.977 -18.804   8.125  0.00  0.00      C1   N
ATOM    230  CA  LEU 6  32      12.652 -19.011   6.837  0.00  0.00      C1   C
ATOM    231  C   LEU 6  32      13.474 -20.347   6.943  0.00  0.00      C1   C
ATOM    232  O   LEU 6  32      14.373 -20.432   7.800  0.00  0.00      C1   O
ATOM    233  CB  LEU 6  32      13.602 -17.909   6.514  0.00  0.00      C1   C
ATOM    234  CG  LEU 6  32      12.812 -16.613   6.477  0.00  0.00      C1   C
ATOM    235  CD1 LEU 6  32      13.869 -15.495   6.423  0.00  0.00      C1   C
ATOM    236  CD2 LEU 6  32      11.855 -16.621   5.310  0.00  0.00      C1   C
ATOM    237  N   ASP 6  33      13.091 -21.403   6.201  0.00  0.00      C1   N
ATOM    238  CA  ASP 6  33      13.658 -22.757   6.354  0.00  0.00      C1   C
ATOM    239  C   ASP 6  33      13.439 -23.259   7.799  0.00  0.00      C1   C
ATOM    240  O   ASP 6  33      12.419 -22.961   8.451  0.00  0.00      C1   O
ATOM    241  CB  ASP 6  33      15.099 -22.872   5.802  0.00  0.00      C1   C
ATOM    242  CG  ASP 6  33      15.304 -22.336   4.317  0.00  0.00      C1   C
ATOM    243  OD1 ASP 6  33      16.063 -21.391   4.110  0.00  0.00      C1   O
ATOM    244  OD2 ASP 6  33      14.497 -22.716   3.427  0.00  0.00      C1   O
ATOM    245  N   ASP 6  34      14.417 -23.937   8.459  0.00  0.00      C1   N
ATOM    246  CA  ASP 6  34      14.284 -24.307   9.920  0.00  0.00      C1   C
ATOM    247  C   ASP 6  34      14.561 -23.245  11.056  0.00  0.00      C1   C
ATOM    248  O   ASP 6  34      14.970 -23.542  12.152  0.00  0.00      C1   O
ATOM    249  CB  ASP 6  34      15.118 -25.581  10.246  0.00  0.00      C1   C
ATOM    250  CG  ASP 6  34      16.567 -25.772   9.911  0.00  0.00      C1   C
ATOM    251  OD1 ASP 6  34      17.249 -24.891   9.307  0.00  0.00      C1   O
ATOM    252  OD2 ASP 6  34      17.037 -26.887  10.187  0.00  0.00      C1   O
ATOM    253  N   VAL 6  35      14.546 -21.970  10.694  0.00  0.00      C1   N
ATOM    254  CA  VAL 6  35      14.953 -20.922  11.635  0.00  0.00      C1   C
ATOM    255  C   VAL 6  35      13.916 -19.805  11.679  0.00  0.00      C1   C
ATOM    256  O   VAL 6  35      13.475 -19.114  10.671  0.00  0.00      C1   O
ATOM    257  CB  VAL 6  35      16.352 -20.384  11.327  0.00  0.00      C1   C
ATOM    258  CG1 VAL 6  35      16.859 -19.412  12.404  0.00  0.00      C1   C
ATOM    259  CG2 VAL 6  35      17.509 -21.401  11.035  0.00  0.00      C1   C
ATOM    260  N   VAL 6  36      13.438 -19.577  12.900  0.00  0.00      C1   N
ATOM    261  CA  VAL 6  36      12.878 -18.281  13.332  0.00  0.00      C1   C
ATOM    262  C   VAL 6  36      13.881 -17.160  13.633  0.00  0.00      C1   C
ATOM    263  O   VAL 6  36      14.662 -17.363  14.551  0.00  0.00      C1   O
ATOM    264  CB  VAL 6  36      11.774 -18.464  14.338  0.00  0.00      C1   C
ATOM    265  CG1 VAL 6  36      11.014 -17.171  14.628  0.00  0.00      C1   C
ATOM    266  CG2 VAL 6  36      10.671 -19.505  13.893  0.00  0.00      C1   C
ATOM    267  N   TYR 6  37      13.793 -16.015  13.040  0.00  0.00      C1   N
ATOM    268  CA  TYR 6  37      14.479 -14.833  13.361  0.00  0.00      C1   C
ATOM    269  C   TYR 6  37      13.572 -13.935  14.297  0.00  0.00      C1   C
ATOM    270  O   TYR 6  37      12.418 -13.695  13.942  0.00  0.00      C1   O
ATOM    271  CB  TYR 6  37      14.946 -14.088  12.096  0.00  0.00      C1   C
ATOM    272  CG  TYR 6  37      15.795 -14.968  11.168  0.00  0.00      C1   C
ATOM    273  CD1 TYR 6  37      15.259 -16.047  10.461  0.00  0.00      C1   C
ATOM    274  CD2 TYR 6  37      17.210 -14.772  11.074  0.00  0.00      C1   C
ATOM    275  CE1 TYR 6  37      16.115 -16.866   9.632  0.00  0.00      C1   C
ATOM    276  CE2 TYR 6  37      18.035 -15.547  10.311  0.00  0.00      C1   C
ATOM    277  CZ  TYR 6  37      17.494 -16.634   9.596  0.00  0.00      C1   C
ATOM    278  OH  TYR 6  37      18.356 -17.360   8.805  0.00  0.00      C1   O
ATOM    279  N   CYS 6  38      14.072 -13.388  15.404  0.00  0.00      C1   N
ATOM    280  CA  CYS 6  38      13.264 -12.417  16.265  0.00  0.00      C1   C
ATOM    281  C   CYS 6  38      14.050 -11.300  16.997  0.00  0.00      C1   C
ATOM    282  O   CYS 6  38      15.258 -11.463  17.300  0.00  0.00      C1   O
ATOM    283  CB  CYS 6  38      12.298 -13.197  17.159  0.00  0.00      C1   C
ATOM    284  SG  CYS 6  38      13.060 -14.582  18.025  0.00  0.00      C1   S
ATOM    285  N   PRO 6  39      13.439 -10.205  17.451  0.00  0.00      C1   N
ATOM    286  CA  PRO 6  39      13.955  -9.147  18.284  0.00  0.00      C1   C
ATOM    287  C   PRO 6  39      14.392  -9.727  19.579  0.00  0.00      C1   C
ATOM    288  O   PRO 6  39      13.560 -10.372  20.247  0.00  0.00      C1   O
ATOM    289  CB  PRO 6  39      12.870  -8.062  18.411  0.00  0.00      C1   C
ATOM    290  CG  PRO 6  39      12.158  -8.233  17.076  0.00  0.00      C1   C
ATOM    291  CD  PRO 6  39      12.218  -9.755  16.970  0.00  0.00      C1   C
ATOM    292  N   ARG 6  40      15.723  -9.576  19.858  0.00  0.00      C1   N
ATOM    293  CA  ARG 6  40      16.263 -10.188  21.003  0.00  0.00      C1   C
ATOM    294  C   ARG 6  40      15.607  -9.772  22.327  0.00  0.00      C1   C
ATOM    295  O   ARG 6  40      15.457 -10.620  23.197  0.00  0.00      C1   O
ATOM    296  CB  ARG 6  40      17.785 -10.039  21.017  0.00  0.00      C1   C
ATOM    297  CG  ARG 6  40      18.215  -8.513  21.175  0.00  0.00      C1   C
ATOM    298  CD  ARG 6  40      19.757  -8.705  21.075  0.00  0.00      C1   C
ATOM    299  NE  ARG 6  40      20.471  -7.460  21.163  0.00  0.00      C1   N
ATOM    300  CZ  ARG 6  40      21.759  -7.247  21.382  0.00  0.00      C1   C
ATOM    301  NH1 ARG 6  40      22.627  -8.188  21.328  0.00  0.00      C1   N
ATOM    302  NH2 ARG 6  40      22.172  -6.067  21.614  0.00  0.00      C1   N
ATOM    303  N   HIS 6  41      15.037  -8.532  22.438  0.00  0.00      C1   N
ATOM    304  CA  HIS 6  41      14.346  -8.049  23.679  0.00  0.00      C1   C
ATOM    305  C   HIS 6  41      13.079  -8.761  24.163  0.00  0.00      C1   C
ATOM    306  O   HIS 6  41      12.584  -8.429  25.244  0.00  0.00      C1   O
ATOM    307  CB  HIS 6  41      14.113  -6.500  23.538  0.00  0.00      C1   C
ATOM    308  CG  HIS 6  41      13.036  -6.045  22.525  0.00  0.00      C1   C
ATOM    309  ND1 HIS 6  41      12.202  -6.953  21.857  0.00  0.00      C1   N
ATOM    310  CD2 HIS 6  41      12.908  -4.813  22.032  0.00  0.00      C1   C
ATOM    311  CE1 HIS 6  41      11.635  -6.189  20.932  0.00  0.00      C1   C
ATOM    312  NE2 HIS 6  41      12.077  -4.959  20.912  0.00  0.00      C1   N
ATOM    313  N   VAL 6  42      12.599  -9.746  23.393  0.00  0.00      C1   N
ATOM    314  CA  VAL 6  42      11.792 -10.825  24.012  0.00  0.00      C1   C
ATOM    315  C   VAL 6  42      12.392 -11.358  25.285  0.00  0.00      C1   C
ATOM    316  O   VAL 6  42      11.537 -11.618  26.181  0.00  0.00      C1   O
ATOM    317  CB  VAL 6  42      11.412 -11.928  23.037  0.00  0.00      C1   C
ATOM    318  CG1 VAL 6  42      12.467 -12.960  22.606  0.00  0.00      C1   C
ATOM    319  CG2 VAL 6  42      10.182 -12.804  23.421  0.00  0.00      C1   C
ATOM    320  N   ILE 6  43      13.723 -11.593  25.441  0.00  0.00      C1   N
ATOM    321  CA  ILE 6  43      14.292 -12.175  26.657  0.00  0.00      C1   C
ATOM    322  C   ILE 6  43      14.295 -11.354  27.984  0.00  0.00      C1   C
ATOM    323  O   ILE 6  43      14.720 -11.880  28.987  0.00  0.00      C1   O
ATOM    324  CB  ILE 6  43      15.647 -12.914  26.372  0.00  0.00      C1   C
ATOM    325  CG1 ILE 6  43      16.839 -11.957  26.211  0.00  0.00      C1   C
ATOM    326  CG2 ILE 6  43      15.511 -13.799  25.112  0.00  0.00      C1   C
ATOM    327  CD1 ILE 6  43      18.113 -12.585  25.617  0.00  0.00      C1   C
ATOM    328  N   CYS 6  44      14.037 -10.017  27.906  0.00  0.00      C1   N
ATOM    329  CA  CYS 6  44      14.220  -9.103  29.062  0.00  0.00      C1   C
ATOM    330  C   CYS 6  44      12.946  -9.008  29.932  0.00  0.00      C1   C
ATOM    331  O   CYS 6  44      11.806  -9.164  29.512  0.00  0.00      C1   O
ATOM    332  CB  CYS 6  44      14.578  -7.759  28.439  0.00  0.00      C1   C
ATOM    333  SG  CYS 6  44      16.175  -7.810  27.589  0.00  0.00      C1   S
ATOM    334  N   THR 6  45      13.223  -8.470  31.100  0.00  0.00      C1   N
ATOM    335  CA  THR 6  45      12.371  -7.997  32.150  0.00  0.00      C1   C
ATOM    336  C   THR 6  45      12.663  -6.552  32.483  0.00  0.00      C1   C
ATOM    337  O   THR 6  45      13.663  -5.989  32.008  0.00  0.00      C1   O
ATOM    338  CB  THR 6  45      12.399  -8.946  33.306  0.00  0.00      C1   C
ATOM    339  OG1 THR 6  45      11.234  -8.904  34.063  0.00  0.00      C1   O
ATOM    340  CG2 THR 6  45      13.523  -8.585  34.312  0.00  0.00      C1   C
ATOM    341  N   SER 6  46      11.722  -5.948  33.266  0.00  0.00      C1   N
ATOM    342  CA  SER 6  46      11.634  -4.478  33.584  0.00  0.00      C1   C
ATOM    343  C   SER 6  46      13.000  -4.054  34.170  0.00  0.00      C1   C
ATOM    344  O   SER 6  46      13.492  -3.044  33.809  0.00  0.00      C1   O
ATOM    345  CB  SER 6  46      10.487  -4.157  34.510  0.00  0.00      C1   C
ATOM    346  OG  SER 6  46       9.141  -4.429  33.994  0.00  0.00      C1   O
ATOM    347  N   GLU 6  47      13.607  -4.843  35.059  0.00  0.00      C1   N
ATOM    348  CA  GLU 6  47      14.890  -4.481  35.598  0.00  0.00      C1   C
ATOM    349  C   GLU 6  47      16.201  -4.734  34.757  0.00  0.00      C1   C
ATOM    350  O   GLU 6  47      17.243  -4.363  35.209  0.00  0.00      C1   O
ATOM    351  CB  GLU 6  47      15.009  -4.934  37.034  0.00  0.00      C1   C
ATOM    352  CG  GLU 6  47      15.171  -6.442  37.177  0.00  0.00      C1   C
ATOM    353  CD  GLU 6  47      15.162  -7.006  38.543  0.00  0.00      C1   C
ATOM    354  OE1 GLU 6  47      14.882  -6.249  39.438  0.00  0.00      C1   O
ATOM    355  OE2 GLU 6  47      15.265  -8.223  38.745  0.00  0.00      C1   O
ATOM    356  N   ASP 6  48      16.076  -5.268  33.548  0.00  0.00      C1   N
ATOM    357  CA  ASP 6  48      17.060  -5.323  32.543  0.00  0.00      C1   C
ATOM    358  C   ASP 6  48      17.302  -4.198  31.576  0.00  0.00      C1   C
ATOM    359  O   ASP 6  48      18.425  -3.885  31.202  0.00  0.00      C1   O
ATOM    360  CB  ASP 6  48      17.007  -6.651  31.750  0.00  0.00      C1   C
ATOM    361  CG  ASP 6  48      16.720  -8.060  32.423  0.00  0.00      C1   C
ATOM    362  OD1 ASP 6  48      15.909  -8.844  31.898  0.00  0.00      C1   O
ATOM    363  OD2 ASP 6  48      17.340  -8.386  33.456  0.00  0.00      C1   O
ATOM    364  N   MET 6  49      16.216  -3.672  31.073  0.00  0.00      C1   N
ATOM    365  CA  MET 6  49      16.160  -2.674  29.933  0.00  0.00      C1   C
ATOM    366  C   MET 6  49      16.987  -1.438  30.043  0.00  0.00      C1   C
ATOM    367  O   MET 6  49      17.245  -0.811  29.053  0.00  0.00      C1   O
ATOM    368  CB  MET 6  49      14.704  -2.366  29.763  0.00  0.00      C1   C
ATOM    369  CG  MET 6  49      13.960  -3.499  29.116  0.00  0.00      C1   C
ATOM    370  SD  MET 6  49      14.640  -4.314  27.630  0.00  0.00      C1   S
ATOM    371  CE  MET 6  49      14.133  -3.004  26.346  0.00  0.00      C1   C
ATOM    372  N   LEU 6  50      17.614  -0.929  31.182  0.00  0.00      C1   N
ATOM    373  CA  LEU 6  50      18.603   0.109  31.233  0.00  0.00      C1   C
ATOM    374  C   LEU 6  50      19.868  -0.432  30.574  0.00  0.00      C1   C
ATOM    375  O   LEU 6  50      20.255   0.085  29.546  0.00  0.00      C1   O
ATOM    376  CB  LEU 6  50      18.893   0.655  32.702  0.00  0.00      C1   C
ATOM    377  CG  LEU 6  50      19.938   1.793  32.851  0.00  0.00      C1   C
ATOM    378  CD1 LEU 6  50      19.821   2.969  31.828  0.00  0.00      C1   C
ATOM    379  CD2 LEU 6  50      19.995   2.255  34.298  0.00  0.00      C1   C
ATOM    380  N   ASN 6  51      20.446  -1.545  31.004  0.00  0.00      C1   N
ATOM    381  CA  ASN 6  51      21.420  -2.172  30.166  0.00  0.00      C1   C
ATOM    382  C   ASN 6  51      21.313  -3.724  30.135  0.00  0.00      C1   C
ATOM    383  O   ASN 6  51      22.027  -4.465  30.893  0.00  0.00      C1   O
ATOM    384  CB  ASN 6  51      22.792  -1.745  30.709  0.00  0.00      C1   C
ATOM    385  CG  ASN 6  51      23.271  -0.475  30.071  0.00  0.00      C1   C
ATOM    386  OD1 ASN 6  51      23.137   0.623  30.630  0.00  0.00      C1   O
ATOM    387  ND2 ASN 6  51      23.865  -0.485  28.901  0.00  0.00      C1   N
ATOM    388  N   PRO 6  52      20.576  -4.368  29.212  0.00  0.00      C1   N
ATOM    389  CA  PRO 6  52      20.415  -5.800  29.098  0.00  0.00      C1   C
ATOM    390  C   PRO 6  52      21.705  -6.448  28.551  0.00  0.00      C1   C
ATOM    391  O   PRO 6  52      22.047  -6.332  27.377  0.00  0.00      C1   O
ATOM    392  CB  PRO 6  52      19.234  -5.926  28.097  0.00  0.00      C1   C
ATOM    393  CG  PRO 6  52      18.548  -4.585  28.078  0.00  0.00      C1   C
ATOM    394  CD  PRO 6  52      19.677  -3.685  28.320  0.00  0.00      C1   C
ATOM    395  N   ASN 6  53      22.509  -7.172  29.384  0.00  0.00      C1   N
ATOM    396  CA  ASN 6  53      23.581  -8.025  28.950  0.00  0.00      C1   C
ATOM    397  C   ASN 6  53      23.024  -9.217  28.158  0.00  0.00      C1   C
ATOM    398  O   ASN 6  53      22.882 -10.335  28.656  0.00  0.00      C1   O
ATOM    399  CB  ASN 6  53      24.601  -8.324  30.002  0.00  0.00      C1   C
ATOM    400  CG  ASN 6  53      25.847  -9.003  29.418  0.00  0.00      C1   C
ATOM    401  OD1 ASN 6  53      26.087 -10.163  29.517  0.00  0.00      C1   O
ATOM    402  ND2 ASN 6  53      26.599  -8.309  28.698  0.00  0.00      C1   N
ATOM    403  N   TYR 6  54      22.600  -8.985  26.899  0.00  0.00      C1   N
ATOM    404  CA  TYR 6  54      21.959 -10.019  26.042  0.00  0.00      C1   C
ATOM    405  C   TYR 6  54      22.693 -11.408  25.977  0.00  0.00      C1   C
ATOM    406  O   TYR 6  54      22.011 -12.395  25.903  0.00  0.00      C1   O
ATOM    407  CB  TYR 6  54      21.748  -9.402  24.679  0.00  0.00      C1   C
ATOM    408  CG  TYR 6  54      20.629  -8.404  24.593  0.00  0.00      C1   C
ATOM    409  CD1 TYR 6  54      19.350  -8.917  24.587  0.00  0.00      C1   C
ATOM    410  CD2 TYR 6  54      20.852  -7.032  24.541  0.00  0.00      C1   C
ATOM    411  CE1 TYR 6  54      18.260  -8.105  24.783  0.00  0.00      C1   C
ATOM    412  CE2 TYR 6  54      19.703  -6.187  24.536  0.00  0.00      C1   C
ATOM    413  CZ  TYR 6  54      18.415  -6.731  24.664  0.00  0.00      C1   C
ATOM    414  OH  TYR 6  54      17.357  -5.940  24.952  0.00  0.00      C1   O
ATOM    415  N   GLU 6  55      24.001 -11.490  25.992  0.00  0.00      C1   N
ATOM    416  CA  GLU 6  55      24.715 -12.711  26.012  0.00  0.00      C1   C
ATOM    417  C   GLU 6  55      24.517 -13.467  27.355  0.00  0.00      C1   C
ATOM    418  O   GLU 6  55      24.199 -14.696  27.258  0.00  0.00      C1   O
ATOM    419  CB  GLU 6  55      26.088 -12.635  25.330  0.00  0.00      C1   C
ATOM    420  CG  GLU 6  55      27.151 -12.123  26.263  0.00  0.00      C1   C
ATOM    421  CD  GLU 6  55      28.558 -11.962  25.641  0.00  0.00      C1   C
ATOM    422  OE1 GLU 6  55      29.280 -10.978  26.060  0.00  0.00      C1   O
ATOM    423  OE2 GLU 6  55      28.967 -12.763  24.791  0.00  0.00      C1   O
ATOM    424  N   ASP 6  56      24.716 -12.905  28.574  0.00  0.00      C1   N
ATOM    425  CA  ASP 6  56      24.312 -13.692  29.753  0.00  0.00      C1   C
ATOM    426  C   ASP 6  56      22.828 -13.872  29.936  0.00  0.00      C1   C
ATOM    427  O   ASP 6  56      22.458 -14.800  30.585  0.00  0.00      C1   O
ATOM    428  CB  ASP 6  56      25.062 -13.133  30.961  0.00  0.00      C1   C
ATOM    429  CG  ASP 6  56      26.627 -13.241  30.932  0.00  0.00      C1   C
ATOM    430  OD1 ASP 6  56      27.144 -14.137  30.267  0.00  0.00      C1   O
ATOM    431  OD2 ASP 6  56      27.345 -12.457  31.615  0.00  0.00      C1   O
ATOM    432  N   LEU 6  57      22.058 -12.986  29.334  0.00  0.00      C1   N
ATOM    433  CA  LEU 6  57      20.620 -13.107  29.309  0.00  0.00      C1   C
ATOM    434  C   LEU 6  57      20.238 -14.349  28.511  0.00  0.00      C1   C
ATOM    435  O   LEU 6  57      19.452 -15.156  29.013  0.00  0.00      C1   O
ATOM    436  CB  LEU 6  57      19.906 -11.805  28.826  0.00  0.00      C1   C
ATOM    437  CG  LEU 6  57      19.569 -10.889  29.895  0.00  0.00      C1   C
ATOM    438  CD1 LEU 6  57      19.143  -9.550  29.239  0.00  0.00      C1   C
ATOM    439  CD2 LEU 6  57      18.407 -11.292  30.703  0.00  0.00      C1   C
ATOM    440  N   LEU 6  58      20.782 -14.504  27.330  0.00  0.00      C1   N
ATOM    441  CA  LEU 6  58      20.567 -15.640  26.401  0.00  0.00      C1   C
ATOM    442  C   LEU 6  58      21.124 -16.971  26.902  0.00  0.00      C1   C
ATOM    443  O   LEU 6  58      20.373 -17.915  26.794  0.00  0.00      C1   O
ATOM    444  CB  LEU 6  58      21.140 -15.258  25.021  0.00  0.00      C1   C
ATOM    445  CG  LEU 6  58      21.000 -16.231  23.869  0.00  0.00      C1   C
ATOM    446  CD1 LEU 6  58      19.538 -16.600  23.729  0.00  0.00      C1   C
ATOM    447  CD2 LEU 6  58      21.563 -15.762  22.524  0.00  0.00      C1   C
ATOM    448  N   ILE 6  59      22.224 -16.945  27.626  0.00  0.00      C1   N
ATOM    449  CA  ILE 6  59      22.726 -18.060  28.466  0.00  0.00      C1   C
ATOM    450  C   ILE 6  59      21.625 -18.590  29.367  0.00  0.00      C1   C
ATOM    451  O   ILE 6  59      21.258 -19.779  29.426  0.00  0.00      C1   O
ATOM    452  CB  ILE 6  59      24.017 -17.722  29.276  0.00  0.00      C1   C
ATOM    453  CG1 ILE 6  59      25.226 -18.080  28.437  0.00  0.00      C1   C
ATOM    454  CG2 ILE 6  59      24.200 -18.423  30.638  0.00  0.00      C1   C
ATOM    455  CD1 ILE 6  59      26.450 -17.196  28.739  0.00  0.00      C1   C
ATOM    456  N   ARG 6  60      21.000 -17.713  30.156  0.00  0.00      C1   N
ATOM    457  CA  ARG 6  60      20.069 -18.111  31.213  0.00  0.00      C1   C
ATOM    458  C   ARG 6  60      18.626 -18.513  30.812  0.00  0.00      C1   C
ATOM    459  O   ARG 6  60      18.005 -19.377  31.334  0.00  0.00      C1   O
ATOM    460  CB  ARG 6  60      20.063 -16.920  32.253  0.00  0.00      C1   C
ATOM    461  CG  ARG 6  60      19.133 -17.153  33.457  0.00  0.00      C1   C
ATOM    462  CD  ARG 6  60      19.250 -16.088  34.527  0.00  0.00      C1   C
ATOM    463  NE  ARG 6  60      19.069 -14.729  34.036  0.00  0.00      C1   N
ATOM    464  CZ  ARG 6  60      19.958 -13.778  33.786  0.00  0.00      C1   C
ATOM    465  NH1 ARG 6  60      19.566 -12.616  33.417  0.00  0.00      C1   N
ATOM    466  NH2 ARG 6  60      21.265 -14.072  33.842  0.00  0.00      C1   N
ATOM    467  N   LYS 6  61      18.175 -17.821  29.705  0.00  0.00      C1   N
ATOM    468  CA  LYS 6  61      16.894 -18.203  29.106  0.00  0.00      C1   C
ATOM    469  C   LYS 6  61      17.012 -19.596  28.404  0.00  0.00      C1   C
ATOM    470  O   LYS 6  61      18.107 -19.999  27.982  0.00  0.00      C1   O
ATOM    471  CB  LYS 6  61      16.345 -17.057  28.211  0.00  0.00      C1   C
ATOM    472  CG  LYS 6  61      15.885 -15.744  28.953  0.00  0.00      C1   C
ATOM    473  CD  LYS 6  61      14.827 -16.072  30.041  0.00  0.00      C1   C
ATOM    474  CE  LYS 6  61      14.795 -14.781  30.877  0.00  0.00      C1   C
ATOM    475  NZ  LYS 6  61      13.756 -14.830  31.895  0.00  0.00      C1   N
ATOM    476  N   SER 6  62      15.873 -20.303  28.333  0.00  0.00      C1   N
ATOM    477  CA  SER 6  62      15.877 -21.750  28.028  0.00  0.00      C1   C
ATOM    478  C   SER 6  62      14.883 -22.168  26.937  0.00  0.00      C1   C
ATOM    479  O   SER 6  62      13.817 -21.522  26.745  0.00  0.00      C1   O
ATOM    480  CB  SER 6  62      15.484 -22.514  29.285  0.00  0.00      C1   C
ATOM    481  OG  SER 6  62      14.161 -22.138  29.603  0.00  0.00      C1   O
ATOM    482  N   ASN 6  63      15.114 -23.314  26.293  0.00  0.00      C1   N
ATOM    483  CA  ASN 6  63      14.187 -23.838  25.243  0.00  0.00      C1   C
ATOM    484  C   ASN 6  63      12.728 -24.202  25.659  0.00  0.00      C1   C
ATOM    485  O   ASN 6  63      11.803 -23.827  24.875  0.00  0.00      C1   O
ATOM    486  CB  ASN 6  63      14.859 -24.925  24.418  0.00  0.00      C1   C
ATOM    487  CG  ASN 6  63      16.021 -24.430  23.519  0.00  0.00      C1   C
ATOM    488  OD1 ASN 6  63      16.355 -23.254  23.426  0.00  0.00      C1   O
ATOM    489  ND2 ASN 6  63      16.724 -25.318  22.875  0.00  0.00      C1   N
ATOM    490  N   HIS 6  64      12.501 -24.703  26.925  0.00  0.00      C1   N
ATOM    491  CA  HIS 6  64      11.110 -24.796  27.503  0.00  0.00      C1   C
ATOM    492  C   HIS 6  64      10.458 -23.464  27.857  0.00  0.00      C1   C
ATOM    493  O   HIS 6  64       9.265 -23.394  27.951  0.00  0.00      C1   O
ATOM    494  CB  HIS 6  64      11.169 -25.769  28.641  0.00  0.00      C1   C
ATOM    495  CG  HIS 6  64      11.747 -25.250  29.911  0.00  0.00      C1   C
ATOM    496  ND1 HIS 6  64      13.092 -24.957  30.182  0.00  0.00      C1   N
ATOM    497  CD2 HIS 6  64      11.059 -24.976  31.053  0.00  0.00      C1   C
ATOM    498  CE1 HIS 6  64      13.240 -24.568  31.457  0.00  0.00      C1   C
ATOM    499  NE2 HIS 6  64      11.960 -24.512  31.988  0.00  0.00      C1   N
ATOM    500  N   ASN 6  65      11.181 -22.341  27.868  0.00  0.00      C1   N
ATOM    501  CA  ASN 6  65      10.577 -21.032  27.809  0.00  0.00      C1   C
ATOM    502  C   ASN 6  65      10.583 -20.423  26.395  0.00  0.00      C1   C
ATOM    503  O   ASN 6  65       9.863 -19.401  26.275  0.00  0.00      C1   O
ATOM    504  CB  ASN 6  65      11.315 -20.082  28.830  0.00  0.00      C1   C
ATOM    505  CG  ASN 6  65      11.079 -20.483  30.293  0.00  0.00      C1   C
ATOM    506  OD1 ASN 6  65       9.958 -20.287  30.785  0.00  0.00      C1   O
ATOM    507  ND2 ASN 6  65      12.144 -20.808  31.052  0.00  0.00      C1   N
ATOM    508  N   PHE 6  66      11.230 -20.932  25.352  0.00  0.00      C1   N
ATOM    509  CA  PHE 6  66      11.233 -20.292  24.017  0.00  0.00      C1   C
ATOM    510  C   PHE 6  66      10.101 -20.878  23.137  0.00  0.00      C1   C
ATOM    511  O   PHE 6  66      10.268 -21.926  22.529  0.00  0.00      C1   O
ATOM    512  CB  PHE 6  66      12.609 -20.438  23.335  0.00  0.00      C1   C
ATOM    513  CG  PHE 6  66      13.768 -19.546  23.825  0.00  0.00      C1   C
ATOM    514  CD1 PHE 6  66      15.003 -20.084  24.074  0.00  0.00      C1   C
ATOM    515  CD2 PHE 6  66      13.620 -18.130  23.791  0.00  0.00      C1   C
ATOM    516  CE1 PHE 6  66      16.127 -19.329  24.401  0.00  0.00      C1   C
ATOM    517  CE2 PHE 6  66      14.744 -17.324  23.997  0.00  0.00      C1   C
ATOM    518  CZ  PHE 6  66      15.990 -17.923  24.355  0.00  0.00      C1   C
ATOM    519  N   LEU 6  67       8.942 -20.196  23.088  0.00  0.00      C1   N
ATOM    520  CA  LEU 6  67       7.771 -20.844  22.413  0.00  0.00      C1   C
ATOM    521  C   LEU 6  67       7.336 -20.054  21.162  0.00  0.00      C1   C
ATOM    522  O   LEU 6  67       7.383 -18.759  21.182  0.00  0.00      C1   O
ATOM    523  CB  LEU 6  67       6.534 -21.027  23.292  0.00  0.00      C1   C
ATOM    524  CG  LEU 6  67       6.631 -21.908  24.584  0.00  0.00      C1   C
ATOM    525  CD1 LEU 6  67       5.159 -22.036  25.048  0.00  0.00      C1   C
ATOM    526  CD2 LEU 6  67       7.313 -23.234  24.460  0.00  0.00      C1   C
ATOM    527  N   VAL 6  68       6.854 -20.760  20.092  0.00  0.00      C1   N
ATOM    528  CA  VAL 6  68       6.702 -20.174  18.694  0.00  0.00      C1   C
ATOM    529  C   VAL 6  68       5.324 -20.535  18.271  0.00  0.00      C1   C
ATOM    530  O   VAL 6  68       5.113 -21.729  17.916  0.00  0.00      C1   O
ATOM    531  CB  VAL 6  68       7.732 -20.792  17.642  0.00  0.00      C1   C
ATOM    532  CG1 VAL 6  68       7.497 -20.434  16.193  0.00  0.00      C1   C
ATOM    533  CG2 VAL 6  68       9.150 -20.402  18.066  0.00  0.00      C1   C
ATOM    534  N   GLN 6  69       4.364 -19.627  18.165  0.00  0.00      C1   N
ATOM    535  CA  GLN 6  69       2.868 -19.984  17.879  0.00  0.00      C1   C
ATOM    536  C   GLN 6  69       2.420 -19.626  16.455  0.00  0.00      C1   C
ATOM    537  O   GLN 6  69       2.792 -18.539  15.870  0.00  0.00      C1   O
ATOM    538  CB  GLN 6  69       1.887 -19.523  18.949  0.00  0.00      C1   C
ATOM    539  CG  GLN 6  69       0.501 -20.091  18.715  0.00  0.00      C1   C
ATOM    540  CD  GLN 6  69      -0.303 -20.181  20.067  0.00  0.00      C1   C
ATOM    541  OE1 GLN 6  69       0.233 -20.374  21.189  0.00  0.00      C1   O
ATOM    542  NE2 GLN 6  69      -1.644 -20.076  20.036  0.00  0.00      C1   N
ATOM    543  N   ALA 6  70       1.673 -20.579  15.809  0.00  0.00      C1   N
ATOM    544  CA  ALA 6  70       1.394 -20.663  14.325  0.00  0.00      C1   C
ATOM    545  C   ALA 6  70      -0.041 -20.996  14.131  0.00  0.00      C1   C
ATOM    546  O   ALA 6  70      -0.330 -22.183  13.980  0.00  0.00      C1   O
ATOM    547  CB  ALA 6  70       2.379 -21.648  13.810  0.00  0.00      C1   C
ATOM    548  N   GLY 6  71      -0.946 -20.004  14.321  0.00  0.00      C1   N
ATOM    549  CA  GLY 6  71      -2.372 -20.296  14.522  0.00  0.00      C1   C
ATOM    550  C   GLY 6  71      -2.522 -21.090  15.817  0.00  0.00      C1   C
ATOM    551  O   GLY 6  71      -2.275 -20.580  16.918  0.00  0.00      C1   O
ATOM    552  N   ASN 6  72      -2.973 -22.336  15.716  0.00  0.00      C1   N
ATOM    553  CA  ASN 6  72      -3.124 -23.158  16.961  0.00  0.00      C1   C
ATOM    554  C   ASN 6  72      -2.035 -24.209  17.078  0.00  0.00      C1   C
ATOM    555  O   ASN 6  72      -2.082 -24.921  18.115  0.00  0.00      C1   O
ATOM    556  CB  ASN 6  72      -4.540 -23.767  17.043  0.00  0.00      C1   C
ATOM    557  CG  ASN 6  72      -4.747 -25.072  16.393  0.00  0.00      C1   C
ATOM    558  OD1 ASN 6  72      -4.101 -25.406  15.437  0.00  0.00      C1   O
ATOM    559  ND2 ASN 6  72      -5.675 -25.911  16.827  0.00  0.00      C1   N
ATOM    560  N   VAL 6  73      -1.123 -24.506  16.161  0.00  0.00      C1   N
ATOM    561  CA  VAL 6  73       0.044 -25.369  16.506  0.00  0.00      C1   C
ATOM    562  C   VAL 6  73       1.228 -24.481  17.029  0.00  0.00      C1   C
ATOM    563  O   VAL 6  73       1.156 -23.273  17.053  0.00  0.00      C1   O
ATOM    564  CB  VAL 6  73       0.496 -26.346  15.365  0.00  0.00      C1   C
ATOM    565  CG1 VAL 6  73      -0.523 -27.361  14.842  0.00  0.00      C1   C
ATOM    566  CG2 VAL 6  73       1.083 -25.644  14.176  0.00  0.00      C1   C
ATOM    567  N   GLN 6  74       2.236 -25.083  17.647  0.00  0.00      C1   N
ATOM    568  CA  GLN 6  74       3.456 -24.424  18.052  0.00  0.00      C1   C
ATOM    569  C   GLN 6  74       4.639 -25.221  17.533  0.00  0.00      C1   C
ATOM    570  O   GLN 6  74       4.648 -26.438  17.305  0.00  0.00      C1   O
ATOM    571  CB  GLN 6  74       3.603 -24.218  19.555  0.00  0.00      C1   C
ATOM    572  CG  GLN 6  74       2.606 -23.275  19.985  0.00  0.00      C1   C
ATOM    573  CD  GLN 6  74       2.836 -23.025  21.481  0.00  0.00      C1   C
ATOM    574  NE2 GLN 6  74       2.298 -23.853  22.346  0.00  0.00      C1   N
ATOM    575  OE1 GLN 6  74       3.392 -22.055  21.935  0.00  0.00      C1   O
ATOM    576  N   LEU 6  75       5.740 -24.517  17.147  0.00  0.00      C1   N
ATOM    577  CA  LEU 6  75       6.941 -24.990  16.510  0.00  0.00      C1   C
ATOM    578  C   LEU 6  75       8.070 -25.105  17.583  0.00  0.00      C1   C
ATOM    579  O   LEU 6  75       8.394 -24.155  18.277  0.00  0.00      C1   O
ATOM    580  CB  LEU 6  75       7.427 -24.108  15.251  0.00  0.00      C1   C
ATOM    581  CG  LEU 6  75       6.693 -24.131  13.900  0.00  0.00      C1   C
ATOM    582  CD1 LEU 6  75       6.149 -25.492  13.626  0.00  0.00      C1   C
ATOM    583  CD2 LEU 6  75       5.483 -23.105  13.911  0.00  0.00      C1   C
ATOM    584  N   ARG 6  76       8.602 -26.321  17.728  0.00  0.00      C1   N
ATOM    585  CA  ARG 6  76       9.436 -26.631  18.867  0.00  0.00      C1   C
ATOM    586  C   ARG 6  76      10.916 -26.244  18.698  0.00  0.00      C1   C
ATOM    587  O   ARG 6  76      11.618 -26.859  17.872  0.00  0.00      C1   O
ATOM    588  CB  ARG 6  76       9.312 -28.240  19.131  0.00  0.00      C1   C
ATOM    589  CG  ARG 6  76       9.888 -28.659  20.552  0.00  0.00      C1   C
ATOM    590  CD  ARG 6  76       9.711 -30.128  20.803  0.00  0.00      C1   C
ATOM    591  NE  ARG 6  76      10.559 -31.041  19.924  0.00  0.00      C1   N
ATOM    592  CZ  ARG 6  76      11.773 -31.522  20.131  0.00  0.00      C1   C
ATOM    593  NH1 ARG 6  76      12.461 -31.475  21.244  0.00  0.00      C1   N
ATOM    594  NH2 ARG 6  76      12.371 -32.169  19.193  0.00  0.00      C1   N
ATOM    595  N   VAL 6  77      11.458 -25.299  19.481  0.00  0.00      C1   N
ATOM    596  CA  VAL 6  77      12.852 -24.876  19.591  0.00  0.00      C1   C
ATOM    597  C   VAL 6  77      13.752 -26.034  19.961  0.00  0.00      C1   C
ATOM    598  O   VAL 6  77      13.576 -26.676  20.991  0.00  0.00      C1   O
ATOM    599  CB  VAL 6  77      13.062 -23.595  20.448  0.00  0.00      C1   C
ATOM    600  CG1 VAL 6  77      14.540 -23.169  20.308  0.00  0.00      C1   C
ATOM    601  CG2 VAL 6  77      12.204 -22.499  19.866  0.00  0.00      C1   C
ATOM    602  N   ILE 6  78      14.739 -26.209  19.113  0.00  0.00      C1   N
ATOM    603  CA  ILE 6  78      15.845 -27.186  19.254  0.00  0.00      C1   C
ATOM    604  C   ILE 6  78      17.222 -26.518  19.202  0.00  0.00      C1   C
ATOM    605  O   ILE 6  78      18.229 -27.219  19.329  0.00  0.00      C1   O
ATOM    606  CB  ILE 6  78      15.744 -28.286  18.239  0.00  0.00      C1   C
ATOM    607  CG1 ILE 6  78      15.609 -27.858  16.751  0.00  0.00      C1   C
ATOM    608  CG2 ILE 6  78      14.494 -29.086  18.716  0.00  0.00      C1   C
ATOM    609  CD1 ILE 6  78      15.568 -28.953  15.741  0.00  0.00      C1   C
ATOM    610  N   GLY 6  79      17.380 -25.175  19.085  0.00  0.00      C1   N
ATOM    611  CA  GLY 6  79      18.663 -24.459  19.204  0.00  0.00      C1   C
ATOM    612  C   GLY 6  79      18.327 -22.970  19.382  0.00  0.00      C1   C
ATOM    613  O   GLY 6  79      17.373 -22.521  18.779  0.00  0.00      C1   O
ATOM    614  N   HIS 6  80      19.100 -22.188  20.081  0.00  0.00      C1   N
ATOM    615  CA  HIS 6  80      19.001 -20.704  20.145  0.00  0.00      C1   C
ATOM    616  C   HIS 6  80      20.380 -20.091  20.034  0.00  0.00      C1   C
ATOM    617  O   HIS 6  80      21.358 -20.642  20.560  0.00  0.00      C1   O
ATOM    618  CB  HIS 6  80      18.321 -20.367  21.496  0.00  0.00      C1   C
ATOM    619  CG  HIS 6  80      18.917 -20.777  22.799  0.00  0.00      C1   C
ATOM    620  ND1 HIS 6  80      18.441 -21.779  23.560  0.00  0.00      C1   N
ATOM    621  CD2 HIS 6  80      20.120 -20.494  23.424  0.00  0.00      C1   C
ATOM    622  CE1 HIS 6  80      19.308 -22.123  24.514  0.00  0.00      C1   C
ATOM    623  NE2 HIS 6  80      20.354 -21.338  24.520  0.00  0.00      C1   N
ATOM    624  N   SER 6  81      20.455 -18.903  19.362  0.00  0.00      C1   N
ATOM    625  CA  SER 6  81      21.729 -18.054  19.154  0.00  0.00      C1   C
ATOM    626  C   SER 6  81      21.421 -16.604  18.695  0.00  0.00      C1   C
ATOM    627  O   SER 6  81      20.255 -16.211  18.521  0.00  0.00      C1   O
ATOM    628  CB  SER 6  81      22.663 -18.751  18.187  0.00  0.00      C1   C
ATOM    629  OG  SER 6  81      21.854 -19.120  17.076  0.00  0.00      C1   O
ATOM    630  N   MET 6  82      22.404 -15.734  18.423  0.00  0.00      C1   N
ATOM    631  CA  MET 6  82      22.144 -14.370  17.921  0.00  0.00      C1   C
ATOM    632  C   MET 6  82      23.112 -13.721  16.877  0.00  0.00      C1   C
ATOM    633  O   MET 6  82      24.348 -13.846  17.034  0.00  0.00      C1   O
ATOM    634  CB  MET 6  82      21.906 -13.359  19.094  0.00  0.00      C1   C
ATOM    635  CG  MET 6  82      23.088 -12.874  20.050  0.00  0.00      C1   C
ATOM    636  SD  MET 6  82      22.573 -11.628  21.235  0.00  0.00      C1   S
ATOM    637  CE  MET 6  82      24.044 -11.722  22.287  0.00  0.00      C1   C
ATOM    638  N   GLN 6  83      22.608 -13.041  15.872  0.00  0.00      C1   N
ATOM    639  CA  GLN 6  83      23.270 -12.138  14.962  0.00  0.00      C1   C
ATOM    640  C   GLN 6  83      22.860 -10.686  15.274  0.00  0.00      C1   C
ATOM    641  O   GLN 6  83      21.671 -10.392  15.085  0.00  0.00      C1   O
ATOM    642  CB  GLN 6  83      23.056 -12.599  13.554  0.00  0.00      C1   C
ATOM    643  CG  GLN 6  83      21.611 -12.833  13.031  0.00  0.00      C1   C
ATOM    644  CD  GLN 6  83      21.519 -13.435  11.632  0.00  0.00      C1   C
ATOM    645  OE1 GLN 6  83      22.030 -14.493  11.295  0.00  0.00      C1   O
ATOM    646  NE2 GLN 6  83      20.697 -12.923  10.752  0.00  0.00      C1   N
ATOM    647  N   ASN 6  84      23.756  -9.834  15.812  0.00  0.00      C1   N
ATOM    648  CA  ASN 6  84      23.479  -8.548  16.520  0.00  0.00      C1   C
ATOM    649  C   ASN 6  84      22.167  -8.519  17.326  0.00  0.00      C1   C
ATOM    650  O   ASN 6  84      22.101  -9.117  18.390  0.00  0.00      C1   O
ATOM    651  CB  ASN 6  84      23.793  -7.410  15.622  0.00  0.00      C1   C
ATOM    652  CG  ASN 6  84      25.228  -7.240  15.205  0.00  0.00      C1   C
ATOM    653  OD1 ASN 6  84      26.127  -7.269  16.029  0.00  0.00      C1   O
ATOM    654  ND2 ASN 6  84      25.569  -6.940  13.971  0.00  0.00      C1   N
ATOM    655  N   CYS 6  85      21.164  -7.811  16.854  0.00  0.00      C1   N
ATOM    656  CA  CYS 6  85      19.862  -7.765  17.533  0.00  0.00      C1   C
ATOM    657  C   CYS 6  85      18.890  -8.861  17.240  0.00  0.00      C1   C
ATOM    658  O   CYS 6  85      17.745  -8.720  17.675  0.00  0.00      C1   O
ATOM    659  CB  CYS 6  85      19.253  -6.348  17.564  0.00  0.00      C1   C
ATOM    660  SG  CYS 6  85      20.458  -5.343  18.446  0.00  0.00      C1   S
ATOM    661  N   VAL 6  86      19.213  -9.942  16.515  0.00  0.00      C1   N
ATOM    662  CA  VAL 6  86      18.252 -10.972  16.109  0.00  0.00      C1   C
ATOM    663  C   VAL 6  86      18.674 -12.317  16.716  0.00  0.00      C1   C
ATOM    664  O   VAL 6  86      19.701 -12.901  16.392  0.00  0.00      C1   O
ATOM    665  CB  VAL 6  86      18.121 -10.961  14.566  0.00  0.00      C1   C
ATOM    666  CG1 VAL 6  86      17.351 -12.156  14.005  0.00  0.00      C1   C
ATOM    667  CG2 VAL 6  86      17.251  -9.793  14.081  0.00  0.00      C1   C
ATOM    668  N   LEU 6  87      17.788 -12.710  17.704  0.00  0.00      C1   N
ATOM    669  CA  LEU 6  87      17.654 -14.062  18.311  0.00  0.00      C1   C
ATOM    670  C   LEU 6  87      17.135 -14.990  17.199  0.00  0.00      C1   C
ATOM    671  O   LEU 6  87      16.035 -14.852  16.711  0.00  0.00      C1   O
ATOM    672  CB  LEU 6  87      16.697 -13.895  19.463  0.00  0.00      C1   C
ATOM    673  CG  LEU 6  87      16.326 -15.222  20.020  0.00  0.00      C1   C
ATOM    674  CD1 LEU 6  87      17.576 -15.793  20.635  0.00  0.00      C1   C
ATOM    675  CD2 LEU 6  87      15.277 -15.179  21.199  0.00  0.00      C1   C
ATOM    676  N   LYS 6  88      17.941 -16.017  16.964  0.00  0.00      C1   N
ATOM    677  CA  LYS 6  88      17.671 -17.197  16.126  0.00  0.00      C1   C
ATOM    678  C   LYS 6  88      17.225 -18.400  16.866  0.00  0.00      C1   C
ATOM    679  O   LYS 6  88      17.970 -18.892  17.720  0.00  0.00      C1   O
ATOM    680  CB  LYS 6  88      18.996 -17.446  15.327  0.00  0.00      C1   C
ATOM    681  CG  LYS 6  88      19.381 -16.368  14.241  0.00  0.00      C1   C
ATOM    682  CD  LYS 6  88      20.454 -16.774  13.238  0.00  0.00      C1   C
ATOM    683  CE  LYS 6  88      21.806 -17.209  13.866  0.00  0.00      C1   C
ATOM    684  NZ  LYS 6  88      22.120 -18.590  13.548  0.00  0.00      C1   N
ATOM    685  N   LEU 6  89      16.085 -18.938  16.507  0.00  0.00      C1   N
ATOM    686  CA  LEU 6  89      15.513 -20.103  17.156  0.00  0.00      C1   C
ATOM    687  C   LEU 6  89      15.130 -21.209  16.124  0.00  0.00      C1   C
ATOM    688  O   LEU 6  89      14.099 -21.239  15.464  0.00  0.00      C1   O
ATOM    689  CB  LEU 6  89      14.322 -19.576  18.010  0.00  0.00      C1   C
ATOM    690  CG  LEU 6  89      14.347 -18.473  19.083  0.00  0.00      C1   C
ATOM    691  CD1 LEU 6  89      13.004 -17.962  19.531  0.00  0.00      C1   C
ATOM    692  CD2 LEU 6  89      15.261 -18.977  20.230  0.00  0.00      C1   C
ATOM    693  N   LYS 6  90      16.157 -22.062  15.943  0.00  0.00      C1   N
ATOM    694  CA  LYS 6  90      16.010 -23.277  15.209  0.00  0.00      C1   C
ATOM    695  C   LYS 6  90      14.831 -24.127  15.753  0.00  0.00      C1   C
ATOM    696  O   LYS 6  90      14.728 -24.443  16.885  0.00  0.00      C1   O
ATOM    697  CB  LYS 6  90      17.377 -24.076  15.155  0.00  0.00      C1   C
ATOM    698  CG  LYS 6  90      17.225 -25.256  14.177  0.00  0.00      C1   C
ATOM    699  CD  LYS 6  90      18.672 -25.894  14.029  0.00  0.00      C1   C
ATOM    700  CE  LYS 6  90      18.480 -27.135  13.104  0.00  0.00      C1   C
ATOM    701  NZ  LYS 6  90      19.750 -27.770  12.920  0.00  0.00      C1   N
ATOM    702  N   VAL 6  91      13.946 -24.530  14.841  0.00  0.00      C1   N
ATOM    703  CA  VAL 6  91      12.687 -25.245  15.163  0.00  0.00      C1   C
ATOM    704  C   VAL 6  91      12.712 -26.574  14.373  0.00  0.00      C1   C
ATOM    705  O   VAL 6  91      13.337 -26.735  13.326  0.00  0.00      C1   O
ATOM    706  CB  VAL 6  91      11.401 -24.459  14.878  0.00  0.00      C1   C
ATOM    707  CG1 VAL 6  91      11.180 -23.569  16.125  0.00  0.00      C1   C
ATOM    708  CG2 VAL 6  91      11.440 -23.586  13.608  0.00  0.00      C1   C
ATOM    709  N   ASP 6  92      11.975 -27.560  14.894  0.00  0.00      C1   N
ATOM    710  CA  ASP 6  92      11.839 -28.937  14.361  0.00  0.00      C1   C
ATOM    711  C   ASP 6  92      11.028 -29.092  13.071  0.00  0.00      C1   C
ATOM    712  O   ASP 6  92      10.656 -30.242  12.726  0.00  0.00      C1   O
ATOM    713  CB  ASP 6  92      11.300 -29.810  15.462  0.00  0.00      C1   C
ATOM    714  CG  ASP 6  92      11.895 -31.191  15.651  0.00  0.00      C1   C
ATOM    715  OD1 ASP 6  92      12.934 -31.434  15.043  0.00  0.00      C1   O
ATOM    716  OD2 ASP 6  92      11.291 -32.008  16.387  0.00  0.00      C1   O
ATOM    717  N   THR 6  93      10.749 -28.026  12.374  0.00  0.00      C1   N
ATOM    718  CA  THR 6  93      10.076 -27.861  11.088  0.00  0.00      C1   C
ATOM    719  C   THR 6  93      10.624 -26.684  10.322  0.00  0.00      C1   C
ATOM    720  O   THR 6  93      10.751 -25.555  10.813  0.00  0.00      C1   O
ATOM    721  CB  THR 6  93       8.597 -27.595  11.273  0.00  0.00      C1   C
ATOM    722  OG1 THR 6  93       7.980 -28.342  12.291  0.00  0.00      C1   O
ATOM    723  CG2 THR 6  93       7.731 -27.846   9.984  0.00  0.00      C1   C
ATOM    724  N   ALA 6  94      10.987 -26.886   9.063  0.00  0.00      C1   N
ATOM    725  CA  ALA 6  94      11.438 -25.929   8.050  0.00  0.00      C1   C
ATOM    726  C   ALA 6  94      10.157 -25.395   7.344  0.00  0.00      C1   C
ATOM    727  O   ALA 6  94       9.474 -26.210   6.682  0.00  0.00      C1   O
ATOM    728  CB  ALA 6  94      12.401 -26.449   7.003  0.00  0.00      C1   C
ATOM    729  N   ASN 6  95       9.811 -24.100   7.380  0.00  0.00      C1   N
ATOM    730  CA  ASN 6  95       8.531 -23.547   6.922  0.00  0.00      C1   C
ATOM    731  C   ASN 6  95       8.104 -24.003   5.477  0.00  0.00      C1   C
ATOM    732  O   ASN 6  95       8.745 -23.662   4.514  0.00  0.00      C1   O
ATOM    733  CB  ASN 6  95       8.663 -21.948   7.072  0.00  0.00      C1   C
ATOM    734  CG  ASN 6  95       7.408 -21.251   6.632  0.00  0.00      C1   C
ATOM    735  OD1 ASN 6  95       6.273 -21.803   6.653  0.00  0.00      C1   O
ATOM    736  ND2 ASN 6  95       7.511 -19.960   6.322  0.00  0.00      C1   N
ATOM    737  N   PRO 6  96       6.926 -24.604   5.249  0.00  0.00      C1   N
ATOM    738  CA  PRO 6  96       6.305 -24.972   3.997  0.00  0.00      C1   C
ATOM    739  C   PRO 6  96       6.054 -23.702   3.185  0.00  0.00      C1   C
ATOM    740  O   PRO 6  96       6.220 -23.715   1.962  0.00  0.00      C1   O
ATOM    741  CB  PRO 6  96       5.025 -25.829   4.396  0.00  0.00      C1   C
ATOM    742  CG  PRO 6  96       5.250 -26.228   5.839  0.00  0.00      C1   C
ATOM    743  CD  PRO 6  96       6.172 -25.167   6.414  0.00  0.00      C1   C
ATOM    744  N   LYS 6  97       5.818 -22.535   3.817  0.00  0.00      C1   N
ATOM    745  CA  LYS 6  97       5.578 -21.313   3.152  0.00  0.00      C1   C
ATOM    746  C   LYS 6  97       6.796 -20.396   3.064  0.00  0.00      C1   C
ATOM    747  O   LYS 6  97       6.703 -19.179   3.010  0.00  0.00      C1   O
ATOM    748  CB  LYS 6  97       4.143 -20.730   3.660  0.00  0.00      C1   C
ATOM    749  CG  LYS 6  97       2.840 -21.568   3.652  0.00  0.00      C1   C
ATOM    750  CD  LYS 6  97       1.694 -21.009   4.500  0.00  0.00      C1   C
ATOM    751  CE  LYS 6  97       0.562 -22.019   4.384  0.00  0.00      C1   C
ATOM    752  NZ  LYS 6  97      -0.533 -21.497   5.131  0.00  0.00      C1   N
ATOM    753  N   THR 6  98       7.997 -20.959   3.048  0.00  0.00      C1   N
ATOM    754  CA  THR 6  98       9.161 -20.171   2.579  0.00  0.00      C1   C
ATOM    755  C   THR 6  98       9.050 -19.814   1.043  0.00  0.00      C1   C
ATOM    756  O   THR 6  98       8.873 -20.641   0.115  0.00  0.00      C1   O
ATOM    757  CB  THR 6  98      10.493 -20.884   2.979  0.00  0.00      C1   C
ATOM    758  OG1 THR 6  98      10.574 -21.386   4.232  0.00  0.00      C1   O
ATOM    759  CG2 THR 6  98      11.631 -19.802   2.923  0.00  0.00      C1   C
ATOM    760  N   PRO 6  99       9.225 -18.476   0.751  0.00  0.00      C1   N
ATOM    761  CA  PRO 6  99       9.447 -17.996  -0.630  0.00  0.00      C1   C
ATOM    762  C   PRO 6  99      10.840 -18.312  -1.169  0.00  0.00      C1   C
ATOM    763  O   PRO 6  99      11.637 -18.680  -0.366  0.00  0.00      C1   O
ATOM    764  CB  PRO 6  99       9.170 -16.431  -0.553  0.00  0.00      C1   C
ATOM    765  CG  PRO 6  99       9.677 -16.050   0.825  0.00  0.00      C1   C
ATOM    766  CD  PRO 6  99       9.263 -17.298   1.634  0.00  0.00      C1   C
ATOM    767  N   LYS 6 100      11.151 -18.012  -2.408  0.00  0.00      C1   N
ATOM    768  CA  LYS 6 100      12.475 -17.632  -2.887  0.00  0.00      C1   C
ATOM    769  C   LYS 6 100      13.057 -16.383  -2.193  0.00  0.00      C1   C
ATOM    770  O   LYS 6 100      12.469 -15.297  -2.149  0.00  0.00      C1   O
ATOM    771  CB  LYS 6 100      12.251 -17.628  -4.350  0.00  0.00      C1   C
ATOM    772  CG  LYS 6 100      13.479 -17.356  -5.114  0.00  0.00      C1   C
ATOM    773  CD  LYS 6 100      13.336 -17.808  -6.554  0.00  0.00      C1   C
ATOM    774  CE  LYS 6 100      14.705 -17.986  -7.154  0.00  0.00      C1   C
ATOM    775  NZ  LYS 6 100      14.521 -18.369  -8.598  0.00  0.00      C1   N
ATOM    776  N   TYR 6 101      14.232 -16.495  -1.613  0.00  0.00      C1   N
ATOM    777  CA  TYR 6 101      14.642 -15.447  -0.743  0.00  0.00      C1   C
ATOM    778  C   TYR 6 101      16.186 -15.175  -0.709  0.00  0.00      C1   C
ATOM    779  O   TYR 6 101      17.091 -15.990  -1.066  0.00  0.00      C1   O
ATOM    780  CB  TYR 6 101      13.952 -15.604   0.671  0.00  0.00      C1   C
ATOM    781  CG  TYR 6 101      14.654 -16.452   1.647  0.00  0.00      C1   C
ATOM    782  CD1 TYR 6 101      14.355 -17.862   1.723  0.00  0.00      C1   C
ATOM    783  CD2 TYR 6 101      15.507 -15.902   2.610  0.00  0.00      C1   C
ATOM    784  CE1 TYR 6 101      14.923 -18.599   2.799  0.00  0.00      C1   C
ATOM    785  CE2 TYR 6 101      16.179 -16.636   3.535  0.00  0.00      C1   C
ATOM    786  CZ  TYR 6 101      15.918 -18.032   3.620  0.00  0.00      C1   C
ATOM    787  OH  TYR 6 101      16.640 -18.792   4.498  0.00  0.00      C1   O
ATOM    788  N   LYS 6 102      16.437 -13.958  -0.199  0.00  0.00      C1   N
ATOM    789  CA  LYS 6 102      17.755 -13.451   0.273  0.00  0.00      C1   C
ATOM    790  C   LYS 6 102      17.629 -12.446   1.443  0.00  0.00      C1   C
ATOM    791  O   LYS 6 102      16.509 -12.036   1.819  0.00  0.00      C1   O
ATOM    792  CB  LYS 6 102      18.629 -12.962  -0.945  0.00  0.00      C1   C
ATOM    793  CG  LYS 6 102      18.107 -11.592  -1.540  0.00  0.00      C1   C
ATOM    794  CD  LYS 6 102      19.027 -11.086  -2.647  0.00  0.00      C1   C
ATOM    795  CE  LYS 6 102      18.247 -10.173  -3.545  0.00  0.00      C1   C
ATOM    796  NZ  LYS 6 102      18.940  -9.783  -4.811  0.00  0.00      C1   N
ATOM    797  N   PHE 6 103      18.813 -11.996   1.995  0.00  0.00      C1   N
ATOM    798  CA  PHE 6 103      18.889 -10.971   3.095  0.00  0.00      C1   C
ATOM    799  C   PHE 6 103      19.702  -9.767   2.542  0.00  0.00      C1   C
ATOM    800  O   PHE 6 103      20.803  -9.950   2.023  0.00  0.00      C1   O
ATOM    801  CB  PHE 6 103      19.497 -11.568   4.352  0.00  0.00      C1   C
ATOM    802  CG  PHE 6 103      18.690 -12.567   5.112  0.00  0.00      C1   C
ATOM    803  CD1 PHE 6 103      17.412 -12.217   5.496  0.00  0.00      C1   C
ATOM    804  CD2 PHE 6 103      19.256 -13.828   5.355  0.00  0.00      C1   C
ATOM    805  CE1 PHE 6 103      16.659 -13.077   6.308  0.00  0.00      C1   C
ATOM    806  CE2 PHE 6 103      18.586 -14.657   6.225  0.00  0.00      C1   C
ATOM    807  CZ  PHE 6 103      17.305 -14.290   6.738  0.00  0.00      C1   C
ATOM    808  N   VAL 6 104      19.064  -8.601   2.625  0.00  0.00      C1   N
ATOM    809  CA  VAL 6 104      19.555  -7.270   2.168  0.00  0.00      C1   C
ATOM    810  C   VAL 6 104      19.482  -6.195   3.214  0.00  0.00      C1   C
ATOM    811  O   VAL 6 104      18.517  -6.042   3.994  0.00  0.00      C1   O
ATOM    812  CB  VAL 6 104      18.813  -6.855   0.887  0.00  0.00      C1   C
ATOM    813  CG1 VAL 6 104      18.748  -5.293   0.529  0.00  0.00      C1   C
ATOM    814  CG2 VAL 6 104      19.344  -7.555  -0.368  0.00  0.00      C1   C
ATOM    815  N   ARG 6 105      20.517  -5.372   3.235  0.00  0.00      C1   N
ATOM    816  CA  ARG 6 105      20.448  -4.083   3.838  0.00  0.00      C1   C
ATOM    817  C   ARG 6 105      20.154  -3.008   2.781  0.00  0.00      C1   C
ATOM    818  O   ARG 6 105      21.037  -2.761   1.941  0.00  0.00      C1   O
ATOM    819  CB  ARG 6 105      21.671  -3.870   4.693  0.00  0.00      C1   C
ATOM    820  CG  ARG 6 105      21.389  -2.894   5.755  0.00  0.00      C1   C
ATOM    821  CD  ARG 6 105      22.678  -2.517   6.517  0.00  0.00      C1   C
ATOM    822  NE  ARG 6 105      22.572  -1.331   7.418  0.00  0.00      C1   N
ATOM    823  CZ  ARG 6 105      22.074  -1.352   8.630  0.00  0.00      C1   C
ATOM    824  NH1 ARG 6 105      21.465  -2.461   9.016  0.00  0.00      C1   N
ATOM    825  NH2 ARG 6 105      22.082  -0.262   9.344  0.00  0.00      C1   N
ATOM    826  N   ILE 6 106      19.012  -2.394   2.954  0.00  0.00      C1   N
ATOM    827  CA  ILE 6 106      18.405  -1.317   2.098  0.00  0.00      C1   C
ATOM    828  C   ILE 6 106      19.492  -0.183   1.792  0.00  0.00      C1   C
ATOM    829  O   ILE 6 106      19.969   0.420   2.747  0.00  0.00      C1   O
ATOM    830  CB  ILE 6 106      17.188  -0.594   2.576  0.00  0.00      C1   C
ATOM    831  CG1 ILE 6 106      16.093  -1.500   3.141  0.00  0.00      C1   C
ATOM    832  CG2 ILE 6 106      16.580   0.283   1.520  0.00  0.00      C1   C
ATOM    833  CD1 ILE 6 106      15.122  -0.753   4.143  0.00  0.00      C1   C
ATOM    834  N   GLN 6 107      20.042  -0.038   0.546  0.00  0.00      C1   N
ATOM    835  CA  GLN 6 107      20.933   1.045   0.206  0.00  0.00      C1   C
ATOM    836  C   GLN 6 107      20.337   2.443   0.480  0.00  0.00      C1   C
ATOM    837  O   GLN 6 107      19.117   2.617   0.704  0.00  0.00      C1   O
ATOM    838  CB  GLN 6 107      21.306   0.838  -1.217  0.00  0.00      C1   C
ATOM    839  CG  GLN 6 107      22.026  -0.481  -1.432  0.00  0.00      C1   C
ATOM    840  CD  GLN 6 107      22.893  -0.551  -2.699  0.00  0.00      C1   C
ATOM    841  OE1 GLN 6 107      23.202   0.366  -3.424  0.00  0.00      C1   O
ATOM    842  NE2 GLN 6 107      23.397  -1.669  -3.109  0.00  0.00      C1   N
ATOM    843  N   PRO 6 108      21.156   3.482   0.493  0.00  0.00      C1   N
ATOM    844  CA  PRO 6 108      20.798   4.849   0.849  0.00  0.00      C1   C
ATOM    845  C   PRO 6 108      19.613   5.448   0.027  0.00  0.00      C1   C
ATOM    846  O   PRO 6 108      19.711   5.576  -1.203  0.00  0.00      C1   O
ATOM    847  CB  PRO 6 108      22.051   5.670   0.647  0.00  0.00      C1   C
ATOM    848  CG  PRO 6 108      23.140   4.716   1.001  0.00  0.00      C1   C
ATOM    849  CD  PRO 6 108      22.583   3.352   0.521  0.00  0.00      C1   C
ATOM    850  N   GLY 6 109      18.561   5.895   0.695  0.00  0.00      C1   N
ATOM    851  CA  GLY 6 109      17.380   6.542   0.133  0.00  0.00      C1   C
ATOM    852  C   GLY 6 109      16.432   5.638  -0.633  0.00  0.00      C1   C
ATOM    853  O   GLY 6 109      15.506   6.163  -1.180  0.00  0.00      C1   O
ATOM    854  N   GLN 6 110      16.630   4.289  -0.669  0.00  0.00      C1   N
ATOM    855  CA  GLN 6 110      15.618   3.448  -1.353  0.00  0.00      C1   C
ATOM    856  C   GLN 6 110      14.235   3.131  -0.690  0.00  0.00      C1   C
ATOM    857  O   GLN 6 110      14.021   3.024   0.537  0.00  0.00      C1   O
ATOM    858  CB  GLN 6 110      16.266   2.161  -1.922  0.00  0.00      C1   C
ATOM    859  CG  GLN 6 110      17.460   2.433  -2.844  0.00  0.00      C1   C
ATOM    860  CD  GLN 6 110      18.169   1.185  -3.431  0.00  0.00      C1   C
ATOM    861  OE1 GLN 6 110      17.678   0.094  -3.309  0.00  0.00      C1   O
ATOM    862  NE2 GLN 6 110      19.229   1.318  -4.188  0.00  0.00      C1   N
ATOM    863  N   THR 6 111      13.292   2.752  -1.519  0.00  0.00      C1   N
ATOM    864  CA  THR 6 111      11.913   2.330  -1.125  0.00  0.00      C1   C
ATOM    865  C   THR 6 111      11.913   0.827  -0.534  0.00  0.00      C1   C
ATOM    866  O   THR 6 111      12.871   0.029  -0.798  0.00  0.00      C1   O
ATOM    867  CB  THR 6 111      10.942   2.367  -2.373  0.00  0.00      C1   C
ATOM    868  OG1 THR 6 111      11.205   3.196  -3.544  0.00  0.00      C1   O
ATOM    869  CG2 THR 6 111       9.494   2.618  -1.990  0.00  0.00      C1   C
ATOM    870  N   PHE 6 112      10.891   0.472   0.223  0.00  0.00      C1   N
ATOM    871  CA  PHE 6 112      10.717  -0.795   0.945  0.00  0.00      C1   C
ATOM    872  C   PHE 6 112       9.241  -0.949   1.464  0.00  0.00      C1   C
ATOM    873  O   PHE 6 112       8.596   0.017   1.638  0.00  0.00      C1   O
ATOM    874  CB  PHE 6 112      11.733  -1.094   2.010  0.00  0.00      C1   C
ATOM    875  CG  PHE 6 112      11.599  -0.342   3.365  0.00  0.00      C1   C
ATOM    876  CD1 PHE 6 112      12.110   0.922   3.444  0.00  0.00      C1   C
ATOM    877  CD2 PHE 6 112      11.019  -0.901   4.474  0.00  0.00      C1   C
ATOM    878  CE1 PHE 6 112      11.978   1.731   4.610  0.00  0.00      C1   C
ATOM    879  CE2 PHE 6 112      11.125  -0.229   5.776  0.00  0.00      C1   C
ATOM    880  CZ  PHE 6 112      11.577   1.113   5.849  0.00  0.00      C1   C
ATOM    881  N   SER 6 113       8.700  -2.173   1.552  0.00  0.00      C1   N
ATOM    882  CA  SER 6 113       7.282  -2.396   1.975  0.00  0.00      C1   C
ATOM    883  C   SER 6 113       7.244  -2.825   3.414  0.00  0.00      C1   C
ATOM    884  O   SER 6 113       8.047  -3.586   3.812  0.00  0.00      C1   O
ATOM    885  CB  SER 6 113       6.660  -3.413   0.975  0.00  0.00      C1   C
ATOM    886  OG  SER 6 113       6.592  -2.735  -0.304  0.00  0.00      C1   O
ATOM    887  N   VAL 6 114       6.229  -2.420   4.175  0.00  0.00      C1   N
ATOM    888  CA  VAL 6 114       6.207  -2.940   5.577  0.00  0.00      C1   C
ATOM    889  C   VAL 6 114       4.854  -3.644   5.766  0.00  0.00      C1   C
ATOM    890  O   VAL 6 114       3.821  -3.108   5.479  0.00  0.00      C1   O
ATOM    891  CB  VAL 6 114       6.544  -1.843   6.563  0.00  0.00      C1   C
ATOM    892  CG1 VAL 6 114       6.511  -2.398   8.006  0.00  0.00      C1   C
ATOM    893  CG2 VAL 6 114       8.036  -1.449   6.388  0.00  0.00      C1   C
ATOM    894  N   LEU 6 115       4.968  -4.917   6.138  0.00  0.00      C1   N
ATOM    895  CA  LEU 6 115       3.962  -5.818   6.491  0.00  0.00      C1   C
ATOM    896  C   LEU 6 115       3.814  -5.705   8.029  0.00  0.00      C1   C
ATOM    897  O   LEU 6 115       4.584  -6.146   8.821  0.00  0.00      C1   O
ATOM    898  CB  LEU 6 115       4.142  -7.231   5.946  0.00  0.00      C1   C
ATOM    899  CG  LEU 6 115       2.881  -8.050   6.368  0.00  0.00      C1   C
ATOM    900  CD1 LEU 6 115       1.607  -7.765   5.490  0.00  0.00      C1   C
ATOM    901  CD2 LEU 6 115       3.103  -9.625   6.221  0.00  0.00      C1   C
ATOM    902  N   ALA 6 116       2.751  -5.016   8.465  0.00  0.00      C1   N
ATOM    903  CA  ALA 6 116       2.401  -4.784   9.898  0.00  0.00      C1   C
ATOM    904  C   ALA 6 116       1.680  -6.025  10.396  0.00  0.00      C1   C
ATOM    905  O   ALA 6 116       0.731  -6.534   9.767  0.00  0.00      C1   O
ATOM    906  CB  ALA 6 116       1.567  -3.484  10.044  0.00  0.00      C1   C
ATOM    907  N   CYS 6 117       2.179  -6.644  11.454  0.00  0.00      C1   N
ATOM    908  CA  CYS 6 117       1.833  -7.941  11.954  0.00  0.00      C1   C
ATOM    909  C   CYS 6 117       1.843  -7.945  13.447  0.00  0.00      C1   C
ATOM    910  O   CYS 6 117       2.720  -7.406  14.049  0.00  0.00      C1   O
ATOM    911  CB  CYS 6 117       2.942  -8.953  11.427  0.00  0.00      C1   C
ATOM    912  SG  CYS 6 117       2.295 -10.675  11.557  0.00  0.00      C1   S
ATOM    913  N   TYR 6 118       0.871  -8.636  14.050  0.00  0.00      C1   N
ATOM    914  CA  TYR 6 118       0.736  -8.722  15.499  0.00  0.00      C1   C
ATOM    915  C   TYR 6 118       0.578 -10.207  15.778  0.00  0.00      C1   C
ATOM    916  O   TYR 6 118      -0.368 -10.981  15.492  0.00  0.00      C1   O
ATOM    917  CB  TYR 6 118      -0.447  -7.859  16.004  0.00  0.00      C1   C
ATOM    918  CG  TYR 6 118      -1.129  -8.237  17.327  0.00  0.00      C1   C
ATOM    919  CD1 TYR 6 118      -2.521  -8.258  17.232  0.00  0.00      C1   C
ATOM    920  CD2 TYR 6 118      -0.469  -8.536  18.531  0.00  0.00      C1   C
ATOM    921  CE1 TYR 6 118      -3.297  -8.611  18.299  0.00  0.00      C1   C
ATOM    922  CE2 TYR 6 118      -1.206  -8.792  19.730  0.00  0.00      C1   C
ATOM    923  CZ  TYR 6 118      -2.634  -8.878  19.556  0.00  0.00      C1   C
ATOM    924  OH  TYR 6 118      -3.457  -9.168  20.606  0.00  0.00      C1   O
ATOM    925  N   ASN 6 119       1.584 -10.752  16.530  0.00  0.00      C1   N
ATOM    926  CA  ASN 6 119       1.750 -12.129  17.106  0.00  0.00      C1   C
ATOM    927  C   ASN 6 119       1.536 -13.345  16.049  0.00  0.00      C1   C
ATOM    928  O   ASN 6 119       0.708 -14.230  16.232  0.00  0.00      C1   O
ATOM    929  CB  ASN 6 119       0.889 -12.385  18.367  0.00  0.00      C1   C
ATOM    930  CG  ASN 6 119       1.434 -11.718  19.582  0.00  0.00      C1   C
ATOM    931  ND2 ASN 6 119       0.596 -11.609  20.586  0.00  0.00      C1   N
ATOM    932  OD1 ASN 6 119       2.366 -10.952  19.627  0.00  0.00      C1   O
ATOM    933  N   GLY 6 120       2.185 -13.279  14.871  0.00  0.00      C1   N
ATOM    934  CA  GLY 6 120       1.895 -14.158  13.753  0.00  0.00      C1   C
ATOM    935  C   GLY 6 120       0.790 -13.792  12.771  0.00  0.00      C1   C
ATOM    936  O   GLY 6 120       0.609 -14.411  11.771  0.00  0.00      C1   O
ATOM    937  N   SER 6 121       0.048 -12.716  12.999  0.00  0.00      C1   N
ATOM    938  CA  SER 6 121      -1.138 -12.341  12.082  0.00  0.00      C1   C
ATOM    939  C   SER 6 121      -1.137 -10.892  11.656  0.00  0.00      C1   C
ATOM    940  O   SER 6 121      -1.239  -9.985  12.558  0.00  0.00      C1   O
ATOM    941  CB  SER 6 121      -2.461 -12.742  12.744  0.00  0.00      C1   C
ATOM    942  OG  SER 6 121      -3.419 -13.217  11.737  0.00  0.00      C1   O
ATOM    943  N   PRO 6 122      -1.079 -10.580  10.360  0.00  0.00      C1   N
ATOM    944  CA  PRO 6 122      -0.939  -9.257   9.765  0.00  0.00      C1   C
ATOM    945  C   PRO 6 122      -2.244  -8.519   9.662  0.00  0.00      C1   C
ATOM    946  O   PRO 6 122      -3.302  -9.122   9.343  0.00  0.00      C1   O
ATOM    947  CB  PRO 6 122      -0.313  -9.421   8.370  0.00  0.00      C1   C
ATOM    948  CG  PRO 6 122      -0.760 -10.796   7.943  0.00  0.00      C1   C
ATOM    949  CD  PRO 6 122      -0.959 -11.550   9.250  0.00  0.00      C1   C
ATOM    950  N   SER 6 123      -2.159  -7.205   9.876  0.00  0.00      C1   N
ATOM    951  CA  SER 6 123      -3.343  -6.351   9.693  0.00  0.00      C1   C
ATOM    952  C   SER 6 123      -3.217  -5.494   8.402  0.00  0.00      C1   C
ATOM    953  O   SER 6 123      -4.273  -5.288   7.891  0.00  0.00      C1   O
ATOM    954  CB  SER 6 123      -3.470  -5.389  10.908  0.00  0.00      C1   C
ATOM    955  OG  SER 6 123      -2.352  -4.543  11.094  0.00  0.00      C1   O
ATOM    956  N   GLY 6 124      -2.052  -5.056   7.904  0.00  0.00      C1   N
ATOM    957  CA  GLY 6 124      -1.952  -4.160   6.804  0.00  0.00      C1   C
ATOM    958  C   GLY 6 124      -0.522  -4.169   6.121  0.00  0.00      C1   C
ATOM    959  O   GLY 6 124       0.469  -4.560   6.717  0.00  0.00      C1   O
ATOM    960  N   VAL 6 125      -0.469  -3.697   4.881  0.00  0.00      C1   N
ATOM    961  CA  VAL 6 125       0.766  -3.569   4.031  0.00  0.00      C1   C
ATOM    962  C   VAL 6 125       0.723  -2.135   3.444  0.00  0.00      C1   C
ATOM    963  O   VAL 6 125      -0.128  -1.846   2.575  0.00  0.00      C1   O
ATOM    964  CB  VAL 6 125       1.102  -4.724   3.130  0.00  0.00      C1   C
ATOM    965  CG1 VAL 6 125      -0.062  -4.906   2.086  0.00  0.00      C1   C
ATOM    966  CG2 VAL 6 125       2.405  -4.571   2.392  0.00  0.00      C1   C
ATOM    967  N   TYR 6 126       1.758  -1.392   3.738  0.00  0.00      C1   N
ATOM    968  CA  TYR 6 126       1.996  -0.030   3.254  0.00  0.00      C1   C
ATOM    969  C   TYR 6 126       3.495   0.130   2.915  0.00  0.00      C1   C
ATOM    970  O   TYR 6 126       4.338  -0.655   3.193  0.00  0.00      C1   O
ATOM    971  CB  TYR 6 126       1.603   0.978   4.277  0.00  0.00      C1   C
ATOM    972  CG  TYR 6 126       2.171   0.813   5.658  0.00  0.00      C1   C
ATOM    973  CD1 TYR 6 126       3.430   1.334   5.952  0.00  0.00      C1   C
ATOM    974  CD2 TYR 6 126       1.545  -0.041   6.607  0.00  0.00      C1   C
ATOM    975  CE1 TYR 6 126       3.876   1.258   7.326  0.00  0.00      C1   C
ATOM    976  CE2 TYR 6 126       2.061  -0.257   7.861  0.00  0.00      C1   C
ATOM    977  CZ  TYR 6 126       3.248   0.367   8.233  0.00  0.00      C1   C
ATOM    978  OH  TYR 6 126       3.646   0.299   9.550  0.00  0.00      C1   O
ATOM    979  N   GLN 6 127       3.828   1.301   2.339  0.00  0.00      C1   N
ATOM    980  CA  GLN 6 127       5.197   1.588   1.830  0.00  0.00      C1   C
ATOM    981  C   GLN 6 127       6.002   2.577   2.687  0.00  0.00      C1   C
ATOM    982  O   GLN 6 127       5.526   3.570   3.271  0.00  0.00      C1   O
ATOM    983  CB  GLN 6 127       5.266   1.944   0.340  0.00  0.00      C1   C
ATOM    984  CG  GLN 6 127       6.341   1.131  -0.416  0.00  0.00      C1   C
ATOM    985  CD  GLN 6 127       6.313   1.307  -1.877  0.00  0.00      C1   C
ATOM    986  OE1 GLN 6 127       5.777   2.220  -2.493  0.00  0.00      C1   O
ATOM    987  NE2 GLN 6 127       6.957   0.404  -2.552  0.00  0.00      C1   N
ATOM    988  N   CYS 6 128       7.273   2.310   2.784  0.00  0.00      C1   N
ATOM    989  CA  CYS 6 128       8.258   3.250   3.277  0.00  0.00      C1   C
ATOM    990  C   CYS 6 128       9.478   3.497   2.249  0.00  0.00      C1   C
ATOM    991  O   CYS 6 128       9.842   2.674   1.413  0.00  0.00      C1   O
ATOM    992  CB  CYS 6 128       8.884   2.769   4.586  0.00  0.00      C1   C
ATOM    993  SG  CYS 6 128       7.585   2.442   5.849  0.00  0.00      C1   S
ATOM    994  N   ALA 6 129      10.270   4.579   2.455  0.00  0.00      C1   N
ATOM    995  CA  ALA 6 129      11.562   4.862   1.929  0.00  0.00      C1   C
ATOM    996  C   ALA 6 129      12.541   5.389   3.106  0.00  0.00      C1   C
ATOM    997  O   ALA 6 129      12.226   6.028   4.079  0.00  0.00      C1   O
ATOM    998  CB  ALA 6 129      11.456   5.760   0.633  0.00  0.00      C1   C
ATOM    999  N   MET 6 130      13.737   4.751   3.123  0.00  0.00      C1   N
ATOM   1000  CA  MET 6 130      14.684   4.800   4.236  0.00  0.00      C1   C
ATOM   1001  C   MET 6 130      15.480   6.152   4.201  0.00  0.00      C1   C
ATOM   1002  O   MET 6 130      16.487   6.218   3.447  0.00  0.00      C1   O
ATOM   1003  CB  MET 6 130      15.552   3.452   4.289  0.00  0.00      C1   C
ATOM   1004  CG  MET 6 130      16.497   3.478   5.508  0.00  0.00      C1   C
ATOM   1005  SD  MET 6 130      15.667   3.203   7.089  0.00  0.00      C1   S
ATOM   1006  CE  MET 6 130      15.174   1.487   7.041  0.00  0.00      C1   C
ATOM   1007  N   ARG 6 131      15.057   7.122   4.987  0.00  0.00      C1   N
ATOM   1008  CA  ARG 6 131      15.704   8.416   4.984  0.00  0.00      C1   C
ATOM   1009  C   ARG 6 131      16.749   8.386   6.051  0.00  0.00      C1   C
ATOM   1010  O   ARG 6 131      16.610   7.720   7.120  0.00  0.00      C1   O
ATOM   1011  CB  ARG 6 131      14.601   9.469   5.175  0.00  0.00      C1   C
ATOM   1012  CG  ARG 6 131      13.663   9.641   3.965  0.00  0.00      C1   C
ATOM   1013  CD  ARG 6 131      12.486  10.569   4.268  0.00  0.00      C1   C
ATOM   1014  NE  ARG 6 131      11.499  10.808   3.140  0.00  0.00      C1   N
ATOM   1015  CZ  ARG 6 131      10.588   9.877   2.821  0.00  0.00      C1   C
ATOM   1016  NH1 ARG 6 131      10.492   8.708   3.394  0.00  0.00      C1   N
ATOM   1017  NH2 ARG 6 131       9.690  10.052   1.914  0.00  0.00      C1   N
ATOM   1018  N   PRO 6 132      17.785   9.225   5.877  0.00  0.00      C1   N
ATOM   1019  CA  PRO 6 132      18.882   9.443   6.842  0.00  0.00      C1   C
ATOM   1020  C   PRO 6 132      18.537   9.828   8.264  0.00  0.00      C1   C
ATOM   1021  O   PRO 6 132      19.332   9.622   9.133  0.00  0.00      C1   O
ATOM   1022  CB  PRO 6 132      19.744  10.609   6.268  0.00  0.00      C1   C
ATOM   1023  CG  PRO 6 132      19.395  10.699   4.820  0.00  0.00      C1   C
ATOM   1024  CD  PRO 6 132      18.004  10.071   4.666  0.00  0.00      C1   C
ATOM   1025  N   ASN 6 133      17.407  10.422   8.533  0.00  0.00      C1   N
ATOM   1026  CA  ASN 6 133      16.904  10.630   9.883  0.00  0.00      C1   C
ATOM   1027  C   ASN 6 133      16.665   9.340  10.679  0.00  0.00      C1   C
ATOM   1028  O   ASN 6 133      16.680   9.465  11.897  0.00  0.00      C1   O
ATOM   1029  CB  ASN 6 133      15.602  11.417   9.806  0.00  0.00      C1   C
ATOM   1030  CG  ASN 6 133      14.312  10.635   9.513  0.00  0.00      C1   C
ATOM   1031  OD1 ASN 6 133      14.255   9.607   8.883  0.00  0.00      C1   O
ATOM   1032  ND2 ASN 6 133      13.257  11.266   9.943  0.00  0.00      C1   N
ATOM   1033  N   PHE 6 134      16.602   8.171  10.065  0.00  0.00      C1   N
ATOM   1034  CA  PHE 6 134      16.534   6.810  10.621  0.00  0.00      C1   C
ATOM   1035  C   PHE 6 134      15.325   6.368  11.431  0.00  0.00      C1   C
ATOM   1036  O   PHE 6 134      15.372   5.452  12.256  0.00  0.00      C1   O
ATOM   1037  CB  PHE 6 134      17.848   6.498  11.276  0.00  0.00      C1   C
ATOM   1038  CG  PHE 6 134      18.967   6.516  10.231  0.00  0.00      C1   C
ATOM   1039  CD1 PHE 6 134      20.154   7.101  10.581  0.00  0.00      C1   C
ATOM   1040  CD2 PHE 6 134      18.886   5.811   8.971  0.00  0.00      C1   C
ATOM   1041  CE1 PHE 6 134      21.243   7.083   9.726  0.00  0.00      C1   C
ATOM   1042  CE2 PHE 6 134      19.980   5.879   8.079  0.00  0.00      C1   C
ATOM   1043  CZ  PHE 6 134      21.193   6.505   8.484  0.00  0.00      C1   C
ATOM   1044  N   THR 6 135      14.186   7.036  11.243  0.00  0.00      C1   N
ATOM   1045  CA  THR 6 135      12.950   6.816  11.908  0.00  0.00      C1   C
ATOM   1046  C   THR 6 135      11.803   6.691  10.858  0.00  0.00      C1   C
ATOM   1047  O   THR 6 135      11.783   7.443   9.852  0.00  0.00      C1   O
ATOM   1048  CB  THR 6 135      12.695   7.934  12.977  0.00  0.00      C1   C
ATOM   1049  OG1 THR 6 135      13.316   9.160  12.632  0.00  0.00      C1   O
ATOM   1050  CG2 THR 6 135      13.304   7.427  14.261  0.00  0.00      C1   C
ATOM   1051  N   ILE 6 136      10.766   5.880  11.169  0.00  0.00      C1   N
ATOM   1052  CA  ILE 6 136       9.669   5.516  10.231  0.00  0.00      C1   C
ATOM   1053  C   ILE 6 136       8.394   5.999  10.872  0.00  0.00      C1   C
ATOM   1054  O   ILE 6 136       8.026   5.601  11.953  0.00  0.00      C1   O
ATOM   1055  CB  ILE 6 136       9.710   4.029   9.884  0.00  0.00      C1   C
ATOM   1056  CG1 ILE 6 136      10.907   3.752   8.897  0.00  0.00      C1   C
ATOM   1057  CG2 ILE 6 136       8.396   3.522   9.189  0.00  0.00      C1   C
ATOM   1058  CD1 ILE 6 136      10.799   4.516   7.571  0.00  0.00      C1   C
ATOM   1059  N   LYS 6 137       7.731   6.978  10.270  0.00  0.00      C1   N
ATOM   1060  CA  LYS 6 137       6.265   7.321  10.451  0.00  0.00      C1   C
ATOM   1061  C   LYS 6 137       5.418   6.090  10.067  0.00  0.00      C1   C
ATOM   1062  O   LYS 6 137       5.158   5.761   8.929  0.00  0.00      C1   O
ATOM   1063  CB  LYS 6 137       5.977   8.545   9.566  0.00  0.00      C1   C
ATOM   1064  CG  LYS 6 137       6.469   9.867  10.183  0.00  0.00      C1   C
ATOM   1065  CD  LYS 6 137       6.356  11.062   9.237  0.00  0.00      C1   C
ATOM   1066  CE  LYS 6 137       7.256  12.182   9.723  0.00  0.00      C1   C
ATOM   1067  NZ  LYS 6 137       7.208  13.307   8.863  0.00  0.00      C1   N
ATOM   1068  N   GLY 6 138       5.098   5.210  10.974  0.00  0.00      C1   N
ATOM   1069  CA  GLY 6 138       4.353   3.988  10.755  0.00  0.00      C1   C
ATOM   1070  C   GLY 6 138       3.420   3.449  11.850  0.00  0.00      C1   C
ATOM   1071  O   GLY 6 138       3.425   4.024  12.964  0.00  0.00      C1   O
ATOM   1072  N   SER 6 139       2.549   2.432  11.561  0.00  0.00      C1   N
ATOM   1073  CA  SER 6 139       1.481   2.146  12.485  0.00  0.00      C1   C
ATOM   1074  C   SER 6 139       1.308   0.656  12.721  0.00  0.00      C1   C
ATOM   1075  O   SER 6 139       1.275  -0.146  11.807  0.00  0.00      C1   O
ATOM   1076  CB  SER 6 139       0.145   2.707  12.125  0.00  0.00      C1   C
ATOM   1077  OG  SER 6 139      -0.339   2.425  10.857  0.00  0.00      C1   O
ATOM   1078  N   PHE 6 140       1.233   0.312  14.026  0.00  0.00      C1   N
ATOM   1079  CA  PHE 6 140       1.081  -1.032  14.538  0.00  0.00      C1   C
ATOM   1080  C   PHE 6 140      -0.033  -1.236  15.533  0.00  0.00      C1   C
ATOM   1081  O   PHE 6 140      -0.354  -0.252  16.231  0.00  0.00      C1   O
ATOM   1082  CB  PHE 6 140       2.419  -1.402  15.122  0.00  0.00      C1   C
ATOM   1083  CG  PHE 6 140       3.597  -1.287  14.185  0.00  0.00      C1   C
ATOM   1084  CD1 PHE 6 140       3.676  -1.904  12.926  0.00  0.00      C1   C
ATOM   1085  CD2 PHE 6 140       4.691  -0.533  14.657  0.00  0.00      C1   C
ATOM   1086  CE1 PHE 6 140       4.827  -1.649  12.051  0.00  0.00      C1   C
ATOM   1087  CE2 PHE 6 140       5.752  -0.264  13.766  0.00  0.00      C1   C
ATOM   1088  CZ  PHE 6 140       5.898  -0.813  12.501  0.00  0.00      C1   C
ATOM   1089  N   LEU 6 141      -0.506  -2.480  15.628  0.00  0.00      C1   N
ATOM   1090  CA  LEU 6 141      -1.613  -2.708  16.579  0.00  0.00      C1   C
ATOM   1091  C   LEU 6 141      -1.159  -2.743  18.044  0.00  0.00      C1   C
ATOM   1092  O   LEU 6 141      -0.190  -3.531  18.241  0.00  0.00      C1   O
ATOM   1093  CB  LEU 6 141      -2.471  -3.951  16.237  0.00  0.00      C1   C
ATOM   1094  CG  LEU 6 141      -3.135  -3.810  14.843  0.00  0.00      C1   C
ATOM   1095  CD1 LEU 6 141      -3.942  -5.056  14.630  0.00  0.00      C1   C
ATOM   1096  CD2 LEU 6 141      -3.993  -2.524  14.767  0.00  0.00      C1   C
ATOM   1097  N   ASN 6 142      -1.907  -2.161  18.989  0.00  0.00      C1   N
ATOM   1098  CA  ASN 6 142      -1.693  -2.283  20.442  0.00  0.00      C1   C
ATOM   1099  C   ASN 6 142      -0.201  -2.025  20.897  0.00  0.00      C1   C
ATOM   1100  O   ASN 6 142       0.212  -2.563  21.953  0.00  0.00      C1   O
ATOM   1101  CB  ASN 6 142      -2.159  -3.692  20.876  0.00  0.00      C1   C
ATOM   1102  CG  ASN 6 142      -3.493  -4.136  20.246  0.00  0.00      C1   C
ATOM   1103  OD1 ASN 6 142      -4.378  -3.388  19.802  0.00  0.00      C1   O
ATOM   1104  ND2 ASN 6 142      -3.815  -5.382  20.375  0.00  0.00      C1   N
ATOM   1105  N   GLY 6 143       0.604  -1.188  20.137  0.00  0.00      C1   N
ATOM   1106  CA  GLY 6 143       2.101  -1.072  20.432  0.00  0.00      C1   C
ATOM   1107  C   GLY 6 143       3.056  -2.228  20.140  0.00  0.00      C1   C
ATOM   1108  O   GLY 6 143       4.067  -2.448  20.802  0.00  0.00      C1   O
ATOM   1109  N   SER 6 144       2.500  -3.122  19.253  0.00  0.00      C1   N
ATOM   1110  CA  SER 6 144       3.277  -4.334  18.906  0.00  0.00      C1   C
ATOM   1111  C   SER 6 144       4.511  -4.198  18.114  0.00  0.00      C1   C
ATOM   1112  O   SER 6 144       4.537  -3.307  17.306  0.00  0.00      C1   O
ATOM   1113  CB  SER 6 144       2.373  -5.538  18.477  0.00  0.00      C1   C
ATOM   1114  OG  SER 6 144       1.739  -5.299  17.292  0.00  0.00      C1   O
ATOM   1115  N   CYS 6 145       5.505  -5.071  18.308  0.00  0.00      C1   N
ATOM   1116  CA  CYS 6 145       6.715  -5.124  17.578  0.00  0.00      C1   C
ATOM   1117  C   CYS 6 145       6.932  -6.409  16.781  0.00  0.00      C1   C
ATOM   1118  O   CYS 6 145       6.177  -7.378  16.925  0.00  0.00      C1   O
ATOM   1119  CB  CYS 6 145       7.825  -4.714  18.664  0.00  0.00      C1   C
ATOM   1120  SG  CYS 6 145       7.993  -6.011  19.864  0.00  0.00      C1   S
ATOM   1121  N   GLY 6 146       7.907  -6.479  15.864  0.00  0.00      C1   N
ATOM   1122  CA  GLY 6 146       8.268  -7.599  15.022  0.00  0.00      C1   C
ATOM   1123  C   GLY 6 146       7.643  -7.615  13.644  0.00  0.00      C1   C
ATOM   1124  O   GLY 6 146       7.938  -8.555  12.950  0.00  0.00      C1   O
ATOM   1125  N   SER 6 147       6.863  -6.625  13.161  0.00  0.00      C1   N
ATOM   1126  CA  SER 6 147       6.421  -6.382  11.818  0.00  0.00      C1   C
ATOM   1127  C   SER 6 147       7.585  -6.375  10.746  0.00  0.00      C1   C
ATOM   1128  O   SER 6 147       8.645  -5.756  11.008  0.00  0.00      C1   O
ATOM   1129  CB  SER 6 147       5.726  -5.001  11.794  0.00  0.00      C1   C
ATOM   1130  OG  SER 6 147       4.380  -5.161  12.276  0.00  0.00      C1   O
ATOM   1131  N   VAL 6 148       7.437  -6.851   9.533  0.00  0.00      C1   N
ATOM   1132  CA  VAL 6 148       8.557  -6.971   8.587  0.00  0.00      C1   C
ATOM   1133  C   VAL 6 148       8.521  -5.963   7.561  0.00  0.00      C1   C
ATOM   1134  O   VAL 6 148       7.450  -5.756   6.928  0.00  0.00      C1   O
ATOM   1135  CB  VAL 6 148       8.721  -8.437   8.056  0.00  0.00      C1   C
ATOM   1136  CG1 VAL 6 148       9.503  -8.529   6.737  0.00  0.00      C1   C
ATOM   1137  CG2 VAL 6 148       9.410  -9.296   9.125  0.00  0.00      C1   C
ATOM   1138  N   GLY 6 149       9.666  -5.399   7.177  0.00  0.00      C1   N
ATOM   1139  CA  GLY 6 149       9.914  -4.656   5.922  0.00  0.00      C1   C
ATOM   1140  C   GLY 6 149      10.822  -5.423   4.982  0.00  0.00      C1   C
ATOM   1141  O   GLY 6 149      11.835  -6.088   5.255  0.00  0.00      C1   O
ATOM   1142  N   PHE 6 150      10.384  -5.364   3.703  0.00  0.00      C1   N
ATOM   1143  CA  PHE 6 150      10.847  -6.246   2.585  0.00  0.00      C1   C
ATOM   1144  C   PHE 6 150      10.703  -5.584   1.224  0.00  0.00      C1   C
ATOM   1145  O   PHE 6 150       9.843  -4.688   0.995  0.00  0.00      C1   O
ATOM   1146  CB  PHE 6 150       9.908  -7.526   2.674  0.00  0.00      C1   C
ATOM   1147  CG  PHE 6 150       8.567  -7.455   2.051  0.00  0.00      C1   C
ATOM   1148  CD1 PHE 6 150       7.471  -6.682   2.602  0.00  0.00      C1   C
ATOM   1149  CD2 PHE 6 150       8.335  -8.017   0.759  0.00  0.00      C1   C
ATOM   1150  CE1 PHE 6 150       6.243  -6.585   2.015  0.00  0.00      C1   C
ATOM   1151  CE2 PHE 6 150       7.051  -7.937   0.181  0.00  0.00      C1   C
ATOM   1152  CZ  PHE 6 150       5.991  -7.195   0.788  0.00  0.00      C1   C
ATOM   1153  N   ASN 6 151      11.461  -6.111   0.259  0.00  0.00      C1   N
ATOM   1154  CA  ASN 6 151      11.395  -5.792  -1.162  0.00  0.00      C1   C
ATOM   1155  C   ASN 6 151      11.239  -7.069  -2.018  0.00  0.00      C1   C
ATOM   1156  O   ASN 6 151      11.619  -8.214  -1.663  0.00  0.00      C1   O
ATOM   1157  CB  ASN 6 151      12.436  -4.818  -1.596  0.00  0.00      C1   C
ATOM   1158  CG  ASN 6 151      12.200  -3.403  -1.092  0.00  0.00      C1   C
ATOM   1159  OD1 ASN 6 151      11.065  -2.937  -1.115  0.00  0.00      C1   O
ATOM   1160  ND2 ASN 6 151      13.159  -2.757  -0.549  0.00  0.00      C1   N
ATOM   1161  N   ILE 6 152      10.726  -6.910  -3.273  0.00  0.00      C1   N
ATOM   1162  CA  ILE 6 152      10.724  -7.992  -4.283  0.00  0.00      C1   C
ATOM   1163  C   ILE 6 152      11.679  -7.534  -5.342  0.00  0.00      C1   C
ATOM   1164  O   ILE 6 152      11.562  -6.545  -6.054  0.00  0.00      C1   O
ATOM   1165  CB  ILE 6 152       9.311  -8.362  -4.796  0.00  0.00      C1   C
ATOM   1166  CG1 ILE 6 152       8.213  -8.602  -3.728  0.00  0.00      C1   C
ATOM   1167  CG2 ILE 6 152       9.461  -9.321  -5.967  0.00  0.00      C1   C
ATOM   1168  CD1 ILE 6 152       8.350  -9.802  -2.807  0.00  0.00      C1   C
ATOM   1169  N   ASP 6 153      12.795  -8.317  -5.402  0.00  0.00      C1   N
ATOM   1170  CA  ASP 6 153      13.896  -8.363  -6.444  0.00  0.00      C1   C
ATOM   1171  C   ASP 6 153      13.513  -9.372  -7.480  0.00  0.00      C1   C
ATOM   1172  O   ASP 6 153      13.830 -10.576  -7.353  0.00  0.00      C1   O
ATOM   1173  CB  ASP 6 153      15.231  -8.652  -5.673  0.00  0.00      C1   C
ATOM   1174  CG  ASP 6 153      16.387  -8.030  -6.460  0.00  0.00      C1   C
ATOM   1175  OD1 ASP 6 153      16.203  -7.019  -7.210  0.00  0.00      C1   O
ATOM   1176  OD2 ASP 6 153      17.573  -8.479  -6.361  0.00  0.00      C1   O
ATOM   1177  N   TYR 6 154      12.712  -8.949  -8.453  0.00  0.00      C1   N
ATOM   1178  CA  TYR 6 154      12.164  -9.800  -9.483  0.00  0.00      C1   C
ATOM   1179  C   TYR 6 154      11.090 -10.788  -9.005  0.00  0.00      C1   C
ATOM   1180  O   TYR 6 154       9.928 -10.384  -8.980  0.00  0.00      C1   O
ATOM   1181  CB  TYR 6 154      13.220 -10.479 -10.440  0.00  0.00      C1   C
ATOM   1182  CG  TYR 6 154      12.647 -11.222 -11.570  0.00  0.00      C1   C
ATOM   1183  CD1 TYR 6 154      13.295 -12.488 -11.778  0.00  0.00      C1   C
ATOM   1184  CD2 TYR 6 154      11.544 -10.815 -12.364  0.00  0.00      C1   C
ATOM   1185  CE1 TYR 6 154      12.759 -13.340 -12.777  0.00  0.00      C1   C
ATOM   1186  CE2 TYR 6 154      11.013 -11.715 -13.321  0.00  0.00      C1   C
ATOM   1187  CZ  TYR 6 154      11.655 -12.939 -13.545  0.00  0.00      C1   C
ATOM   1188  OH  TYR 6 154      11.089 -13.790 -14.418  0.00  0.00      C1   O
ATOM   1189  N   ASP 6 155      11.438 -11.999  -8.574  0.00  0.00      C1   N
ATOM   1190  CA  ASP 6 155      10.524 -12.879  -7.826  0.00  0.00      C1   C
ATOM   1191  C   ASP 6 155      11.000 -13.181  -6.394  0.00  0.00      C1   C
ATOM   1192  O   ASP 6 155      10.322 -13.829  -5.585  0.00  0.00      C1   O
ATOM   1193  CB  ASP 6 155      10.266 -14.211  -8.513  0.00  0.00      C1   C
ATOM   1194  CG  ASP 6 155      11.472 -15.012  -9.063  0.00  0.00      C1   C
ATOM   1195  OD1 ASP 6 155      12.605 -14.606  -8.811  0.00  0.00      C1   O
ATOM   1196  OD2 ASP 6 155      11.194 -16.041  -9.760  0.00  0.00      C1   O
ATOM   1197  N   CYS 6 156      12.184 -12.678  -5.942  0.00  0.00      C1   N
ATOM   1198  CA  CYS 6 156      12.780 -12.880  -4.643  0.00  0.00      C1   C
ATOM   1199  C   CYS 6 156      12.494 -11.880  -3.534  0.00  0.00      C1   C
ATOM   1200  O   CYS 6 156      12.410 -10.641  -3.776  0.00  0.00      C1   O
ATOM   1201  CB  CYS 6 156      14.283 -13.083  -4.925  0.00  0.00      C1   C
ATOM   1202  SG  CYS 6 156      15.351 -13.445  -3.519  0.00  0.00      C1   S
ATOM   1203  N   VAL 6 157      12.163 -12.378  -2.372  0.00  0.00      C1   N
ATOM   1204  CA  VAL 6 157      12.161 -11.647  -1.162  0.00  0.00      C1   C
ATOM   1205  C   VAL 6 157      13.528 -11.234  -0.687  0.00  0.00      C1   C
ATOM   1206  O   VAL 6 157      14.369 -12.077  -0.282  0.00  0.00      C1   O
ATOM   1207  CB  VAL 6 157      11.239 -12.238  -0.070  0.00  0.00      C1   C
ATOM   1208  CG1 VAL 6 157      11.102 -11.184   1.088  0.00  0.00      C1   C
ATOM   1209  CG2 VAL 6 157       9.794 -12.581  -0.512  0.00  0.00      C1   C
ATOM   1210  N   SER 6 158      13.763  -9.937  -0.849  0.00  0.00      C1   N
ATOM   1211  CA  SER 6 158      14.784  -9.119  -0.226  0.00  0.00      C1   C
ATOM   1212  C   SER 6 158      14.362  -8.758   1.157  0.00  0.00      C1   C
ATOM   1213  O   SER 6 158      13.757  -7.759   1.372  0.00  0.00      C1   O
ATOM   1214  CB  SER 6 158      15.199  -7.937  -1.109  0.00  0.00      C1   C
ATOM   1215  OG  SER 6 158      15.895  -8.447  -2.210  0.00  0.00      C1   O
ATOM   1216  N   PHE 6 159      14.514  -9.679   2.105  0.00  0.00      C1   N
ATOM   1217  CA  PHE 6 159      14.218  -9.409   3.492  0.00  0.00      C1   C
ATOM   1218  C   PHE 6 159      15.207  -8.347   4.008  0.00  0.00      C1   C
ATOM   1219  O   PHE 6 159      16.412  -8.540   3.877  0.00  0.00      C1   O
ATOM   1220  CB  PHE 6 159      14.332 -10.677   4.364  0.00  0.00      C1   C
ATOM   1221  CG  PHE 6 159      13.211 -11.650   4.286  0.00  0.00      C1   C
ATOM   1222  CD1 PHE 6 159      13.324 -12.847   3.615  0.00  0.00      C1   C
ATOM   1223  CD2 PHE 6 159      11.881 -11.287   4.711  0.00  0.00      C1   C
ATOM   1224  CE1 PHE 6 159      12.287 -13.703   3.335  0.00  0.00      C1   C
ATOM   1225  CE2 PHE 6 159      10.797 -12.089   4.343  0.00  0.00      C1   C
ATOM   1226  CZ  PHE 6 159      10.954 -13.339   3.747  0.00  0.00      C1   C
ATOM   1227  N   CYS 6 160      14.693  -7.142   4.457  0.00  0.00      C1   N
ATOM   1228  CA  CYS 6 160      15.532  -5.989   4.691  0.00  0.00      C1   C
ATOM   1229  C   CYS 6 160      15.360  -5.301   6.066  0.00  0.00      C1   C
ATOM   1230  O   CYS 6 160      16.265  -4.608   6.520  0.00  0.00      C1   O
ATOM   1231  CB  CYS 6 160      15.452  -5.069   3.525  0.00  0.00      C1   C
ATOM   1232  SG  CYS 6 160      13.801  -4.633   2.986  0.00  0.00      C1   S
ATOM   1233  N   TYR 6 161      14.255  -5.453   6.709  0.00  0.00      C1   N
ATOM   1234  CA  TYR 6 161      13.806  -4.664   7.897  0.00  0.00      C1   C
ATOM   1235  C   TYR 6 161      12.914  -5.484   8.852  0.00  0.00      C1   C
ATOM   1236  O   TYR 6 161      12.120  -6.277   8.416  0.00  0.00      C1   O
ATOM   1237  CB  TYR 6 161      13.044  -3.397   7.616  0.00  0.00      C1   C
ATOM   1238  CG  TYR 6 161      12.792  -2.389   8.710  0.00  0.00      C1   C
ATOM   1239  CD1 TYR 6 161      13.856  -1.609   9.149  0.00  0.00      C1   C
ATOM   1240  CD2 TYR 6 161      11.434  -2.088   9.074  0.00  0.00      C1   C
ATOM   1241  CE1 TYR 6 161      13.591  -0.432   9.814  0.00  0.00      C1   C
ATOM   1242  CE2 TYR 6 161      11.197  -0.950   9.921  0.00  0.00      C1   C
ATOM   1243  CZ  TYR 6 161      12.260  -0.118  10.169  0.00  0.00      C1   C
ATOM   1244  OH  TYR 6 161      11.986   1.103  10.768  0.00  0.00      C1   O
ATOM   1245  N   MET 6 162      12.966  -5.124  10.154  0.00  0.00      C1   N
ATOM   1246  CA  MET 6 162      12.150  -5.611  11.196  0.00  0.00      C1   C
ATOM   1247  C   MET 6 162      12.082  -4.454  12.153  0.00  0.00      C1   C
ATOM   1248  O   MET 6 162      13.035  -3.724  12.420  0.00  0.00      C1   O
ATOM   1249  CB  MET 6 162      12.761  -6.897  11.731  0.00  0.00      C1   C
ATOM   1250  CG  MET 6 162      11.662  -7.797  12.240  0.00  0.00      C1   C
ATOM   1251  SD  MET 6 162      12.404  -9.307  13.057  0.00  0.00      C1   S
ATOM   1252  CE  MET 6 162      10.766  -9.967  13.322  0.00  0.00      C1   C
ATOM   1253  N   HIS 6 163      10.878  -4.261  12.643  0.00  0.00      C1   N
ATOM   1254  CA  HIS 6 163      10.609  -3.254  13.674  0.00  0.00      C1   C
ATOM   1255  C   HIS 6 163      11.106  -3.745  15.059  0.00  0.00      C1   C
ATOM   1256  O   HIS 6 163      10.864  -4.885  15.527  0.00  0.00      C1   O
ATOM   1257  CB  HIS 6 163       9.095  -2.921  13.648  0.00  0.00      C1   C
ATOM   1258  CG  HIS 6 163       8.654  -1.978  14.726  0.00  0.00      C1   C
ATOM   1259  ND1 HIS 6 163       7.935  -2.360  15.880  0.00  0.00      C1   N
ATOM   1260  CD2 HIS 6 163       9.118  -0.751  14.963  0.00  0.00      C1   C
ATOM   1261  CE1 HIS 6 163       7.969  -1.323  16.708  0.00  0.00      C1   C
ATOM   1262  NE2 HIS 6 163       8.633  -0.334  16.156  0.00  0.00      C1   N
ATOM   1263  N   HIS 6 164      11.599  -2.826  15.922  0.00  0.00      C1   N
ATOM   1264  CA  HIS 6 164      11.904  -3.156  17.301  0.00  0.00      C1   C
ATOM   1265  C   HIS 6 164      11.107  -2.387  18.292  0.00  0.00      C1   C
ATOM   1266  O   HIS 6 164      10.447  -2.962  19.165  0.00  0.00      C1   O
ATOM   1267  CB  HIS 6 164      13.438  -3.018  17.533  0.00  0.00      C1   C
ATOM   1268  CG  HIS 6 164      14.229  -4.148  16.936  0.00  0.00      C1   C
ATOM   1269  ND1 HIS 6 164      14.950  -5.086  17.680  0.00  0.00      C1   N
ATOM   1270  CD2 HIS 6 164      14.313  -4.490  15.653  0.00  0.00      C1   C
ATOM   1271  CE1 HIS 6 164      15.394  -5.994  16.777  0.00  0.00      C1   C
ATOM   1272  NE2 HIS 6 164      15.012  -5.602  15.548  0.00  0.00      C1   N
ATOM   1273  N   MET 6 165      11.157  -1.058  18.246  0.00  0.00      C1   N
ATOM   1274  CA  MET 6 165      10.406  -0.232  19.169  0.00  0.00      C1   C
ATOM   1275  C   MET 6 165       9.742   1.027  18.504  0.00  0.00      C1   C
ATOM   1276  O   MET 6 165      10.260   1.573  17.542  0.00  0.00      C1   O
ATOM   1277  CB  MET 6 165      11.284   0.244  20.431  0.00  0.00      C1   C
ATOM   1278  CG  MET 6 165      12.479   1.098  20.059  0.00  0.00      C1   C
ATOM   1279  SD  MET 6 165      13.928   0.034  19.626  0.00  0.00      C1   S
ATOM   1280  CE  MET 6 165      15.298   1.183  19.653  0.00  0.00      C1   C
ATOM   1281  N   GLU 6 166       8.679   1.544  19.161  0.00  0.00      C1   N
ATOM   1282  CA  GLU 6 166       8.184   2.950  19.137  0.00  0.00      C1   C
ATOM   1283  C   GLU 6 166       9.172   3.812  20.015  0.00  0.00      C1   C
ATOM   1284  O   GLU 6 166       9.645   3.381  21.038  0.00  0.00      C1   O
ATOM   1285  CB  GLU 6 166       6.735   3.042  19.550  0.00  0.00      C1   C
ATOM   1286  CG  GLU 6 166       6.205   4.497  19.150  0.00  0.00      C1   C
ATOM   1287  CD  GLU 6 166       4.610   4.621  19.431  0.00  0.00      C1   C
ATOM   1288  OE1 GLU 6 166       3.984   3.736  20.053  0.00  0.00      C1   O
ATOM   1289  OE2 GLU 6 166       4.084   5.698  19.136  0.00  0.00      C1   O
ATOM   1290  N   LEU 6 167       9.459   5.058  19.535  0.00  0.00      C1   N
ATOM   1291  CA  LEU 6 167      10.205   6.161  20.205  0.00  0.00      C1   C
ATOM   1292  C   LEU 6 167       9.206   7.181  20.763  0.00  0.00      C1   C
ATOM   1293  O   LEU 6 167       8.080   7.210  20.434  0.00  0.00      C1   O
ATOM   1294  CB  LEU 6 167      11.158   6.857  19.241  0.00  0.00      C1   C
ATOM   1295  CG  LEU 6 167      12.283   5.954  18.707  0.00  0.00      C1   C
ATOM   1296  CD1 LEU 6 167      13.260   6.724  17.784  0.00  0.00      C1   C
ATOM   1297  CD2 LEU 6 167      13.057   5.249  19.789  0.00  0.00      C1   C
ATOM   1298  N   PRO 6 168       9.670   8.125  21.657  0.00  0.00      C1   N
ATOM   1299  CA  PRO 6 168       8.817   9.140  22.300  0.00  0.00      C1   C
ATOM   1300  C   PRO 6 168       8.112  10.073  21.298  0.00  0.00      C1   C
ATOM   1301  O   PRO 6 168       6.915  10.250  21.548  0.00  0.00      C1   O
ATOM   1302  CB  PRO 6 168       9.735   9.883  23.298  0.00  0.00      C1   C
ATOM   1303  CG  PRO 6 168      10.742   8.842  23.677  0.00  0.00      C1   C
ATOM   1304  CD  PRO 6 168      10.816   7.891  22.511  0.00  0.00      C1   C
ATOM   1305  N   THR 6 169       8.739  10.537  20.195  0.00  0.00      C1   N
ATOM   1306  CA  THR 6 169       8.027  11.274  19.145  0.00  0.00      C1   C
ATOM   1307  C   THR 6 169       6.933  10.438  18.404  0.00  0.00      C1   C
ATOM   1308  O   THR 6 169       6.382  11.000  17.499  0.00  0.00      C1   O
ATOM   1309  CB  THR 6 169       9.023  12.047  18.286  0.00  0.00      C1   C
ATOM   1310  OG1 THR 6 169       9.964  11.245  17.648  0.00  0.00      C1   O
ATOM   1311  CG2 THR 6 169       9.664  13.099  19.132  0.00  0.00      C1   C
ATOM   1312  N   GLY 6 170       6.547   9.206  18.706  0.00  0.00      C1   N
ATOM   1313  CA  GLY 6 170       5.601   8.319  18.041  0.00  0.00      C1   C
ATOM   1314  C   GLY 6 170       6.062   7.748  16.720  0.00  0.00      C1   C
ATOM   1315  O   GLY 6 170       5.370   6.912  16.142  0.00  0.00      C1   O
ATOM   1316  N   VAL 6 171       7.272   8.005  16.232  0.00  0.00      C1   N
ATOM   1317  CA  VAL 6 171       7.970   7.282  15.075  0.00  0.00      C1   C
ATOM   1318  C   VAL 6 171       8.696   5.994  15.598  0.00  0.00      C1   C
ATOM   1319  O   VAL 6 171       8.744   5.699  16.778  0.00  0.00      C1   O
ATOM   1320  CB  VAL 6 171       8.925   8.260  14.308  0.00  0.00      C1   C
ATOM   1321  CG1 VAL 6 171       8.222   9.525  13.880  0.00  0.00      C1   C
ATOM   1322  CG2 VAL 6 171      10.079   8.598  15.272  0.00  0.00      C1   C
ATOM   1323  N   HIS 6 172       9.274   5.183  14.702  0.00  0.00      C1   N
ATOM   1324  CA  HIS 6 172       9.867   3.871  15.005  0.00  0.00      C1   C
ATOM   1325  C   HIS 6 172      11.373   3.717  14.718  0.00  0.00      C1   C
ATOM   1326  O   HIS 6 172      11.809   4.395  13.806  0.00  0.00      C1   O
ATOM   1327  CB  HIS 6 172       8.905   2.780  14.414  0.00  0.00      C1   C
ATOM   1328  CG  HIS 6 172       7.457   2.743  14.920  0.00  0.00      C1   C
ATOM   1329  ND1 HIS 6 172       6.983   2.113  16.066  0.00  0.00      C1   N
ATOM   1330  CD2 HIS 6 172       6.430   3.438  14.318  0.00  0.00      C1   C
ATOM   1331  CE1 HIS 6 172       5.608   2.367  16.066  0.00  0.00      C1   C
ATOM   1332  NE2 HIS 6 172       5.314   3.201  15.048  0.00  0.00      C1   N
ATOM   1333  N   ALA 6 173      11.976   2.830  15.533  0.00  0.00      C1   N
ATOM   1334  CA  ALA 6 173      13.276   2.252  15.386  0.00  0.00      C1   C
ATOM   1335  C   ALA 6 173      13.339   0.802  14.899  0.00  0.00      C1   C
ATOM   1336  O   ALA 6 173      12.659  -0.041  15.426  0.00  0.00      C1   O
ATOM   1337  CB  ALA 6 173      13.977   2.508  16.656  0.00  0.00      C1   C
ATOM   1338  N   GLY 6 174      14.197   0.467  13.913  0.00  0.00      C1   N
ATOM   1339  CA  GLY 6 174      14.317  -0.809  13.128  0.00  0.00      C1   C
ATOM   1340  C   GLY 6 174      15.735  -1.470  12.875  0.00  0.00      C1   C
ATOM   1341  O   GLY 6 174      16.749  -0.807  12.978  0.00  0.00      C1   O
ATOM   1342  N   THR 6 175      15.732  -2.748  12.610  0.00  0.00      C1   N
ATOM   1343  CA  THR 6 175      16.992  -3.492  12.231  0.00  0.00      C1   C
ATOM   1344  C   THR 6 175      16.853  -4.029  10.842  0.00  0.00      C1   C
ATOM   1345  O   THR 6 175      15.768  -4.057  10.275  0.00  0.00      C1   O
ATOM   1346  CB  THR 6 175      17.489  -4.533  13.218  0.00  0.00      C1   C
ATOM   1347  OG1 THR 6 175      16.452  -5.571  13.381  0.00  0.00      C1   O
ATOM   1348  CG2 THR 6 175      17.742  -4.162  14.692  0.00  0.00      C1   C
ATOM   1349  N   ASP 6 176      17.973  -4.457  10.270  0.00  0.00      C1   N
ATOM   1350  CA  ASP 6 176      17.968  -5.495   9.205  0.00  0.00      C1   C
ATOM   1351  C   ASP 6 176      17.728  -6.901   9.753  0.00  0.00      C1   C
ATOM   1352  O   ASP 6 176      17.722  -7.149  10.950  0.00  0.00      C1   O
ATOM   1353  CB  ASP 6 176      19.251  -5.334   8.295  0.00  0.00      C1   C
ATOM   1354  CG  ASP 6 176      20.605  -5.499   8.976  0.00  0.00      C1   C
ATOM   1355  OD1 ASP 6 176      21.650  -5.269   8.309  0.00  0.00      C1   O
ATOM   1356  OD2 ASP 6 176      20.650  -6.080  10.076  0.00  0.00      C1   O
ATOM   1357  N   LEU 6 177      17.666  -7.950   8.904  0.00  0.00      C1   N
ATOM   1358  CA  LEU 6 177      17.436  -9.319   9.377  0.00  0.00      C1   C
ATOM   1359  C   LEU 6 177      18.719  -9.905   9.929  0.00  0.00      C1   C
ATOM   1360  O   LEU 6 177      18.696 -10.820  10.793  0.00  0.00      C1   O
ATOM   1361  CB  LEU 6 177      16.738 -10.216   8.408  0.00  0.00      C1   C
ATOM   1362  CG  LEU 6 177      15.204 -10.117   8.504  0.00  0.00      C1   C
ATOM   1363  CD1 LEU 6 177      14.757 -10.406   9.943  0.00  0.00      C1   C
ATOM   1364  CD2 LEU 6 177      14.534  -8.769   8.146  0.00  0.00      C1   C
ATOM   1365  N   GLU 6 178      19.869  -9.267   9.590  0.00  0.00      C1   N
ATOM   1366  CA  GLU 6 178      21.100  -9.442  10.411  0.00  0.00      C1   C
ATOM   1367  C   GLU 6 178      21.213  -8.684  11.794  0.00  0.00      C1   C
ATOM   1368  O   GLU 6 178      22.290  -8.849  12.403  0.00  0.00      C1   O
ATOM   1369  CB  GLU 6 178      22.274  -9.076   9.406  0.00  0.00      C1   C
ATOM   1370  CG  GLU 6 178      22.528 -10.229   8.484  0.00  0.00      C1   C
ATOM   1371  CD  GLU 6 178      23.705  -9.959   7.511  0.00  0.00      C1   C
ATOM   1372  OE1 GLU 6 178      23.995 -10.893   6.749  0.00  0.00      C1   O
ATOM   1373  OE2 GLU 6 178      24.361  -8.893   7.489  0.00  0.00      C1   O
ATOM   1374  N   GLY 6 179      20.121  -8.050  12.309  0.00  0.00      C1   N
ATOM   1375  CA  GLY 6 179      20.070  -7.349  13.610  0.00  0.00      C1   C
ATOM   1376  C   GLY 6 179      20.886  -6.066  13.702  0.00  0.00      C1   C
ATOM   1377  O   GLY 6 179      21.270  -5.720  14.801  0.00  0.00      C1   O
ATOM   1378  N   ASN 6 180      21.450  -5.459  12.572  0.00  0.00      C1   N
ATOM   1379  CA  ASN 6 180      22.175  -4.147  12.676  0.00  0.00      C1   C
ATOM   1380  C   ASN 6 180      21.127  -3.032  12.710  0.00  0.00      C1   C
ATOM   1381  O   ASN 6 180      20.339  -2.899  11.791  0.00  0.00      C1   O
ATOM   1382  CB  ASN 6 180      23.186  -3.920  11.477  0.00  0.00      C1   C
ATOM   1383  CG  ASN 6 180      24.192  -5.051  11.360  0.00  0.00      C1   C
ATOM   1384  ND2 ASN 6 180      23.792  -6.157  10.803  0.00  0.00      C1   N
ATOM   1385  OD1 ASN 6 180      25.265  -4.946  11.950  0.00  0.00      C1   O
ATOM   1386  N   PHE 6 181      20.999  -2.219  13.792  0.00  0.00      C1   N
ATOM   1387  CA  PHE 6 181      20.092  -1.029  13.671  0.00  0.00      C1   C
ATOM   1388  C   PHE 6 181      20.389  -0.088  12.486  0.00  0.00      C1   C
ATOM   1389  O   PHE 6 181      21.464   0.360  12.288  0.00  0.00      C1   O
ATOM   1390  CB  PHE 6 181      19.994  -0.235  14.966  0.00  0.00      C1   C
ATOM   1391  CG  PHE 6 181      19.022  -0.789  16.007  0.00  0.00      C1   C
ATOM   1392  CD1 PHE 6 181      19.424  -1.934  16.667  0.00  0.00      C1   C
ATOM   1393  CD2 PHE 6 181      17.661  -0.337  15.978  0.00  0.00      C1   C
ATOM   1394  CE1 PHE 6 181      18.446  -2.544  17.627  0.00  0.00      C1   C
ATOM   1395  CE2 PHE 6 181      16.658  -1.107  16.741  0.00  0.00      C1   C
ATOM   1396  CZ  PHE 6 181      17.079  -2.200  17.517  0.00  0.00      C1   C
ATOM   1397  N   TYR 6 182      19.293   0.353  11.846  0.00  0.00      C1   N
ATOM   1398  CA  TYR 6 182      19.281   1.581  10.996  0.00  0.00      C1   C
ATOM   1399  C   TYR 6 182      19.339   2.806  11.898  0.00  0.00      C1   C
ATOM   1400  O   TYR 6 182      18.392   3.090  12.620  0.00  0.00      C1   O
ATOM   1401  CB  TYR 6 182      18.196   1.497   9.872  0.00  0.00      C1   C
ATOM   1402  CG  TYR 6 182      18.208   0.432   8.766  0.00  0.00      C1   C
ATOM   1403  CD1 TYR 6 182      18.764   0.669   7.515  0.00  0.00      C1   C
ATOM   1404  CD2 TYR 6 182      17.585  -0.776   9.046  0.00  0.00      C1   C
ATOM   1405  CE1 TYR 6 182      18.700  -0.387   6.492  0.00  0.00      C1   C
ATOM   1406  CE2 TYR 6 182      17.408  -1.751   7.976  0.00  0.00      C1   C
ATOM   1407  CZ  TYR 6 182      17.994  -1.586   6.746  0.00  0.00      C1   C
ATOM   1408  OH  TYR 6 182      17.955  -2.564   5.766  0.00  0.00      C1   O
ATOM   1409  N   GLY 6 183      20.487   3.553  11.771  0.00  0.00      C1   N
ATOM   1410  CA  GLY 6 183      20.602   4.891  12.483  0.00  0.00      C1   C
ATOM   1411  C   GLY 6 183      21.091   4.709  13.857  0.00  0.00      C1   C
ATOM   1412  O   GLY 6 183      21.462   3.624  14.231  0.00  0.00      C1   O
ATOM   1413  N   PRO 6 184      20.966   5.749  14.712  0.00  0.00      C1   N
ATOM   1414  CA  PRO 6 184      21.653   5.824  16.009  0.00  0.00      C1   C
ATOM   1415  C   PRO 6 184      20.961   5.175  17.134  0.00  0.00      C1   C
ATOM   1416  O   PRO 6 184      21.090   5.716  18.233  0.00  0.00      C1   O
ATOM   1417  CB  PRO 6 184      21.874   7.384  16.174  0.00  0.00      C1   C
ATOM   1418  CG  PRO 6 184      20.603   7.972  15.512  0.00  0.00      C1   C
ATOM   1419  CD  PRO 6 184      20.490   7.059  14.303  0.00  0.00      C1   C
ATOM   1420  N   PHE 6 185      20.367   4.010  16.976  0.00  0.00      C1   N
ATOM   1421  CA  PHE 6 185      19.555   3.369  18.042  0.00  0.00      C1   C
ATOM   1422  C   PHE 6 185      20.165   2.104  18.585  0.00  0.00      C1   C
ATOM   1423  O   PHE 6 185      20.866   1.242  18.003  0.00  0.00      C1   O
ATOM   1424  CB  PHE 6 185      18.064   3.175  17.578  0.00  0.00      C1   C
ATOM   1425  CG  PHE 6 185      17.452   4.461  17.057  0.00  0.00      C1   C
ATOM   1426  CD1 PHE 6 185      17.047   5.472  17.987  0.00  0.00      C1   C
ATOM   1427  CD2 PHE 6 185      17.453   4.757  15.693  0.00  0.00      C1   C
ATOM   1428  CE1 PHE 6 185      16.651   6.717  17.497  0.00  0.00      C1   C
ATOM   1429  CE2 PHE 6 185      16.966   6.037  15.260  0.00  0.00      C1   C
ATOM   1430  CZ  PHE 6 185      16.619   7.075  16.165  0.00  0.00      C1   C
ATOM   1431  N   VAL 6 186      19.774   1.856  19.844  0.00  0.00      C1   N
ATOM   1432  CA  VAL 6 186      20.118   0.499  20.475  0.00  0.00      C1   C
ATOM   1433  C   VAL 6 186      18.841  -0.079  21.118  0.00  0.00      C1   C
ATOM   1434  O   VAL 6 186      17.911   0.622  21.453  0.00  0.00      C1   O
ATOM   1435  CB  VAL 6 186      21.101   0.711  21.567  0.00  0.00      C1   C
ATOM   1436  CG1 VAL 6 186      22.459   0.873  20.928  0.00  0.00      C1   C
ATOM   1437  CG2 VAL 6 186      20.834   1.846  22.619  0.00  0.00      C1   C
ATOM   1438  N   ASP 6 187      18.857  -1.371  21.362  0.00  0.00      C1   N
ATOM   1439  CA  ASP 6 187      17.778  -2.061  22.060  0.00  0.00      C1   C
ATOM   1440  C   ASP 6 187      17.899  -2.109  23.584  0.00  0.00      C1   C
ATOM   1441  O   ASP 6 187      18.020  -3.202  24.074  0.00  0.00      C1   O
ATOM   1442  CB  ASP 6 187      17.447  -3.438  21.455  0.00  0.00      C1   C
ATOM   1443  CG  ASP 6 187      18.624  -4.442  21.228  0.00  0.00      C1   C
ATOM   1444  OD1 ASP 6 187      19.796  -4.130  21.633  0.00  0.00      C1   O
ATOM   1445  OD2 ASP 6 187      18.339  -5.472  20.595  0.00  0.00      C1   O
ATOM   1446  N   ARG 6 188      17.851  -0.900  24.129  0.00  0.00      C1   N
ATOM   1447  CA  ARG 6 188      17.941  -0.600  25.584  0.00  0.00      C1   C
ATOM   1448  C   ARG 6 188      17.660   0.964  25.874  0.00  0.00      C1   C
ATOM   1449  O   ARG 6 188      17.815   1.835  25.018  0.00  0.00      C1   O
ATOM   1450  CB  ARG 6 188      19.433  -0.866  26.045  0.00  0.00      C1   C
ATOM   1451  CG  ARG 6 188      20.603  -0.124  25.374  0.00  0.00      C1   C
ATOM   1452  CD  ARG 6 188      21.967  -0.661  25.993  0.00  0.00      C1   C
ATOM   1453  NE  ARG 6 188      22.997   0.097  25.316  0.00  0.00      C1   N
ATOM   1454  CZ  ARG 6 188      23.810  -0.278  24.371  0.00  0.00      C1   C
ATOM   1455  NH1 ARG 6 188      23.722  -1.351  23.686  0.00  0.00      C1   N
ATOM   1456  NH2 ARG 6 188      24.764   0.560  24.001  0.00  0.00      C1   N
ATOM   1457  N   GLN 6 189      17.254   1.245  27.136  0.00  0.00      C1   N
ATOM   1458  CA  GLN 6 189      16.692   2.573  27.545  0.00  0.00      C1   C
ATOM   1459  C   GLN 6 189      17.660   3.773  27.539  0.00  0.00      C1   C
ATOM   1460  O   GLN 6 189      18.658   3.857  28.221  0.00  0.00      C1   O
ATOM   1461  CB  GLN 6 189      15.960   2.502  28.938  0.00  0.00      C1   C
ATOM   1462  CG  GLN 6 189      14.686   1.592  28.814  0.00  0.00      C1   C
ATOM   1463  CD  GLN 6 189      13.979   1.400  30.203  0.00  0.00      C1   C
ATOM   1464  NE2 GLN 6 189      12.823   0.773  30.350  0.00  0.00      C1   N
ATOM   1465  OE1 GLN 6 189      14.485   1.645  31.273  0.00  0.00      C1   O
ATOM   1466  N   THR 6 190      17.300   4.729  26.595  0.00  0.00      C1   N
ATOM   1467  CA  THR 6 190      18.040   5.989  26.413  0.00  0.00      C1   C
ATOM   1468  C   THR 6 190      17.181   7.092  25.791  0.00  0.00      C1   C
ATOM   1469  O   THR 6 190      16.129   6.889  25.180  0.00  0.00      C1   O
ATOM   1470  CB  THR 6 190      19.334   5.704  25.568  0.00  0.00      C1   C
ATOM   1471  OG1 THR 6 190      20.187   6.892  25.509  0.00  0.00      C1   O
ATOM   1472  CG2 THR 6 190      19.090   5.261  24.114  0.00  0.00      C1   C
ATOM   1473  N   ALA 6 191      17.704   8.270  25.978  0.00  0.00      C1   N
ATOM   1474  CA  ALA 6 191      17.162   9.551  25.483  0.00  0.00      C1   C
ATOM   1475  C   ALA 6 191      17.199   9.652  23.906  0.00  0.00      C1   C
ATOM   1476  O   ALA 6 191      18.072   9.019  23.341  0.00  0.00      C1   O
ATOM   1477  CB  ALA 6 191      17.729  10.853  26.145  0.00  0.00      C1   C
ATOM   1478  N   GLN 6 192      16.304  10.403  23.319  0.00  0.00      C1   N
ATOM   1479  CA  GLN 6 192      16.103  10.365  21.869  0.00  0.00      C1   C
ATOM   1480  C   GLN 6 192      17.234  10.910  21.000  0.00  0.00      C1   C
ATOM   1481  O   GLN 6 192      17.468  12.100  20.869  0.00  0.00      C1   O
ATOM   1482  CB  GLN 6 192      14.786  10.948  21.523  0.00  0.00      C1   C
ATOM   1483  CG  GLN 6 192      14.235   9.969  20.494  0.00  0.00      C1   C
ATOM   1484  CD  GLN 6 192      12.791  10.312  20.076  0.00  0.00      C1   C
ATOM   1485  OE1 GLN 6 192      11.900  10.559  20.858  0.00  0.00      C1   O
ATOM   1486  NE2 GLN 6 192      12.572  10.320  18.778  0.00  0.00      C1   N
ATOM   1487  N   ALA 6 193      18.067   9.948  20.518  0.00  0.00      C1   N
ATOM   1488  CA  ALA 6 193      19.035  10.152  19.407  0.00  0.00      C1   C
ATOM   1489  C   ALA 6 193      18.304  10.690  18.097  0.00  0.00      C1   C
ATOM   1490  O   ALA 6 193      17.113  10.479  17.881  0.00  0.00      C1   O
ATOM   1491  CB  ALA 6 193      19.860   8.895  19.158  0.00  0.00      C1   C
ATOM   1492  N   ALA 6 194      19.018  11.282  17.116  0.00  0.00      C1   N
ATOM   1493  CA  ALA 6 194      18.517  11.775  15.828  0.00  0.00      C1   C
ATOM   1494  C   ALA 6 194      19.456  11.548  14.665  0.00  0.00      C1   C
ATOM   1495  O   ALA 6 194      20.693  11.740  14.745  0.00  0.00      C1   O
ATOM   1496  CB  ALA 6 194      18.020  13.209  15.961  0.00  0.00      C1   C
ATOM   1497  N   GLY 6 195      18.850  11.291  13.467  0.00  0.00      C1   N
ATOM   1498  CA  GLY 6 195      19.438  11.331  12.157  0.00  0.00      C1   C
ATOM   1499  C   GLY 6 195      19.007  12.615  11.346  0.00  0.00      C1   C
ATOM   1500  O   GLY 6 195      18.010  13.239  11.666  0.00  0.00      C1   O
ATOM   1501  N   THR 6 196      19.833  13.024  10.360  0.00  0.00      C1   N
ATOM   1502  CA  THR 6 196      19.736  14.201   9.429  0.00  0.00      C1   C
ATOM   1503  C   THR 6 196      18.333  14.277   8.784  0.00  0.00      C1   C
ATOM   1504  O   THR 6 196      18.073  13.400   7.970  0.00  0.00      C1   O
ATOM   1505  CB  THR 6 196      20.872  14.235   8.383  0.00  0.00      C1   C
ATOM   1506  OG1 THR 6 196      22.099  13.747   8.882  0.00  0.00      C1   O
ATOM   1507  CG2 THR 6 196      21.161  15.719   8.021  0.00  0.00      C1   C
ATOM   1508  N   ASP 6 197      17.477  15.313   9.082  0.00  0.00      C1   N
ATOM   1509  CA  ASP 6 197      16.053  15.371   8.534  0.00  0.00      C1   C
ATOM   1510  C   ASP 6 197      16.012  15.972   7.085  0.00  0.00      C1   C
ATOM   1511  O   ASP 6 197      15.016  16.585   6.769  0.00  0.00      C1   O
ATOM   1512  CB  ASP 6 197      14.994  15.861   9.514  0.00  0.00      C1   C
ATOM   1513  CG  ASP 6 197      15.227  17.257  10.172  0.00  0.00      C1   C
ATOM   1514  OD1 ASP 6 197      16.386  17.759  10.111  0.00  0.00      C1   O
ATOM   1515  OD2 ASP 6 197      14.330  17.692  10.928  0.00  0.00      C1   O
ATOM   1516  N   THR 6 198      17.084  15.888   6.235  0.00  0.00      C1   N
ATOM   1517  CA  THR 6 198      17.177  16.283   4.825  0.00  0.00      C1   C
ATOM   1518  C   THR 6 198      16.128  15.674   3.872  0.00  0.00      C1   C
ATOM   1519  O   THR 6 198      15.691  14.484   3.987  0.00  0.00      C1   O
ATOM   1520  CB  THR 6 198      18.554  16.139   4.235  0.00  0.00      C1   C
ATOM   1521  OG1 THR 6 198      19.226  15.099   4.917  0.00  0.00      C1   O
ATOM   1522  CG2 THR 6 198      19.449  17.373   4.564  0.00  0.00      C1   C
ATOM   1523  N   THR 6 199      15.758  16.472   2.873  0.00  0.00      C1   N
ATOM   1524  CA  THR 6 199      14.991  15.993   1.751  0.00  0.00      C1   C
ATOM   1525  C   THR 6 199      15.955  15.404   0.768  0.00  0.00      C1   C
ATOM   1526  O   THR 6 199      17.011  15.921   0.367  0.00  0.00      C1   O
ATOM   1527  CB  THR 6 199      14.118  17.145   1.139  0.00  0.00      C1   C
ATOM   1528  OG1 THR 6 199      13.685  18.073   2.113  0.00  0.00      C1   O
ATOM   1529  CG2 THR 6 199      12.903  16.475   0.534  0.00  0.00      C1   C
ATOM   1530  N   ILE 6 200      15.560  14.176   0.325  0.00  0.00      C1   N
ATOM   1531  CA  ILE 6 200      16.423  13.236  -0.512  0.00  0.00      C1   C
ATOM   1532  C   ILE 6 200      16.121  13.405  -2.011  0.00  0.00      C1   C
ATOM   1533  O   ILE 6 200      15.321  12.724  -2.614  0.00  0.00      C1   O
ATOM   1534  CB  ILE 6 200      16.432  11.822   0.122  0.00  0.00      C1   C
ATOM   1535  CG1 ILE 6 200      16.755  11.906   1.668  0.00  0.00      C1   C
ATOM   1536  CG2 ILE 6 200      17.286  10.814  -0.697  0.00  0.00      C1   C
ATOM   1537  CD1 ILE 6 200      18.128  12.480   1.940  0.00  0.00      C1   C
ATOM   1538  N   THR 6 201      16.843  14.355  -2.623  0.00  0.00      C1   N
ATOM   1539  CA  THR 6 201      16.701  14.863  -3.998  0.00  0.00      C1   C
ATOM   1540  C   THR 6 201      16.490  13.764  -5.064  0.00  0.00      C1   C
ATOM   1541  O   THR 6 201      15.728  13.939  -6.037  0.00  0.00      C1   O
ATOM   1542  CB  THR 6 201      18.019  15.599  -4.378  0.00  0.00      C1   C
ATOM   1543  OG1 THR 6 201      18.027  16.898  -3.889  0.00  0.00      C1   O
ATOM   1544  CG2 THR 6 201      18.207  15.886  -5.810  0.00  0.00      C1   C
ATOM   1545  N   VAL 6 202      17.248  12.629  -4.997  0.00  0.00      C1   N
ATOM   1546  CA  VAL 6 202      17.128  11.513  -5.965  0.00  0.00      C1   C
ATOM   1547  C   VAL 6 202      15.714  10.946  -6.103  0.00  0.00      C1   C
ATOM   1548  O   VAL 6 202      15.358  10.677  -7.265  0.00  0.00      C1   O
ATOM   1549  CB  VAL 6 202      18.136  10.352  -5.635  0.00  0.00      C1   C
ATOM   1550  CG1 VAL 6 202      17.857   8.930  -6.054  0.00  0.00      C1   C
ATOM   1551  CG2 VAL 6 202      19.448  10.768  -6.258  0.00  0.00      C1   C
ATOM   1552  N   ASN 6 203      14.997  10.798  -4.992  0.00  0.00      C1   N
ATOM   1553  CA  ASN 6 203      13.589  10.478  -4.916  0.00  0.00      C1   C
ATOM   1554  C   ASN 6 203      12.768  11.567  -5.594  0.00  0.00      C1   C
ATOM   1555  O   ASN 6 203      11.929  11.176  -6.444  0.00  0.00      C1   O
ATOM   1556  CB  ASN 6 203      13.321  10.123  -3.487  0.00  0.00      C1   C
ATOM   1557  CG  ASN 6 203      14.154   9.033  -2.703  0.00  0.00      C1   C
ATOM   1558  OD1 ASN 6 203      15.320   8.866  -3.013  0.00  0.00      C1   O
ATOM   1559  ND2 ASN 6 203      13.567   8.243  -1.820  0.00  0.00      C1   N
ATOM   1560  N   VAL 6 204      12.923  12.851  -5.262  0.00  0.00      C1   N
ATOM   1561  CA  VAL 6 204      12.210  13.937  -5.884  0.00  0.00      C1   C
ATOM   1562  C   VAL 6 204      12.474  13.897  -7.437  0.00  0.00      C1   C
ATOM   1563  O   VAL 6 204      11.588  14.177  -8.242  0.00  0.00      C1   O
ATOM   1564  CB  VAL 6 204      12.618  15.217  -5.191  0.00  0.00      C1   C
ATOM   1565  CG1 VAL 6 204      11.476  16.257  -5.386  0.00  0.00      C1   C
ATOM   1566  CG2 VAL 6 204      12.923  15.045  -3.693  0.00  0.00      C1   C
ATOM   1567  N   LEU 6 205      13.719  13.606  -7.826  0.00  0.00      C1   N
ATOM   1568  CA  LEU 6 205      14.056  13.535  -9.294  0.00  0.00      C1   C
ATOM   1569  C   LEU 6 205      13.417  12.322  -9.974  0.00  0.00      C1   C
ATOM   1570  O   LEU 6 205      12.949  12.453 -11.103  0.00  0.00      C1   O
ATOM   1571  CB  LEU 6 205      15.589  13.578  -9.602  0.00  0.00      C1   C
ATOM   1572  CG  LEU 6 205      16.050  15.029  -9.740  0.00  0.00      C1   C
ATOM   1573  CD1 LEU 6 205      17.556  15.185  -9.374  0.00  0.00      C1   C
ATOM   1574  CD2 LEU 6 205      15.516  15.663 -11.099  0.00  0.00      C1   C
ATOM   1575  N   ALA 6 206      13.309  11.155  -9.313  0.00  0.00      C1   N
ATOM   1576  CA  ALA 6 206      12.558  10.028  -9.792  0.00  0.00      C1   C
ATOM   1577  C   ALA 6 206      11.040  10.372 -10.002  0.00  0.00      C1   C
ATOM   1578  O   ALA 6 206      10.476  10.085 -11.067  0.00  0.00      C1   O
ATOM   1579  CB  ALA 6 206      12.713   8.882  -8.799  0.00  0.00      C1   C
ATOM   1580  N   TRP 6 207      10.373  11.045  -9.041  0.00  0.00      C1   N
ATOM   1581  CA  TRP 6 207       9.029  11.532  -8.931  0.00  0.00      C1   C
ATOM   1582  C   TRP 6 207       8.689  12.527 -10.053  0.00  0.00      C1   C
ATOM   1583  O   TRP 6 207       7.675  12.412 -10.684  0.00  0.00      C1   O
ATOM   1584  CB  TRP 6 207       8.852  12.059  -7.535  0.00  0.00      C1   C
ATOM   1585  CG  TRP 6 207       7.640  12.944  -7.281  0.00  0.00      C1   C
ATOM   1586  CD1 TRP 6 207       6.445  12.412  -6.891  0.00  0.00      C1   C
ATOM   1587  CD2 TRP 6 207       7.525  14.361  -7.000  0.00  0.00      C1   C
ATOM   1588  NE1 TRP 6 207       5.634  13.433  -6.428  0.00  0.00      C1   N
ATOM   1589  CE2 TRP 6 207       6.258  14.669  -6.551  0.00  0.00      C1   C
ATOM   1590  CE3 TRP 6 207       8.395  15.476  -7.060  0.00  0.00      C1   C
ATOM   1591  CZ2 TRP 6 207       5.808  15.956  -6.331  0.00  0.00      C1   C
ATOM   1592  CZ3 TRP 6 207       8.017  16.826  -6.789  0.00  0.00      C1   C
ATOM   1593  CH2 TRP 6 207       6.680  17.094  -6.436  0.00  0.00      C1   C
ATOM   1594  N   LEU 6 208       9.578  13.542 -10.346  0.00  0.00      C1   N
ATOM   1595  CA  LEU 6 208       9.576  14.311 -11.648  0.00  0.00      C1   C
ATOM   1596  C   LEU 6 208       9.654  13.556 -12.941  0.00  0.00      C1   C
ATOM   1597  O   LEU 6 208       8.838  13.787 -13.840  0.00  0.00      C1   O
ATOM   1598  CB  LEU 6 208      10.590  15.479 -11.444  0.00  0.00      C1   C
ATOM   1599  CG  LEU 6 208      10.321  16.544 -10.265  0.00  0.00      C1   C
ATOM   1600  CD1 LEU 6 208      11.455  17.613 -10.169  0.00  0.00      C1   C
ATOM   1601  CD2 LEU 6 208       8.950  17.160 -10.335  0.00  0.00      C1   C
ATOM   1602  N   TYR 6 209      10.652  12.636 -13.053  0.00  0.00      C1   N
ATOM   1603  CA  TYR 6 209      10.615  11.703 -14.156  0.00  0.00      C1   C
ATOM   1604  C   TYR 6 209       9.320  10.888 -14.398  0.00  0.00      C1   C
ATOM   1605  O   TYR 6 209       8.754  10.911 -15.511  0.00  0.00      C1   O
ATOM   1606  CB  TYR 6 209      11.896  10.760 -14.297  0.00  0.00      C1   C
ATOM   1607  CG  TYR 6 209      13.211  11.429 -14.745  0.00  0.00      C1   C
ATOM   1608  CD1 TYR 6 209      13.370  11.973 -16.010  0.00  0.00      C1   C
ATOM   1609  CD2 TYR 6 209      14.369  11.412 -13.857  0.00  0.00      C1   C
ATOM   1610  CE1 TYR 6 209      14.558  12.597 -16.418  0.00  0.00      C1   C
ATOM   1611  CE2 TYR 6 209      15.489  12.239 -14.196  0.00  0.00      C1   C
ATOM   1612  CZ  TYR 6 209      15.578  12.700 -15.502  0.00  0.00      C1   C
ATOM   1613  OH  TYR 6 209      16.737  13.262 -15.951  0.00  0.00      C1   O
ATOM   1614  N   ALA 6 210       8.741  10.278 -13.329  0.00  0.00      C1   N
ATOM   1615  CA  ALA 6 210       7.431   9.546 -13.207  0.00  0.00      C1   C
ATOM   1616  C   ALA 6 210       6.251  10.429 -13.638  0.00  0.00      C1   C
ATOM   1617  O   ALA 6 210       5.324   9.898 -14.307  0.00  0.00      C1   O
ATOM   1618  CB  ALA 6 210       7.219   8.846 -11.828  0.00  0.00      C1   C
ATOM   1619  N   ALA 6 211       6.253  11.716 -13.221  0.00  0.00      C1   N
ATOM   1620  CA  ALA 6 211       5.251  12.713 -13.596  0.00  0.00      C1   C
ATOM   1621  C   ALA 6 211       5.206  12.922 -15.216  0.00  0.00      C1   C
ATOM   1622  O   ALA 6 211       4.195  12.931 -15.839  0.00  0.00      C1   O
ATOM   1623  CB  ALA 6 211       5.445  13.974 -12.848  0.00  0.00      C1   C
ATOM   1624  N   VAL 6 212       6.402  12.997 -15.820  0.00  0.00      C1   N
ATOM   1625  CA  VAL 6 212       6.641  13.120 -17.289  0.00  0.00      C1   C
ATOM   1626  C   VAL 6 212       6.320  11.825 -17.992  0.00  0.00      C1   C
ATOM   1627  O   VAL 6 212       5.667  11.925 -19.023  0.00  0.00      C1   O
ATOM   1628  CB  VAL 6 212       8.072  13.609 -17.568  0.00  0.00      C1   C
ATOM   1629  CG1 VAL 6 212       8.801  12.982 -18.728  0.00  0.00      C1   C
ATOM   1630  CG2 VAL 6 212       8.109  15.156 -17.686  0.00  0.00      C1   C
ATOM   1631  N   ILE 6 213       6.701  10.630 -17.507  0.00  0.00      C1   N
ATOM   1632  CA  ILE 6 213       6.189   9.328 -18.013  0.00  0.00      C1   C
ATOM   1633  C   ILE 6 213       4.638   9.228 -18.020  0.00  0.00      C1   C
ATOM   1634  O   ILE 6 213       3.996   8.730 -18.976  0.00  0.00      C1   O
ATOM   1635  CB  ILE 6 213       6.728   8.168 -17.185  0.00  0.00      C1   C
ATOM   1636  CG1 ILE 6 213       8.228   8.080 -17.562  0.00  0.00      C1   C
ATOM   1637  CG2 ILE 6 213       5.911   6.822 -17.259  0.00  0.00      C1   C
ATOM   1638  CD1 ILE 6 213       8.549   7.461 -18.987  0.00  0.00      C1   C
ATOM   1639  N   ASN 6 214       3.939   9.735 -16.999  0.00  0.00      C1   N
ATOM   1640  CA  ASN 6 214       2.487   9.884 -16.941  0.00  0.00      C1   C
ATOM   1641  C   ASN 6 214       1.972  11.149 -17.725  0.00  0.00      C1   C
ATOM   1642  O   ASN 6 214       0.953  11.642 -17.355  0.00  0.00      C1   O
ATOM   1643  CB  ASN 6 214       2.050   9.836 -15.428  0.00  0.00      C1   C
ATOM   1644  CG  ASN 6 214       2.317   8.472 -14.916  0.00  0.00      C1   C
ATOM   1645  OD1 ASN 6 214       2.640   7.482 -15.577  0.00  0.00      C1   O
ATOM   1646  ND2 ASN 6 214       2.057   8.316 -13.696  0.00  0.00      C1   N
ATOM   1647  N   GLY 6 215       2.778  11.791 -18.517  0.00  0.00      C1   N
ATOM   1648  CA  GLY 6 215       2.342  12.872 -19.372  0.00  0.00      C1   C
ATOM   1649  C   GLY 6 215       1.802  14.115 -18.767  0.00  0.00      C1   C
ATOM   1650  O   GLY 6 215       0.844  14.742 -19.253  0.00  0.00      C1   O
ATOM   1651  N   ASP 6 216       2.409  14.498 -17.607  0.00  0.00      C1   N
ATOM   1652  CA  ASP 6 216       2.320  15.830 -17.053  0.00  0.00      C1   C
ATOM   1653  C   ASP 6 216       3.705  16.504 -17.398  0.00  0.00      C1   C
ATOM   1654  O   ASP 6 216       4.725  15.852 -17.275  0.00  0.00      C1   O
ATOM   1655  CB  ASP 6 216       1.891  15.901 -15.606  0.00  0.00      C1   C
ATOM   1656  CG  ASP 6 216       1.595  17.359 -15.042  0.00  0.00      C1   C
ATOM   1657  OD1 ASP 6 216       1.427  17.446 -13.813  0.00  0.00      C1   O
ATOM   1658  OD2 ASP 6 216       1.586  18.389 -15.779  0.00  0.00      C1   O
ATOM   1659  N   ARG 6 217       3.715  17.792 -17.652  0.00  0.00      C1   N
ATOM   1660  CA  ARG 6 217       4.996  18.529 -17.915  0.00  0.00      C1   C
ATOM   1661  C   ARG 6 217       4.968  19.939 -17.372  0.00  0.00      C1   C
ATOM   1662  O   ARG 6 217       5.960  20.583 -17.676  0.00  0.00      C1   O
ATOM   1663  CB  ARG 6 217       5.126  18.656 -19.451  0.00  0.00      C1   C
ATOM   1664  CG  ARG 6 217       5.200  17.309 -20.137  0.00  0.00      C1   C
ATOM   1665  CD  ARG 6 217       5.679  17.400 -21.635  0.00  0.00      C1   C
ATOM   1666  NE  ARG 6 217       7.110  17.519 -21.955  0.00  0.00      C1   N
ATOM   1667  CZ  ARG 6 217       7.958  16.530 -21.942  0.00  0.00      C1   C
ATOM   1668  NH1 ARG 6 217       9.184  16.629 -22.407  0.00  0.00      C1   N
ATOM   1669  NH2 ARG 6 217       7.610  15.289 -21.581  0.00  0.00      C1   N
ATOM   1670  N   TRP 6 218       3.985  20.488 -16.638  0.00  0.00      C1   N
ATOM   1671  CA  TRP 6 218       3.913  21.905 -16.388  0.00  0.00      C1   C
ATOM   1672  C   TRP 6 218       5.144  22.487 -15.683  0.00  0.00      C1   C
ATOM   1673  O   TRP 6 218       5.597  23.582 -16.065  0.00  0.00      C1   O
ATOM   1674  CB  TRP 6 218       2.651  22.310 -15.538  0.00  0.00      C1   C
ATOM   1675  CG  TRP 6 218       2.508  22.084 -14.064  0.00  0.00      C1   C
ATOM   1676  CD1 TRP 6 218       1.842  21.089 -13.421  0.00  0.00      C1   C
ATOM   1677  CD2 TRP 6 218       3.194  22.768 -12.924  0.00  0.00      C1   C
ATOM   1678  NE1 TRP 6 218       2.051  21.136 -12.055  0.00  0.00      C1   N
ATOM   1679  CE2 TRP 6 218       2.959  22.118 -11.688  0.00  0.00      C1   C
ATOM   1680  CE3 TRP 6 218       4.067  23.855 -12.831  0.00  0.00      C1   C
ATOM   1681  CZ2 TRP 6 218       3.477  22.499 -10.504  0.00  0.00      C1   C
ATOM   1682  CZ3 TRP 6 218       4.529  24.359 -11.646  0.00  0.00      C1   C
ATOM   1683  CH2 TRP 6 218       4.251  23.640 -10.472  0.00  0.00      C1   C
ATOM   1684  N   PHE 6 219       5.677  21.828 -14.680  0.00  0.00      C1   N
ATOM   1685  CA  PHE 6 219       6.956  22.043 -13.940  0.00  0.00      C1   C
ATOM   1686  C   PHE 6 219       8.198  22.137 -14.812  0.00  0.00      C1   C
ATOM   1687  O   PHE 6 219       9.214  22.596 -14.314  0.00  0.00      C1   O
ATOM   1688  CB  PHE 6 219       7.001  20.856 -12.975  0.00  0.00      C1   C
ATOM   1689  CG  PHE 6 219       6.991  19.438 -13.560  0.00  0.00      C1   C
ATOM   1690  CD1 PHE 6 219       8.286  18.901 -13.815  0.00  0.00      C1   C
ATOM   1691  CD2 PHE 6 219       5.844  18.620 -13.769  0.00  0.00      C1   C
ATOM   1692  CE1 PHE 6 219       8.500  17.556 -14.271  0.00  0.00      C1   C
ATOM   1693  CE2 PHE 6 219       6.051  17.312 -14.103  0.00  0.00      C1   C
ATOM   1694  CZ  PHE 6 219       7.348  16.779 -14.356  0.00  0.00      C1   C
ATOM   1695  N   LEU 6 220       8.247  21.761 -16.116  0.00  0.00      C1   N
ATOM   1696  CA  LEU 6 220       9.422  21.805 -17.013  0.00  0.00      C1   C
ATOM   1697  C   LEU 6 220      10.037  23.166 -17.298  0.00  0.00      C1   C
ATOM   1698  O   LEU 6 220       9.288  24.104 -17.701  0.00  0.00      C1   O
ATOM   1699  CB  LEU 6 220       9.194  20.898 -18.280  0.00  0.00      C1   C
ATOM   1700  CG  LEU 6 220       9.075  19.401 -17.895  0.00  0.00      C1   C
ATOM   1701  CD1 LEU 6 220       8.903  18.650 -19.199  0.00  0.00      C1   C
ATOM   1702  CD2 LEU 6 220      10.323  18.860 -17.311  0.00  0.00      C1   C
ATOM   1703  N   ASN 6 221      11.348  23.379 -17.055  0.00  0.00      C1   N
ATOM   1704  CA  ASN 6 221      11.918  24.725 -17.044  0.00  0.00      C1   C
ATOM   1705  C   ASN 6 221      12.220  25.186 -18.518  0.00  0.00      C1   C
ATOM   1706  O   ASN 6 221      12.639  24.377 -19.281  0.00  0.00      C1   O
ATOM   1707  CB  ASN 6 221      13.172  24.830 -16.154  0.00  0.00      C1   C
ATOM   1708  CG  ASN 6 221      13.417  26.278 -15.838  0.00  0.00      C1   C
ATOM   1709  OD1 ASN 6 221      14.118  26.962 -16.547  0.00  0.00      C1   O
ATOM   1710  ND2 ASN 6 221      12.622  26.837 -14.931  0.00  0.00      C1   N
ATOM   1711  N   ARG 6 222      12.019  26.452 -18.851  0.00  0.00      C1   N
ATOM   1712  CA  ARG 6 222      12.395  27.060 -20.112  0.00  0.00      C1   C
ATOM   1713  C   ARG 6 222      13.946  27.013 -20.349  0.00  0.00      C1   C
ATOM   1714  O   ARG 6 222      14.398  27.146 -21.543  0.00  0.00      C1   O
ATOM   1715  CB  ARG 6 222      11.867  28.467 -20.118  0.00  0.00      C1   C
ATOM   1716  CG  ARG 6 222      10.411  28.526 -20.564  0.00  0.00      C1   C
ATOM   1717  CD  ARG 6 222       9.734  29.877 -20.180  0.00  0.00      C1   C
ATOM   1718  NE  ARG 6 222       8.283  29.860 -19.899  0.00  0.00      C1   N
ATOM   1719  CZ  ARG 6 222       7.387  30.835 -19.717  0.00  0.00      C1   C
ATOM   1720  NH1 ARG 6 222       7.834  32.061 -19.681  0.00  0.00      C1   N
ATOM   1721  NH2 ARG 6 222       6.115  30.619 -19.629  0.00  0.00      C1   N
ATOM   1722  N   PHE 6 223      14.804  26.861 -19.350  0.00  0.00      C1   N
ATOM   1723  CA  PHE 6 223      16.277  26.631 -19.492  0.00  0.00      C1   C
ATOM   1724  C   PHE 6 223      16.856  25.518 -18.651  0.00  0.00      C1   C
ATOM   1725  O   PHE 6 223      16.204  24.875 -17.906  0.00  0.00      C1   O
ATOM   1726  CB  PHE 6 223      16.932  27.947 -19.234  0.00  0.00      C1   C
ATOM   1727  CG  PHE 6 223      16.417  29.164 -20.022  0.00  0.00      C1   C
ATOM   1728  CD1 PHE 6 223      15.389  29.968 -19.524  0.00  0.00      C1   C
ATOM   1729  CD2 PHE 6 223      17.075  29.495 -21.177  0.00  0.00      C1   C
ATOM   1730  CE1 PHE 6 223      15.047  31.084 -20.287  0.00  0.00      C1   C
ATOM   1731  CE2 PHE 6 223      16.734  30.629 -21.923  0.00  0.00      C1   C
ATOM   1732  CZ  PHE 6 223      15.645  31.366 -21.491  0.00  0.00      C1   C
ATOM   1733  N   THR 6 224      18.183  25.279 -18.799  0.00  0.00      C1   N
ATOM   1734  CA  THR 6 224      18.908  24.272 -17.962  0.00  0.00      C1   C
ATOM   1735  C   THR 6 224      19.789  24.954 -16.895  0.00  0.00      C1   C
ATOM   1736  O   THR 6 224      20.049  26.171 -16.918  0.00  0.00      C1   O
ATOM   1737  CB  THR 6 224      19.601  23.197 -18.763  0.00  0.00      C1   C
ATOM   1738  OG1 THR 6 224      19.909  22.095 -17.831  0.00  0.00      C1   O
ATOM   1739  CG2 THR 6 224      20.910  23.634 -19.368  0.00  0.00      C1   C
ATOM   1740  N   THR 6 225      20.412  24.152 -16.009  0.00  0.00      C1   N
ATOM   1741  CA  THR 6 225      21.330  24.632 -14.963  0.00  0.00      C1   C
ATOM   1742  C   THR 6 225      22.562  23.713 -14.721  0.00  0.00      C1   C
ATOM   1743  O   THR 6 225      22.602  22.586 -15.205  0.00  0.00      C1   O
ATOM   1744  CB  THR 6 225      20.469  24.864 -13.697  0.00  0.00      C1   C
ATOM   1745  OG1 THR 6 225      21.138  25.843 -12.959  0.00  0.00      C1   O
ATOM   1746  CG2 THR 6 225      20.246  23.607 -12.774  0.00  0.00      C1   C
ATOM   1747  N   THR 6 226      23.547  24.205 -13.963  0.00  0.00      C1   N
ATOM   1748  CA  THR 6 226      24.696  23.407 -13.585  0.00  0.00      C1   C
ATOM   1749  C   THR 6 226      24.616  22.664 -12.233  0.00  0.00      C1   C
ATOM   1750  O   THR 6 226      23.693  22.953 -11.407  0.00  0.00      C1   O
ATOM   1751  CB  THR 6 226      26.083  24.157 -13.793  0.00  0.00      C1   C
ATOM   1752  OG1 THR 6 226      25.970  25.377 -13.014  0.00  0.00      C1   O
ATOM   1753  CG2 THR 6 226      26.332  24.457 -15.247  0.00  0.00      C1   C
ATOM   1754  N   LEU 6 227      25.550  21.760 -12.060  0.00  0.00      C1   N
ATOM   1755  CA  LEU 6 227      25.756  20.814 -10.923  0.00  0.00      C1   C
ATOM   1756  C   LEU 6 227      25.821  21.573  -9.520  0.00  0.00      C1   C
ATOM   1757  O   LEU 6 227      25.018  21.597  -8.636  0.00  0.00      C1   O
ATOM   1758  CB  LEU 6 227      26.851  19.779 -11.212  0.00  0.00      C1   C
ATOM   1759  CG  LEU 6 227      26.898  18.486 -10.283  0.00  0.00      C1   C
ATOM   1760  CD1 LEU 6 227      27.757  18.562  -9.016  0.00  0.00      C1   C
ATOM   1761  CD2 LEU 6 227      25.453  18.098  -9.810  0.00  0.00      C1   C
ATOM   1762  N   ASN 6 228      26.921  22.366  -9.434  0.00  0.00      C1   N
ATOM   1763  CA  ASN 6 228      27.257  23.098  -8.200  0.00  0.00      C1   C
ATOM   1764  C   ASN 6 228      26.297  24.256  -7.972  0.00  0.00      C1   C
ATOM   1765  O   ASN 6 228      25.969  24.465  -6.795  0.00  0.00      C1   O
ATOM   1766  CB  ASN 6 228      28.819  23.591  -8.300  0.00  0.00      C1   C
ATOM   1767  CG  ASN 6 228      29.647  22.359  -8.104  0.00  0.00      C1   C
ATOM   1768  ND2 ASN 6 228      29.755  21.367  -8.949  0.00  0.00      C1   N
ATOM   1769  OD1 ASN 6 228      30.146  22.126  -6.991  0.00  0.00      C1   O
ATOM   1770  N   ASP 6 229      25.803  25.013  -8.994  0.00  0.00      C1   N
ATOM   1771  CA  ASP 6 229      24.579  25.871  -8.870  0.00  0.00      C1   C
ATOM   1772  C   ASP 6 229      23.381  25.297  -8.093  0.00  0.00      C1   C
ATOM   1773  O   ASP 6 229      22.963  25.880  -7.068  0.00  0.00      C1   O
ATOM   1774  CB  ASP 6 229      24.243  26.391 -10.329  0.00  0.00      C1   C
ATOM   1775  CG  ASP 6 229      23.159  27.476 -10.535  0.00  0.00      C1   C
ATOM   1776  OD1 ASP 6 229      23.451  28.339 -11.402  0.00  0.00      C1   O
ATOM   1777  OD2 ASP 6 229      22.178  27.690  -9.796  0.00  0.00      C1   O
ATOM   1778  N   PHE 6 230      22.865  24.201  -8.603  0.00  0.00      C1   N
ATOM   1779  CA  PHE 6 230      21.777  23.331  -8.047  0.00  0.00      C1   C
ATOM   1780  C   PHE 6 230      22.141  22.909  -6.645  0.00  0.00      C1   C
ATOM   1781  O   PHE 6 230      21.381  23.219  -5.698  0.00  0.00      C1   O
ATOM   1782  CB  PHE 6 230      21.353  22.345  -9.092  0.00  0.00      C1   C
ATOM   1783  CG  PHE 6 230      20.480  21.318  -8.463  0.00  0.00      C1   C
ATOM   1784  CD1 PHE 6 230      19.183  21.627  -8.399  0.00  0.00      C1   C
ATOM   1785  CD2 PHE 6 230      20.981  20.145  -7.805  0.00  0.00      C1   C
ATOM   1786  CE1 PHE 6 230      18.335  20.885  -7.484  0.00  0.00      C1   C
ATOM   1787  CE2 PHE 6 230      20.136  19.360  -7.037  0.00  0.00      C1   C
ATOM   1788  CZ  PHE 6 230      18.810  19.748  -6.848  0.00  0.00      C1   C
ATOM   1789  N   ASN 6 231      23.303  22.303  -6.415  0.00  0.00      C1   N
ATOM   1790  CA  ASN 6 231      23.845  21.987  -5.119  0.00  0.00      C1   C
ATOM   1791  C   ASN 6 231      23.963  23.107  -4.052  0.00  0.00      C1   C
ATOM   1792  O   ASN 6 231      23.563  22.777  -2.890  0.00  0.00      C1   O
ATOM   1793  CB  ASN 6 231      25.158  21.192  -5.182  0.00  0.00      C1   C
ATOM   1794  CG  ASN 6 231      24.919  19.818  -5.730  0.00  0.00      C1   C
ATOM   1795  OD1 ASN 6 231      23.765  19.392  -6.011  0.00  0.00      C1   O
ATOM   1796  ND2 ASN 6 231      25.905  19.079  -6.044  0.00  0.00      C1   N
ATOM   1797  N   LEU 6 232      24.167  24.375  -4.450  0.00  0.00      C1   N
ATOM   1798  CA  LEU 6 232      24.030  25.527  -3.538  0.00  0.00      C1   C
ATOM   1799  C   LEU 6 232      22.586  25.954  -3.300  0.00  0.00      C1   C
ATOM   1800  O   LEU 6 232      22.237  26.513  -2.249  0.00  0.00      C1   O
ATOM   1801  CB  LEU 6 232      24.865  26.762  -3.851  0.00  0.00      C1   C
ATOM   1802  CG  LEU 6 232      26.369  26.561  -3.807  0.00  0.00      C1   C
ATOM   1803  CD1 LEU 6 232      27.218  27.776  -3.974  0.00  0.00      C1   C
ATOM   1804  CD2 LEU 6 232      26.772  25.895  -2.462  0.00  0.00      C1   C
ATOM   1805  N   VAL 6 233      21.645  25.770  -4.275  0.00  0.00      C1   N
ATOM   1806  CA  VAL 6 233      20.167  25.869  -4.009  0.00  0.00      C1   C
ATOM   1807  C   VAL 6 233      19.724  24.839  -2.994  0.00  0.00      C1   C
ATOM   1808  O   VAL 6 233      19.089  25.129  -1.951  0.00  0.00      C1   O
ATOM   1809  CB  VAL 6 233      19.279  25.900  -5.241  0.00  0.00      C1   C
ATOM   1810  CG1 VAL 6 233      17.802  26.188  -4.920  0.00  0.00      C1   C
ATOM   1811  CG2 VAL 6 233      19.645  27.127  -6.205  0.00  0.00      C1   C
ATOM   1812  N   ALA 6 234      19.941  23.536  -3.229  0.00  0.00      C1   N
ATOM   1813  CA  ALA 6 234      19.755  22.453  -2.316  0.00  0.00      C1   C
ATOM   1814  C   ALA 6 234      20.442  22.698  -0.930  0.00  0.00      C1   C
ATOM   1815  O   ALA 6 234      19.764  22.490   0.085  0.00  0.00      C1   O
ATOM   1816  CB  ALA 6 234      20.422  21.156  -2.902  0.00  0.00      C1   C
ATOM   1817  N   MET 6 235      21.688  23.254  -0.803  0.00  0.00      C1   N
ATOM   1818  CA  MET 6 235      22.292  23.674   0.449  0.00  0.00      C1   C
ATOM   1819  C   MET 6 235      21.441  24.839   1.201  0.00  0.00      C1   C
ATOM   1820  O   MET 6 235      21.412  24.808   2.447  0.00  0.00      C1   O
ATOM   1821  CB  MET 6 235      23.763  24.195   0.148  0.00  0.00      C1   C
ATOM   1822  CG  MET 6 235      24.425  24.661   1.443  0.00  0.00      C1   C
ATOM   1823  SD  MET 6 235      24.735  23.529   2.837  0.00  0.00      C1   S
ATOM   1824  CE  MET 6 235      25.577  24.788   3.833  0.00  0.00      C1   C
ATOM   1825  N   LYS 6 236      20.753  25.703   0.501  0.00  0.00      C1   N
ATOM   1826  CA  LYS 6 236      19.848  26.696   1.105  0.00  0.00      C1   C
ATOM   1827  C   LYS 6 236      18.498  26.070   1.543  0.00  0.00      C1   C
ATOM   1828  O   LYS 6 236      17.894  26.503   2.522  0.00  0.00      C1   O
ATOM   1829  CB  LYS 6 236      19.781  27.814   0.103  0.00  0.00      C1   C
ATOM   1830  CG  LYS 6 236      18.992  29.050   0.636  0.00  0.00      C1   C
ATOM   1831  CD  LYS 6 236      18.941  30.161  -0.406  0.00  0.00      C1   C
ATOM   1832  CE  LYS 6 236      17.805  31.087  -0.051  0.00  0.00      C1   C
ATOM   1833  NZ  LYS 6 236      17.338  31.929  -1.138  0.00  0.00      C1   N
ATOM   1834  N   TYR 6 237      17.888  25.120   0.803  0.00  0.00      C1   N
ATOM   1835  CA  TYR 6 237      16.507  24.608   1.105  0.00  0.00      C1   C
ATOM   1836  C   TYR 6 237      16.537  23.197   1.819  0.00  0.00      C1   C
ATOM   1837  O   TYR 6 237      15.478  22.643   2.063  0.00  0.00      C1   O
ATOM   1838  CB  TYR 6 237      15.500  24.672  -0.075  0.00  0.00      C1   C
ATOM   1839  CG  TYR 6 237      15.349  26.046  -0.711  0.00  0.00      C1   C
ATOM   1840  CD1 TYR 6 237      15.899  26.355  -1.960  0.00  0.00      C1   C
ATOM   1841  CD2 TYR 6 237      14.589  27.028  -0.038  0.00  0.00      C1   C
ATOM   1842  CE1 TYR 6 237      15.812  27.688  -2.442  0.00  0.00      C1   C
ATOM   1843  CE2 TYR 6 237      14.456  28.346  -0.516  0.00  0.00      C1   C
ATOM   1844  CZ  TYR 6 237      15.133  28.745  -1.724  0.00  0.00      C1   C
ATOM   1845  OH  TYR 6 237      14.920  29.963  -2.254  0.00  0.00      C1   O
ATOM   1846  N   ASN 6 238      17.717  22.747   2.345  0.00  0.00      C1   N
ATOM   1847  CA  ASN 6 238      17.899  21.516   3.156  0.00  0.00      C1   C
ATOM   1848  C   ASN 6 238      17.640  20.148   2.274  0.00  0.00      C1   C
ATOM   1849  O   ASN 6 238      16.756  19.311   2.613  0.00  0.00      C1   O
ATOM   1850  CB  ASN 6 238      17.019  21.552   4.423  0.00  0.00      C1   C
ATOM   1851  CG  ASN 6 238      17.569  20.516   5.437  0.00  0.00      C1   C
ATOM   1852  ND2 ASN 6 238      16.817  19.551   5.845  0.00  0.00      C1   N
ATOM   1853  OD1 ASN 6 238      18.701  20.624   5.963  0.00  0.00      C1   O
ATOM   1854  N   TYR 6 239      18.278  20.080   1.092  0.00  0.00      C1   N
ATOM   1855  CA  TYR 6 239      18.160  18.951   0.171  0.00  0.00      C1   C
ATOM   1856  C   TYR 6 239      19.566  18.257   0.047  0.00  0.00      C1   C
ATOM   1857  O   TYR 6 239      20.588  18.958  -0.126  0.00  0.00      C1   O
ATOM   1858  CB  TYR 6 239      17.640  19.510  -1.211  0.00  0.00      C1   C
ATOM   1859  CG  TYR 6 239      16.088  19.551  -1.279  0.00  0.00      C1   C
ATOM   1860  CD1 TYR 6 239      15.356  20.562  -0.647  0.00  0.00      C1   C
ATOM   1861  CD2 TYR 6 239      15.415  18.526  -1.943  0.00  0.00      C1   C
ATOM   1862  CE1 TYR 6 239      13.973  20.604  -0.603  0.00  0.00      C1   C
ATOM   1863  CE2 TYR 6 239      14.030  18.606  -1.958  0.00  0.00      C1   C
ATOM   1864  CZ  TYR 6 239      13.278  19.576  -1.234  0.00  0.00      C1   C
ATOM   1865  OH  TYR 6 239      11.884  19.444  -1.165  0.00  0.00      C1   O
ATOM   1866  N   GLU 6 240      19.620  16.915   0.141  0.00  0.00      C1   N
ATOM   1867  CA  GLU 6 240      20.788  16.130  -0.382  0.00  0.00      C1   C
ATOM   1868  C   GLU 6 240      21.291  16.610  -1.752  0.00  0.00      C1   C
ATOM   1869  O   GLU 6 240      20.555  16.553  -2.756  0.00  0.00      C1   O
ATOM   1870  CB  GLU 6 240      20.321  14.617  -0.492  0.00  0.00      C1   C
ATOM   1871  CG  GLU 6 240      21.501  13.721  -0.871  0.00  0.00      C1   C
ATOM   1872  CD  GLU 6 240      22.769  13.980   0.040  0.00  0.00      C1   C
ATOM   1873  OE1 GLU 6 240      23.768  13.210  -0.123  0.00  0.00      C1   O
ATOM   1874  OE2 GLU 6 240      22.659  14.631   1.080  0.00  0.00      C1   O
ATOM   1875  N   PRO 6 241      22.590  16.935  -1.851  0.00  0.00      C1   N
ATOM   1876  CA  PRO 6 241      23.215  17.423  -3.018  0.00  0.00      C1   C
ATOM   1877  C   PRO 6 241      23.347  16.299  -4.102  0.00  0.00      C1   C
ATOM   1878  O   PRO 6 241      23.496  15.079  -3.837  0.00  0.00      C1   O
ATOM   1879  CB  PRO 6 241      24.550  18.184  -2.572  0.00  0.00      C1   C
ATOM   1880  CG  PRO 6 241      24.292  18.531  -1.107  0.00  0.00      C1   C
ATOM   1881  CD  PRO 6 241      23.398  17.338  -0.672  0.00  0.00      C1   C
ATOM   1882  N   LEU 6 242      23.359  16.608  -5.387  0.00  0.00      C1   N
ATOM   1883  CA  LEU 6 242      23.393  15.655  -6.523  0.00  0.00      C1   C
ATOM   1884  C   LEU 6 242      24.794  15.510  -6.997  0.00  0.00      C1   C
ATOM   1885  O   LEU 6 242      25.580  16.428  -6.997  0.00  0.00      C1   O
ATOM   1886  CB  LEU 6 242      22.389  16.009  -7.657  0.00  0.00      C1   C
ATOM   1887  CG  LEU 6 242      22.217  14.861  -8.724  0.00  0.00      C1   C
ATOM   1888  CD1 LEU 6 242      20.977  14.009  -8.378  0.00  0.00      C1   C
ATOM   1889  CD2 LEU 6 242      21.968  15.505 -10.090  0.00  0.00      C1   C
ATOM   1890  N   THR 6 243      25.167  14.255  -7.259  0.00  0.00      C1   N
ATOM   1891  CA  THR 6 243      26.494  13.815  -7.774  0.00  0.00      C1   C
ATOM   1892  C   THR 6 243      26.476  13.095  -9.154  0.00  0.00      C1   C
ATOM   1893  O   THR 6 243      25.425  12.812  -9.659  0.00  0.00      C1   O
ATOM   1894  CB  THR 6 243      27.088  12.911  -6.711  0.00  0.00      C1   C
ATOM   1895  OG1 THR 6 243      26.414  11.711  -6.683  0.00  0.00      C1   O
ATOM   1896  CG2 THR 6 243      27.072  13.452  -5.293  0.00  0.00      C1   C
ATOM   1897  N   GLN 6 244      27.604  12.805  -9.721  0.00  0.00      C1   N
ATOM   1898  CA  GLN 6 244      27.794  11.875 -10.916  0.00  0.00      C1   C
ATOM   1899  C   GLN 6 244      27.517  10.426 -10.490  0.00  0.00      C1   C
ATOM   1900  O   GLN 6 244      27.092   9.716 -11.349  0.00  0.00      C1   O
ATOM   1901  CB  GLN 6 244      29.113  12.104 -11.607  0.00  0.00      C1   C
ATOM   1902  CG  GLN 6 244      29.445  11.279 -12.834  0.00  0.00      C1   C
ATOM   1903  CD  GLN 6 244      28.451  11.592 -13.920  0.00  0.00      C1   C
ATOM   1904  OE1 GLN 6 244      28.319  12.675 -14.415  0.00  0.00      C1   O
ATOM   1905  NE2 GLN 6 244      27.739  10.600 -14.470  0.00  0.00      C1   N
ATOM   1906  N   ASP 6 245      27.506  10.026  -9.168  0.00  0.00      C1   N
ATOM   1907  CA  ASP 6 245      26.894   8.787  -8.697  0.00  0.00      C1   C
ATOM   1908  C   ASP 6 245      25.391   8.840  -9.057  0.00  0.00      C1   C
ATOM   1909  O   ASP 6 245      25.028   7.902  -9.762  0.00  0.00      C1   O
ATOM   1910  CB  ASP 6 245      27.036   8.469  -7.235  0.00  0.00      C1   C
ATOM   1911  CG  ASP 6 245      28.369   8.677  -6.556  0.00  0.00      C1   C
ATOM   1912  OD1 ASP 6 245      29.427   8.995  -7.073  0.00  0.00      C1   O
ATOM   1913  OD2 ASP 6 245      28.455   8.528  -5.270  0.00  0.00      C1   O
ATOM   1914  N   HIS 6 246      24.625   9.781  -8.515  0.00  0.00      C1   N
ATOM   1915  CA  HIS 6 246      23.242   9.989  -8.744  0.00  0.00      C1   C
ATOM   1916  C   HIS 6 246      22.868  10.260 -10.246  0.00  0.00      C1   C
ATOM   1917  O   HIS 6 246      21.803   9.830 -10.692  0.00  0.00      C1   O
ATOM   1918  CB  HIS 6 246      22.871  11.231  -7.905  0.00  0.00      C1   C
ATOM   1919  CG  HIS 6 246      23.180  11.079  -6.431  0.00  0.00      C1   C
ATOM   1920  ND1 HIS 6 246      23.667  12.171  -5.666  0.00  0.00      C1   N
ATOM   1921  CD2 HIS 6 246      23.288   9.900  -5.731  0.00  0.00      C1   C
ATOM   1922  CE1 HIS 6 246      23.936  11.663  -4.462  0.00  0.00      C1   C
ATOM   1923  NE2 HIS 6 246      23.680  10.376  -4.439  0.00  0.00      C1   N
ATOM   1924  N   VAL 6 247      23.759  10.870 -11.032  0.00  0.00      C1   N
ATOM   1925  CA  VAL 6 247      23.649  10.794 -12.508  0.00  0.00      C1   C
ATOM   1926  C   VAL 6 247      23.615   9.347 -13.067  0.00  0.00      C1   C
ATOM   1927  O   VAL 6 247      22.715   9.053 -13.852  0.00  0.00      C1   O
ATOM   1928  CB  VAL 6 247      24.780  11.556 -13.290  0.00  0.00      C1   C
ATOM   1929  CG1 VAL 6 247      24.886  11.289 -14.826  0.00  0.00      C1   C
ATOM   1930  CG2 VAL 6 247      24.734  13.058 -12.943  0.00  0.00      C1   C
ATOM   1931  N   ASP 6 248      24.466   8.429 -12.689  0.00  0.00      C1   N
ATOM   1932  CA  ASP 6 248      24.375   7.020 -13.075  0.00  0.00      C1   C
ATOM   1933  C   ASP 6 248      23.067   6.222 -12.628  0.00  0.00      C1   C
ATOM   1934  O   ASP 6 248      22.456   5.492 -13.379  0.00  0.00      C1   O
ATOM   1935  CB  ASP 6 248      25.710   6.354 -12.992  0.00  0.00      C1   C
ATOM   1936  CG  ASP 6 248      26.864   7.110 -13.618  0.00  0.00      C1   C
ATOM   1937  OD1 ASP 6 248      26.666   7.874 -14.634  0.00  0.00      C1   O
ATOM   1938  OD2 ASP 6 248      27.980   6.585 -13.309  0.00  0.00      C1   O
ATOM   1939  N   ILE 6 249      22.617   6.584 -11.381  0.00  0.00      C1   N
ATOM   1940  CA  ILE 6 249      21.494   5.971 -10.790  0.00  0.00      C1   C
ATOM   1941  C   ILE 6 249      20.223   6.515 -11.533  0.00  0.00      C1   C
ATOM   1942  O   ILE 6 249      19.320   5.710 -11.663  0.00  0.00      C1   O
ATOM   1943  CB  ILE 6 249      21.454   6.342  -9.263  0.00  0.00      C1   C
ATOM   1944  CG1 ILE 6 249      22.627   5.454  -8.688  0.00  0.00      C1   C
ATOM   1945  CG2 ILE 6 249      20.224   5.831  -8.506  0.00  0.00      C1   C
ATOM   1946  CD1 ILE 6 249      22.930   5.394  -7.186  0.00  0.00      C1   C
ATOM   1947  N   LEU 6 250      20.109   7.754 -11.951  0.00  0.00      C1   N
ATOM   1948  CA  LEU 6 250      19.068   8.351 -12.867  0.00  0.00      C1   C
ATOM   1949  C   LEU 6 250      19.291   8.119 -14.343  0.00  0.00      C1   C
ATOM   1950  O   LEU 6 250      18.574   8.586 -15.178  0.00  0.00      C1   O
ATOM   1951  CB  LEU 6 250      18.869   9.919 -12.508  0.00  0.00      C1   C
ATOM   1952  CG  LEU 6 250      18.476  10.406 -11.115  0.00  0.00      C1   C
ATOM   1953  CD1 LEU 6 250      18.458  11.932 -10.987  0.00  0.00      C1   C
ATOM   1954  CD2 LEU 6 250      17.037   9.989 -10.723  0.00  0.00      C1   C
ATOM   1955  N   GLY 6 251      20.323   7.259 -14.676  0.00  0.00      C1   N
ATOM   1956  CA  GLY 6 251      20.604   6.861 -16.012  0.00  0.00      C1   C
ATOM   1957  C   GLY 6 251      19.402   6.353 -16.856  0.00  0.00      C1   C
ATOM   1958  O   GLY 6 251      19.103   6.858 -17.981  0.00  0.00      C1   O
ATOM   1959  N   PRO 6 252      18.675   5.297 -16.391  0.00  0.00      C1   N
ATOM   1960  CA  PRO 6 252      17.444   4.700 -16.996  0.00  0.00      C1   C
ATOM   1961  C   PRO 6 252      16.251   5.677 -17.121  0.00  0.00      C1   C
ATOM   1962  O   PRO 6 252      15.694   5.767 -18.172  0.00  0.00      C1   O
ATOM   1963  CB  PRO 6 252      17.126   3.496 -16.105  0.00  0.00      C1   C
ATOM   1964  CG  PRO 6 252      18.501   3.036 -15.632  0.00  0.00      C1   C
ATOM   1965  CD  PRO 6 252      19.155   4.386 -15.440  0.00  0.00      C1   C
ATOM   1966  N   LEU 6 253      15.982   6.419 -16.022  0.00  0.00      C1   N
ATOM   1967  CA  LEU 6 253      14.839   7.380 -16.078  0.00  0.00      C1   C
ATOM   1968  C   LEU 6 253      15.139   8.520 -17.101  0.00  0.00      C1   C
ATOM   1969  O   LEU 6 253      14.296   8.803 -17.915  0.00  0.00      C1   O
ATOM   1970  CB  LEU 6 253      14.422   7.788 -14.684  0.00  0.00      C1   C
ATOM   1971  CG  LEU 6 253      13.490   6.721 -14.127  0.00  0.00      C1   C
ATOM   1972  CD1 LEU 6 253      12.788   7.123 -12.800  0.00  0.00      C1   C
ATOM   1973  CD2 LEU 6 253      12.378   6.098 -15.049  0.00  0.00      C1   C
ATOM   1974  N   SER 6 254      16.334   9.190 -17.071  0.00  0.00      C1   N
ATOM   1975  CA  SER 6 254      16.723  10.112 -18.228  0.00  0.00      C1   C
ATOM   1976  C   SER 6 254      16.594   9.420 -19.664  0.00  0.00      C1   C
ATOM   1977  O   SER 6 254      15.987  10.068 -20.580  0.00  0.00      C1   O
ATOM   1978  CB  SER 6 254      18.003  10.776 -17.874  0.00  0.00      C1   C
ATOM   1979  OG  SER 6 254      19.099   9.855 -17.617  0.00  0.00      C1   O
ATOM   1980  N   ALA 6 255      17.127   8.207 -19.858  0.00  0.00      C1   N
ATOM   1981  CA  ALA 6 255      17.161   7.645 -21.160  0.00  0.00      C1   C
ATOM   1982  C   ALA 6 255      15.766   7.264 -21.703  0.00  0.00      C1   C
ATOM   1983  O   ALA 6 255      15.551   7.528 -22.876  0.00  0.00      C1   O
ATOM   1984  CB  ALA 6 255      18.128   6.350 -21.135  0.00  0.00      C1   C
ATOM   1985  N   GLN 6 256      14.860   6.737 -20.826  0.00  0.00      C1   N
ATOM   1986  CA  GLN 6 256      13.544   6.300 -21.236  0.00  0.00      C1   C
ATOM   1987  C   GLN 6 256      12.752   7.540 -21.691  0.00  0.00      C1   C
ATOM   1988  O   GLN 6 256      12.105   7.507 -22.758  0.00  0.00      C1   O
ATOM   1989  CB  GLN 6 256      12.912   5.542 -20.020  0.00  0.00      C1   C
ATOM   1990  CG  GLN 6 256      11.462   5.007 -20.404  0.00  0.00      C1   C
ATOM   1991  CD  GLN 6 256      11.457   3.981 -21.549  0.00  0.00      C1   C
ATOM   1992  OE1 GLN 6 256      12.367   3.727 -22.316  0.00  0.00      C1   O
ATOM   1993  NE2 GLN 6 256      10.285   3.307 -21.627  0.00  0.00      C1   N
ATOM   1994  N   THR 6 257      12.807   8.641 -20.995  0.00  0.00      C1   N
ATOM   1995  CA  THR 6 257      12.108   9.952 -21.233  0.00  0.00      C1   C
ATOM   1996  C   THR 6 257      12.690  10.740 -22.364  0.00  0.00      C1   C
ATOM   1997  O   THR 6 257      11.823  11.427 -23.014  0.00  0.00      C1   O
ATOM   1998  CB  THR 6 257      11.907  10.804 -19.896  0.00  0.00      C1   C
ATOM   1999  OG1 THR 6 257      13.053  11.202 -19.341  0.00  0.00      C1   O
ATOM   2000  CG2 THR 6 257      11.092  10.030 -18.904  0.00  0.00      C1   C
ATOM   2001  N   GLY 6 258      13.984  10.730 -22.575  0.00  0.00      C1   N
ATOM   2002  CA  GLY 6 258      14.743  11.837 -23.226  0.00  0.00      C1   C
ATOM   2003  C   GLY 6 258      14.681  13.243 -22.560  0.00  0.00      C1   C
ATOM   2004  O   GLY 6 258      14.648  14.238 -23.285  0.00  0.00      C1   O
ATOM   2005  N   ILE 6 259      14.664  13.357 -21.241  0.00  0.00      C1   N
ATOM   2006  CA  ILE 6 259      15.072  14.576 -20.528  0.00  0.00      C1   C
ATOM   2007  C   ILE 6 259      16.363  14.380 -19.781  0.00  0.00      C1   C
ATOM   2008  O   ILE 6 259      16.498  13.537 -18.922  0.00  0.00      C1   O
ATOM   2009  CB  ILE 6 259      13.994  15.178 -19.571  0.00  0.00      C1   C
ATOM   2010  CG1 ILE 6 259      12.646  15.372 -20.333  0.00  0.00      C1   C
ATOM   2011  CG2 ILE 6 259      14.540  16.526 -19.000  0.00  0.00      C1   C
ATOM   2012  CD1 ILE 6 259      11.433  15.770 -19.464  0.00  0.00      C1   C
ATOM   2013  N   ALA 6 260      17.378  15.208 -20.181  0.00  0.00      C1   N
ATOM   2014  CA  ALA 6 260      18.751  15.080 -19.586  0.00  0.00      C1   C
ATOM   2015  C   ALA 6 260      18.670  15.419 -18.065  0.00  0.00      C1   C
ATOM   2016  O   ALA 6 260      17.820  16.207 -17.663  0.00  0.00      C1   O
ATOM   2017  CB  ALA 6 260      19.663  16.036 -20.378  0.00  0.00      C1   C
ATOM   2018  N   VAL 6 261      19.422  14.734 -17.243  0.00  0.00      C1   N
ATOM   2019  CA  VAL 6 261      19.383  14.874 -15.801  0.00  0.00      C1   C
ATOM   2020  C   VAL 6 261      19.444  16.260 -15.265  0.00  0.00      C1   C
ATOM   2021  O   VAL 6 261      18.653  16.702 -14.368  0.00  0.00      C1   O
ATOM   2022  CB  VAL 6 261      20.424  13.936 -15.053  0.00  0.00      C1   C
ATOM   2023  CG1 VAL 6 261      20.107  13.825 -13.539  0.00  0.00      C1   C
ATOM   2024  CG2 VAL 6 261      20.563  12.539 -15.603  0.00  0.00      C1   C
ATOM   2025  N   LEU 6 262      20.304  17.097 -15.790  0.00  0.00      C1   N
ATOM   2026  CA  LEU 6 262      20.469  18.448 -15.307  0.00  0.00      C1   C
ATOM   2027  C   LEU 6 262      19.466  19.414 -15.875  0.00  0.00      C1   C
ATOM   2028  O   LEU 6 262      19.074  20.328 -15.147  0.00  0.00      C1   O
ATOM   2029  CB  LEU 6 262      21.925  18.941 -15.408  0.00  0.00      C1   C
ATOM   2030  CG  LEU 6 262      23.013  18.276 -14.465  0.00  0.00      C1   C
ATOM   2031  CD1 LEU 6 262      24.315  18.922 -14.628  0.00  0.00      C1   C
ATOM   2032  CD2 LEU 6 262      22.582  18.285 -13.062  0.00  0.00      C1   C
ATOM   2033  N   ASP 6 263      18.817  19.104 -16.974  0.00  0.00      C1   N
ATOM   2034  CA  ASP 6 263      17.565  19.717 -17.397  0.00  0.00      C1   C
ATOM   2035  C   ASP 6 263      16.440  19.430 -16.284  0.00  0.00      C1   C
ATOM   2036  O   ASP 6 263      15.777  20.314 -15.813  0.00  0.00      C1   O
ATOM   2037  CB  ASP 6 263      17.182  19.473 -18.887  0.00  0.00      C1   C
ATOM   2038  CG  ASP 6 263      18.124  19.669 -20.016  0.00  0.00      C1   C
ATOM   2039  OD1 ASP 6 263      17.658  19.626 -21.162  0.00  0.00      C1   O
ATOM   2040  OD2 ASP 6 263      19.299  19.967 -19.850  0.00  0.00      C1   O
ATOM   2041  N   MET 6 264      16.296  18.174 -15.831  0.00  0.00      C1   N
ATOM   2042  CA  MET 6 264      15.341  17.835 -14.757  0.00  0.00      C1   C
ATOM   2043  C   MET 6 264      15.748  18.454 -13.420  0.00  0.00      C1   C
ATOM   2044  O   MET 6 264      14.902  18.886 -12.612  0.00  0.00      C1   O
ATOM   2045  CB  MET 6 264      15.110  16.364 -14.568  0.00  0.00      C1   C
ATOM   2046  CG  MET 6 264      13.719  16.199 -13.942  0.00  0.00      C1   C
ATOM   2047  SD  MET 6 264      12.395  16.627 -15.101  0.00  0.00      C1   S
ATOM   2048  CE  MET 6 264      12.014  14.995 -15.786  0.00  0.00      C1   C
ATOM   2049  N   CYS 6 265      17.066  18.698 -13.200  0.00  0.00      C1   N
ATOM   2050  CA  CYS 6 265      17.523  19.614 -12.162  0.00  0.00      C1   C
ATOM   2051  C   CYS 6 265      17.144  21.112 -12.363  0.00  0.00      C1   C
ATOM   2052  O   CYS 6 265      16.807  21.694 -11.306  0.00  0.00      C1   O
ATOM   2053  CB  CYS 6 265      18.968  19.375 -11.753  0.00  0.00      C1   C
ATOM   2054  SG  CYS 6 265      19.056  18.179 -10.350  0.00  0.00      C1   S
ATOM   2055  N   ALA 6 266      17.135  21.726 -13.536  0.00  0.00      C1   N
ATOM   2056  CA  ALA 6 266      16.639  23.092 -13.730  0.00  0.00      C1   C
ATOM   2057  C   ALA 6 266      15.114  23.151 -13.320  0.00  0.00      C1   C
ATOM   2058  O   ALA 6 266      14.786  24.158 -12.649  0.00  0.00      C1   O
ATOM   2059  CB  ALA 6 266      16.689  23.510 -15.254  0.00  0.00      C1   C
ATOM   2060  N   SER 6 267      14.200  22.151 -13.609  0.00  0.00      C1   N
ATOM   2061  CA  SER 6 267      12.968  22.070 -12.903  0.00  0.00      C1   C
ATOM   2062  C   SER 6 267      12.993  22.015 -11.369  0.00  0.00      C1   C
ATOM   2063  O   SER 6 267      12.347  22.789 -10.713  0.00  0.00      C1   O
ATOM   2064  CB  SER 6 267      12.190  20.837 -13.452  0.00  0.00      C1   C
ATOM   2065  OG  SER 6 267      11.682  21.239 -14.767  0.00  0.00      C1   O
ATOM   2066  N   LEU 6 268      13.859  21.134 -10.804  0.00  0.00      C1   N
ATOM   2067  CA  LEU 6 268      13.957  20.996  -9.358  0.00  0.00      C1   C
ATOM   2068  C   LEU 6 268      14.528  22.286  -8.681  0.00  0.00      C1   C
ATOM   2069  O   LEU 6 268      13.959  22.723  -7.672  0.00  0.00      C1   O
ATOM   2070  CB  LEU 6 268      14.611  19.621  -8.891  0.00  0.00      C1   C
ATOM   2071  CG  LEU 6 268      14.772  19.355  -7.419  0.00  0.00      C1   C
ATOM   2072  CD1 LEU 6 268      13.393  19.188  -6.699  0.00  0.00      C1   C
ATOM   2073  CD2 LEU 6 268      15.597  18.159  -7.179  0.00  0.00      C1   C
ATOM   2074  N   LYS 6 269      15.482  23.029  -9.308  0.00  0.00      C1   N
ATOM   2075  CA  LYS 6 269      15.928  24.423  -8.968  0.00  0.00      C1   C
ATOM   2076  C   LYS 6 269      14.788  25.362  -8.853  0.00  0.00      C1   C
ATOM   2077  O   LYS 6 269      14.772  26.044  -7.814  0.00  0.00      C1   O
ATOM   2078  CB  LYS 6 269      17.003  24.857  -9.942  0.00  0.00      C1   C
ATOM   2079  CG  LYS 6 269      17.930  25.470  -8.951  0.00  0.00      C1   C
ATOM   2080  CD  LYS 6 269      19.139  26.018  -9.722  0.00  0.00      C1   C
ATOM   2081  CE  LYS 6 269      18.950  27.347 -10.425  0.00  0.00      C1   C
ATOM   2082  NZ  LYS 6 269      20.211  27.683 -11.163  0.00  0.00      C1   N
ATOM   2083  N   GLU 6 270      13.999  25.580  -9.891  0.00  0.00      C1   N
ATOM   2084  CA  GLU 6 270      12.736  26.433  -9.864  0.00  0.00      C1   C
ATOM   2085  C   GLU 6 270      11.705  26.004  -8.796  0.00  0.00      C1   C
ATOM   2086  O   GLU 6 270      11.284  26.893  -8.029  0.00  0.00      C1   O
ATOM   2087  CB  GLU 6 270      12.046  26.519 -11.283  0.00  0.00      C1   C
ATOM   2088  CG  GLU 6 270      11.040  27.610 -11.442  0.00  0.00      C1   C
ATOM   2089  CD  GLU 6 270      11.508  29.047 -11.120  0.00  0.00      C1   C
ATOM   2090  OE1 GLU 6 270      10.615  29.949 -11.184  0.00  0.00      C1   O
ATOM   2091  OE2 GLU 6 270      12.681  29.291 -10.805  0.00  0.00      C1   O
ATOM   2092  N   LEU 6 271      11.248  24.754  -8.647  0.00  0.00      C1   N
ATOM   2093  CA  LEU 6 271      10.294  24.346  -7.583  0.00  0.00      C1   C
ATOM   2094  C   LEU 6 271      10.855  24.634  -6.185  0.00  0.00      C1   C
ATOM   2095  O   LEU 6 271      10.043  24.721  -5.208  0.00  0.00      C1   O
ATOM   2096  CB  LEU 6 271      10.068  22.792  -7.724  0.00  0.00      C1   C
ATOM   2097  CG  LEU 6 271       9.126  22.313  -8.872  0.00  0.00      C1   C
ATOM   2098  CD1 LEU 6 271       9.333  20.844  -9.280  0.00  0.00      C1   C
ATOM   2099  CD2 LEU 6 271       7.685  22.622  -8.539  0.00  0.00      C1   C
ATOM   2100  N   LEU 6 272      12.151  24.660  -5.992  0.00  0.00      C1   N
ATOM   2101  CA  LEU 6 272      12.772  25.042  -4.748  0.00  0.00      C1   C
ATOM   2102  C   LEU 6 272      12.999  26.510  -4.507  0.00  0.00      C1   C
ATOM   2103  O   LEU 6 272      12.594  27.140  -3.551  0.00  0.00      C1   O
ATOM   2104  CB  LEU 6 272      14.084  24.267  -4.564  0.00  0.00      C1   C
ATOM   2105  CG  LEU 6 272      13.776  22.747  -4.456  0.00  0.00      C1   C
ATOM   2106  CD1 LEU 6 272      15.089  21.979  -4.239  0.00  0.00      C1   C
ATOM   2107  CD2 LEU 6 272      12.939  22.319  -3.246  0.00  0.00      C1   C
ATOM   2108  N   GLN 6 273      13.573  27.142  -5.561  0.00  0.00      C1   N
ATOM   2109  CA  GLN 6 273      13.862  28.589  -5.447  0.00  0.00      C1   C
ATOM   2110  C   GLN 6 273      12.686  29.531  -5.562  0.00  0.00      C1   C
ATOM   2111  O   GLN 6 273      12.691  30.610  -4.945  0.00  0.00      C1   O
ATOM   2112  CB  GLN 6 273      15.019  28.995  -6.384  0.00  0.00      C1   C
ATOM   2113  CG  GLN 6 273      14.488  29.245  -7.812  0.00  0.00      C1   C
ATOM   2114  CD  GLN 6 273      15.670  29.234  -8.777  0.00  0.00      C1   C
ATOM   2115  NE2 GLN 6 273      15.403  29.568 -10.010  0.00  0.00      C1   N
ATOM   2116  OE1 GLN 6 273      16.779  28.905  -8.496  0.00  0.00      C1   O
ATOM   2117  N   ASN 6 274      11.577  29.087  -6.141  0.00  0.00      C1   N
ATOM   2118  CA  ASN 6 274      10.359  29.855  -6.311  0.00  0.00      C1   C
ATOM   2119  C   ASN 6 274       9.029  29.148  -6.033  0.00  0.00      C1   C
ATOM   2120  O   ASN 6 274       8.028  29.867  -5.886  0.00  0.00      C1   O
ATOM   2121  CB  ASN 6 274      10.270  30.271  -7.828  0.00  0.00      C1   C
ATOM   2122  CG  ASN 6 274      11.092  31.504  -8.034  0.00  0.00      C1   C
ATOM   2123  OD1 ASN 6 274      11.046  32.498  -7.281  0.00  0.00      C1   O
ATOM   2124  ND2 ASN 6 274      11.925  31.497  -9.099  0.00  0.00      C1   N
ATOM   2125  N   GLY 6 275       8.974  27.813  -6.034  0.00  0.00      C1   N
ATOM   2126  CA  GLY 6 275       7.805  27.087  -5.589  0.00  0.00      C1   C
ATOM   2127  C   GLY 6 275       6.973  26.363  -6.629  0.00  0.00      C1   C
ATOM   2128  O   GLY 6 275       7.475  26.095  -7.762  0.00  0.00      C1   O
ATOM   2129  N   MET 6 276       5.750  26.117  -6.289  0.00  0.00      C1   N
ATOM   2130  CA  MET 6 276       4.791  25.220  -7.029  0.00  0.00      C1   C
ATOM   2131  C   MET 6 276       3.705  25.940  -7.861  0.00  0.00      C1   C
ATOM   2132  O   MET 6 276       2.740  25.225  -8.296  0.00  0.00      C1   O
ATOM   2133  CB  MET 6 276       4.134  24.182  -6.079  0.00  0.00      C1   C
ATOM   2134  CG  MET 6 276       5.306  23.330  -5.391  0.00  0.00      C1   C
ATOM   2135  SD  MET 6 276       5.009  21.566  -4.898  0.00  0.00      C1   S
ATOM   2136  CE  MET 6 276       4.396  20.864  -6.386  0.00  0.00      C1   C
ATOM   2137  N   ASN 6 277       3.736  27.252  -8.035  0.00  0.00      C1   N
ATOM   2138  CA  ASN 6 277       2.596  28.118  -8.462  0.00  0.00      C1   C
ATOM   2139  C   ASN 6 277       1.236  27.733  -7.831  0.00  0.00      C1   C
ATOM   2140  O   ASN 6 277       0.165  27.951  -8.367  0.00  0.00      C1   O
ATOM   2141  CB  ASN 6 277       2.468  28.141 -10.031  0.00  0.00      C1   C
ATOM   2142  CG  ASN 6 277       3.781  28.654 -10.623  0.00  0.00      C1   C
ATOM   2143  ND2 ASN 6 277       3.770  29.808 -11.201  0.00  0.00      C1   N
ATOM   2144  OD1 ASN 6 277       4.789  27.967 -10.843  0.00  0.00      C1   O
ATOM   2145  N   GLY 6 278       1.138  27.335  -6.529  0.00  0.00      C1   N
ATOM   2146  CA  GLY 6 278      -0.089  26.763  -5.957  0.00  0.00      C1   C
ATOM   2147  C   GLY 6 278      -0.701  25.553  -6.658  0.00  0.00      C1   C
ATOM   2148  O   GLY 6 278      -1.935  25.469  -6.617  0.00  0.00      C1   O
ATOM   2149  N   ARG 6 279       0.045  24.680  -7.295  0.00  0.00      C1   N
ATOM   2150  CA  ARG 6 279      -0.473  23.508  -8.131  0.00  0.00      C1   C
ATOM   2151  C   ARG 6 279      -0.175  22.104  -7.638  0.00  0.00      C1   C
ATOM   2152  O   ARG 6 279       0.745  21.942  -6.822  0.00  0.00      C1   O
ATOM   2153  CB  ARG 6 279       0.024  23.695  -9.629  0.00  0.00      C1   C
ATOM   2154  CG  ARG 6 279      -0.302  24.980 -10.376  0.00  0.00      C1   C
ATOM   2155  CD  ARG 6 279       0.197  24.981 -11.886  0.00  0.00      C1   C
ATOM   2156  NE  ARG 6 279      -0.480  23.990 -12.762  0.00  0.00      C1   N
ATOM   2157  CZ  ARG 6 279      -0.439  23.776 -14.062  0.00  0.00      C1   C
ATOM   2158  NH1 ARG 6 279       0.217  24.584 -14.856  0.00  0.00      C1   N
ATOM   2159  NH2 ARG 6 279      -1.166  22.843 -14.554  0.00  0.00      C1   N
ATOM   2160  N   THR 6 280      -0.835  21.023  -8.235  0.00  0.00      C1   N
ATOM   2161  CA  THR 6 280      -0.409  19.674  -7.819  0.00  0.00      C1   C
ATOM   2162  C   THR 6 280       0.568  19.015  -8.820  0.00  0.00      C1   C
ATOM   2163  O   THR 6 280       0.570  19.398 -10.022  0.00  0.00      C1   O
ATOM   2164  CB  THR 6 280      -1.631  18.704  -7.668  0.00  0.00      C1   C
ATOM   2165  OG1 THR 6 280      -2.346  18.721  -8.936  0.00  0.00      C1   O
ATOM   2166  CG2 THR 6 280      -2.612  19.119  -6.659  0.00  0.00      C1   C
ATOM   2167  N   ILE 6 281       1.273  17.990  -8.406  0.00  0.00      C1   N
ATOM   2168  CA  ILE 6 281       2.110  17.077  -9.224  0.00  0.00      C1   C
ATOM   2169  C   ILE 6 281       1.699  15.618  -8.761  0.00  0.00      C1   C
ATOM   2170  O   ILE 6 281       1.756  15.405  -7.517  0.00  0.00      C1   O
ATOM   2171  CB  ILE 6 281       3.676  17.320  -9.189  0.00  0.00      C1   C
ATOM   2172  CG1 ILE 6 281       4.018  18.663  -9.772  0.00  0.00      C1   C
ATOM   2173  CG2 ILE 6 281       4.414  16.213 -10.006  0.00  0.00      C1   C
ATOM   2174  CD1 ILE 6 281       5.505  19.085  -9.965  0.00  0.00      C1   C
ATOM   2175  N   LEU 6 282       1.381  14.670  -9.650  0.00  0.00      C1   N
ATOM   2176  CA  LEU 6 282       1.038  13.272  -9.452  0.00  0.00      C1   C
ATOM   2177  C   LEU 6 282      -0.160  13.060  -8.530  0.00  0.00      C1   C
ATOM   2178  O   LEU 6 282      -0.297  11.963  -7.977  0.00  0.00      C1   O
ATOM   2179  CB  LEU 6 282       2.344  12.448  -9.056  0.00  0.00      C1   C
ATOM   2180  CG  LEU 6 282       3.213  12.117 -10.300  0.00  0.00      C1   C
ATOM   2181  CD1 LEU 6 282       4.281  11.110  -9.905  0.00  0.00      C1   C
ATOM   2182  CD2 LEU 6 282       2.491  11.538 -11.447  0.00  0.00      C1   C
ATOM   2183  N   GLY 6 283      -0.941  14.076  -8.177  0.00  0.00      C1   N
ATOM   2184  CA  GLY 6 283      -1.906  14.051  -7.098  0.00  0.00      C1   C
ATOM   2185  C   GLY 6 283      -1.448  14.740  -5.827  0.00  0.00      C1   C
ATOM   2186  O   GLY 6 283      -2.377  15.080  -5.049  0.00  0.00      C1   O
ATOM   2187  N   SER 6 284      -0.166  14.973  -5.509  0.00  0.00      C1   N
ATOM   2188  CA  SER 6 284       0.270  15.693  -4.300  0.00  0.00      C1   C
ATOM   2189  C   SER 6 284       0.515  17.177  -4.535  0.00  0.00      C1   C
ATOM   2190  O   SER 6 284       0.897  17.597  -5.642  0.00  0.00      C1   O
ATOM   2191  CB  SER 6 284       1.553  15.060  -3.757  0.00  0.00      C1   C
ATOM   2192  OG  SER 6 284       1.815  15.850  -2.591  0.00  0.00      C1   O
ATOM   2193  N   ALA 6 285       0.335  18.110  -3.517  0.00  0.00      C1   N
ATOM   2194  CA  ALA 6 285       0.835  19.494  -3.600  0.00  0.00      C1   C
ATOM   2195  C   ALA 6 285       2.084  19.781  -2.864  0.00  0.00      C1   C
ATOM   2196  O   ALA 6 285       2.469  20.920  -2.687  0.00  0.00      C1   O
ATOM   2197  CB  ALA 6 285      -0.319  20.244  -3.041  0.00  0.00      C1   C
ATOM   2198  N   LEU 6 286       2.773  18.751  -2.391  0.00  0.00      C1   N
ATOM   2199  CA  LEU 6 286       4.169  18.896  -1.835  0.00  0.00      C1   C
ATOM   2200  C   LEU 6 286       5.279  18.439  -2.831  0.00  0.00      C1   C
ATOM   2201  O   LEU 6 286       4.908  17.710  -3.796  0.00  0.00      C1   O
ATOM   2202  CB  LEU 6 286       4.309  18.178  -0.502  0.00  0.00      C1   C
ATOM   2203  CG  LEU 6 286       3.301  18.295   0.631  0.00  0.00      C1   C
ATOM   2204  CD1 LEU 6 286       3.354  17.165   1.657  0.00  0.00      C1   C
ATOM   2205  CD2 LEU 6 286       3.424  19.675   1.444  0.00  0.00      C1   C
ATOM   2206  N   LEU 6 287       6.529  18.799  -2.624  0.00  0.00      C1   N
ATOM   2207  CA  LEU 6 287       7.655  18.136  -3.222  0.00  0.00      C1   C
ATOM   2208  C   LEU 6 287       8.096  16.824  -2.456  0.00  0.00      C1   C
ATOM   2209  O   LEU 6 287       8.341  16.829  -1.242  0.00  0.00      C1   O
ATOM   2210  CB  LEU 6 287       8.910  19.101  -3.201  0.00  0.00      C1   C
ATOM   2211  CG  LEU 6 287       8.681  20.501  -3.906  0.00  0.00      C1   C
ATOM   2212  CD1 LEU 6 287       9.987  21.304  -3.837  0.00  0.00      C1   C
ATOM   2213  CD2 LEU 6 287       8.223  20.347  -5.318  0.00  0.00      C1   C
ATOM   2214  N   GLU 6 288       8.123  15.674  -3.148  0.00  0.00      C1   N
ATOM   2215  CA  GLU 6 288       8.069  14.402  -2.468  0.00  0.00      C1   C
ATOM   2216  C   GLU 6 288       9.307  13.498  -2.792  0.00  0.00      C1   C
ATOM   2217  O   GLU 6 288       9.820  13.428  -3.912  0.00  0.00      C1   O
ATOM   2218  CB  GLU 6 288       6.725  13.751  -2.698  0.00  0.00      C1   C
ATOM   2219  CG  GLU 6 288       5.528  14.574  -2.125  0.00  0.00      C1   C
ATOM   2220  CD  GLU 6 288       4.135  13.929  -2.133  0.00  0.00      C1   C
ATOM   2221  OE1 GLU 6 288       3.331  14.151  -1.139  0.00  0.00      C1   O
ATOM   2222  OE2 GLU 6 288       3.894  13.236  -3.109  0.00  0.00      C1   O
ATOM   2223  N   ASP 6 289       9.694  12.695  -1.776  0.00  0.00      C1   N
ATOM   2224  CA  ASP 6 289      10.884  11.827  -1.820  0.00  0.00      C1   C
ATOM   2225  C   ASP 6 289      10.521  10.356  -1.477  0.00  0.00      C1   C
ATOM   2226  O   ASP 6 289      11.219   9.728  -0.661  0.00  0.00      C1   O
ATOM   2227  CB  ASP 6 289      11.993  12.379  -0.896  0.00  0.00      C1   C
ATOM   2228  CG  ASP 6 289      11.680  12.686   0.555  0.00  0.00      C1   C
ATOM   2229  OD1 ASP 6 289      10.516  12.645   1.061  0.00  0.00      C1   O
ATOM   2230  OD2 ASP 6 289      12.578  13.100   1.358  0.00  0.00      C1   O
ATOM   2231  N   GLU 6 290       9.434   9.881  -2.093  0.00  0.00      C1   N
ATOM   2232  CA  GLU 6 290       8.695   8.669  -1.584  0.00  0.00      C1   C
ATOM   2233  C   GLU 6 290       9.133   7.404  -2.294  0.00  0.00      C1   C
ATOM   2234  O   GLU 6 290       8.719   6.394  -1.765  0.00  0.00      C1   O
ATOM   2235  CB  GLU 6 290       7.130   8.895  -1.569  0.00  0.00      C1   C
ATOM   2236  CG  GLU 6 290       6.823   9.995  -0.506  0.00  0.00      C1   C
ATOM   2237  CD  GLU 6 290       5.328   9.986  -0.103  0.00  0.00      C1   C
ATOM   2238  OE1 GLU 6 290       4.507   9.087  -0.355  0.00  0.00      C1   O
ATOM   2239  OE2 GLU 6 290       5.047  10.744   0.869  0.00  0.00      C1   O
ATOM   2240  N   PHE 6 291      10.089   7.410  -3.205  0.00  0.00      C1   N
ATOM   2241  CA  PHE 6 291      10.601   6.216  -3.928  0.00  0.00      C1   C
ATOM   2242  C   PHE 6 291      11.885   6.352  -4.715  0.00  0.00      C1   C
ATOM   2243  O   PHE 6 291      12.306   7.465  -4.993  0.00  0.00      C1   O
ATOM   2244  CB  PHE 6 291       9.508   5.676  -4.853  0.00  0.00      C1   C
ATOM   2245  CG  PHE 6 291       9.008   6.666  -5.860  0.00  0.00      C1   C
ATOM   2246  CD1 PHE 6 291       9.663   6.877  -7.093  0.00  0.00      C1   C
ATOM   2247  CD2 PHE 6 291       7.930   7.436  -5.519  0.00  0.00      C1   C
ATOM   2248  CE1 PHE 6 291       9.227   7.830  -8.028  0.00  0.00      C1   C
ATOM   2249  CE2 PHE 6 291       7.390   8.379  -6.412  0.00  0.00      C1   C
ATOM   2250  CZ  PHE 6 291       7.977   8.510  -7.663  0.00  0.00      C1   C
ATOM   2251  N   THR 6 292      12.460   5.253  -5.178  0.00  0.00      C1   N
ATOM   2252  CA  THR 6 292      13.678   5.293  -5.945  0.00  0.00      C1   C
ATOM   2253  C   THR 6 292      13.573   4.772  -7.324  0.00  0.00      C1   C
ATOM   2254  O   THR 6 292      12.562   4.207  -7.628  0.00  0.00      C1   O
ATOM   2255  CB  THR 6 292      14.748   4.608  -5.094  0.00  0.00      C1   C
ATOM   2256  OG1 THR 6 292      14.257   3.652  -4.131  0.00  0.00      C1   O
ATOM   2257  CG2 THR 6 292      15.391   5.716  -4.241  0.00  0.00      C1   C
ATOM   2258  N   PRO 6 293      14.525   5.029  -8.217  0.00  0.00      C1   N
ATOM   2259  CA  PRO 6 293      14.241   4.919  -9.678  0.00  0.00      C1   C
ATOM   2260  C   PRO 6 293      13.881   3.572 -10.324  0.00  0.00      C1   C
ATOM   2261  O   PRO 6 293      13.032   3.589 -11.224  0.00  0.00      C1   O
ATOM   2262  CB  PRO 6 293      15.497   5.546 -10.275  0.00  0.00      C1   C
ATOM   2263  CG  PRO 6 293      16.157   6.410  -9.202  0.00  0.00      C1   C
ATOM   2264  CD  PRO 6 293      15.693   5.859  -7.941  0.00  0.00      C1   C
ATOM   2265  N   PHE 6 294      14.243   2.409  -9.754  0.00  0.00      C1   N
ATOM   2266  CA  PHE 6 294      13.789   1.033 -10.168  0.00  0.00      C1   C
ATOM   2267  C   PHE 6 294      12.253   0.980 -10.221  0.00  0.00      C1   C
ATOM   2268  O   PHE 6 294      11.697   0.340 -11.142  0.00  0.00      C1   O
ATOM   2269  CB  PHE 6 294      14.451   0.004  -9.243  0.00  0.00      C1   C
ATOM   2270  CG  PHE 6 294      13.893  -1.420  -9.204  0.00  0.00      C1   C
ATOM   2271  CD1 PHE 6 294      13.900  -2.114 -10.412  0.00  0.00      C1   C
ATOM   2272  CD2 PHE 6 294      13.745  -2.044  -7.994  0.00  0.00      C1   C
ATOM   2273  CE1 PHE 6 294      13.668  -3.529 -10.399  0.00  0.00      C1   C
ATOM   2274  CE2 PHE 6 294      13.468  -3.441  -7.976  0.00  0.00      C1   C
ATOM   2275  CZ  PHE 6 294      13.475  -4.146  -9.167  0.00  0.00      C1   C
ATOM   2276  N   ASP 6 295      11.554   1.569  -9.214  0.00  0.00      C1   N
ATOM   2277  CA  ASP 6 295      10.118   1.443  -8.970  0.00  0.00      C1   C
ATOM   2278  C   ASP 6 295       9.228   1.990 -10.113  0.00  0.00      C1   C
ATOM   2279  O   ASP 6 295       8.256   1.351 -10.427  0.00  0.00      C1   O
ATOM   2280  CB  ASP 6 295       9.639   2.170  -7.673  0.00  0.00      C1   C
ATOM   2281  CG  ASP 6 295      10.403   1.862  -6.434  0.00  0.00      C1   C
ATOM   2282  OD1 ASP 6 295       9.745   1.717  -5.414  0.00  0.00      C1   O
ATOM   2283  OD2 ASP 6 295      11.596   1.506  -6.423  0.00  0.00      C1   O
ATOM   2284  N   VAL 6 296       9.652   3.173 -10.631  0.00  0.00      C1   N
ATOM   2285  CA  VAL 6 296       9.234   3.556 -11.969  0.00  0.00      C1   C
ATOM   2286  C   VAL 6 296       9.515   2.562 -13.058  0.00  0.00      C1   C
ATOM   2287  O   VAL 6 296       8.628   2.071 -13.757  0.00  0.00      C1   O
ATOM   2288  CB  VAL 6 296       9.657   5.006 -12.303  0.00  0.00      C1   C
ATOM   2289  CG1 VAL 6 296       8.897   5.528 -13.503  0.00  0.00      C1   C
ATOM   2290  CG2 VAL 6 296       9.627   6.074 -11.215  0.00  0.00      C1   C
ATOM   2291  N   VAL 6 297      10.816   2.317 -13.287  0.00  0.00      C1   N
ATOM   2292  CA  VAL 6 297      11.334   1.530 -14.440  0.00  0.00      C1   C
ATOM   2293  C   VAL 6 297      10.664   0.189 -14.727  0.00  0.00      C1   C
ATOM   2294  O   VAL 6 297      10.100   0.008 -15.812  0.00  0.00      C1   O
ATOM   2295  CB  VAL 6 297      12.921   1.375 -14.377  0.00  0.00      C1   C
ATOM   2296  CG1 VAL 6 297      13.662   0.525 -15.438  0.00  0.00      C1   C
ATOM   2297  CG2 VAL 6 297      13.533   2.774 -14.545  0.00  0.00      C1   C
ATOM   2298  N   ARG 6 298      10.659  -0.721 -13.751  0.00  0.00      C1   N
ATOM   2299  CA  ARG 6 298      10.005  -2.017 -13.811  0.00  0.00      C1   C
ATOM   2300  C   ARG 6 298       8.507  -2.012 -14.131  0.00  0.00      C1   C
ATOM   2301  O   ARG 6 298       7.977  -3.061 -14.651  0.00  0.00      C1   O
ATOM   2302  CB  ARG 6 298      10.160  -2.760 -12.502  0.00  0.00      C1   C
ATOM   2303  CG  ARG 6 298       9.376  -2.109 -11.289  0.00  0.00      C1   C
ATOM   2304  CD  ARG 6 298       9.895  -2.649  -9.941  0.00  0.00      C1   C
ATOM   2305  NE  ARG 6 298       8.965  -2.472  -8.782  0.00  0.00      C1   N
ATOM   2306  CZ  ARG 6 298       9.250  -1.955  -7.624  0.00  0.00      C1   C
ATOM   2307  NH1 ARG 6 298       8.270  -1.768  -6.745  0.00  0.00      C1   N
ATOM   2308  NH2 ARG 6 298      10.436  -1.657  -7.275  0.00  0.00      C1   N
ATOM   2309  N   GLN 6 299       7.798  -0.932 -13.963  0.00  0.00      C1   N
ATOM   2310  CA  GLN 6 299       6.398  -0.761 -14.496  0.00  0.00      C1   C
ATOM   2311  C   GLN 6 299       6.280  -0.169 -15.858  0.00  0.00      C1   C
ATOM   2312  O   GLN 6 299       5.472  -0.661 -16.630  0.00  0.00      C1   O
ATOM   2313  CB  GLN 6 299       5.644   0.145 -13.549  0.00  0.00      C1   C
ATOM   2314  CG  GLN 6 299       5.301  -0.389 -12.156  0.00  0.00      C1   C
ATOM   2315  CD  GLN 6 299       4.609   0.663 -11.262  0.00  0.00      C1   C
ATOM   2316  OE1 GLN 6 299       4.572   1.866 -11.528  0.00  0.00      C1   O
ATOM   2317  NE2 GLN 6 299       3.907   0.326 -10.198  0.00  0.00      C1   N
ATOM   2318  N   CYS 6 300       7.085   0.870 -16.211  0.00  0.00      C1   N
ATOM   2319  CA  CYS 6 300       7.021   1.455 -17.546  0.00  0.00      C1   C
ATOM   2320  C   CYS 6 300       7.947   0.922 -18.598  0.00  0.00      C1   C
ATOM   2321  O   CYS 6 300       7.501   0.981 -19.734  0.00  0.00      C1   O
ATOM   2322  CB  CYS 6 300       7.056   2.980 -17.457  0.00  0.00      C1   C
ATOM   2323  SG  CYS 6 300       8.681   3.684 -17.458  0.00  0.00      C1   S
ATOM   2324  N   SER 6 301       9.166   0.415 -18.333  0.00  0.00      C1   N
ATOM   2325  CA  SER 6 301      10.193   0.260 -19.362  0.00  0.00      C1   C
ATOM   2326  C   SER 6 301      10.368  -1.172 -19.893  0.00  0.00      C1   C
ATOM   2327  O   SER 6 301      10.494  -2.114 -19.105  0.00  0.00      C1   O
ATOM   2328  CB  SER 6 301      11.593   0.611 -18.847  0.00  0.00      C1   C
ATOM   2329  OG  SER 6 301      12.570   0.709 -19.860  0.00  0.00      C1   O
ATOM   2330  N   GLY 6 302      10.329  -1.313 -21.262  0.00  0.00      C1   N
ATOM   2331  CA  GLY 6 302      10.568  -2.624 -21.990  0.00  0.00      C1   C
ATOM   2332  C   GLY 6 302       9.378  -3.512 -22.035  0.00  0.00      C1   C
ATOM   2333  O   GLY 6 302       9.241  -4.315 -22.938  0.00  0.00      C1   O
ATOM   2334  N   VAL 6 303       8.563  -3.533 -20.949  0.00  0.00      C1   N
ATOM   2335  CA  VAL 6 303       7.251  -4.320 -20.953  0.00  0.00      C1   C
ATOM   2336  C   VAL 6 303       6.369  -4.038 -22.191  0.00  0.00      C1   C
ATOM   2337  O   VAL 6 303       6.272  -2.904 -22.645  0.00  0.00      C1   O
ATOM   2338  CB  VAL 6 303       6.465  -4.182 -19.659  0.00  0.00      C1   C
ATOM   2339  CG1 VAL 6 303       7.155  -4.906 -18.470  0.00  0.00      C1   C
ATOM   2340  CG2 VAL 6 303       6.299  -2.732 -19.203  0.00  0.00      C1   C
ATOM   2341  N   THR 6 304       5.693  -5.143 -22.665  0.00  0.00      C1   N
ATOM   2342  CA  THR 6 304       4.615  -5.069 -23.667  0.00  0.00      C1   C
ATOM   2343  C   THR 6 304       3.346  -4.285 -23.247  0.00  0.00      C1   C
ATOM   2344  O   THR 6 304       2.706  -4.602 -22.244  0.00  0.00      C1   O
ATOM   2345  CB  THR 6 304       4.214  -6.448 -24.178  0.00  0.00      C1   C
ATOM   2346  OG1 THR 6 304       5.322  -7.032 -24.820  0.00  0.00      C1   O
ATOM   2347  CG2 THR 6 304       3.101  -6.483 -25.217  0.00  0.00      C1   C
ATOM   2348  N   PHE 6 305       3.115  -3.281 -24.038  0.00  0.00      C1   N
ATOM   2349  CA  PHE 6 305       1.999  -2.414 -23.743  0.00  0.00      C1   C
ATOM   2350  CB  PHE 6 305       2.116  -0.950 -24.186  0.00  0.00      C1   C
ATOM   2351  CG  PHE 6 305       1.180   0.042 -23.550  0.00  0.00      C1   C
ATOM   2352  CD1 PHE 6 305       1.504   0.636 -22.326  0.00  0.00      C1   C
ATOM   2353  CE1 PHE 6 305       0.680   1.629 -21.783  0.00  0.00      C1   C
ATOM   2354  CZ  PHE 6 305      -0.543   2.031 -22.448  0.00  0.00      C1   C
ATOM   2355  CE2 PHE 6 305      -0.856   1.444 -23.648  0.00  0.00      C1   C
ATOM   2356  CD2 PHE 6 305       0.024   0.478 -24.213  0.00  0.00      C1   C
ATOM   2357  C   PHE 6 305       0.723  -3.044 -24.204  0.00  0.00      C1   C
ATOM   2358  O   PHE 6 305       0.600  -3.480 -25.352  0.00  0.00      C1   O
ATOM   2359  N   GLN 6 306      -0.272  -3.227 -23.317  0.00  0.00      C1   N
ATOM   2360  CA  GLN 6 306      -1.489  -4.017 -23.590  0.00  0.00      C1   C
ATOM   2361  CB  GLN 6 306      -1.808  -5.082 -22.488  0.00  0.00      C1   C
ATOM   2362  CG  GLN 6 306      -0.630  -5.979 -21.990  0.00  0.00      C1   C
ATOM   2363  CD  GLN 6 306      -0.043  -6.956 -22.989  0.00  0.00      C1   C
ATOM   2364  OE1 GLN 6 306      -0.242  -6.970 -24.189  0.00  0.00      C1   O
ATOM   2365  NE2 GLN 6 306       0.769  -7.888 -22.552  0.00  0.00      C1   N
ATOM   2366  C   GLN 6 306      -2.691  -3.140 -24.009  0.00  0.00      C1   C
ATOM   2367  OXT GLN 6 306      -3.078  -2.284 -23.197  0.00  0.00      C1   O
ATOM   2368  O   GLN 6 306      -3.206  -3.308 -25.087  0.00  0.00      C1   O
END
ATOM      1  N   SER 6   1       3.416   4.806 -21.319  0.00  0.00      C1   N
ATOM      2  CA  SER 6   1       4.028   4.235 -20.040  0.00  0.00      C1   C
ATOM      3  C   SER 6   1       3.827   5.159 -18.803  0.00  0.00      C1   C
ATOM      4  O   SER 6   1       3.651   6.405 -18.871  0.00  0.00      C1   O
ATOM      5  CB  SER 6   1       5.492   3.935 -20.329  0.00  0.00      C1   C
ATOM      6  OG  SER 6   1       6.239   5.029 -20.820  0.00  0.00      C1   O
ATOM      7  N   GLY 6   2       3.703   4.528 -17.652  0.00  0.00      C1   N
ATOM      8  CA  GLY 6   2       3.091   5.109 -16.514  0.00  0.00      C1   C
ATOM      9  C   GLY 6   2       3.564   4.477 -15.232  0.00  0.00      C1   C
ATOM     10  O   GLY 6   2       4.267   3.458 -15.263  0.00  0.00      C1   O
ATOM     11  N   PHE 6   3       3.312   5.073 -14.008  0.00  0.00      C1   N
ATOM     12  CA  PHE 6   3       3.804   4.704 -12.718  0.00  0.00      C1   C
ATOM     13  C   PHE 6   3       2.772   4.928 -11.633  0.00  0.00      C1   C
ATOM     14  O   PHE 6   3       2.287   6.096 -11.430  0.00  0.00      C1   O
ATOM     15  CB  PHE 6   3       5.118   5.517 -12.534  0.00  0.00      C1   C
ATOM     16  CG  PHE 6   3       5.631   5.309 -11.157  0.00  0.00      C1   C
ATOM     17  CD1 PHE 6   3       5.422   6.348 -10.155  0.00  0.00      C1   C
ATOM     18  CD2 PHE 6   3       6.079   4.066 -10.752  0.00  0.00      C1   C
ATOM     19  CE1 PHE 6   3       5.700   6.115  -8.757  0.00  0.00      C1   C
ATOM     20  CE2 PHE 6   3       6.299   3.851  -9.336  0.00  0.00      C1   C
ATOM     21  CZ  PHE 6   3       6.240   4.867  -8.325  0.00  0.00      C1   C
ATOM     22  N   ARG 6   4       2.532   3.921 -10.829  0.00  0.00      C1   N
ATOM     23  CA  ARG 6   4       1.704   4.163  -9.658  0.00  0.00      C1   C
ATOM     24  C   ARG 6   4       2.540   3.829  -8.396  0.00  0.00      C1   C
ATOM     25  O   ARG 6   4       3.159   2.755  -8.314  0.00  0.00      C1   O
ATOM     26  CB  ARG 6   4       0.457   3.319  -9.604  0.00  0.00      C1   C
ATOM     27  CG  ARG 6   4      -0.695   3.772  -8.711  0.00  0.00      C1   C
ATOM     28  CD  ARG 6   4      -1.712   2.669  -8.413  0.00  0.00      C1   C
ATOM     29  NE  ARG 6   4      -2.884   3.184  -7.725  0.00  0.00      C1   N
ATOM     30  CZ  ARG 6   4      -2.867   3.702  -6.548  0.00  0.00      C1   C
ATOM     31  NH1 ARG 6   4      -1.897   3.496  -5.703  0.00  0.00      C1   N
ATOM     32  NH2 ARG 6   4      -3.874   4.393  -6.174  0.00  0.00      C1   N
ATOM     33  N   LYS 6   5       2.491   4.689  -7.381  0.00  0.00      C1   N
ATOM     34  CA  LYS 6   5       3.125   4.343  -6.140  0.00  0.00      C1   C
ATOM     35  C   LYS 6   5       2.297   3.309  -5.406  0.00  0.00      C1   C
ATOM     36  O   LYS 6   5       1.072   3.410  -5.305  0.00  0.00      C1   O
ATOM     37  CB  LYS 6   5       3.508   5.669  -5.359  0.00  0.00      C1   C
ATOM     38  CG  LYS 6   5       2.400   6.394  -4.555  0.00  0.00      C1   C
ATOM     39  CD  LYS 6   5       3.010   7.619  -3.820  0.00  0.00      C1   C
ATOM     40  CE  LYS 6   5       1.967   8.436  -2.997  0.00  0.00      C1   C
ATOM     41  NZ  LYS 6   5       2.635   9.547  -2.255  0.00  0.00      C1   N
ATOM     42  N   MET 6   6       2.968   2.207  -4.961  0.00  0.00      C1   N
ATOM     43  CA  MET 6   6       2.319   1.075  -4.331  0.00  0.00      C1   C
ATOM     44  C   MET 6   6       3.270   0.085  -3.676  0.00  0.00      C1   C
ATOM     45  O   MET 6   6       4.411  -0.055  -4.129  0.00  0.00      C1   O
ATOM     46  CB  MET 6   6       1.495   0.364  -5.397  0.00  0.00      C1   C
ATOM     47  CG  MET 6   6       2.174  -0.447  -6.514  0.00  0.00      C1   C
ATOM     48  SD  MET 6   6       0.953  -1.400  -7.550  0.00  0.00      C1   S
ATOM     49  CE  MET 6   6       2.195  -2.159  -8.653  0.00  0.00      C1   C
ATOM     50  N   ALA 6   7       2.781  -0.589  -2.603  0.00  0.00      C1   N
ATOM     51  CA  ALA 6   7       3.540  -1.739  -2.063  0.00  0.00      C1   C
ATOM     52  C   ALA 6   7       3.740  -2.953  -3.038  0.00  0.00      C1   C
ATOM     53  O   ALA 6   7       2.870  -3.215  -3.884  0.00  0.00      C1   O
ATOM     54  CB  ALA 6   7       2.825  -2.179  -0.795  0.00  0.00      C1   C
ATOM     55  N   PHE 6   8       4.666  -3.825  -2.671  0.00  0.00      C1   N
ATOM     56  CA  PHE 6   8       4.713  -5.245  -3.041  0.00  0.00      C1   C
ATOM     57  C   PHE 6   8       3.579  -6.050  -2.462  0.00  0.00      C1   C
ATOM     58  O   PHE 6   8       3.095  -5.760  -1.299  0.00  0.00      C1   O
ATOM     59  CB  PHE 6   8       6.070  -5.809  -2.694  0.00  0.00      C1   C
ATOM     60  CG  PHE 6   8       7.125  -5.603  -3.785  0.00  0.00      C1   C
ATOM     61  CD1 PHE 6   8       7.057  -6.470  -4.951  0.00  0.00      C1   C
ATOM     62  CD2 PHE 6   8       8.116  -4.601  -3.687  0.00  0.00      C1   C
ATOM     63  CE1 PHE 6   8       7.885  -6.162  -6.014  0.00  0.00      C1   C
ATOM     64  CE2 PHE 6   8       9.028  -4.376  -4.751  0.00  0.00      C1   C
ATOM     65  CZ  PHE 6   8       8.828  -5.139  -5.881  0.00  0.00      C1   C
ATOM     66  N   PRO 6   9       3.189  -7.205  -3.140  0.00  0.00      C1   N
ATOM     67  CA  PRO 6   9       2.104  -8.079  -2.558  0.00  0.00      C1   C
ATOM     68  C   PRO 6   9       2.556  -8.847  -1.329  0.00  0.00      C1   C
ATOM     69  O   PRO 6   9       3.614  -9.430  -1.311  0.00  0.00      C1   O
ATOM     70  CB  PRO 6   9       1.597  -8.925  -3.745  0.00  0.00      C1   C
ATOM     71  CG  PRO 6   9       2.061  -8.203  -5.048  0.00  0.00      C1   C
ATOM     72  CD  PRO 6   9       3.350  -7.607  -4.539  0.00  0.00      C1   C
ATOM     73  N   SER 6  10       1.786  -8.889  -0.228  0.00  0.00      C1   N
ATOM     74  CA  SER 6  10       2.257  -9.310   1.121  0.00  0.00      C1   C
ATOM     75  C   SER 6  10       2.229 -10.791   1.443  0.00  0.00      C1   C
ATOM     76  O   SER 6  10       2.773 -11.262   2.425  0.00  0.00      C1   O
ATOM     77  CB  SER 6  10       1.423  -8.611   2.187  0.00  0.00      C1   C
ATOM     78  OG  SER 6  10       0.077  -8.840   1.981  0.00  0.00      C1   O
ATOM     79  N   GLY 6  11       1.590 -11.671   0.608  0.00  0.00      C1   N
ATOM     80  CA  GLY 6  11       1.333 -13.091   0.942  0.00  0.00      C1   C
ATOM     81  C   GLY 6  11       2.499 -14.139   1.134  0.00  0.00      C1   C
ATOM     82  O   GLY 6  11       2.541 -14.912   2.117  0.00  0.00      C1   O
ATOM     83  N   LYS 6  12       3.546 -14.060   0.303  0.00  0.00      C1   N
ATOM     84  CA  LYS 6  12       4.808 -14.677   0.609  0.00  0.00      C1   C
ATOM     85  C   LYS 6  12       5.432 -14.379   2.063  0.00  0.00      C1   C
ATOM     86  O   LYS 6  12       6.351 -15.129   2.393  0.00  0.00      C1   O
ATOM     87  CB  LYS 6  12       5.937 -14.355  -0.422  0.00  0.00      C1   C
ATOM     88  CG  LYS 6  12       5.594 -15.035  -1.769  0.00  0.00      C1   C
ATOM     89  CD  LYS 6  12       6.724 -14.926  -2.829  0.00  0.00      C1   C
ATOM     90  CE  LYS 6  12       6.293 -15.551  -4.150  0.00  0.00      C1   C
ATOM     91  NZ  LYS 6  12       6.581 -16.992  -4.179  0.00  0.00      C1   N
ATOM     92  N   VAL 6  13       5.006 -13.309   2.727  0.00  0.00      C1   N
ATOM     93  CA  VAL 6  13       5.461 -12.929   4.020  0.00  0.00      C1   C
ATOM     94  C   VAL 6  13       4.324 -13.244   5.027  0.00  0.00      C1   C
ATOM     95  O   VAL 6  13       4.679 -13.709   6.105  0.00  0.00      C1   O
ATOM     96  CB  VAL 6  13       5.832 -11.402   3.991  0.00  0.00      C1   C
ATOM     97  CG1 VAL 6  13       6.544 -10.895   5.269  0.00  0.00      C1   C
ATOM     98  CG2 VAL 6  13       6.800 -11.181   2.811  0.00  0.00      C1   C
ATOM     99  N   GLU 6  14       2.973 -13.171   4.673  0.00  0.00      C1   N
ATOM    100  CA  GLU 6  14       1.955 -13.701   5.548  0.00  0.00      C1   C
ATOM    101  C   GLU 6  14       2.132 -15.133   5.989  0.00  0.00      C1   C
ATOM    102  O   GLU 6  14       1.947 -15.397   7.187  0.00  0.00      C1   O
ATOM    103  CB  GLU 6  14       0.641 -13.506   4.842  0.00  0.00      C1   C
ATOM    104  CG  GLU 6  14       0.212 -12.023   4.561  0.00  0.00      C1   C
ATOM    105  CD  GLU 6  14      -0.972 -11.965   3.677  0.00  0.00      C1   C
ATOM    106  OE1 GLU 6  14      -1.840 -12.867   3.680  0.00  0.00      C1   O
ATOM    107  OE2 GLU 6  14      -0.911 -11.113   2.772  0.00  0.00      C1   O
ATOM    108  N   GLY 6  15       2.623 -16.144   5.161  0.00  0.00      C1   N
ATOM    109  CA  GLY 6  15       3.019 -17.512   5.722  0.00  0.00      C1   C
ATOM    110  C   GLY 6  15       4.115 -17.536   6.769  0.00  0.00      C1   C
ATOM    111  O   GLY 6  15       4.190 -18.493   7.575  0.00  0.00      C1   O
ATOM    112  N   CYS 6  16       4.918 -16.524   6.770  0.00  0.00      C1   N
ATOM    113  CA  CYS 6  16       6.182 -16.577   7.653  0.00  0.00      C1   C
ATOM    114  C   CYS 6  16       5.953 -15.939   9.040  0.00  0.00      C1   C
ATOM    115  O   CYS 6  16       6.934 -15.806   9.795  0.00  0.00      C1   O
ATOM    116  CB  CYS 6  16       7.374 -15.879   6.846  0.00  0.00      C1   C
ATOM    117  SG  CYS 6  16       7.536 -16.481   5.188  0.00  0.00      C1   S
ATOM    118  N   MET 6  17       4.715 -15.464   9.389  0.00  0.00      C1   N
ATOM    119  CA  MET 6  17       4.486 -14.637  10.585  0.00  0.00      C1   C
ATOM    120  C   MET 6  17       4.222 -15.458  11.842  0.00  0.00      C1   C
ATOM    121  O   MET 6  17       3.194 -16.151  11.801  0.00  0.00      C1   O
ATOM    122  CB  MET 6  17       3.373 -13.644  10.346  0.00  0.00      C1   C
ATOM    123  CG  MET 6  17       3.501 -12.606   9.246  0.00  0.00      C1   C
ATOM    124  SD  MET 6  17       4.726 -11.317   9.538  0.00  0.00      C1   S
ATOM    125  CE  MET 6  17       6.224 -12.200   9.209  0.00  0.00      C1   C
ATOM    126  N   VAL 6  18       4.940 -15.351  12.959  0.00  0.00      C1   N
ATOM    127  CA  VAL 6  18       4.670 -16.163  14.165  0.00  0.00      C1   C
ATOM    128  C   VAL 6  18       4.654 -15.357  15.493  0.00  0.00      C1   C
ATOM    129  O   VAL 6  18       5.239 -14.301  15.546  0.00  0.00      C1   O
ATOM    130  CB  VAL 6  18       5.594 -17.325  14.339  0.00  0.00      C1   C
ATOM    131  CG1 VAL 6  18       5.641 -18.284  13.195  0.00  0.00      C1   C
ATOM    132  CG2 VAL 6  18       7.056 -16.960  14.608  0.00  0.00      C1   C
ATOM    133  N   GLN 6  19       4.169 -15.979  16.558  0.00  0.00      C1   N
ATOM    134  CA  GLN 6  19       4.411 -15.392  17.872  0.00  0.00      C1   C
ATOM    135  C   GLN 6  19       5.721 -15.941  18.473  0.00  0.00      C1   C
ATOM    136  O   GLN 6  19       6.017 -17.128  18.300  0.00  0.00      C1   O
ATOM    137  CB  GLN 6  19       3.232 -15.588  18.740  0.00  0.00      C1   C
ATOM    138  CG  GLN 6  19       3.474 -14.991  20.095  0.00  0.00      C1   C
ATOM    139  CD  GLN 6  19       2.298 -14.890  20.909  0.00  0.00      C1   C
ATOM    140  NE2 GLN 6  19       2.351 -14.215  21.996  0.00  0.00      C1   N
ATOM    141  OE1 GLN 6  19       1.244 -15.413  20.623  0.00  0.00      C1   O
ATOM    142  N   VAL 6  20       6.498 -15.102  19.131  0.00  0.00      C1   N
ATOM    143  CA  VAL 6  20       7.635 -15.552  19.874  0.00  0.00      C1   C
ATOM    144  C   VAL 6  20       7.552 -14.969  21.301  0.00  0.00      C1   C
ATOM    145  O   VAL 6  20       7.424 -13.752  21.509  0.00  0.00      C1   O
ATOM    146  CB  VAL 6  20       8.971 -15.076  19.245  0.00  0.00      C1   C
ATOM    147  CG1 VAL 6  20      10.180 -15.495  20.091  0.00  0.00      C1   C
ATOM    148  CG2 VAL 6  20       9.146 -15.583  17.807  0.00  0.00      C1   C
ATOM    149  N   THR 6  21       7.474 -15.871  22.310  0.00  0.00      C1   N
ATOM    150  CA  THR 6  21       7.452 -15.524  23.692  0.00  0.00      C1   C
ATOM    151  C   THR 6  21       8.656 -16.129  24.333  0.00  0.00      C1   C
ATOM    152  O   THR 6  21       8.842 -17.332  24.269  0.00  0.00      C1   O
ATOM    153  CB  THR 6  21       6.159 -16.079  24.391  0.00  0.00      C1   C
ATOM    154  OG1 THR 6  21       4.975 -15.795  23.674  0.00  0.00      C1   O
ATOM    155  CG2 THR 6  21       6.005 -15.467  25.721  0.00  0.00      C1   C
ATOM    156  N   CYS 6  22       9.437 -15.302  25.025  0.00  0.00      C1   N
ATOM    157  CA  CYS 6  22      10.342 -15.802  26.050  0.00  0.00      C1   C
ATOM    158  C   CYS 6  22       9.746 -15.539  27.462  0.00  0.00      C1   C
ATOM    159  O   CYS 6  22       9.787 -14.385  27.920  0.00  0.00      C1   O
ATOM    160  CB  CYS 6  22      11.763 -15.189  25.890  0.00  0.00      C1   C
ATOM    161  SG  CYS 6  22      12.897 -16.249  26.719  0.00  0.00      C1   S
ATOM    162  N   GLY 6  23       9.165 -16.587  28.172  0.00  0.00      C1   N
ATOM    163  CA  GLY 6  23       8.540 -16.569  29.499  0.00  0.00      C1   C
ATOM    164  C   GLY 6  23       7.137 -15.804  29.454  0.00  0.00      C1   C
ATOM    165  O   GLY 6  23       6.137 -16.420  29.052  0.00  0.00      C1   O
ATOM    166  N   THR 6  24       7.099 -14.493  29.714  0.00  0.00      C1   N
ATOM    167  CA  THR 6  24       5.961 -13.604  29.508  0.00  0.00      C1   C
ATOM    168  C   THR 6  24       6.205 -12.582  28.331  0.00  0.00      C1   C
ATOM    169  O   THR 6  24       5.234 -11.996  27.845  0.00  0.00      C1   O
ATOM    170  CB  THR 6  24       5.603 -12.958  30.883  0.00  0.00      C1   C
ATOM    171  OG1 THR 6  24       6.689 -12.497  31.539  0.00  0.00      C1   O
ATOM    172  CG2 THR 6  24       4.727 -13.945  31.712  0.00  0.00      C1   C
ATOM    173  N   THR 6  25       7.463 -12.270  27.920  0.00  0.00      C1   N
ATOM    174  CA  THR 6  25       7.935 -11.229  26.945  0.00  0.00      C1   C
ATOM    175  C   THR 6  25       7.726 -11.740  25.492  0.00  0.00      C1   C
ATOM    176  O   THR 6  25       8.217 -12.809  25.080  0.00  0.00      C1   O
ATOM    177  CB  THR 6  25       9.385 -10.760  27.235  0.00  0.00      C1   C
ATOM    178  OG1 THR 6  25       9.536 -10.277  28.595  0.00  0.00      C1   O
ATOM    179  CG2 THR 6  25       9.800  -9.670  26.201  0.00  0.00      C1   C
ATOM    180  N   THR 6  26       6.897 -10.997  24.723  0.00  0.00      C1   N
ATOM    181  CA  THR 6  26       6.437 -11.395  23.401  0.00  0.00      C1   C
ATOM    182  C   THR 6  26       6.273 -10.337  22.289  0.00  0.00      C1   C
ATOM    183  O   THR 6  26       6.001  -9.155  22.517  0.00  0.00      C1   O
ATOM    184  CB  THR 6  26       5.103 -12.106  23.705  0.00  0.00      C1   C
ATOM    185  OG1 THR 6  26       4.728 -12.822  22.588  0.00  0.00      C1   O
ATOM    186  CG2 THR 6  26       3.876 -11.250  24.069  0.00  0.00      C1   C
ATOM    187  N   LEU 6  27       6.480 -10.885  21.084  0.00  0.00      C1   N
ATOM    188  CA  LEU 6  27       6.414 -10.099  19.852  0.00  0.00      C1   C
ATOM    189  C   LEU 6  27       6.233 -11.014  18.656  0.00  0.00      C1   C
ATOM    190  O   LEU 6  27       5.832 -12.203  18.793  0.00  0.00      C1   O
ATOM    191  CB  LEU 6  27       7.735  -9.348  19.868  0.00  0.00      C1   C
ATOM    192  CG  LEU 6  27       9.063 -10.083  20.260  0.00  0.00      C1   C
ATOM    193  CD1 LEU 6  27       9.546 -10.971  19.047  0.00  0.00      C1   C
ATOM    194  CD2 LEU 6  27      10.212  -9.054  20.536  0.00  0.00      C1   C
ATOM    195  N   ASN 6  28       6.557 -10.499  17.428  0.00  0.00      C1   N
ATOM    196  CA  ASN 6  28       6.522 -11.144  16.134  0.00  0.00      C1   C
ATOM    197  C   ASN 6  28       7.878 -11.610  15.637  0.00  0.00      C1   C
ATOM    198  O   ASN 6  28       8.916 -10.958  15.830  0.00  0.00      C1   O
ATOM    199  CB  ASN 6  28       5.836 -10.185  15.117  0.00  0.00      C1   C
ATOM    200  CG  ASN 6  28       5.283 -10.863  13.911  0.00  0.00      C1   C
ATOM    201  OD1 ASN 6  28       4.266 -11.623  13.960  0.00  0.00      C1   O
ATOM    202  ND2 ASN 6  28       5.964 -10.745  12.753  0.00  0.00      C1   N
ATOM    203  N   GLY 6  29       7.861 -12.731  14.933  0.00  0.00      C1   N
ATOM    204  CA  GLY 6  29       8.989 -13.276  14.119  0.00  0.00      C1   C
ATOM    205  C   GLY 6  29       8.648 -13.817  12.760  0.00  0.00      C1   C
ATOM    206  O   GLY 6  29       7.540 -14.130  12.389  0.00  0.00      C1   O
ATOM    207  N   LEU 6  30       9.766 -14.027  12.107  0.00  0.00      C1   N
ATOM    208  CA  LEU 6  30       9.882 -14.294  10.698  0.00  0.00      C1   C
ATOM    209  C   LEU 6  30      10.441 -15.706  10.412  0.00  0.00      C1   C
ATOM    210  O   LEU 6  30      11.632 -15.993  10.623  0.00  0.00      C1   O
ATOM    211  CB  LEU 6  30      10.713 -13.181   9.977  0.00  0.00      C1   C
ATOM    212  CG  LEU 6  30      10.967 -13.341   8.483  0.00  0.00      C1   C
ATOM    213  CD1 LEU 6  30       9.663 -13.515   7.724  0.00  0.00      C1   C
ATOM    214  CD2 LEU 6  30      11.777 -12.165   7.931  0.00  0.00      C1   C
ATOM    215  N   TRP 6  31       9.626 -16.664  10.167  0.00  0.00      C1   N
ATOM    216  CA  TRP 6  31       9.863 -18.080   9.883  0.00  0.00      C1   C
ATOM    217  C   TRP 6  31      10.169 -18.430   8.455  0.00  0.00      C1   C
ATOM    218  O   TRP 6  31       9.255 -18.403   7.615  0.00  0.00      C1   O
ATOM    219  CB  TRP 6  31       8.582 -18.779  10.443  0.00  0.00      C1   C
ATOM    220  CG  TRP 6  31       8.564 -20.305  10.571  0.00  0.00      C1   C
ATOM    221  CD1 TRP 6  31       9.703 -21.058  10.631  0.00  0.00      C1   C
ATOM    222  CD2 TRP 6  31       7.491 -21.265  10.443  0.00  0.00      C1   C
ATOM    223  NE1 TRP 6  31       9.407 -22.428  10.552  0.00  0.00      C1   N
ATOM    224  CE2 TRP 6  31       8.035 -22.594  10.417  0.00  0.00      C1   C
ATOM    225  CE3 TRP 6  31       6.118 -21.114  10.337  0.00  0.00      C1   C
ATOM    226  CZ2 TRP 6  31       7.244 -23.694  10.188  0.00  0.00      C1   C
ATOM    227  CZ3 TRP 6  31       5.281 -22.223  10.149  0.00  0.00      C1   C
ATOM    228  CH2 TRP 6  31       5.843 -23.484  10.159  0.00  0.00      C1   C
ATOM    229  N   LEU 6  32      11.411 -18.818   8.197  0.00  0.00      C1   N
ATOM    230  CA  LEU 6  32      11.984 -18.986   6.843  0.00  0.00      C1   C
ATOM    231  C   LEU 6  32      12.667 -20.332   6.760  0.00  0.00      C1   C
ATOM    232  O   LEU 6  32      13.757 -20.505   7.283  0.00  0.00      C1   O
ATOM    233  CB  LEU 6  32      12.956 -17.903   6.425  0.00  0.00      C1   C
ATOM    234  CG  LEU 6  32      12.394 -16.476   6.393  0.00  0.00      C1   C
ATOM    235  CD1 LEU 6  32      13.588 -15.458   6.223  0.00  0.00      C1   C
ATOM    236  CD2 LEU 6  32      11.400 -16.301   5.226  0.00  0.00      C1   C
ATOM    237  N   ASP 6  33      11.952 -21.371   6.171  0.00  0.00      C1   N
ATOM    238  CA  ASP 6  33      12.090 -22.837   6.324  0.00  0.00      C1   C
ATOM    239  C   ASP 6  33      12.221 -23.236   7.800  0.00  0.00      C1   C
ATOM    240  O   ASP 6  33      11.214 -23.443   8.479  0.00  0.00      C1   O
ATOM    241  CB  ASP 6  33      13.185 -23.463   5.362  0.00  0.00      C1   C
ATOM    242  CG  ASP 6  33      14.624 -22.844   5.277  0.00  0.00      C1   C
ATOM    243  OD1 ASP 6  33      14.871 -21.844   4.582  0.00  0.00      C1   O
ATOM    244  OD2 ASP 6  33      15.568 -23.316   5.970  0.00  0.00      C1   O
ATOM    245  N   ASP 6  34      13.388 -23.512   8.364  0.00  0.00      C1   N
ATOM    246  CA  ASP 6  34      13.658 -23.963   9.745  0.00  0.00      C1   C
ATOM    247  C   ASP 6  34      14.154 -23.020  10.822  0.00  0.00      C1   C
ATOM    248  O   ASP 6  34      14.602 -23.457  11.868  0.00  0.00      C1   O
ATOM    249  CB  ASP 6  34      14.243 -25.345   9.744  0.00  0.00      C1   C
ATOM    250  CG  ASP 6  34      15.780 -25.552   9.562  0.00  0.00      C1   C
ATOM    251  OD1 ASP 6  34      16.445 -24.529   9.273  0.00  0.00      C1   O
ATOM    252  OD2 ASP 6  34      16.268 -26.669   9.806  0.00  0.00      C1   O
ATOM    253  N   VAL 6  35      14.132 -21.739  10.543  0.00  0.00      C1   N
ATOM    254  CA  VAL 6  35      14.621 -20.649  11.537  0.00  0.00      C1   C
ATOM    255  C   VAL 6  35      13.533 -19.563  11.588  0.00  0.00      C1   C
ATOM    256  O   VAL 6  35      12.976 -19.145  10.562  0.00  0.00      C1   O
ATOM    257  CB  VAL 6  35      15.972 -20.076  11.031  0.00  0.00      C1   C
ATOM    258  CG1 VAL 6  35      16.482 -18.982  12.008  0.00  0.00      C1   C
ATOM    259  CG2 VAL 6  35      17.035 -21.184  11.124  0.00  0.00      C1   C
ATOM    260  N   VAL 6  36      13.260 -19.065  12.836  0.00  0.00      C1   N
ATOM    261  CA  VAL 6  36      12.458 -17.924  13.212  0.00  0.00      C1   C
ATOM    262  C   VAL 6  36      13.378 -16.887  13.613  0.00  0.00      C1   C
ATOM    263  O   VAL 6  36      14.274 -17.103  14.478  0.00  0.00      C1   O
ATOM    264  CB  VAL 6  36      11.529 -18.392  14.308  0.00  0.00      C1   C
ATOM    265  CG1 VAL 6  36      10.693 -17.218  14.905  0.00  0.00      C1   C
ATOM    266  CG2 VAL 6  36      10.656 -19.526  13.853  0.00  0.00      C1   C
ATOM    267  N   TYR 6  37      13.315 -15.773  12.890  0.00  0.00      C1   N
ATOM    268  CA  TYR 6  37      14.082 -14.521  13.274  0.00  0.00      C1   C
ATOM    269  C   TYR 6  37      13.263 -13.533  14.070  0.00  0.00      C1   C
ATOM    270  O   TYR 6  37      12.104 -13.270  13.701  0.00  0.00      C1   O
ATOM    271  CB  TYR 6  37      14.681 -13.851  12.019  0.00  0.00      C1   C
ATOM    272  CG  TYR 6  37      15.643 -14.668  11.241  0.00  0.00      C1   C
ATOM    273  CD1 TYR 6  37      15.220 -15.692  10.364  0.00  0.00      C1   C
ATOM    274  CD2 TYR 6  37      17.064 -14.415  11.365  0.00  0.00      C1   C
ATOM    275  CE1 TYR 6  37      16.059 -16.310   9.430  0.00  0.00      C1   C
ATOM    276  CE2 TYR 6  37      17.942 -15.101  10.460  0.00  0.00      C1   C
ATOM    277  CZ  TYR 6  37      17.444 -16.044   9.522  0.00  0.00      C1   C
ATOM    278  OH  TYR 6  37      18.300 -16.609   8.617  0.00  0.00      C1   O
ATOM    279  N   CYS 6  38      13.868 -12.981  15.140  0.00  0.00      C1   N
ATOM    280  CA  CYS 6  38      13.127 -11.874  15.836  0.00  0.00      C1   C
ATOM    281  C   CYS 6  38      14.055 -10.780  16.501  0.00  0.00      C1   C
ATOM    282  O   CYS 6  38      15.249 -10.994  16.626  0.00  0.00      C1   O
ATOM    283  CB  CYS 6  38      12.194 -12.482  16.836  0.00  0.00      C1   C
ATOM    284  SG  CYS 6  38      12.968 -13.634  17.970  0.00  0.00      C1   S
ATOM    285  N   PRO 6  39      13.600  -9.618  17.075  0.00  0.00      C1   N
ATOM    286  CA  PRO 6  39      14.319  -8.771  18.023  0.00  0.00      C1   C
ATOM    287  C   PRO 6  39      14.885  -9.425  19.298  0.00  0.00      C1   C
ATOM    288  O   PRO 6  39      14.098 -10.094  20.003  0.00  0.00      C1   O
ATOM    289  CB  PRO 6  39      13.440  -7.511  18.247  0.00  0.00      C1   C
ATOM    290  CG  PRO 6  39      12.476  -7.443  17.069  0.00  0.00      C1   C
ATOM    291  CD  PRO 6  39      12.295  -8.981  16.902  0.00  0.00      C1   C
ATOM    292  N   ARG 6  40      16.194  -9.236  19.634  0.00  0.00      C1   N
ATOM    293  CA  ARG 6  40      16.814  -9.897  20.809  0.00  0.00      C1   C
ATOM    294  C   ARG 6  40      16.175  -9.426  22.147  0.00  0.00      C1   C
ATOM    295  O   ARG 6  40      16.218 -10.229  23.080  0.00  0.00      C1   O
ATOM    296  CB  ARG 6  40      18.318 -10.010  20.714  0.00  0.00      C1   C
ATOM    297  CG  ARG 6  40      18.942  -8.670  20.953  0.00  0.00      C1   C
ATOM    298  CD  ARG 6  40      20.451  -8.612  20.824  0.00  0.00      C1   C
ATOM    299  NE  ARG 6  40      20.951  -7.176  20.930  0.00  0.00      C1   N
ATOM    300  CZ  ARG 6  40      22.149  -6.647  21.026  0.00  0.00      C1   C
ATOM    301  NH1 ARG 6  40      23.246  -7.357  21.045  0.00  0.00      C1   N
ATOM    302  NH2 ARG 6  40      22.244  -5.377  21.257  0.00  0.00      C1   N
ATOM    303  N   HIS 6  41      15.541  -8.247  22.230  0.00  0.00      C1   N
ATOM    304  CA  HIS 6  41      14.801  -7.799  23.413  0.00  0.00      C1   C
ATOM    305  C   HIS 6  41      13.673  -8.682  23.970  0.00  0.00      C1   C
ATOM    306  O   HIS 6  41      13.420  -8.592  25.163  0.00  0.00      C1   O
ATOM    307  CB  HIS 6  41      14.545  -6.272  23.387  0.00  0.00      C1   C
ATOM    308  CG  HIS 6  41      13.550  -5.876  22.401  0.00  0.00      C1   C
ATOM    309  ND1 HIS 6  41      12.576  -6.662  21.870  0.00  0.00      C1   N
ATOM    310  CD2 HIS 6  41      13.570  -4.671  21.747  0.00  0.00      C1   C
ATOM    311  CE1 HIS 6  41      11.976  -6.004  20.866  0.00  0.00      C1   C
ATOM    312  NE2 HIS 6  41      12.590  -4.826  20.841  0.00  0.00      C1   N
ATOM    313  N   VAL 6  42      13.236  -9.697  23.257  0.00  0.00      C1   N
ATOM    314  CA  VAL 6  42      12.399 -10.804  23.887  0.00  0.00      C1   C
ATOM    315  C   VAL 6  42      12.980 -11.439  25.181  0.00  0.00      C1   C
ATOM    316  O   VAL 6  42      12.201 -11.811  26.070  0.00  0.00      C1   O
ATOM    317  CB  VAL 6  42      12.052 -11.927  22.904  0.00  0.00      C1   C
ATOM    318  CG1 VAL 6  42      13.168 -12.944  22.682  0.00  0.00      C1   C
ATOM    319  CG2 VAL 6  42      10.766 -12.677  23.151  0.00  0.00      C1   C
ATOM    320  N   ILE 6  43      14.343 -11.455  25.385  0.00  0.00      C1   N
ATOM    321  CA  ILE 6  43      14.955 -12.221  26.545  0.00  0.00      C1   C
ATOM    322  C   ILE 6  43      15.152 -11.337  27.806  0.00  0.00      C1   C
ATOM    323  O   ILE 6  43      15.891 -11.728  28.723  0.00  0.00      C1   O
ATOM    324  CB  ILE 6  43      16.239 -13.017  26.229  0.00  0.00      C1   C
ATOM    325  CG1 ILE 6  43      17.496 -12.028  25.913  0.00  0.00      C1   C
ATOM    326  CG2 ILE 6  43      16.023 -13.949  24.998  0.00  0.00      C1   C
ATOM    327  CD1 ILE 6  43      18.764 -12.682  25.405  0.00  0.00      C1   C
ATOM    328  N   CYS 6  44      14.577 -10.146  27.784  0.00  0.00      C1   N
ATOM    329  CA  CYS 6  44      14.591  -9.144  28.776  0.00  0.00      C1   C
ATOM    330  C   CYS 6  44      13.156  -8.889  29.310  0.00  0.00      C1   C
ATOM    331  O   CYS 6  44      12.164  -8.891  28.617  0.00  0.00      C1   O
ATOM    332  CB  CYS 6  44      15.095  -7.871  28.216  0.00  0.00      C1   C
ATOM    333  SG  CYS 6  44      16.827  -7.810  27.740  0.00  0.00      C1   S
ATOM    334  N   THR 6  45      13.153  -8.516  30.655  0.00  0.00      C1   N
ATOM    335  CA  THR 6  45      12.120  -7.749  31.335  0.00  0.00      C1   C
ATOM    336  C   THR 6  45      12.153  -6.214  31.161  0.00  0.00      C1   C
ATOM    337  O   THR 6  45      13.219  -5.650  30.908  0.00  0.00      C1   O
ATOM    338  CB  THR 6  45      12.007  -7.995  32.859  0.00  0.00      C1   C
ATOM    339  OG1 THR 6  45      12.764  -7.139  33.700  0.00  0.00      C1   O
ATOM    340  CG2 THR 6  45      12.489  -9.427  33.177  0.00  0.00      C1   C
ATOM    341  N   SER 6  46      11.034  -5.483  31.457  0.00  0.00      C1   N
ATOM    342  CA  SER 6  46      10.968  -4.013  31.536  0.00  0.00      C1   C
ATOM    343  C   SER 6  46      11.977  -3.333  32.485  0.00  0.00      C1   C
ATOM    344  O   SER 6  46      12.366  -2.201  32.166  0.00  0.00      C1   O
ATOM    345  CB  SER 6  46       9.572  -3.389  31.829  0.00  0.00      C1   C
ATOM    346  OG  SER 6  46       9.025  -3.825  33.084  0.00  0.00      C1   O
ATOM    347  N   GLU 6  47      12.497  -4.016  33.542  0.00  0.00      C1   N
ATOM    348  CA  GLU 6  47      13.667  -3.640  34.399  0.00  0.00      C1   C
ATOM    349  C   GLU 6  47      15.018  -3.900  33.693  0.00  0.00      C1   C
ATOM    350  O   GLU 6  47      15.878  -3.015  33.799  0.00  0.00      C1   O
ATOM    351  CB  GLU 6  47      13.510  -4.286  35.799  0.00  0.00      C1   C
ATOM    352  CG  GLU 6  47      12.359  -3.736  36.593  0.00  0.00      C1   C
ATOM    353  CD  GLU 6  47      12.155  -4.470  37.855  0.00  0.00      C1   C
ATOM    354  OE1 GLU 6  47      12.549  -5.639  38.101  0.00  0.00      C1   O
ATOM    355  OE2 GLU 6  47      11.629  -3.841  38.790  0.00  0.00      C1   O
ATOM    356  N   ASP 6  48      15.238  -5.023  32.961  0.00  0.00      C1   N
ATOM    357  CA  ASP 6  48      16.525  -5.356  32.342  0.00  0.00      C1   C
ATOM    358  C   ASP 6  48      16.919  -4.343  31.247  0.00  0.00      C1   C
ATOM    359  O   ASP 6  48      18.105  -4.006  31.160  0.00  0.00      C1   O
ATOM    360  CB  ASP 6  48      16.716  -6.785  31.837  0.00  0.00      C1   C
ATOM    361  CG  ASP 6  48      16.157  -7.950  32.621  0.00  0.00      C1   C
ATOM    362  OD1 ASP 6  48      15.622  -8.817  31.979  0.00  0.00      C1   O
ATOM    363  OD2 ASP 6  48      16.098  -7.980  33.893  0.00  0.00      C1   O
ATOM    364  N   MET 6  49      15.880  -3.804  30.583  0.00  0.00      C1   N
ATOM    365  CA  MET 6  49      15.911  -2.878  29.479  0.00  0.00      C1   C
ATOM    366  C   MET 6  49      16.659  -1.541  29.688  0.00  0.00      C1   C
ATOM    367  O   MET 6  49      17.130  -1.072  28.682  0.00  0.00      C1   O
ATOM    368  CB  MET 6  49      14.516  -2.675  28.995  0.00  0.00      C1   C
ATOM    369  CG  MET 6  49      13.891  -3.867  28.235  0.00  0.00      C1   C
ATOM    370  SD  MET 6  49      14.829  -4.412  26.826  0.00  0.00      C1   S
ATOM    371  CE  MET 6  49      15.051  -2.878  25.763  0.00  0.00      C1   C
ATOM    372  N   LEU 6  50      16.906  -1.037  30.914  0.00  0.00      C1   N
ATOM    373  CA  LEU 6  50      17.810   0.163  31.179  0.00  0.00      C1   C
ATOM    374  C   LEU 6  50      19.207  -0.016  30.446  0.00  0.00      C1   C
ATOM    375  O   LEU 6  50      19.586   0.823  29.605  0.00  0.00      C1   O
ATOM    376  CB  LEU 6  50      17.958   0.372  32.703  0.00  0.00      C1   C
ATOM    377  CG  LEU 6  50      18.946   1.488  33.149  0.00  0.00      C1   C
ATOM    378  CD1 LEU 6  50      18.659   2.797  32.475  0.00  0.00      C1   C
ATOM    379  CD2 LEU 6  50      18.897   1.686  34.644  0.00  0.00      C1   C
ATOM    380  N   ASN 6  51      19.960  -1.127  30.651  0.00  0.00      C1   N
ATOM    381  CA  ASN 6  51      21.359  -1.427  30.093  0.00  0.00      C1   C
ATOM    382  C   ASN 6  51      21.593  -2.977  30.213  0.00  0.00      C1   C
ATOM    383  O   ASN 6  51      22.333  -3.475  31.030  0.00  0.00      C1   O
ATOM    384  CB  ASN 6  51      22.461  -0.722  30.943  0.00  0.00      C1   C
ATOM    385  CG  ASN 6  51      22.717   0.825  30.614  0.00  0.00      C1   C
ATOM    386  OD1 ASN 6  51      22.392   1.769  31.264  0.00  0.00      C1   O
ATOM    387  ND2 ASN 6  51      23.418   0.998  29.572  0.00  0.00      C1   N
ATOM    388  N   PRO 6  52      20.800  -3.782  29.449  0.00  0.00      C1   N
ATOM    389  CA  PRO 6  52      20.879  -5.258  29.409  0.00  0.00      C1   C
ATOM    390  C   PRO 6  52      22.236  -5.771  28.839  0.00  0.00      C1   C
ATOM    391  O   PRO 6  52      22.543  -5.421  27.742  0.00  0.00      C1   O
ATOM    392  CB  PRO 6  52      19.805  -5.799  28.593  0.00  0.00      C1   C
ATOM    393  CG  PRO 6  52      19.481  -4.663  27.626  0.00  0.00      C1   C
ATOM    394  CD  PRO 6  52      19.879  -3.354  28.424  0.00  0.00      C1   C
ATOM    395  N   ASN 6  53      22.857  -6.812  29.453  0.00  0.00      C1   N
ATOM    396  CA  ASN 6  53      23.839  -7.649  28.839  0.00  0.00      C1   C
ATOM    397  C   ASN 6  53      23.288  -8.857  28.071  0.00  0.00      C1   C
ATOM    398  O   ASN 6  53      23.190  -9.926  28.664  0.00  0.00      C1   O
ATOM    399  CB  ASN 6  53      25.017  -8.077  29.758  0.00  0.00      C1   C
ATOM    400  CG  ASN 6  53      25.823  -6.973  30.421  0.00  0.00      C1   C
ATOM    401  OD1 ASN 6  53      25.454  -6.575  31.560  0.00  0.00      C1   O
ATOM    402  ND2 ASN 6  53      26.926  -6.605  29.778  0.00  0.00      C1   N
ATOM    403  N   TYR 6  54      22.796  -8.662  26.839  0.00  0.00      C1   N
ATOM    404  CA  TYR 6  54      22.243  -9.762  26.013  0.00  0.00      C1   C
ATOM    405  C   TYR 6  54      23.079 -10.971  25.811  0.00  0.00      C1   C
ATOM    406  O   TYR 6  54      22.526 -12.047  25.907  0.00  0.00      C1   O
ATOM    407  CB  TYR 6  54      21.958  -9.236  24.561  0.00  0.00      C1   C
ATOM    408  CG  TYR 6  54      20.774  -8.298  24.556  0.00  0.00      C1   C
ATOM    409  CD1 TYR 6  54      19.462  -8.688  24.697  0.00  0.00      C1   C
ATOM    410  CD2 TYR 6  54      20.978  -6.887  24.247  0.00  0.00      C1   C
ATOM    411  CE1 TYR 6  54      18.376  -7.767  24.611  0.00  0.00      C1   C
ATOM    412  CE2 TYR 6  54      19.934  -5.974  24.091  0.00  0.00      C1   C
ATOM    413  CZ  TYR 6  54      18.586  -6.439  24.231  0.00  0.00      C1   C
ATOM    414  OH  TYR 6  54      17.563  -5.517  24.356  0.00  0.00      C1   O
ATOM    415  N   GLU 6  55      24.403 -10.909  25.610  0.00  0.00      C1   N
ATOM    416  CA  GLU 6  55      25.399 -11.928  25.724  0.00  0.00      C1   C
ATOM    417  C   GLU 6  55      25.306 -12.770  27.014  0.00  0.00      C1   C
ATOM    418  O   GLU 6  55      25.440 -13.998  26.912  0.00  0.00      C1   O
ATOM    419  CB  GLU 6  55      26.843 -11.399  25.438  0.00  0.00      C1   C
ATOM    420  CG  GLU 6  55      27.531 -10.607  26.525  0.00  0.00      C1   C
ATOM    421  CD  GLU 6  55      29.032 -10.295  26.161  0.00  0.00      C1   C
ATOM    422  OE1 GLU 6  55      29.393  -9.788  25.065  0.00  0.00      C1   O
ATOM    423  OE2 GLU 6  55      29.888 -10.458  27.099  0.00  0.00      C1   O
ATOM    424  N   ASP 6  56      25.092 -12.186  28.217  0.00  0.00      C1   N
ATOM    425  CA  ASP 6  56      24.915 -12.893  29.504  0.00  0.00      C1   C
ATOM    426  C   ASP 6  56      23.499 -13.322  29.605  0.00  0.00      C1   C
ATOM    427  O   ASP 6  56      23.333 -14.461  30.119  0.00  0.00      C1   O
ATOM    428  CB  ASP 6  56      25.321 -12.013  30.747  0.00  0.00      C1   C
ATOM    429  CG  ASP 6  56      26.699 -11.324  30.691  0.00  0.00      C1   C
ATOM    430  OD1 ASP 6  56      27.701 -11.650  29.995  0.00  0.00      C1   O
ATOM    431  OD2 ASP 6  56      26.860 -10.619  31.761  0.00  0.00      C1   O
ATOM    432  N   LEU 6  57      22.535 -12.594  29.130  0.00  0.00      C1   N
ATOM    433  CA  LEU 6  57      21.125 -13.067  29.065  0.00  0.00      C1   C
ATOM    434  C   LEU 6  57      20.859 -14.268  28.236  0.00  0.00      C1   C
ATOM    435  O   LEU 6  57      20.113 -15.136  28.735  0.00  0.00      C1   O
ATOM    436  CB  LEU 6  57      20.189 -11.833  28.803  0.00  0.00      C1   C
ATOM    437  CG  LEU 6  57      20.034 -11.051  30.114  0.00  0.00      C1   C
ATOM    438  CD1 LEU 6  57      19.304  -9.702  30.003  0.00  0.00      C1   C
ATOM    439  CD2 LEU 6  57      19.232 -11.968  31.038  0.00  0.00      C1   C
ATOM    440  N   LEU 6  58      21.552 -14.361  27.063  0.00  0.00      C1   N
ATOM    441  CA  LEU 6  58      21.541 -15.568  26.269  0.00  0.00      C1   C
ATOM    442  C   LEU 6  58      22.154 -16.741  26.998  0.00  0.00      C1   C
ATOM    443  O   LEU 6  58      21.653 -17.847  26.775  0.00  0.00      C1   O
ATOM    444  CB  LEU 6  58      22.206 -15.463  24.877  0.00  0.00      C1   C
ATOM    445  CG  LEU 6  58      21.509 -16.393  23.769  0.00  0.00      C1   C
ATOM    446  CD1 LEU 6  58      20.084 -16.017  23.707  0.00  0.00      C1   C
ATOM    447  CD2 LEU 6  58      22.187 -16.271  22.407  0.00  0.00      C1   C
ATOM    448  N   ILE 6  59      23.297 -16.631  27.704  0.00  0.00      C1   N
ATOM    449  CA  ILE 6  59      23.716 -17.803  28.450  0.00  0.00      C1   C
ATOM    450  C   ILE 6  59      22.736 -18.215  29.525  0.00  0.00      C1   C
ATOM    451  O   ILE 6  59      22.563 -19.348  29.840  0.00  0.00      C1   O
ATOM    452  CB  ILE 6  59      25.161 -17.414  28.988  0.00  0.00      C1   C
ATOM    453  CG1 ILE 6  59      26.184 -17.369  27.813  0.00  0.00      C1   C
ATOM    454  CG2 ILE 6  59      25.711 -18.169  30.132  0.00  0.00      C1   C
ATOM    455  CD1 ILE 6  59      26.378 -18.667  27.014  0.00  0.00      C1   C
ATOM    456  N   ARG 6  60      22.012 -17.193  30.053  0.00  0.00      C1   N
ATOM    457  CA  ARG 6  60      20.926 -17.402  31.058  0.00  0.00      C1   C
ATOM    458  C   ARG 6  60      19.666 -17.891  30.481  0.00  0.00      C1   C
ATOM    459  O   ARG 6  60      18.728 -18.270  31.214  0.00  0.00      C1   O
ATOM    460  CB  ARG 6  60      20.780 -16.135  31.985  0.00  0.00      C1   C
ATOM    461  CG  ARG 6  60      20.870 -16.637  33.518  0.00  0.00      C1   C
ATOM    462  CD  ARG 6  60      22.187 -17.198  33.837  0.00  0.00      C1   C
ATOM    463  NE  ARG 6  60      22.221 -17.689  35.230  0.00  0.00      C1   N
ATOM    464  CZ  ARG 6  60      22.757 -18.727  35.721  0.00  0.00      C1   C
ATOM    465  NH1 ARG 6  60      22.656 -18.930  37.009  0.00  0.00      C1   N
ATOM    466  NH2 ARG 6  60      23.415 -19.527  34.932  0.00  0.00      C1   N
ATOM    467  N   LYS 6  61      19.485 -17.920  29.175  0.00  0.00      C1   N
ATOM    468  CA  LYS 6  61      18.359 -18.583  28.434  0.00  0.00      C1   C
ATOM    469  C   LYS 6  61      18.662 -20.006  27.940  0.00  0.00      C1   C
ATOM    470  O   LYS 6  61      19.753 -20.305  27.465  0.00  0.00      C1   O
ATOM    471  CB  LYS 6  61      17.860 -17.703  27.271  0.00  0.00      C1   C
ATOM    472  CG  LYS 6  61      17.118 -16.370  27.743  0.00  0.00      C1   C
ATOM    473  CD  LYS 6  61      16.189 -16.594  28.957  0.00  0.00      C1   C
ATOM    474  CE  LYS 6  61      15.464 -15.363  29.322  0.00  0.00      C1   C
ATOM    475  NZ  LYS 6  61      14.577 -15.632  30.517  0.00  0.00      C1   N
ATOM    476  N   SER 6  62      17.697 -20.857  28.215  0.00  0.00      C1   N
ATOM    477  CA  SER 6  62      17.718 -22.173  27.651  0.00  0.00      C1   C
ATOM    478  C   SER 6  62      16.560 -22.422  26.641  0.00  0.00      C1   C
ATOM    479  O   SER 6  62      15.510 -21.859  26.816  0.00  0.00      C1   O
ATOM    480  CB  SER 6  62      17.659 -23.209  28.753  0.00  0.00      C1   C
ATOM    481  OG  SER 6  62      17.955 -24.568  28.320  0.00  0.00      C1   O
ATOM    482  N   ASN 6  63      16.644 -23.360  25.671  0.00  0.00      C1   N
ATOM    483  CA  ASN 6  63      15.603 -23.634  24.585  0.00  0.00      C1   C
ATOM    484  C   ASN 6  63      14.161 -23.814  25.042  0.00  0.00      C1   C
ATOM    485  O   ASN 6  63      13.285 -23.387  24.280  0.00  0.00      C1   O
ATOM    486  CB  ASN 6  63      16.058 -24.645  23.573  0.00  0.00      C1   C
ATOM    487  CG  ASN 6  63      17.157 -24.099  22.649  0.00  0.00      C1   C
ATOM    488  OD1 ASN 6  63      17.061 -22.875  22.476  0.00  0.00      C1   O
ATOM    489  ND2 ASN 6  63      18.172 -24.790  22.116  0.00  0.00      C1   N
ATOM    490  N   HIS 6  64      13.922 -24.484  26.158  0.00  0.00      C1   N
ATOM    491  CA  HIS 6  64      12.585 -24.610  26.686  0.00  0.00      C1   C
ATOM    492  C   HIS 6  64      11.941 -23.304  27.139  0.00  0.00      C1   C
ATOM    493  O   HIS 6  64      10.731 -23.249  27.290  0.00  0.00      C1   O
ATOM    494  CB  HIS 6  64      12.461 -25.763  27.669  0.00  0.00      C1   C
ATOM    495  CG  HIS 6  64      13.296 -25.610  28.930  0.00  0.00      C1   C
ATOM    496  ND1 HIS 6  64      14.723 -25.686  28.998  0.00  0.00      C1   N
ATOM    497  CD2 HIS 6  64      12.849 -25.212  30.142  0.00  0.00      C1   C
ATOM    498  CE1 HIS 6  64      15.059 -25.421  30.266  0.00  0.00      C1   C
ATOM    499  NE2 HIS 6  64      13.949 -25.172  30.964  0.00  0.00      C1   N
ATOM    500  N   ASN 6  65      12.700 -22.211  27.319  0.00  0.00      C1   N
ATOM    501  CA  ASN 6  65      12.141 -20.866  27.452  0.00  0.00      C1   C
ATOM    502  C   ASN 6  65      11.395 -20.342  26.268  0.00  0.00      C1   C
ATOM    503  O   ASN 6  65      10.408 -19.609  26.414  0.00  0.00      C1   O
ATOM    504  CB  ASN 6  65      13.205 -19.869  27.896  0.00  0.00      C1   C
ATOM    505  CG  ASN 6  65      14.038 -20.159  29.118  0.00  0.00      C1   C
ATOM    506  OD1 ASN 6  65      15.236 -20.047  29.092  0.00  0.00      C1   O
ATOM    507  ND2 ASN 6  65      13.432 -20.279  30.252  0.00  0.00      C1   N
ATOM    508  N   PHE 6  66      11.806 -20.812  25.069  0.00  0.00      C1   N
ATOM    509  CA  PHE 6  66      11.264 -20.283  23.779  0.00  0.00      C1   C
ATOM    510  C   PHE 6  66       9.906 -20.799  23.274  0.00  0.00      C1   C
ATOM    511  O   PHE 6  66       9.868 -21.894  22.733  0.00  0.00      C1   O
ATOM    512  CB  PHE 6  66      12.347 -20.264  22.702  0.00  0.00      C1   C
ATOM    513  CG  PHE 6  66      13.514 -19.405  23.110  0.00  0.00      C1   C
ATOM    514  CD1 PHE 6  66      14.677 -20.018  23.611  0.00  0.00      C1   C
ATOM    515  CD2 PHE 6  66      13.400 -18.040  23.120  0.00  0.00      C1   C
ATOM    516  CE1 PHE 6  66      15.755 -19.204  24.045  0.00  0.00      C1   C
ATOM    517  CE2 PHE 6  66      14.464 -17.256  23.621  0.00  0.00      C1   C
ATOM    518  CZ  PHE 6  66      15.731 -17.814  23.895  0.00  0.00      C1   C
ATOM    519  N   LEU 6  67       8.783 -20.192  23.636  0.00  0.00      C1   N
ATOM    520  CA  LEU 6  67       7.448 -20.520  23.177  0.00  0.00      C1   C
ATOM    521  C   LEU 6  67       7.089 -19.774  21.866  0.00  0.00      C1   C
ATOM    522  O   LEU 6  67       6.855 -18.567  21.837  0.00  0.00      C1   O
ATOM    523  CB  LEU 6  67       6.429 -20.264  24.356  0.00  0.00      C1   C
ATOM    524  CG  LEU 6  67       6.044 -21.489  25.254  0.00  0.00      C1   C
ATOM    525  CD1 LEU 6  67       5.518 -22.591  24.323  0.00  0.00      C1   C
ATOM    526  CD2 LEU 6  67       7.213 -22.150  25.954  0.00  0.00      C1   C
ATOM    527  N   VAL 6  68       6.909 -20.579  20.797  0.00  0.00      C1   N
ATOM    528  CA  VAL 6  68       6.804 -20.138  19.420  0.00  0.00      C1   C
ATOM    529  C   VAL 6  68       5.549 -20.753  18.864  0.00  0.00      C1   C
ATOM    530  O   VAL 6  68       5.313 -21.981  18.682  0.00  0.00      C1   O
ATOM    531  CB  VAL 6  68       8.079 -20.444  18.644  0.00  0.00      C1   C
ATOM    532  CG1 VAL 6  68       7.981 -19.708  17.261  0.00  0.00      C1   C
ATOM    533  CG2 VAL 6  68       9.474 -19.876  19.252  0.00  0.00      C1   C
ATOM    534  N   GLN 6  69       4.525 -19.926  18.816  0.00  0.00      C1   N
ATOM    535  CA  GLN 6  69       3.303 -20.373  18.264  0.00  0.00      C1   C
ATOM    536  C   GLN 6  69       3.208 -19.897  16.803  0.00  0.00      C1   C
ATOM    537  O   GLN 6  69       3.134 -18.706  16.518  0.00  0.00      C1   O
ATOM    538  CB  GLN 6  69       2.129 -19.797  19.103  0.00  0.00      C1   C
ATOM    539  CG  GLN 6  69       1.243 -20.943  19.503  0.00  0.00      C1   C
ATOM    540  CD  GLN 6  69       0.038 -20.593  20.378  0.00  0.00      C1   C
ATOM    541  OE1 GLN 6  69      -0.176 -19.489  20.873  0.00  0.00      C1   O
ATOM    542  NE2 GLN 6  69      -0.801 -21.555  20.850  0.00  0.00      C1   N
ATOM    543  N   ALA 6  70       3.174 -20.918  15.990  0.00  0.00      C1   N
ATOM    544  CA  ALA 6  70       2.678 -20.746  14.638  0.00  0.00      C1   C
ATOM    545  C   ALA 6  70       1.183 -20.728  14.590  0.00  0.00      C1   C
ATOM    546  O   ALA 6  70       0.526 -21.705  14.454  0.00  0.00      C1   O
ATOM    547  CB  ALA 6  70       3.394 -21.720  13.738  0.00  0.00      C1   C
ATOM    548  N   GLY 6  71       0.497 -19.539  14.657  0.00  0.00      C1   N
ATOM    549  CA  GLY 6  71      -0.958 -19.471  14.913  0.00  0.00      C1   C
ATOM    550  C   GLY 6  71      -1.213 -20.000  16.287  0.00  0.00      C1   C
ATOM    551  O   GLY 6  71      -0.701 -19.517  17.273  0.00  0.00      C1   O
ATOM    552  N   ASN 6  72      -1.974 -21.103  16.413  0.00  0.00      C1   N
ATOM    553  CA  ASN 6  72      -2.002 -21.890  17.676  0.00  0.00      C1   C
ATOM    554  C   ASN 6  72      -1.137 -23.165  17.608  0.00  0.00      C1   C
ATOM    555  O   ASN 6  72      -1.143 -23.945  18.590  0.00  0.00      C1   O
ATOM    556  CB  ASN 6  72      -3.511 -22.256  18.122  0.00  0.00      C1   C
ATOM    557  CG  ASN 6  72      -4.329 -22.957  17.079  0.00  0.00      C1   C
ATOM    558  OD1 ASN 6  72      -4.062 -24.052  16.645  0.00  0.00      C1   O
ATOM    559  ND2 ASN 6  72      -5.315 -22.367  16.577  0.00  0.00      C1   N
ATOM    560  N   VAL 6  73      -0.475 -23.534  16.529  0.00  0.00      C1   N
ATOM    561  CA  VAL 6  73       0.456 -24.684  16.472  0.00  0.00      C1   C
ATOM    562  C   VAL 6  73       1.768 -24.320  17.096  0.00  0.00      C1   C
ATOM    563  O   VAL 6  73       2.529 -23.531  16.531  0.00  0.00      C1   O
ATOM    564  CB  VAL 6  73       0.573 -25.340  15.181  0.00  0.00      C1   C
ATOM    565  CG1 VAL 6  73       1.375 -26.648  15.304  0.00  0.00      C1   C
ATOM    566  CG2 VAL 6  73      -0.830 -25.732  14.537  0.00  0.00      C1   C
ATOM    567  N   GLN 6  74       2.081 -24.889  18.296  0.00  0.00      C1   N
ATOM    568  CA  GLN 6  74       3.414 -24.813  18.793  0.00  0.00      C1   C
ATOM    569  C   GLN 6  74       4.407 -25.480  17.901  0.00  0.00      C1   C
ATOM    570  O   GLN 6  74       4.266 -26.556  17.461  0.00  0.00      C1   O
ATOM    571  CB  GLN 6  74       3.505 -25.451  20.249  0.00  0.00      C1   C
ATOM    572  CG  GLN 6  74       2.621 -24.647  21.216  0.00  0.00      C1   C
ATOM    573  CD  GLN 6  74       2.840 -25.283  22.612  0.00  0.00      C1   C
ATOM    574  NE2 GLN 6  74       2.603 -24.637  23.694  0.00  0.00      C1   N
ATOM    575  OE1 GLN 6  74       3.233 -26.426  22.705  0.00  0.00      C1   O
ATOM    576  N   LEU 6  75       5.470 -24.731  17.625  0.00  0.00      C1   N
ATOM    577  CA  LEU 6  75       6.678 -25.294  16.997  0.00  0.00      C1   C
ATOM    578  C   LEU 6  75       7.713 -25.582  18.058  0.00  0.00      C1   C
ATOM    579  O   LEU 6  75       7.556 -25.173  19.187  0.00  0.00      C1   O
ATOM    580  CB  LEU 6  75       7.269 -24.336  15.908  0.00  0.00      C1   C
ATOM    581  CG  LEU 6  75       6.440 -24.001  14.667  0.00  0.00      C1   C
ATOM    582  CD1 LEU 6  75       7.216 -22.951  13.781  0.00  0.00      C1   C
ATOM    583  CD2 LEU 6  75       6.178 -25.254  13.879  0.00  0.00      C1   C
ATOM    584  N   ARG 6  76       8.687 -26.473  17.748  0.00  0.00      C1   N
ATOM    585  CA  ARG 6  76       9.655 -26.888  18.695  0.00  0.00      C1   C
ATOM    586  C   ARG 6  76      11.063 -26.278  18.432  0.00  0.00      C1   C
ATOM    587  O   ARG 6  76      11.548 -26.365  17.314  0.00  0.00      C1   O
ATOM    588  CB  ARG 6  76       9.771 -28.391  18.683  0.00  0.00      C1   C
ATOM    589  CG  ARG 6  76      10.781 -29.048  19.602  0.00  0.00      C1   C
ATOM    590  CD  ARG 6  76      11.210 -30.413  19.068  0.00  0.00      C1   C
ATOM    591  NE  ARG 6  76      12.127 -31.017  20.044  0.00  0.00      C1   N
ATOM    592  CZ  ARG 6  76      13.296 -31.673  19.817  0.00  0.00      C1   C
ATOM    593  NH1 ARG 6  76      13.666 -32.175  18.668  0.00  0.00      C1   N
ATOM    594  NH2 ARG 6  76      14.019 -31.934  20.897  0.00  0.00      C1   N
ATOM    595  N   VAL 6  77      11.716 -25.734  19.504  0.00  0.00      C1   N
ATOM    596  CA  VAL 6  77      12.988 -25.089  19.474  0.00  0.00      C1   C
ATOM    597  C   VAL 6  77      14.152 -26.039  19.734  0.00  0.00      C1   C
ATOM    598  O   VAL 6  77      14.207 -26.560  20.873  0.00  0.00      C1   O
ATOM    599  CB  VAL 6  77      12.979 -23.702  20.179  0.00  0.00      C1   C
ATOM    600  CG1 VAL 6  77      14.332 -23.059  20.234  0.00  0.00      C1   C
ATOM    601  CG2 VAL 6  77      11.953 -22.702  19.656  0.00  0.00      C1   C
ATOM    602  N   ILE 6  78      15.136 -26.182  18.826  0.00  0.00      C1   N
ATOM    603  CA  ILE 6  78      16.375 -27.073  19.070  0.00  0.00      C1   C
ATOM    604  C   ILE 6  78      17.697 -26.238  18.979  0.00  0.00      C1   C
ATOM    605  O   ILE 6  78      18.656 -26.715  19.488  0.00  0.00      C1   O
ATOM    606  CB  ILE 6  78      16.483 -28.343  18.139  0.00  0.00      C1   C
ATOM    607  CG1 ILE 6  78      16.435 -27.974  16.641  0.00  0.00      C1   C
ATOM    608  CG2 ILE 6  78      15.273 -29.283  18.513  0.00  0.00      C1   C
ATOM    609  CD1 ILE 6  78      16.616 -29.157  15.582  0.00  0.00      C1   C
ATOM    610  N   GLY 6  79      17.674 -25.019  18.371  0.00  0.00      C1   N
ATOM    611  CA  GLY 6  79      18.864 -24.102  18.458  0.00  0.00      C1   C
ATOM    612  C   GLY 6  79      18.499 -22.676  18.740  0.00  0.00      C1   C
ATOM    613  O   GLY 6  79      17.402 -22.214  18.445  0.00  0.00      C1   O
ATOM    614  N   HIS 6  80      19.514 -21.902  19.192  0.00  0.00      C1   N
ATOM    615  CA  HIS 6  80      19.468 -20.477  19.340  0.00  0.00      C1   C
ATOM    616  C   HIS 6  80      20.887 -19.894  19.063  0.00  0.00      C1   C
ATOM    617  O   HIS 6  80      21.970 -20.411  19.405  0.00  0.00      C1   O
ATOM    618  CB  HIS 6  80      18.927 -19.965  20.693  0.00  0.00      C1   C
ATOM    619  CG  HIS 6  80      19.675 -20.516  21.912  0.00  0.00      C1   C
ATOM    620  ND1 HIS 6  80      19.365 -21.594  22.735  0.00  0.00      C1   N
ATOM    621  CD2 HIS 6  80      20.767 -19.917  22.501  0.00  0.00      C1   C
ATOM    622  CE1 HIS 6  80      20.154 -21.551  23.805  0.00  0.00      C1   C
ATOM    623  NE2 HIS 6  80      21.070 -20.566  23.728  0.00  0.00      C1   N
ATOM    624  N   SER 6  81      20.883 -18.809  18.295  0.00  0.00      C1   N
ATOM    625  CA  SER 6  81      21.993 -17.947  17.827  0.00  0.00      C1   C
ATOM    626  C   SER 6  81      21.678 -16.503  17.417  0.00  0.00      C1   C
ATOM    627  O   SER 6  81      20.498 -16.086  17.416  0.00  0.00      C1   O
ATOM    628  CB  SER 6  81      22.740 -18.678  16.648  0.00  0.00      C1   C
ATOM    629  OG  SER 6  81      23.950 -18.059  16.294  0.00  0.00      C1   O
ATOM    630  N   MET 6  82      22.624 -15.626  17.210  0.00  0.00      C1   N
ATOM    631  CA  MET 6  82      22.393 -14.167  16.955  0.00  0.00      C1   C
ATOM    632  C   MET 6  82      23.263 -13.663  15.806  0.00  0.00      C1   C
ATOM    633  O   MET 6  82      24.305 -14.165  15.489  0.00  0.00      C1   O
ATOM    634  CB  MET 6  82      22.533 -13.262  18.171  0.00  0.00      C1   C
ATOM    635  CG  MET 6  82      21.613 -13.726  19.386  0.00  0.00      C1   C
ATOM    636  SD  MET 6  82      21.512 -12.377  20.653  0.00  0.00      C1   S
ATOM    637  CE  MET 6  82      23.273 -12.358  21.368  0.00  0.00      C1   C
ATOM    638  N   GLN 6  83      22.757 -12.537  15.192  0.00  0.00      C1   N
ATOM    639  CA  GLN 6  83      23.439 -11.686  14.254  0.00  0.00      C1   C
ATOM    640  C   GLN 6  83      23.187 -10.236  14.717  0.00  0.00      C1   C
ATOM    641  O   GLN 6  83      22.083  -9.654  14.616  0.00  0.00      C1   O
ATOM    642  CB  GLN 6  83      23.026 -12.052  12.792  0.00  0.00      C1   C
ATOM    643  CG  GLN 6  83      21.565 -12.273  12.353  0.00  0.00      C1   C
ATOM    644  CD  GLN 6  83      21.530 -12.731  10.881  0.00  0.00      C1   C
ATOM    645  OE1 GLN 6  83      22.203 -13.606  10.298  0.00  0.00      C1   O
ATOM    646  NE2 GLN 6  83      20.527 -12.270  10.243  0.00  0.00      C1   N
ATOM    647  N   ASN 6  84      24.143  -9.729  15.487  0.00  0.00      C1   N
ATOM    648  CA  ASN 6  84      24.082  -8.423  16.211  0.00  0.00      C1   C
ATOM    649  C   ASN 6  84      22.821  -8.397  17.102  0.00  0.00      C1   C
ATOM    650  O   ASN 6  84      22.848  -9.100  18.129  0.00  0.00      C1   O
ATOM    651  CB  ASN 6  84      24.193  -7.193  15.278  0.00  0.00      C1   C
ATOM    652  CG  ASN 6  84      25.646  -7.053  14.789  0.00  0.00      C1   C
ATOM    653  OD1 ASN 6  84      26.261  -6.111  15.287  0.00  0.00      C1   O
ATOM    654  ND2 ASN 6  84      26.252  -7.887  13.940  0.00  0.00      C1   N
ATOM    655  N   CYS 6  85      21.754  -7.619  16.711  0.00  0.00      C1   N
ATOM    656  CA  CYS 6  85      20.552  -7.496  17.598  0.00  0.00      C1   C
ATOM    657  C   CYS 6  85      19.455  -8.518  17.175  0.00  0.00      C1   C
ATOM    658  O   CYS 6  85      18.369  -8.358  17.786  0.00  0.00      C1   O
ATOM    659  CB  CYS 6  85      20.081  -6.049  17.702  0.00  0.00      C1   C
ATOM    660  SG  CYS 6  85      21.429  -4.789  17.845  0.00  0.00      C1   S
ATOM    661  N   VAL 6  86      19.604  -9.365  16.119  0.00  0.00      C1   N
ATOM    662  CA  VAL 6  86      18.532 -10.352  15.775  0.00  0.00      C1   C
ATOM    663  C   VAL 6  86      18.866 -11.664  16.361  0.00  0.00      C1   C
ATOM    664  O   VAL 6  86      19.973 -12.208  16.151  0.00  0.00      C1   O
ATOM    665  CB  VAL 6  86      18.166 -10.319  14.199  0.00  0.00      C1   C
ATOM    666  CG1 VAL 6  86      17.227 -11.377  13.709  0.00  0.00      C1   C
ATOM    667  CG2 VAL 6  86      17.449  -8.953  13.988  0.00  0.00      C1   C
ATOM    668  N   LEU 6  87      17.863 -12.238  17.021  0.00  0.00      C1   N
ATOM    669  CA  LEU 6  87      17.777 -13.513  17.579  0.00  0.00      C1   C
ATOM    670  C   LEU 6  87      17.224 -14.582  16.599  0.00  0.00      C1   C
ATOM    671  O   LEU 6  87      16.084 -14.514  16.131  0.00  0.00      C1   O
ATOM    672  CB  LEU 6  87      17.106 -13.506  19.005  0.00  0.00      C1   C
ATOM    673  CG  LEU 6  87      16.882 -14.860  19.640  0.00  0.00      C1   C
ATOM    674  CD1 LEU 6  87      18.164 -15.615  20.027  0.00  0.00      C1   C
ATOM    675  CD2 LEU 6  87      15.952 -14.744  20.841  0.00  0.00      C1   C
ATOM    676  N   LYS 6  88      18.015 -15.552  16.352  0.00  0.00      C1   N
ATOM    677  CA  LYS 6  88      17.666 -16.774  15.623  0.00  0.00      C1   C
ATOM    678  C   LYS 6  88      17.227 -17.841  16.601  0.00  0.00      C1   C
ATOM    679  O   LYS 6  88      17.895 -18.191  17.573  0.00  0.00      C1   O
ATOM    680  CB  LYS 6  88      18.838 -17.182  14.710  0.00  0.00      C1   C
ATOM    681  CG  LYS 6  88      19.458 -16.054  13.834  0.00  0.00      C1   C
ATOM    682  CD  LYS 6  88      20.057 -16.566  12.440  0.00  0.00      C1   C
ATOM    683  CE  LYS 6  88      21.343 -17.473  12.645  0.00  0.00      C1   C
ATOM    684  NZ  LYS 6  88      21.924 -17.975  11.389  0.00  0.00      C1   N
ATOM    685  N   LEU 6  89      15.982 -18.321  16.306  0.00  0.00      C1   N
ATOM    686  CA  LEU 6  89      15.449 -19.604  16.820  0.00  0.00      C1   C
ATOM    687  C   LEU 6  89      15.352 -20.601  15.680  0.00  0.00      C1   C
ATOM    688  O   LEU 6  89      14.497 -20.491  14.825  0.00  0.00      C1   O
ATOM    689  CB  LEU 6  89      14.150 -19.278  17.587  0.00  0.00      C1   C
ATOM    690  CG  LEU 6  89      14.247 -18.176  18.701  0.00  0.00      C1   C
ATOM    691  CD1 LEU 6  89      12.828 -17.849  19.188  0.00  0.00      C1   C
ATOM    692  CD2 LEU 6  89      15.150 -18.734  19.791  0.00  0.00      C1   C
ATOM    693  N   LYS 6  90      16.176 -21.659  15.724  0.00  0.00      C1   N
ATOM    694  CA  LYS 6  90      16.130 -22.834  14.914  0.00  0.00      C1   C
ATOM    695  C   LYS 6  90      14.980 -23.685  15.469  0.00  0.00      C1   C
ATOM    696  O   LYS 6  90      15.110 -24.214  16.630  0.00  0.00      C1   O
ATOM    697  CB  LYS 6  90      17.479 -23.562  14.883  0.00  0.00      C1   C
ATOM    698  CG  LYS 6  90      17.537 -24.964  14.273  0.00  0.00      C1   C
ATOM    699  CD  LYS 6  90      17.502 -24.858  12.768  0.00  0.00      C1   C
ATOM    700  CE  LYS 6  90      18.805 -24.270  12.177  0.00  0.00      C1   C
ATOM    701  NZ  LYS 6  90      18.706 -24.352  10.740  0.00  0.00      C1   N
ATOM    702  N   VAL 6  91      13.866 -23.880  14.753  0.00  0.00      C1   N
ATOM    703  CA  VAL 6  91      12.792 -24.814  15.038  0.00  0.00      C1   C
ATOM    704  C   VAL 6  91      12.997 -26.154  14.307  0.00  0.00      C1   C
ATOM    705  O   VAL 6  91      13.706 -26.254  13.337  0.00  0.00      C1   O
ATOM    706  CB  VAL 6  91      11.340 -24.236  14.730  0.00  0.00      C1   C
ATOM    707  CG1 VAL 6  91      11.147 -23.105  15.751  0.00  0.00      C1   C
ATOM    708  CG2 VAL 6  91      11.210 -23.904  13.244  0.00  0.00      C1   C
ATOM    709  N   ASP 6  92      12.308 -27.221  14.798  0.00  0.00      C1   N
ATOM    710  CA  ASP 6  92      12.439 -28.608  14.217  0.00  0.00      C1   C
ATOM    711  C   ASP 6  92      11.364 -28.890  13.173  0.00  0.00      C1   C
ATOM    712  O   ASP 6  92      10.782 -29.966  13.141  0.00  0.00      C1   O
ATOM    713  CB  ASP 6  92      12.314 -29.621  15.440  0.00  0.00      C1   C
ATOM    714  CG  ASP 6  92      12.994 -31.014  15.172  0.00  0.00      C1   C
ATOM    715  OD1 ASP 6  92      13.773 -31.227  14.217  0.00  0.00      C1   O
ATOM    716  OD2 ASP 6  92      12.660 -31.853  16.081  0.00  0.00      C1   O
ATOM    717  N   THR 6  93      11.010 -27.913  12.278  0.00  0.00      C1   N
ATOM    718  CA  THR 6  93       9.976 -28.124  11.213  0.00  0.00      C1   C
ATOM    719  C   THR 6  93      10.181 -26.940  10.197  0.00  0.00      C1   C
ATOM    720  O   THR 6  93      10.104 -25.753  10.533  0.00  0.00      C1   O
ATOM    721  CB  THR 6  93       8.536 -27.995  11.777  0.00  0.00      C1   C
ATOM    722  OG1 THR 6  93       8.228 -29.100  12.614  0.00  0.00      C1   O
ATOM    723  CG2 THR 6  93       7.560 -28.071  10.628  0.00  0.00      C1   C
ATOM    724  N   ALA 6  94      10.468 -27.396   8.985  0.00  0.00      C1   N
ATOM    725  CA  ALA 6  94      10.617 -26.380   7.874  0.00  0.00      C1   C
ATOM    726  C   ALA 6  94       9.286 -25.993   7.247  0.00  0.00      C1   C
ATOM    727  O   ALA 6  94       8.404 -26.819   7.024  0.00  0.00      C1   O
ATOM    728  CB  ALA 6  94      11.647 -26.911   6.852  0.00  0.00      C1   C
ATOM    729  N   ASN 6  95       9.142 -24.662   7.305  0.00  0.00      C1   N
ATOM    730  CA  ASN 6  95       7.927 -23.870   6.925  0.00  0.00      C1   C
ATOM    731  C   ASN 6  95       7.251 -24.356   5.626  0.00  0.00      C1   C
ATOM    732  O   ASN 6  95       7.860 -24.197   4.587  0.00  0.00      C1   O
ATOM    733  CB  ASN 6  95       8.174 -22.368   6.902  0.00  0.00      C1   C
ATOM    734  CG  ASN 6  95       6.863 -21.585   6.828  0.00  0.00      C1   C
ATOM    735  OD1 ASN 6  95       5.780 -22.054   6.558  0.00  0.00      C1   O
ATOM    736  ND2 ASN 6  95       6.918 -20.298   7.057  0.00  0.00      C1   N
ATOM    737  N   PRO 6  96       6.052 -24.958   5.602  0.00  0.00      C1   N
ATOM    738  CA  PRO 6  96       5.312 -25.403   4.432  0.00  0.00      C1   C
ATOM    739  C   PRO 6  96       5.125 -24.233   3.427  0.00  0.00      C1   C
ATOM    740  O   PRO 6  96       4.847 -24.407   2.250  0.00  0.00      C1   O
ATOM    741  CB  PRO 6  96       3.962 -25.876   4.905  0.00  0.00      C1   C
ATOM    742  CG  PRO 6  96       3.829 -25.508   6.373  0.00  0.00      C1   C
ATOM    743  CD  PRO 6  96       5.365 -25.408   6.787  0.00  0.00      C1   C
ATOM    744  N   LYS 6  97       5.230 -22.993   3.861  0.00  0.00      C1   N
ATOM    745  CA  LYS 6  97       5.247 -21.807   3.002  0.00  0.00      C1   C
ATOM    746  C   LYS 6  97       6.663 -21.141   2.976  0.00  0.00      C1   C
ATOM    747  O   LYS 6  97       6.951 -20.140   3.546  0.00  0.00      C1   O
ATOM    748  CB  LYS 6  97       4.129 -20.771   3.537  0.00  0.00      C1   C
ATOM    749  CG  LYS 6  97       2.631 -21.318   3.410  0.00  0.00      C1   C
ATOM    750  CD  LYS 6  97       1.715 -20.254   3.853  0.00  0.00      C1   C
ATOM    751  CE  LYS 6  97       0.345 -20.591   3.469  0.00  0.00      C1   C
ATOM    752  NZ  LYS 6  97      -0.543 -19.653   4.132  0.00  0.00      C1   N
ATOM    753  N   THR 6  98       7.555 -21.750   2.134  0.00  0.00      C1   N
ATOM    754  CA  THR 6  98       8.971 -21.256   1.972  0.00  0.00      C1   C
ATOM    755  C   THR 6  98       9.176 -20.485   0.666  0.00  0.00      C1   C
ATOM    756  O   THR 6  98       9.044 -21.058  -0.387  0.00  0.00      C1   O
ATOM    757  CB  THR 6  98       9.959 -22.402   2.050  0.00  0.00      C1   C
ATOM    758  OG1 THR 6  98      10.019 -22.879   3.236  0.00  0.00      C1   O
ATOM    759  CG2 THR 6  98      11.401 -21.884   1.839  0.00  0.00      C1   C
ATOM    760  N   PRO 6  99       9.465 -19.159   0.779  0.00  0.00      C1   N
ATOM    761  CA  PRO 6  99       9.755 -18.289  -0.318  0.00  0.00      C1   C
ATOM    762  C   PRO 6  99      11.191 -18.557  -0.789  0.00  0.00      C1   C
ATOM    763  O   PRO 6  99      12.085 -19.044  -0.077  0.00  0.00      C1   O
ATOM    764  CB  PRO 6  99       9.377 -16.912   0.159  0.00  0.00      C1   C
ATOM    765  CG  PRO 6  99       9.640 -16.944   1.685  0.00  0.00      C1   C
ATOM    766  CD  PRO 6  99       9.402 -18.359   2.047  0.00  0.00      C1   C
ATOM    767  N   LYS 6 100      11.529 -18.147  -1.994  0.00  0.00      C1   N
ATOM    768  CA  LYS 6 100      12.900 -17.804  -2.222  0.00  0.00      C1   C
ATOM    769  C   LYS 6 100      13.291 -16.465  -1.400  0.00  0.00      C1   C
ATOM    770  O   LYS 6 100      12.442 -15.563  -1.402  0.00  0.00      C1   O
ATOM    771  CB  LYS 6 100      13.036 -17.558  -3.707  0.00  0.00      C1   C
ATOM    772  CG  LYS 6 100      13.473 -18.848  -4.386  0.00  0.00      C1   C
ATOM    773  CD  LYS 6 100      13.963 -18.561  -5.776  0.00  0.00      C1   C
ATOM    774  CE  LYS 6 100      14.851 -19.663  -6.411  0.00  0.00      C1   C
ATOM    775  NZ  LYS 6 100      16.286 -19.221  -6.173  0.00  0.00      C1   N
ATOM    776  N   TYR 6 101      14.446 -16.198  -0.763  0.00  0.00      C1   N
ATOM    777  CA  TYR 6 101      14.748 -15.050   0.091  0.00  0.00      C1   C
ATOM    778  C   TYR 6 101      16.272 -14.667   0.059  0.00  0.00      C1   C
ATOM    779  O   TYR 6 101      17.173 -15.524   0.163  0.00  0.00      C1   O
ATOM    780  CB  TYR 6 101      14.381 -15.378   1.556  0.00  0.00      C1   C
ATOM    781  CG  TYR 6 101      14.968 -16.558   2.303  0.00  0.00      C1   C
ATOM    782  CD1 TYR 6 101      14.169 -17.697   2.383  0.00  0.00      C1   C
ATOM    783  CD2 TYR 6 101      16.143 -16.409   3.075  0.00  0.00      C1   C
ATOM    784  CE1 TYR 6 101      14.550 -18.762   3.256  0.00  0.00      C1   C
ATOM    785  CE2 TYR 6 101      16.591 -17.525   3.834  0.00  0.00      C1   C
ATOM    786  CZ  TYR 6 101      15.781 -18.655   3.956  0.00  0.00      C1   C
ATOM    787  OH  TYR 6 101      16.212 -19.629   4.719  0.00  0.00      C1   O
ATOM    788  N   LYS 6 102      16.448 -13.352   0.088  0.00  0.00      C1   N
ATOM    789  CA  LYS 6 102      17.669 -12.627   0.053  0.00  0.00      C1   C
ATOM    790  C   LYS 6 102      17.630 -11.562   1.157  0.00  0.00      C1   C
ATOM    791  O   LYS 6 102      16.544 -11.063   1.497  0.00  0.00      C1   O
ATOM    792  CB  LYS 6 102      17.932 -12.121  -1.335  0.00  0.00      C1   C
ATOM    793  CG  LYS 6 102      16.933 -11.085  -1.859  0.00  0.00      C1   C
ATOM    794  CD  LYS 6 102      17.262 -10.556  -3.254  0.00  0.00      C1   C
ATOM    795  CE  LYS 6 102      17.477 -11.460  -4.353  0.00  0.00      C1   C
ATOM    796  NZ  LYS 6 102      17.561 -10.727  -5.641  0.00  0.00      C1   N
ATOM    797  N   PHE 6 103      18.726 -11.171   1.787  0.00  0.00      C1   N
ATOM    798  CA  PHE 6 103      18.827 -10.174   2.860  0.00  0.00      C1   C
ATOM    799  C   PHE 6 103      19.640  -8.989   2.453  0.00  0.00      C1   C
ATOM    800  O   PHE 6 103      20.821  -9.128   2.107  0.00  0.00      C1   O
ATOM    801  CB  PHE 6 103      19.473 -10.704   4.218  0.00  0.00      C1   C
ATOM    802  CG  PHE 6 103      18.751 -11.911   4.847  0.00  0.00      C1   C
ATOM    803  CD1 PHE 6 103      17.452 -11.750   5.380  0.00  0.00      C1   C
ATOM    804  CD2 PHE 6 103      19.257 -13.144   4.473  0.00  0.00      C1   C
ATOM    805  CE1 PHE 6 103      16.787 -12.851   5.807  0.00  0.00      C1   C
ATOM    806  CE2 PHE 6 103      18.504 -14.250   4.877  0.00  0.00      C1   C
ATOM    807  CZ  PHE 6 103      17.289 -14.146   5.569  0.00  0.00      C1   C
ATOM    808  N   VAL 6 104      19.027  -7.823   2.565  0.00  0.00      C1   N
ATOM    809  CA  VAL 6 104      19.786  -6.638   2.191  0.00  0.00      C1   C
ATOM    810  C   VAL 6 104      19.585  -5.490   3.150  0.00  0.00      C1   C
ATOM    811  O   VAL 6 104      18.610  -5.376   3.876  0.00  0.00      C1   O
ATOM    812  CB  VAL 6 104      19.417  -6.188   0.723  0.00  0.00      C1   C
ATOM    813  CG1 VAL 6 104      18.408  -5.029   0.492  0.00  0.00      C1   C
ATOM    814  CG2 VAL 6 104      20.712  -5.735   0.107  0.00  0.00      C1   C
ATOM    815  N   ARG 6 105      20.525  -4.559   3.116  0.00  0.00      C1   N
ATOM    816  CA  ARG 6 105      20.404  -3.233   3.810  0.00  0.00      C1   C
ATOM    817  C   ARG 6 105      19.829  -2.175   2.745  0.00  0.00      C1   C
ATOM    818  O   ARG 6 105      20.365  -1.973   1.623  0.00  0.00      C1   O
ATOM    819  CB  ARG 6 105      21.682  -2.893   4.525  0.00  0.00      C1   C
ATOM    820  CG  ARG 6 105      21.488  -1.751   5.453  0.00  0.00      C1   C
ATOM    821  CD  ARG 6 105      22.636  -1.616   6.430  0.00  0.00      C1   C
ATOM    822  NE  ARG 6 105      22.427  -0.520   7.396  0.00  0.00      C1   N
ATOM    823  CZ  ARG 6 105      21.978  -0.660   8.576  0.00  0.00      C1   C
ATOM    824  NH1 ARG 6 105      21.868  -1.852   9.104  0.00  0.00      C1   N
ATOM    825  NH2 ARG 6 105      21.669   0.402   9.234  0.00  0.00      C1   N
ATOM    826  N   ILE 6 106      18.682  -1.636   3.046  0.00  0.00      C1   N
ATOM    827  CA  ILE 6 106      18.004  -0.619   2.261  0.00  0.00      C1   C
ATOM    828  C   ILE 6 106      18.689   0.756   2.355  0.00  0.00      C1   C
ATOM    829  O   ILE 6 106      18.685   1.329   3.396  0.00  0.00      C1   O
ATOM    830  CB  ILE 6 106      16.403  -0.567   2.341  0.00  0.00      C1   C
ATOM    831  CG1 ILE 6 106      15.962  -0.800   3.798  0.00  0.00      C1   C
ATOM    832  CG2 ILE 6 106      15.734  -1.504   1.256  0.00  0.00      C1   C
ATOM    833  CD1 ILE 6 106      14.501  -0.531   4.000  0.00  0.00      C1   C
ATOM    834  N   GLN 6 107      19.390   1.123   1.286  0.00  0.00      C1   N
ATOM    835  CA  GLN 6 107      20.262   2.258   1.266  0.00  0.00      C1   C
ATOM    836  C   GLN 6 107      19.486   3.631   1.251  0.00  0.00      C1   C
ATOM    837  O   GLN 6 107      18.435   3.674   0.643  0.00  0.00      C1   O
ATOM    838  CB  GLN 6 107      21.160   2.138   0.041  0.00  0.00      C1   C
ATOM    839  CG  GLN 6 107      22.012   0.827   0.040  0.00  0.00      C1   C
ATOM    840  CD  GLN 6 107      23.002   0.707  -1.061  0.00  0.00      C1   C
ATOM    841  OE1 GLN 6 107      23.592   1.692  -1.571  0.00  0.00      C1   O
ATOM    842  NE2 GLN 6 107      23.371  -0.492  -1.442  0.00  0.00      C1   N
ATOM    843  N   PRO 6 108      20.085   4.773   1.764  0.00  0.00      C1   N
ATOM    844  CA  PRO 6 108      19.315   6.047   1.927  0.00  0.00      C1   C
ATOM    845  C   PRO 6 108      18.715   6.564   0.576  0.00  0.00      C1   C
ATOM    846  O   PRO 6 108      19.382   7.012  -0.385  0.00  0.00      C1   O
ATOM    847  CB  PRO 6 108      20.285   7.052   2.619  0.00  0.00      C1   C
ATOM    848  CG  PRO 6 108      21.427   6.192   3.202  0.00  0.00      C1   C
ATOM    849  CD  PRO 6 108      21.459   4.909   2.331  0.00  0.00      C1   C
ATOM    850  N   GLY 6 109      17.398   6.392   0.520  0.00  0.00      C1   N
ATOM    851  CA  GLY 6 109      16.635   6.564  -0.704  0.00  0.00      C1   C
ATOM    852  C   GLY 6 109      15.795   5.334  -1.097  0.00  0.00      C1   C
ATOM    853  O   GLY 6 109      14.757   5.504  -1.766  0.00  0.00      C1   O
ATOM    854  N   GLN 6 110      16.175   4.138  -0.733  0.00  0.00      C1   N
ATOM    855  CA  GLN 6 110      15.515   2.887  -1.250  0.00  0.00      C1   C
ATOM    856  C   GLN 6 110      14.126   2.792  -0.723  0.00  0.00      C1   C
ATOM    857  O   GLN 6 110      13.851   2.881   0.468  0.00  0.00      C1   O
ATOM    858  CB  GLN 6 110      16.387   1.636  -1.114  0.00  0.00      C1   C
ATOM    859  CG  GLN 6 110      17.684   1.602  -2.013  0.00  0.00      C1   C
ATOM    860  CD  GLN 6 110      18.489   0.293  -1.786  0.00  0.00      C1   C
ATOM    861  OE1 GLN 6 110      18.164  -0.499  -0.962  0.00  0.00      C1   O
ATOM    862  NE2 GLN 6 110      19.577   0.056  -2.452  0.00  0.00      C1   N
ATOM    863  N   THR 6 111      13.190   2.309  -1.582  0.00  0.00      C1   N
ATOM    864  CA  THR 6 111      11.763   2.007  -1.207  0.00  0.00      C1   C
ATOM    865  C   THR 6 111      11.653   0.503  -0.790  0.00  0.00      C1   C
ATOM    866  O   THR 6 111      12.411  -0.351  -1.176  0.00  0.00      C1   O
ATOM    867  CB  THR 6 111      10.785   2.369  -2.319  0.00  0.00      C1   C
ATOM    868  OG1 THR 6 111      11.479   2.408  -3.561  0.00  0.00      C1   O
ATOM    869  CG2 THR 6 111      10.421   3.806  -2.149  0.00  0.00      C1   C
ATOM    870  N   PHE 6 112      10.579   0.220  -0.092  0.00  0.00      C1   N
ATOM    871  CA  PHE 6 112      10.284  -1.133   0.532  0.00  0.00      C1   C
ATOM    872  C   PHE 6 112       8.872  -1.077   1.221  0.00  0.00      C1   C
ATOM    873  O   PHE 6 112       8.382  -0.074   1.680  0.00  0.00      C1   O
ATOM    874  CB  PHE 6 112      11.330  -1.399   1.620  0.00  0.00      C1   C
ATOM    875  CG  PHE 6 112      11.284  -0.673   2.943  0.00  0.00      C1   C
ATOM    876  CD1 PHE 6 112      11.689   0.701   2.917  0.00  0.00      C1   C
ATOM    877  CD2 PHE 6 112      10.991  -1.307   4.187  0.00  0.00      C1   C
ATOM    878  CE1 PHE 6 112      11.696   1.423   4.176  0.00  0.00      C1   C
ATOM    879  CE2 PHE 6 112      11.213  -0.657   5.413  0.00  0.00      C1   C
ATOM    880  CZ  PHE 6 112      11.497   0.732   5.398  0.00  0.00      C1   C
ATOM    881  N   SER 6 113       8.172  -2.271   1.265  0.00  0.00      C1   N
ATOM    882  CA  SER 6 113       6.921  -2.422   1.903  0.00  0.00      C1   C
ATOM    883  C   SER 6 113       7.026  -2.906   3.361  0.00  0.00      C1   C
ATOM    884  O   SER 6 113       7.804  -3.819   3.610  0.00  0.00      C1   O
ATOM    885  CB  SER 6 113       6.069  -3.326   0.993  0.00  0.00      C1   C
ATOM    886  OG  SER 6 113       5.880  -2.877  -0.339  0.00  0.00      C1   O
ATOM    887  N   VAL 6 114       6.292  -2.319   4.344  0.00  0.00      C1   N
ATOM    888  CA  VAL 6 114       6.127  -3.013   5.652  0.00  0.00      C1   C
ATOM    889  C   VAL 6 114       4.798  -3.792   5.806  0.00  0.00      C1   C
ATOM    890  O   VAL 6 114       3.703  -3.243   5.738  0.00  0.00      C1   O
ATOM    891  CB  VAL 6 114       6.371  -1.970   6.732  0.00  0.00      C1   C
ATOM    892  CG1 VAL 6 114       5.981  -2.486   8.149  0.00  0.00      C1   C
ATOM    893  CG2 VAL 6 114       7.883  -1.694   6.814  0.00  0.00      C1   C
ATOM    894  N   LEU 6 115       4.821  -5.076   6.074  0.00  0.00      C1   N
ATOM    895  CA  LEU 6 115       3.610  -5.836   6.491  0.00  0.00      C1   C
ATOM    896  C   LEU 6 115       3.474  -5.758   8.043  0.00  0.00      C1   C
ATOM    897  O   LEU 6 115       4.300  -6.297   8.771  0.00  0.00      C1   O
ATOM    898  CB  LEU 6 115       3.622  -7.337   6.095  0.00  0.00      C1   C
ATOM    899  CG  LEU 6 115       2.534  -8.270   6.679  0.00  0.00      C1   C
ATOM    900  CD1 LEU 6 115       1.095  -8.022   6.140  0.00  0.00      C1   C
ATOM    901  CD2 LEU 6 115       2.906  -9.713   6.341  0.00  0.00      C1   C
ATOM    902  N   ALA 6 116       2.506  -5.024   8.606  0.00  0.00      C1   N
ATOM    903  CA  ALA 6 116       2.300  -4.953  10.047  0.00  0.00      C1   C
ATOM    904  C   ALA 6 116       1.654  -6.275  10.502  0.00  0.00      C1   C
ATOM    905  O   ALA 6 116       0.616  -6.664   9.942  0.00  0.00      C1   O
ATOM    906  CB  ALA 6 116       1.470  -3.693  10.309  0.00  0.00      C1   C
ATOM    907  N   CYS 6 117       2.179  -6.970  11.474  0.00  0.00      C1   N
ATOM    908  CA  CYS 6 117       1.722  -8.219  11.978  0.00  0.00      C1   C
ATOM    909  C   CYS 6 117       2.026  -8.361  13.446  0.00  0.00      C1   C
ATOM    910  O   CYS 6 117       3.112  -8.056  13.897  0.00  0.00      C1   O
ATOM    911  CB  CYS 6 117       2.429  -9.349  11.185  0.00  0.00      C1   C
ATOM    912  SG  CYS 6 117       1.673 -10.902  11.482  0.00  0.00      C1   S
ATOM    913  N   TYR 6 118       0.970  -8.702  14.181  0.00  0.00      C1   N
ATOM    914  CA  TYR 6 118       0.834  -8.620  15.645  0.00  0.00      C1   C
ATOM    915  C   TYR 6 118       0.690 -10.096  16.192  0.00  0.00      C1   C
ATOM    916  O   TYR 6 118      -0.316 -10.686  15.885  0.00  0.00      C1   O
ATOM    917  CB  TYR 6 118      -0.340  -7.763  16.114  0.00  0.00      C1   C
ATOM    918  CG  TYR 6 118      -0.874  -7.982  17.528  0.00  0.00      C1   C
ATOM    919  CD1 TYR 6 118      -2.151  -8.611  17.739  0.00  0.00      C1   C
ATOM    920  CD2 TYR 6 118      -0.018  -7.748  18.564  0.00  0.00      C1   C
ATOM    921  CE1 TYR 6 118      -2.598  -8.958  19.017  0.00  0.00      C1   C
ATOM    922  CE2 TYR 6 118      -0.409  -8.036  19.894  0.00  0.00      C1   C
ATOM    923  CZ  TYR 6 118      -1.655  -8.705  20.074  0.00  0.00      C1   C
ATOM    924  OH  TYR 6 118      -2.076  -8.778  21.314  0.00  0.00      C1   O
ATOM    925  N   ASN 6 119       1.660 -10.601  16.946  0.00  0.00      C1   N
ATOM    926  CA  ASN 6 119       1.724 -12.060  17.255  0.00  0.00      C1   C
ATOM    927  C   ASN 6 119       1.420 -13.050  16.111  0.00  0.00      C1   C
ATOM    928  O   ASN 6 119       0.511 -13.894  16.241  0.00  0.00      C1   O
ATOM    929  CB  ASN 6 119       0.908 -12.436  18.474  0.00  0.00      C1   C
ATOM    930  CG  ASN 6 119       1.521 -11.859  19.705  0.00  0.00      C1   C
ATOM    931  ND2 ASN 6 119       0.809 -12.058  20.798  0.00  0.00      C1   N
ATOM    932  OD1 ASN 6 119       2.621 -11.412  19.817  0.00  0.00      C1   O
ATOM    933  N   GLY 6 120       2.082 -12.990  14.925  0.00  0.00      C1   N
ATOM    934  CA  GLY 6 120       1.630 -13.814  13.778  0.00  0.00      C1   C
ATOM    935  C   GLY 6 120       0.223 -13.579  13.200  0.00  0.00      C1   C
ATOM    936  O   GLY 6 120      -0.031 -14.204  12.168  0.00  0.00      C1   O
ATOM    937  N   SER 6 121      -0.606 -12.602  13.589  0.00  0.00      C1   N
ATOM    938  CA  SER 6 121      -1.787 -12.158  12.907  0.00  0.00      C1   C
ATOM    939  C   SER 6 121      -1.538 -10.831  12.209  0.00  0.00      C1   C
ATOM    940  O   SER 6 121      -1.162  -9.883  12.861  0.00  0.00      C1   O
ATOM    941  CB  SER 6 121      -2.932 -12.172  13.864  0.00  0.00      C1   C
ATOM    942  OG  SER 6 121      -3.092 -13.375  14.566  0.00  0.00      C1   O
ATOM    943  N   PRO 6 122      -1.620 -10.820  10.846  0.00  0.00      C1   N
ATOM    944  CA  PRO 6 122      -1.407  -9.619  10.033  0.00  0.00      C1   C
ATOM    945  C   PRO 6 122      -2.522  -8.515  10.124  0.00  0.00      C1   C
ATOM    946  O   PRO 6 122      -3.648  -8.842  10.326  0.00  0.00      C1   O
ATOM    947  CB  PRO 6 122      -1.325 -10.174   8.615  0.00  0.00      C1   C
ATOM    948  CG  PRO 6 122      -2.082 -11.411   8.629  0.00  0.00      C1   C
ATOM    949  CD  PRO 6 122      -1.918 -11.955  10.012  0.00  0.00      C1   C
ATOM    950  N   SER 6 123      -2.194  -7.233   9.949  0.00  0.00      C1   N
ATOM    951  CA  SER 6 123      -3.246  -6.202   9.770  0.00  0.00      C1   C
ATOM    952  C   SER 6 123      -3.276  -5.368   8.496  0.00  0.00      C1   C
ATOM    953  O   SER 6 123      -4.397  -5.203   7.984  0.00  0.00      C1   O
ATOM    954  CB  SER 6 123      -3.160  -5.197  10.937  0.00  0.00      C1   C
ATOM    955  OG  SER 6 123      -1.929  -4.637  11.102  0.00  0.00      C1   O
ATOM    956  N   GLY 6 124      -2.138  -5.126   7.885  0.00  0.00      C1   N
ATOM    957  CA  GLY 6 124      -2.064  -4.353   6.682  0.00  0.00      C1   C
ATOM    958  C   GLY 6 124      -0.691  -3.953   6.274  0.00  0.00      C1   C
ATOM    959  O   GLY 6 124       0.306  -4.166   6.997  0.00  0.00      C1   O
ATOM    960  N   VAL 6 125      -0.655  -3.417   5.048  0.00  0.00      C1   N
ATOM    961  CA  VAL 6 125       0.514  -3.190   4.126  0.00  0.00      C1   C
ATOM    962  C   VAL 6 125       0.681  -1.732   3.816  0.00  0.00      C1   C
ATOM    963  O   VAL 6 125      -0.195  -1.152   3.199  0.00  0.00      C1   O
ATOM    964  CB  VAL 6 125       0.439  -4.059   2.831  0.00  0.00      C1   C
ATOM    965  CG1 VAL 6 125       1.881  -4.177   2.294  0.00  0.00      C1   C
ATOM    966  CG2 VAL 6 125      -0.052  -5.510   3.092  0.00  0.00      C1   C
ATOM    967  N   TYR 6 126       1.703  -1.050   4.269  0.00  0.00      C1   N
ATOM    968  CA  TYR 6 126       1.922   0.270   3.655  0.00  0.00      C1   C
ATOM    969  C   TYR 6 126       3.335   0.304   2.982  0.00  0.00      C1   C
ATOM    970  O   TYR 6 126       4.260  -0.463   3.270  0.00  0.00      C1   O
ATOM    971  CB  TYR 6 126       1.583   1.410   4.692  0.00  0.00      C1   C
ATOM    972  CG  TYR 6 126       2.443   1.289   5.890  0.00  0.00      C1   C
ATOM    973  CD1 TYR 6 126       3.639   1.895   6.026  0.00  0.00      C1   C
ATOM    974  CD2 TYR 6 126       1.961   0.515   6.949  0.00  0.00      C1   C
ATOM    975  CE1 TYR 6 126       4.400   1.681   7.200  0.00  0.00      C1   C
ATOM    976  CE2 TYR 6 126       2.650   0.266   8.135  0.00  0.00      C1   C
ATOM    977  CZ  TYR 6 126       3.878   0.940   8.242  0.00  0.00      C1   C
ATOM    978  OH  TYR 6 126       4.595   0.909   9.425  0.00  0.00      C1   O
ATOM    979  N   GLN 6 127       3.563   1.181   2.042  0.00  0.00      C1   N
ATOM    980  CA  GLN 6 127       4.862   1.363   1.309  0.00  0.00      C1   C
ATOM    981  C   GLN 6 127       5.610   2.578   1.946  0.00  0.00      C1   C
ATOM    982  O   GLN 6 127       5.071   3.655   2.121  0.00  0.00      C1   O
ATOM    983  CB  GLN 6 127       4.427   1.634  -0.169  0.00  0.00      C1   C
ATOM    984  CG  GLN 6 127       5.567   1.987  -1.175  0.00  0.00      C1   C
ATOM    985  CD  GLN 6 127       6.391   0.721  -1.519  0.00  0.00      C1   C
ATOM    986  OE1 GLN 6 127       6.361  -0.252  -0.821  0.00  0.00      C1   O
ATOM    987  NE2 GLN 6 127       7.146   0.787  -2.568  0.00  0.00      C1   N
ATOM    988  N   CYS 6 128       6.905   2.372   2.186  0.00  0.00      C1   N
ATOM    989  CA  CYS 6 128       7.909   3.386   2.696  0.00  0.00      C1   C
ATOM    990  C   CYS 6 128       9.143   3.514   1.802  0.00  0.00      C1   C
ATOM    991  O   CYS 6 128       9.527   2.571   1.129  0.00  0.00      C1   O
ATOM    992  CB  CYS 6 128       8.386   2.918   4.104  0.00  0.00      C1   C
ATOM    993  SG  CYS 6 128       7.078   2.406   5.275  0.00  0.00      C1   S
ATOM    994  N   ALA 6 129       9.911   4.617   1.859  0.00  0.00      C1   N
ATOM    995  CA  ALA 6 129      11.350   4.622   1.593  0.00  0.00      C1   C
ATOM    996  C   ALA 6 129      12.309   4.815   2.819  0.00  0.00      C1   C
ATOM    997  O   ALA 6 129      11.848   5.270   3.874  0.00  0.00      C1   O
ATOM    998  CB  ALA 6 129      11.717   5.710   0.608  0.00  0.00      C1   C
ATOM    999  N   MET 6 130      13.508   4.422   2.807  0.00  0.00      C1   N
ATOM   1000  CA  MET 6 130      14.532   4.643   3.840  0.00  0.00      C1   C
ATOM   1001  C   MET 6 130      15.000   6.131   3.650  0.00  0.00      C1   C
ATOM   1002  O   MET 6 130      15.600   6.449   2.642  0.00  0.00      C1   O
ATOM   1003  CB  MET 6 130      15.627   3.579   3.781  0.00  0.00      C1   C
ATOM   1004  CG  MET 6 130      16.544   3.750   4.936  0.00  0.00      C1   C
ATOM   1005  SD  MET 6 130      15.811   3.749   6.580  0.00  0.00      C1   S
ATOM   1006  CE  MET 6 130      14.940   2.201   6.510  0.00  0.00      C1   C
ATOM   1007  N   ARG 6 131      14.896   6.938   4.680  0.00  0.00      C1   N
ATOM   1008  CA  ARG 6 131      15.306   8.333   4.673  0.00  0.00      C1   C
ATOM   1009  C   ARG 6 131      16.279   8.653   5.815  0.00  0.00      C1   C
ATOM   1010  O   ARG 6 131      16.377   7.829   6.749  0.00  0.00      C1   O
ATOM   1011  CB  ARG 6 131      14.042   9.216   4.943  0.00  0.00      C1   C
ATOM   1012  CG  ARG 6 131      12.841   8.948   3.992  0.00  0.00      C1   C
ATOM   1013  CD  ARG 6 131      11.731   9.981   4.172  0.00  0.00      C1   C
ATOM   1014  NE  ARG 6 131      10.800   9.993   3.078  0.00  0.00      C1   N
ATOM   1015  CZ  ARG 6 131       9.839   9.120   2.756  0.00  0.00      C1   C
ATOM   1016  NH1 ARG 6 131       9.574   8.119   3.507  0.00  0.00      C1   N
ATOM   1017  NH2 ARG 6 131       9.239   9.318   1.667  0.00  0.00      C1   N
ATOM   1018  N   PRO 6 132      17.004   9.800   5.744  0.00  0.00      C1   N
ATOM   1019  CA  PRO 6 132      18.095  10.126   6.713  0.00  0.00      C1   C
ATOM   1020  C   PRO 6 132      17.630  10.225   8.207  0.00  0.00      C1   C
ATOM   1021  O   PRO 6 132      18.473  10.232   9.080  0.00  0.00      C1   O
ATOM   1022  CB  PRO 6 132      18.537  11.455   6.134  0.00  0.00      C1   C
ATOM   1023  CG  PRO 6 132      18.477  11.302   4.618  0.00  0.00      C1   C
ATOM   1024  CD  PRO 6 132      17.136  10.595   4.541  0.00  0.00      C1   C
ATOM   1025  N   ASN 6 133      16.391  10.448   8.539  0.00  0.00      C1   N
ATOM   1026  CA  ASN 6 133      15.796  10.274   9.838  0.00  0.00      C1   C
ATOM   1027  C   ASN 6 133      15.963   8.897  10.486  0.00  0.00      C1   C
ATOM   1028  O   ASN 6 133      15.906   8.770  11.690  0.00  0.00      C1   O
ATOM   1029  CB  ASN 6 133      14.310  10.847   9.786  0.00  0.00      C1   C
ATOM   1030  CG  ASN 6 133      13.339  10.132   8.840  0.00  0.00      C1   C
ATOM   1031  OD1 ASN 6 133      13.616   9.073   8.281  0.00  0.00      C1   O
ATOM   1032  ND2 ASN 6 133      12.166  10.664   8.621  0.00  0.00      C1   N
ATOM   1033  N   PHE 6 134      16.189   7.827   9.688  0.00  0.00      C1   N
ATOM   1034  CA  PHE 6 134      16.194   6.421  10.167  0.00  0.00      C1   C
ATOM   1035  C   PHE 6 134      14.833   5.817  10.582  0.00  0.00      C1   C
ATOM   1036  O   PHE 6 134      14.771   4.637  11.009  0.00  0.00      C1   O
ATOM   1037  CB  PHE 6 134      17.429   6.242  11.074  0.00  0.00      C1   C
ATOM   1038  CG  PHE 6 134      18.702   6.677  10.375  0.00  0.00      C1   C
ATOM   1039  CD1 PHE 6 134      19.478   7.677  10.958  0.00  0.00      C1   C
ATOM   1040  CD2 PHE 6 134      19.208   6.076   9.260  0.00  0.00      C1   C
ATOM   1041  CE1 PHE 6 134      20.697   8.116  10.397  0.00  0.00      C1   C
ATOM   1042  CE2 PHE 6 134      20.447   6.453   8.709  0.00  0.00      C1   C
ATOM   1043  CZ  PHE 6 134      21.169   7.518   9.236  0.00  0.00      C1   C
ATOM   1044  N   THR 6 135      13.749   6.565  10.503  0.00  0.00      C1   N
ATOM   1045  CA  THR 6 135      12.476   6.221  11.067  0.00  0.00      C1   C
ATOM   1046  C   THR 6 135      11.441   6.078  10.024  0.00  0.00      C1   C
ATOM   1047  O   THR 6 135      11.414   6.755   8.991  0.00  0.00      C1   O
ATOM   1048  CB  THR 6 135      12.116   7.261  12.130  0.00  0.00      C1   C
ATOM   1049  OG1 THR 6 135      12.139   8.498  11.479  0.00  0.00      C1   O
ATOM   1050  CG2 THR 6 135      13.139   7.392  13.320  0.00  0.00      C1   C
ATOM   1051  N   ILE 6 136      10.456   5.214  10.267  0.00  0.00      C1   N
ATOM   1052  CA  ILE 6 136       9.254   5.242   9.474  0.00  0.00      C1   C
ATOM   1053  C   ILE 6 136       8.114   5.736  10.289  0.00  0.00      C1   C
ATOM   1054  O   ILE 6 136       8.049   5.619  11.520  0.00  0.00      C1   O
ATOM   1055  CB  ILE 6 136       9.101   3.929   8.730  0.00  0.00      C1   C
ATOM   1056  CG1 ILE 6 136       8.593   2.708   9.533  0.00  0.00      C1   C
ATOM   1057  CG2 ILE 6 136      10.338   3.629   7.740  0.00  0.00      C1   C
ATOM   1058  CD1 ILE 6 136       8.120   1.436   8.771  0.00  0.00      C1   C
ATOM   1059  N   LYS 6 137       7.111   6.159   9.568  0.00  0.00      C1   N
ATOM   1060  CA  LYS 6 137       5.825   6.465  10.209  0.00  0.00      C1   C
ATOM   1061  C   LYS 6 137       5.142   5.071  10.243  0.00  0.00      C1   C
ATOM   1062  O   LYS 6 137       5.178   4.335   9.279  0.00  0.00      C1   O
ATOM   1063  CB  LYS 6 137       5.041   7.436   9.376  0.00  0.00      C1   C
ATOM   1064  CG  LYS 6 137       5.819   8.774   9.290  0.00  0.00      C1   C
ATOM   1065  CD  LYS 6 137       4.912   9.854   8.671  0.00  0.00      C1   C
ATOM   1066  CE  LYS 6 137       5.644  11.217   8.707  0.00  0.00      C1   C
ATOM   1067  NZ  LYS 6 137       4.892  12.205   7.958  0.00  0.00      C1   N
ATOM   1068  N   GLY 6 138       4.561   4.629  11.310  0.00  0.00      C1   N
ATOM   1069  CA  GLY 6 138       4.069   3.326  11.568  0.00  0.00      C1   C
ATOM   1070  C   GLY 6 138       2.823   3.302  12.418  0.00  0.00      C1   C
ATOM   1071  O   GLY 6 138       2.383   4.327  12.901  0.00  0.00      C1   O
ATOM   1072  N   SER 6 139       2.242   2.121  12.616  0.00  0.00      C1   N
ATOM   1073  CA  SER 6 139       1.221   1.891  13.638  0.00  0.00      C1   C
ATOM   1074  C   SER 6 139       1.303   0.367  13.926  0.00  0.00      C1   C
ATOM   1075  O   SER 6 139       1.084  -0.428  13.017  0.00  0.00      C1   O
ATOM   1076  CB  SER 6 139      -0.183   2.340  13.240  0.00  0.00      C1   C
ATOM   1077  OG  SER 6 139      -1.048   2.390  14.395  0.00  0.00      C1   O
ATOM   1078  N   PHE 6 140       1.573   0.031  15.169  0.00  0.00      C1   N
ATOM   1079  CA  PHE 6 140       1.577  -1.329  15.607  0.00  0.00      C1   C
ATOM   1080  C   PHE 6 140       0.772  -1.590  16.858  0.00  0.00      C1   C
ATOM   1081  O   PHE 6 140       0.830  -0.905  17.859  0.00  0.00      C1   O
ATOM   1082  CB  PHE 6 140       3.064  -1.812  15.715  0.00  0.00      C1   C
ATOM   1083  CG  PHE 6 140       3.916  -1.445  14.520  0.00  0.00      C1   C
ATOM   1084  CD1 PHE 6 140       3.726  -1.979  13.226  0.00  0.00      C1   C
ATOM   1085  CD2 PHE 6 140       5.014  -0.638  14.641  0.00  0.00      C1   C
ATOM   1086  CE1 PHE 6 140       4.523  -1.557  12.111  0.00  0.00      C1   C
ATOM   1087  CE2 PHE 6 140       5.798  -0.171  13.569  0.00  0.00      C1   C
ATOM   1088  CZ  PHE 6 140       5.492  -0.560  12.285  0.00  0.00      C1   C
ATOM   1089  N   LEU 6 141      -0.057  -2.676  16.747  0.00  0.00      C1   N
ATOM   1090  CA  LEU 6 141      -1.179  -2.927  17.611  0.00  0.00      C1   C
ATOM   1091  C   LEU 6 141      -0.770  -3.158  19.100  0.00  0.00      C1   C
ATOM   1092  O   LEU 6 141       0.095  -3.949  19.470  0.00  0.00      C1   O
ATOM   1093  CB  LEU 6 141      -2.178  -4.023  17.096  0.00  0.00      C1   C
ATOM   1094  CG  LEU 6 141      -2.629  -3.762  15.629  0.00  0.00      C1   C
ATOM   1095  CD1 LEU 6 141      -3.508  -4.956  15.215  0.00  0.00      C1   C
ATOM   1096  CD2 LEU 6 141      -3.245  -2.349  15.442  0.00  0.00      C1   C
ATOM   1097  N   ASN 6 142      -1.464  -2.426  19.983  0.00  0.00      C1   N
ATOM   1098  CA  ASN 6 142      -1.259  -2.307  21.465  0.00  0.00      C1   C
ATOM   1099  C   ASN 6 142       0.207  -1.960  21.846  0.00  0.00      C1   C
ATOM   1100  O   ASN 6 142       0.707  -2.337  22.887  0.00  0.00      C1   O
ATOM   1101  CB  ASN 6 142      -1.838  -3.554  22.166  0.00  0.00      C1   C
ATOM   1102  CG  ASN 6 142      -2.119  -3.406  23.581  0.00  0.00      C1   C
ATOM   1103  OD1 ASN 6 142      -1.873  -2.432  24.235  0.00  0.00      C1   O
ATOM   1104  ND2 ASN 6 142      -2.470  -4.518  24.218  0.00  0.00      C1   N
ATOM   1105  N   GLY 6 143       1.061  -1.270  21.059  0.00  0.00      C1   N
ATOM   1106  CA  GLY 6 143       2.460  -0.941  21.440  0.00  0.00      C1   C
ATOM   1107  C   GLY 6 143       3.515  -2.089  21.132  0.00  0.00      C1   C
ATOM   1108  O   GLY 6 143       4.518  -2.231  21.791  0.00  0.00      C1   O
ATOM   1109  N   SER 6 144       3.076  -3.008  20.256  0.00  0.00      C1   N
ATOM   1110  CA  SER 6 144       3.885  -4.214  19.967  0.00  0.00      C1   C
ATOM   1111  C   SER 6 144       4.953  -4.005  18.927  0.00  0.00      C1   C
ATOM   1112  O   SER 6 144       4.926  -2.986  18.208  0.00  0.00      C1   O
ATOM   1113  CB  SER 6 144       3.053  -5.519  19.676  0.00  0.00      C1   C
ATOM   1114  OG  SER 6 144       2.390  -5.259  18.493  0.00  0.00      C1   O
ATOM   1115  N   CYS 6 145       5.869  -4.963  18.715  0.00  0.00      C1   N
ATOM   1116  CA  CYS 6 145       6.941  -4.791  17.695  0.00  0.00      C1   C
ATOM   1117  C   CYS 6 145       7.056  -6.162  16.900  0.00  0.00      C1   C
ATOM   1118  O   CYS 6 145       6.467  -7.173  17.166  0.00  0.00      C1   O
ATOM   1119  CB  CYS 6 145       8.156  -4.472  18.450  0.00  0.00      C1   C
ATOM   1120  SG  CYS 6 145       8.621  -5.768  19.629  0.00  0.00      C1   S
ATOM   1121  N   GLY 6 146       7.932  -6.106  15.890  0.00  0.00      C1   N
ATOM   1122  CA  GLY 6 146       8.207  -7.357  15.180  0.00  0.00      C1   C
ATOM   1123  C   GLY 6 146       7.655  -7.370  13.783  0.00  0.00      C1   C
ATOM   1124  O   GLY 6 146       7.958  -8.346  13.164  0.00  0.00      C1   O
ATOM   1125  N   SER 6 147       6.927  -6.406  13.257  0.00  0.00      C1   N
ATOM   1126  CA  SER 6 147       6.531  -6.228  11.834  0.00  0.00      C1   C
ATOM   1127  C   SER 6 147       7.803  -6.033  10.950  0.00  0.00      C1   C
ATOM   1128  O   SER 6 147       8.857  -5.551  11.401  0.00  0.00      C1   O
ATOM   1129  CB  SER 6 147       5.639  -5.005  11.673  0.00  0.00      C1   C
ATOM   1130  OG  SER 6 147       4.442  -5.327  12.319  0.00  0.00      C1   O
ATOM   1131  N   VAL 6 148       7.668  -6.199   9.619  0.00  0.00      C1   N
ATOM   1132  CA  VAL 6 148       8.826  -6.443   8.719  0.00  0.00      C1   C
ATOM   1133  C   VAL 6 148       8.690  -5.740   7.375  0.00  0.00      C1   C
ATOM   1134  O   VAL 6 148       7.664  -5.499   6.749  0.00  0.00      C1   O
ATOM   1135  CB  VAL 6 148       9.088  -7.997   8.476  0.00  0.00      C1   C
ATOM   1136  CG1 VAL 6 148       9.717  -8.516   9.800  0.00  0.00      C1   C
ATOM   1137  CG2 VAL 6 148       7.945  -8.710   7.838  0.00  0.00      C1   C
ATOM   1138  N   GLY 6 149       9.853  -5.287   6.954  0.00  0.00      C1   N
ATOM   1139  CA  GLY 6 149      10.119  -4.675   5.626  0.00  0.00      C1   C
ATOM   1140  C   GLY 6 149      10.719  -5.643   4.625  0.00  0.00      C1   C
ATOM   1141  O   GLY 6 149      11.782  -6.271   4.882  0.00  0.00      C1   O
ATOM   1142  N   PHE 6 150      10.132  -5.673   3.416  0.00  0.00      C1   N
ATOM   1143  CA  PHE 6 150      10.296  -6.624   2.311  0.00  0.00      C1   C
ATOM   1144  C   PHE 6 150      10.124  -5.930   0.921  0.00  0.00      C1   C
ATOM   1145  O   PHE 6 150       9.418  -4.943   0.879  0.00  0.00      C1   O
ATOM   1146  CB  PHE 6 150       9.379  -7.759   2.545  0.00  0.00      C1   C
ATOM   1147  CG  PHE 6 150       7.891  -7.533   2.259  0.00  0.00      C1   C
ATOM   1148  CD1 PHE 6 150       7.015  -6.992   3.204  0.00  0.00      C1   C
ATOM   1149  CD2 PHE 6 150       7.375  -7.973   0.989  0.00  0.00      C1   C
ATOM   1150  CE1 PHE 6 150       5.686  -6.760   2.936  0.00  0.00      C1   C
ATOM   1151  CE2 PHE 6 150       6.033  -7.652   0.686  0.00  0.00      C1   C
ATOM   1152  CZ  PHE 6 150       5.144  -7.032   1.624  0.00  0.00      C1   C
ATOM   1153  N   ASN 6 151      10.686  -6.508  -0.099  0.00  0.00      C1   N
ATOM   1154  CA  ASN 6 151      10.516  -6.245  -1.505  0.00  0.00      C1   C
ATOM   1155  C   ASN 6 151      10.655  -7.565  -2.338  0.00  0.00      C1   C
ATOM   1156  O   ASN 6 151      11.241  -8.560  -1.933  0.00  0.00      C1   O
ATOM   1157  CB  ASN 6 151      11.651  -5.301  -2.014  0.00  0.00      C1   C
ATOM   1158  CG  ASN 6 151      11.413  -3.875  -1.712  0.00  0.00      C1   C
ATOM   1159  OD1 ASN 6 151      10.416  -3.247  -2.091  0.00  0.00      C1   O
ATOM   1160  ND2 ASN 6 151      12.294  -3.292  -0.957  0.00  0.00      C1   N
ATOM   1161  N   ILE 6 152      10.139  -7.598  -3.617  0.00  0.00      C1   N
ATOM   1162  CA  ILE 6 152      10.132  -8.910  -4.360  0.00  0.00      C1   C
ATOM   1163  C   ILE 6 152      10.837  -8.799  -5.684  0.00  0.00      C1   C
ATOM   1164  O   ILE 6 152      10.281  -8.276  -6.675  0.00  0.00      C1   O
ATOM   1165  CB  ILE 6 152       8.756  -9.604  -4.494  0.00  0.00      C1   C
ATOM   1166  CG1 ILE 6 152       8.109  -9.695  -3.084  0.00  0.00      C1   C
ATOM   1167  CG2 ILE 6 152       8.898 -10.985  -5.127  0.00  0.00      C1   C
ATOM   1168  CD1 ILE 6 152       6.681 -10.319  -3.117  0.00  0.00      C1   C
ATOM   1169  N   ASP 6 153      12.065  -9.424  -5.817  0.00  0.00      C1   N
ATOM   1170  CA  ASP 6 153      12.657  -9.683  -7.151  0.00  0.00      C1   C
ATOM   1171  C   ASP 6 153      12.194 -10.937  -7.835  0.00  0.00      C1   C
ATOM   1172  O   ASP 6 153      12.609 -12.096  -7.390  0.00  0.00      C1   O
ATOM   1173  CB  ASP 6 153      14.226  -9.607  -7.104  0.00  0.00      C1   C
ATOM   1174  CG  ASP 6 153      14.951  -8.323  -6.560  0.00  0.00      C1   C
ATOM   1175  OD1 ASP 6 153      14.369  -7.170  -6.600  0.00  0.00      C1   O
ATOM   1176  OD2 ASP 6 153      16.130  -8.496  -6.163  0.00  0.00      C1   O
ATOM   1177  N   TYR 6 154      11.271 -10.756  -8.812  0.00  0.00      C1   N
ATOM   1178  CA  TYR 6 154      10.483 -11.828  -9.459  0.00  0.00      C1   C
ATOM   1179  C   TYR 6 154       9.574 -12.542  -8.460  0.00  0.00      C1   C
ATOM   1180  O   TYR 6 154       8.411 -12.163  -8.348  0.00  0.00      C1   O
ATOM   1181  CB  TYR 6 154      11.350 -12.731 -10.299  0.00  0.00      C1   C
ATOM   1182  CG  TYR 6 154      10.585 -13.851 -10.963  0.00  0.00      C1   C
ATOM   1183  CD1 TYR 6 154       9.650 -13.452 -11.934  0.00  0.00      C1   C
ATOM   1184  CD2 TYR 6 154      10.755 -15.239 -10.675  0.00  0.00      C1   C
ATOM   1185  CE1 TYR 6 154       8.891 -14.379 -12.662  0.00  0.00      C1   C
ATOM   1186  CE2 TYR 6 154      10.008 -16.180 -11.422  0.00  0.00      C1   C
ATOM   1187  CZ  TYR 6 154       9.118 -15.763 -12.500  0.00  0.00      C1   C
ATOM   1188  OH  TYR 6 154       8.509 -16.701 -13.258  0.00  0.00      C1   O
ATOM   1189  N   ASP 6 155      10.146 -13.460  -7.654  0.00  0.00      C1   N
ATOM   1190  CA  ASP 6 155       9.573 -14.124  -6.490  0.00  0.00      C1   C
ATOM   1191  C   ASP 6 155      10.475 -14.223  -5.272  0.00  0.00      C1   C
ATOM   1192  O   ASP 6 155      10.025 -14.721  -4.269  0.00  0.00      C1   O
ATOM   1193  CB  ASP 6 155       9.247 -15.516  -6.992  0.00  0.00      C1   C
ATOM   1194  CG  ASP 6 155      10.464 -16.298  -7.522  0.00  0.00      C1   C
ATOM   1195  OD1 ASP 6 155      11.602 -15.831  -7.544  0.00  0.00      C1   O
ATOM   1196  OD2 ASP 6 155      10.325 -17.499  -7.853  0.00  0.00      C1   O
ATOM   1197  N   CYS 6 156      11.704 -13.824  -5.299  0.00  0.00      C1   N
ATOM   1198  CA  CYS 6 156      12.672 -13.943  -4.186  0.00  0.00      C1   C
ATOM   1199  C   CYS 6 156      12.459 -12.674  -3.326  0.00  0.00      C1   C
ATOM   1200  O   CYS 6 156      12.576 -11.511  -3.872  0.00  0.00      C1   O
ATOM   1201  CB  CYS 6 156      14.035 -14.148  -4.799  0.00  0.00      C1   C
ATOM   1202  SG  CYS 6 156      15.327 -14.266  -3.523  0.00  0.00      C1   S
ATOM   1203  N   VAL 6 157      12.093 -12.883  -2.094  0.00  0.00      C1   N
ATOM   1204  CA  VAL 6 157      11.691 -11.840  -1.158  0.00  0.00      C1   C
ATOM   1205  C   VAL 6 157      12.946 -11.297  -0.504  0.00  0.00      C1   C
ATOM   1206  O   VAL 6 157      13.698 -12.040   0.187  0.00  0.00      C1   O
ATOM   1207  CB  VAL 6 157      10.592 -12.323  -0.142  0.00  0.00      C1   C
ATOM   1208  CG1 VAL 6 157      10.009 -11.171   0.727  0.00  0.00      C1   C
ATOM   1209  CG2 VAL 6 157       9.440 -12.971  -0.711  0.00  0.00      C1   C
ATOM   1210  N   SER 6 158      13.226 -10.016  -0.759  0.00  0.00      C1   N
ATOM   1211  CA  SER 6 158      14.343  -9.316  -0.080  0.00  0.00      C1   C
ATOM   1212  C   SER 6 158      13.859  -8.815   1.265  0.00  0.00      C1   C
ATOM   1213  O   SER 6 158      12.954  -7.924   1.360  0.00  0.00      C1   O
ATOM   1214  CB  SER 6 158      14.967  -8.147  -0.893  0.00  0.00      C1   C
ATOM   1215  OG  SER 6 158      16.217  -7.754  -0.338  0.00  0.00      C1   O
ATOM   1216  N   PHE 6 159      14.309  -9.442   2.402  0.00  0.00      C1   N
ATOM   1217  CA  PHE 6 159      13.975  -8.966   3.710  0.00  0.00      C1   C
ATOM   1218  C   PHE 6 159      15.061  -7.939   4.086  0.00  0.00      C1   C
ATOM   1219  O   PHE 6 159      16.243  -8.233   3.990  0.00  0.00      C1   O
ATOM   1220  CB  PHE 6 159      13.779 -10.153   4.655  0.00  0.00      C1   C
ATOM   1221  CG  PHE 6 159      12.602 -11.100   4.376  0.00  0.00      C1   C
ATOM   1222  CD1 PHE 6 159      12.788 -12.266   3.643  0.00  0.00      C1   C
ATOM   1223  CD2 PHE 6 159      11.292 -10.669   4.689  0.00  0.00      C1   C
ATOM   1224  CE1 PHE 6 159      11.760 -13.136   3.409  0.00  0.00      C1   C
ATOM   1225  CE2 PHE 6 159      10.188 -11.491   4.388  0.00  0.00      C1   C
ATOM   1226  CZ  PHE 6 159      10.467 -12.803   3.834  0.00  0.00      C1   C
ATOM   1227  N   CYS 6 160      14.574  -6.776   4.507  0.00  0.00      C1   N
ATOM   1228  CA  CYS 6 160      15.464  -5.710   4.739  0.00  0.00      C1   C
ATOM   1229  C   CYS 6 160      15.268  -5.012   6.049  0.00  0.00      C1   C
ATOM   1230  O   CYS 6 160      16.239  -4.427   6.536  0.00  0.00      C1   O
ATOM   1231  CB  CYS 6 160      15.342  -4.828   3.491  0.00  0.00      C1   C
ATOM   1232  SG  CYS 6 160      13.662  -4.016   3.393  0.00  0.00      C1   S
ATOM   1233  N   TYR 6 161      14.062  -5.074   6.631  0.00  0.00      C1   N
ATOM   1234  CA  TYR 6 161      13.754  -4.321   7.812  0.00  0.00      C1   C
ATOM   1235  C   TYR 6 161      12.919  -5.114   8.822  0.00  0.00      C1   C
ATOM   1236  O   TYR 6 161      12.046  -5.860   8.427  0.00  0.00      C1   O
ATOM   1237  CB  TYR 6 161      13.236  -2.977   7.319  0.00  0.00      C1   C
ATOM   1238  CG  TYR 6 161      12.691  -2.144   8.493  0.00  0.00      C1   C
ATOM   1239  CD1 TYR 6 161      13.476  -1.040   8.958  0.00  0.00      C1   C
ATOM   1240  CD2 TYR 6 161      11.362  -2.334   8.954  0.00  0.00      C1   C
ATOM   1241  CE1 TYR 6 161      12.971  -0.243  10.034  0.00  0.00      C1   C
ATOM   1242  CE2 TYR 6 161      10.945  -1.551  10.073  0.00  0.00      C1   C
ATOM   1243  CZ  TYR 6 161      11.763  -0.612  10.677  0.00  0.00      C1   C
ATOM   1244  OH  TYR 6 161      11.224   0.090  11.740  0.00  0.00      C1   O
ATOM   1245  N   MET 6 162      13.208  -4.881  10.070  0.00  0.00      C1   N
ATOM   1246  CA  MET 6 162      12.327  -5.337  11.211  0.00  0.00      C1   C
ATOM   1247  C   MET 6 162      12.158  -4.244  12.250  0.00  0.00      C1   C
ATOM   1248  O   MET 6 162      13.145  -3.638  12.669  0.00  0.00      C1   O
ATOM   1249  CB  MET 6 162      12.945  -6.553  11.912  0.00  0.00      C1   C
ATOM   1250  CG  MET 6 162      11.956  -7.270  12.805  0.00  0.00      C1   C
ATOM   1251  SD  MET 6 162      12.380  -9.056  12.993  0.00  0.00      C1   S
ATOM   1252  CE  MET 6 162      10.684  -9.699  13.429  0.00  0.00      C1   C
ATOM   1253  N   HIS 6 163      10.904  -4.015  12.619  0.00  0.00      C1   N
ATOM   1254  CA  HIS 6 163      10.549  -3.085  13.711  0.00  0.00      C1   C
ATOM   1255  C   HIS 6 163      10.944  -3.642  15.142  0.00  0.00      C1   C
ATOM   1256  O   HIS 6 163      10.452  -4.684  15.546  0.00  0.00      C1   O
ATOM   1257  CB  HIS 6 163       8.984  -2.955  13.583  0.00  0.00      C1   C
ATOM   1258  CG  HIS 6 163       8.558  -2.087  14.683  0.00  0.00      C1   C
ATOM   1259  ND1 HIS 6 163       7.763  -2.375  15.795  0.00  0.00      C1   N
ATOM   1260  CD2 HIS 6 163       8.834  -0.738  14.741  0.00  0.00      C1   C
ATOM   1261  CE1 HIS 6 163       7.723  -1.285  16.554  0.00  0.00      C1   C
ATOM   1262  NE2 HIS 6 163       8.375  -0.302  15.974  0.00  0.00      C1   N
ATOM   1263  N   HIS 6 164      11.773  -2.916  15.836  0.00  0.00      C1   N
ATOM   1264  CA  HIS 6 164      12.181  -3.250  17.265  0.00  0.00      C1   C
ATOM   1265  C   HIS 6 164      11.322  -2.482  18.305  0.00  0.00      C1   C
ATOM   1266  O   HIS 6 164      10.907  -3.067  19.290  0.00  0.00      C1   O
ATOM   1267  CB  HIS 6 164      13.691  -3.039  17.443  0.00  0.00      C1   C
ATOM   1268  CG  HIS 6 164      14.503  -4.276  17.105  0.00  0.00      C1   C
ATOM   1269  ND1 HIS 6 164      15.467  -4.780  17.985  0.00  0.00      C1   N
ATOM   1270  CD2 HIS 6 164      14.670  -4.856  15.895  0.00  0.00      C1   C
ATOM   1271  CE1 HIS 6 164      16.274  -5.538  17.285  0.00  0.00      C1   C
ATOM   1272  NE2 HIS 6 164      15.775  -5.679  16.043  0.00  0.00      C1   N
ATOM   1273  N   MET 6 165      10.955  -1.213  18.059  0.00  0.00      C1   N
ATOM   1274  CA  MET 6 165      10.184  -0.309  18.973  0.00  0.00      C1   C
ATOM   1275  C   MET 6 165       9.672   0.980  18.438  0.00  0.00      C1   C
ATOM   1276  O   MET 6 165      10.124   1.456  17.400  0.00  0.00      C1   O
ATOM   1277  CB  MET 6 165      11.077   0.019  20.202  0.00  0.00      C1   C
ATOM   1278  CG  MET 6 165      12.333   0.943  20.010  0.00  0.00      C1   C
ATOM   1279  SD  MET 6 165      13.899   0.127  19.425  0.00  0.00      C1   S
ATOM   1280  CE  MET 6 165      15.079   1.508  19.477  0.00  0.00      C1   C
ATOM   1281  N   GLU 6 166       8.754   1.608  19.132  0.00  0.00      C1   N
ATOM   1282  CA  GLU 6 166       8.487   3.113  18.945  0.00  0.00      C1   C
ATOM   1283  C   GLU 6 166       9.580   3.919  19.613  0.00  0.00      C1   C
ATOM   1284  O   GLU 6 166      10.034   3.517  20.680  0.00  0.00      C1   O
ATOM   1285  CB  GLU 6 166       7.125   3.470  19.570  0.00  0.00      C1   C
ATOM   1286  CG  GLU 6 166       6.658   4.714  18.930  0.00  0.00      C1   C
ATOM   1287  CD  GLU 6 166       5.193   5.039  19.005  0.00  0.00      C1   C
ATOM   1288  OE1 GLU 6 166       4.297   4.189  19.241  0.00  0.00      C1   O
ATOM   1289  OE2 GLU 6 166       4.938   6.223  18.742  0.00  0.00      C1   O
ATOM   1290  N   LEU 6 167       9.894   5.097  19.037  0.00  0.00      C1   N
ATOM   1291  CA  LEU 6 167      10.600   6.086  19.807  0.00  0.00      C1   C
ATOM   1292  C   LEU 6 167       9.608   7.167  20.330  0.00  0.00      C1   C
ATOM   1293  O   LEU 6 167       8.586   7.490  19.730  0.00  0.00      C1   O
ATOM   1294  CB  LEU 6 167      11.748   6.716  18.935  0.00  0.00      C1   C
ATOM   1295  CG  LEU 6 167      12.923   5.861  18.316  0.00  0.00      C1   C
ATOM   1296  CD1 LEU 6 167      13.880   6.630  17.422  0.00  0.00      C1   C
ATOM   1297  CD2 LEU 6 167      13.703   5.225  19.399  0.00  0.00      C1   C
ATOM   1298  N   PRO 6 168       9.960   7.813  21.458  0.00  0.00      C1   N
ATOM   1299  CA  PRO 6 168       9.036   8.749  22.108  0.00  0.00      C1   C
ATOM   1300  C   PRO 6 168       8.495   9.968  21.261  0.00  0.00      C1   C
ATOM   1301  O   PRO 6 168       7.354  10.410  21.554  0.00  0.00      C1   O
ATOM   1302  CB  PRO 6 168       9.928   9.393  23.184  0.00  0.00      C1   C
ATOM   1303  CG  PRO 6 168      10.939   8.250  23.580  0.00  0.00      C1   C
ATOM   1304  CD  PRO 6 168      11.058   7.493  22.283  0.00  0.00      C1   C
ATOM   1305  N   THR 6 169       9.064  10.399  20.163  0.00  0.00      C1   N
ATOM   1306  CA  THR 6 169       8.400  11.427  19.267  0.00  0.00      C1   C
ATOM   1307  C   THR 6 169       7.256  10.941  18.430  0.00  0.00      C1   C
ATOM   1308  O   THR 6 169       6.824  11.757  17.618  0.00  0.00      C1   O
ATOM   1309  CB  THR 6 169       9.450  12.103  18.407  0.00  0.00      C1   C
ATOM   1310  OG1 THR 6 169      10.120  11.172  17.578  0.00  0.00      C1   O
ATOM   1311  CG2 THR 6 169      10.494  12.923  19.175  0.00  0.00      C1   C
ATOM   1312  N   GLY 6 170       6.774   9.678  18.541  0.00  0.00      C1   N
ATOM   1313  CA  GLY 6 170       5.655   9.164  17.767  0.00  0.00      C1   C
ATOM   1314  C   GLY 6 170       6.093   8.716  16.391  0.00  0.00      C1   C
ATOM   1315  O   GLY 6 170       5.400   8.770  15.368  0.00  0.00      C1   O
ATOM   1316  N   VAL 6 171       7.342   8.225  16.220  0.00  0.00      C1   N
ATOM   1317  CA  VAL 6 171       7.881   7.515  15.008  0.00  0.00      C1   C
ATOM   1318  C   VAL 6 171       8.537   6.156  15.409  0.00  0.00      C1   C
ATOM   1319  O   VAL 6 171       8.756   5.831  16.609  0.00  0.00      C1   O
ATOM   1320  CB  VAL 6 171       8.910   8.347  14.218  0.00  0.00      C1   C
ATOM   1321  CG1 VAL 6 171       8.202   9.603  13.646  0.00  0.00      C1   C
ATOM   1322  CG2 VAL 6 171      10.007   8.930  15.102  0.00  0.00      C1   C
ATOM   1323  N   HIS 6 172       8.859   5.330  14.409  0.00  0.00      C1   N
ATOM   1324  CA  HIS 6 172       9.207   3.886  14.745  0.00  0.00      C1   C
ATOM   1325  C   HIS 6 172      10.691   3.520  14.364  0.00  0.00      C1   C
ATOM   1326  O   HIS 6 172      11.246   4.160  13.459  0.00  0.00      C1   O
ATOM   1327  CB  HIS 6 172       8.226   2.905  14.035  0.00  0.00      C1   C
ATOM   1328  CG  HIS 6 172       6.966   2.952  14.729  0.00  0.00      C1   C
ATOM   1329  ND1 HIS 6 172       6.634   2.247  15.893  0.00  0.00      C1   N
ATOM   1330  CD2 HIS 6 172       5.960   3.758  14.418  0.00  0.00      C1   C
ATOM   1331  CE1 HIS 6 172       5.387   2.730  16.281  0.00  0.00      C1   C
ATOM   1332  NE2 HIS 6 172       4.949   3.566  15.380  0.00  0.00      C1   N
ATOM   1333  N   ALA 6 173      11.362   2.515  15.067  0.00  0.00      C1   N
ATOM   1334  CA  ALA 6 173      12.826   2.235  14.801  0.00  0.00      C1   C
ATOM   1335  C   ALA 6 173      13.094   0.728  14.640  0.00  0.00      C1   C
ATOM   1336  O   ALA 6 173      12.358  -0.182  15.056  0.00  0.00      C1   O
ATOM   1337  CB  ALA 6 173      13.588   2.800  15.954  0.00  0.00      C1   C
ATOM   1338  N   GLY 6 174      14.255   0.385  14.041  0.00  0.00      C1   N
ATOM   1339  CA  GLY 6 174      14.547  -1.006  13.776  0.00  0.00      C1   C
ATOM   1340  C   GLY 6 174      15.904  -1.430  13.200  0.00  0.00      C1   C
ATOM   1341  O   GLY 6 174      16.733  -0.550  12.947  0.00  0.00      C1   O
ATOM   1342  N   THR 6 175      15.996  -2.644  12.830  0.00  0.00      C1   N
ATOM   1343  CA  THR 6 175      17.248  -3.166  12.305  0.00  0.00      C1   C
ATOM   1344  C   THR 6 175      16.953  -3.658  10.904  0.00  0.00      C1   C
ATOM   1345  O   THR 6 175      15.825  -3.722  10.426  0.00  0.00      C1   O
ATOM   1346  CB  THR 6 175      17.786  -4.307  13.230  0.00  0.00      C1   C
ATOM   1347  OG1 THR 6 175      16.847  -5.438  13.280  0.00  0.00      C1   O
ATOM   1348  CG2 THR 6 175      18.044  -3.878  14.667  0.00  0.00      C1   C
ATOM   1349  N   ASP 6 176      18.018  -3.955  10.214  0.00  0.00      C1   N
ATOM   1350  CA  ASP 6 176      18.017  -5.016   9.141  0.00  0.00      C1   C
ATOM   1351  C   ASP 6 176      17.707  -6.389   9.774  0.00  0.00      C1   C
ATOM   1352  O   ASP 6 176      17.788  -6.607  10.965  0.00  0.00      C1   O
ATOM   1353  CB  ASP 6 176      19.284  -5.033   8.207  0.00  0.00      C1   C
ATOM   1354  CG  ASP 6 176      20.671  -5.047   8.748  0.00  0.00      C1   C
ATOM   1355  OD1 ASP 6 176      20.860  -5.738   9.765  0.00  0.00      C1   O
ATOM   1356  OD2 ASP 6 176      21.629  -4.617   8.000  0.00  0.00      C1   O
ATOM   1357  N   LEU 6 177      17.349  -7.302   8.822  0.00  0.00      C1   N
ATOM   1358  CA  LEU 6 177      17.229  -8.712   9.188  0.00  0.00      C1   C
ATOM   1359  C   LEU 6 177      18.581  -9.275   9.604  0.00  0.00      C1   C
ATOM   1360  O   LEU 6 177      18.613 -10.160  10.470  0.00  0.00      C1   O
ATOM   1361  CB  LEU 6 177      16.394  -9.557   8.291  0.00  0.00      C1   C
ATOM   1362  CG  LEU 6 177      14.897  -9.676   8.736  0.00  0.00      C1   C
ATOM   1363  CD1 LEU 6 177      14.754 -10.073  10.178  0.00  0.00      C1   C
ATOM   1364  CD2 LEU 6 177      14.008  -8.372   8.604  0.00  0.00      C1   C
ATOM   1365  N   GLU 6 178      19.732  -8.792   9.107  0.00  0.00      C1   N
ATOM   1366  CA  GLU 6 178      21.070  -9.173   9.545  0.00  0.00      C1   C
ATOM   1367  C   GLU 6 178      21.438  -8.723  10.973  0.00  0.00      C1   C
ATOM   1368  O   GLU 6 178      22.464  -8.973  11.483  0.00  0.00      C1   O
ATOM   1369  CB  GLU 6 178      22.177  -9.121   8.510  0.00  0.00      C1   C
ATOM   1370  CG  GLU 6 178      21.892  -9.823   7.148  0.00  0.00      C1   C
ATOM   1371  CD  GLU 6 178      23.074  -9.637   6.124  0.00  0.00      C1   C
ATOM   1372  OE1 GLU 6 178      23.190  -8.535   5.532  0.00  0.00      C1   O
ATOM   1373  OE2 GLU 6 178      23.823 -10.582   5.900  0.00  0.00      C1   O
ATOM   1374  N   GLY 6 179      20.588  -7.914  11.674  0.00  0.00      C1   N
ATOM   1375  CA  GLY 6 179      20.781  -7.438  13.040  0.00  0.00      C1   C
ATOM   1376  C   GLY 6 179      21.216  -5.988  13.388  0.00  0.00      C1   C
ATOM   1377  O   GLY 6 179      21.395  -5.674  14.565  0.00  0.00      C1   O
ATOM   1378  N   ASN 6 180      21.292  -5.061  12.417  0.00  0.00      C1   N
ATOM   1379  CA  ASN 6 180      21.902  -3.720  12.770  0.00  0.00      C1   C
ATOM   1380  C   ASN 6 180      20.905  -2.574  12.468  0.00  0.00      C1   C
ATOM   1381  O   ASN 6 180      20.322  -2.542  11.365  0.00  0.00      C1   O
ATOM   1382  CB  ASN 6 180      23.203  -3.527  11.917  0.00  0.00      C1   C
ATOM   1383  CG  ASN 6 180      24.468  -4.074  12.525  0.00  0.00      C1   C
ATOM   1384  ND2 ASN 6 180      24.855  -5.220  12.055  0.00  0.00      C1   N
ATOM   1385  OD1 ASN 6 180      25.049  -3.565  13.439  0.00  0.00      C1   O
ATOM   1386  N   PHE 6 181      20.741  -1.778  13.527  0.00  0.00      C1   N
ATOM   1387  CA  PHE 6 181      19.846  -0.630  13.469  0.00  0.00      C1   C
ATOM   1388  C   PHE 6 181      20.249   0.282  12.376  0.00  0.00      C1   C
ATOM   1389  O   PHE 6 181      21.356   0.650  12.074  0.00  0.00      C1   O
ATOM   1390  CB  PHE 6 181      19.860   0.135  14.785  0.00  0.00      C1   C
ATOM   1391  CG  PHE 6 181      18.946  -0.375  15.907  0.00  0.00      C1   C
ATOM   1392  CD1 PHE 6 181      19.369  -1.203  16.975  0.00  0.00      C1   C
ATOM   1393  CD2 PHE 6 181      17.585  -0.068  15.874  0.00  0.00      C1   C
ATOM   1394  CE1 PHE 6 181      18.503  -1.716  17.967  0.00  0.00      C1   C
ATOM   1395  CE2 PHE 6 181      16.726  -0.528  16.921  0.00  0.00      C1   C
ATOM   1396  CZ  PHE 6 181      17.131  -1.478  17.862  0.00  0.00      C1   C
ATOM   1397  N   TYR 6 182      19.225   0.593  11.534  0.00  0.00      C1   N
ATOM   1398  CA  TYR 6 182      19.230   1.847  10.795  0.00  0.00      C1   C
ATOM   1399  C   TYR 6 182      19.388   3.081  11.756  0.00  0.00      C1   C
ATOM   1400  O   TYR 6 182      18.545   3.321  12.611  0.00  0.00      C1   O
ATOM   1401  CB  TYR 6 182      17.906   1.960   9.946  0.00  0.00      C1   C
ATOM   1402  CG  TYR 6 182      17.821   0.828   8.839  0.00  0.00      C1   C
ATOM   1403  CD1 TYR 6 182      18.536   1.033   7.659  0.00  0.00      C1   C
ATOM   1404  CD2 TYR 6 182      17.169  -0.374   9.081  0.00  0.00      C1   C
ATOM   1405  CE1 TYR 6 182      18.542   0.004   6.667  0.00  0.00      C1   C
ATOM   1406  CE2 TYR 6 182      17.169  -1.392   8.041  0.00  0.00      C1   C
ATOM   1407  CZ  TYR 6 182      17.874  -1.260   6.854  0.00  0.00      C1   C
ATOM   1408  OH  TYR 6 182      18.057  -2.268   5.963  0.00  0.00      C1   O
ATOM   1409  N   GLY 6 183      20.523   3.811  11.666  0.00  0.00      C1   N
ATOM   1410  CA  GLY 6 183      20.760   5.024  12.397  0.00  0.00      C1   C
ATOM   1411  C   GLY 6 183      21.311   4.828  13.823  0.00  0.00      C1   C
ATOM   1412  O   GLY 6 183      21.781   3.762  14.197  0.00  0.00      C1   O
ATOM   1413  N   PRO 6 184      21.232   5.813  14.731  0.00  0.00      C1   N
ATOM   1414  CA  PRO 6 184      21.969   5.818  15.943  0.00  0.00      C1   C
ATOM   1415  C   PRO 6 184      21.238   5.056  17.018  0.00  0.00      C1   C
ATOM   1416  O   PRO 6 184      21.429   5.361  18.145  0.00  0.00      C1   O
ATOM   1417  CB  PRO 6 184      22.176   7.325  16.268  0.00  0.00      C1   C
ATOM   1418  CG  PRO 6 184      20.821   7.926  15.759  0.00  0.00      C1   C
ATOM   1419  CD  PRO 6 184      20.586   7.105  14.501  0.00  0.00      C1   C
ATOM   1420  N   PHE 6 185      20.495   3.975  16.761  0.00  0.00      C1   N
ATOM   1421  CA  PHE 6 185      19.578   3.369  17.703  0.00  0.00      C1   C
ATOM   1422  C   PHE 6 185      20.210   2.194  18.465  0.00  0.00      C1   C
ATOM   1423  O   PHE 6 185      20.996   1.410  17.958  0.00  0.00      C1   O
ATOM   1424  CB  PHE 6 185      18.144   3.198  17.116  0.00  0.00      C1   C
ATOM   1425  CG  PHE 6 185      17.493   4.379  16.493  0.00  0.00      C1   C
ATOM   1426  CD1 PHE 6 185      17.552   5.655  17.085  0.00  0.00      C1   C
ATOM   1427  CD2 PHE 6 185      16.881   4.390  15.186  0.00  0.00      C1   C
ATOM   1428  CE1 PHE 6 185      17.086   6.807  16.430  0.00  0.00      C1   C
ATOM   1429  CE2 PHE 6 185      16.483   5.533  14.468  0.00  0.00      C1   C
ATOM   1430  CZ  PHE 6 185      16.488   6.737  15.187  0.00  0.00      C1   C
ATOM   1431  N   VAL 6 186      19.824   2.128  19.720  0.00  0.00      C1   N
ATOM   1432  CA  VAL 6 186      20.025   0.964  20.548  0.00  0.00      C1   C
ATOM   1433  C   VAL 6 186      18.787   0.377  21.243  0.00  0.00      C1   C
ATOM   1434  O   VAL 6 186      17.851   1.123  21.529  0.00  0.00      C1   O
ATOM   1435  CB  VAL 6 186      21.272   0.987  21.447  0.00  0.00      C1   C
ATOM   1436  CG1 VAL 6 186      22.631   1.028  20.854  0.00  0.00      C1   C
ATOM   1437  CG2 VAL 6 186      21.058   2.216  22.342  0.00  0.00      C1   C
ATOM   1438  N   ASP 6 187      18.808  -0.936  21.474  0.00  0.00      C1   N
ATOM   1439  CA  ASP 6 187      17.747  -1.750  22.020  0.00  0.00      C1   C
ATOM   1440  C   ASP 6 187      17.954  -1.772  23.559  0.00  0.00      C1   C
ATOM   1441  O   ASP 6 187      18.214  -2.776  24.177  0.00  0.00      C1   O
ATOM   1442  CB  ASP 6 187      17.721  -3.140  21.325  0.00  0.00      C1   C
ATOM   1443  CG  ASP 6 187      18.944  -4.005  21.284  0.00  0.00      C1   C
ATOM   1444  OD1 ASP 6 187      20.127  -3.612  21.461  0.00  0.00      C1   O
ATOM   1445  OD2 ASP 6 187      18.773  -5.175  20.858  0.00  0.00      C1   O
ATOM   1446  N   ARG 6 188      17.726  -0.643  24.155  0.00  0.00      C1   N
ATOM   1447  CA  ARG 6 188      17.814  -0.344  25.624  0.00  0.00      C1   C
ATOM   1448  C   ARG 6 188      17.320   1.075  26.008  0.00  0.00      C1   C
ATOM   1449  O   ARG 6 188      17.194   1.980  25.167  0.00  0.00      C1   O
ATOM   1450  CB  ARG 6 188      19.264  -0.555  26.125  0.00  0.00      C1   C
ATOM   1451  CG  ARG 6 188      20.339   0.311  25.460  0.00  0.00      C1   C
ATOM   1452  CD  ARG 6 188      21.630   0.168  26.214  0.00  0.00      C1   C
ATOM   1453  NE  ARG 6 188      22.816   0.829  25.525  0.00  0.00      C1   N
ATOM   1454  CZ  ARG 6 188      23.730   0.356  24.700  0.00  0.00      C1   C
ATOM   1455  NH1 ARG 6 188      23.675  -0.798  24.071  0.00  0.00      C1   N
ATOM   1456  NH2 ARG 6 188      24.730   1.108  24.383  0.00  0.00      C1   N
ATOM   1457  N   GLN 6 189      16.921   1.247  27.253  0.00  0.00      C1   N
ATOM   1458  CA  GLN 6 189      16.313   2.436  27.794  0.00  0.00      C1   C
ATOM   1459  C   GLN 6 189      17.143   3.713  27.683  0.00  0.00      C1   C
ATOM   1460  O   GLN 6 189      17.991   4.072  28.502  0.00  0.00      C1   O
ATOM   1461  CB  GLN 6 189      15.667   2.300  29.215  0.00  0.00      C1   C
ATOM   1462  CG  GLN 6 189      14.763   3.472  29.717  0.00  0.00      C1   C
ATOM   1463  CD  GLN 6 189      14.275   3.377  31.136  0.00  0.00      C1   C
ATOM   1464  NE2 GLN 6 189      13.749   4.422  31.665  0.00  0.00      C1   N
ATOM   1465  OE1 GLN 6 189      14.438   2.414  31.882  0.00  0.00      C1   O
ATOM   1466  N   THR 6 190      16.862   4.510  26.699  0.00  0.00      C1   N
ATOM   1467  CA  THR 6 190      17.586   5.713  26.276  0.00  0.00      C1   C
ATOM   1468  C   THR 6 190      16.786   6.912  26.009  0.00  0.00      C1   C
ATOM   1469  O   THR 6 190      15.648   6.790  25.506  0.00  0.00      C1   O
ATOM   1470  CB  THR 6 190      18.434   5.382  24.969  0.00  0.00      C1   C
ATOM   1471  OG1 THR 6 190      17.618   4.666  24.091  0.00  0.00      C1   O
ATOM   1472  CG2 THR 6 190      19.606   4.430  25.247  0.00  0.00      C1   C
ATOM   1473  N   ALA 6 191      17.374   8.104  26.216  0.00  0.00      C1   N
ATOM   1474  CA  ALA 6 191      16.952   9.321  25.538  0.00  0.00      C1   C
ATOM   1475  C   ALA 6 191      17.244   9.240  24.061  0.00  0.00      C1   C
ATOM   1476  O   ALA 6 191      18.274   8.771  23.640  0.00  0.00      C1   O
ATOM   1477  CB  ALA 6 191      17.543  10.565  26.178  0.00  0.00      C1   C
ATOM   1478  N   GLN 6 192      16.360   9.855  23.328  0.00  0.00      C1   N
ATOM   1479  CA  GLN 6 192      16.231   9.779  21.876  0.00  0.00      C1   C
ATOM   1480  C   GLN 6 192      17.337  10.484  21.100  0.00  0.00      C1   C
ATOM   1481  O   GLN 6 192      17.496  11.671  21.083  0.00  0.00      C1   O
ATOM   1482  CB  GLN 6 192      14.803  10.260  21.565  0.00  0.00      C1   C
ATOM   1483  CG  GLN 6 192      14.432   9.846  20.182  0.00  0.00      C1   C
ATOM   1484  CD  GLN 6 192      12.987  10.086  19.816  0.00  0.00      C1   C
ATOM   1485  OE1 GLN 6 192      12.093  10.418  20.574  0.00  0.00      C1   O
ATOM   1486  NE2 GLN 6 192      12.678  10.045  18.583  0.00  0.00      C1   N
ATOM   1487  N   ALA 6 193      18.125   9.688  20.357  0.00  0.00      C1   N
ATOM   1488  CA  ALA 6 193      18.970  10.085  19.264  0.00  0.00      C1   C
ATOM   1489  C   ALA 6 193      18.197  10.371  17.989  0.00  0.00      C1   C
ATOM   1490  O   ALA 6 193      16.999  10.049  17.791  0.00  0.00      C1   O
ATOM   1491  CB  ALA 6 193      20.055   8.967  19.055  0.00  0.00      C1   C
ATOM   1492  N   ALA 6 194      18.918  11.026  17.035  0.00  0.00      C1   N
ATOM   1493  CA  ALA 6 194      18.404  11.648  15.901  0.00  0.00      C1   C
ATOM   1494  C   ALA 6 194      19.205  11.360  14.590  0.00  0.00      C1   C
ATOM   1495  O   ALA 6 194      20.438  11.643  14.461  0.00  0.00      C1   O
ATOM   1496  CB  ALA 6 194      18.337  13.125  16.206  0.00  0.00      C1   C
ATOM   1497  N   GLY 6 195      18.429  10.990  13.585  0.00  0.00      C1   N
ATOM   1498  CA  GLY 6 195      18.884  11.173  12.188  0.00  0.00      C1   C
ATOM   1499  C   GLY 6 195      18.384  12.516  11.635  0.00  0.00      C1   C
ATOM   1500  O   GLY 6 195      17.396  13.084  12.080  0.00  0.00      C1   O
ATOM   1501  N   THR 6 196      19.234  12.997  10.674  0.00  0.00      C1   N
ATOM   1502  CA  THR 6 196      19.263  14.350  10.069  0.00  0.00      C1   C
ATOM   1503  C   THR 6 196      18.043  14.842   9.396  0.00  0.00      C1   C
ATOM   1504  O   THR 6 196      17.313  13.961   8.774  0.00  0.00      C1   O
ATOM   1505  CB  THR 6 196      20.447  14.544   9.100  0.00  0.00      C1   C
ATOM   1506  OG1 THR 6 196      20.520  13.453   8.199  0.00  0.00      C1   O
ATOM   1507  CG2 THR 6 196      21.676  14.441  10.078  0.00  0.00      C1   C
ATOM   1508  N   ASP 6 197      17.743  16.164   9.487  0.00  0.00      C1   N
ATOM   1509  CA  ASP 6 197      16.576  16.776   8.825  0.00  0.00      C1   C
ATOM   1510  C   ASP 6 197      16.690  16.985   7.300  0.00  0.00      C1   C
ATOM   1511  O   ASP 6 197      16.190  18.002   6.754  0.00  0.00      C1   O
ATOM   1512  CB  ASP 6 197      16.294  18.143   9.576  0.00  0.00      C1   C
ATOM   1513  CG  ASP 6 197      16.057  18.074  11.110  0.00  0.00      C1   C
ATOM   1514  OD1 ASP 6 197      16.052  16.934  11.609  0.00  0.00      C1   O
ATOM   1515  OD2 ASP 6 197      15.944  19.152  11.729  0.00  0.00      C1   O
ATOM   1516  N   THR 6 198      17.300  16.031   6.600  0.00  0.00      C1   N
ATOM   1517  CA  THR 6 198      17.708  16.114   5.187  0.00  0.00      C1   C
ATOM   1518  C   THR 6 198      16.575  15.458   4.324  0.00  0.00      C1   C
ATOM   1519  O   THR 6 198      15.740  14.579   4.749  0.00  0.00      C1   O
ATOM   1520  CB  THR 6 198      19.097  15.507   4.869  0.00  0.00      C1   C
ATOM   1521  OG1 THR 6 198      20.070  16.057   5.811  0.00  0.00      C1   O
ATOM   1522  CG2 THR 6 198      19.617  15.679   3.423  0.00  0.00      C1   C
ATOM   1523  N   THR 6 199      16.474  15.968   3.058  0.00  0.00      C1   N
ATOM   1524  CA  THR 6 199      15.597  15.360   2.069  0.00  0.00      C1   C
ATOM   1525  C   THR 6 199      16.412  14.667   0.895  0.00  0.00      C1   C
ATOM   1526  O   THR 6 199      17.298  15.318   0.369  0.00  0.00      C1   O
ATOM   1527  CB  THR 6 199      14.597  16.395   1.576  0.00  0.00      C1   C
ATOM   1528  OG1 THR 6 199      13.859  17.043   2.627  0.00  0.00      C1   O
ATOM   1529  CG2 THR 6 199      13.663  15.818   0.583  0.00  0.00      C1   C
ATOM   1530  N   ILE 6 200      16.060  13.415   0.609  0.00  0.00      C1   N
ATOM   1531  CA  ILE 6 200      16.782  12.617  -0.436  0.00  0.00      C1   C
ATOM   1532  C   ILE 6 200      16.382  13.159  -1.808  0.00  0.00      C1   C
ATOM   1533  O   ILE 6 200      15.332  12.863  -2.404  0.00  0.00      C1   O
ATOM   1534  CB  ILE 6 200      16.759  11.051  -0.218  0.00  0.00      C1   C
ATOM   1535  CG1 ILE 6 200      17.537  10.638   1.009  0.00  0.00      C1   C
ATOM   1536  CG2 ILE 6 200      17.270  10.314  -1.462  0.00  0.00      C1   C
ATOM   1537  CD1 ILE 6 200      19.066  10.967   0.897  0.00  0.00      C1   C
ATOM   1538  N   THR 6 201      17.218  14.026  -2.327  0.00  0.00      C1   N
ATOM   1539  CA  THR 6 201      17.181  14.744  -3.664  0.00  0.00      C1   C
ATOM   1540  C   THR 6 201      16.863  13.788  -4.785  0.00  0.00      C1   C
ATOM   1541  O   THR 6 201      16.035  14.119  -5.667  0.00  0.00      C1   O
ATOM   1542  CB  THR 6 201      18.498  15.452  -3.881  0.00  0.00      C1   C
ATOM   1543  OG1 THR 6 201      18.827  16.248  -2.803  0.00  0.00      C1   O
ATOM   1544  CG2 THR 6 201      18.450  16.357  -5.054  0.00  0.00      C1   C
ATOM   1545  N   VAL 6 202      17.456  12.569  -4.797  0.00  0.00      C1   N
ATOM   1546  CA  VAL 6 202      17.205  11.584  -5.883  0.00  0.00      C1   C
ATOM   1547  C   VAL 6 202      15.787  11.187  -6.115  0.00  0.00      C1   C
ATOM   1548  O   VAL 6 202      15.273  11.263  -7.217  0.00  0.00      C1   O
ATOM   1549  CB  VAL 6 202      18.095  10.332  -5.618  0.00  0.00      C1   C
ATOM   1550  CG1 VAL 6 202      17.860   9.123  -6.530  0.00  0.00      C1   C
ATOM   1551  CG2 VAL 6 202      19.587  10.833  -5.974  0.00  0.00      C1   C
ATOM   1552  N   ASN 6 203      15.101  10.972  -4.969  0.00  0.00      C1   N
ATOM   1553  CA  ASN 6 203      13.672  10.685  -4.854  0.00  0.00      C1   C
ATOM   1554  C   ASN 6 203      12.768  11.859  -5.300  0.00  0.00      C1   C
ATOM   1555  O   ASN 6 203      11.819  11.696  -6.028  0.00  0.00      C1   O
ATOM   1556  CB  ASN 6 203      13.208  10.058  -3.527  0.00  0.00      C1   C
ATOM   1557  CG  ASN 6 203      13.628   8.600  -3.385  0.00  0.00      C1   C
ATOM   1558  OD1 ASN 6 203      14.508   8.141  -4.098  0.00  0.00      C1   O
ATOM   1559  ND2 ASN 6 203      13.134   7.926  -2.373  0.00  0.00      C1   N
ATOM   1560  N   VAL 6 204      13.171  13.084  -4.935  0.00  0.00      C1   N
ATOM   1561  CA  VAL 6 204      12.465  14.340  -5.415  0.00  0.00      C1   C
ATOM   1562  C   VAL 6 204      12.610  14.535  -6.939  0.00  0.00      C1   C
ATOM   1563  O   VAL 6 204      11.579  14.764  -7.593  0.00  0.00      C1   O
ATOM   1564  CB  VAL 6 204      12.974  15.590  -4.652  0.00  0.00      C1   C
ATOM   1565  CG1 VAL 6 204      12.172  16.843  -4.938  0.00  0.00      C1   C
ATOM   1566  CG2 VAL 6 204      12.771  15.534  -3.119  0.00  0.00      C1   C
ATOM   1567  N   LEU 6 205      13.838  14.407  -7.520  0.00  0.00      C1   N
ATOM   1568  CA  LEU 6 205      14.071  14.340  -9.010  0.00  0.00      C1   C
ATOM   1569  C   LEU 6 205      13.188  13.211  -9.588  0.00  0.00      C1   C
ATOM   1570  O   LEU 6 205      12.584  13.504 -10.630  0.00  0.00      C1   O
ATOM   1571  CB  LEU 6 205      15.561  14.111  -9.185  0.00  0.00      C1   C
ATOM   1572  CG  LEU 6 205      16.305  15.403  -8.749  0.00  0.00      C1   C
ATOM   1573  CD1 LEU 6 205      17.866  15.191  -8.885  0.00  0.00      C1   C
ATOM   1574  CD2 LEU 6 205      15.918  16.540  -9.645  0.00  0.00      C1   C
ATOM   1575  N   ALA 6 206      13.043  12.039  -8.988  0.00  0.00      C1   N
ATOM   1576  CA  ALA 6 206      12.278  10.966  -9.524  0.00  0.00      C1   C
ATOM   1577  C   ALA 6 206      10.765  11.379  -9.590  0.00  0.00      C1   C
ATOM   1578  O   ALA 6 206      10.182  11.275 -10.652  0.00  0.00      C1   O
ATOM   1579  CB  ALA 6 206      12.520   9.605  -8.824  0.00  0.00      C1   C
ATOM   1580  N   TRP 6 207      10.242  11.801  -8.494  0.00  0.00      C1   N
ATOM   1581  CA  TRP 6 207       8.905  12.478  -8.474  0.00  0.00      C1   C
ATOM   1582  C   TRP 6 207       8.663  13.598  -9.454  0.00  0.00      C1   C
ATOM   1583  O   TRP 6 207       7.559  13.710 -10.005  0.00  0.00      C1   O
ATOM   1584  CB  TRP 6 207       8.495  12.902  -7.062  0.00  0.00      C1   C
ATOM   1585  CG  TRP 6 207       7.300  13.739  -6.788  0.00  0.00      C1   C
ATOM   1586  CD1 TRP 6 207       6.090  13.164  -6.587  0.00  0.00      C1   C
ATOM   1587  CD2 TRP 6 207       7.116  15.189  -6.578  0.00  0.00      C1   C
ATOM   1588  NE1 TRP 6 207       5.168  14.161  -6.237  0.00  0.00      C1   N
ATOM   1589  CE2 TRP 6 207       5.749  15.411  -6.235  0.00  0.00      C1   C
ATOM   1590  CE3 TRP 6 207       8.035  16.245  -6.583  0.00  0.00      C1   C
ATOM   1591  CZ2 TRP 6 207       5.308  16.653  -5.876  0.00  0.00      C1   C
ATOM   1592  CZ3 TRP 6 207       7.569  17.560  -6.249  0.00  0.00      C1   C
ATOM   1593  CH2 TRP 6 207       6.230  17.702  -5.888  0.00  0.00      C1   C
ATOM   1594  N   LEU 6 208       9.674  14.490  -9.717  0.00  0.00      C1   N
ATOM   1595  CA  LEU 6 208       9.600  15.507 -10.784  0.00  0.00      C1   C
ATOM   1596  C   LEU 6 208       9.756  14.836 -12.175  0.00  0.00      C1   C
ATOM   1597  O   LEU 6 208       9.097  15.389 -13.109  0.00  0.00      C1   O
ATOM   1598  CB  LEU 6 208      10.666  16.582 -10.631  0.00  0.00      C1   C
ATOM   1599  CG  LEU 6 208      10.469  17.572  -9.475  0.00  0.00      C1   C
ATOM   1600  CD1 LEU 6 208      11.735  18.504  -9.595  0.00  0.00      C1   C
ATOM   1601  CD2 LEU 6 208       9.260  18.413  -9.701  0.00  0.00      C1   C
ATOM   1602  N   TYR 6 209      10.428  13.709 -12.453  0.00  0.00      C1   N
ATOM   1603  CA  TYR 6 209      10.229  12.960 -13.677  0.00  0.00      C1   C
ATOM   1604  C   TYR 6 209       8.855  12.318 -13.786  0.00  0.00      C1   C
ATOM   1605  O   TYR 6 209       8.226  12.394 -14.855  0.00  0.00      C1   O
ATOM   1606  CB  TYR 6 209      11.446  12.061 -13.947  0.00  0.00      C1   C
ATOM   1607  CG  TYR 6 209      12.601  12.880 -14.361  0.00  0.00      C1   C
ATOM   1608  CD1 TYR 6 209      12.627  13.444 -15.634  0.00  0.00      C1   C
ATOM   1609  CD2 TYR 6 209      13.747  12.967 -13.616  0.00  0.00      C1   C
ATOM   1610  CE1 TYR 6 209      13.732  14.071 -16.184  0.00  0.00      C1   C
ATOM   1611  CE2 TYR 6 209      14.925  13.648 -14.112  0.00  0.00      C1   C
ATOM   1612  CZ  TYR 6 209      14.969  14.168 -15.407  0.00  0.00      C1   C
ATOM   1613  OH  TYR 6 209      15.993  14.885 -15.861  0.00  0.00      C1   O
ATOM   1614  N   ALA 6 210       8.341  11.710 -12.751  0.00  0.00      C1   N
ATOM   1615  CA  ALA 6 210       7.019  11.207 -12.865  0.00  0.00      C1   C
ATOM   1616  C   ALA 6 210       5.932  12.325 -12.922  0.00  0.00      C1   C
ATOM   1617  O   ALA 6 210       4.834  12.085 -13.468  0.00  0.00      C1   O
ATOM   1618  CB  ALA 6 210       6.794  10.180 -11.766  0.00  0.00      C1   C
ATOM   1619  N   ALA 6 211       6.178  13.552 -12.427  0.00  0.00      C1   N
ATOM   1620  CA  ALA 6 211       5.255  14.666 -12.568  0.00  0.00      C1   C
ATOM   1621  C   ALA 6 211       5.139  14.949 -14.070  0.00  0.00      C1   C
ATOM   1622  O   ALA 6 211       4.003  15.017 -14.596  0.00  0.00      C1   O
ATOM   1623  CB  ALA 6 211       5.772  15.800 -11.740  0.00  0.00      C1   C
ATOM   1624  N   VAL 6 212       6.280  14.984 -14.807  0.00  0.00      C1   N
ATOM   1625  CA  VAL 6 212       6.372  15.065 -16.241  0.00  0.00      C1   C
ATOM   1626  C   VAL 6 212       5.612  13.825 -16.844  0.00  0.00      C1   C
ATOM   1627  O   VAL 6 212       4.791  14.093 -17.708  0.00  0.00      C1   O
ATOM   1628  CB  VAL 6 212       7.778  15.443 -16.744  0.00  0.00      C1   C
ATOM   1629  CG1 VAL 6 212       7.907  15.190 -18.308  0.00  0.00      C1   C
ATOM   1630  CG2 VAL 6 212       8.053  16.903 -16.547  0.00  0.00      C1   C
ATOM   1631  N   ILE 6 213       5.949  12.516 -16.479  0.00  0.00      C1   N
ATOM   1632  CA  ILE 6 213       5.358  11.356 -17.162  0.00  0.00      C1   C
ATOM   1633  C   ILE 6 213       3.791  11.432 -17.126  0.00  0.00      C1   C
ATOM   1634  O   ILE 6 213       3.083  11.191 -18.145  0.00  0.00      C1   O
ATOM   1635  CB  ILE 6 213       5.978  10.023 -16.726  0.00  0.00      C1   C
ATOM   1636  CG1 ILE 6 213       7.423   9.899 -17.128  0.00  0.00      C1   C
ATOM   1637  CG2 ILE 6 213       5.192   8.803 -17.301  0.00  0.00      C1   C
ATOM   1638  CD1 ILE 6 213       8.267   8.960 -16.384  0.00  0.00      C1   C
ATOM   1639  N   ASN 6 214       3.295  11.828 -15.943  0.00  0.00      C1   N
ATOM   1640  CA  ASN 6 214       1.782  11.981 -15.675  0.00  0.00      C1   C
ATOM   1641  C   ASN 6 214       1.149  13.272 -16.347  0.00  0.00      C1   C
ATOM   1642  O   ASN 6 214      -0.035  13.498 -16.364  0.00  0.00      C1   O
ATOM   1643  CB  ASN 6 214       1.356  12.042 -14.165  0.00  0.00      C1   C
ATOM   1644  CG  ASN 6 214       1.458  10.684 -13.512  0.00  0.00      C1   C
ATOM   1645  OD1 ASN 6 214       0.598   9.816 -13.671  0.00  0.00      C1   O
ATOM   1646  ND2 ASN 6 214       2.627  10.409 -12.990  0.00  0.00      C1   N
ATOM   1647  N   GLY 6 215       2.004  14.255 -16.800  0.00  0.00      C1   N
ATOM   1648  CA  GLY 6 215       1.605  15.389 -17.507  0.00  0.00      C1   C
ATOM   1649  C   GLY 6 215       2.094  16.848 -17.157  0.00  0.00      C1   C
ATOM   1650  O   GLY 6 215       1.858  17.691 -17.983  0.00  0.00      C1   O
ATOM   1651  N   ASP 6 216       2.730  17.023 -15.957  0.00  0.00      C1   N
ATOM   1652  CA  ASP 6 216       3.001  18.385 -15.415  0.00  0.00      C1   C
ATOM   1653  C   ASP 6 216       4.254  19.006 -16.002  0.00  0.00      C1   C
ATOM   1654  O   ASP 6 216       5.202  18.307 -16.326  0.00  0.00      C1   O
ATOM   1655  CB  ASP 6 216       2.993  18.476 -13.887  0.00  0.00      C1   C
ATOM   1656  CG  ASP 6 216       1.835  17.777 -13.122  0.00  0.00      C1   C
ATOM   1657  OD1 ASP 6 216       0.854  17.254 -13.771  0.00  0.00      C1   O
ATOM   1658  OD2 ASP 6 216       1.936  17.777 -11.848  0.00  0.00      C1   O
ATOM   1659  N   ARG 6 217       4.207  20.366 -16.089  0.00  0.00      C1   N
ATOM   1660  CA  ARG 6 217       5.209  21.036 -16.895  0.00  0.00      C1   C
ATOM   1661  C   ARG 6 217       5.660  22.437 -16.402  0.00  0.00      C1   C
ATOM   1662  O   ARG 6 217       6.775  22.799 -16.573  0.00  0.00      C1   O
ATOM   1663  CB  ARG 6 217       4.509  21.276 -18.230  0.00  0.00      C1   C
ATOM   1664  CG  ARG 6 217       4.279  20.072 -19.118  0.00  0.00      C1   C
ATOM   1665  CD  ARG 6 217       5.635  19.426 -19.482  0.00  0.00      C1   C
ATOM   1666  NE  ARG 6 217       5.469  18.227 -20.375  0.00  0.00      C1   N
ATOM   1667  CZ  ARG 6 217       5.146  16.999 -20.064  0.00  0.00      C1   C
ATOM   1668  NH1 ARG 6 217       5.046  16.067 -20.981  0.00  0.00      C1   N
ATOM   1669  NH2 ARG 6 217       4.940  16.724 -18.852  0.00  0.00      C1   N
ATOM   1670  N   TRP 6 218       4.745  23.224 -15.715  0.00  0.00      C1   N
ATOM   1671  CA  TRP 6 218       4.890  24.652 -15.394  0.00  0.00      C1   C
ATOM   1672  C   TRP 6 218       6.227  25.038 -14.691  0.00  0.00      C1   C
ATOM   1673  O   TRP 6 218       6.772  26.093 -14.973  0.00  0.00      C1   O
ATOM   1674  CB  TRP 6 218       3.627  25.080 -14.568  0.00  0.00      C1   C
ATOM   1675  CG  TRP 6 218       3.584  24.525 -13.135  0.00  0.00      C1   C
ATOM   1676  CD1 TRP 6 218       2.986  23.423 -12.694  0.00  0.00      C1   C
ATOM   1677  CD2 TRP 6 218       4.239  25.114 -11.963  0.00  0.00      C1   C
ATOM   1678  NE1 TRP 6 218       3.133  23.313 -11.358  0.00  0.00      C1   N
ATOM   1679  CE2 TRP 6 218       3.917  24.330 -10.808  0.00  0.00      C1   C
ATOM   1680  CE3 TRP 6 218       5.057  26.202 -11.664  0.00  0.00      C1   C
ATOM   1681  CZ2 TRP 6 218       4.402  24.540  -9.494  0.00  0.00      C1   C
ATOM   1682  CZ3 TRP 6 218       5.667  26.395 -10.422  0.00  0.00      C1   C
ATOM   1683  CH2 TRP 6 218       5.237  25.659  -9.254  0.00  0.00      C1   C
ATOM   1684  N   PHE 6 219       6.669  24.175 -13.804  0.00  0.00      C1   N
ATOM   1685  CA  PHE 6 219       7.885  24.325 -12.964  0.00  0.00      C1   C
ATOM   1686  C   PHE 6 219       9.265  24.221 -13.693  0.00  0.00      C1   C
ATOM   1687  O   PHE 6 219      10.239  24.641 -13.100  0.00  0.00      C1   O
ATOM   1688  CB  PHE 6 219       7.653  23.294 -11.879  0.00  0.00      C1   C
ATOM   1689  CG  PHE 6 219       7.697  21.848 -12.342  0.00  0.00      C1   C
ATOM   1690  CD1 PHE 6 219       8.948  21.219 -12.616  0.00  0.00      C1   C
ATOM   1691  CD2 PHE 6 219       6.532  21.113 -12.522  0.00  0.00      C1   C
ATOM   1692  CE1 PHE 6 219       8.972  19.928 -13.097  0.00  0.00      C1   C
ATOM   1693  CE2 PHE 6 219       6.624  19.848 -13.096  0.00  0.00      C1   C
ATOM   1694  CZ  PHE 6 219       7.827  19.201 -13.334  0.00  0.00      C1   C
ATOM   1695  N   LEU 6 220       9.360  23.739 -14.980  0.00  0.00      C1   N
ATOM   1696  CA  LEU 6 220      10.579  23.383 -15.705  0.00  0.00      C1   C
ATOM   1697  C   LEU 6 220      11.252  24.723 -15.990  0.00  0.00      C1   C
ATOM   1698  O   LEU 6 220      10.696  25.599 -16.619  0.00  0.00      C1   O
ATOM   1699  CB  LEU 6 220      10.344  22.555 -16.963  0.00  0.00      C1   C
ATOM   1700  CG  LEU 6 220       9.656  21.214 -16.693  0.00  0.00      C1   C
ATOM   1701  CD1 LEU 6 220       9.066  20.583 -17.909  0.00  0.00      C1   C
ATOM   1702  CD2 LEU 6 220      10.713  20.231 -16.180  0.00  0.00      C1   C
ATOM   1703  N   ASN 6 221      12.471  24.864 -15.359  0.00  0.00      C1   N
ATOM   1704  CA  ASN 6 221      13.318  26.086 -15.430  0.00  0.00      C1   C
ATOM   1705  C   ASN 6 221      14.231  26.072 -16.747  0.00  0.00      C1   C
ATOM   1706  O   ASN 6 221      14.787  25.022 -17.065  0.00  0.00      C1   O
ATOM   1707  CB  ASN 6 221      14.155  26.225 -14.143  0.00  0.00      C1   C
ATOM   1708  CG  ASN 6 221      14.906  27.522 -14.189  0.00  0.00      C1   C
ATOM   1709  OD1 ASN 6 221      15.869  27.769 -14.866  0.00  0.00      C1   O
ATOM   1710  ND2 ASN 6 221      14.462  28.420 -13.404  0.00  0.00      C1   N
ATOM   1711  N   ARG 6 222      14.245  27.165 -17.480  0.00  0.00      C1   N
ATOM   1712  CA  ARG 6 222      15.010  27.190 -18.792  0.00  0.00      C1   C
ATOM   1713  C   ARG 6 222      16.522  27.246 -18.777  0.00  0.00      C1   C
ATOM   1714  O   ARG 6 222      17.136  26.806 -19.790  0.00  0.00      C1   O
ATOM   1715  CB  ARG 6 222      14.384  28.219 -19.776  0.00  0.00      C1   C
ATOM   1716  CG  ARG 6 222      15.046  29.645 -19.720  0.00  0.00      C1   C
ATOM   1717  CD  ARG 6 222      14.424  30.720 -20.599  0.00  0.00      C1   C
ATOM   1718  NE  ARG 6 222      14.788  30.735 -21.983  0.00  0.00      C1   N
ATOM   1719  CZ  ARG 6 222      14.698  31.784 -22.812  0.00  0.00      C1   C
ATOM   1720  NH1 ARG 6 222      14.107  32.889 -22.411  0.00  0.00      C1   N
ATOM   1721  NH2 ARG 6 222      15.150  31.722 -24.018  0.00  0.00      C1   N
ATOM   1722  N   PHE 6 223      17.182  27.670 -17.706  0.00  0.00      C1   N
ATOM   1723  CA  PHE 6 223      18.608  27.903 -17.624  0.00  0.00      C1   C
ATOM   1724  C   PHE 6 223      19.358  26.690 -17.224  0.00  0.00      C1   C
ATOM   1725  O   PHE 6 223      18.861  25.714 -16.670  0.00  0.00      C1   O
ATOM   1726  CB  PHE 6 223      18.918  29.177 -16.837  0.00  0.00      C1   C
ATOM   1727  CG  PHE 6 223      18.178  30.456 -17.230  0.00  0.00      C1   C
ATOM   1728  CD1 PHE 6 223      18.524  31.089 -18.460  0.00  0.00      C1   C
ATOM   1729  CD2 PHE 6 223      17.146  30.863 -16.421  0.00  0.00      C1   C
ATOM   1730  CE1 PHE 6 223      17.770  32.169 -18.946  0.00  0.00      C1   C
ATOM   1731  CE2 PHE 6 223      16.384  31.878 -16.962  0.00  0.00      C1   C
ATOM   1732  CZ  PHE 6 223      16.658  32.545 -18.209  0.00  0.00      C1   C
ATOM   1733  N   THR 6 224      20.688  26.750 -17.498  0.00  0.00      C1   N
ATOM   1734  CA  THR 6 224      21.631  25.681 -17.084  0.00  0.00      C1   C
ATOM   1735  C   THR 6 224      21.916  25.727 -15.516  0.00  0.00      C1   C
ATOM   1736  O   THR 6 224      21.786  26.783 -14.867  0.00  0.00      C1   O
ATOM   1737  CB  THR 6 224      22.987  25.772 -17.844  0.00  0.00      C1   C
ATOM   1738  OG1 THR 6 224      23.510  27.087 -17.698  0.00  0.00      C1   O
ATOM   1739  CG2 THR 6 224      22.892  25.415 -19.297  0.00  0.00      C1   C
ATOM   1740  N   THR 6 225      22.368  24.622 -14.941  0.00  0.00      C1   N
ATOM   1741  CA  THR 6 225      23.129  24.549 -13.718  0.00  0.00      C1   C
ATOM   1742  C   THR 6 225      24.223  23.553 -13.868  0.00  0.00      C1   C
ATOM   1743  O   THR 6 225      24.138  22.534 -14.570  0.00  0.00      C1   O
ATOM   1744  CB  THR 6 225      22.309  24.428 -12.385  0.00  0.00      C1   C
ATOM   1745  OG1 THR 6 225      23.143  24.903 -11.323  0.00  0.00      C1   O
ATOM   1746  CG2 THR 6 225      21.810  23.062 -12.155  0.00  0.00      C1   C
ATOM   1747  N   THR 6 226      25.288  23.790 -13.078  0.00  0.00      C1   N
ATOM   1748  CA  THR 6 226      26.249  22.731 -12.869  0.00  0.00      C1   C
ATOM   1749  C   THR 6 226      25.951  21.965 -11.496  0.00  0.00      C1   C
ATOM   1750  O   THR 6 226      25.157  22.398 -10.605  0.00  0.00      C1   O
ATOM   1751  CB  THR 6 226      27.694  23.125 -12.896  0.00  0.00      C1   C
ATOM   1752  OG1 THR 6 226      27.952  23.952 -11.798  0.00  0.00      C1   O
ATOM   1753  CG2 THR 6 226      27.939  23.954 -14.201  0.00  0.00      C1   C
ATOM   1754  N   LEU 6 227      26.680  20.861 -11.309  0.00  0.00      C1   N
ATOM   1755  CA  LEU 6 227      26.683  19.951 -10.177  0.00  0.00      C1   C
ATOM   1756  C   LEU 6 227      27.110  20.657  -8.878  0.00  0.00      C1   C
ATOM   1757  O   LEU 6 227      26.320  20.613  -7.906  0.00  0.00      C1   O
ATOM   1758  CB  LEU 6 227      27.454  18.625 -10.638  0.00  0.00      C1   C
ATOM   1759  CG  LEU 6 227      27.031  17.533  -9.664  0.00  0.00      C1   C
ATOM   1760  CD1 LEU 6 227      25.490  17.312  -9.702  0.00  0.00      C1   C
ATOM   1761  CD2 LEU 6 227      27.657  16.167 -10.016  0.00  0.00      C1   C
ATOM   1762  N   ASN 6 228      28.228  21.456  -8.927  0.00  0.00      C1   N
ATOM   1763  CA  ASN 6 228      28.635  22.158  -7.703  0.00  0.00      C1   C
ATOM   1764  C   ASN 6 228      27.675  23.364  -7.472  0.00  0.00      C1   C
ATOM   1765  O   ASN 6 228      27.284  23.627  -6.346  0.00  0.00      C1   O
ATOM   1766  CB  ASN 6 228      30.051  22.600  -7.606  0.00  0.00      C1   C
ATOM   1767  CG  ASN 6 228      31.086  21.440  -7.684  0.00  0.00      C1   C
ATOM   1768  ND2 ASN 6 228      32.333  21.790  -7.533  0.00  0.00      C1   N
ATOM   1769  OD1 ASN 6 228      30.698  20.297  -7.787  0.00  0.00      C1   O
ATOM   1770  N   ASP 6 229      27.256  24.122  -8.497  0.00  0.00      C1   N
ATOM   1771  CA  ASP 6 229      26.259  25.184  -8.306  0.00  0.00      C1   C
ATOM   1772  C   ASP 6 229      24.877  24.752  -7.743  0.00  0.00      C1   C
ATOM   1773  O   ASP 6 229      24.201  25.502  -7.012  0.00  0.00      C1   O
ATOM   1774  CB  ASP 6 229      26.177  26.141  -9.549  0.00  0.00      C1   C
ATOM   1775  CG  ASP 6 229      27.495  26.826  -9.991  0.00  0.00      C1   C
ATOM   1776  OD1 ASP 6 229      28.556  26.521  -9.394  0.00  0.00      C1   O
ATOM   1777  OD2 ASP 6 229      27.528  27.456 -11.047  0.00  0.00      C1   O
ATOM   1778  N   PHE 6 230      24.377  23.541  -8.054  0.00  0.00      C1   N
ATOM   1779  CA  PHE 6 230      23.224  22.920  -7.357  0.00  0.00      C1   C
ATOM   1780  C   PHE 6 230      23.564  22.448  -5.853  0.00  0.00      C1   C
ATOM   1781  O   PHE 6 230      22.860  22.773  -4.868  0.00  0.00      C1   O
ATOM   1782  CB  PHE 6 230      22.913  21.694  -8.276  0.00  0.00      C1   C
ATOM   1783  CG  PHE 6 230      21.681  20.849  -7.800  0.00  0.00      C1   C
ATOM   1784  CD1 PHE 6 230      20.343  21.402  -7.922  0.00  0.00      C1   C
ATOM   1785  CD2 PHE 6 230      21.868  19.793  -6.830  0.00  0.00      C1   C
ATOM   1786  CE1 PHE 6 230      19.238  20.819  -7.287  0.00  0.00      C1   C
ATOM   1787  CE2 PHE 6 230      20.768  19.217  -6.201  0.00  0.00      C1   C
ATOM   1788  CZ  PHE 6 230      19.434  19.588  -6.549  0.00  0.00      C1   C
ATOM   1789  N   ASN 6 231      24.712  21.818  -5.572  0.00  0.00      C1   N
ATOM   1790  CA  ASN 6 231      25.212  21.504  -4.209  0.00  0.00      C1   C
ATOM   1791  C   ASN 6 231      25.394  22.686  -3.191  0.00  0.00      C1   C
ATOM   1792  O   ASN 6 231      25.035  22.446  -2.014  0.00  0.00      C1   O
ATOM   1793  CB  ASN 6 231      26.455  20.672  -4.198  0.00  0.00      C1   C
ATOM   1794  CG  ASN 6 231      26.140  19.286  -4.740  0.00  0.00      C1   C
ATOM   1795  OD1 ASN 6 231      24.977  18.989  -4.834  0.00  0.00      C1   O
ATOM   1796  ND2 ASN 6 231      27.077  18.363  -4.998  0.00  0.00      C1   N
ATOM   1797  N   LEU 6 232      25.853  23.872  -3.656  0.00  0.00      C1   N
ATOM   1798  CA  LEU 6 232      25.748  25.217  -2.996  0.00  0.00      C1   C
ATOM   1799  C   LEU 6 232      24.343  25.373  -2.325  0.00  0.00      C1   C
ATOM   1800  O   LEU 6 232      24.323  25.623  -1.119  0.00  0.00      C1   O
ATOM   1801  CB  LEU 6 232      25.974  26.437  -3.933  0.00  0.00      C1   C
ATOM   1802  CG  LEU 6 232      26.455  27.789  -3.247  0.00  0.00      C1   C
ATOM   1803  CD1 LEU 6 232      27.490  27.540  -2.220  0.00  0.00      C1   C
ATOM   1804  CD2 LEU 6 232      26.907  28.718  -4.383  0.00  0.00      C1   C
ATOM   1805  N   VAL 6 233      23.302  25.316  -3.113  0.00  0.00      C1   N
ATOM   1806  CA  VAL 6 233      21.945  25.617  -2.696  0.00  0.00      C1   C
ATOM   1807  C   VAL 6 233      21.368  24.485  -1.848  0.00  0.00      C1   C
ATOM   1808  O   VAL 6 233      20.844  24.758  -0.810  0.00  0.00      C1   O
ATOM   1809  CB  VAL 6 233      21.047  25.798  -3.963  0.00  0.00      C1   C
ATOM   1810  CG1 VAL 6 233      19.544  26.144  -3.593  0.00  0.00      C1   C
ATOM   1811  CG2 VAL 6 233      21.557  26.841  -4.950  0.00  0.00      C1   C
ATOM   1812  N   ALA 6 234      21.628  23.244  -2.284  0.00  0.00      C1   N
ATOM   1813  CA  ALA 6 234      21.207  22.042  -1.515  0.00  0.00      C1   C
ATOM   1814  C   ALA 6 234      21.796  22.121  -0.114  0.00  0.00      C1   C
ATOM   1815  O   ALA 6 234      21.058  21.927   0.787  0.00  0.00      C1   O
ATOM   1816  CB  ALA 6 234      21.675  20.732  -2.221  0.00  0.00      C1   C
ATOM   1817  N   MET 6 235      23.068  22.448   0.155  0.00  0.00      C1   N
ATOM   1818  CA  MET 6 235      23.515  22.639   1.535  0.00  0.00      C1   C
ATOM   1819  C   MET 6 235      22.768  23.773   2.337  0.00  0.00      C1   C
ATOM   1820  O   MET 6 235      22.383  23.627   3.460  0.00  0.00      C1   O
ATOM   1821  CB  MET 6 235      25.074  22.801   1.685  0.00  0.00      C1   C
ATOM   1822  CG  MET 6 235      25.587  22.443   3.090  0.00  0.00      C1   C
ATOM   1823  SD  MET 6 235      27.285  22.943   3.436  0.00  0.00      C1   S
ATOM   1824  CE  MET 6 235      27.790  21.777   4.765  0.00  0.00      C1   C
ATOM   1825  N   LYS 6 236      22.573  24.964   1.707  0.00  0.00      C1   N
ATOM   1826  CA  LYS 6 236      21.669  26.011   2.277  0.00  0.00      C1   C
ATOM   1827  C   LYS 6 236      20.133  25.672   2.548  0.00  0.00      C1   C
ATOM   1828  O   LYS 6 236      19.564  26.419   3.345  0.00  0.00      C1   O
ATOM   1829  CB  LYS 6 236      21.909  27.256   1.376  0.00  0.00      C1   C
ATOM   1830  CG  LYS 6 236      21.466  28.603   1.952  0.00  0.00      C1   C
ATOM   1831  CD  LYS 6 236      21.900  28.746   3.374  0.00  0.00      C1   C
ATOM   1832  CE  LYS 6 236      21.518  30.148   3.892  0.00  0.00      C1   C
ATOM   1833  NZ  LYS 6 236      22.006  30.298   5.259  0.00  0.00      C1   N
ATOM   1834  N   TYR 6 237      19.497  24.601   1.989  0.00  0.00      C1   N
ATOM   1835  CA  TYR 6 237      18.155  24.142   2.377  0.00  0.00      C1   C
ATOM   1836  C   TYR 6 237      18.025  22.706   3.087  0.00  0.00      C1   C
ATOM   1837  O   TYR 6 237      16.852  22.338   3.396  0.00  0.00      C1   O
ATOM   1838  CB  TYR 6 237      17.281  24.210   1.157  0.00  0.00      C1   C
ATOM   1839  CG  TYR 6 237      16.938  25.627   0.699  0.00  0.00      C1   C
ATOM   1840  CD1 TYR 6 237      15.752  26.273   1.228  0.00  0.00      C1   C
ATOM   1841  CD2 TYR 6 237      17.695  26.313  -0.232  0.00  0.00      C1   C
ATOM   1842  CE1 TYR 6 237      15.370  27.559   0.809  0.00  0.00      C1   C
ATOM   1843  CE2 TYR 6 237      17.321  27.641  -0.687  0.00  0.00      C1   C
ATOM   1844  CZ  TYR 6 237      16.173  28.234  -0.157  0.00  0.00      C1   C
ATOM   1845  OH  TYR 6 237      15.747  29.449  -0.646  0.00  0.00      C1   O
ATOM   1846  N   ASN 6 238      19.167  22.016   3.322  0.00  0.00      C1   N
ATOM   1847  CA  ASN 6 238      19.194  20.660   3.885  0.00  0.00      C1   C
ATOM   1848  C   ASN 6 238      18.704  19.688   2.829  0.00  0.00      C1   C
ATOM   1849  O   ASN 6 238      17.998  18.697   3.166  0.00  0.00      C1   O
ATOM   1850  CB  ASN 6 238      18.641  20.538   5.341  0.00  0.00      C1   C
ATOM   1851  CG  ASN 6 238      19.116  21.671   6.220  0.00  0.00      C1   C
ATOM   1852  ND2 ASN 6 238      18.296  22.059   7.193  0.00  0.00      C1   N
ATOM   1853  OD1 ASN 6 238      20.221  22.102   6.146  0.00  0.00      C1   O
ATOM   1854  N   TYR 6 239      19.138  19.827   1.605  0.00  0.00      C1   N
ATOM   1855  CA  TYR 6 239      18.966  18.770   0.575  0.00  0.00      C1   C
ATOM   1856  C   TYR 6 239      20.135  17.738   0.489  0.00  0.00      C1   C
ATOM   1857  O   TYR 6 239      21.263  18.186   0.861  0.00  0.00      C1   O
ATOM   1858  CB  TYR 6 239      18.546  19.448  -0.667  0.00  0.00      C1   C
ATOM   1859  CG  TYR 6 239      17.009  19.410  -0.860  0.00  0.00      C1   C
ATOM   1860  CD1 TYR 6 239      16.245  20.083   0.081  0.00  0.00      C1   C
ATOM   1861  CD2 TYR 6 239      16.511  18.599  -1.909  0.00  0.00      C1   C
ATOM   1862  CE1 TYR 6 239      14.873  19.846  -0.060  0.00  0.00      C1   C
ATOM   1863  CE2 TYR 6 239      15.109  18.387  -1.991  0.00  0.00      C1   C
ATOM   1864  CZ  TYR 6 239      14.280  19.067  -1.095  0.00  0.00      C1   C
ATOM   1865  OH  TYR 6 239      12.905  18.818  -0.981  0.00  0.00      C1   O
ATOM   1866  N   GLU 6 240      19.989  16.526   0.049  0.00  0.00      C1   N
ATOM   1867  CA  GLU 6 240      21.177  15.593  -0.159  0.00  0.00      C1   C
ATOM   1868  C   GLU 6 240      22.083  16.038  -1.279  0.00  0.00      C1   C
ATOM   1869  O   GLU 6 240      21.607  16.186  -2.394  0.00  0.00      C1   O
ATOM   1870  CB  GLU 6 240      20.784  14.118  -0.163  0.00  0.00      C1   C
ATOM   1871  CG  GLU 6 240      21.927  13.168  -0.398  0.00  0.00      C1   C
ATOM   1872  CD  GLU 6 240      22.983  13.039   0.625  0.00  0.00      C1   C
ATOM   1873  OE1 GLU 6 240      22.859  13.610   1.753  0.00  0.00      C1   O
ATOM   1874  OE2 GLU 6 240      24.010  12.385   0.385  0.00  0.00      C1   O
ATOM   1875  N   PRO 6 241      23.393  16.292  -1.032  0.00  0.00      C1   N
ATOM   1876  CA  PRO 6 241      24.316  16.699  -2.086  0.00  0.00      C1   C
ATOM   1877  C   PRO 6 241      24.423  15.706  -3.274  0.00  0.00      C1   C
ATOM   1878  O   PRO 6 241      24.603  14.508  -3.135  0.00  0.00      C1   O
ATOM   1879  CB  PRO 6 241      25.629  16.956  -1.308  0.00  0.00      C1   C
ATOM   1880  CG  PRO 6 241      25.258  17.337   0.109  0.00  0.00      C1   C
ATOM   1881  CD  PRO 6 241      23.997  16.424   0.246  0.00  0.00      C1   C
ATOM   1882  N   LEU 6 242      24.424  16.260  -4.483  0.00  0.00      C1   N
ATOM   1883  CA  LEU 6 242      24.281  15.460  -5.806  0.00  0.00      C1   C
ATOM   1884  C   LEU 6 242      25.599  15.094  -6.434  0.00  0.00      C1   C
ATOM   1885  O   LEU 6 242      26.449  15.951  -6.674  0.00  0.00      C1   O
ATOM   1886  CB  LEU 6 242      23.291  16.278  -6.692  0.00  0.00      C1   C
ATOM   1887  CG  LEU 6 242      22.639  15.648  -7.955  0.00  0.00      C1   C
ATOM   1888  CD1 LEU 6 242      21.721  14.454  -7.599  0.00  0.00      C1   C
ATOM   1889  CD2 LEU 6 242      21.784  16.595  -8.776  0.00  0.00      C1   C
ATOM   1890  N   THR 6 243      25.714  13.782  -6.788  0.00  0.00      C1   N
ATOM   1891  CA  THR 6 243      26.904  13.115  -7.406  0.00  0.00      C1   C
ATOM   1892  C   THR 6 243      26.628  12.805  -8.876  0.00  0.00      C1   C
ATOM   1893  O   THR 6 243      25.463  12.695  -9.308  0.00  0.00      C1   O
ATOM   1894  CB  THR 6 243      27.274  11.877  -6.551  0.00  0.00      C1   C
ATOM   1895  OG1 THR 6 243      26.359  10.866  -6.858  0.00  0.00      C1   O
ATOM   1896  CG2 THR 6 243      27.372  12.019  -5.040  0.00  0.00      C1   C
ATOM   1897  N   GLN 6 244      27.672  12.450  -9.620  0.00  0.00      C1   N
ATOM   1898  CA  GLN 6 244      27.620  11.947 -11.002  0.00  0.00      C1   C
ATOM   1899  C   GLN 6 244      27.111  10.499 -10.943  0.00  0.00      C1   C
ATOM   1900  O   GLN 6 244      26.326  10.173 -11.857  0.00  0.00      C1   O
ATOM   1901  CB  GLN 6 244      28.932  12.045 -11.713  0.00  0.00      C1   C
ATOM   1902  CG  GLN 6 244      28.909  11.553 -13.133  0.00  0.00      C1   C
ATOM   1903  CD  GLN 6 244      27.988  12.371 -13.983  0.00  0.00      C1   C
ATOM   1904  OE1 GLN 6 244      27.481  13.385 -13.616  0.00  0.00      C1   O
ATOM   1905  NE2 GLN 6 244      27.676  11.865 -15.208  0.00  0.00      C1   N
ATOM   1906  N   ASP 6 245      27.261   9.687  -9.896  0.00  0.00      C1   N
ATOM   1907  CA  ASP 6 245      26.490   8.388  -9.689  0.00  0.00      C1   C
ATOM   1908  C   ASP 6 245      24.984   8.624  -9.594  0.00  0.00      C1   C
ATOM   1909  O   ASP 6 245      24.275   7.860 -10.243  0.00  0.00      C1   O
ATOM   1910  CB  ASP 6 245      26.922   7.562  -8.428  0.00  0.00      C1   C
ATOM   1911  CG  ASP 6 245      28.414   7.117  -8.436  0.00  0.00      C1   C
ATOM   1912  OD1 ASP 6 245      29.239   7.710  -9.120  0.00  0.00      C1   O
ATOM   1913  OD2 ASP 6 245      28.749   6.278  -7.546  0.00  0.00      C1   O
ATOM   1914  N   HIS 6 246      24.548   9.753  -9.104  0.00  0.00      C1   N
ATOM   1915  CA  HIS 6 246      23.096  10.011  -8.983  0.00  0.00      C1   C
ATOM   1916  C   HIS 6 246      22.502  10.462 -10.333  0.00  0.00      C1   C
ATOM   1917  O   HIS 6 246      21.430  10.006 -10.676  0.00  0.00      C1   O
ATOM   1918  CB  HIS 6 246      22.749  11.139  -8.026  0.00  0.00      C1   C
ATOM   1919  CG  HIS 6 246      23.123  10.743  -6.579  0.00  0.00      C1   C
ATOM   1920  ND1 HIS 6 246      23.245  11.697  -5.576  0.00  0.00      C1   N
ATOM   1921  CD2 HIS 6 246      23.263   9.525  -6.028  0.00  0.00      C1   C
ATOM   1922  CE1 HIS 6 246      23.486  10.965  -4.463  0.00  0.00      C1   C
ATOM   1923  NE2 HIS 6 246      23.465   9.670  -4.687  0.00  0.00      C1   N
ATOM   1924  N   VAL 6 247      23.205  11.370 -11.075  0.00  0.00      C1   N
ATOM   1925  CA  VAL 6 247      22.993  11.761 -12.482  0.00  0.00      C1   C
ATOM   1926  C   VAL 6 247      22.893  10.507 -13.405  0.00  0.00      C1   C
ATOM   1927  O   VAL 6 247      21.853  10.364 -14.041  0.00  0.00      C1   O
ATOM   1928  CB  VAL 6 247      24.023  12.735 -13.007  0.00  0.00      C1   C
ATOM   1929  CG1 VAL 6 247      23.933  12.888 -14.540  0.00  0.00      C1   C
ATOM   1930  CG2 VAL 6 247      23.812  14.097 -12.312  0.00  0.00      C1   C
ATOM   1931  N   ASP 6 248      23.835   9.540 -13.344  0.00  0.00      C1   N
ATOM   1932  CA  ASP 6 248      23.730   8.209 -13.896  0.00  0.00      C1   C
ATOM   1933  C   ASP 6 248      22.408   7.464 -13.522  0.00  0.00      C1   C
ATOM   1934  O   ASP 6 248      21.757   6.817 -14.374  0.00  0.00      C1   O
ATOM   1935  CB  ASP 6 248      24.977   7.372 -13.560  0.00  0.00      C1   C
ATOM   1936  CG  ASP 6 248      25.541   6.681 -14.814  0.00  0.00      C1   C
ATOM   1937  OD1 ASP 6 248      25.153   7.079 -15.948  0.00  0.00      C1   O
ATOM   1938  OD2 ASP 6 248      26.375   5.763 -14.764  0.00  0.00      C1   O
ATOM   1939  N   ILE 6 249      22.128   7.317 -12.248  0.00  0.00      C1   N
ATOM   1940  CA  ILE 6 249      20.942   6.687 -11.662  0.00  0.00      C1   C
ATOM   1941  C   ILE 6 249      19.660   7.256 -12.300  0.00  0.00      C1   C
ATOM   1942  O   ILE 6 249      18.678   6.569 -12.422  0.00  0.00      C1   O
ATOM   1943  CB  ILE 6 249      20.952   6.623 -10.133  0.00  0.00      C1   C
ATOM   1944  CG1 ILE 6 249      21.811   5.431  -9.741  0.00  0.00      C1   C
ATOM   1945  CG2 ILE 6 249      19.667   6.704  -9.317  0.00  0.00      C1   C
ATOM   1946  CD1 ILE 6 249      22.513   5.597  -8.448  0.00  0.00      C1   C
ATOM   1947  N   LEU 6 250      19.650   8.562 -12.606  0.00  0.00      C1   N
ATOM   1948  CA  LEU 6 250      18.500   9.317 -13.191  0.00  0.00      C1   C
ATOM   1949  C   LEU 6 250      18.492   9.299 -14.753  0.00  0.00      C1   C
ATOM   1950  O   LEU 6 250      17.586   9.767 -15.388  0.00  0.00      C1   O
ATOM   1951  CB  LEU 6 250      18.573  10.735 -12.750  0.00  0.00      C1   C
ATOM   1952  CG  LEU 6 250      18.149  10.832 -11.282  0.00  0.00      C1   C
ATOM   1953  CD1 LEU 6 250      18.689  12.172 -10.793  0.00  0.00      C1   C
ATOM   1954  CD2 LEU 6 250      16.662  10.845 -11.098  0.00  0.00      C1   C
ATOM   1955  N   GLY 6 251      19.499   8.726 -15.431  0.00  0.00      C1   N
ATOM   1956  CA  GLY 6 251      19.658   8.729 -16.858  0.00  0.00      C1   C
ATOM   1957  C   GLY 6 251      18.356   8.241 -17.567  0.00  0.00      C1   C
ATOM   1958  O   GLY 6 251      17.882   8.945 -18.474  0.00  0.00      C1   O
ATOM   1959  N   PRO 6 252      17.778   7.115 -17.106  0.00  0.00      C1   N
ATOM   1960  CA  PRO 6 252      16.680   6.434 -17.830  0.00  0.00      C1   C
ATOM   1961  C   PRO 6 252      15.437   7.290 -17.830  0.00  0.00      C1   C
ATOM   1962  O   PRO 6 252      14.774   7.438 -18.868  0.00  0.00      C1   O
ATOM   1963  CB  PRO 6 252      16.372   5.149 -17.129  0.00  0.00      C1   C
ATOM   1964  CG  PRO 6 252      17.789   4.753 -16.659  0.00  0.00      C1   C
ATOM   1965  CD  PRO 6 252      18.345   6.076 -16.244  0.00  0.00      C1   C
ATOM   1966  N   LEU 6 253      15.163   7.970 -16.709  0.00  0.00      C1   N
ATOM   1967  CA  LEU 6 253      14.054   8.929 -16.609  0.00  0.00      C1   C
ATOM   1968  C   LEU 6 253      14.351  10.299 -17.312  0.00  0.00      C1   C
ATOM   1969  O   LEU 6 253      13.403  10.915 -17.839  0.00  0.00      C1   O
ATOM   1970  CB  LEU 6 253      13.722   9.082 -15.078  0.00  0.00      C1   C
ATOM   1971  CG  LEU 6 253      12.857   8.024 -14.423  0.00  0.00      C1   C
ATOM   1972  CD1 LEU 6 253      12.589   8.390 -12.935  0.00  0.00      C1   C
ATOM   1973  CD2 LEU 6 253      11.633   7.797 -15.309  0.00  0.00      C1   C
ATOM   1974  N   SER 6 254      15.582  10.794 -17.407  0.00  0.00      C1   N
ATOM   1975  CA  SER 6 254      15.931  11.765 -18.439  0.00  0.00      C1   C
ATOM   1976  C   SER 6 254      15.556  11.309 -19.891  0.00  0.00      C1   C
ATOM   1977  O   SER 6 254      14.863  11.953 -20.657  0.00  0.00      C1   O
ATOM   1978  CB  SER 6 254      17.455  12.138 -18.239  0.00  0.00      C1   C
ATOM   1979  OG  SER 6 254      17.767  13.286 -18.931  0.00  0.00      C1   O
ATOM   1980  N   ALA 6 255      16.035  10.089 -20.221  0.00  0.00      C1   N
ATOM   1981  CA  ALA 6 255      15.950   9.532 -21.561  0.00  0.00      C1   C
ATOM   1982  C   ALA 6 255      14.487   9.223 -22.003  0.00  0.00      C1   C
ATOM   1983  O   ALA 6 255      14.083   9.326 -23.148  0.00  0.00      C1   O
ATOM   1984  CB  ALA 6 255      16.859   8.366 -21.704  0.00  0.00      C1   C
ATOM   1985  N   GLN 6 256      13.647   8.862 -21.026  0.00  0.00      C1   N
ATOM   1986  CA  GLN 6 256      12.117   8.759 -21.213  0.00  0.00      C1   C
ATOM   1987  C   GLN 6 256      11.458  10.139 -21.631  0.00  0.00      C1   C
ATOM   1988  O   GLN 6 256      10.416  10.197 -22.331  0.00  0.00      C1   O
ATOM   1989  CB  GLN 6 256      11.659   8.133 -19.997  0.00  0.00      C1   C
ATOM   1990  CG  GLN 6 256      10.143   7.994 -20.079  0.00  0.00      C1   C
ATOM   1991  CD  GLN 6 256       9.616   7.081 -18.976  0.00  0.00      C1   C
ATOM   1992  OE1 GLN 6 256      10.353   6.451 -18.231  0.00  0.00      C1   O
ATOM   1993  NE2 GLN 6 256       8.363   6.823 -19.047  0.00  0.00      C1   N
ATOM   1994  N   THR 6 257      12.034  11.234 -21.130  0.00  0.00      C1   N
ATOM   1995  CA  THR 6 257      11.241  12.521 -21.230  0.00  0.00      C1   C
ATOM   1996  C   THR 6 257      11.847  13.562 -22.123  0.00  0.00      C1   C
ATOM   1997  O   THR 6 257      11.050  14.271 -22.738  0.00  0.00      C1   O
ATOM   1998  CB  THR 6 257      11.016  13.064 -19.812  0.00  0.00      C1   C
ATOM   1999  OG1 THR 6 257      12.265  13.264 -19.253  0.00  0.00      C1   O
ATOM   2000  CG2 THR 6 257      10.217  12.164 -18.782  0.00  0.00      C1   C
ATOM   2001  N   GLY 6 258      13.207  13.549 -22.147  0.00  0.00      C1   N
ATOM   2002  CA  GLY 6 258      13.881  14.593 -22.912  0.00  0.00      C1   C
ATOM   2003  C   GLY 6 258      14.273  15.868 -22.133  0.00  0.00      C1   C
ATOM   2004  O   GLY 6 258      14.728  16.854 -22.721  0.00  0.00      C1   O
ATOM   2005  N   ILE 6 259      13.979  15.824 -20.770  0.00  0.00      C1   N
ATOM   2006  CA  ILE 6 259      14.489  16.889 -19.915  0.00  0.00      C1   C
ATOM   2007  C   ILE 6 259      15.786  16.136 -19.363  0.00  0.00      C1   C
ATOM   2008  O   ILE 6 259      15.651  15.148 -18.610  0.00  0.00      C1   O
ATOM   2009  CB  ILE 6 259      13.474  17.470 -18.951  0.00  0.00      C1   C
ATOM   2010  CG1 ILE 6 259      12.256  18.124 -19.577  0.00  0.00      C1   C
ATOM   2011  CG2 ILE 6 259      14.251  18.409 -18.021  0.00  0.00      C1   C
ATOM   2012  CD1 ILE 6 259      11.002  17.302 -19.825  0.00  0.00      C1   C
ATOM   2013  N   ALA 6 260      17.013  16.604 -19.769  0.00  0.00      C1   N
ATOM   2014  CA  ALA 6 260      18.271  16.220 -19.183  0.00  0.00      C1   C
ATOM   2015  C   ALA 6 260      18.322  16.465 -17.629  0.00  0.00      C1   C
ATOM   2016  O   ALA 6 260      17.645  17.374 -17.114  0.00  0.00      C1   O
ATOM   2017  CB  ALA 6 260      19.383  16.893 -20.044  0.00  0.00      C1   C
ATOM   2018  N   VAL 6 261      19.130  15.742 -16.902  0.00  0.00      C1   N
ATOM   2019  CA  VAL 6 261      19.157  15.768 -15.395  0.00  0.00      C1   C
ATOM   2020  C   VAL 6 261      19.462  17.106 -14.811  0.00  0.00      C1   C
ATOM   2021  O   VAL 6 261      18.692  17.663 -14.072  0.00  0.00      C1   O
ATOM   2022  CB  VAL 6 261      20.133  14.641 -14.922  0.00  0.00      C1   C
ATOM   2023  CG1 VAL 6 261      20.353  14.664 -13.378  0.00  0.00      C1   C
ATOM   2024  CG2 VAL 6 261      19.594  13.286 -15.292  0.00  0.00      C1   C
ATOM   2025  N   LEU 6 262      20.608  17.680 -15.195  0.00  0.00      C1   N
ATOM   2026  CA  LEU 6 262      21.189  18.948 -14.846  0.00  0.00      C1   C
ATOM   2027  C   LEU 6 262      20.057  20.079 -15.091  0.00  0.00      C1   C
ATOM   2028  O   LEU 6 262      20.044  21.071 -14.437  0.00  0.00      C1   O
ATOM   2029  CB  LEU 6 262      22.465  19.298 -15.743  0.00  0.00      C1   C
ATOM   2030  CG  LEU 6 262      23.731  18.522 -15.300  0.00  0.00      C1   C
ATOM   2031  CD1 LEU 6 262      24.915  18.855 -16.153  0.00  0.00      C1   C
ATOM   2032  CD2 LEU 6 262      24.087  18.709 -13.804  0.00  0.00      C1   C
ATOM   2033  N   ASP 6 263      19.134  19.882 -16.060  0.00  0.00      C1   N
ATOM   2034  CA  ASP 6 263      18.019  20.813 -16.221  0.00  0.00      C1   C
ATOM   2035  C   ASP 6 263      16.734  20.517 -15.392  0.00  0.00      C1   C
ATOM   2036  O   ASP 6 263      16.133  21.469 -14.981  0.00  0.00      C1   O
ATOM   2037  CB  ASP 6 263      17.596  21.020 -17.663  0.00  0.00      C1   C
ATOM   2038  CG  ASP 6 263      18.703  21.072 -18.713  0.00  0.00      C1   C
ATOM   2039  OD1 ASP 6 263      18.446  21.039 -19.919  0.00  0.00      C1   O
ATOM   2040  OD2 ASP 6 263      19.951  21.149 -18.409  0.00  0.00      C1   O
ATOM   2041  N   MET 6 264      16.488  19.242 -15.038  0.00  0.00      C1   N
ATOM   2042  CA  MET 6 264      15.564  18.926 -13.914  0.00  0.00      C1   C
ATOM   2043  C   MET 6 264      16.201  19.460 -12.582  0.00  0.00      C1   C
ATOM   2044  O   MET 6 264      15.473  20.040 -11.731  0.00  0.00      C1   O
ATOM   2045  CB  MET 6 264      15.181  17.417 -13.944  0.00  0.00      C1   C
ATOM   2046  CG  MET 6 264      13.940  17.332 -13.096  0.00  0.00      C1   C
ATOM   2047  SD  MET 6 264      12.449  18.192 -13.570  0.00  0.00      C1   S
ATOM   2048  CE  MET 6 264      11.910  17.035 -14.817  0.00  0.00      C1   C
ATOM   2049  N   CYS 6 265      17.524  19.406 -12.408  0.00  0.00      C1   N
ATOM   2050  CA  CYS 6 265      18.302  19.927 -11.279  0.00  0.00      C1   C
ATOM   2051  C   CYS 6 265      18.199  21.464 -11.155  0.00  0.00      C1   C
ATOM   2052  O   CYS 6 265      18.071  21.975 -10.020  0.00  0.00      C1   O
ATOM   2053  CB  CYS 6 265      19.688  19.403 -11.328  0.00  0.00      C1   C
ATOM   2054  SG  CYS 6 265      19.685  17.591 -11.258  0.00  0.00      C1   S
ATOM   2055  N   ALA 6 266      18.237  22.163 -12.309  0.00  0.00      C1   N
ATOM   2056  CA  ALA 6 266      17.856  23.591 -12.305  0.00  0.00      C1   C
ATOM   2057  C   ALA 6 266      16.406  23.924 -12.143  0.00  0.00      C1   C
ATOM   2058  O   ALA 6 266      16.125  24.957 -11.576  0.00  0.00      C1   O
ATOM   2059  CB  ALA 6 266      18.454  24.360 -13.513  0.00  0.00      C1   C
ATOM   2060  N   SER 6 267      15.482  23.070 -12.591  0.00  0.00      C1   N
ATOM   2061  CA  SER 6 267      14.114  23.235 -12.181  0.00  0.00      C1   C
ATOM   2062  C   SER 6 267      13.889  23.025 -10.674  0.00  0.00      C1   C
ATOM   2063  O   SER 6 267      13.304  23.801 -10.034  0.00  0.00      C1   O
ATOM   2064  CB  SER 6 267      13.096  22.236 -12.890  0.00  0.00      C1   C
ATOM   2065  OG  SER 6 267      13.334  22.255 -14.313  0.00  0.00      C1   O
ATOM   2066  N   LEU 6 268      14.401  21.905 -10.021  0.00  0.00      C1   N
ATOM   2067  CA  LEU 6 268      14.484  21.769  -8.556  0.00  0.00      C1   C
ATOM   2068  C   LEU 6 268      15.174  22.895  -7.851  0.00  0.00      C1   C
ATOM   2069  O   LEU 6 268      14.739  23.306  -6.792  0.00  0.00      C1   O
ATOM   2070  CB  LEU 6 268      15.099  20.409  -8.211  0.00  0.00      C1   C
ATOM   2071  CG  LEU 6 268      15.085  19.975  -6.725  0.00  0.00      C1   C
ATOM   2072  CD1 LEU 6 268      13.707  19.857  -6.034  0.00  0.00      C1   C
ATOM   2073  CD2 LEU 6 268      15.520  18.517  -6.710  0.00  0.00      C1   C
ATOM   2074  N   LYS 6 269      16.255  23.523  -8.449  0.00  0.00      C1   N
ATOM   2075  CA  LYS 6 269      16.835  24.719  -7.855  0.00  0.00      C1   C
ATOM   2076  C   LYS 6 269      15.884  25.876  -7.667  0.00  0.00      C1   C
ATOM   2077  O   LYS 6 269      15.898  26.392  -6.579  0.00  0.00      C1   O
ATOM   2078  CB  LYS 6 269      18.115  24.934  -8.683  0.00  0.00      C1   C
ATOM   2079  CG  LYS 6 269      19.117  25.781  -7.903  0.00  0.00      C1   C
ATOM   2080  CD  LYS 6 269      20.224  26.269  -8.825  0.00  0.00      C1   C
ATOM   2081  CE  LYS 6 269      19.869  27.423  -9.787  0.00  0.00      C1   C
ATOM   2082  NZ  LYS 6 269      19.814  28.815  -9.251  0.00  0.00      C1   N
ATOM   2083  N   GLU 6 270      15.026  26.194  -8.665  0.00  0.00      C1   N
ATOM   2084  CA  GLU 6 270      13.929  27.152  -8.549  0.00  0.00      C1   C
ATOM   2085  C   GLU 6 270      12.880  26.771  -7.549  0.00  0.00      C1   C
ATOM   2086  O   GLU 6 270      12.429  27.555  -6.730  0.00  0.00      C1   O
ATOM   2087  CB  GLU 6 270      13.211  27.433  -9.914  0.00  0.00      C1   C
ATOM   2088  CG  GLU 6 270      12.665  28.870  -9.895  0.00  0.00      C1   C
ATOM   2089  CD  GLU 6 270      12.120  29.326 -11.255  0.00  0.00      C1   C
ATOM   2090  OE1 GLU 6 270      12.068  28.555 -12.228  0.00  0.00      C1   O
ATOM   2091  OE2 GLU 6 270      11.521  30.400 -11.271  0.00  0.00      C1   O
ATOM   2092  N   LEU 6 271      12.550  25.469  -7.578  0.00  0.00      C1   N
ATOM   2093  CA  LEU 6 271      11.694  24.931  -6.487  0.00  0.00      C1   C
ATOM   2094  C   LEU 6 271      12.251  24.991  -5.099  0.00  0.00      C1   C
ATOM   2095  O   LEU 6 271      11.465  24.906  -4.167  0.00  0.00      C1   O
ATOM   2096  CB  LEU 6 271      11.285  23.483  -6.855  0.00  0.00      C1   C
ATOM   2097  CG  LEU 6 271      10.177  23.347  -7.921  0.00  0.00      C1   C
ATOM   2098  CD1 LEU 6 271       9.831  21.884  -8.037  0.00  0.00      C1   C
ATOM   2099  CD2 LEU 6 271       8.840  24.031  -7.510  0.00  0.00      C1   C
ATOM   2100  N   LEU 6 272      13.565  25.032  -4.803  0.00  0.00      C1   N
ATOM   2101  CA  LEU 6 272      14.032  25.266  -3.457  0.00  0.00      C1   C
ATOM   2102  C   LEU 6 272      13.977  26.770  -3.223  0.00  0.00      C1   C
ATOM   2103  O   LEU 6 272      13.371  27.133  -2.264  0.00  0.00      C1   O
ATOM   2104  CB  LEU 6 272      15.486  24.850  -3.143  0.00  0.00      C1   C
ATOM   2105  CG  LEU 6 272      15.738  23.370  -3.172  0.00  0.00      C1   C
ATOM   2106  CD1 LEU 6 272      17.308  23.143  -3.236  0.00  0.00      C1   C
ATOM   2107  CD2 LEU 6 272      14.961  22.695  -2.091  0.00  0.00      C1   C
ATOM   2108  N   GLN 6 273      14.505  27.630  -4.162  0.00  0.00      C1   N
ATOM   2109  CA  GLN 6 273      14.770  29.091  -3.988  0.00  0.00      C1   C
ATOM   2110  C   GLN 6 273      13.481  29.936  -4.074  0.00  0.00      C1   C
ATOM   2111  O   GLN 6 273      13.258  30.883  -3.267  0.00  0.00      C1   O
ATOM   2112  CB  GLN 6 273      15.753  29.531  -5.044  0.00  0.00      C1   C
ATOM   2113  CG  GLN 6 273      17.224  29.206  -4.691  0.00  0.00      C1   C
ATOM   2114  CD  GLN 6 273      18.260  29.526  -5.819  0.00  0.00      C1   C
ATOM   2115  NE2 GLN 6 273      19.302  30.248  -5.485  0.00  0.00      C1   N
ATOM   2116  OE1 GLN 6 273      18.163  29.179  -6.968  0.00  0.00      C1   O
ATOM   2117  N   ASN 6 274      12.616  29.724  -5.066  0.00  0.00      C1   N
ATOM   2118  CA  ASN 6 274      11.288  30.291  -5.058  0.00  0.00      C1   C
ATOM   2119  C   ASN 6 274      10.355  29.236  -4.310  0.00  0.00      C1   C
ATOM   2120  O   ASN 6 274       9.898  29.483  -3.200  0.00  0.00      C1   O
ATOM   2121  CB  ASN 6 274      10.812  30.760  -6.382  0.00  0.00      C1   C
ATOM   2122  CG  ASN 6 274       9.369  31.369  -6.321  0.00  0.00      C1   C
ATOM   2123  OD1 ASN 6 274       8.824  31.756  -5.308  0.00  0.00      C1   O
ATOM   2124  ND2 ASN 6 274       8.683  31.430  -7.460  0.00  0.00      C1   N
ATOM   2125  N   GLY 6 275      10.047  28.149  -4.987  0.00  0.00      C1   N
ATOM   2126  CA  GLY 6 275       9.142  27.122  -4.473  0.00  0.00      C1   C
ATOM   2127  C   GLY 6 275       7.817  26.953  -5.183  0.00  0.00      C1   C
ATOM   2128  O   GLY 6 275       7.650  27.257  -6.361  0.00  0.00      C1   O
ATOM   2129  N   MET 6 276       6.888  26.392  -4.466  0.00  0.00      C1   N
ATOM   2130  CA  MET 6 276       5.628  26.096  -5.174  0.00  0.00      C1   C
ATOM   2131  C   MET 6 276       4.546  27.137  -5.040  0.00  0.00      C1   C
ATOM   2132  O   MET 6 276       3.741  27.329  -5.952  0.00  0.00      C1   O
ATOM   2133  CB  MET 6 276       5.120  24.706  -4.714  0.00  0.00      C1   C
ATOM   2134  CG  MET 6 276       6.068  23.453  -5.007  0.00  0.00      C1   C
ATOM   2135  SD  MET 6 276       5.769  21.770  -4.353  0.00  0.00      C1   S
ATOM   2136  CE  MET 6 276       4.066  21.673  -4.960  0.00  0.00      C1   C
ATOM   2137  N   ASN 6 277       4.541  27.904  -3.941  0.00  0.00      C1   N
ATOM   2138  CA  ASN 6 277       3.682  29.130  -3.859  0.00  0.00      C1   C
ATOM   2139  C   ASN 6 277       2.206  28.907  -4.183  0.00  0.00      C1   C
ATOM   2140  O   ASN 6 277       1.551  29.489  -5.051  0.00  0.00      C1   O
ATOM   2141  CB  ASN 6 277       4.294  30.235  -4.796  0.00  0.00      C1   C
ATOM   2142  CG  ASN 6 277       5.728  30.563  -4.387  0.00  0.00      C1   C
ATOM   2143  ND2 ASN 6 277       6.664  30.069  -5.168  0.00  0.00      C1   N
ATOM   2144  OD1 ASN 6 277       6.057  31.295  -3.491  0.00  0.00      C1   O
ATOM   2145  N   GLY 6 278       1.590  27.972  -3.507  0.00  0.00      C1   N
ATOM   2146  CA  GLY 6 278       0.140  27.661  -3.669  0.00  0.00      C1   C
ATOM   2147  C   GLY 6 278      -0.116  26.628  -4.791  0.00  0.00      C1   C
ATOM   2148  O   GLY 6 278      -1.224  26.074  -4.876  0.00  0.00      C1   O
ATOM   2149  N   ARG 6 279       0.835  26.472  -5.731  0.00  0.00      C1   N
ATOM   2150  CA  ARG 6 279       0.601  25.485  -6.772  0.00  0.00      C1   C
ATOM   2151  C   ARG 6 279       0.735  23.996  -6.314  0.00  0.00      C1   C
ATOM   2152  O   ARG 6 279       1.306  23.757  -5.240  0.00  0.00      C1   O
ATOM   2153  CB  ARG 6 279       1.368  25.786  -8.115  0.00  0.00      C1   C
ATOM   2154  CG  ARG 6 279       0.791  26.893  -8.948  0.00  0.00      C1   C
ATOM   2155  CD  ARG 6 279       1.368  27.032 -10.384  0.00  0.00      C1   C
ATOM   2156  NE  ARG 6 279       0.837  25.979 -11.227  0.00  0.00      C1   N
ATOM   2157  CZ  ARG 6 279       0.769  26.069 -12.524  0.00  0.00      C1   C
ATOM   2158  NH1 ARG 6 279       1.220  27.023 -13.265  0.00  0.00      C1   N
ATOM   2159  NH2 ARG 6 279       0.168  25.193 -13.250  0.00  0.00      C1   N
ATOM   2160  N   THR 6 280       0.229  23.038  -7.090  0.00  0.00      C1   N
ATOM   2161  CA  THR 6 280       0.544  21.561  -6.906  0.00  0.00      C1   C
ATOM   2162  C   THR 6 280       1.546  21.108  -7.969  0.00  0.00      C1   C
ATOM   2163  O   THR 6 280       1.809  21.838  -8.952  0.00  0.00      C1   O
ATOM   2164  CB  THR 6 280      -0.689  20.694  -7.001  0.00  0.00      C1   C
ATOM   2165  OG1 THR 6 280      -1.579  21.127  -8.016  0.00  0.00      C1   O
ATOM   2166  CG2 THR 6 280      -1.698  20.768  -5.887  0.00  0.00      C1   C
ATOM   2167  N   ILE 6 281       2.097  19.898  -7.755  0.00  0.00      C1   N
ATOM   2168  CA  ILE 6 281       2.849  19.144  -8.767  0.00  0.00      C1   C
ATOM   2169  C   ILE 6 281       2.389  17.717  -8.437  0.00  0.00      C1   C
ATOM   2170  O   ILE 6 281       2.504  17.374  -7.268  0.00  0.00      C1   O
ATOM   2171  CB  ILE 6 281       4.348  19.317  -8.617  0.00  0.00      C1   C
ATOM   2172  CG1 ILE 6 281       4.880  20.762  -8.911  0.00  0.00      C1   C
ATOM   2173  CG2 ILE 6 281       5.083  18.330  -9.574  0.00  0.00      C1   C
ATOM   2174  CD1 ILE 6 281       6.383  20.988  -8.725  0.00  0.00      C1   C
ATOM   2175  N   LEU 6 282       1.896  16.901  -9.426  0.00  0.00      C1   N
ATOM   2176  CA  LEU 6 282       1.592  15.431  -9.169  0.00  0.00      C1   C
ATOM   2177  C   LEU 6 282       0.586  15.254  -8.005  0.00  0.00      C1   C
ATOM   2178  O   LEU 6 282       0.739  14.338  -7.144  0.00  0.00      C1   O
ATOM   2179  CB  LEU 6 282       2.905  14.624  -9.105  0.00  0.00      C1   C
ATOM   2180  CG  LEU 6 282       2.805  13.089  -9.230  0.00  0.00      C1   C
ATOM   2181  CD1 LEU 6 282       1.612  12.748 -10.150  0.00  0.00      C1   C
ATOM   2182  CD2 LEU 6 282       3.988  12.341  -9.783  0.00  0.00      C1   C
ATOM   2183  N   GLY 6 283      -0.428  16.170  -7.932  0.00  0.00      C1   N
ATOM   2184  CA  GLY 6 283      -1.487  16.140  -6.887  0.00  0.00      C1   C
ATOM   2185  C   GLY 6 283      -1.124  16.600  -5.446  0.00  0.00      C1   C
ATOM   2186  O   GLY 6 283      -2.036  16.813  -4.684  0.00  0.00      C1   O
ATOM   2187  N   SER 6 284       0.150  16.838  -5.085  0.00  0.00      C1   N
ATOM   2188  CA  SER 6 284       0.569  17.474  -3.801  0.00  0.00      C1   C
ATOM   2189  C   SER 6 284       0.818  18.993  -3.833  0.00  0.00      C1   C
ATOM   2190  O   SER 6 284       1.295  19.542  -4.842  0.00  0.00      C1   O
ATOM   2191  CB  SER 6 284       1.767  16.694  -3.354  0.00  0.00      C1   C
ATOM   2192  OG  SER 6 284       1.724  16.910  -1.972  0.00  0.00      C1   O
ATOM   2193  N   ALA 6 285       0.600  19.730  -2.823  0.00  0.00      C1   N
ATOM   2194  CA  ALA 6 285       1.064  21.122  -2.587  0.00  0.00      C1   C
ATOM   2195  C   ALA 6 285       2.508  21.260  -1.909  0.00  0.00      C1   C
ATOM   2196  O   ALA 6 285       2.965  22.324  -1.483  0.00  0.00      C1   O
ATOM   2197  CB  ALA 6 285      -0.061  21.803  -1.763  0.00  0.00      C1   C
ATOM   2198  N   LEU 6 286       3.226  20.187  -1.928  0.00  0.00      C1   N
ATOM   2199  CA  LEU 6 286       4.511  20.103  -1.304  0.00  0.00      C1   C
ATOM   2200  C   LEU 6 286       5.346  19.067  -2.082  0.00  0.00      C1   C
ATOM   2201  O   LEU 6 286       4.874  18.252  -2.835  0.00  0.00      C1   O
ATOM   2202  CB  LEU 6 286       4.392  19.967   0.219  0.00  0.00      C1   C
ATOM   2203  CG  LEU 6 286       3.528  18.795   0.763  0.00  0.00      C1   C
ATOM   2204  CD1 LEU 6 286       4.163  17.485   0.526  0.00  0.00      C1   C
ATOM   2205  CD2 LEU 6 286       3.390  19.108   2.224  0.00  0.00      C1   C
ATOM   2206  N   LEU 6 287       6.687  19.077  -1.851  0.00  0.00      C1   N
ATOM   2207  CA  LEU 6 287       7.721  18.226  -2.392  0.00  0.00      C1   C
ATOM   2208  C   LEU 6 287       7.751  16.826  -1.724  0.00  0.00      C1   C
ATOM   2209  O   LEU 6 287       7.839  16.649  -0.509  0.00  0.00      C1   O
ATOM   2210  CB  LEU 6 287       9.087  18.914  -2.183  0.00  0.00      C1   C
ATOM   2211  CG  LEU 6 287       9.345  20.249  -2.847  0.00  0.00      C1   C
ATOM   2212  CD1 LEU 6 287      10.679  20.851  -2.494  0.00  0.00      C1   C
ATOM   2213  CD2 LEU 6 287       9.117  20.226  -4.347  0.00  0.00      C1   C
ATOM   2214  N   GLU 6 288       7.713  15.819  -2.567  0.00  0.00      C1   N
ATOM   2215  CA  GLU 6 288       7.476  14.437  -2.105  0.00  0.00      C1   C
ATOM   2216  C   GLU 6 288       8.569  13.502  -2.586  0.00  0.00      C1   C
ATOM   2217  O   GLU 6 288       8.803  13.345  -3.798  0.00  0.00      C1   O
ATOM   2218  CB  GLU 6 288       6.134  13.984  -2.660  0.00  0.00      C1   C
ATOM   2219  CG  GLU 6 288       4.965  14.619  -2.052  0.00  0.00      C1   C
ATOM   2220  CD  GLU 6 288       3.653  13.745  -1.948  0.00  0.00      C1   C
ATOM   2221  OE1 GLU 6 288       2.865  14.181  -1.086  0.00  0.00      C1   O
ATOM   2222  OE2 GLU 6 288       3.315  12.779  -2.702  0.00  0.00      C1   O
ATOM   2223  N   ASP 6 289       9.309  12.924  -1.596  0.00  0.00      C1   N
ATOM   2224  CA  ASP 6 289      10.469  12.012  -1.859  0.00  0.00      C1   C
ATOM   2225  C   ASP 6 289      10.192  10.470  -1.796  0.00  0.00      C1   C
ATOM   2226  O   ASP 6 289      11.000   9.685  -1.173  0.00  0.00      C1   O
ATOM   2227  CB  ASP 6 289      11.631  12.463  -1.043  0.00  0.00      C1   C
ATOM   2228  CG  ASP 6 289      11.488  12.329   0.507  0.00  0.00      C1   C
ATOM   2229  OD1 ASP 6 289      10.421  11.859   1.002  0.00  0.00      C1   O
ATOM   2230  OD2 ASP 6 289      12.383  12.671   1.404  0.00  0.00      C1   O
ATOM   2231  N   GLU 6 290       9.052   9.942  -2.292  0.00  0.00      C1   N
ATOM   2232  CA  GLU 6 290       8.482   8.614  -1.849  0.00  0.00      C1   C
ATOM   2233  C   GLU 6 290       8.858   7.338  -2.517  0.00  0.00      C1   C
ATOM   2234  O   GLU 6 290       8.574   6.271  -1.991  0.00  0.00      C1   O
ATOM   2235  CB  GLU 6 290       6.949   8.745  -1.767  0.00  0.00      C1   C
ATOM   2236  CG  GLU 6 290       6.527   9.655  -0.627  0.00  0.00      C1   C
ATOM   2237  CD  GLU 6 290       5.014   9.715  -0.362  0.00  0.00      C1   C
ATOM   2238  OE1 GLU 6 290       4.555  10.821   0.007  0.00  0.00      C1   O
ATOM   2239  OE2 GLU 6 290       4.280   8.702  -0.486  0.00  0.00      C1   O
ATOM   2240  N   PHE 6 291       9.440   7.489  -3.717  0.00  0.00      C1   N
ATOM   2241  CA  PHE 6 291       9.767   6.456  -4.675  0.00  0.00      C1   C
ATOM   2242  C   PHE 6 291      11.039   6.805  -5.372  0.00  0.00      C1   C
ATOM   2243  O   PHE 6 291      11.407   7.979  -5.623  0.00  0.00      C1   O
ATOM   2244  CB  PHE 6 291       8.630   6.096  -5.657  0.00  0.00      C1   C
ATOM   2245  CG  PHE 6 291       8.003   7.332  -6.323  0.00  0.00      C1   C
ATOM   2246  CD1 PHE 6 291       8.650   8.010  -7.377  0.00  0.00      C1   C
ATOM   2247  CD2 PHE 6 291       6.892   7.999  -5.735  0.00  0.00      C1   C
ATOM   2248  CE1 PHE 6 291       8.032   9.073  -8.066  0.00  0.00      C1   C
ATOM   2249  CE2 PHE 6 291       6.230   9.052  -6.407  0.00  0.00      C1   C
ATOM   2250  CZ  PHE 6 291       6.852   9.662  -7.583  0.00  0.00      C1   C
ATOM   2251  N   THR 6 292      11.759   5.733  -5.755  0.00  0.00      C1   N
ATOM   2252  CA  THR 6 292      13.055   5.857  -6.408  0.00  0.00      C1   C
ATOM   2253  C   THR 6 292      12.967   5.911  -7.930  0.00  0.00      C1   C
ATOM   2254  O   THR 6 292      11.909   5.503  -8.458  0.00  0.00      C1   O
ATOM   2255  CB  THR 6 292      13.887   4.587  -6.001  0.00  0.00      C1   C
ATOM   2256  OG1 THR 6 292      13.401   3.406  -6.620  0.00  0.00      C1   O
ATOM   2257  CG2 THR 6 292      14.091   4.396  -4.537  0.00  0.00      C1   C
ATOM   2258  N   PRO 6 293      13.922   6.429  -8.674  0.00  0.00      C1   N
ATOM   2259  CA  PRO 6 293      14.000   6.279 -10.107  0.00  0.00      C1   C
ATOM   2260  C   PRO 6 293      13.656   4.902 -10.694  0.00  0.00      C1   C
ATOM   2261  O   PRO 6 293      12.792   4.762 -11.541  0.00  0.00      C1   O
ATOM   2262  CB  PRO 6 293      15.452   6.740 -10.529  0.00  0.00      C1   C
ATOM   2263  CG  PRO 6 293      15.792   7.754  -9.429  0.00  0.00      C1   C
ATOM   2264  CD  PRO 6 293      15.048   7.316  -8.247  0.00  0.00      C1   C
ATOM   2265  N   PHE 6 294      14.185   3.786 -10.117  0.00  0.00      C1   N
ATOM   2266  CA  PHE 6 294      13.973   2.493 -10.737  0.00  0.00      C1   C
ATOM   2267  C   PHE 6 294      12.575   1.889 -10.584  0.00  0.00      C1   C
ATOM   2268  O   PHE 6 294      12.130   1.182 -11.512  0.00  0.00      C1   O
ATOM   2269  CB  PHE 6 294      15.005   1.463 -10.405  0.00  0.00      C1   C
ATOM   2270  CG  PHE 6 294      14.934   0.194 -11.198  0.00  0.00      C1   C
ATOM   2271  CD1 PHE 6 294      15.008   0.273 -12.562  0.00  0.00      C1   C
ATOM   2272  CD2 PHE 6 294      14.865  -1.090 -10.575  0.00  0.00      C1   C
ATOM   2273  CE1 PHE 6 294      14.909  -0.852 -13.395  0.00  0.00      C1   C
ATOM   2274  CE2 PHE 6 294      14.771  -2.292 -11.332  0.00  0.00      C1   C
ATOM   2275  CZ  PHE 6 294      14.921  -2.135 -12.731  0.00  0.00      C1   C
ATOM   2276  N   ASP 6 295      11.845   2.312  -9.549  0.00  0.00      C1   N
ATOM   2277  CA  ASP 6 295      10.331   2.083  -9.443  0.00  0.00      C1   C
ATOM   2278  C   ASP 6 295       9.559   2.647 -10.611  0.00  0.00      C1   C
ATOM   2279  O   ASP 6 295       8.695   1.918 -11.142  0.00  0.00      C1   O
ATOM   2280  CB  ASP 6 295       9.759   2.641  -8.087  0.00  0.00      C1   C
ATOM   2281  CG  ASP 6 295      10.188   1.946  -6.815  0.00  0.00      C1   C
ATOM   2282  OD1 ASP 6 295      10.947   0.976  -6.801  0.00  0.00      C1   O
ATOM   2283  OD2 ASP 6 295       9.914   2.531  -5.734  0.00  0.00      C1   O
ATOM   2284  N   VAL 6 296       9.842   3.877 -11.032  0.00  0.00      C1   N
ATOM   2285  CA  VAL 6 296       9.162   4.463 -12.250  0.00  0.00      C1   C
ATOM   2286  C   VAL 6 296       9.503   3.645 -13.532  0.00  0.00      C1   C
ATOM   2287  O   VAL 6 296       8.640   3.178 -14.239  0.00  0.00      C1   O
ATOM   2288  CB  VAL 6 296       9.528   5.978 -12.472  0.00  0.00      C1   C
ATOM   2289  CG1 VAL 6 296       8.801   6.483 -13.722  0.00  0.00      C1   C
ATOM   2290  CG2 VAL 6 296       9.059   6.828 -11.266  0.00  0.00      C1   C
ATOM   2291  N   VAL 6 297      10.825   3.503 -13.817  0.00  0.00      C1   N
ATOM   2292  CA  VAL 6 297      11.423   2.771 -14.996  0.00  0.00      C1   C
ATOM   2293  C   VAL 6 297      10.950   1.290 -15.088  0.00  0.00      C1   C
ATOM   2294  O   VAL 6 297      10.563   0.849 -16.201  0.00  0.00      C1   O
ATOM   2295  CB  VAL 6 297      13.023   2.858 -14.794  0.00  0.00      C1   C
ATOM   2296  CG1 VAL 6 297      13.918   2.134 -15.761  0.00  0.00      C1   C
ATOM   2297  CG2 VAL 6 297      13.539   4.309 -14.877  0.00  0.00      C1   C
ATOM   2298  N   ARG 6 298      10.838   0.514 -13.987  0.00  0.00      C1   N
ATOM   2299  CA  ARG 6 298      10.302  -0.883 -14.035  0.00  0.00      C1   C
ATOM   2300  C   ARG 6 298       8.805  -0.981 -14.456  0.00  0.00      C1   C
ATOM   2301  O   ARG 6 298       8.563  -1.814 -15.288  0.00  0.00      C1   O
ATOM   2302  CB  ARG 6 298      10.723  -1.578 -12.752  0.00  0.00      C1   C
ATOM   2303  CG  ARG 6 298      10.008  -1.104 -11.520  0.00  0.00      C1   C
ATOM   2304  CD  ARG 6 298      10.665  -1.350 -10.150  0.00  0.00      C1   C
ATOM   2305  NE  ARG 6 298      10.896  -2.786  -9.783  0.00  0.00      C1   N
ATOM   2306  CZ  ARG 6 298      11.792  -3.345  -9.058  0.00  0.00      C1   C
ATOM   2307  NH1 ARG 6 298      11.808  -4.709  -9.073  0.00  0.00      C1   N
ATOM   2308  NH2 ARG 6 298      12.739  -2.744  -8.313  0.00  0.00      C1   N
ATOM   2309  N   GLN 6 299       7.897  -0.115 -13.979  0.00  0.00      C1   N
ATOM   2310  CA  GLN 6 299       6.573   0.025 -14.475  0.00  0.00      C1   C
ATOM   2311  C   GLN 6 299       6.481   0.520 -15.915  0.00  0.00      C1   C
ATOM   2312  O   GLN 6 299       5.870  -0.182 -16.701  0.00  0.00      C1   O
ATOM   2313  CB  GLN 6 299       5.834   1.029 -13.529  0.00  0.00      C1   C
ATOM   2314  CG  GLN 6 299       5.766   0.466 -12.127  0.00  0.00      C1   C
ATOM   2315  CD  GLN 6 299       4.645   1.093 -11.315  0.00  0.00      C1   C
ATOM   2316  OE1 GLN 6 299       3.691   1.617 -11.845  0.00  0.00      C1   O
ATOM   2317  NE2 GLN 6 299       4.623   1.093 -10.011  0.00  0.00      C1   N
ATOM   2318  N   CYS 6 300       7.246   1.557 -16.287  0.00  0.00      C1   N
ATOM   2319  CA  CYS 6 300       7.535   2.060 -17.672  0.00  0.00      C1   C
ATOM   2320  C   CYS 6 300       7.997   0.974 -18.628  0.00  0.00      C1   C
ATOM   2321  O   CYS 6 300       7.667   1.144 -19.771  0.00  0.00      C1   O
ATOM   2322  CB  CYS 6 300       8.487   3.258 -17.575  0.00  0.00      C1   C
ATOM   2323  SG  CYS 6 300       7.399   4.639 -16.936  0.00  0.00      C1   S
ATOM   2324  N   SER 6 301       8.790  -0.095 -18.183  0.00  0.00      C1   N
ATOM   2325  CA  SER 6 301       9.411  -1.048 -19.130  0.00  0.00      C1   C
ATOM   2326  C   SER 6 301       8.542  -2.177 -19.663  0.00  0.00      C1   C
ATOM   2327  O   SER 6 301       8.984  -2.654 -20.693  0.00  0.00      C1   O
ATOM   2328  CB  SER 6 301      10.729  -1.714 -18.454  0.00  0.00      C1   C
ATOM   2329  OG  SER 6 301      10.415  -2.442 -17.246  0.00  0.00      C1   O
ATOM   2330  N   GLY 6 302       7.452  -2.666 -19.040  0.00  0.00      C1   N
ATOM   2331  CA  GLY 6 302       6.715  -3.808 -19.501  0.00  0.00      C1   C
ATOM   2332  C   GLY 6 302       6.038  -3.658 -20.814  0.00  0.00      C1   C
ATOM   2333  O   GLY 6 302       5.250  -2.751 -21.039  0.00  0.00      C1   O
ATOM   2334  N   VAL 6 303       6.175  -4.699 -21.687  0.00  0.00      C1   N
ATOM   2335  CA  VAL 6 303       5.527  -4.624 -23.043  0.00  0.00      C1   C
ATOM   2336  C   VAL 6 303       4.902  -5.976 -23.453  0.00  0.00      C1   C
ATOM   2337  O   VAL 6 303       5.414  -7.004 -23.203  0.00  0.00      C1   O
ATOM   2338  CB  VAL 6 303       6.494  -4.102 -24.119  0.00  0.00      C1   C
ATOM   2339  CG1 VAL 6 303       6.858  -2.634 -23.933  0.00  0.00      C1   C
ATOM   2340  CG2 VAL 6 303       7.671  -5.002 -24.273  0.00  0.00      C1   C
ATOM   2341  N   THR 6 304       3.788  -5.858 -24.106  0.00  0.00      C1   N
ATOM   2342  CA  THR 6 304       3.272  -6.960 -24.935  0.00  0.00      C1   C
ATOM   2343  C   THR 6 304       3.885  -7.165 -26.325  0.00  0.00      C1   C
ATOM   2344  O   THR 6 304       3.913  -8.210 -26.851  0.00  0.00      C1   O
ATOM   2345  CB  THR 6 304       1.717  -6.958 -24.985  0.00  0.00      C1   C
ATOM   2346  OG1 THR 6 304       1.112  -6.238 -23.939  0.00  0.00      C1   O
ATOM   2347  CG2 THR 6 304       1.174  -8.380 -24.841  0.00  0.00      C1   C
ATOM   2348  N   PHE 6 305       4.251  -6.064 -26.950  0.00  0.00      C1   N
ATOM   2349  CA  PHE 6 305       4.628  -5.976 -28.322  0.00  0.00      C1   C
ATOM   2350  CB  PHE 6 305       5.030  -4.539 -28.599  0.00  0.00      C1   C
ATOM   2351  CG  PHE 6 305       5.442  -4.299 -30.072  0.00  0.00      C1   C
ATOM   2352  CD1 PHE 6 305       6.658  -3.647 -30.421  0.00  0.00      C1   C
ATOM   2353  CE1 PHE 6 305       6.984  -3.277 -31.726  0.00  0.00      C1   C
ATOM   2354  CZ  PHE 6 305       6.071  -3.581 -32.747  0.00  0.00      C1   C
ATOM   2355  CE2 PHE 6 305       4.797  -4.115 -32.434  0.00  0.00      C1   C
ATOM   2356  CD2 PHE 6 305       4.559  -4.538 -31.111  0.00  0.00      C1   C
ATOM   2357  C   PHE 6 305       5.759  -6.905 -28.799  0.00  0.00      C1   C
ATOM   2358  O   PHE 6 305       6.925  -6.722 -28.421  0.00  0.00      C1   O
ATOM   2359  N   GLN 6 306       5.363  -7.952 -29.517  0.00  0.00      C1   N
ATOM   2360  CA  GLN 6 306       6.208  -9.046 -29.996  0.00  0.00      C1   C
ATOM   2361  CB  GLN 6 306       6.091 -10.297 -29.144  0.00  0.00      C1   C
ATOM   2362  CG  GLN 6 306       6.639 -10.351 -27.764  0.00  0.00      C1   C
ATOM   2363  CD  GLN 6 306       8.191 -10.296 -27.748  0.00  0.00      C1   C
ATOM   2364  OE1 GLN 6 306       8.975 -11.213 -27.500  0.00  0.00      C1   O
ATOM   2365  NE2 GLN 6 306       8.714  -9.122 -27.815  0.00  0.00      C1   N
ATOM   2366  C   GLN 6 306       6.024  -9.165 -31.531  0.00  0.00      C1   C
ATOM   2367  OXT GLN 6 306       4.975  -9.608 -31.989  0.00  0.00      C1   O
ATOM   2368  O   GLN 6 306       6.979  -8.830 -32.258  0.00  0.00      C1   O
END
ATOM      1  N   SER 6   1       0.734   6.306 -20.979  0.00  0.00      C1   N
ATOM      2  CA  SER 6   1       1.517   5.380 -20.099  0.00  0.00      C1   C
ATOM      3  C   SER 6   1       1.325   5.735 -18.624  0.00  0.00      C1   C
ATOM      4  O   SER 6   1       0.644   6.757 -18.358  0.00  0.00      C1   O
ATOM      5  CB  SER 6   1       2.998   5.197 -20.551  0.00  0.00      C1   C
ATOM      6  OG  SER 6   1       3.576   4.010 -20.047  0.00  0.00      C1   O
ATOM      7  N   GLY 6   2       1.792   4.940 -17.715  0.00  0.00      C1   N
ATOM      8  CA  GLY 6   2       1.538   5.167 -16.255  0.00  0.00      C1   C
ATOM      9  C   GLY 6   2       2.696   4.880 -15.312  0.00  0.00      C1   C
ATOM     10  O   GLY 6   2       3.691   4.375 -15.824  0.00  0.00      C1   O
ATOM     11  N   PHE 6   3       2.502   5.242 -14.079  0.00  0.00      C1   N
ATOM     12  CA  PHE 6   3       3.400   4.846 -12.968  0.00  0.00      C1   C
ATOM     13  C   PHE 6   3       2.803   5.121 -11.681  0.00  0.00      C1   C
ATOM     14  O   PHE 6   3       2.497   6.281 -11.318  0.00  0.00      C1   O
ATOM     15  CB  PHE 6   3       4.817   5.446 -13.074  0.00  0.00      C1   C
ATOM     16  CG  PHE 6   3       5.656   5.110 -11.860  0.00  0.00      C1   C
ATOM     17  CD1 PHE 6   3       5.695   5.852 -10.626  0.00  0.00      C1   C
ATOM     18  CD2 PHE 6   3       6.218   3.836 -11.820  0.00  0.00      C1   C
ATOM     19  CE1 PHE 6   3       6.416   5.373  -9.566  0.00  0.00      C1   C
ATOM     20  CE2 PHE 6   3       6.938   3.286 -10.727  0.00  0.00      C1   C
ATOM     21  CZ  PHE 6   3       7.028   4.083  -9.569  0.00  0.00      C1   C
ATOM     22  N   ARG 6   4       2.709   4.078 -10.848  0.00  0.00      C1   N
ATOM     23  CA  ARG 6   4       2.174   4.207  -9.523  0.00  0.00      C1   C
ATOM     24  C   ARG 6   4       3.172   3.796  -8.483  0.00  0.00      C1   C
ATOM     25  O   ARG 6   4       3.691   2.678  -8.608  0.00  0.00      C1   O
ATOM     26  CB  ARG 6   4       0.848   3.441  -9.360  0.00  0.00      C1   C
ATOM     27  CG  ARG 6   4       0.017   3.766  -8.128  0.00  0.00      C1   C
ATOM     28  CD  ARG 6   4      -1.184   2.878  -7.959  0.00  0.00      C1   C
ATOM     29  NE  ARG 6   4      -2.513   3.415  -8.307  0.00  0.00      C1   N
ATOM     30  CZ  ARG 6   4      -3.477   3.821  -7.464  0.00  0.00      C1   C
ATOM     31  NH1 ARG 6   4      -3.354   4.263  -6.293  0.00  0.00      C1   N
ATOM     32  NH2 ARG 6   4      -4.621   4.060  -7.961  0.00  0.00      C1   N
ATOM     33  N   LYS 6   5       3.305   4.619  -7.458  0.00  0.00      C1   N
ATOM     34  CA  LYS 6   5       3.985   4.111  -6.202  0.00  0.00      C1   C
ATOM     35  C   LYS 6   5       3.084   3.175  -5.507  0.00  0.00      C1   C
ATOM     36  O   LYS 6   5       1.919   3.516  -5.248  0.00  0.00      C1   O
ATOM     37  CB  LYS 6   5       4.395   5.291  -5.333  0.00  0.00      C1   C
ATOM     38  CG  LYS 6   5       4.790   4.821  -3.901  0.00  0.00      C1   C
ATOM     39  CD  LYS 6   5       5.116   6.031  -3.029  0.00  0.00      C1   C
ATOM     40  CE  LYS 6   5       4.001   6.982  -2.703  0.00  0.00      C1   C
ATOM     41  NZ  LYS 6   5       2.943   6.437  -1.829  0.00  0.00      C1   N
ATOM     42  N   MET 6   6       3.653   1.992  -5.028  0.00  0.00      C1   N
ATOM     43  CA  MET 6   6       2.912   0.860  -4.458  0.00  0.00      C1   C
ATOM     44  C   MET 6   6       3.855  -0.197  -3.970  0.00  0.00      C1   C
ATOM     45  O   MET 6   6       4.902  -0.445  -4.584  0.00  0.00      C1   O
ATOM     46  CB  MET 6   6       1.843   0.238  -5.382  0.00  0.00      C1   C
ATOM     47  CG  MET 6   6       2.377  -0.420  -6.698  0.00  0.00      C1   C
ATOM     48  SD  MET 6   6       1.238  -1.475  -7.643  0.00  0.00      C1   S
ATOM     49  CE  MET 6   6       2.225  -2.035  -9.099  0.00  0.00      C1   C
ATOM     50  N   ALA 6   7       3.548  -0.770  -2.775  0.00  0.00      C1   N
ATOM     51  CA  ALA 6   7       4.195  -1.945  -2.174  0.00  0.00      C1   C
ATOM     52  C   ALA 6   7       4.239  -3.160  -3.088  0.00  0.00      C1   C
ATOM     53  O   ALA 6   7       3.519  -3.269  -4.079  0.00  0.00      C1   O
ATOM     54  CB  ALA 6   7       3.385  -2.293  -0.890  0.00  0.00      C1   C
ATOM     55  N   PHE 6   8       5.112  -4.092  -2.617  0.00  0.00      C1   N
ATOM     56  CA  PHE 6   8       5.322  -5.421  -3.173  0.00  0.00      C1   C
ATOM     57  C   PHE 6   8       4.151  -6.333  -2.966  0.00  0.00      C1   C
ATOM     58  O   PHE 6   8       3.515  -6.247  -1.887  0.00  0.00      C1   O
ATOM     59  CB  PHE 6   8       6.660  -6.099  -2.781  0.00  0.00      C1   C
ATOM     60  CG  PHE 6   8       7.944  -5.596  -3.426  0.00  0.00      C1   C
ATOM     61  CD1 PHE 6   8       8.773  -4.734  -2.691  0.00  0.00      C1   C
ATOM     62  CD2 PHE 6   8       8.340  -5.880  -4.787  0.00  0.00      C1   C
ATOM     63  CE1 PHE 6   8       9.935  -4.140  -3.220  0.00  0.00      C1   C
ATOM     64  CE2 PHE 6   8       9.462  -5.338  -5.288  0.00  0.00      C1   C
ATOM     65  CZ  PHE 6   8      10.246  -4.465  -4.539  0.00  0.00      C1   C
ATOM     66  N   PRO 6   9       3.833  -7.264  -3.829  0.00  0.00      C1   N
ATOM     67  CA  PRO 6   9       2.915  -8.383  -3.538  0.00  0.00      C1   C
ATOM     68  C   PRO 6   9       3.562  -9.161  -2.354  0.00  0.00      C1   C
ATOM     69  O   PRO 6   9       4.732  -9.562  -2.432  0.00  0.00      C1   O
ATOM     70  CB  PRO 6   9       2.885  -9.194  -4.813  0.00  0.00      C1   C
ATOM     71  CG  PRO 6   9       3.468  -8.330  -5.933  0.00  0.00      C1   C
ATOM     72  CD  PRO 6   9       4.439  -7.447  -5.161  0.00  0.00      C1   C
ATOM     73  N   SER 6  10       2.764  -9.315  -1.293  0.00  0.00      C1   N
ATOM     74  CA  SER 6  10       3.312  -9.736   0.068  0.00  0.00      C1   C
ATOM     75  C   SER 6  10       3.135 -11.224   0.379  0.00  0.00      C1   C
ATOM     76  O   SER 6  10       3.548 -11.718   1.486  0.00  0.00      C1   O
ATOM     77  CB  SER 6  10       2.658  -8.828   1.110  0.00  0.00      C1   C
ATOM     78  OG  SER 6  10       1.290  -8.928   1.125  0.00  0.00      C1   O
ATOM     79  N   GLY 6  11       2.559 -12.016  -0.492  0.00  0.00      C1   N
ATOM     80  CA  GLY 6  11       2.326 -13.460  -0.358  0.00  0.00      C1   C
ATOM     81  C   GLY 6  11       3.589 -14.299  -0.064  0.00  0.00      C1   C
ATOM     82  O   GLY 6  11       3.533 -15.228   0.688  0.00  0.00      C1   O
ATOM     83  N   LYS 6  12       4.674 -13.997  -0.750  0.00  0.00      C1   N
ATOM     84  CA  LYS 6  12       5.985 -14.621  -0.584  0.00  0.00      C1   C
ATOM     85  C   LYS 6  12       6.497 -14.382   0.756  0.00  0.00      C1   C
ATOM     86  O   LYS 6  12       7.398 -15.119   1.207  0.00  0.00      C1   O
ATOM     87  CB  LYS 6  12       7.018 -14.069  -1.595  0.00  0.00      C1   C
ATOM     88  CG  LYS 6  12       7.031 -14.883  -2.902  0.00  0.00      C1   C
ATOM     89  CD  LYS 6  12       7.968 -14.250  -3.958  0.00  0.00      C1   C
ATOM     90  CE  LYS 6  12       8.223 -15.278  -5.102  0.00  0.00      C1   C
ATOM     91  NZ  LYS 6  12       6.988 -15.656  -5.767  0.00  0.00      C1   N
ATOM     92  N   VAL 6  13       6.044 -13.428   1.582  0.00  0.00      C1   N
ATOM     93  CA  VAL 6  13       6.474 -13.244   2.987  0.00  0.00      C1   C
ATOM     94  C   VAL 6  13       5.467 -13.903   3.936  0.00  0.00      C1   C
ATOM     95  O   VAL 6  13       5.883 -14.456   4.920  0.00  0.00      C1   O
ATOM     96  CB  VAL 6  13       6.534 -11.815   3.299  0.00  0.00      C1   C
ATOM     97  CG1 VAL 6  13       6.973 -11.473   4.703  0.00  0.00      C1   C
ATOM     98  CG2 VAL 6  13       7.596 -11.197   2.358  0.00  0.00      C1   C
ATOM     99  N   GLU 6  14       4.200 -13.839   3.591  0.00  0.00      C1   N
ATOM    100  CA  GLU 6  14       3.096 -14.138   4.517  0.00  0.00      C1   C
ATOM    101  C   GLU 6  14       3.203 -15.402   5.319  0.00  0.00      C1   C
ATOM    102  O   GLU 6  14       3.094 -15.339   6.546  0.00  0.00      C1   O
ATOM    103  CB  GLU 6  14       1.719 -13.984   3.862  0.00  0.00      C1   C
ATOM    104  CG  GLU 6  14       1.277 -12.516   3.823  0.00  0.00      C1   C
ATOM    105  CD  GLU 6  14       0.128 -12.202   2.839  0.00  0.00      C1   C
ATOM    106  OE1 GLU 6  14       0.260 -11.199   2.151  0.00  0.00      C1   O
ATOM    107  OE2 GLU 6  14      -0.835 -12.977   2.812  0.00  0.00      C1   O
ATOM    108  N   GLY 6  15       3.590 -16.501   4.677  0.00  0.00      C1   N
ATOM    109  CA  GLY 6  15       3.798 -17.849   5.183  0.00  0.00      C1   C
ATOM    110  C   GLY 6  15       4.924 -17.849   6.236  0.00  0.00      C1   C
ATOM    111  O   GLY 6  15       4.832 -18.626   7.185  0.00  0.00      C1   O
ATOM    112  N   CYS 6  16       5.935 -17.001   6.210  0.00  0.00      C1   N
ATOM    113  CA  CYS 6  16       6.982 -17.042   7.265  0.00  0.00      C1   C
ATOM    114  C   CYS 6  16       6.634 -16.249   8.573  0.00  0.00      C1   C
ATOM    115  O   CYS 6  16       7.516 -15.921   9.307  0.00  0.00      C1   O
ATOM    116  CB  CYS 6  16       8.260 -16.601   6.591  0.00  0.00      C1   C
ATOM    117  SG  CYS 6  16       8.805 -17.637   5.252  0.00  0.00      C1   S
ATOM    118  N   MET 6  17       5.378 -15.749   8.951  0.00  0.00      C1   N
ATOM    119  CA  MET 6  17       4.994 -15.060  10.191  0.00  0.00      C1   C
ATOM    120  C   MET 6  17       4.558 -15.953  11.348  0.00  0.00      C1   C
ATOM    121  O   MET 6  17       3.655 -16.750  11.306  0.00  0.00      C1   O
ATOM    122  CB  MET 6  17       3.942 -13.913   9.911  0.00  0.00      C1   C
ATOM    123  CG  MET 6  17       4.283 -12.890   8.785  0.00  0.00      C1   C
ATOM    124  SD  MET 6  17       5.377 -11.598   9.086  0.00  0.00      C1   S
ATOM    125  CE  MET 6  17       6.971 -12.485   8.903  0.00  0.00      C1   C
ATOM    126  N   VAL 6  18       5.302 -15.782  12.498  0.00  0.00      C1   N
ATOM    127  CA  VAL 6  18       5.074 -16.670  13.664  0.00  0.00      C1   C
ATOM    128  C   VAL 6  18       5.024 -15.940  14.982  0.00  0.00      C1   C
ATOM    129  O   VAL 6  18       5.703 -14.954  15.244  0.00  0.00      C1   O
ATOM    130  CB  VAL 6  18       6.078 -17.853  13.757  0.00  0.00      C1   C
ATOM    131  CG1 VAL 6  18       6.093 -18.750  12.543  0.00  0.00      C1   C
ATOM    132  CG2 VAL 6  18       7.485 -17.523  14.152  0.00  0.00      C1   C
ATOM    133  N   GLN 6  19       4.224 -16.400  15.946  0.00  0.00      C1   N
ATOM    134  CA  GLN 6  19       4.216 -15.793  17.349  0.00  0.00      C1   C
ATOM    135  C   GLN 6  19       5.256 -16.486  18.183  0.00  0.00      C1   C
ATOM    136  O   GLN 6  19       5.155 -17.705  18.519  0.00  0.00      C1   O
ATOM    137  CB  GLN 6  19       2.754 -15.873  17.915  0.00  0.00      C1   C
ATOM    138  CG  GLN 6  19       2.761 -15.334  19.388  0.00  0.00      C1   C
ATOM    139  CD  GLN 6  19       1.373 -15.178  19.974  0.00  0.00      C1   C
ATOM    140  NE2 GLN 6  19       1.238 -14.669  21.195  0.00  0.00      C1   N
ATOM    141  OE1 GLN 6  19       0.411 -15.550  19.337  0.00  0.00      C1   O
ATOM    142  N   VAL 6  20       6.205 -15.692  18.683  0.00  0.00      C1   N
ATOM    143  CA  VAL 6  20       7.235 -16.068  19.655  0.00  0.00      C1   C
ATOM    144  C   VAL 6  20       7.043 -15.524  21.017  0.00  0.00      C1   C
ATOM    145  O   VAL 6  20       6.962 -14.295  21.194  0.00  0.00      C1   O
ATOM    146  CB  VAL 6  20       8.617 -15.721  19.119  0.00  0.00      C1   C
ATOM    147  CG1 VAL 6  20       9.779 -16.313  20.048  0.00  0.00      C1   C
ATOM    148  CG2 VAL 6  20       9.028 -16.246  17.781  0.00  0.00      C1   C
ATOM    149  N   THR 6  21       6.926 -16.450  21.994  0.00  0.00      C1   N
ATOM    150  CA  THR 6  21       6.597 -16.113  23.384  0.00  0.00      C1   C
ATOM    151  C   THR 6  21       7.693 -16.611  24.291  0.00  0.00      C1   C
ATOM    152  O   THR 6  21       8.047 -17.817  24.286  0.00  0.00      C1   O
ATOM    153  CB  THR 6  21       5.217 -16.521  23.859  0.00  0.00      C1   C
ATOM    154  OG1 THR 6  21       4.198 -16.177  22.944  0.00  0.00      C1   O
ATOM    155  CG2 THR 6  21       4.742 -15.957  25.233  0.00  0.00      C1   C
ATOM    156  N   CYS 6  22       8.244 -15.749  25.181  0.00  0.00      C1   N
ATOM    157  CA  CYS 6  22       9.117 -16.190  26.256  0.00  0.00      C1   C
ATOM    158  C   CYS 6  22       8.461 -16.029  27.662  0.00  0.00      C1   C
ATOM    159  O   CYS 6  22       8.385 -14.967  28.235  0.00  0.00      C1   O
ATOM    160  CB  CYS 6  22      10.595 -15.728  26.061  0.00  0.00      C1   C
ATOM    161  SG  CYS 6  22      11.750 -16.476  27.220  0.00  0.00      C1   S
ATOM    162  N   GLY 6  23       8.009 -17.148  28.274  0.00  0.00      C1   N
ATOM    163  CA  GLY 6  23       7.148 -17.222  29.520  0.00  0.00      C1   C
ATOM    164  C   GLY 6  23       5.707 -16.753  29.092  0.00  0.00      C1   C
ATOM    165  O   GLY 6  23       4.950 -17.683  28.798  0.00  0.00      C1   O
ATOM    166  N   THR 6  24       5.407 -15.417  29.209  0.00  0.00      C1   N
ATOM    167  CA  THR 6  24       4.105 -14.775  28.716  0.00  0.00      C1   C
ATOM    168  C   THR 6  24       4.388 -13.542  27.895  0.00  0.00      C1   C
ATOM    169  O   THR 6  24       3.485 -13.205  27.112  0.00  0.00      C1   O
ATOM    170  CB  THR 6  24       3.212 -14.460  29.912  0.00  0.00      C1   C
ATOM    171  OG1 THR 6  24       3.805 -13.608  30.871  0.00  0.00      C1   O
ATOM    172  CG2 THR 6  24       2.591 -15.693  30.644  0.00  0.00      C1   C
ATOM    173  N   THR 6  25       5.546 -12.922  27.925  0.00  0.00      C1   N
ATOM    174  CA  THR 6  25       5.929 -11.809  26.963  0.00  0.00      C1   C
ATOM    175  C   THR 6  25       6.096 -12.196  25.473  0.00  0.00      C1   C
ATOM    176  O   THR 6  25       6.886 -13.138  25.132  0.00  0.00      C1   O
ATOM    177  CB  THR 6  25       7.205 -11.208  27.468  0.00  0.00      C1   C
ATOM    178  OG1 THR 6  25       7.005 -10.570  28.718  0.00  0.00      C1   O
ATOM    179  CG2 THR 6  25       7.747 -10.093  26.622  0.00  0.00      C1   C
ATOM    180  N   THR 6  26       5.296 -11.598  24.613  0.00  0.00      C1   N
ATOM    181  CA  THR 6  26       5.104 -12.074  23.205  0.00  0.00      C1   C
ATOM    182  C   THR 6  26       5.222 -10.995  22.177  0.00  0.00      C1   C
ATOM    183  O   THR 6  26       4.974  -9.771  22.413  0.00  0.00      C1   O
ATOM    184  CB  THR 6  26       3.827 -12.892  23.105  0.00  0.00      C1   C
ATOM    185  OG1 THR 6  26       3.700 -13.501  21.848  0.00  0.00      C1   O
ATOM    186  CG2 THR 6  26       2.591 -12.018  23.287  0.00  0.00      C1   C
ATOM    187  N   LEU 6  27       5.648 -11.393  20.975  0.00  0.00      C1   N
ATOM    188  CA  LEU 6  27       5.898 -10.694  19.738  0.00  0.00      C1   C
ATOM    189  C   LEU 6  27       5.613 -11.506  18.388  0.00  0.00      C1   C
ATOM    190  O   LEU 6  27       5.284 -12.675  18.452  0.00  0.00      C1   O
ATOM    191  CB  LEU 6  27       7.250  -9.976  19.802  0.00  0.00      C1   C
ATOM    192  CG  LEU 6  27       8.464 -10.720  20.278  0.00  0.00      C1   C
ATOM    193  CD1 LEU 6  27       8.998 -11.784  19.380  0.00  0.00      C1   C
ATOM    194  CD2 LEU 6  27       9.628  -9.678  20.508  0.00  0.00      C1   C
ATOM    195  N   ASN 6  28       5.882 -10.832  17.258  0.00  0.00      C1   N
ATOM    196  CA  ASN 6  28       6.105 -11.513  16.018  0.00  0.00      C1   C
ATOM    197  C   ASN 6  28       7.536 -11.902  15.787  0.00  0.00      C1   C
ATOM    198  O   ASN 6  28       8.440 -11.182  16.101  0.00  0.00      C1   O
ATOM    199  CB  ASN 6  28       5.519 -10.662  14.868  0.00  0.00      C1   C
ATOM    200  CG  ASN 6  28       5.556 -11.416  13.554  0.00  0.00      C1   C
ATOM    201  OD1 ASN 6  28       4.938 -12.464  13.386  0.00  0.00      C1   O
ATOM    202  ND2 ASN 6  28       6.248 -10.943  12.480  0.00  0.00      C1   N
ATOM    203  N   GLY 6  29       7.704 -13.117  15.249  0.00  0.00      C1   N
ATOM    204  CA  GLY 6  29       9.010 -13.457  14.720  0.00  0.00      C1   C
ATOM    205  C   GLY 6  29       8.939 -14.021  13.317  0.00  0.00      C1   C
ATOM    206  O   GLY 6  29       7.906 -14.020  12.575  0.00  0.00      C1   O
ATOM    207  N   LEU 6  30      10.075 -14.490  12.807  0.00  0.00      C1   N
ATOM    208  CA  LEU 6  30      10.206 -14.836  11.370  0.00  0.00      C1   C
ATOM    209  C   LEU 6  30      10.780 -16.281  11.249  0.00  0.00      C1   C
ATOM    210  O   LEU 6  30      11.918 -16.546  11.604  0.00  0.00      C1   O
ATOM    211  CB  LEU 6  30      11.062 -13.817  10.618  0.00  0.00      C1   C
ATOM    212  CG  LEU 6  30      11.474 -13.948   9.161  0.00  0.00      C1   C
ATOM    213  CD1 LEU 6  30      10.263 -13.758   8.301  0.00  0.00      C1   C
ATOM    214  CD2 LEU 6  30      12.523 -12.842   8.888  0.00  0.00      C1   C
ATOM    215  N   TRP 6  31       9.989 -17.170  10.684  0.00  0.00      C1   N
ATOM    216  CA  TRP 6  31      10.310 -18.598  10.474  0.00  0.00      C1   C
ATOM    217  C   TRP 6  31      10.830 -18.938   9.037  0.00  0.00      C1   C
ATOM    218  O   TRP 6  31       9.933 -19.075   8.162  0.00  0.00      C1   O
ATOM    219  CB  TRP 6  31       9.073 -19.429  10.824  0.00  0.00      C1   C
ATOM    220  CG  TRP 6  31       9.051 -20.892  10.789  0.00  0.00      C1   C
ATOM    221  CD1 TRP 6  31      10.169 -21.709  10.690  0.00  0.00      C1   C
ATOM    222  CD2 TRP 6  31       7.912 -21.763  10.579  0.00  0.00      C1   C
ATOM    223  NE1 TRP 6  31       9.744 -23.018  10.703  0.00  0.00      C1   N
ATOM    224  CE2 TRP 6  31       8.352 -23.140  10.593  0.00  0.00      C1   C
ATOM    225  CE3 TRP 6  31       6.538 -21.503  10.494  0.00  0.00      C1   C
ATOM    226  CZ2 TRP 6  31       7.376 -24.167  10.324  0.00  0.00      C1   C
ATOM    227  CZ3 TRP 6  31       5.605 -22.516  10.287  0.00  0.00      C1   C
ATOM    228  CH2 TRP 6  31       6.019 -23.876  10.207  0.00  0.00      C1   C
ATOM    229  N   LEU 6  32      12.149 -18.928   8.744  0.00  0.00      C1   N
ATOM    230  CA  LEU 6  32      12.719 -19.226   7.440  0.00  0.00      C1   C
ATOM    231  C   LEU 6  32      13.579 -20.458   7.542  0.00  0.00      C1   C
ATOM    232  O   LEU 6  32      14.482 -20.459   8.410  0.00  0.00      C1   O
ATOM    233  CB  LEU 6  32      13.478 -17.931   6.985  0.00  0.00      C1   C
ATOM    234  CG  LEU 6  32      12.756 -16.592   6.641  0.00  0.00      C1   C
ATOM    235  CD1 LEU 6  32      13.762 -15.439   6.814  0.00  0.00      C1   C
ATOM    236  CD2 LEU 6  32      12.148 -16.514   5.254  0.00  0.00      C1   C
ATOM    237  N   ASP 6  33      13.255 -21.486   6.744  0.00  0.00      C1   N
ATOM    238  CA  ASP 6  33      13.782 -22.843   6.932  0.00  0.00      C1   C
ATOM    239  C   ASP 6  33      13.513 -23.309   8.314  0.00  0.00      C1   C
ATOM    240  O   ASP 6  33      12.353 -23.280   8.826  0.00  0.00      C1   O
ATOM    241  CB  ASP 6  33      15.221 -22.962   6.452  0.00  0.00      C1   C
ATOM    242  CG  ASP 6  33      15.549 -22.358   5.091  0.00  0.00      C1   C
ATOM    243  OD1 ASP 6  33      14.702 -22.358   4.183  0.00  0.00      C1   O
ATOM    244  OD2 ASP 6  33      16.604 -21.669   5.020  0.00  0.00      C1   O
ATOM    245  N   ASP 6  34      14.409 -23.878   9.066  0.00  0.00      C1   N
ATOM    246  CA  ASP 6  34      14.167 -24.388  10.432  0.00  0.00      C1   C
ATOM    247  C   ASP 6  34      14.561 -23.388  11.506  0.00  0.00      C1   C
ATOM    248  O   ASP 6  34      14.912 -23.790  12.622  0.00  0.00      C1   O
ATOM    249  CB  ASP 6  34      14.921 -25.797  10.485  0.00  0.00      C1   C
ATOM    250  CG  ASP 6  34      16.404 -25.824  10.048  0.00  0.00      C1   C
ATOM    251  OD1 ASP 6  34      16.838 -24.930   9.221  0.00  0.00      C1   O
ATOM    252  OD2 ASP 6  34      17.150 -26.706  10.489  0.00  0.00      C1   O
ATOM    253  N   VAL 6  35      14.666 -22.106  11.197  0.00  0.00      C1   N
ATOM    254  CA  VAL 6  35      15.264 -21.048  11.972  0.00  0.00      C1   C
ATOM    255  C   VAL 6  35      14.340 -19.853  12.039  0.00  0.00      C1   C
ATOM    256  O   VAL 6  35      13.869 -19.323  11.035  0.00  0.00      C1   O
ATOM    257  CB  VAL 6  35      16.716 -20.705  11.509  0.00  0.00      C1   C
ATOM    258  CG1 VAL 6  35      17.562 -19.908  12.453  0.00  0.00      C1   C
ATOM    259  CG2 VAL 6  35      17.539 -22.010  11.214  0.00  0.00      C1   C
ATOM    260  N   VAL 6  36      14.215 -19.388  13.269  0.00  0.00      C1   N
ATOM    261  CA  VAL 6  36      13.469 -18.227  13.629  0.00  0.00      C1   C
ATOM    262  C   VAL 6  36      14.309 -17.029  14.022  0.00  0.00      C1   C
ATOM    263  O   VAL 6  36      15.303 -17.162  14.713  0.00  0.00      C1   O
ATOM    264  CB  VAL 6  36      12.228 -18.567  14.610  0.00  0.00      C1   C
ATOM    265  CG1 VAL 6  36      11.406 -17.431  15.198  0.00  0.00      C1   C
ATOM    266  CG2 VAL 6  36      11.152 -19.401  14.008  0.00  0.00      C1   C
ATOM    267  N   TYR 6  37      13.850 -15.843  13.659  0.00  0.00      C1   N
ATOM    268  CA  TYR 6  37      14.446 -14.544  14.052  0.00  0.00      C1   C
ATOM    269  C   TYR 6  37      13.387 -13.708  14.830  0.00  0.00      C1   C
ATOM    270  O   TYR 6  37      12.182 -13.706  14.464  0.00  0.00      C1   O
ATOM    271  CB  TYR 6  37      15.058 -13.786  12.870  0.00  0.00      C1   C
ATOM    272  CG  TYR 6  37      16.075 -14.507  11.914  0.00  0.00      C1   C
ATOM    273  CD1 TYR 6  37      17.435 -14.159  11.864  0.00  0.00      C1   C
ATOM    274  CD2 TYR 6  37      15.573 -15.584  11.106  0.00  0.00      C1   C
ATOM    275  CE1 TYR 6  37      18.331 -14.892  11.066  0.00  0.00      C1   C
ATOM    276  CE2 TYR 6  37      16.476 -16.375  10.387  0.00  0.00      C1   C
ATOM    277  CZ  TYR 6  37      17.841 -16.042  10.397  0.00  0.00      C1   C
ATOM    278  OH  TYR 6  37      18.619 -16.869   9.665  0.00  0.00      C1   O
ATOM    279  N   CYS 6  38      13.797 -13.048  15.881  0.00  0.00      C1   N
ATOM    280  CA  CYS 6  38      12.955 -12.072  16.502  0.00  0.00      C1   C
ATOM    281  C   CYS 6  38      13.668 -10.985  17.315  0.00  0.00      C1   C
ATOM    282  O   CYS 6  38      14.827 -11.208  17.605  0.00  0.00      C1   O
ATOM    283  CB  CYS 6  38      11.888 -12.780  17.480  0.00  0.00      C1   C
ATOM    284  SG  CYS 6  38      12.567 -13.147  19.127  0.00  0.00      C1   S
ATOM    285  N   PRO 6  39      13.028  -9.864  17.647  0.00  0.00      C1   N
ATOM    286  CA  PRO 6  39      13.536  -8.978  18.714  0.00  0.00      C1   C
ATOM    287  C   PRO 6  39      14.002  -9.771  19.953  0.00  0.00      C1   C
ATOM    288  O   PRO 6  39      13.164 -10.388  20.661  0.00  0.00      C1   O
ATOM    289  CB  PRO 6  39      12.494  -7.898  18.867  0.00  0.00      C1   C
ATOM    290  CG  PRO 6  39      11.683  -7.872  17.587  0.00  0.00      C1   C
ATOM    291  CD  PRO 6  39      11.706  -9.362  17.190  0.00  0.00      C1   C
ATOM    292  N   ARG 6  40      15.279  -9.623  20.283  0.00  0.00      C1   N
ATOM    293  CA  ARG 6  40      15.830 -10.290  21.419  0.00  0.00      C1   C
ATOM    294  C   ARG 6  40      15.189  -9.772  22.720  0.00  0.00      C1   C
ATOM    295  O   ARG 6  40      15.410 -10.473  23.734  0.00  0.00      C1   O
ATOM    296  CB  ARG 6  40      17.412 -10.037  21.472  0.00  0.00      C1   C
ATOM    297  CG  ARG 6  40      17.924  -8.698  21.801  0.00  0.00      C1   C
ATOM    298  CD  ARG 6  40      19.396  -8.547  22.020  0.00  0.00      C1   C
ATOM    299  NE  ARG 6  40      19.746  -7.154  22.198  0.00  0.00      C1   N
ATOM    300  CZ  ARG 6  40      20.960  -6.725  22.488  0.00  0.00      C1   C
ATOM    301  NH1 ARG 6  40      22.001  -7.478  22.388  0.00  0.00      C1   N
ATOM    302  NH2 ARG 6  40      21.118  -5.504  22.748  0.00  0.00      C1   N
ATOM    303  N   HIS 6  41      14.628  -8.574  22.828  0.00  0.00      C1   N
ATOM    304  CA  HIS 6  41      13.910  -8.117  24.013  0.00  0.00      C1   C
ATOM    305  C   HIS 6  41      12.819  -9.021  24.527  0.00  0.00      C1   C
ATOM    306  O   HIS 6  41      12.513  -8.898  25.758  0.00  0.00      C1   O
ATOM    307  CB  HIS 6  41      13.499  -6.600  23.872  0.00  0.00      C1   C
ATOM    308  CG  HIS 6  41      12.262  -6.397  22.896  0.00  0.00      C1   C
ATOM    309  ND1 HIS 6  41      10.942  -6.767  23.164  0.00  0.00      C1   N
ATOM    310  CD2 HIS 6  41      12.293  -5.525  21.842  0.00  0.00      C1   C
ATOM    311  CE1 HIS 6  41      10.183  -6.049  22.266  0.00  0.00      C1   C
ATOM    312  NE2 HIS 6  41      10.959  -5.360  21.433  0.00  0.00      C1   N
ATOM    313  N   VAL 6  42      12.204  -9.931  23.781  0.00  0.00      C1   N
ATOM    314  CA  VAL 6  42      11.407 -11.074  24.312  0.00  0.00      C1   C
ATOM    315  C   VAL 6  42      11.916 -11.763  25.644  0.00  0.00      C1   C
ATOM    316  O   VAL 6  42      11.101 -12.050  26.507  0.00  0.00      C1   O
ATOM    317  CB  VAL 6  42      11.160 -12.129  23.111  0.00  0.00      C1   C
ATOM    318  CG1 VAL 6  42      12.236 -13.122  22.803  0.00  0.00      C1   C
ATOM    319  CG2 VAL 6  42       9.879 -12.880  23.398  0.00  0.00      C1   C
ATOM    320  N   ILE 6  43      13.237 -11.807  25.969  0.00  0.00      C1   N
ATOM    321  CA  ILE 6  43      13.770 -12.389  27.271  0.00  0.00      C1   C
ATOM    322  C   ILE 6  43      13.523 -11.496  28.541  0.00  0.00      C1   C
ATOM    323  O   ILE 6  43      13.754 -11.969  29.648  0.00  0.00      C1   O
ATOM    324  CB  ILE 6  43      15.202 -12.945  27.268  0.00  0.00      C1   C
ATOM    325  CG1 ILE 6  43      16.292 -11.798  27.203  0.00  0.00      C1   C
ATOM    326  CG2 ILE 6  43      15.336 -13.969  26.174  0.00  0.00      C1   C
ATOM    327  CD1 ILE 6  43      17.717 -12.251  27.273  0.00  0.00      C1   C
[truncated: 10,637,500 more chars]
