# Supplementary material for: Candidate Binding Sites for Allosteric Inhibition of the SARS-CoV-2 Main Protease from the Analysis of Large-Scale Molecular Dynamics Simulations
Source: J Phys Chem Lett. 2020 Dec 11;12(1):65–72. doi: 10.1021/acs.jpclett.0c03182 (PMC7755075; doi:10.1021/acs.jpclett.0c03182)
Supplement: Supplementary file 2 — jz0c03182_si_002.zip [file jz0c03182_si_002.zip › core_sets/m1_cset-3.pdb]

ATOM      1  N   SER 6   1      -0.298   3.007 -20.540  0.00  0.00      C1   N
ATOM      2  CA  SER 6   1       0.958   2.891 -19.726  0.00  0.00      C1   C
ATOM      3  C   SER 6   1       0.980   4.000 -18.663  0.00  0.00      C1   C
ATOM      4  O   SER 6   1       0.498   5.081 -18.875  0.00  0.00      C1   O
ATOM      5  CB  SER 6   1       2.155   3.045 -20.608  0.00  0.00      C1   C
ATOM      6  OG  SER 6   1       2.143   2.076 -21.648  0.00  0.00      C1   O
ATOM      7  N   GLY 6   2       1.623   3.829 -17.541  0.00  0.00      C1   N
ATOM      8  CA  GLY 6   2       1.873   4.821 -16.500  0.00  0.00      C1   C
ATOM      9  C   GLY 6   2       2.451   4.145 -15.243  0.00  0.00      C1   C
ATOM     10  O   GLY 6   2       2.537   2.932 -15.242  0.00  0.00      C1   O
ATOM     11  N   PHE 6   3       3.046   4.855 -14.285  0.00  0.00      C1   N
ATOM     12  CA  PHE 6   3       3.540   4.308 -12.975  0.00  0.00      C1   C
ATOM     13  C   PHE 6   3       2.655   4.686 -11.778  0.00  0.00      C1   C
ATOM     14  O   PHE 6   3       2.380   5.932 -11.558  0.00  0.00      C1   O
ATOM     15  CB  PHE 6   3       4.967   4.765 -12.647  0.00  0.00      C1   C
ATOM     16  CG  PHE 6   3       5.602   4.305 -11.313  0.00  0.00      C1   C
ATOM     17  CD1 PHE 6   3       5.583   5.108 -10.181  0.00  0.00      C1   C
ATOM     18  CD2 PHE 6   3       6.398   3.163 -11.354  0.00  0.00      C1   C
ATOM     19  CE1 PHE 6   3       6.398   4.793  -9.068  0.00  0.00      C1   C
ATOM     20  CE2 PHE 6   3       7.057   2.811 -10.192  0.00  0.00      C1   C
ATOM     21  CZ  PHE 6   3       7.051   3.597  -9.049  0.00  0.00      C1   C
ATOM     22  N   ARG 6   4       2.158   3.727 -11.041  0.00  0.00      C1   N
ATOM     23  CA  ARG 6   4       1.597   3.938  -9.708  0.00  0.00      C1   C
ATOM     24  C   ARG 6   4       2.466   3.345  -8.626  0.00  0.00      C1   C
ATOM     25  O   ARG 6   4       2.875   2.163  -8.598  0.00  0.00      C1   O
ATOM     26  CB  ARG 6   4       0.155   3.663  -9.687  0.00  0.00      C1   C
ATOM     27  CG  ARG 6   4      -0.530   3.880  -8.367  0.00  0.00      C1   C
ATOM     28  CD  ARG 6   4      -2.092   3.643  -8.418  0.00  0.00      C1   C
ATOM     29  NE  ARG 6   4      -2.729   4.174  -7.113  0.00  0.00      C1   N
ATOM     30  CZ  ARG 6   4      -3.966   4.594  -6.974  0.00  0.00      C1   C
ATOM     31  NH1 ARG 6   4      -4.774   4.737  -7.982  0.00  0.00      C1   N
ATOM     32  NH2 ARG 6   4      -4.394   5.053  -5.841  0.00  0.00      C1   N
ATOM     33  N   LYS 6   5       2.781   4.137  -7.581  0.00  0.00      C1   N
ATOM     34  CA  LYS 6   5       3.416   3.663  -6.358  0.00  0.00      C1   C
ATOM     35  C   LYS 6   5       2.757   2.596  -5.496  0.00  0.00      C1   C
ATOM     36  O   LYS 6   5       1.603   2.725  -5.078  0.00  0.00      C1   O
ATOM     37  CB  LYS 6   5       4.037   4.757  -5.425  0.00  0.00      C1   C
ATOM     38  CG  LYS 6   5       5.378   4.347  -4.744  0.00  0.00      C1   C
ATOM     39  CD  LYS 6   5       5.684   5.135  -3.438  0.00  0.00      C1   C
ATOM     40  CE  LYS 6   5       4.901   4.741  -2.208  0.00  0.00      C1   C
ATOM     41  NZ  LYS 6   5       5.412   5.410  -1.016  0.00  0.00      C1   N
ATOM     42  N   MET 6   6       3.469   1.473  -5.341  0.00  0.00      C1   N
ATOM     43  CA  MET 6   6       2.900   0.299  -4.633  0.00  0.00      C1   C
ATOM     44  C   MET 6   6       3.953  -0.541  -4.111  0.00  0.00      C1   C
ATOM     45  O   MET 6   6       5.033  -0.672  -4.702  0.00  0.00      C1   O
ATOM     46  CB  MET 6   6       1.874  -0.447  -5.453  0.00  0.00      C1   C
ATOM     47  CG  MET 6   6       2.486  -1.196  -6.668  0.00  0.00      C1   C
ATOM     48  SD  MET 6   6       1.186  -1.515  -7.937  0.00  0.00      C1   S
ATOM     49  CE  MET 6   6       2.069  -2.166  -9.355  0.00  0.00      C1   C
ATOM     50  N   ALA 6   7       3.663  -1.175  -2.963  0.00  0.00      C1   N
ATOM     51  CA  ALA 6   7       4.272  -2.275  -2.324  0.00  0.00      C1   C
ATOM     52  C   ALA 6   7       4.215  -3.601  -3.051  0.00  0.00      C1   C
ATOM     53  O   ALA 6   7       3.342  -3.774  -3.868  0.00  0.00      C1   O
ATOM     54  CB  ALA 6   7       3.853  -2.364  -0.835  0.00  0.00      C1   C
ATOM     55  N   PHE 6   8       5.117  -4.539  -2.783  0.00  0.00      C1   N
ATOM     56  CA  PHE 6   8       5.218  -5.888  -3.248  0.00  0.00      C1   C
ATOM     57  C   PHE 6   8       4.213  -6.750  -2.514  0.00  0.00      C1   C
ATOM     58  O   PHE 6   8       4.199  -6.633  -1.311  0.00  0.00      C1   O
ATOM     59  CB  PHE 6   8       6.660  -6.367  -3.073  0.00  0.00      C1   C
ATOM     60  CG  PHE 6   8       7.689  -5.645  -3.941  0.00  0.00      C1   C
ATOM     61  CD1 PHE 6   8       7.478  -5.579  -5.372  0.00  0.00      C1   C
ATOM     62  CD2 PHE 6   8       8.931  -5.265  -3.375  0.00  0.00      C1   C
ATOM     63  CE1 PHE 6   8       8.507  -5.058  -6.165  0.00  0.00      C1   C
ATOM     64  CE2 PHE 6   8       9.888  -4.721  -4.154  0.00  0.00      C1   C
ATOM     65  CZ  PHE 6   8       9.699  -4.602  -5.562  0.00  0.00      C1   C
ATOM     66  N   PRO 6   9       3.547  -7.650  -3.227  0.00  0.00      C1   N
ATOM     67  CA  PRO 6   9       2.460  -8.489  -2.691  0.00  0.00      C1   C
ATOM     68  C   PRO 6   9       2.985  -9.269  -1.494  0.00  0.00      C1   C
ATOM     69  O   PRO 6   9       3.983 -10.033  -1.640  0.00  0.00      C1   O
ATOM     70  CB  PRO 6   9       2.025  -9.369  -3.834  0.00  0.00      C1   C
ATOM     71  CG  PRO 6   9       2.381  -8.507  -5.103  0.00  0.00      C1   C
ATOM     72  CD  PRO 6   9       3.704  -7.901  -4.728  0.00  0.00      C1   C
ATOM     73  N   SER 6  10       2.287  -9.297  -0.388  0.00  0.00      C1   N
ATOM     74  CA  SER 6  10       2.736  -9.708   0.977  0.00  0.00      C1   C
ATOM     75  C   SER 6  10       2.677 -11.230   1.232  0.00  0.00      C1   C
ATOM     76  O   SER 6  10       3.251 -11.624   2.238  0.00  0.00      C1   O
ATOM     77  CB  SER 6  10       2.036  -8.938   1.987  0.00  0.00      C1   C
ATOM     78  OG  SER 6  10       0.705  -9.169   2.070  0.00  0.00      C1   O
ATOM     79  N   GLY 6  11       2.000 -12.053   0.341  0.00  0.00      C1   N
ATOM     80  CA  GLY 6  11       1.855 -13.492   0.432  0.00  0.00      C1   C
ATOM     81  C   GLY 6  11       3.176 -14.314   0.730  0.00  0.00      C1   C
ATOM     82  O   GLY 6  11       3.003 -15.235   1.545  0.00  0.00      C1   O
ATOM     83  N   LYS 6  12       4.300 -14.044   0.203  0.00  0.00      C1   N
ATOM     84  CA  LYS 6  12       5.511 -14.694   0.520  0.00  0.00      C1   C
ATOM     85  C   LYS 6  12       6.132 -14.418   1.950  0.00  0.00      C1   C
ATOM     86  O   LYS 6  12       7.027 -15.109   2.424  0.00  0.00      C1   O
ATOM     87  CB  LYS 6  12       6.542 -14.409  -0.666  0.00  0.00      C1   C
ATOM     88  CG  LYS 6  12       6.321 -15.299  -1.900  0.00  0.00      C1   C
ATOM     89  CD  LYS 6  12       7.177 -14.819  -3.049  0.00  0.00      C1   C
ATOM     90  CE  LYS 6  12       6.925 -15.634  -4.278  0.00  0.00      C1   C
ATOM     91  NZ  LYS 6  12       5.479 -15.624  -4.573  0.00  0.00      C1   N
ATOM     92  N   VAL 6  13       5.597 -13.441   2.701  0.00  0.00      C1   N
ATOM     93  CA  VAL 6  13       5.800 -13.195   4.133  0.00  0.00      C1   C
ATOM     94  C   VAL 6  13       4.697 -13.777   5.018  0.00  0.00      C1   C
ATOM     95  O   VAL 6  13       5.014 -14.160   6.145  0.00  0.00      C1   O
ATOM     96  CB  VAL 6  13       6.174 -11.722   4.369  0.00  0.00      C1   C
ATOM     97  CG1 VAL 6  13       6.805 -11.588   5.703  0.00  0.00      C1   C
ATOM     98  CG2 VAL 6  13       7.240 -11.285   3.349  0.00  0.00      C1   C
ATOM     99  N   GLU 6  14       3.466 -13.626   4.641  0.00  0.00      C1   N
ATOM    100  CA  GLU 6  14       2.293 -13.975   5.446  0.00  0.00      C1   C
ATOM    101  C   GLU 6  14       2.339 -15.483   5.961  0.00  0.00      C1   C
ATOM    102  O   GLU 6  14       1.730 -15.840   7.014  0.00  0.00      C1   O
ATOM    103  CB  GLU 6  14       0.961 -13.855   4.616  0.00  0.00      C1   C
ATOM    104  CG  GLU 6  14       0.457 -12.410   4.444  0.00  0.00      C1   C
ATOM    105  CD  GLU 6  14      -0.734 -12.264   3.502  0.00  0.00      C1   C
ATOM    106  OE1 GLU 6  14      -0.695 -11.412   2.575  0.00  0.00      C1   O
ATOM    107  OE2 GLU 6  14      -1.644 -13.110   3.607  0.00  0.00      C1   O
ATOM    108  N   GLY 6  15       2.996 -16.379   5.231  0.00  0.00      C1   N
ATOM    109  CA  GLY 6  15       3.260 -17.817   5.536  0.00  0.00      C1   C
ATOM    110  C   GLY 6  15       4.303 -18.023   6.654  0.00  0.00      C1   C
ATOM    111  O   GLY 6  15       4.312 -19.080   7.250  0.00  0.00      C1   O
ATOM    112  N   CYS 6  16       5.142 -17.083   6.860  0.00  0.00      C1   N
ATOM    113  CA  CYS 6  16       6.299 -17.149   7.824  0.00  0.00      C1   C
ATOM    114  C   CYS 6  16       6.163 -16.363   9.103  0.00  0.00      C1   C
ATOM    115  O   CYS 6  16       6.944 -16.642  10.020  0.00  0.00      C1   O
ATOM    116  CB  CYS 6  16       7.660 -16.665   7.153  0.00  0.00      C1   C
ATOM    117  SG  CYS 6  16       7.963 -17.652   5.638  0.00  0.00      C1   S
ATOM    118  N   MET 6  17       5.235 -15.448   9.242  0.00  0.00      C1   N
ATOM    119  CA  MET 6  17       4.843 -14.708  10.496  0.00  0.00      C1   C
ATOM    120  C   MET 6  17       4.096 -15.737  11.335  0.00  0.00      C1   C
ATOM    121  O   MET 6  17       3.196 -16.447  11.012  0.00  0.00      C1   O
ATOM    122  CB  MET 6  17       3.846 -13.592  10.172  0.00  0.00      C1   C
ATOM    123  CG  MET 6  17       4.299 -12.459   9.249  0.00  0.00      C1   C
ATOM    124  SD  MET 6  17       5.901 -11.688   9.591  0.00  0.00      C1   S
ATOM    125  CE  MET 6  17       5.878 -11.293  11.391  0.00  0.00      C1   C
ATOM    126  N   VAL 6  18       4.518 -15.638  12.568  0.00  0.00      C1   N
ATOM    127  CA  VAL 6  18       4.187 -16.482  13.752  0.00  0.00      C1   C
ATOM    128  C   VAL 6  18       3.967 -15.625  15.007  0.00  0.00      C1   C
ATOM    129  O   VAL 6  18       4.370 -14.460  15.019  0.00  0.00      C1   O
ATOM    130  CB  VAL 6  18       5.190 -17.659  13.970  0.00  0.00      C1   C
ATOM    131  CG1 VAL 6  18       5.256 -18.513  12.781  0.00  0.00      C1   C
ATOM    132  CG2 VAL 6  18       6.560 -17.263  14.533  0.00  0.00      C1   C
ATOM    133  N   GLN 6  19       3.317 -16.142  16.085  0.00  0.00      C1   N
ATOM    134  CA  GLN 6  19       3.121 -15.471  17.398  0.00  0.00      C1   C
ATOM    135  C   GLN 6  19       4.182 -15.973  18.380  0.00  0.00      C1   C
ATOM    136  O   GLN 6  19       4.265 -17.214  18.594  0.00  0.00      C1   O
ATOM    137  CB  GLN 6  19       1.672 -15.522  17.877  0.00  0.00      C1   C
ATOM    138  CG  GLN 6  19       1.474 -14.557  19.053  0.00  0.00      C1   C
ATOM    139  CD  GLN 6  19       0.121 -14.296  19.459  0.00  0.00      C1   C
ATOM    140  NE2 GLN 6  19      -0.215 -13.548  20.535  0.00  0.00      C1   N
ATOM    141  OE1 GLN 6  19      -0.743 -14.855  18.902  0.00  0.00      C1   O
ATOM    142  N   VAL 6  20       5.049 -15.141  18.948  0.00  0.00      C1   N
ATOM    143  CA  VAL 6  20       5.961 -15.505  20.013  0.00  0.00      C1   C
ATOM    144  C   VAL 6  20       5.574 -14.820  21.315  0.00  0.00      C1   C
ATOM    145  O   VAL 6  20       5.512 -13.577  21.363  0.00  0.00      C1   O
ATOM    146  CB  VAL 6  20       7.489 -15.319  19.677  0.00  0.00      C1   C
ATOM    147  CG1 VAL 6  20       8.376 -15.717  20.824  0.00  0.00      C1   C
ATOM    148  CG2 VAL 6  20       7.900 -16.192  18.468  0.00  0.00      C1   C
ATOM    149  N   THR 6  21       5.320 -15.612  22.375  0.00  0.00      C1   N
ATOM    150  CA  THR 6  21       4.971 -15.006  23.669  0.00  0.00      C1   C
ATOM    151  C   THR 6  21       6.050 -15.360  24.669  0.00  0.00      C1   C
ATOM    152  O   THR 6  21       6.488 -16.506  24.688  0.00  0.00      C1   O
ATOM    153  CB  THR 6  21       3.592 -15.375  24.054  0.00  0.00      C1   C
ATOM    154  OG1 THR 6  21       2.649 -15.033  23.007  0.00  0.00      C1   O
ATOM    155  CG2 THR 6  21       3.035 -14.890  25.354  0.00  0.00      C1   C
ATOM    156  N   CYS 6  22       6.422 -14.433  25.532  0.00  0.00      C1   N
ATOM    157  CA  CYS 6  22       7.424 -14.767  26.546  0.00  0.00      C1   C
ATOM    158  C   CYS 6  22       7.066 -14.008  27.828  0.00  0.00      C1   C
ATOM    159  O   CYS 6  22       7.076 -12.810  27.916  0.00  0.00      C1   O
ATOM    160  CB  CYS 6  22       8.803 -14.502  25.967  0.00  0.00      C1   C
ATOM    161  SG  CYS 6  22      10.269 -14.892  26.992  0.00  0.00      C1   S
ATOM    162  N   GLY 6  23       6.500 -14.770  28.765  0.00  0.00      C1   N
ATOM    163  CA  GLY 6  23       5.769 -14.261  30.002  0.00  0.00      C1   C
ATOM    164  C   GLY 6  23       4.432 -13.546  29.651  0.00  0.00      C1   C
ATOM    165  O   GLY 6  23       3.494 -14.088  29.143  0.00  0.00      C1   O
ATOM    166  N   THR 6  24       4.391 -12.278  29.980  0.00  0.00      C1   N
ATOM    167  CA  THR 6  24       3.303 -11.347  29.621  0.00  0.00      C1   C
ATOM    168  C   THR 6  24       3.339 -10.802  28.195  0.00  0.00      C1   C
ATOM    169  O   THR 6  24       2.264 -10.443  27.637  0.00  0.00      C1   O
ATOM    170  CB  THR 6  24       3.331 -10.226  30.681  0.00  0.00      C1   C
ATOM    171  OG1 THR 6  24       4.316  -9.266  30.544  0.00  0.00      C1   O
ATOM    172  CG2 THR 6  24       3.558 -10.557  32.164  0.00  0.00      C1   C
ATOM    173  N   THR 6  25       4.525 -10.662  27.567  0.00  0.00      C1   N
ATOM    174  CA  THR 6  25       4.601 -10.013  26.270  0.00  0.00      C1   C
ATOM    175  C   THR 6  25       4.577 -10.928  25.043  0.00  0.00      C1   C
ATOM    176  O   THR 6  25       5.281 -11.937  25.003  0.00  0.00      C1   O
ATOM    177  CB  THR 6  25       5.833  -9.065  26.319  0.00  0.00      C1   C
ATOM    178  OG1 THR 6  25       6.958  -9.765  26.773  0.00  0.00      C1   O
ATOM    179  CG2 THR 6  25       5.671  -7.869  27.257  0.00  0.00      C1   C
ATOM    180  N   THR 6  26       3.844 -10.492  23.976  0.00  0.00      C1   N
ATOM    181  CA  THR 6  26       3.710 -11.223  22.723  0.00  0.00      C1   C
ATOM    182  C   THR 6  26       4.337 -10.353  21.637  0.00  0.00      C1   C
ATOM    183  O   THR 6  26       4.278  -9.170  21.666  0.00  0.00      C1   O
ATOM    184  CB  THR 6  26       2.275 -11.696  22.500  0.00  0.00      C1   C
ATOM    185  OG1 THR 6  26       2.430 -12.642  21.536  0.00  0.00      C1   O
ATOM    186  CG2 THR 6  26       1.310 -10.562  21.997  0.00  0.00      C1   C
ATOM    187  N   LEU 6  27       5.047 -11.013  20.707  0.00  0.00      C1   N
ATOM    188  CA  LEU 6  27       5.658 -10.492  19.515  0.00  0.00      C1   C
ATOM    189  C   LEU 6  27       5.160 -11.133  18.241  0.00  0.00      C1   C
ATOM    190  O   LEU 6  27       4.736 -12.284  18.156  0.00  0.00      C1   O
ATOM    191  CB  LEU 6  27       7.147 -10.719  19.656  0.00  0.00      C1   C
ATOM    192  CG  LEU 6  27       7.874  -9.818  20.743  0.00  0.00      C1   C
ATOM    193  CD1 LEU 6  27       9.351 -10.102  20.715  0.00  0.00      C1   C
ATOM    194  CD2 LEU 6  27       7.641  -8.353  20.669  0.00  0.00      C1   C
ATOM    195  N   ASN 6  28       5.306 -10.417  17.099  0.00  0.00      C1   N
ATOM    196  CA  ASN 6  28       5.493 -10.910  15.750  0.00  0.00      C1   C
ATOM    197  C   ASN 6  28       6.907 -11.544  15.479  0.00  0.00      C1   C
ATOM    198  O   ASN 6  28       7.963 -10.933  15.481  0.00  0.00      C1   O
ATOM    199  CB  ASN 6  28       5.186  -9.674  14.793  0.00  0.00      C1   C
ATOM    200  CG  ASN 6  28       3.813  -9.032  14.986  0.00  0.00      C1   C
ATOM    201  OD1 ASN 6  28       2.799  -9.648  14.873  0.00  0.00      C1   O
ATOM    202  ND2 ASN 6  28       3.667  -7.767  15.220  0.00  0.00      C1   N
ATOM    203  N   GLY 6  29       6.874 -12.886  15.336  0.00  0.00      C1   N
ATOM    204  CA  GLY 6  29       8.086 -13.635  14.983  0.00  0.00      C1   C
ATOM    205  C   GLY 6  29       8.104 -14.141  13.487  0.00  0.00      C1   C
ATOM    206  O   GLY 6  29       7.084 -14.266  12.808  0.00  0.00      C1   O
ATOM    207  N   LEU 6  30       9.292 -14.441  13.002  0.00  0.00      C1   N
ATOM    208  CA  LEU 6  30       9.579 -14.931  11.638  0.00  0.00      C1   C
ATOM    209  C   LEU 6  30      10.123 -16.361  11.655  0.00  0.00      C1   C
ATOM    210  O   LEU 6  30      11.232 -16.592  12.134  0.00  0.00      C1   O
ATOM    211  CB  LEU 6  30      10.506 -13.804  11.128  0.00  0.00      C1   C
ATOM    212  CG  LEU 6  30      10.679 -13.918   9.578  0.00  0.00      C1   C
ATOM    213  CD1 LEU 6  30       9.354 -13.686   8.737  0.00  0.00      C1   C
ATOM    214  CD2 LEU 6  30      11.694 -12.890   9.114  0.00  0.00      C1   C
ATOM    215  N   TRP 6  31       9.366 -17.301  11.106  0.00  0.00      C1   N
ATOM    216  CA  TRP 6  31       9.647 -18.698  10.884  0.00  0.00      C1   C
ATOM    217  C   TRP 6  31      10.213 -18.977   9.468  0.00  0.00      C1   C
ATOM    218  O   TRP 6  31       9.484 -19.356   8.527  0.00  0.00      C1   O
ATOM    219  CB  TRP 6  31       8.376 -19.576  11.233  0.00  0.00      C1   C
ATOM    220  CG  TRP 6  31       8.523 -21.061  11.547  0.00  0.00      C1   C
ATOM    221  CD1 TRP 6  31       9.693 -21.664  11.869  0.00  0.00      C1   C
ATOM    222  CD2 TRP 6  31       7.528 -22.134  11.450  0.00  0.00      C1   C
ATOM    223  NE1 TRP 6  31       9.469 -23.008  11.976  0.00  0.00      C1   N
ATOM    224  CE2 TRP 6  31       8.204 -23.387  11.639  0.00  0.00      C1   C
ATOM    225  CE3 TRP 6  31       6.154 -22.252  11.136  0.00  0.00      C1   C
ATOM    226  CZ2 TRP 6  31       7.672 -24.591  11.190  0.00  0.00      C1   C
ATOM    227  CZ3 TRP 6  31       5.557 -23.436  10.773  0.00  0.00      C1   C
ATOM    228  CH2 TRP 6  31       6.339 -24.647  10.714  0.00  0.00      C1   C
ATOM    229  N   LEU 6  32      11.527 -18.997   9.397  0.00  0.00      C1   N
ATOM    230  CA  LEU 6  32      12.205 -19.317   8.146  0.00  0.00      C1   C
ATOM    231  C   LEU 6  32      12.947 -20.675   8.262  0.00  0.00      C1   C
ATOM    232  O   LEU 6  32      13.945 -20.781   9.016  0.00  0.00      C1   O
ATOM    233  CB  LEU 6  32      13.128 -18.241   7.657  0.00  0.00      C1   C
ATOM    234  CG  LEU 6  32      12.438 -16.866   7.418  0.00  0.00      C1   C
ATOM    235  CD1 LEU 6  32      13.474 -15.767   7.058  0.00  0.00      C1   C
ATOM    236  CD2 LEU 6  32      11.403 -16.903   6.386  0.00  0.00      C1   C
ATOM    237  N   ASP 6  33      12.372 -21.726   7.661  0.00  0.00      C1   N
ATOM    238  CA  ASP 6  33      12.822 -23.122   7.823  0.00  0.00      C1   C
ATOM    239  C   ASP 6  33      12.519 -23.664   9.219  0.00  0.00      C1   C
ATOM    240  O   ASP 6  33      11.367 -23.771   9.581  0.00  0.00      C1   O
ATOM    241  CB  ASP 6  33      14.258 -23.389   7.285  0.00  0.00      C1   C
ATOM    242  CG  ASP 6  33      14.505 -22.923   5.845  0.00  0.00      C1   C
ATOM    243  OD1 ASP 6  33      15.596 -22.389   5.525  0.00  0.00      C1   O
ATOM    244  OD2 ASP 6  33      13.569 -23.113   5.047  0.00  0.00      C1   O
ATOM    245  N   ASP 6  34      13.522 -24.065  10.003  0.00  0.00      C1   N
ATOM    246  CA  ASP 6  34      13.505 -24.366  11.391  0.00  0.00      C1   C
ATOM    247  C   ASP 6  34      14.078 -23.337  12.430  0.00  0.00      C1   C
ATOM    248  O   ASP 6  34      14.320 -23.762  13.575  0.00  0.00      C1   O
ATOM    249  CB  ASP 6  34      14.048 -25.812  11.596  0.00  0.00      C1   C
ATOM    250  CG  ASP 6  34      15.508 -26.066  10.996  0.00  0.00      C1   C
ATOM    251  OD1 ASP 6  34      16.057 -27.168  11.381  0.00  0.00      C1   O
ATOM    252  OD2 ASP 6  34      16.106 -25.243  10.260  0.00  0.00      C1   O
ATOM    253  N   VAL 6  35      14.255 -22.079  12.008  0.00  0.00      C1   N
ATOM    254  CA  VAL 6  35      14.557 -20.946  12.901  0.00  0.00      C1   C
ATOM    255  C   VAL 6  35      13.291 -20.029  13.117  0.00  0.00      C1   C
ATOM    256  O   VAL 6  35      12.627 -19.733  12.085  0.00  0.00      C1   O
ATOM    257  CB  VAL 6  35      15.821 -20.111  12.524  0.00  0.00      C1   C
ATOM    258  CG1 VAL 6  35      16.283 -19.267  13.704  0.00  0.00      C1   C
ATOM    259  CG2 VAL 6  35      16.987 -20.973  11.984  0.00  0.00      C1   C
ATOM    260  N   VAL 6  36      13.053 -19.530  14.335  0.00  0.00      C1   N
ATOM    261  CA  VAL 6  36      12.101 -18.458  14.627  0.00  0.00      C1   C
ATOM    262  C   VAL 6  36      12.930 -17.355  15.208  0.00  0.00      C1   C
ATOM    263  O   VAL 6  36      13.476 -17.411  16.299  0.00  0.00      C1   O
ATOM    264  CB  VAL 6  36      10.933 -18.766  15.548  0.00  0.00      C1   C
ATOM    265  CG1 VAL 6  36      10.227 -17.500  15.894  0.00  0.00      C1   C
ATOM    266  CG2 VAL 6  36       9.888 -19.717  14.818  0.00  0.00      C1   C
ATOM    267  N   TYR 6  37      12.937 -16.240  14.508  0.00  0.00      C1   N
ATOM    268  CA  TYR 6  37      13.511 -14.912  14.851  0.00  0.00      C1   C
ATOM    269  C   TYR 6  37      12.516 -13.904  15.520  0.00  0.00      C1   C
ATOM    270  O   TYR 6  37      11.376 -13.797  15.050  0.00  0.00      C1   O
ATOM    271  CB  TYR 6  37      14.126 -14.174  13.616  0.00  0.00      C1   C
ATOM    272  CG  TYR 6  37      15.167 -14.969  12.789  0.00  0.00      C1   C
ATOM    273  CD1 TYR 6  37      14.658 -15.861  11.832  0.00  0.00      C1   C
ATOM    274  CD2 TYR 6  37      16.556 -14.827  12.983  0.00  0.00      C1   C
ATOM    275  CE1 TYR 6  37      15.546 -16.668  11.076  0.00  0.00      C1   C
ATOM    276  CE2 TYR 6  37      17.455 -15.593  12.214  0.00  0.00      C1   C
ATOM    277  CZ  TYR 6  37      16.913 -16.481  11.282  0.00  0.00      C1   C
ATOM    278  OH  TYR 6  37      17.844 -17.302  10.744  0.00  0.00      C1   O
ATOM    279  N   CYS 6  38      12.938 -13.228  16.587  0.00  0.00      C1   N
ATOM    280  CA  CYS 6  38      12.222 -12.181  17.177  0.00  0.00      C1   C
ATOM    281  C   CYS 6  38      13.054 -11.103  17.825  0.00  0.00      C1   C
ATOM    282  O   CYS 6  38      14.212 -11.312  18.222  0.00  0.00      C1   O
ATOM    283  CB  CYS 6  38      11.009 -12.594  17.959  0.00  0.00      C1   C
ATOM    284  SG  CYS 6  38      11.350 -13.981  19.083  0.00  0.00      C1   S
ATOM    285  N   PRO 6  39      12.429  -9.945  18.107  0.00  0.00      C1   N
ATOM    286  CA  PRO 6  39      13.090  -8.867  18.891  0.00  0.00      C1   C
ATOM    287  C   PRO 6  39      13.334  -9.272  20.384  0.00  0.00      C1   C
ATOM    288  O   PRO 6  39      12.514  -9.889  21.065  0.00  0.00      C1   O
ATOM    289  CB  PRO 6  39      12.159  -7.670  18.664  0.00  0.00      C1   C
ATOM    290  CG  PRO 6  39      11.522  -7.881  17.269  0.00  0.00      C1   C
ATOM    291  CD  PRO 6  39      11.267  -9.439  17.330  0.00  0.00      C1   C
ATOM    292  N   ARG 6  40      14.592  -9.054  20.811  0.00  0.00      C1   N
ATOM    293  CA  ARG 6  40      15.118  -9.622  22.101  0.00  0.00      C1   C
ATOM    294  C   ARG 6  40      14.694  -8.905  23.412  0.00  0.00      C1   C
ATOM    295  O   ARG 6  40      14.697  -9.514  24.465  0.00  0.00      C1   O
ATOM    296  CB  ARG 6  40      16.712  -9.764  22.089  0.00  0.00      C1   C
ATOM    297  CG  ARG 6  40      17.472  -8.455  22.173  0.00  0.00      C1   C
ATOM    298  CD  ARG 6  40      18.962  -8.657  22.367  0.00  0.00      C1   C
ATOM    299  NE  ARG 6  40      19.668  -7.400  22.315  0.00  0.00      C1   N
ATOM    300  CZ  ARG 6  40      20.970  -7.143  22.399  0.00  0.00      C1   C
ATOM    301  NH1 ARG 6  40      21.890  -8.098  22.367  0.00  0.00      C1   N
ATOM    302  NH2 ARG 6  40      21.340  -5.889  22.394  0.00  0.00      C1   N
ATOM    303  N   HIS 6  41      14.223  -7.662  23.268  0.00  0.00      C1   N
ATOM    304  CA  HIS 6  41      13.927  -6.783  24.352  0.00  0.00      C1   C
ATOM    305  C   HIS 6  41      13.010  -7.339  25.401  0.00  0.00      C1   C
ATOM    306  O   HIS 6  41      13.365  -7.221  26.558  0.00  0.00      C1   O
ATOM    307  CB  HIS 6  41      13.615  -5.358  23.797  0.00  0.00      C1   C
ATOM    308  CG  HIS 6  41      12.662  -5.417  22.641  0.00  0.00      C1   C
ATOM    309  ND1 HIS 6  41      11.511  -6.224  22.648  0.00  0.00      C1   N
ATOM    310  CD2 HIS 6  41      12.707  -4.701  21.489  0.00  0.00      C1   C
ATOM    311  CE1 HIS 6  41      10.913  -5.994  21.482  0.00  0.00      C1   C
ATOM    312  NE2 HIS 6  41      11.522  -4.975  20.821  0.00  0.00      C1   N
ATOM    313  N   VAL 6  42      11.911  -8.021  25.031  0.00  0.00      C1   N
ATOM    314  CA  VAL 6  42      11.047  -8.754  25.871  0.00  0.00      C1   C
ATOM    315  C   VAL 6  42      11.726  -9.651  26.920  0.00  0.00      C1   C
ATOM    316  O   VAL 6  42      11.102  -9.744  27.999  0.00  0.00      C1   O
ATOM    317  CB  VAL 6  42      10.210  -9.705  24.991  0.00  0.00      C1   C
ATOM    318  CG1 VAL 6  42       9.069  -9.014  24.297  0.00  0.00      C1   C
ATOM    319  CG2 VAL 6  42      10.964 -10.694  24.034  0.00  0.00      C1   C
ATOM    320  N   ILE 6  43      12.856 -10.261  26.704  0.00  0.00      C1   N
ATOM    321  CA  ILE 6  43      13.521 -10.988  27.874  0.00  0.00      C1   C
ATOM    322  C   ILE 6  43      13.988 -10.087  29.019  0.00  0.00      C1   C
ATOM    323  O   ILE 6  43      14.195 -10.546  30.105  0.00  0.00      C1   O
ATOM    324  CB  ILE 6  43      14.450 -12.076  27.485  0.00  0.00      C1   C
ATOM    325  CG1 ILE 6  43      15.880 -11.662  27.048  0.00  0.00      C1   C
ATOM    326  CG2 ILE 6  43      13.808 -12.991  26.385  0.00  0.00      C1   C
ATOM    327  CD1 ILE 6  43      16.803 -12.928  27.033  0.00  0.00      C1   C
ATOM    328  N   CYS 6  44      13.983  -8.685  28.835  0.00  0.00      C1   N
ATOM    329  CA  CYS 6  44      14.323  -7.747  29.898  0.00  0.00      C1   C
ATOM    330  C   CYS 6  44      13.226  -6.722  30.338  0.00  0.00      C1   C
ATOM    331  O   CYS 6  44      13.187  -6.335  31.519  0.00  0.00      C1   O
ATOM    332  CB  CYS 6  44      15.664  -7.037  29.473  0.00  0.00      C1   C
ATOM    333  SG  CYS 6  44      16.941  -8.395  29.162  0.00  0.00      C1   S
ATOM    334  N   THR 6  45      12.346  -6.277  29.455  0.00  0.00      C1   N
ATOM    335  CA  THR 6  45      11.220  -5.305  29.665  0.00  0.00      C1   C
ATOM    336  C   THR 6  45      10.346  -5.567  30.802  0.00  0.00      C1   C
ATOM    337  O   THR 6  45       9.888  -4.595  31.465  0.00  0.00      C1   O
ATOM    338  CB  THR 6  45      10.440  -5.279  28.370  0.00  0.00      C1   C
ATOM    339  OG1 THR 6  45       9.996  -6.531  27.903  0.00  0.00      C1   O
ATOM    340  CG2 THR 6  45      11.291  -4.586  27.348  0.00  0.00      C1   C
ATOM    341  N   SER 6  46      10.078  -6.822  31.118  0.00  0.00      C1   N
ATOM    342  CA  SER 6  46       9.511  -7.280  32.367  0.00  0.00      C1   C
ATOM    343  C   SER 6  46      10.039  -6.630  33.640  0.00  0.00      C1   C
ATOM    344  O   SER 6  46       9.257  -6.550  34.580  0.00  0.00      C1   O
ATOM    345  CB  SER 6  46       9.689  -8.819  32.484  0.00  0.00      C1   C
ATOM    346  OG  SER 6  46      11.057  -9.249  32.393  0.00  0.00      C1   O
ATOM    347  N   GLU 6  47      11.317  -6.233  33.610  0.00  0.00      C1   N
ATOM    348  CA  GLU 6  47      12.026  -5.882  34.851  0.00  0.00      C1   C
ATOM    349  C   GLU 6  47      12.872  -4.586  34.803  0.00  0.00      C1   C
ATOM    350  O   GLU 6  47      12.643  -3.639  35.602  0.00  0.00      C1   O
ATOM    351  CB  GLU 6  47      12.864  -7.101  35.197  0.00  0.00      C1   C
ATOM    352  CG  GLU 6  47      13.382  -6.834  36.627  0.00  0.00      C1   C
ATOM    353  CD  GLU 6  47      13.691  -8.128  37.398  0.00  0.00      C1   C
ATOM    354  OE1 GLU 6  47      14.301  -9.139  36.915  0.00  0.00      C1   O
ATOM    355  OE2 GLU 6  47      13.482  -8.045  38.637  0.00  0.00      C1   O
ATOM    356  N   ASP 6  48      13.974  -4.589  34.060  0.00  0.00      C1   N
ATOM    357  CA  ASP 6  48      14.984  -3.541  34.134  0.00  0.00      C1   C
ATOM    358  C   ASP 6  48      15.499  -3.270  32.708  0.00  0.00      C1   C
ATOM    359  O   ASP 6  48      16.127  -4.164  32.121  0.00  0.00      C1   O
ATOM    360  CB  ASP 6  48      16.098  -4.028  35.032  0.00  0.00      C1   C
ATOM    361  CG  ASP 6  48      17.302  -3.027  35.228  0.00  0.00      C1   C
ATOM    362  OD1 ASP 6  48      18.100  -3.286  36.119  0.00  0.00      C1   O
ATOM    363  OD2 ASP 6  48      17.404  -1.924  34.601  0.00  0.00      C1   O
ATOM    364  N   MET 6  49      15.211  -2.029  32.265  0.00  0.00      C1   N
ATOM    365  CA  MET 6  49      15.774  -1.586  30.967  0.00  0.00      C1   C
ATOM    366  C   MET 6  49      16.875  -0.510  30.951  0.00  0.00      C1   C
ATOM    367  O   MET 6  49      17.173   0.047  29.865  0.00  0.00      C1   O
ATOM    368  CB  MET 6  49      14.593  -1.299  30.030  0.00  0.00      C1   C
ATOM    369  CG  MET 6  49      13.821  -2.485  29.515  0.00  0.00      C1   C
ATOM    370  SD  MET 6  49      14.669  -3.712  28.498  0.00  0.00      C1   S
ATOM    371  CE  MET 6  49      14.999  -2.647  27.179  0.00  0.00      C1   C
ATOM    372  N   LEU 6  50      17.425  -0.137  32.101  0.00  0.00      C1   N
ATOM    373  CA  LEU 6  50      18.547   0.745  32.305  0.00  0.00      C1   C
ATOM    374  C   LEU 6  50      19.923   0.056  32.213  0.00  0.00      C1   C
ATOM    375  O   LEU 6  50      20.779   0.590  31.530  0.00  0.00      C1   O
ATOM    376  CB  LEU 6  50      18.426   1.415  33.644  0.00  0.00      C1   C
ATOM    377  CG  LEU 6  50      17.513   2.647  33.570  0.00  0.00      C1   C
ATOM    378  CD1 LEU 6  50      17.400   3.266  35.009  0.00  0.00      C1   C
ATOM    379  CD2 LEU 6  50      18.084   3.693  32.554  0.00  0.00      C1   C
ATOM    380  N   ASN 6  51      20.105  -1.118  32.753  0.00  0.00      C1   N
ATOM    381  CA  ASN 6  51      21.062  -2.136  32.332  0.00  0.00      C1   C
ATOM    382  C   ASN 6  51      20.313  -3.460  31.986  0.00  0.00      C1   C
ATOM    383  O   ASN 6  51      20.170  -4.297  32.861  0.00  0.00      C1   O
ATOM    384  CB  ASN 6  51      22.127  -2.241  33.421  0.00  0.00      C1   C
ATOM    385  CG  ASN 6  51      23.323  -2.976  32.883  0.00  0.00      C1   C
ATOM    386  OD1 ASN 6  51      23.703  -2.949  31.697  0.00  0.00      C1   O
ATOM    387  ND2 ASN 6  51      24.006  -3.718  33.690  0.00  0.00      C1   N
ATOM    388  N   PRO 6  52      19.869  -3.580  30.650  0.00  0.00      C1   N
ATOM    389  CA  PRO 6  52      19.124  -4.730  30.239  0.00  0.00      C1   C
ATOM    390  C   PRO 6  52      20.032  -5.844  29.681  0.00  0.00      C1   C
ATOM    391  O   PRO 6  52      20.324  -5.998  28.489  0.00  0.00      C1   O
ATOM    392  CB  PRO 6  52      18.189  -4.090  29.208  0.00  0.00      C1   C
ATOM    393  CG  PRO 6  52      18.856  -2.892  28.592  0.00  0.00      C1   C
ATOM    394  CD  PRO 6  52      19.828  -2.488  29.706  0.00  0.00      C1   C
ATOM    395  N   ASN 6  53      20.583  -6.623  30.605  0.00  0.00      C1   N
ATOM    396  CA  ASN 6  53      21.562  -7.657  30.354  0.00  0.00      C1   C
ATOM    397  C   ASN 6  53      20.969  -8.950  29.655  0.00  0.00      C1   C
ATOM    398  O   ASN 6  53      20.798  -9.995  30.230  0.00  0.00      C1   O
ATOM    399  CB  ASN 6  53      22.367  -7.957  31.620  0.00  0.00      C1   C
ATOM    400  CG  ASN 6  53      23.632  -8.706  31.304  0.00  0.00      C1   C
ATOM    401  OD1 ASN 6  53      23.890  -9.128  30.191  0.00  0.00      C1   O
ATOM    402  ND2 ASN 6  53      24.496  -8.871  32.314  0.00  0.00      C1   N
ATOM    403  N   TYR 6  54      20.652  -8.812  28.346  0.00  0.00      C1   N
ATOM    404  CA  TYR 6  54      20.300  -9.874  27.517  0.00  0.00      C1   C
ATOM    405  C   TYR 6  54      21.223 -11.090  27.518  0.00  0.00      C1   C
ATOM    406  O   TYR 6  54      20.746 -12.246  27.487  0.00  0.00      C1   O
ATOM    407  CB  TYR 6  54      20.219  -9.427  26.029  0.00  0.00      C1   C
ATOM    408  CG  TYR 6  54      19.295  -8.235  25.852  0.00  0.00      C1   C
ATOM    409  CD1 TYR 6  54      17.882  -8.354  26.064  0.00  0.00      C1   C
ATOM    410  CD2 TYR 6  54      19.847  -6.958  25.550  0.00  0.00      C1   C
ATOM    411  CE1 TYR 6  54      17.054  -7.230  25.865  0.00  0.00      C1   C
ATOM    412  CE2 TYR 6  54      19.015  -5.857  25.305  0.00  0.00      C1   C
ATOM    413  CZ  TYR 6  54      17.610  -5.959  25.614  0.00  0.00      C1   C
ATOM    414  OH  TYR 6  54      16.896  -4.849  25.698  0.00  0.00      C1   O
ATOM    415  N   GLU 6  55      22.537 -10.863  27.773  0.00  0.00      C1   N
ATOM    416  CA  GLU 6  55      23.503 -11.973  27.942  0.00  0.00      C1   C
ATOM    417  C   GLU 6  55      23.307 -12.879  29.207  0.00  0.00      C1   C
ATOM    418  O   GLU 6  55      23.272 -14.108  28.993  0.00  0.00      C1   O
ATOM    419  CB  GLU 6  55      24.967 -11.427  27.824  0.00  0.00      C1   C
ATOM    420  CG  GLU 6  55      25.142 -10.780  26.461  0.00  0.00      C1   C
ATOM    421  CD  GLU 6  55      26.409  -9.884  26.274  0.00  0.00      C1   C
ATOM    422  OE1 GLU 6  55      27.270  -9.985  27.155  0.00  0.00      C1   O
ATOM    423  OE2 GLU 6  55      26.522  -9.187  25.227  0.00  0.00      C1   O
ATOM    424  N   ASP 6  56      23.023 -12.285  30.384  0.00  0.00      C1   N
ATOM    425  CA  ASP 6  56      22.481 -12.965  31.546  0.00  0.00      C1   C
ATOM    426  C   ASP 6  56      21.138 -13.598  31.466  0.00  0.00      C1   C
ATOM    427  O   ASP 6  56      21.013 -14.834  31.667  0.00  0.00      C1   O
ATOM    428  CB  ASP 6  56      22.567 -12.060  32.798  0.00  0.00      C1   C
ATOM    429  CG  ASP 6  56      22.179 -12.779  34.083  0.00  0.00      C1   C
ATOM    430  OD1 ASP 6  56      21.422 -12.259  34.908  0.00  0.00      C1   O
ATOM    431  OD2 ASP 6  56      22.916 -13.766  34.366  0.00  0.00      C1   O
ATOM    432  N   LEU 6  57      20.115 -12.849  30.962  0.00  0.00      C1   N
ATOM    433  CA  LEU 6  57      18.782 -13.325  30.851  0.00  0.00      C1   C
ATOM    434  C   LEU 6  57      18.637 -14.535  29.842  0.00  0.00      C1   C
ATOM    435  O   LEU 6  57      17.766 -15.401  30.034  0.00  0.00      C1   O
ATOM    436  CB  LEU 6  57      17.789 -12.169  30.645  0.00  0.00      C1   C
ATOM    437  CG  LEU 6  57      17.365 -11.299  31.845  0.00  0.00      C1   C
ATOM    438  CD1 LEU 6  57      16.574 -12.085  32.883  0.00  0.00      C1   C
ATOM    439  CD2 LEU 6  57      18.494 -10.575  32.534  0.00  0.00      C1   C
ATOM    440  N   LEU 6  58      19.537 -14.637  28.828  0.00  0.00      C1   N
ATOM    441  CA  LEU 6  58      19.601 -15.797  27.936  0.00  0.00      C1   C
ATOM    442  C   LEU 6  58      20.169 -17.031  28.586  0.00  0.00      C1   C
ATOM    443  O   LEU 6  58      19.866 -18.088  28.169  0.00  0.00      C1   O
ATOM    444  CB  LEU 6  58      20.354 -15.295  26.651  0.00  0.00      C1   C
ATOM    445  CG  LEU 6  58      19.824 -16.179  25.490  0.00  0.00      C1   C
ATOM    446  CD1 LEU 6  58      18.415 -15.770  25.004  0.00  0.00      C1   C
ATOM    447  CD2 LEU 6  58      20.696 -15.930  24.194  0.00  0.00      C1   C
ATOM    448  N   ILE 6  59      20.963 -16.965  29.661  0.00  0.00      C1   N
ATOM    449  CA  ILE 6  59      21.211 -18.047  30.559  0.00  0.00      C1   C
ATOM    450  C   ILE 6  59      20.082 -18.315  31.506  0.00  0.00      C1   C
ATOM    451  O   ILE 6  59      19.622 -19.482  31.585  0.00  0.00      C1   O
ATOM    452  CB  ILE 6  59      22.612 -17.927  31.262  0.00  0.00      C1   C
ATOM    453  CG1 ILE 6  59      23.728 -17.763  30.236  0.00  0.00      C1   C
ATOM    454  CG2 ILE 6  59      22.827 -19.138  32.112  0.00  0.00      C1   C
ATOM    455  CD1 ILE 6  59      25.110 -17.408  30.790  0.00  0.00      C1   C
ATOM    456  N   ARG 6  60      19.630 -17.230  32.116  0.00  0.00      C1   N
ATOM    457  CA  ARG 6  60      18.555 -17.251  33.176  0.00  0.00      C1   C
ATOM    458  C   ARG 6  60      17.232 -17.829  32.674  0.00  0.00      C1   C
ATOM    459  O   ARG 6  60      16.615 -18.593  33.393  0.00  0.00      C1   O
ATOM    460  CB  ARG 6  60      18.425 -15.913  33.836  0.00  0.00      C1   C
ATOM    461  CG  ARG 6  60      19.577 -15.554  34.796  0.00  0.00      C1   C
ATOM    462  CD  ARG 6  60      19.317 -14.867  36.079  0.00  0.00      C1   C
ATOM    463  NE  ARG 6  60      18.986 -13.440  35.899  0.00  0.00      C1   N
ATOM    464  CZ  ARG 6  60      17.994 -12.737  36.263  0.00  0.00      C1   C
ATOM    465  NH1 ARG 6  60      17.920 -11.438  36.273  0.00  0.00      C1   N
ATOM    466  NH2 ARG 6  60      16.882 -13.313  36.622  0.00  0.00      C1   N
ATOM    467  N   LYS 6  61      16.836 -17.587  31.401  0.00  0.00      C1   N
ATOM    468  CA  LYS 6  61      15.673 -18.320  30.866  0.00  0.00      C1   C
ATOM    469  C   LYS 6  61      16.133 -19.567  30.074  0.00  0.00      C1   C
ATOM    470  O   LYS 6  61      17.332 -19.654  29.648  0.00  0.00      C1   O
ATOM    471  CB  LYS 6  61      14.763 -17.378  29.929  0.00  0.00      C1   C
ATOM    472  CG  LYS 6  61      14.263 -16.169  30.749  0.00  0.00      C1   C
ATOM    473  CD  LYS 6  61      13.471 -15.322  29.707  0.00  0.00      C1   C
ATOM    474  CE  LYS 6  61      13.133 -13.902  30.294  0.00  0.00      C1   C
ATOM    475  NZ  LYS 6  61      12.119 -14.129  31.379  0.00  0.00      C1   N
ATOM    476  N   SER 6  62      15.250 -20.457  29.616  0.00  0.00      C1   N
ATOM    477  CA  SER 6  62      15.524 -21.613  28.707  0.00  0.00      C1   C
ATOM    478  C   SER 6  62      14.258 -21.925  27.908  0.00  0.00      C1   C
ATOM    479  O   SER 6  62      13.295 -21.164  27.975  0.00  0.00      C1   O
ATOM    480  CB  SER 6  62      16.001 -22.845  29.482  0.00  0.00      C1   C
ATOM    481  OG  SER 6  62      16.686 -23.803  28.678  0.00  0.00      C1   O
ATOM    482  N   ASN 6  63      14.181 -22.958  27.007  0.00  0.00      C1   N
ATOM    483  CA  ASN 6  63      13.228 -23.150  25.849  0.00  0.00      C1   C
ATOM    484  C   ASN 6  63      11.761 -23.225  26.248  0.00  0.00      C1   C
ATOM    485  O   ASN 6  63      10.923 -22.673  25.598  0.00  0.00      C1   O
ATOM    486  CB  ASN 6  63      13.745 -24.463  25.041  0.00  0.00      C1   C
ATOM    487  CG  ASN 6  63      15.165 -24.395  24.520  0.00  0.00      C1   C
ATOM    488  OD1 ASN 6  63      15.486 -23.472  23.855  0.00  0.00      C1   O
ATOM    489  ND2 ASN 6  63      16.059 -25.170  25.068  0.00  0.00      C1   N
ATOM    490  N   HIS 6  64      11.437 -23.878  27.415  0.00  0.00      C1   N
ATOM    491  CA  HIS 6  64      10.066 -23.832  28.021  0.00  0.00      C1   C
ATOM    492  C   HIS 6  64       9.556 -22.390  28.338  0.00  0.00      C1   C
ATOM    493  O   HIS 6  64       8.329 -22.270  28.411  0.00  0.00      C1   O
ATOM    494  CB  HIS 6  64      10.133 -24.664  29.362  0.00  0.00      C1   C
ATOM    495  CG  HIS 6  64      10.878 -23.923  30.458  0.00  0.00      C1   C
ATOM    496  ND1 HIS 6  64      12.244 -23.574  30.436  0.00  0.00      C1   N
ATOM    497  CD2 HIS 6  64      10.254 -23.358  31.553  0.00  0.00      C1   C
ATOM    498  CE1 HIS 6  64      12.433 -23.069  31.678  0.00  0.00      C1   C
ATOM    499  NE2 HIS 6  64      11.267 -22.835  32.313  0.00  0.00      C1   N
ATOM    500  N   ASN 6  65      10.408 -21.345  28.419  0.00  0.00      C1   N
ATOM    501  CA  ASN 6  65      10.068 -19.919  28.629  0.00  0.00      C1   C
ATOM    502  C   ASN 6  65       9.478 -19.251  27.351  0.00  0.00      C1   C
ATOM    503  O   ASN 6  65       8.990 -18.066  27.352  0.00  0.00      C1   O
ATOM    504  CB  ASN 6  65      11.260 -19.057  29.245  0.00  0.00      C1   C
ATOM    505  CG  ASN 6  65      11.680 -19.479  30.601  0.00  0.00      C1   C
ATOM    506  OD1 ASN 6  65      12.772 -19.943  30.925  0.00  0.00      C1   O
ATOM    507  ND2 ASN 6  65      10.817 -19.283  31.530  0.00  0.00      C1   N
ATOM    508  N   PHE 6  66       9.476 -19.915  26.174  0.00  0.00      C1   N
ATOM    509  CA  PHE 6  66       9.074 -19.308  24.914  0.00  0.00      C1   C
ATOM    510  C   PHE 6  66       7.918 -20.046  24.317  0.00  0.00      C1   C
ATOM    511  O   PHE 6  66       8.175 -21.225  23.935  0.00  0.00      C1   O
ATOM    512  CB  PHE 6  66      10.234 -19.093  24.024  0.00  0.00      C1   C
ATOM    513  CG  PHE 6  66      11.513 -18.490  24.521  0.00  0.00      C1   C
ATOM    514  CD1 PHE 6  66      11.688 -17.106  24.432  0.00  0.00      C1   C
ATOM    515  CD2 PHE 6  66      12.396 -19.306  25.283  0.00  0.00      C1   C
ATOM    516  CE1 PHE 6  66      12.859 -16.480  24.941  0.00  0.00      C1   C
ATOM    517  CE2 PHE 6  66      13.574 -18.720  25.782  0.00  0.00      C1   C
ATOM    518  CZ  PHE 6  66      13.777 -17.334  25.595  0.00  0.00      C1   C
ATOM    519  N   LEU 6  67       6.713 -19.421  24.210  0.00  0.00      C1   N
ATOM    520  CA  LEU 6  67       5.581 -20.053  23.510  0.00  0.00      C1   C
ATOM    521  C   LEU 6  67       5.447 -19.563  22.054  0.00  0.00      C1   C
ATOM    522  O   LEU 6  67       5.386 -18.365  21.798  0.00  0.00      C1   O
ATOM    523  CB  LEU 6  67       4.255 -19.729  24.268  0.00  0.00      C1   C
ATOM    524  CG  LEU 6  67       2.952 -20.248  23.667  0.00  0.00      C1   C
ATOM    525  CD1 LEU 6  67       2.961 -21.742  23.605  0.00  0.00      C1   C
ATOM    526  CD2 LEU 6  67       1.842 -19.901  24.648  0.00  0.00      C1   C
ATOM    527  N   VAL 6  68       5.285 -20.477  21.004  0.00  0.00      C1   N
ATOM    528  CA  VAL 6  68       5.357 -20.117  19.613  0.00  0.00      C1   C
ATOM    529  C   VAL 6  68       4.175 -20.818  18.933  0.00  0.00      C1   C
ATOM    530  O   VAL 6  68       4.070 -22.037  19.028  0.00  0.00      C1   O
ATOM    531  CB  VAL 6  68       6.598 -20.650  18.952  0.00  0.00      C1   C
ATOM    532  CG1 VAL 6  68       6.627 -20.265  17.455  0.00  0.00      C1   C
ATOM    533  CG2 VAL 6  68       7.933 -20.106  19.532  0.00  0.00      C1   C
ATOM    534  N   GLN 6  69       3.286 -19.990  18.354  0.00  0.00      C1   N
ATOM    535  CA  GLN 6  69       2.116 -20.474  17.658  0.00  0.00      C1   C
ATOM    536  C   GLN 6  69       2.166 -20.153  16.182  0.00  0.00      C1   C
ATOM    537  O   GLN 6  69       2.209 -18.988  15.753  0.00  0.00      C1   O
ATOM    538  CB  GLN 6  69       0.821 -20.052  18.409  0.00  0.00      C1   C
ATOM    539  CG  GLN 6  69      -0.460 -20.496  17.705  0.00  0.00      C1   C
ATOM    540  CD  GLN 6  69      -1.607 -20.654  18.657  0.00  0.00      C1   C
ATOM    541  OE1 GLN 6  69      -1.444 -20.930  19.794  0.00  0.00      C1   O
ATOM    542  NE2 GLN 6  69      -2.829 -20.621  18.128  0.00  0.00      C1   N
ATOM    543  N   ALA 6  70       2.254 -21.092  15.319  0.00  0.00      C1   N
ATOM    544  CA  ALA 6  70       2.078 -21.173  13.851  0.00  0.00      C1   C
ATOM    545  C   ALA 6  70       0.543 -21.064  13.369  0.00  0.00      C1   C
ATOM    546  O   ALA 6  70       0.034 -21.922  12.598  0.00  0.00      C1   O
ATOM    547  CB  ALA 6  70       2.718 -22.448  13.355  0.00  0.00      C1   C
ATOM    548  N   GLY 6  71      -0.156 -20.069  13.881  0.00  0.00      C1   N
ATOM    549  CA  GLY 6  71      -1.624 -19.987  13.649  0.00  0.00      C1   C
ATOM    550  C   GLY 6  71      -2.371 -21.001  14.482  0.00  0.00      C1   C
ATOM    551  O   GLY 6  71      -3.107 -20.610  15.387  0.00  0.00      C1   O
ATOM    552  N   ASN 6  72      -2.302 -22.290  14.165  0.00  0.00      C1   N
ATOM    553  CA  ASN 6  72      -3.040 -23.354  14.853  0.00  0.00      C1   C
ATOM    554  C   ASN 6  72      -2.113 -24.279  15.668  0.00  0.00      C1   C
ATOM    555  O   ASN 6  72      -2.588 -24.803  16.701  0.00  0.00      C1   O
ATOM    556  CB  ASN 6  72      -3.770 -24.191  13.819  0.00  0.00      C1   C
ATOM    557  CG  ASN 6  72      -2.976 -24.509  12.587  0.00  0.00      C1   C
ATOM    558  OD1 ASN 6  72      -1.812 -24.758  12.535  0.00  0.00      C1   O
ATOM    559  ND2 ASN 6  72      -3.702 -24.608  11.461  0.00  0.00      C1   N
ATOM    560  N   VAL 6  73      -0.789 -24.561  15.368  0.00  0.00      C1   N
ATOM    561  CA  VAL 6  73       0.078 -25.427  16.106  0.00  0.00      C1   C
ATOM    562  C   VAL 6  73       1.022 -24.617  17.037  0.00  0.00      C1   C
ATOM    563  O   VAL 6  73       1.420 -23.511  16.620  0.00  0.00      C1   O
ATOM    564  CB  VAL 6  73       0.787 -26.562  15.301  0.00  0.00      C1   C
ATOM    565  CG1 VAL 6  73      -0.300 -27.577  14.853  0.00  0.00      C1   C
ATOM    566  CG2 VAL 6  73       1.560 -25.990  14.097  0.00  0.00      C1   C
ATOM    567  N   GLN 6  74       1.256 -25.254  18.151  0.00  0.00      C1   N
ATOM    568  CA  GLN 6  74       2.283 -24.773  19.068  0.00  0.00      C1   C
ATOM    569  C   GLN 6  74       3.589 -25.538  18.769  0.00  0.00      C1   C
ATOM    570  O   GLN 6  74       3.583 -26.750  18.582  0.00  0.00      C1   O
ATOM    571  CB  GLN 6  74       1.734 -24.690  20.512  0.00  0.00      C1   C
ATOM    572  CG  GLN 6  74       0.851 -23.457  20.635  0.00  0.00      C1   C
ATOM    573  CD  GLN 6  74       0.029 -23.329  21.917  0.00  0.00      C1   C
ATOM    574  NE2 GLN 6  74      -0.774 -22.316  22.037  0.00  0.00      C1   N
ATOM    575  OE1 GLN 6  74       0.170 -24.147  22.858  0.00  0.00      C1   O
ATOM    576  N   LEU 6  75       4.653 -24.788  18.549  0.00  0.00      C1   N
ATOM    577  CA  LEU 6  75       5.946 -25.314  18.071  0.00  0.00      C1   C
ATOM    578  C   LEU 6  75       6.878 -25.595  19.238  0.00  0.00      C1   C
ATOM    579  O   LEU 6  75       6.936 -24.844  20.204  0.00  0.00      C1   O
ATOM    580  CB  LEU 6  75       6.678 -24.390  17.011  0.00  0.00      C1   C
ATOM    581  CG  LEU 6  75       5.691 -23.977  15.885  0.00  0.00      C1   C
ATOM    582  CD1 LEU 6  75       6.564 -23.270  14.785  0.00  0.00      C1   C
ATOM    583  CD2 LEU 6  75       4.934 -25.102  15.194  0.00  0.00      C1   C
ATOM    584  N   ARG 6  76       7.690 -26.648  19.057  0.00  0.00      C1   N
ATOM    585  CA  ARG 6  76       8.442 -27.234  20.136  0.00  0.00      C1   C
ATOM    586  C   ARG 6  76       9.858 -26.651  20.007  0.00  0.00      C1   C
ATOM    587  O   ARG 6  76      10.640 -26.882  19.063  0.00  0.00      C1   O
ATOM    588  CB  ARG 6  76       8.391 -28.762  20.004  0.00  0.00      C1   C
ATOM    589  CG  ARG 6  76       9.448 -29.445  20.951  0.00  0.00      C1   C
ATOM    590  CD  ARG 6  76       9.497 -31.008  20.792  0.00  0.00      C1   C
ATOM    591  NE  ARG 6  76      10.563 -31.709  21.621  0.00  0.00      C1   N
ATOM    592  CZ  ARG 6  76      10.706 -33.021  21.699  0.00  0.00      C1   C
ATOM    593  NH1 ARG 6  76       9.880 -33.890  21.197  0.00  0.00      C1   N
ATOM    594  NH2 ARG 6  76      11.705 -33.594  22.296  0.00  0.00      C1   N
ATOM    595  N   VAL 6  77      10.121 -25.795  20.955  0.00  0.00      C1   N
ATOM    596  CA  VAL 6  77      11.374 -25.018  20.923  0.00  0.00      C1   C
ATOM    597  C   VAL 6  77      12.479 -25.921  21.534  0.00  0.00      C1   C
ATOM    598  O   VAL 6  77      12.358 -26.430  22.660  0.00  0.00      C1   O
ATOM    599  CB  VAL 6  77      11.282 -23.626  21.655  0.00  0.00      C1   C
ATOM    600  CG1 VAL 6  77      12.476 -22.722  21.305  0.00  0.00      C1   C
ATOM    601  CG2 VAL 6  77       9.955 -22.809  21.362  0.00  0.00      C1   C
ATOM    602  N   ILE 6  78      13.704 -25.917  20.867  0.00  0.00      C1   N
ATOM    603  CA  ILE 6  78      14.837 -26.814  21.336  0.00  0.00      C1   C
ATOM    604  C   ILE 6  78      16.128 -26.103  21.553  0.00  0.00      C1   C
ATOM    605  O   ILE 6  78      17.061 -26.704  22.069  0.00  0.00      C1   O
ATOM    606  CB  ILE 6  78      14.932 -27.980  20.322  0.00  0.00      C1   C
ATOM    607  CG1 ILE 6  78      15.236 -27.482  18.836  0.00  0.00      C1   C
ATOM    608  CG2 ILE 6  78      13.745 -28.923  20.550  0.00  0.00      C1   C
ATOM    609  CD1 ILE 6  78      15.600 -28.555  17.788  0.00  0.00      C1   C
ATOM    610  N   GLY 6  79      16.312 -24.850  21.127  0.00  0.00      C1   N
ATOM    611  CA  GLY 6  79      17.544 -24.088  21.168  0.00  0.00      C1   C
ATOM    612  C   GLY 6  79      17.305 -22.562  21.419  0.00  0.00      C1   C
ATOM    613  O   GLY 6  79      16.348 -22.032  20.812  0.00  0.00      C1   O
ATOM    614  N   HIS 6  80      18.095 -21.794  22.209  0.00  0.00      C1   N
ATOM    615  CA  HIS 6  80      17.878 -20.353  22.399  0.00  0.00      C1   C
ATOM    616  C   HIS 6  80      19.182 -19.633  22.330  0.00  0.00      C1   C
ATOM    617  O   HIS 6  80      20.123 -20.057  22.929  0.00  0.00      C1   O
ATOM    618  CB  HIS 6  80      17.076 -20.114  23.693  0.00  0.00      C1   C
ATOM    619  CG  HIS 6  80      17.566 -20.754  24.936  0.00  0.00      C1   C
ATOM    620  ND1 HIS 6  80      17.358 -22.072  25.202  0.00  0.00      C1   N
ATOM    621  CD2 HIS 6  80      18.384 -20.235  25.898  0.00  0.00      C1   C
ATOM    622  CE1 HIS 6  80      18.004 -22.406  26.380  0.00  0.00      C1   C
ATOM    623  NE2 HIS 6  80      18.626 -21.277  26.811  0.00  0.00      C1   N
ATOM    624  N   SER 6  81      19.251 -18.573  21.570  0.00  0.00      C1   N
ATOM    625  CA  SER 6  81      20.500 -17.796  21.325  0.00  0.00      C1   C
ATOM    626  C   SER 6  81      20.170 -16.351  20.710  0.00  0.00      C1   C
ATOM    627  O   SER 6  81      18.969 -16.127  20.524  0.00  0.00      C1   O
ATOM    628  CB  SER 6  81      21.361 -18.656  20.453  0.00  0.00      C1   C
ATOM    629  OG  SER 6  81      20.830 -18.798  19.154  0.00  0.00      C1   O
ATOM    630  N   MET 6  82      21.167 -15.444  20.560  0.00  0.00      C1   N
ATOM    631  CA  MET 6  82      20.911 -14.272  19.740  0.00  0.00      C1   C
ATOM    632  C   MET 6  82      21.826 -14.057  18.578  0.00  0.00      C1   C
ATOM    633  O   MET 6  82      23.036 -14.279  18.646  0.00  0.00      C1   O
ATOM    634  CB  MET 6  82      20.933 -12.954  20.620  0.00  0.00      C1   C
ATOM    635  CG  MET 6  82      19.915 -13.087  21.755  0.00  0.00      C1   C
ATOM    636  SD  MET 6  82      20.002 -11.763  22.984  0.00  0.00      C1   S
ATOM    637  CE  MET 6  82      21.571 -11.994  23.878  0.00  0.00      C1   C
ATOM    638  N   GLN 6  83      21.353 -13.317  17.556  0.00  0.00      C1   N
ATOM    639  CA  GLN 6  83      22.285 -12.497  16.742  0.00  0.00      C1   C
ATOM    640  C   GLN 6  83      22.108 -11.006  17.106  0.00  0.00      C1   C
ATOM    641  O   GLN 6  83      21.144 -10.376  16.625  0.00  0.00      C1   O
ATOM    642  CB  GLN 6  83      22.347 -12.986  15.274  0.00  0.00      C1   C
ATOM    643  CG  GLN 6  83      21.054 -13.064  14.499  0.00  0.00      C1   C
ATOM    644  CD  GLN 6  83      21.137 -13.546  13.017  0.00  0.00      C1   C
ATOM    645  OE1 GLN 6  83      22.222 -13.964  12.643  0.00  0.00      C1   O
ATOM    646  NE2 GLN 6  83      20.047 -13.440  12.275  0.00  0.00      C1   N
ATOM    647  N   ASN 6  84      22.883 -10.525  18.106  0.00  0.00      C1   N
ATOM    648  CA  ASN 6  84      22.781  -9.219  18.752  0.00  0.00      C1   C
ATOM    649  C   ASN 6  84      21.352  -8.980  19.208  0.00  0.00      C1   C
ATOM    650  O   ASN 6  84      20.936  -9.767  19.979  0.00  0.00      C1   O
ATOM    651  CB  ASN 6  84      23.374  -8.120  17.895  0.00  0.00      C1   C
ATOM    652  CG  ASN 6  84      23.613  -6.920  18.730  0.00  0.00      C1   C
ATOM    653  OD1 ASN 6  84      23.830  -7.010  19.983  0.00  0.00      C1   O
ATOM    654  ND2 ASN 6  84      23.583  -5.762  18.184  0.00  0.00      C1   N
ATOM    655  N   CYS 6  85      20.567  -8.019  18.670  0.00  0.00      C1   N
ATOM    656  CA  CYS 6  85      19.237  -7.712  19.158  0.00  0.00      C1   C
ATOM    657  C   CYS 6  85      18.165  -8.648  18.625  0.00  0.00      C1   C
ATOM    658  O   CYS 6  85      16.974  -8.575  18.957  0.00  0.00      C1   O
ATOM    659  CB  CYS 6  85      18.881  -6.259  18.778  0.00  0.00      C1   C
ATOM    660  SG  CYS 6  85      20.167  -4.947  18.946  0.00  0.00      C1   S
ATOM    661  N   VAL 6  86      18.494  -9.740  17.841  0.00  0.00      C1   N
ATOM    662  CA  VAL 6  86      17.477 -10.653  17.276  0.00  0.00      C1   C
ATOM    663  C   VAL 6  86      17.574 -12.056  17.936  0.00  0.00      C1   C
ATOM    664  O   VAL 6  86      18.626 -12.736  17.898  0.00  0.00      C1   O
ATOM    665  CB  VAL 6  86      17.387 -10.511  15.745  0.00  0.00      C1   C
ATOM    666  CG1 VAL 6  86      16.382 -11.626  15.313  0.00  0.00      C1   C
ATOM    667  CG2 VAL 6  86      16.554  -9.265  15.436  0.00  0.00      C1   C
ATOM    668  N   LEU 6  87      16.606 -12.528  18.661  0.00  0.00      C1   N
ATOM    669  CA  LEU 6  87      16.502 -13.896  19.149  0.00  0.00      C1   C
ATOM    670  C   LEU 6  87      16.519 -14.904  17.995  0.00  0.00      C1   C
ATOM    671  O   LEU 6  87      15.765 -14.845  17.022  0.00  0.00      C1   O
ATOM    672  CB  LEU 6  87      15.208 -14.103  19.979  0.00  0.00      C1   C
ATOM    673  CG  LEU 6  87      15.366 -13.463  21.378  0.00  0.00      C1   C
ATOM    674  CD1 LEU 6  87      14.058 -13.246  21.983  0.00  0.00      C1   C
ATOM    675  CD2 LEU 6  87      16.274 -14.375  22.311  0.00  0.00      C1   C
ATOM    676  N   LYS 6  88      17.322 -15.979  18.216  0.00  0.00      C1   N
ATOM    677  CA  LYS 6  88      17.338 -17.221  17.418  0.00  0.00      C1   C
ATOM    678  C   LYS 6  88      16.660 -18.403  18.171  0.00  0.00      C1   C
ATOM    679  O   LYS 6  88      17.314 -18.917  19.110  0.00  0.00      C1   O
ATOM    680  CB  LYS 6  88      18.757 -17.527  16.882  0.00  0.00      C1   C
ATOM    681  CG  LYS 6  88      19.122 -16.664  15.649  0.00  0.00      C1   C
ATOM    682  CD  LYS 6  88      20.622 -16.829  15.289  0.00  0.00      C1   C
ATOM    683  CE  LYS 6  88      20.902 -18.085  14.427  0.00  0.00      C1   C
ATOM    684  NZ  LYS 6  88      22.242 -18.453  14.518  0.00  0.00      C1   N
ATOM    685  N   LEU 6  89      15.441 -18.706  17.906  0.00  0.00      C1   N
ATOM    686  CA  LEU 6  89      14.817 -19.896  18.462  0.00  0.00      C1   C
ATOM    687  C   LEU 6  89      14.802 -20.999  17.435  0.00  0.00      C1   C
ATOM    688  O   LEU 6  89      14.231 -20.870  16.361  0.00  0.00      C1   O
ATOM    689  CB  LEU 6  89      13.378 -19.444  18.971  0.00  0.00      C1   C
ATOM    690  CG  LEU 6  89      13.243 -18.430  20.083  0.00  0.00      C1   C
ATOM    691  CD1 LEU 6  89      11.747 -18.054  20.407  0.00  0.00      C1   C
ATOM    692  CD2 LEU 6  89      13.979 -18.840  21.389  0.00  0.00      C1   C
ATOM    693  N   LYS 6  90      15.514 -22.067  17.784  0.00  0.00      C1   N
ATOM    694  CA  LYS 6  90      15.466 -23.223  16.965  0.00  0.00      C1   C
ATOM    695  C   LYS 6  90      14.265 -24.044  17.385  0.00  0.00      C1   C
ATOM    696  O   LYS 6  90      14.058 -24.330  18.565  0.00  0.00      C1   O
ATOM    697  CB  LYS 6  90      16.821 -23.992  17.115  0.00  0.00      C1   C
ATOM    698  CG  LYS 6  90      16.865 -25.011  15.979  0.00  0.00      C1   C
ATOM    699  CD  LYS 6  90      18.103 -25.955  15.919  0.00  0.00      C1   C
ATOM    700  CE  LYS 6  90      18.008 -27.015  14.805  0.00  0.00      C1   C
ATOM    701  NZ  LYS 6  90      19.114 -27.928  14.636  0.00  0.00      C1   N
ATOM    702  N   VAL 6  91      13.396 -24.364  16.454  0.00  0.00      C1   N
ATOM    703  CA  VAL 6  91      12.219 -25.195  16.617  0.00  0.00      C1   C
ATOM    704  C   VAL 6  91      12.458 -26.633  16.102  0.00  0.00      C1   C
ATOM    705  O   VAL 6  91      13.158 -26.774  15.105  0.00  0.00      C1   O
ATOM    706  CB  VAL 6  91      10.954 -24.501  16.069  0.00  0.00      C1   C
ATOM    707  CG1 VAL 6  91      10.377 -23.785  17.278  0.00  0.00      C1   C
ATOM    708  CG2 VAL 6  91      11.141 -23.555  14.923  0.00  0.00      C1   C
ATOM    709  N   ASP 6  92      11.605 -27.591  16.498  0.00  0.00      C1   N
ATOM    710  CA  ASP 6  92      11.704 -29.015  16.021  0.00  0.00      C1   C
ATOM    711  C   ASP 6  92      10.972 -29.308  14.643  0.00  0.00      C1   C
ATOM    712  O   ASP 6  92      10.665 -30.441  14.324  0.00  0.00      C1   O
ATOM    713  CB  ASP 6  92      11.414 -29.974  17.192  0.00  0.00      C1   C
ATOM    714  CG  ASP 6  92      11.931 -31.358  17.014  0.00  0.00      C1   C
ATOM    715  OD1 ASP 6  92      12.948 -31.603  16.334  0.00  0.00      C1   O
ATOM    716  OD2 ASP 6  92      11.430 -32.366  17.551  0.00  0.00      C1   O
ATOM    717  N   THR 6  93      10.641 -28.248  13.855  0.00  0.00      C1   N
ATOM    718  CA  THR 6  93       9.710 -28.226  12.674  0.00  0.00      C1   C
ATOM    719  C   THR 6  93      10.099 -27.095  11.764  0.00  0.00      C1   C
ATOM    720  O   THR 6  93      10.549 -26.017  12.186  0.00  0.00      C1   O
ATOM    721  CB  THR 6  93       8.249 -28.018  13.055  0.00  0.00      C1   C
ATOM    722  OG1 THR 6  93       8.108 -26.952  13.965  0.00  0.00      C1   O
ATOM    723  CG2 THR 6  93       7.658 -29.303  13.676  0.00  0.00      C1   C
ATOM    724  N   ALA 6  94      10.001 -27.425  10.490  0.00  0.00      C1   N
ATOM    725  CA  ALA 6  94      10.424 -26.435   9.552  0.00  0.00      C1   C
ATOM    726  C   ALA 6  94       9.177 -25.879   8.804  0.00  0.00      C1   C
ATOM    727  O   ALA 6  94       8.229 -26.649   8.588  0.00  0.00      C1   O
ATOM    728  CB  ALA 6  94      11.536 -26.949   8.640  0.00  0.00      C1   C
ATOM    729  N   ASN 6  95       9.161 -24.615   8.412  0.00  0.00      C1   N
ATOM    730  CA  ASN 6  95       8.000 -23.934   7.814  0.00  0.00      C1   C
ATOM    731  C   ASN 6  95       7.843 -24.210   6.271  0.00  0.00      C1   C
ATOM    732  O   ASN 6  95       8.581 -23.677   5.447  0.00  0.00      C1   O
ATOM    733  CB  ASN 6  95       8.089 -22.433   8.014  0.00  0.00      C1   C
ATOM    734  CG  ASN 6  95       6.841 -21.653   7.491  0.00  0.00      C1   C
ATOM    735  OD1 ASN 6  95       5.896 -22.188   6.957  0.00  0.00      C1   O
ATOM    736  ND2 ASN 6  95       6.930 -20.349   7.581  0.00  0.00      C1   N
ATOM    737  N   PRO 6  96       6.930 -25.087   5.842  0.00  0.00      C1   N
ATOM    738  CA  PRO 6  96       6.564 -25.332   4.437  0.00  0.00      C1   C
ATOM    739  C   PRO 6  96       6.348 -24.018   3.647  0.00  0.00      C1   C
ATOM    740  O   PRO 6  96       6.679 -23.931   2.484  0.00  0.00      C1   O
ATOM    741  CB  PRO 6  96       5.283 -26.116   4.524  0.00  0.00      C1   C
ATOM    742  CG  PRO 6  96       4.712 -25.748   5.887  0.00  0.00      C1   C
ATOM    743  CD  PRO 6  96       5.900 -25.614   6.742  0.00  0.00      C1   C
ATOM    744  N   LYS 6  97       5.855 -22.928   4.251  0.00  0.00      C1   N
ATOM    745  CA  LYS 6  97       5.577 -21.645   3.570  0.00  0.00      C1   C
ATOM    746  C   LYS 6  97       6.854 -20.749   3.382  0.00  0.00      C1   C
ATOM    747  O   LYS 6  97       6.687 -19.665   2.913  0.00  0.00      C1   O
ATOM    748  CB  LYS 6  97       4.361 -20.917   4.188  0.00  0.00      C1   C
ATOM    749  CG  LYS 6  97       3.080 -21.726   4.554  0.00  0.00      C1   C
ATOM    750  CD  LYS 6  97       2.309 -22.310   3.335  0.00  0.00      C1   C
ATOM    751  CE  LYS 6  97       1.116 -23.130   3.844  0.00  0.00      C1   C
ATOM    752  NZ  LYS 6  97       0.028 -22.222   4.174  0.00  0.00      C1   N
ATOM    753  N   THR 6  98       8.079 -21.184   3.828  0.00  0.00      C1   N
ATOM    754  CA  THR 6  98       9.403 -20.576   3.695  0.00  0.00      C1   C
ATOM    755  C   THR 6  98       9.660 -20.365   2.207  0.00  0.00      C1   C
ATOM    756  O   THR 6  98       9.578 -21.352   1.453  0.00  0.00      C1   O
ATOM    757  CB  THR 6  98      10.542 -21.228   4.374  0.00  0.00      C1   C
ATOM    758  OG1 THR 6  98      10.140 -21.341   5.722  0.00  0.00      C1   O
ATOM    759  CG2 THR 6  98      11.809 -20.351   4.387  0.00  0.00      C1   C
ATOM    760  N   PRO 6  99       9.913 -19.085   1.820  0.00  0.00      C1   N
ATOM    761  CA  PRO 6  99      10.254 -18.545   0.445  0.00  0.00      C1   C
ATOM    762  C   PRO 6  99      11.778 -18.701   0.097  0.00  0.00      C1   C
ATOM    763  O   PRO 6  99      12.573 -19.250   0.858  0.00  0.00      C1   O
ATOM    764  CB  PRO 6  99       9.885 -17.019   0.534  0.00  0.00      C1   C
ATOM    765  CG  PRO 6  99      10.210 -16.809   2.003  0.00  0.00      C1   C
ATOM    766  CD  PRO 6  99       9.717 -18.005   2.707  0.00  0.00      C1   C
ATOM    767  N   LYS 6 100      12.197 -18.223  -1.027  0.00  0.00      C1   N
ATOM    768  CA  LYS 6 100      13.595 -17.957  -1.333  0.00  0.00      C1   C
ATOM    769  C   LYS 6 100      13.887 -16.658  -0.528  0.00  0.00      C1   C
ATOM    770  O   LYS 6 100      13.188 -15.702  -0.600  0.00  0.00      C1   O
ATOM    771  CB  LYS 6 100      13.759 -17.546  -2.810  0.00  0.00      C1   C
ATOM    772  CG  LYS 6 100      13.476 -18.654  -3.847  0.00  0.00      C1   C
ATOM    773  CD  LYS 6 100      13.742 -18.329  -5.285  0.00  0.00      C1   C
ATOM    774  CE  LYS 6 100      13.717 -19.660  -6.060  0.00  0.00      C1   C
ATOM    775  NZ  LYS 6 100      14.464 -19.589  -7.316  0.00  0.00      C1   N
ATOM    776  N   TYR 6 101      14.957 -16.721   0.332  0.00  0.00      C1   N
ATOM    777  CA  TYR 6 101      15.184 -15.570   1.194  0.00  0.00      C1   C
ATOM    778  C   TYR 6 101      16.669 -15.306   1.327  0.00  0.00      C1   C
ATOM    779  O   TYR 6 101      17.467 -16.235   1.510  0.00  0.00      C1   O
ATOM    780  CB  TYR 6 101      14.527 -15.758   2.628  0.00  0.00      C1   C
ATOM    781  CG  TYR 6 101      15.114 -16.867   3.442  0.00  0.00      C1   C
ATOM    782  CD1 TYR 6 101      14.575 -18.133   3.315  0.00  0.00      C1   C
ATOM    783  CD2 TYR 6 101      16.153 -16.672   4.403  0.00  0.00      C1   C
ATOM    784  CE1 TYR 6 101      15.096 -19.216   4.079  0.00  0.00      C1   C
ATOM    785  CE2 TYR 6 101      16.594 -17.711   5.167  0.00  0.00      C1   C
ATOM    786  CZ  TYR 6 101      16.064 -18.980   5.082  0.00  0.00      C1   C
ATOM    787  OH  TYR 6 101      16.380 -19.950   5.975  0.00  0.00      C1   O
ATOM    788  N   LYS 6 102      17.109 -14.086   1.286  0.00  0.00      C1   N
ATOM    789  CA  LYS 6 102      18.347 -13.617   1.944  0.00  0.00      C1   C
ATOM    790  C   LYS 6 102      18.073 -12.457   2.919  0.00  0.00      C1   C
ATOM    791  O   LYS 6 102      17.021 -11.778   2.891  0.00  0.00      C1   O
ATOM    792  CB  LYS 6 102      19.357 -13.325   0.800  0.00  0.00      C1   C
ATOM    793  CG  LYS 6 102      18.930 -12.101   0.078  0.00  0.00      C1   C
ATOM    794  CD  LYS 6 102      19.646 -11.949  -1.245  0.00  0.00      C1   C
ATOM    795  CE  LYS 6 102      18.982 -10.785  -2.033  0.00  0.00      C1   C
ATOM    796  NZ  LYS 6 102      19.283 -10.988  -3.436  0.00  0.00      C1   N
ATOM    797  N   PHE 6 103      19.150 -12.215   3.645  0.00  0.00      C1   N
ATOM    798  CA  PHE 6 103      19.222 -11.083   4.531  0.00  0.00      C1   C
ATOM    799  C   PHE 6 103      19.981  -9.898   3.994  0.00  0.00      C1   C
ATOM    800  O   PHE 6 103      21.159  -9.968   3.704  0.00  0.00      C1   O
ATOM    801  CB  PHE 6 103      19.742 -11.596   5.952  0.00  0.00      C1   C
ATOM    802  CG  PHE 6 103      18.843 -12.677   6.688  0.00  0.00      C1   C
ATOM    803  CD1 PHE 6 103      17.616 -12.368   7.200  0.00  0.00      C1   C
ATOM    804  CD2 PHE 6 103      19.167 -14.028   6.648  0.00  0.00      C1   C
ATOM    805  CE1 PHE 6 103      16.634 -13.314   7.582  0.00  0.00      C1   C
ATOM    806  CE2 PHE 6 103      18.286 -15.043   7.030  0.00  0.00      C1   C
ATOM    807  CZ  PHE 6 103      17.006 -14.662   7.485  0.00  0.00      C1   C
ATOM    808  N   VAL 6 104      19.373  -8.689   3.983  0.00  0.00      C1   N
ATOM    809  CA  VAL 6 104      19.860  -7.494   3.377  0.00  0.00      C1   C
ATOM    810  C   VAL 6 104      19.728  -6.241   4.330  0.00  0.00      C1   C
ATOM    811  O   VAL 6 104      18.836  -6.212   5.154  0.00  0.00      C1   O
ATOM    812  CB  VAL 6 104      19.472  -7.207   1.873  0.00  0.00      C1   C
ATOM    813  CG1 VAL 6 104      19.633  -8.441   1.046  0.00  0.00      C1   C
ATOM    814  CG2 VAL 6 104      18.042  -6.707   1.779  0.00  0.00      C1   C
ATOM    815  N   ARG 6 105      20.577  -5.207   4.042  0.00  0.00      C1   N
ATOM    816  CA  ARG 6 105      20.396  -3.882   4.679  0.00  0.00      C1   C
ATOM    817  C   ARG 6 105      19.885  -2.806   3.651  0.00  0.00      C1   C
ATOM    818  O   ARG 6 105      20.126  -2.876   2.406  0.00  0.00      C1   O
ATOM    819  CB  ARG 6 105      21.509  -3.328   5.586  0.00  0.00      C1   C
ATOM    820  CG  ARG 6 105      21.760  -4.273   6.868  0.00  0.00      C1   C
ATOM    821  CD  ARG 6 105      22.957  -3.701   7.688  0.00  0.00      C1   C
ATOM    822  NE  ARG 6 105      22.687  -2.426   8.304  0.00  0.00      C1   N
ATOM    823  CZ  ARG 6 105      22.195  -2.263   9.494  0.00  0.00      C1   C
ATOM    824  NH1 ARG 6 105      21.897  -3.223  10.345  0.00  0.00      C1   N
ATOM    825  NH2 ARG 6 105      22.105  -1.007   9.915  0.00  0.00      C1   N
ATOM    826  N   ILE 6 106      19.076  -1.763   4.099  0.00  0.00      C1   N
ATOM    827  CA  ILE 6 106      18.619  -0.628   3.336  0.00  0.00      C1   C
ATOM    828  C   ILE 6 106      19.439   0.669   3.625  0.00  0.00      C1   C
ATOM    829  O   ILE 6 106      20.037   0.795   4.736  0.00  0.00      C1   O
ATOM    830  CB  ILE 6 106      17.059  -0.372   3.586  0.00  0.00      C1   C
ATOM    831  CG1 ILE 6 106      16.245  -1.663   3.175  0.00  0.00      C1   C
ATOM    832  CG2 ILE 6 106      16.319   0.944   3.113  0.00  0.00      C1   C
ATOM    833  CD1 ILE 6 106      16.128  -1.907   1.674  0.00  0.00      C1   C
ATOM    834  N   GLN 6 107      19.602   1.481   2.571  0.00  0.00      C1   N
ATOM    835  CA  GLN 6 107      20.446   2.672   2.760  0.00  0.00      C1   C
ATOM    836  C   GLN 6 107      19.521   3.938   2.370  0.00  0.00      C1   C
ATOM    837  O   GLN 6 107      18.440   3.804   1.823  0.00  0.00      C1   O
ATOM    838  CB  GLN 6 107      21.601   2.722   1.780  0.00  0.00      C1   C
ATOM    839  CG  GLN 6 107      22.695   1.666   1.983  0.00  0.00      C1   C
ATOM    840  CD  GLN 6 107      22.401   0.247   1.507  0.00  0.00      C1   C
ATOM    841  OE1 GLN 6 107      22.399   0.018   0.328  0.00  0.00      C1   O
ATOM    842  NE2 GLN 6 107      21.981  -0.719   2.220  0.00  0.00      C1   N
ATOM    843  N   PRO 6 108      19.786   5.190   2.820  0.00  0.00      C1   N
ATOM    844  CA  PRO 6 108      19.060   6.445   2.506  0.00  0.00      C1   C
ATOM    845  C   PRO 6 108      18.583   6.550   1.055  0.00  0.00      C1   C
ATOM    846  O   PRO 6 108      19.381   6.432   0.156  0.00  0.00      C1   O
ATOM    847  CB  PRO 6 108      19.884   7.583   2.978  0.00  0.00      C1   C
ATOM    848  CG  PRO 6 108      20.714   7.032   4.152  0.00  0.00      C1   C
ATOM    849  CD  PRO 6 108      20.869   5.529   3.751  0.00  0.00      C1   C
ATOM    850  N   GLY 6 109      17.306   6.845   0.892  0.00  0.00      C1   N
ATOM    851  CA  GLY 6 109      16.569   6.885  -0.379  0.00  0.00      C1   C
ATOM    852  C   GLY 6 109      15.999   5.519  -0.814  0.00  0.00      C1   C
ATOM    853  O   GLY 6 109      15.044   5.583  -1.600  0.00  0.00      C1   O
ATOM    854  N   GLN 6 110      16.552   4.399  -0.433  0.00  0.00      C1   N
ATOM    855  CA  GLN 6 110      15.896   3.141  -0.768  0.00  0.00      C1   C
ATOM    856  C   GLN 6 110      14.519   2.867  -0.112  0.00  0.00      C1   C
ATOM    857  O   GLN 6 110      14.173   3.239   0.996  0.00  0.00      C1   O
ATOM    858  CB  GLN 6 110      16.826   1.953  -0.568  0.00  0.00      C1   C
ATOM    859  CG  GLN 6 110      18.151   2.029  -1.417  0.00  0.00      C1   C
ATOM    860  CD  GLN 6 110      19.275   1.168  -0.810  0.00  0.00      C1   C
ATOM    861  OE1 GLN 6 110      18.960   0.314  -0.007  0.00  0.00      C1   O
ATOM    862  NE2 GLN 6 110      20.527   1.346  -1.161  0.00  0.00      C1   N
ATOM    863  N   THR 6 111      13.804   2.058  -0.870  0.00  0.00      C1   N
ATOM    864  CA  THR 6 111      12.483   1.569  -0.502  0.00  0.00      C1   C
ATOM    865  C   THR 6 111      12.429   0.186   0.077  0.00  0.00      C1   C
ATOM    866  O   THR 6 111      13.268  -0.600  -0.328  0.00  0.00      C1   O
ATOM    867  CB  THR 6 111      11.541   1.656  -1.708  0.00  0.00      C1   C
ATOM    868  OG1 THR 6 111      12.059   1.018  -2.842  0.00  0.00      C1   O
ATOM    869  CG2 THR 6 111      11.301   3.154  -2.135  0.00  0.00      C1   C
ATOM    870  N   PHE 6 112      11.290  -0.157   0.653  0.00  0.00      C1   N
ATOM    871  CA  PHE 6 112      10.918  -1.550   1.077  0.00  0.00      C1   C
ATOM    872  C   PHE 6 112       9.339  -1.568   1.453  0.00  0.00      C1   C
ATOM    873  O   PHE 6 112       8.745  -0.586   1.930  0.00  0.00      C1   O
ATOM    874  CB  PHE 6 112      11.751  -2.074   2.245  0.00  0.00      C1   C
ATOM    875  CG  PHE 6 112      11.740  -1.262   3.511  0.00  0.00      C1   C
ATOM    876  CD1 PHE 6 112      12.539  -0.093   3.595  0.00  0.00      C1   C
ATOM    877  CD2 PHE 6 112      10.985  -1.719   4.655  0.00  0.00      C1   C
ATOM    878  CE1 PHE 6 112      12.745   0.533   4.834  0.00  0.00      C1   C
ATOM    879  CE2 PHE 6 112      11.242  -1.102   5.876  0.00  0.00      C1   C
ATOM    880  CZ  PHE 6 112      12.215  -0.071   5.966  0.00  0.00      C1   C
ATOM    881  N   SER 6 113       8.712  -2.707   1.167  0.00  0.00      C1   N
ATOM    882  CA  SER 6 113       7.318  -3.007   1.510  0.00  0.00      C1   C
ATOM    883  C   SER 6 113       7.306  -3.438   2.939  0.00  0.00      C1   C
ATOM    884  O   SER 6 113       8.123  -4.214   3.376  0.00  0.00      C1   O
ATOM    885  CB  SER 6 113       6.762  -4.119   0.540  0.00  0.00      C1   C
ATOM    886  OG  SER 6 113       6.851  -3.646  -0.799  0.00  0.00      C1   O
ATOM    887  N   VAL 6 114       6.266  -3.115   3.682  0.00  0.00      C1   N
ATOM    888  CA  VAL 6 114       6.041  -3.379   5.112  0.00  0.00      C1   C
ATOM    889  C   VAL 6 114       4.796  -4.265   5.264  0.00  0.00      C1   C
ATOM    890  O   VAL 6 114       3.717  -3.869   4.935  0.00  0.00      C1   O
ATOM    891  CB  VAL 6 114       6.136  -2.227   5.999  0.00  0.00      C1   C
ATOM    892  CG1 VAL 6 114       5.803  -2.483   7.469  0.00  0.00      C1   C
ATOM    893  CG2 VAL 6 114       7.569  -1.615   6.169  0.00  0.00      C1   C
ATOM    894  N   LEU 6 115       4.989  -5.439   5.858  0.00  0.00      C1   N
ATOM    895  CA  LEU 6 115       3.899  -6.266   6.296  0.00  0.00      C1   C
ATOM    896  C   LEU 6 115       3.779  -6.008   7.768  0.00  0.00      C1   C
ATOM    897  O   LEU 6 115       4.420  -6.624   8.638  0.00  0.00      C1   O
ATOM    898  CB  LEU 6 115       4.183  -7.686   5.916  0.00  0.00      C1   C
ATOM    899  CG  LEU 6 115       3.038  -8.555   6.249  0.00  0.00      C1   C
ATOM    900  CD1 LEU 6 115       1.733  -8.176   5.620  0.00  0.00      C1   C
ATOM    901  CD2 LEU 6 115       3.317 -10.062   5.887  0.00  0.00      C1   C
ATOM    902  N   ALA 6 116       3.020  -4.986   8.063  0.00  0.00      C1   N
ATOM    903  CA  ALA 6 116       2.502  -4.672   9.391  0.00  0.00      C1   C
ATOM    904  C   ALA 6 116       1.749  -5.915   9.956  0.00  0.00      C1   C
ATOM    905  O   ALA 6 116       0.920  -6.529   9.312  0.00  0.00      C1   O
ATOM    906  CB  ALA 6 116       1.526  -3.524   9.177  0.00  0.00      C1   C
ATOM    907  N   CYS 6 117       2.006  -6.235  11.198  0.00  0.00      C1   N
ATOM    908  CA  CYS 6 117       1.464  -7.397  11.913  0.00  0.00      C1   C
ATOM    909  C   CYS 6 117       1.053  -6.981  13.299  0.00  0.00      C1   C
ATOM    910  O   CYS 6 117       1.619  -6.034  13.898  0.00  0.00      C1   O
ATOM    911  CB  CYS 6 117       2.463  -8.596  11.791  0.00  0.00      C1   C
ATOM    912  SG  CYS 6 117       2.873  -9.099  10.142  0.00  0.00      C1   S
ATOM    913  N   TYR 6 118       0.147  -7.867  13.823  0.00  0.00      C1   N
ATOM    914  CA  TYR 6 118      -0.543  -7.713  15.094  0.00  0.00      C1   C
ATOM    915  C   TYR 6 118      -0.593  -9.017  15.851  0.00  0.00      C1   C
ATOM    916  O   TYR 6 118      -1.303  -9.968  15.418  0.00  0.00      C1   O
ATOM    917  CB  TYR 6 118      -2.029  -7.228  14.847  0.00  0.00      C1   C
ATOM    918  CG  TYR 6 118      -2.756  -6.978  16.169  0.00  0.00      C1   C
ATOM    919  CD1 TYR 6 118      -4.006  -7.592  16.461  0.00  0.00      C1   C
ATOM    920  CD2 TYR 6 118      -2.067  -6.261  17.141  0.00  0.00      C1   C
ATOM    921  CE1 TYR 6 118      -4.572  -7.391  17.683  0.00  0.00      C1   C
ATOM    922  CE2 TYR 6 118      -2.509  -6.234  18.429  0.00  0.00      C1   C
ATOM    923  CZ  TYR 6 118      -3.738  -6.896  18.707  0.00  0.00      C1   C
ATOM    924  OH  TYR 6 118      -4.115  -7.189  19.967  0.00  0.00      C1   O
ATOM    925  N   ASN 6 119       0.227  -9.138  16.875  0.00  0.00      C1   N
ATOM    926  CA  ASN 6 119       0.337 -10.272  17.769  0.00  0.00      C1   C
ATOM    927  C   ASN 6 119       0.566 -11.598  17.036  0.00  0.00      C1   C
ATOM    928  O   ASN 6 119      -0.302 -12.430  16.945  0.00  0.00      C1   O
ATOM    929  CB  ASN 6 119      -0.748 -10.268  18.760  0.00  0.00      C1   C
ATOM    930  CG  ASN 6 119      -0.720  -9.119  19.734  0.00  0.00      C1   C
ATOM    931  ND2 ASN 6 119      -1.620  -8.997  20.671  0.00  0.00      C1   N
ATOM    932  OD1 ASN 6 119       0.218  -8.315  19.827  0.00  0.00      C1   O
ATOM    933  N   GLY 6 120       1.714 -11.705  16.283  0.00  0.00      C1   N
ATOM    934  CA  GLY 6 120       2.101 -12.918  15.604  0.00  0.00      C1   C
ATOM    935  C   GLY 6 120       1.390 -13.133  14.282  0.00  0.00      C1   C
ATOM    936  O   GLY 6 120       1.789 -14.075  13.601  0.00  0.00      C1   O
ATOM    937  N   SER 6 121       0.430 -12.343  13.795  0.00  0.00      C1   N
ATOM    938  CA  SER 6 121      -0.320 -12.495  12.562  0.00  0.00      C1   C
ATOM    939  C   SER 6 121      -0.469 -11.129  11.793  0.00  0.00      C1   C
ATOM    940  O   SER 6 121      -0.679 -10.065  12.354  0.00  0.00      C1   O
ATOM    941  CB  SER 6 121      -1.705 -13.120  12.849  0.00  0.00      C1   C
ATOM    942  OG  SER 6 121      -1.445 -14.456  13.358  0.00  0.00      C1   O
ATOM    943  N   PRO 6 122      -0.416 -11.105  10.442  0.00  0.00      C1   N
ATOM    944  CA  PRO 6 122      -0.489  -9.885   9.585  0.00  0.00      C1   C
ATOM    945  C   PRO 6 122      -1.861  -9.129   9.642  0.00  0.00      C1   C
ATOM    946  O   PRO 6 122      -2.905  -9.580  10.009  0.00  0.00      C1   O
ATOM    947  CB  PRO 6 122      -0.204 -10.456   8.197  0.00  0.00      C1   C
ATOM    948  CG  PRO 6 122      -0.553 -11.972   8.253  0.00  0.00      C1   C
ATOM    949  CD  PRO 6 122      -0.123 -12.347   9.669  0.00  0.00      C1   C
ATOM    950  N   SER 6 123      -1.681  -7.862   9.259  0.00  0.00      C1   N
ATOM    951  CA  SER 6 123      -2.707  -6.792   9.261  0.00  0.00      C1   C
ATOM    952  C   SER 6 123      -2.702  -5.665   8.250  0.00  0.00      C1   C
ATOM    953  O   SER 6 123      -3.655  -4.903   7.951  0.00  0.00      C1   O
ATOM    954  CB  SER 6 123      -2.727  -6.190  10.739  0.00  0.00      C1   C
ATOM    955  OG  SER 6 123      -1.448  -5.608  10.947  0.00  0.00      C1   O
ATOM    956  N   GLY 6 124      -1.480  -5.491   7.580  0.00  0.00      C1   N
ATOM    957  CA  GLY 6 124      -1.404  -4.616   6.419  0.00  0.00      C1   C
ATOM    958  C   GLY 6 124      -0.053  -4.475   5.694  0.00  0.00      C1   C
ATOM    959  O   GLY 6 124       0.951  -4.946   6.118  0.00  0.00      C1   O
ATOM    960  N   VAL 6 125      -0.147  -3.710   4.595  0.00  0.00      C1   N
ATOM    961  CA  VAL 6 125       0.977  -3.610   3.692  0.00  0.00      C1   C
ATOM    962  C   VAL 6 125       1.009  -2.152   3.070  0.00  0.00      C1   C
ATOM    963  O   VAL 6 125      -0.025  -1.599   2.635  0.00  0.00      C1   O
ATOM    964  CB  VAL 6 125       0.947  -4.659   2.634  0.00  0.00      C1   C
ATOM    965  CG1 VAL 6 125      -0.187  -4.618   1.613  0.00  0.00      C1   C
ATOM    966  CG2 VAL 6 125       2.289  -4.780   1.905  0.00  0.00      C1   C
ATOM    967  N   TYR 6 126       2.227  -1.587   3.092  0.00  0.00      C1   N
ATOM    968  CA  TYR 6 126       2.577  -0.266   2.428  0.00  0.00      C1   C
ATOM    969  C   TYR 6 126       4.049  -0.186   1.923  0.00  0.00      C1   C
ATOM    970  O   TYR 6 126       4.898  -1.070   2.235  0.00  0.00      C1   O
ATOM    971  CB  TYR 6 126       2.197   0.755   3.525  0.00  0.00      C1   C
ATOM    972  CG  TYR 6 126       3.105   0.797   4.758  0.00  0.00      C1   C
ATOM    973  CD1 TYR 6 126       4.248   1.656   4.729  0.00  0.00      C1   C
ATOM    974  CD2 TYR 6 126       2.764   0.111   5.952  0.00  0.00      C1   C
ATOM    975  CE1 TYR 6 126       5.138   1.547   5.797  0.00  0.00      C1   C
ATOM    976  CE2 TYR 6 126       3.554   0.156   7.072  0.00  0.00      C1   C
ATOM    977  CZ  TYR 6 126       4.760   0.871   7.018  0.00  0.00      C1   C
ATOM    978  OH  TYR 6 126       5.402   1.053   8.224  0.00  0.00      C1   O
ATOM    979  N   GLN 6 127       4.413   0.846   1.159  0.00  0.00      C1   N
ATOM    980  CA  GLN 6 127       5.871   1.123   0.845  0.00  0.00      C1   C
ATOM    981  C   GLN 6 127       6.341   2.314   1.725  0.00  0.00      C1   C
ATOM    982  O   GLN 6 127       5.818   3.430   1.752  0.00  0.00      C1   O
ATOM    983  CB  GLN 6 127       6.116   1.201  -0.585  0.00  0.00      C1   C
ATOM    984  CG  GLN 6 127       7.564   1.596  -0.907  0.00  0.00      C1   C
ATOM    985  CD  GLN 6 127       7.733   1.387  -2.346  0.00  0.00      C1   C
ATOM    986  OE1 GLN 6 127       7.612   2.327  -3.144  0.00  0.00      C1   O
ATOM    987  NE2 GLN 6 127       7.958   0.192  -2.879  0.00  0.00      C1   N
ATOM    988  N   CYS 6 128       7.564   2.108   2.314  0.00  0.00      C1   N
ATOM    989  CA  CYS 6 128       8.308   3.175   2.829  0.00  0.00      C1   C
ATOM    990  C   CYS 6 128       9.660   3.382   1.909  0.00  0.00      C1   C
ATOM    991  O   CYS 6 128      10.090   2.468   1.214  0.00  0.00      C1   O
ATOM    992  CB  CYS 6 128       8.678   2.947   4.276  0.00  0.00      C1   C
ATOM    993  SG  CYS 6 128       9.344   1.368   4.698  0.00  0.00      C1   S
ATOM    994  N   ALA 6 129      10.257   4.551   2.055  0.00  0.00      C1   N
ATOM    995  CA  ALA 6 129      11.668   4.797   1.824  0.00  0.00      C1   C
ATOM    996  C   ALA 6 129      12.392   5.271   3.136  0.00  0.00      C1   C
ATOM    997  O   ALA 6 129      11.735   5.918   4.019  0.00  0.00      C1   O
ATOM    998  CB  ALA 6 129      11.705   5.864   0.595  0.00  0.00      C1   C
ATOM    999  N   MET 6 130      13.694   4.964   3.336  0.00  0.00      C1   N
ATOM   1000  CA  MET 6 130      14.414   5.440   4.485  0.00  0.00      C1   C
ATOM   1001  C   MET 6 130      15.112   6.768   4.235  0.00  0.00      C1   C
ATOM   1002  O   MET 6 130      15.778   6.945   3.217  0.00  0.00      C1   O
ATOM   1003  CB  MET 6 130      15.203   4.286   5.006  0.00  0.00      C1   C
ATOM   1004  CG  MET 6 130      15.795   4.555   6.377  0.00  0.00      C1   C
ATOM   1005  SD  MET 6 130      16.638   3.131   7.031  0.00  0.00      C1   S
ATOM   1006  CE  MET 6 130      18.149   3.174   5.957  0.00  0.00      C1   C
ATOM   1007  N   ARG 6 131      14.895   7.777   5.085  0.00  0.00      C1   N
ATOM   1008  CA  ARG 6 131      15.743   8.939   5.092  0.00  0.00      C1   C
ATOM   1009  C   ARG 6 131      16.711   8.891   6.343  0.00  0.00      C1   C
ATOM   1010  O   ARG 6 131      16.511   8.052   7.212  0.00  0.00      C1   O
ATOM   1011  CB  ARG 6 131      14.895  10.188   4.919  0.00  0.00      C1   C
ATOM   1012  CG  ARG 6 131      14.464  10.969   6.171  0.00  0.00      C1   C
ATOM   1013  CD  ARG 6 131      13.566  12.136   5.791  0.00  0.00      C1   C
ATOM   1014  NE  ARG 6 131      12.307  11.781   5.085  0.00  0.00      C1   N
ATOM   1015  CZ  ARG 6 131      12.047  11.961   3.830  0.00  0.00      C1   C
ATOM   1016  NH1 ARG 6 131      12.881  12.468   3.036  0.00  0.00      C1   N
ATOM   1017  NH2 ARG 6 131      10.947  11.550   3.272  0.00  0.00      C1   N
ATOM   1018  N   PRO 6 132      17.691   9.810   6.358  0.00  0.00      C1   N
ATOM   1019  CA  PRO 6 132      18.673   9.933   7.467  0.00  0.00      C1   C
ATOM   1020  C   PRO 6 132      18.183  10.196   8.860  0.00  0.00      C1   C
ATOM   1021  O   PRO 6 132      18.970  10.134   9.806  0.00  0.00      C1   O
ATOM   1022  CB  PRO 6 132      19.570  11.095   7.038  0.00  0.00      C1   C
ATOM   1023  CG  PRO 6 132      19.541  10.986   5.514  0.00  0.00      C1   C
ATOM   1024  CD  PRO 6 132      18.189  10.502   5.163  0.00  0.00      C1   C
ATOM   1025  N   ASN 6 133      16.918  10.520   9.147  0.00  0.00      C1   N
ATOM   1026  CA  ASN 6 133      16.327  10.258  10.488  0.00  0.00      C1   C
ATOM   1027  C   ASN 6 133      16.536   8.861  11.045  0.00  0.00      C1   C
ATOM   1028  O   ASN 6 133      16.900   8.739  12.232  0.00  0.00      C1   O
ATOM   1029  CB  ASN 6 133      14.855  10.824  10.582  0.00  0.00      C1   C
ATOM   1030  CG  ASN 6 133      13.849  10.241   9.600  0.00  0.00      C1   C
ATOM   1031  OD1 ASN 6 133      13.999   9.090   9.194  0.00  0.00      C1   O
ATOM   1032  ND2 ASN 6 133      12.949  11.105   9.202  0.00  0.00      C1   N
ATOM   1033  N   PHE 6 134      16.497   7.758  10.243  0.00  0.00      C1   N
ATOM   1034  CA  PHE 6 134      16.458   6.318  10.486  0.00  0.00      C1   C
ATOM   1035  C   PHE 6 134      15.197   5.891  11.180  0.00  0.00      C1   C
ATOM   1036  O   PHE 6 134      15.112   4.763  11.671  0.00  0.00      C1   O
ATOM   1037  CB  PHE 6 134      17.779   5.765  11.103  0.00  0.00      C1   C
ATOM   1038  CG  PHE 6 134      18.931   6.088  10.213  0.00  0.00      C1   C
ATOM   1039  CD1 PHE 6 134      19.982   6.888  10.683  0.00  0.00      C1   C
ATOM   1040  CD2 PHE 6 134      18.888   5.641   8.876  0.00  0.00      C1   C
ATOM   1041  CE1 PHE 6 134      21.116   7.209   9.859  0.00  0.00      C1   C
ATOM   1042  CE2 PHE 6 134      19.971   6.027   8.076  0.00  0.00      C1   C
ATOM   1043  CZ  PHE 6 134      21.099   6.812   8.540  0.00  0.00      C1   C
ATOM   1044  N   THR 6 135      14.085   6.637  11.113  0.00  0.00      C1   N
ATOM   1045  CA  THR 6 135      12.904   6.421  11.960  0.00  0.00      C1   C
ATOM   1046  C   THR 6 135      11.723   6.330  11.007  0.00  0.00      C1   C
ATOM   1047  O   THR 6 135      11.260   7.361  10.392  0.00  0.00      C1   O
ATOM   1048  CB  THR 6 135      12.781   7.510  12.969  0.00  0.00      C1   C
ATOM   1049  OG1 THR 6 135      12.897   8.789  12.445  0.00  0.00      C1   O
ATOM   1050  CG2 THR 6 135      13.854   7.420  13.972  0.00  0.00      C1   C
ATOM   1051  N   ILE 6 136      11.348   5.052  10.892  0.00  0.00      C1   N
ATOM   1052  CA  ILE 6 136      10.379   4.603   9.877  0.00  0.00      C1   C
ATOM   1053  C   ILE 6 136       8.969   5.029  10.220  0.00  0.00      C1   C
ATOM   1054  O   ILE 6 136       8.437   4.751  11.315  0.00  0.00      C1   O
ATOM   1055  CB  ILE 6 136      10.449   3.075   9.670  0.00  0.00      C1   C
ATOM   1056  CG1 ILE 6 136      11.830   2.671   9.049  0.00  0.00      C1   C
ATOM   1057  CG2 ILE 6 136       9.275   2.495   8.841  0.00  0.00      C1   C
ATOM   1058  CD1 ILE 6 136      12.200   3.425   7.790  0.00  0.00      C1   C
ATOM   1059  N   LYS 6 137       8.340   5.667   9.235  0.00  0.00      C1   N
ATOM   1060  CA  LYS 6 137       6.881   5.947   9.252  0.00  0.00      C1   C
ATOM   1061  C   LYS 6 137       5.962   4.755   9.184  0.00  0.00      C1   C
ATOM   1062  O   LYS 6 137       5.782   4.209   8.075  0.00  0.00      C1   O
ATOM   1063  CB  LYS 6 137       6.562   6.982   8.131  0.00  0.00      C1   C
ATOM   1064  CG  LYS 6 137       7.141   8.327   8.464  0.00  0.00      C1   C
ATOM   1065  CD  LYS 6 137       6.486   9.485   7.699  0.00  0.00      C1   C
ATOM   1066  CE  LYS 6 137       7.267  10.770   7.645  0.00  0.00      C1   C
ATOM   1067  NZ  LYS 6 137       6.468  11.816   6.949  0.00  0.00      C1   N
ATOM   1068  N   GLY 6 138       5.482   4.261  10.320  0.00  0.00      C1   N
ATOM   1069  CA  GLY 6 138       4.723   2.984  10.327  0.00  0.00      C1   C
ATOM   1070  C   GLY 6 138       3.497   2.930  11.184  0.00  0.00      C1   C
ATOM   1071  O   GLY 6 138       3.320   3.752  12.083  0.00  0.00      C1   O
ATOM   1072  N   SER 6 139       2.610   2.042  10.764  0.00  0.00      C1   N
ATOM   1073  CA  SER 6 139       1.329   1.800  11.293  0.00  0.00      C1   C
ATOM   1074  C   SER 6 139       1.377   1.081  12.705  0.00  0.00      C1   C
ATOM   1075  O   SER 6 139       0.713   0.102  12.947  0.00  0.00      C1   O
ATOM   1076  CB  SER 6 139       0.558   0.957  10.251  0.00  0.00      C1   C
ATOM   1077  OG  SER 6 139       1.249  -0.179   9.863  0.00  0.00      C1   O
ATOM   1078  N   PHE 6 140       2.313   1.522  13.513  0.00  0.00      C1   N
ATOM   1079  CA  PHE 6 140       2.838   0.789  14.709  0.00  0.00      C1   C
ATOM   1080  C   PHE 6 140       2.168   1.162  16.094  0.00  0.00      C1   C
ATOM   1081  O   PHE 6 140       2.674   0.823  17.178  0.00  0.00      C1   O
ATOM   1082  CB  PHE 6 140       4.394   0.698  14.698  0.00  0.00      C1   C
ATOM   1083  CG  PHE 6 140       5.077   0.404  13.400  0.00  0.00      C1   C
ATOM   1084  CD1 PHE 6 140       4.632  -0.630  12.616  0.00  0.00      C1   C
ATOM   1085  CD2 PHE 6 140       6.240   1.164  13.021  0.00  0.00      C1   C
ATOM   1086  CE1 PHE 6 140       5.456  -1.023  11.508  0.00  0.00      C1   C
ATOM   1087  CE2 PHE 6 140       7.035   0.853  11.907  0.00  0.00      C1   C
ATOM   1088  CZ  PHE 6 140       6.589  -0.291  11.193  0.00  0.00      C1   C
ATOM   1089  N   LEU 6 141       1.002   1.792  16.025  0.00  0.00      C1   N
ATOM   1090  CA  LEU 6 141       0.052   2.019  17.080  0.00  0.00      C1   C
ATOM   1091  C   LEU 6 141       0.104   1.092  18.322  0.00  0.00      C1   C
ATOM   1092  O   LEU 6 141       0.308   1.657  19.396  0.00  0.00      C1   O
ATOM   1093  CB  LEU 6 141      -1.365   2.172  16.431  0.00  0.00      C1   C
ATOM   1094  CG  LEU 6 141      -2.389   2.931  17.258  0.00  0.00      C1   C
ATOM   1095  CD1 LEU 6 141      -3.291   3.806  16.411  0.00  0.00      C1   C
ATOM   1096  CD2 LEU 6 141      -3.178   2.052  18.094  0.00  0.00      C1   C
ATOM   1097  N   ASN 6 142      -0.300  -0.185  18.270  0.00  0.00      C1   N
ATOM   1098  CA  ASN 6 142      -0.314  -1.195  19.371  0.00  0.00      C1   C
ATOM   1099  C   ASN 6 142      -0.139  -2.630  18.778  0.00  0.00      C1   C
ATOM   1100  O   ASN 6 142      -0.662  -2.990  17.725  0.00  0.00      C1   O
ATOM   1101  CB  ASN 6 142      -1.567  -1.031  20.316  0.00  0.00      C1   C
ATOM   1102  CG  ASN 6 142      -2.928  -1.221  19.676  0.00  0.00      C1   C
ATOM   1103  OD1 ASN 6 142      -3.079  -1.593  18.525  0.00  0.00      C1   O
ATOM   1104  ND2 ASN 6 142      -3.958  -0.815  20.362  0.00  0.00      C1   N
ATOM   1105  N   GLY 6 143       0.662  -3.457  19.419  0.00  0.00      C1   N
ATOM   1106  CA  GLY 6 143       0.904  -4.891  19.088  0.00  0.00      C1   C
ATOM   1107  C   GLY 6 143       1.680  -5.076  17.837  0.00  0.00      C1   C
ATOM   1108  O   GLY 6 143       1.602  -6.149  17.253  0.00  0.00      C1   O
ATOM   1109  N   SER 6 144       2.487  -4.126  17.342  0.00  0.00      C1   N
ATOM   1110  CA  SER 6 144       3.050  -4.137  16.058  0.00  0.00      C1   C
ATOM   1111  C   SER 6 144       4.547  -4.345  16.059  0.00  0.00      C1   C
ATOM   1112  O   SER 6 144       5.093  -4.628  14.993  0.00  0.00      C1   O
ATOM   1113  CB  SER 6 144       2.634  -2.854  15.329  0.00  0.00      C1   C
ATOM   1114  OG  SER 6 144       1.434  -3.061  14.602  0.00  0.00      C1   O
ATOM   1115  N   CYS 6 145       5.234  -4.478  17.220  0.00  0.00      C1   N
ATOM   1116  CA  CYS 6 145       6.618  -4.950  17.276  0.00  0.00      C1   C
ATOM   1117  C   CYS 6 145       6.909  -6.276  16.602  0.00  0.00      C1   C
ATOM   1118  O   CYS 6 145       6.190  -7.240  16.723  0.00  0.00      C1   O
ATOM   1119  CB  CYS 6 145       7.026  -4.891  18.756  0.00  0.00      C1   C
ATOM   1120  SG  CYS 6 145       8.815  -5.110  18.924  0.00  0.00      C1   S
ATOM   1121  N   GLY 6 146       7.918  -6.338  15.703  0.00  0.00      C1   N
ATOM   1122  CA  GLY 6 146       8.065  -7.477  14.802  0.00  0.00      C1   C
ATOM   1123  C   GLY 6 146       7.265  -7.328  13.488  0.00  0.00      C1   C
ATOM   1124  O   GLY 6 146       7.422  -8.298  12.718  0.00  0.00      C1   O
ATOM   1125  N   SER 6 147       6.478  -6.271  13.118  0.00  0.00      C1   N
ATOM   1126  CA  SER 6 147       6.081  -6.018  11.730  0.00  0.00      C1   C
ATOM   1127  C   SER 6 147       7.349  -5.897  10.829  0.00  0.00      C1   C
ATOM   1128  O   SER 6 147       8.215  -5.105  11.191  0.00  0.00      C1   O
ATOM   1129  CB  SER 6 147       5.213  -4.767  11.485  0.00  0.00      C1   C
ATOM   1130  OG  SER 6 147       4.093  -4.818  12.265  0.00  0.00      C1   O
ATOM   1131  N   VAL 6 148       7.427  -6.584   9.635  0.00  0.00      C1   N
ATOM   1132  CA  VAL 6 148       8.724  -6.698   8.910  0.00  0.00      C1   C
ATOM   1133  C   VAL 6 148       8.759  -5.911   7.543  0.00  0.00      C1   C
ATOM   1134  O   VAL 6 148       7.801  -5.810   6.828  0.00  0.00      C1   O
ATOM   1135  CB  VAL 6 148       9.156  -8.118   8.755  0.00  0.00      C1   C
ATOM   1136  CG1 VAL 6 148       9.644  -8.766  10.034  0.00  0.00      C1   C
ATOM   1137  CG2 VAL 6 148       8.221  -9.069   8.117  0.00  0.00      C1   C
ATOM   1138  N   GLY 6 149       9.979  -5.422   7.231  0.00  0.00      C1   N
ATOM   1139  CA  GLY 6 149      10.398  -4.850   5.976  0.00  0.00      C1   C
ATOM   1140  C   GLY 6 149      10.946  -5.910   5.052  0.00  0.00      C1   C
ATOM   1141  O   GLY 6 149      11.786  -6.721   5.420  0.00  0.00      C1   O
ATOM   1142  N   PHE 6 150      10.554  -5.887   3.806  0.00  0.00      C1   N
ATOM   1143  CA  PHE 6 150      10.956  -6.813   2.752  0.00  0.00      C1   C
ATOM   1144  C   PHE 6 150      10.750  -6.249   1.321  0.00  0.00      C1   C
ATOM   1145  O   PHE 6 150      10.209  -5.219   1.096  0.00  0.00      C1   O
ATOM   1146  CB  PHE 6 150      10.064  -8.157   2.925  0.00  0.00      C1   C
ATOM   1147  CG  PHE 6 150       8.640  -8.004   2.469  0.00  0.00      C1   C
ATOM   1148  CD1 PHE 6 150       7.722  -7.347   3.316  0.00  0.00      C1   C
ATOM   1149  CD2 PHE 6 150       8.251  -8.607   1.262  0.00  0.00      C1   C
ATOM   1150  CE1 PHE 6 150       6.475  -7.136   2.760  0.00  0.00      C1   C
ATOM   1151  CE2 PHE 6 150       7.011  -8.252   0.636  0.00  0.00      C1   C
ATOM   1152  CZ  PHE 6 150       6.144  -7.542   1.429  0.00  0.00      C1   C
ATOM   1153  N   ASN 6 151      11.216  -7.049   0.380  0.00  0.00      C1   N
ATOM   1154  CA  ASN 6 151      11.193  -6.699  -1.050  0.00  0.00      C1   C
ATOM   1155  C   ASN 6 151      11.233  -8.024  -1.868  0.00  0.00      C1   C
ATOM   1156  O   ASN 6 151      11.724  -9.035  -1.405  0.00  0.00      C1   O
ATOM   1157  CB  ASN 6 151      12.415  -5.818  -1.431  0.00  0.00      C1   C
ATOM   1158  CG  ASN 6 151      12.300  -4.392  -1.094  0.00  0.00      C1   C
ATOM   1159  OD1 ASN 6 151      11.336  -3.699  -1.489  0.00  0.00      C1   O
ATOM   1160  ND2 ASN 6 151      13.264  -3.762  -0.429  0.00  0.00      C1   N
ATOM   1161  N   ILE 6 152      10.719  -8.000  -3.093  0.00  0.00      C1   N
ATOM   1162  CA  ILE 6 152      10.699  -9.241  -3.899  0.00  0.00      C1   C
ATOM   1163  C   ILE 6 152      11.605  -9.028  -5.132  0.00  0.00      C1   C
ATOM   1164  O   ILE 6 152      11.336  -8.192  -6.037  0.00  0.00      C1   O
ATOM   1165  CB  ILE 6 152       9.270  -9.668  -4.202  0.00  0.00      C1   C
ATOM   1166  CG1 ILE 6 152       8.626 -10.072  -2.828  0.00  0.00      C1   C
ATOM   1167  CG2 ILE 6 152       9.247 -10.785  -5.272  0.00  0.00      C1   C
ATOM   1168  CD1 ILE 6 152       7.142 -10.550  -2.996  0.00  0.00      C1   C
ATOM   1169  N   ASP 6 153      12.703  -9.829  -5.300  0.00  0.00      C1   N
ATOM   1170  CA  ASP 6 153      13.240 -10.107  -6.624  0.00  0.00      C1   C
ATOM   1171  C   ASP 6 153      13.014 -11.547  -7.138  0.00  0.00      C1   C
ATOM   1172  O   ASP 6 153      13.570 -12.472  -6.582  0.00  0.00      C1   O
ATOM   1173  CB  ASP 6 153      14.738  -9.832  -6.576  0.00  0.00      C1   C
ATOM   1174  CG  ASP 6 153      15.120  -8.515  -5.776  0.00  0.00      C1   C
ATOM   1175  OD1 ASP 6 153      15.597  -8.696  -4.638  0.00  0.00      C1   O
ATOM   1176  OD2 ASP 6 153      14.941  -7.340  -6.273  0.00  0.00      C1   O
ATOM   1177  N   TYR 6 154      12.248 -11.692  -8.267  0.00  0.00      C1   N
ATOM   1178  CA  TYR 6 154      12.041 -12.928  -9.029  0.00  0.00      C1   C
ATOM   1179  C   TYR 6 154      11.699 -14.187  -8.122  0.00  0.00      C1   C
ATOM   1180  O   TYR 6 154      12.280 -15.223  -8.121  0.00  0.00      C1   O
ATOM   1181  CB  TYR 6 154      13.261 -13.173 -10.002  0.00  0.00      C1   C
ATOM   1182  CG  TYR 6 154      13.476 -12.107 -11.079  0.00  0.00      C1   C
ATOM   1183  CD1 TYR 6 154      14.684 -11.383 -11.217  0.00  0.00      C1   C
ATOM   1184  CD2 TYR 6 154      12.343 -11.854 -11.847  0.00  0.00      C1   C
ATOM   1185  CE1 TYR 6 154      14.781 -10.480 -12.256  0.00  0.00      C1   C
ATOM   1186  CE2 TYR 6 154      12.425 -10.838 -12.805  0.00  0.00      C1   C
ATOM   1187  CZ  TYR 6 154      13.609 -10.213 -13.038  0.00  0.00      C1   C
ATOM   1188  OH  TYR 6 154      13.711  -9.311 -14.063  0.00  0.00      C1   O
ATOM   1189  N   ASP 6 155      10.776 -13.957  -7.159  0.00  0.00      C1   N
ATOM   1190  CA  ASP 6 155      10.323 -14.780  -5.936  0.00  0.00      C1   C
ATOM   1191  C   ASP 6 155      11.205 -14.780  -4.619  0.00  0.00      C1   C
ATOM   1192  O   ASP 6 155      10.780 -15.255  -3.560  0.00  0.00      C1   O
ATOM   1193  CB  ASP 6 155       9.836 -16.172  -6.307  0.00  0.00      C1   C
ATOM   1194  CG  ASP 6 155       9.056 -16.277  -7.648  0.00  0.00      C1   C
ATOM   1195  OD1 ASP 6 155       9.360 -17.071  -8.555  0.00  0.00      C1   O
ATOM   1196  OD2 ASP 6 155       8.086 -15.452  -7.797  0.00  0.00      C1   O
ATOM   1197  N   CYS 6 156      12.320 -14.173  -4.632  0.00  0.00      C1   N
ATOM   1198  CA  CYS 6 156      13.123 -14.004  -3.483  0.00  0.00      C1   C
ATOM   1199  C   CYS 6 156      12.832 -12.832  -2.571  0.00  0.00      C1   C
ATOM   1200  O   CYS 6 156      12.926 -11.646  -2.926  0.00  0.00      C1   O
ATOM   1201  CB  CYS 6 156      14.628 -14.176  -3.877  0.00  0.00      C1   C
ATOM   1202  SG  CYS 6 156      15.753 -14.142  -2.419  0.00  0.00      C1   S
ATOM   1203  N   VAL 6 157      12.479 -13.167  -1.311  0.00  0.00      C1   N
ATOM   1204  CA  VAL 6 157      12.337 -12.170  -0.325  0.00  0.00      C1   C
ATOM   1205  C   VAL 6 157      13.745 -11.745   0.087  0.00  0.00      C1   C
ATOM   1206  O   VAL 6 157      14.491 -12.506   0.789  0.00  0.00      C1   O
ATOM   1207  CB  VAL 6 157      11.446 -12.601   0.905  0.00  0.00      C1   C
ATOM   1208  CG1 VAL 6 157      11.146 -11.356   1.708  0.00  0.00      C1   C
ATOM   1209  CG2 VAL 6 157      10.087 -13.088   0.329  0.00  0.00      C1   C
ATOM   1210  N   SER 6 158      14.051 -10.509  -0.221  0.00  0.00      C1   N
ATOM   1211  CA  SER 6 158      15.023  -9.798   0.608  0.00  0.00      C1   C
ATOM   1212  C   SER 6 158      14.274  -9.407   1.901  0.00  0.00      C1   C
ATOM   1213  O   SER 6 158      13.508  -8.435   1.935  0.00  0.00      C1   O
ATOM   1214  CB  SER 6 158      15.569  -8.559  -0.128  0.00  0.00      C1   C
ATOM   1215  OG  SER 6 158      16.650  -8.817  -1.016  0.00  0.00      C1   O
ATOM   1216  N   PHE 6 159      14.575 -10.030   3.042  0.00  0.00      C1   N
ATOM   1217  CA  PHE 6 159      14.256  -9.517   4.335  0.00  0.00      C1   C
ATOM   1218  C   PHE 6 159      15.313  -8.482   4.719  0.00  0.00      C1   C
ATOM   1219  O   PHE 6 159      16.500  -8.737   4.805  0.00  0.00      C1   O
ATOM   1220  CB  PHE 6 159      14.230 -10.663   5.327  0.00  0.00      C1   C
ATOM   1221  CG  PHE 6 159      13.044 -11.543   5.241  0.00  0.00      C1   C
ATOM   1222  CD1 PHE 6 159      13.249 -12.833   4.676  0.00  0.00      C1   C
ATOM   1223  CD2 PHE 6 159      11.772 -11.119   5.652  0.00  0.00      C1   C
ATOM   1224  CE1 PHE 6 159      12.212 -13.762   4.508  0.00  0.00      C1   C
ATOM   1225  CE2 PHE 6 159      10.691 -12.010   5.458  0.00  0.00      C1   C
ATOM   1226  CZ  PHE 6 159      10.918 -13.345   4.947  0.00  0.00      C1   C
ATOM   1227  N   CYS 6 160      14.828  -7.339   5.276  0.00  0.00      C1   N
ATOM   1228  CA  CYS 6 160      15.681  -6.200   5.679  0.00  0.00      C1   C
ATOM   1229  C   CYS 6 160      15.315  -5.478   6.990  0.00  0.00      C1   C
ATOM   1230  O   CYS 6 160      16.240  -5.025   7.614  0.00  0.00      C1   O
ATOM   1231  CB  CYS 6 160      15.601  -5.217   4.512  0.00  0.00      C1   C
ATOM   1232  SG  CYS 6 160      14.077  -4.435   4.095  0.00  0.00      C1   S
ATOM   1233  N   TYR 6 161      14.109  -5.494   7.515  0.00  0.00      C1   N
ATOM   1234  CA  TYR 6 161      13.734  -4.715   8.692  0.00  0.00      C1   C
ATOM   1235  C   TYR 6 161      12.727  -5.356   9.629  0.00  0.00      C1   C
ATOM   1236  O   TYR 6 161      11.844  -6.139   9.213  0.00  0.00      C1   O
ATOM   1237  CB  TYR 6 161      13.140  -3.376   8.201  0.00  0.00      C1   C
ATOM   1238  CG  TYR 6 161      12.493  -2.375   9.173  0.00  0.00      C1   C
ATOM   1239  CD1 TYR 6 161      13.390  -1.427   9.753  0.00  0.00      C1   C
ATOM   1240  CD2 TYR 6 161      11.177  -2.489   9.634  0.00  0.00      C1   C
ATOM   1241  CE1 TYR 6 161      12.948  -0.524  10.753  0.00  0.00      C1   C
ATOM   1242  CE2 TYR 6 161      10.733  -1.563  10.658  0.00  0.00      C1   C
ATOM   1243  CZ  TYR 6 161      11.637  -0.583  11.220  0.00  0.00      C1   C
ATOM   1244  OH  TYR 6 161      11.108   0.250  12.175  0.00  0.00      C1   O
ATOM   1245  N   MET 6 162      13.000  -5.236  10.918  0.00  0.00      C1   N
ATOM   1246  CA  MET 6 162      12.132  -5.664  12.038  0.00  0.00      C1   C
ATOM   1247  C   MET 6 162      11.800  -4.389  12.921  0.00  0.00      C1   C
ATOM   1248  O   MET 6 162      12.749  -3.690  13.348  0.00  0.00      C1   O
ATOM   1249  CB  MET 6 162      12.815  -6.771  12.724  0.00  0.00      C1   C
ATOM   1250  CG  MET 6 162      11.725  -7.449  13.448  0.00  0.00      C1   C
ATOM   1251  SD  MET 6 162      12.244  -9.167  13.812  0.00  0.00      C1   S
ATOM   1252  CE  MET 6 162      10.576  -9.991  13.941  0.00  0.00      C1   C
ATOM   1253  N   HIS 6 163      10.485  -4.145  13.088  0.00  0.00      C1   N
ATOM   1254  CA  HIS 6 163      10.073  -3.158  14.084  0.00  0.00      C1   C
ATOM   1255  C   HIS 6 163      10.573  -3.520  15.468  0.00  0.00      C1   C
ATOM   1256  O   HIS 6 163      10.317  -4.624  15.873  0.00  0.00      C1   O
ATOM   1257  CB  HIS 6 163       8.517  -2.815  14.027  0.00  0.00      C1   C
ATOM   1258  CG  HIS 6 163       8.140  -1.734  14.955  0.00  0.00      C1   C
ATOM   1259  ND1 HIS 6 163       7.573  -2.091  16.259  0.00  0.00      C1   N
ATOM   1260  CD2 HIS 6 163       8.272  -0.386  14.890  0.00  0.00      C1   C
ATOM   1261  CE1 HIS 6 163       7.181  -0.937  16.773  0.00  0.00      C1   C
ATOM   1262  NE2 HIS 6 163       7.659   0.087  16.035  0.00  0.00      C1   N
ATOM   1263  N   HIS 6 164      11.198  -2.568  16.247  0.00  0.00      C1   N
ATOM   1264  CA  HIS 6 164      11.660  -2.780  17.688  0.00  0.00      C1   C
ATOM   1265  C   HIS 6 164      10.875  -1.864  18.644  0.00  0.00      C1   C
ATOM   1266  O   HIS 6 164      10.274  -2.448  19.587  0.00  0.00      C1   O
ATOM   1267  CB  HIS 6 164      13.163  -2.681  17.782  0.00  0.00      C1   C
ATOM   1268  CG  HIS 6 164      13.886  -3.992  17.617  0.00  0.00      C1   C
ATOM   1269  ND1 HIS 6 164      14.684  -4.512  18.557  0.00  0.00      C1   N
ATOM   1270  CD2 HIS 6 164      14.017  -4.688  16.482  0.00  0.00      C1   C
ATOM   1271  CE1 HIS 6 164      15.240  -5.577  17.957  0.00  0.00      C1   C
ATOM   1272  NE2 HIS 6 164      14.860  -5.669  16.696  0.00  0.00      C1   N
ATOM   1273  N   MET 6 165      10.888  -0.532  18.507  0.00  0.00      C1   N
ATOM   1274  CA  MET 6 165      10.105   0.369  19.395  0.00  0.00      C1   C
ATOM   1275  C   MET 6 165       9.858   1.784  18.919  0.00  0.00      C1   C
ATOM   1276  O   MET 6 165      10.662   2.309  18.208  0.00  0.00      C1   O
ATOM   1277  CB  MET 6 165      10.712   0.406  20.824  0.00  0.00      C1   C
ATOM   1278  CG  MET 6 165      12.140   1.006  20.857  0.00  0.00      C1   C
ATOM   1279  SD  MET 6 165      13.560  -0.047  21.012  0.00  0.00      C1   S
ATOM   1280  CE  MET 6 165      14.895   1.102  20.741  0.00  0.00      C1   C
ATOM   1281  N   GLU 6 166       8.866   2.457  19.539  0.00  0.00      C1   N
ATOM   1282  CA  GLU 6 166       8.849   3.918  19.685  0.00  0.00      C1   C
ATOM   1283  C   GLU 6 166       9.908   4.426  20.624  0.00  0.00      C1   C
ATOM   1284  O   GLU 6 166      10.234   3.798  21.643  0.00  0.00      C1   O
ATOM   1285  CB  GLU 6 166       7.462   4.457  20.205  0.00  0.00      C1   C
ATOM   1286  CG  GLU 6 166       7.157   5.873  19.776  0.00  0.00      C1   C
ATOM   1287  CD  GLU 6 166       5.886   6.398  20.505  0.00  0.00      C1   C
ATOM   1288  OE1 GLU 6 166       5.872   6.271  21.741  0.00  0.00      C1   O
ATOM   1289  OE2 GLU 6 166       4.926   6.906  19.881  0.00  0.00      C1   O
ATOM   1290  N   LEU 6 167      10.487   5.644  20.327  0.00  0.00      C1   N
ATOM   1291  CA  LEU 6 167      11.545   6.447  21.043  0.00  0.00      C1   C
ATOM   1292  C   LEU 6 167      10.969   7.660  21.712  0.00  0.00      C1   C
ATOM   1293  O   LEU 6 167       9.856   8.111  21.301  0.00  0.00      C1   O
ATOM   1294  CB  LEU 6 167      12.652   6.935  20.105  0.00  0.00      C1   C
ATOM   1295  CG  LEU 6 167      13.492   5.632  19.735  0.00  0.00      C1   C
ATOM   1296  CD1 LEU 6 167      14.487   6.028  18.591  0.00  0.00      C1   C
ATOM   1297  CD2 LEU 6 167      14.291   5.171  21.011  0.00  0.00      C1   C
ATOM   1298  N   PRO 6 168      11.687   8.244  22.733  0.00  0.00      C1   N
ATOM   1299  CA  PRO 6 168      11.151   9.296  23.577  0.00  0.00      C1   C
ATOM   1300  C   PRO 6 168      10.422  10.520  22.921  0.00  0.00      C1   C
ATOM   1301  O   PRO 6 168       9.489  11.101  23.545  0.00  0.00      C1   O
ATOM   1302  CB  PRO 6 168      12.359   9.755  24.352  0.00  0.00      C1   C
ATOM   1303  CG  PRO 6 168      13.119   8.442  24.617  0.00  0.00      C1   C
ATOM   1304  CD  PRO 6 168      12.976   7.790  23.279  0.00  0.00      C1   C
ATOM   1305  N   THR 6 169      10.899  10.955  21.773  0.00  0.00      C1   N
ATOM   1306  CA  THR 6 169      10.320  12.081  21.039  0.00  0.00      C1   C
ATOM   1307  C   THR 6 169       9.148  11.788  20.122  0.00  0.00      C1   C
ATOM   1308  O   THR 6 169       8.757  12.770  19.534  0.00  0.00      C1   O
ATOM   1309  CB  THR 6 169      11.404  12.766  20.199  0.00  0.00      C1   C
ATOM   1310  OG1 THR 6 169      12.198  11.867  19.448  0.00  0.00      C1   O
ATOM   1311  CG2 THR 6 169      12.449  13.405  21.120  0.00  0.00      C1   C
ATOM   1312  N   GLY 6 170       8.641  10.557  20.034  0.00  0.00      C1   N
ATOM   1313  CA  GLY 6 170       7.541  10.138  19.224  0.00  0.00      C1   C
ATOM   1314  C   GLY 6 170       7.703   9.224  18.032  0.00  0.00      C1   C
ATOM   1315  O   GLY 6 170       6.799   9.256  17.202  0.00  0.00      C1   O
ATOM   1316  N   VAL 6 171       8.876   8.533  17.916  0.00  0.00      C1   N
ATOM   1317  CA  VAL 6 171       9.237   7.951  16.554  0.00  0.00      C1   C
ATOM   1318  C   VAL 6 171       9.696   6.521  16.607  0.00  0.00      C1   C
ATOM   1319  O   VAL 6 171      10.369   6.153  17.578  0.00  0.00      C1   O
ATOM   1320  CB  VAL 6 171      10.218   8.953  15.859  0.00  0.00      C1   C
ATOM   1321  CG1 VAL 6 171       9.550  10.311  15.522  0.00  0.00      C1   C
ATOM   1322  CG2 VAL 6 171      11.540   9.215  16.594  0.00  0.00      C1   C
ATOM   1323  N   HIS 6 172       9.665   5.790  15.494  0.00  0.00      C1   N
ATOM   1324  CA  HIS 6 172       9.978   4.367  15.488  0.00  0.00      C1   C
ATOM   1325  C   HIS 6 172      11.390   3.934  15.120  0.00  0.00      C1   C
ATOM   1326  O   HIS 6 172      11.883   4.409  14.120  0.00  0.00      C1   O
ATOM   1327  CB  HIS 6 172       8.932   3.688  14.628  0.00  0.00      C1   C
ATOM   1328  CG  HIS 6 172       7.637   3.798  15.296  0.00  0.00      C1   C
ATOM   1329  ND1 HIS 6 172       7.220   2.959  16.355  0.00  0.00      C1   N
ATOM   1330  CD2 HIS 6 172       6.706   4.803  15.026  0.00  0.00      C1   C
ATOM   1331  CE1 HIS 6 172       6.118   3.596  16.821  0.00  0.00      C1   C
ATOM   1332  NE2 HIS 6 172       5.749   4.637  16.016  0.00  0.00      C1   N
ATOM   1333  N   ALA 6 173      11.959   3.090  15.945  0.00  0.00      C1   N
ATOM   1334  CA  ALA 6 173      13.231   2.452  15.621  0.00  0.00      C1   C
ATOM   1335  C   ALA 6 173      13.102   0.923  15.332  0.00  0.00      C1   C
ATOM   1336  O   ALA 6 173      12.245   0.278  15.820  0.00  0.00      C1   O
ATOM   1337  CB  ALA 6 173      14.297   2.842  16.621  0.00  0.00      C1   C
ATOM   1338  N   GLY 6 174      14.069   0.364  14.597  0.00  0.00      C1   N
ATOM   1339  CA  GLY 6 174      14.191  -1.033  14.224  0.00  0.00      C1   C
ATOM   1340  C   GLY 6 174      15.554  -1.493  13.754  0.00  0.00      C1   C
ATOM   1341  O   GLY 6 174      16.496  -0.714  13.513  0.00  0.00      C1   O
ATOM   1342  N   THR 6 175      15.561  -2.847  13.528  0.00  0.00      C1   N
ATOM   1343  CA  THR 6 175      16.745  -3.569  13.150  0.00  0.00      C1   C
ATOM   1344  C   THR 6 175      16.679  -4.198  11.766  0.00  0.00      C1   C
ATOM   1345  O   THR 6 175      15.630  -4.246  11.176  0.00  0.00      C1   O
ATOM   1346  CB  THR 6 175      17.063  -4.750  14.084  0.00  0.00      C1   C
ATOM   1347  OG1 THR 6 175      16.051  -5.780  14.196  0.00  0.00      C1   O
ATOM   1348  CG2 THR 6 175      17.416  -4.237  15.431  0.00  0.00      C1   C
ATOM   1349  N   ASP 6 176      17.758  -4.754  11.275  0.00  0.00      C1   N
ATOM   1350  CA  ASP 6 176      17.714  -5.800  10.264  0.00  0.00      C1   C
ATOM   1351  C   ASP 6 176      17.288  -7.156  10.851  0.00  0.00      C1   C
ATOM   1352  O   ASP 6 176      17.131  -7.316  12.061  0.00  0.00      C1   O
ATOM   1353  CB  ASP 6 176      18.994  -5.848   9.411  0.00  0.00      C1   C
ATOM   1354  CG  ASP 6 176      20.284  -6.038  10.244  0.00  0.00      C1   C
ATOM   1355  OD1 ASP 6 176      21.393  -5.781   9.662  0.00  0.00      C1   O
ATOM   1356  OD2 ASP 6 176      20.160  -6.499  11.400  0.00  0.00      C1   O
ATOM   1357  N   LEU 6 177      17.173  -8.225  10.073  0.00  0.00      C1   N
ATOM   1358  CA  LEU 6 177      17.048  -9.479  10.609  0.00  0.00      C1   C
ATOM   1359  C   LEU 6 177      18.387 -10.062  11.094  0.00  0.00      C1   C
ATOM   1360  O   LEU 6 177      18.346 -10.954  11.935  0.00  0.00      C1   O
ATOM   1361  CB  LEU 6 177      16.179 -10.462   9.706  0.00  0.00      C1   C
ATOM   1362  CG  LEU 6 177      14.671 -10.379   9.815  0.00  0.00      C1   C
ATOM   1363  CD1 LEU 6 177      14.272 -10.545  11.328  0.00  0.00      C1   C
ATOM   1364  CD2 LEU 6 177      14.088  -9.083   9.409  0.00  0.00      C1   C
ATOM   1365  N   GLU 6 178      19.608  -9.544  10.731  0.00  0.00      C1   N
ATOM   1366  CA  GLU 6 178      20.927  -9.970  11.347  0.00  0.00      C1   C
ATOM   1367  C   GLU 6 178      21.257  -9.328  12.702  0.00  0.00      C1   C
ATOM   1368  O   GLU 6 178      22.322  -9.502  13.175  0.00  0.00      C1   O
ATOM   1369  CB  GLU 6 178      22.151 -10.025  10.408  0.00  0.00      C1   C
ATOM   1370  CG  GLU 6 178      21.892 -10.826   9.126  0.00  0.00      C1   C
ATOM   1371  CD  GLU 6 178      23.212 -10.951   8.411  0.00  0.00      C1   C
ATOM   1372  OE1 GLU 6 178      23.861 -10.007   7.932  0.00  0.00      C1   O
ATOM   1373  OE2 GLU 6 178      23.808 -12.032   8.437  0.00  0.00      C1   O
ATOM   1374  N   GLY 6 179      20.224  -8.669  13.270  0.00  0.00      C1   N
ATOM   1375  CA  GLY 6 179      20.220  -8.176  14.647  0.00  0.00      C1   C
ATOM   1376  C   GLY 6 179      20.692  -6.765  14.927  0.00  0.00      C1   C
ATOM   1377  O   GLY 6 179      20.905  -6.361  16.076  0.00  0.00      C1   O
ATOM   1378  N   ASN 6 180      20.911  -5.902  13.941  0.00  0.00      C1   N
ATOM   1379  CA  ASN 6 180      21.465  -4.588  14.129  0.00  0.00      C1   C
ATOM   1380  C   ASN 6 180      20.583  -3.329  13.764  0.00  0.00      C1   C
ATOM   1381  O   ASN 6 180      20.133  -3.406  12.667  0.00  0.00      C1   O
ATOM   1382  CB  ASN 6 180      22.959  -4.462  13.661  0.00  0.00      C1   C
ATOM   1383  CG  ASN 6 180      23.773  -5.566  14.363  0.00  0.00      C1   C
ATOM   1384  ND2 ASN 6 180      24.117  -6.594  13.630  0.00  0.00      C1   N
ATOM   1385  OD1 ASN 6 180      24.040  -5.623  15.541  0.00  0.00      C1   O
ATOM   1386  N   PHE 6 181      20.522  -2.323  14.665  0.00  0.00      C1   N
ATOM   1387  CA  PHE 6 181      19.579  -1.245  14.385  0.00  0.00      C1   C
ATOM   1388  C   PHE 6 181      19.952  -0.549  13.055  0.00  0.00      C1   C
ATOM   1389  O   PHE 6 181      21.085  -0.437  12.640  0.00  0.00      C1   O
ATOM   1390  CB  PHE 6 181      19.397  -0.252  15.618  0.00  0.00      C1   C
ATOM   1391  CG  PHE 6 181      18.267  -0.699  16.535  0.00  0.00      C1   C
ATOM   1392  CD1 PHE 6 181      18.510  -1.706  17.477  0.00  0.00      C1   C
ATOM   1393  CD2 PHE 6 181      17.091   0.078  16.568  0.00  0.00      C1   C
ATOM   1394  CE1 PHE 6 181      17.552  -1.941  18.459  0.00  0.00      C1   C
ATOM   1395  CE2 PHE 6 181      16.102  -0.285  17.459  0.00  0.00      C1   C
ATOM   1396  CZ  PHE 6 181      16.368  -1.200  18.498  0.00  0.00      C1   C
ATOM   1397  N   TYR 6 182      19.004   0.054  12.411  0.00  0.00      C1   N
ATOM   1398  CA  TYR 6 182      19.277   1.199  11.518  0.00  0.00      C1   C
ATOM   1399  C   TYR 6 182      19.286   2.444  12.430  0.00  0.00      C1   C
ATOM   1400  O   TYR 6 182      18.560   2.494  13.448  0.00  0.00      C1   O
ATOM   1401  CB  TYR 6 182      18.290   1.366  10.382  0.00  0.00      C1   C
ATOM   1402  CG  TYR 6 182      18.264   0.145   9.452  0.00  0.00      C1   C
ATOM   1403  CD1 TYR 6 182      19.076   0.119   8.284  0.00  0.00      C1   C
ATOM   1404  CD2 TYR 6 182      17.346  -0.905   9.613  0.00  0.00      C1   C
ATOM   1405  CE1 TYR 6 182      19.009  -0.955   7.382  0.00  0.00      C1   C
ATOM   1406  CE2 TYR 6 182      17.261  -1.963   8.717  0.00  0.00      C1   C
ATOM   1407  CZ  TYR 6 182      18.058  -2.018   7.595  0.00  0.00      C1   C
ATOM   1408  OH  TYR 6 182      17.954  -3.032   6.701  0.00  0.00      C1   O
ATOM   1409  N   GLY 6 183      20.215   3.374  12.136  0.00  0.00      C1   N
ATOM   1410  CA  GLY 6 183      20.450   4.516  12.888  0.00  0.00      C1   C
ATOM   1411  C   GLY 6 183      21.163   4.299  14.204  0.00  0.00      C1   C
ATOM   1412  O   GLY 6 183      21.518   3.161  14.594  0.00  0.00      C1   O
ATOM   1413  N   PRO 6 184      21.505   5.330  14.959  0.00  0.00      C1   N
ATOM   1414  CA  PRO 6 184      22.354   5.290  16.138  0.00  0.00      C1   C
ATOM   1415  C   PRO 6 184      21.641   4.609  17.319  0.00  0.00      C1   C
ATOM   1416  O   PRO 6 184      22.050   4.744  18.468  0.00  0.00      C1   O
ATOM   1417  CB  PRO 6 184      22.683   6.693  16.383  0.00  0.00      C1   C
ATOM   1418  CG  PRO 6 184      21.518   7.507  15.952  0.00  0.00      C1   C
ATOM   1419  CD  PRO 6 184      21.101   6.730  14.719  0.00  0.00      C1   C
ATOM   1420  N   PHE 6 185      20.603   3.851  17.172  0.00  0.00      C1   N
ATOM   1421  CA  PHE 6 185      19.652   3.483  18.218  0.00  0.00      C1   C
ATOM   1422  C   PHE 6 185      19.962   2.134  18.918  0.00  0.00      C1   C
ATOM   1423  O   PHE 6 185      20.664   1.329  18.374  0.00  0.00      C1   O
ATOM   1424  CB  PHE 6 185      18.249   3.550  17.636  0.00  0.00      C1   C
ATOM   1425  CG  PHE 6 185      17.865   4.866  16.865  0.00  0.00      C1   C
ATOM   1426  CD1 PHE 6 185      17.231   4.876  15.678  0.00  0.00      C1   C
ATOM   1427  CD2 PHE 6 185      18.054   6.064  17.565  0.00  0.00      C1   C
ATOM   1428  CE1 PHE 6 185      16.936   6.074  15.049  0.00  0.00      C1   C
ATOM   1429  CE2 PHE 6 185      17.654   7.240  17.060  0.00  0.00      C1   C
ATOM   1430  CZ  PHE 6 185      17.085   7.257  15.777  0.00  0.00      C1   C
ATOM   1431  N   VAL 6 186      19.405   1.971  20.103  0.00  0.00      C1   N
ATOM   1432  CA  VAL 6 186      19.737   0.859  21.033  0.00  0.00      C1   C
ATOM   1433  C   VAL 6 186      18.474   0.338  21.772  0.00  0.00      C1   C
ATOM   1434  O   VAL 6 186      17.619   1.141  22.201  0.00  0.00      C1   O
ATOM   1435  CB  VAL 6 186      20.984   1.065  21.931  0.00  0.00      C1   C
ATOM   1436  CG1 VAL 6 186      22.268   0.878  21.190  0.00  0.00      C1   C
ATOM   1437  CG2 VAL 6 186      20.966   2.494  22.434  0.00  0.00      C1   C
ATOM   1438  N   ASP 6 187      18.495  -0.988  22.098  0.00  0.00      C1   N
ATOM   1439  CA  ASP 6 187      17.507  -1.660  22.965  0.00  0.00      C1   C
ATOM   1440  C   ASP 6 187      17.872  -1.430  24.442  0.00  0.00      C1   C
ATOM   1441  O   ASP 6 187      18.115  -2.423  25.136  0.00  0.00      C1   O
ATOM   1442  CB  ASP 6 187      17.127  -3.059  22.633  0.00  0.00      C1   C
ATOM   1443  CG  ASP 6 187      18.253  -4.109  22.444  0.00  0.00      C1   C
ATOM   1444  OD1 ASP 6 187      19.445  -3.705  22.601  0.00  0.00      C1   O
ATOM   1445  OD2 ASP 6 187      17.881  -5.220  21.977  0.00  0.00      C1   O
ATOM   1446  N   ARG 6 188      17.924  -0.193  24.880  0.00  0.00      C1   N
ATOM   1447  CA  ARG 6 188      18.001   0.278  26.272  0.00  0.00      C1   C
ATOM   1448  C   ARG 6 188      17.306   1.720  26.449  0.00  0.00      C1   C
ATOM   1449  O   ARG 6 188      16.895   2.281  25.429  0.00  0.00      C1   O
ATOM   1450  CB  ARG 6 188      19.441   0.382  26.724  0.00  0.00      C1   C
ATOM   1451  CG  ARG 6 188      20.334   1.315  25.952  0.00  0.00      C1   C
ATOM   1452  CD  ARG 6 188      21.772   0.949  26.172  0.00  0.00      C1   C
ATOM   1453  NE  ARG 6 188      22.296  -0.212  25.440  0.00  0.00      C1   N
ATOM   1454  CZ  ARG 6 188      23.573  -0.477  25.335  0.00  0.00      C1   C
ATOM   1455  NH1 ARG 6 188      24.467   0.131  26.105  0.00  0.00      C1   N
ATOM   1456  NH2 ARG 6 188      24.012  -1.513  24.751  0.00  0.00      C1   N
ATOM   1457  N   GLN 6 189      17.130   2.169  27.698  0.00  0.00      C1   N
ATOM   1458  CA  GLN 6 189      16.573   3.444  28.037  0.00  0.00      C1   C
ATOM   1459  C   GLN 6 189      17.699   4.420  28.307  0.00  0.00      C1   C
ATOM   1460  O   GLN 6 189      18.607   4.184  29.155  0.00  0.00      C1   O
ATOM   1461  CB  GLN 6 189      15.708   3.355  29.278  0.00  0.00      C1   C
ATOM   1462  CG  GLN 6 189      14.431   2.626  28.911  0.00  0.00      C1   C
ATOM   1463  CD  GLN 6 189      13.290   2.385  29.947  0.00  0.00      C1   C
ATOM   1464  NE2 GLN 6 189      12.334   1.575  29.671  0.00  0.00      C1   N
ATOM   1465  OE1 GLN 6 189      13.336   2.786  31.111  0.00  0.00      C1   O
ATOM   1466  N   THR 6 190      17.640   5.545  27.604  0.00  0.00      C1   N
ATOM   1467  CA  THR 6 190      18.595   6.599  27.352  0.00  0.00      C1   C
ATOM   1468  C   THR 6 190      18.072   7.675  26.389  0.00  0.00      C1   C
ATOM   1469  O   THR 6 190      17.058   7.543  25.663  0.00  0.00      C1   O
ATOM   1470  CB  THR 6 190      19.887   5.977  26.754  0.00  0.00      C1   C
ATOM   1471  OG1 THR 6 190      20.942   6.862  26.766  0.00  0.00      C1   O
ATOM   1472  CG2 THR 6 190      19.744   5.460  25.256  0.00  0.00      C1   C
ATOM   1473  N   ALA 6 191      18.754   8.862  26.546  0.00  0.00      C1   N
ATOM   1474  CA  ALA 6 191      18.733   9.870  25.550  0.00  0.00      C1   C
ATOM   1475  C   ALA 6 191      19.340   9.427  24.208  0.00  0.00      C1   C
ATOM   1476  O   ALA 6 191      20.554   9.354  24.116  0.00  0.00      C1   O
ATOM   1477  CB  ALA 6 191      19.298  11.155  26.034  0.00  0.00      C1   C
ATOM   1478  N   GLN 6 192      18.530   9.153  23.164  0.00  0.00      C1   N
ATOM   1479  CA  GLN 6 192      18.963   8.806  21.875  0.00  0.00      C1   C
ATOM   1480  C   GLN 6 192      18.113   9.485  20.764  0.00  0.00      C1   C
ATOM   1481  O   GLN 6 192      16.885   9.774  20.934  0.00  0.00      C1   O
ATOM   1482  CB  GLN 6 192      19.030   7.320  21.658  0.00  0.00      C1   C
ATOM   1483  CG  GLN 6 192      17.728   6.532  21.703  0.00  0.00      C1   C
ATOM   1484  CD  GLN 6 192      18.015   5.048  21.745  0.00  0.00      C1   C
ATOM   1485  OE1 GLN 6 192      18.986   4.565  21.052  0.00  0.00      C1   O
ATOM   1486  NE2 GLN 6 192      17.238   4.279  22.493  0.00  0.00      C1   N
ATOM   1487  N   ALA 6 193      18.769   9.902  19.707  0.00  0.00      C1   N
ATOM   1488  CA  ALA 6 193      18.264  10.984  18.899  0.00  0.00      C1   C
ATOM   1489  C   ALA 6 193      18.498  10.701  17.371  0.00  0.00      C1   C
ATOM   1490  O   ALA 6 193      19.567  10.256  16.928  0.00  0.00      C1   O
ATOM   1491  CB  ALA 6 193      19.011  12.273  19.331  0.00  0.00      C1   C
ATOM   1492  N   ALA 6 194      17.477  10.973  16.629  0.00  0.00      C1   N
ATOM   1493  CA  ALA 6 194      17.313  10.881  15.154  0.00  0.00      C1   C
ATOM   1494  C   ALA 6 194      18.347  11.754  14.356  0.00  0.00      C1   C
ATOM   1495  O   ALA 6 194      18.719  12.798  14.862  0.00  0.00      C1   O
ATOM   1496  CB  ALA 6 194      15.903  11.283  14.746  0.00  0.00      C1   C
ATOM   1497  N   GLY 6 195      18.563  11.434  13.102  0.00  0.00      C1   N
ATOM   1498  CA  GLY 6 195      19.131  12.326  12.109  0.00  0.00      C1   C
ATOM   1499  C   GLY 6 195      18.058  13.219  11.381  0.00  0.00      C1   C
ATOM   1500  O   GLY 6 195      16.910  13.188  11.833  0.00  0.00      C1   O
ATOM   1501  N   THR 6 196      18.504  14.034  10.414  0.00  0.00      C1   N
ATOM   1502  CA  THR 6 196      17.588  15.047   9.857  0.00  0.00      C1   C
ATOM   1503  C   THR 6 196      16.694  14.533   8.744  0.00  0.00      C1   C
ATOM   1504  O   THR 6 196      16.951  13.524   8.023  0.00  0.00      C1   O
ATOM   1505  CB  THR 6 196      18.261  16.321   9.527  0.00  0.00      C1   C
ATOM   1506  OG1 THR 6 196      19.429  16.219   8.802  0.00  0.00      C1   O
ATOM   1507  CG2 THR 6 196      18.666  17.244  10.633  0.00  0.00      C1   C
ATOM   1508  N   ASP 6 197      15.614  15.161   8.500  0.00  0.00      C1   N
ATOM   1509  CA  ASP 6 197      14.520  14.741   7.623  0.00  0.00      C1   C
ATOM   1510  C   ASP 6 197      14.891  15.118   6.127  0.00  0.00      C1   C
ATOM   1511  O   ASP 6 197      13.986  15.629   5.466  0.00  0.00      C1   O
ATOM   1512  CB  ASP 6 197      13.125  15.240   8.196  0.00  0.00      C1   C
ATOM   1513  CG  ASP 6 197      12.835  14.858   9.635  0.00  0.00      C1   C
ATOM   1514  OD1 ASP 6 197      12.056  15.557  10.283  0.00  0.00      C1   O
ATOM   1515  OD2 ASP 6 197      13.317  13.797  10.128  0.00  0.00      C1   O
ATOM   1516  N   THR 6 198      16.144  14.907   5.738  0.00  0.00      C1   N
ATOM   1517  CA  THR 6 198      16.555  15.392   4.451  0.00  0.00      C1   C
ATOM   1518  C   THR 6 198      15.909  14.670   3.275  0.00  0.00      C1   C
ATOM   1519  O   THR 6 198      15.886  13.409   3.204  0.00  0.00      C1   O
ATOM   1520  CB  THR 6 198      18.101  15.537   4.433  0.00  0.00      C1   C
ATOM   1521  OG1 THR 6 198      18.724  14.501   5.137  0.00  0.00      C1   O
ATOM   1522  CG2 THR 6 198      18.556  16.873   4.964  0.00  0.00      C1   C
ATOM   1523  N   THR 6 199      15.213  15.378   2.404  0.00  0.00      C1   N
ATOM   1524  CA  THR 6 199      14.628  14.907   1.184  0.00  0.00      C1   C
ATOM   1525  C   THR 6 199      15.625  14.193   0.254  0.00  0.00      C1   C
ATOM   1526  O   THR 6 199      16.819  14.251   0.509  0.00  0.00      C1   O
ATOM   1527  CB  THR 6 199      14.028  16.054   0.499  0.00  0.00      C1   C
ATOM   1528  OG1 THR 6 199      14.798  17.301   0.638  0.00  0.00      C1   O
ATOM   1529  CG2 THR 6 199      12.760  16.386   1.184  0.00  0.00      C1   C
ATOM   1530  N   ILE 6 200      15.133  13.437  -0.725  0.00  0.00      C1   N
ATOM   1531  CA  ILE 6 200      15.989  12.749  -1.615  0.00  0.00      C1   C
ATOM   1532  C   ILE 6 200      15.709  13.210  -3.094  0.00  0.00      C1   C
ATOM   1533  O   ILE 6 200      14.690  12.965  -3.720  0.00  0.00      C1   O
ATOM   1534  CB  ILE 6 200      15.947  11.220  -1.456  0.00  0.00      C1   C
ATOM   1535  CG1 ILE 6 200      16.621  10.837  -0.132  0.00  0.00      C1   C
ATOM   1536  CG2 ILE 6 200      16.672  10.461  -2.673  0.00  0.00      C1   C
ATOM   1537  CD1 ILE 6 200      15.667  10.764   1.005  0.00  0.00      C1   C
ATOM   1538  N   THR 6 201      16.620  13.997  -3.620  0.00  0.00      C1   N
ATOM   1539  CA  THR 6 201      16.646  14.691  -4.950  0.00  0.00      C1   C
ATOM   1540  C   THR 6 201      16.377  13.713  -6.080  0.00  0.00      C1   C
ATOM   1541  O   THR 6 201      15.599  14.005  -7.007  0.00  0.00      C1   O
ATOM   1542  CB  THR 6 201      17.971  15.403  -5.132  0.00  0.00      C1   C
ATOM   1543  OG1 THR 6 201      18.714  15.593  -3.990  0.00  0.00      C1   O
ATOM   1544  CG2 THR 6 201      17.746  16.738  -5.740  0.00  0.00      C1   C
ATOM   1545  N   VAL 6 202      17.078  12.588  -6.162  0.00  0.00      C1   N
ATOM   1546  CA  VAL 6 202      16.815  11.606  -7.189  0.00  0.00      C1   C
ATOM   1547  C   VAL 6 202      15.458  11.040  -7.127  0.00  0.00      C1   C
ATOM   1548  O   VAL 6 202      14.952  10.741  -8.178  0.00  0.00      C1   O
ATOM   1549  CB  VAL 6 202      17.918  10.539  -7.395  0.00  0.00      C1   C
ATOM   1550  CG1 VAL 6 202      19.214  11.228  -7.806  0.00  0.00      C1   C
ATOM   1551  CG2 VAL 6 202      18.055   9.590  -6.219  0.00  0.00      C1   C
ATOM   1552  N   ASN 6 203      14.923  10.783  -5.937  0.00  0.00      C1   N
ATOM   1553  CA  ASN 6 203      13.483  10.409  -5.787  0.00  0.00      C1   C
ATOM   1554  C   ASN 6 203      12.576  11.495  -6.292  0.00  0.00      C1   C
ATOM   1555  O   ASN 6 203      11.533  11.076  -6.796  0.00  0.00      C1   O
ATOM   1556  CB  ASN 6 203      13.257   9.956  -4.286  0.00  0.00      C1   C
ATOM   1557  CG  ASN 6 203      13.896   8.577  -3.928  0.00  0.00      C1   C
ATOM   1558  OD1 ASN 6 203      14.788   8.037  -4.479  0.00  0.00      C1   O
ATOM   1559  ND2 ASN 6 203      13.430   8.026  -2.799  0.00  0.00      C1   N
ATOM   1560  N   VAL 6 204      12.850  12.827  -6.169  0.00  0.00      C1   N
ATOM   1561  CA  VAL 6 204      11.982  13.908  -6.689  0.00  0.00      C1   C
ATOM   1562  C   VAL 6 204      12.041  13.931  -8.205  0.00  0.00      C1   C
ATOM   1563  O   VAL 6 204      11.043  13.932  -8.868  0.00  0.00      C1   O
ATOM   1564  CB  VAL 6 204      12.027  15.190  -5.977  0.00  0.00      C1   C
ATOM   1565  CG1 VAL 6 204      10.885  16.141  -6.474  0.00  0.00      C1   C
ATOM   1566  CG2 VAL 6 204      11.882  15.009  -4.445  0.00  0.00      C1   C
ATOM   1567  N   LEU 6 205      13.282  13.917  -8.691  0.00  0.00      C1   N
ATOM   1568  CA  LEU 6 205      13.538  13.566 -10.082  0.00  0.00      C1   C
ATOM   1569  C   LEU 6 205      12.704  12.411 -10.618  0.00  0.00      C1   C
ATOM   1570  O   LEU 6 205      12.062  12.524 -11.690  0.00  0.00      C1   O
ATOM   1571  CB  LEU 6 205      15.044  13.444 -10.532  0.00  0.00      C1   C
ATOM   1572  CG  LEU 6 205      15.667  14.879 -10.503  0.00  0.00      C1   C
ATOM   1573  CD1 LEU 6 205      17.221  14.822 -10.688  0.00  0.00      C1   C
ATOM   1574  CD2 LEU 6 205      15.079  15.638 -11.675  0.00  0.00      C1   C
ATOM   1575  N   ALA 6 206      12.761  11.244  -9.858  0.00  0.00      C1   N
ATOM   1576  CA  ALA 6 206      11.928  10.115 -10.288  0.00  0.00      C1   C
ATOM   1577  C   ALA 6 206      10.408  10.310 -10.236  0.00  0.00      C1   C
ATOM   1578  O   ALA 6 206       9.744   9.812 -11.153  0.00  0.00      C1   O
ATOM   1579  CB  ALA 6 206      12.498   8.866  -9.621  0.00  0.00      C1   C
ATOM   1580  N   TRP 6 207       9.821  11.113  -9.301  0.00  0.00      C1   N
ATOM   1581  CA  TRP 6 207       8.459  11.544  -9.242  0.00  0.00      C1   C
ATOM   1582  C   TRP 6 207       7.988  12.400 -10.464  0.00  0.00      C1   C
ATOM   1583  O   TRP 6 207       6.971  11.997 -11.010  0.00  0.00      C1   O
ATOM   1584  CB  TRP 6 207       8.278  12.120  -7.831  0.00  0.00      C1   C
ATOM   1585  CG  TRP 6 207       7.034  13.029  -7.451  0.00  0.00      C1   C
ATOM   1586  CD1 TRP 6 207       5.881  12.572  -6.964  0.00  0.00      C1   C
ATOM   1587  CD2 TRP 6 207       7.025  14.489  -7.331  0.00  0.00      C1   C
ATOM   1588  NE1 TRP 6 207       5.105  13.665  -6.557  0.00  0.00      C1   N
ATOM   1589  CE2 TRP 6 207       5.752  14.849  -6.809  0.00  0.00      C1   C
ATOM   1590  CE3 TRP 6 207       7.833  15.539  -7.792  0.00  0.00      C1   C
ATOM   1591  CZ2 TRP 6 207       5.346  16.164  -6.571  0.00  0.00      C1   C
ATOM   1592  CZ3 TRP 6 207       7.442  16.851  -7.644  0.00  0.00      C1   C
ATOM   1593  CH2 TRP 6 207       6.207  17.172  -7.060  0.00  0.00      C1   C
ATOM   1594  N   LEU 6 208       8.655  13.487 -10.898  0.00  0.00      C1   N
ATOM   1595  CA  LEU 6 208       8.477  14.007 -12.244  0.00  0.00      C1   C
ATOM   1596  C   LEU 6 208       8.606  13.013 -13.442  0.00  0.00      C1   C
ATOM   1597  O   LEU 6 208       7.644  12.965 -14.232  0.00  0.00      C1   O
ATOM   1598  CB  LEU 6 208       9.534  15.095 -12.561  0.00  0.00      C1   C
ATOM   1599  CG  LEU 6 208       9.627  16.279 -11.569  0.00  0.00      C1   C
ATOM   1600  CD1 LEU 6 208      10.588  17.327 -12.100  0.00  0.00      C1   C
ATOM   1601  CD2 LEU 6 208       8.239  16.869 -11.361  0.00  0.00      C1   C
ATOM   1602  N   TYR 6 209       9.694  12.242 -13.634  0.00  0.00      C1   N
ATOM   1603  CA  TYR 6 209       9.810  11.229 -14.728  0.00  0.00      C1   C
ATOM   1604  C   TYR 6 209       8.618  10.210 -14.759  0.00  0.00      C1   C
ATOM   1605  O   TYR 6 209       8.167   9.845 -15.796  0.00  0.00      C1   O
ATOM   1606  CB  TYR 6 209      11.188  10.543 -14.547  0.00  0.00      C1   C
ATOM   1607  CG  TYR 6 209      12.348  11.305 -15.259  0.00  0.00      C1   C
ATOM   1608  CD1 TYR 6 209      12.273  11.553 -16.651  0.00  0.00      C1   C
ATOM   1609  CD2 TYR 6 209      13.494  11.770 -14.510  0.00  0.00      C1   C
ATOM   1610  CE1 TYR 6 209      13.350  12.243 -17.302  0.00  0.00      C1   C
ATOM   1611  CE2 TYR 6 209      14.439  12.569 -15.254  0.00  0.00      C1   C
ATOM   1612  CZ  TYR 6 209      14.361  12.829 -16.608  0.00  0.00      C1   C
ATOM   1613  OH  TYR 6 209      15.371  13.558 -17.207  0.00  0.00      C1   O
ATOM   1614  N   ALA 6 210       8.116   9.877 -13.572  0.00  0.00      C1   N
ATOM   1615  CA  ALA 6 210       6.897   9.073 -13.493  0.00  0.00      C1   C
ATOM   1616  C   ALA 6 210       5.639   9.877 -13.831  0.00  0.00      C1   C
ATOM   1617  O   ALA 6 210       4.760   9.201 -14.443  0.00  0.00      C1   O
ATOM   1618  CB  ALA 6 210       6.851   8.424 -12.116  0.00  0.00      C1   C
ATOM   1619  N   ALA 6 211       5.401  11.129 -13.478  0.00  0.00      C1   N
ATOM   1620  CA  ALA 6 211       4.355  11.989 -13.965  0.00  0.00      C1   C
ATOM   1621  C   ALA 6 211       4.402  12.176 -15.511  0.00  0.00      C1   C
ATOM   1622  O   ALA 6 211       3.322  12.265 -16.148  0.00  0.00      C1   O
ATOM   1623  CB  ALA 6 211       4.568  13.270 -13.133  0.00  0.00      C1   C
ATOM   1624  N   VAL 6 212       5.627  12.163 -16.083  0.00  0.00      C1   N
ATOM   1625  CA  VAL 6 212       5.866  12.123 -17.529  0.00  0.00      C1   C
ATOM   1626  C   VAL 6 212       5.599  10.738 -18.126  0.00  0.00      C1   C
ATOM   1627  O   VAL 6 212       4.854  10.768 -19.080  0.00  0.00      C1   O
ATOM   1628  CB  VAL 6 212       7.340  12.542 -17.690  0.00  0.00      C1   C
ATOM   1629  CG1 VAL 6 212       7.916  12.318 -19.080  0.00  0.00      C1   C
ATOM   1630  CG2 VAL 6 212       7.481  14.090 -17.573  0.00  0.00      C1   C
ATOM   1631  N   ILE 6 213       5.998   9.547 -17.632  0.00  0.00      C1   N
ATOM   1632  CA  ILE 6 213       5.361   8.242 -18.080  0.00  0.00      C1   C
ATOM   1633  C   ILE 6 213       3.823   8.240 -17.940  0.00  0.00      C1   C
ATOM   1634  O   ILE 6 213       3.089   7.712 -18.770  0.00  0.00      C1   O
ATOM   1635  CB  ILE 6 213       6.124   7.032 -17.439  0.00  0.00      C1   C
ATOM   1636  CG1 ILE 6 213       7.613   6.989 -17.903  0.00  0.00      C1   C
ATOM   1637  CG2 ILE 6 213       5.439   5.653 -17.834  0.00  0.00      C1   C
ATOM   1638  CD1 ILE 6 213       8.465   6.034 -17.089  0.00  0.00      C1   C
ATOM   1639  N   ASN 6 214       3.212   8.893 -16.902  0.00  0.00      C1   N
ATOM   1640  CA  ASN 6 214       1.730   9.063 -16.812  0.00  0.00      C1   C
ATOM   1641  C   ASN 6 214       1.137  10.095 -17.881  0.00  0.00      C1   C
ATOM   1642  O   ASN 6 214      -0.071   9.981 -18.102  0.00  0.00      C1   O
ATOM   1643  CB  ASN 6 214       1.289   9.374 -15.395  0.00  0.00      C1   C
ATOM   1644  CG  ASN 6 214       1.274   8.106 -14.517  0.00  0.00      C1   C
ATOM   1645  OD1 ASN 6 214       0.313   7.380 -14.482  0.00  0.00      C1   O
ATOM   1646  ND2 ASN 6 214       2.329   7.888 -13.696  0.00  0.00      C1   N
ATOM   1647  N   GLY 6 215       1.969  10.851 -18.588  0.00  0.00      C1   N
ATOM   1648  CA  GLY 6 215       1.468  11.706 -19.731  0.00  0.00      C1   C
ATOM   1649  C   GLY 6 215       1.420  13.223 -19.376  0.00  0.00      C1   C
ATOM   1650  O   GLY 6 215       0.854  14.024 -20.144  0.00  0.00      C1   O
ATOM   1651  N   ASP 6 216       1.965  13.699 -18.301  0.00  0.00      C1   N
ATOM   1652  CA  ASP 6 216       1.945  15.083 -17.870  0.00  0.00      C1   C
ATOM   1653  C   ASP 6 216       3.179  15.876 -18.292  0.00  0.00      C1   C
ATOM   1654  O   ASP 6 216       4.309  15.389 -18.422  0.00  0.00      C1   O
ATOM   1655  CB  ASP 6 216       1.736  15.212 -16.370  0.00  0.00      C1   C
ATOM   1656  CG  ASP 6 216       0.546  14.589 -15.696  0.00  0.00      C1   C
ATOM   1657  OD1 ASP 6 216       0.346  14.863 -14.452  0.00  0.00      C1   O
ATOM   1658  OD2 ASP 6 216      -0.396  14.127 -16.389  0.00  0.00      C1   O
ATOM   1659  N   ARG 6 217       3.060  17.196 -18.554  0.00  0.00      C1   N
ATOM   1660  CA  ARG 6 217       3.923  18.062 -19.257  0.00  0.00      C1   C
ATOM   1661  C   ARG 6 217       3.734  19.548 -18.888  0.00  0.00      C1   C
ATOM   1662  O   ARG 6 217       4.631  20.351 -19.233  0.00  0.00      C1   O
ATOM   1663  CB  ARG 6 217       3.642  18.021 -20.757  0.00  0.00      C1   C
ATOM   1664  CG  ARG 6 217       3.899  16.627 -21.401  0.00  0.00      C1   C
ATOM   1665  CD  ARG 6 217       5.369  16.162 -21.299  0.00  0.00      C1   C
ATOM   1666  NE  ARG 6 217       5.569  14.819 -21.985  0.00  0.00      C1   N
ATOM   1667  CZ  ARG 6 217       5.409  13.642 -21.441  0.00  0.00      C1   C
ATOM   1668  NH1 ARG 6 217       5.758  12.590 -22.107  0.00  0.00      C1   N
ATOM   1669  NH2 ARG 6 217       4.830  13.448 -20.270  0.00  0.00      C1   N
ATOM   1670  N   TRP 6 218       2.658  19.991 -18.195  0.00  0.00      C1   N
ATOM   1671  CA  TRP 6 218       2.525  21.343 -17.686  0.00  0.00      C1   C
ATOM   1672  C   TRP 6 218       3.770  21.837 -16.947  0.00  0.00      C1   C
ATOM   1673  O   TRP 6 218       4.105  22.977 -17.127  0.00  0.00      C1   O
ATOM   1674  CB  TRP 6 218       1.262  21.467 -16.838  0.00  0.00      C1   C
ATOM   1675  CG  TRP 6 218       1.231  20.862 -15.422  0.00  0.00      C1   C
ATOM   1676  CD1 TRP 6 218       0.586  19.748 -15.098  0.00  0.00      C1   C
ATOM   1677  CD2 TRP 6 218       1.752  21.350 -14.086  0.00  0.00      C1   C
ATOM   1678  NE1 TRP 6 218       0.652  19.551 -13.782  0.00  0.00      C1   N
ATOM   1679  CE2 TRP 6 218       1.331  20.420 -13.066  0.00  0.00      C1   C
ATOM   1680  CE3 TRP 6 218       2.500  22.498 -13.714  0.00  0.00      C1   C
ATOM   1681  CZ2 TRP 6 218       1.668  20.604 -11.748  0.00  0.00      C1   C
ATOM   1682  CZ3 TRP 6 218       2.933  22.589 -12.365  0.00  0.00      C1   C
ATOM   1683  CH2 TRP 6 218       2.514  21.636 -11.357  0.00  0.00      C1   C
ATOM   1684  N   PHE 6 219       4.413  21.095 -16.050  0.00  0.00      C1   N
ATOM   1685  CA  PHE 6 219       5.519  21.475 -15.118  0.00  0.00      C1   C
ATOM   1686  C   PHE 6 219       6.845  21.622 -15.912  0.00  0.00      C1   C
ATOM   1687  O   PHE 6 219       7.793  22.250 -15.372  0.00  0.00      C1   O
ATOM   1688  CB  PHE 6 219       5.663  20.529 -13.895  0.00  0.00      C1   C
ATOM   1689  CG  PHE 6 219       5.684  19.076 -14.294  0.00  0.00      C1   C
ATOM   1690  CD1 PHE 6 219       6.873  18.445 -14.741  0.00  0.00      C1   C
ATOM   1691  CD2 PHE 6 219       4.489  18.337 -14.160  0.00  0.00      C1   C
ATOM   1692  CE1 PHE 6 219       6.849  17.116 -15.133  0.00  0.00      C1   C
ATOM   1693  CE2 PHE 6 219       4.479  16.960 -14.408  0.00  0.00      C1   C
ATOM   1694  CZ  PHE 6 219       5.678  16.391 -15.076  0.00  0.00      C1   C
ATOM   1695  N   LEU 6 220       6.964  21.385 -17.242  0.00  0.00      C1   N
ATOM   1696  CA  LEU 6 220       8.199  21.497 -18.029  0.00  0.00      C1   C
ATOM   1697  C   LEU 6 220       8.635  23.037 -18.296  0.00  0.00      C1   C
ATOM   1698  O   LEU 6 220       7.911  23.887 -18.714  0.00  0.00      C1   O
ATOM   1699  CB  LEU 6 220       8.035  20.630 -19.217  0.00  0.00      C1   C
ATOM   1700  CG  LEU 6 220       7.913  19.108 -18.929  0.00  0.00      C1   C
ATOM   1701  CD1 LEU 6 220       8.098  18.344 -20.259  0.00  0.00      C1   C
ATOM   1702  CD2 LEU 6 220       9.164  18.754 -18.090  0.00  0.00      C1   C
ATOM   1703  N   ASN 6 221       9.915  23.315 -18.050  0.00  0.00      C1   N
ATOM   1704  CA  ASN 6 221      10.504  24.672 -18.289  0.00  0.00      C1   C
ATOM   1705  C   ASN 6 221      11.040  24.850 -19.655  0.00  0.00      C1   C
ATOM   1706  O   ASN 6 221      11.829  24.050 -20.154  0.00  0.00      C1   O
ATOM   1707  CB  ASN 6 221      11.535  24.939 -17.132  0.00  0.00      C1   C
ATOM   1708  CG  ASN 6 221      11.805  26.398 -17.056  0.00  0.00      C1   C
ATOM   1709  OD1 ASN 6 221      11.425  27.239 -17.865  0.00  0.00      C1   O
ATOM   1710  ND2 ASN 6 221      12.482  26.818 -16.042  0.00  0.00      C1   N
ATOM   1711  N   ARG 6 222      10.619  25.913 -20.420  0.00  0.00      C1   N
ATOM   1712  CA  ARG 6 222      11.108  26.298 -21.682  0.00  0.00      C1   C
ATOM   1713  C   ARG 6 222      12.510  26.990 -21.604  0.00  0.00      C1   C
ATOM   1714  O   ARG 6 222      13.141  27.188 -22.647  0.00  0.00      C1   O
ATOM   1715  CB  ARG 6 222      10.065  27.019 -22.444  0.00  0.00      C1   C
ATOM   1716  CG  ARG 6 222       9.793  28.461 -22.011  0.00  0.00      C1   C
ATOM   1717  CD  ARG 6 222       8.680  29.166 -22.714  0.00  0.00      C1   C
ATOM   1718  NE  ARG 6 222       8.440  30.541 -22.296  0.00  0.00      C1   N
ATOM   1719  CZ  ARG 6 222       8.321  31.626 -23.048  0.00  0.00      C1   C
ATOM   1720  NH1 ARG 6 222       8.325  31.637 -24.324  0.00  0.00      C1   N
ATOM   1721  NH2 ARG 6 222       8.251  32.756 -22.471  0.00  0.00      C1   N
ATOM   1722  N   PHE 6 223      13.063  27.439 -20.493  0.00  0.00      C1   N
ATOM   1723  CA  PHE 6 223      14.359  28.035 -20.442  0.00  0.00      C1   C
ATOM   1724  C   PHE 6 223      15.388  27.183 -19.678  0.00  0.00      C1   C
ATOM   1725  O   PHE 6 223      15.342  27.191 -18.474  0.00  0.00      C1   O
ATOM   1726  CB  PHE 6 223      14.287  29.463 -19.874  0.00  0.00      C1   C
ATOM   1727  CG  PHE 6 223      13.296  30.347 -20.582  0.00  0.00      C1   C
ATOM   1728  CD1 PHE 6 223      12.628  31.297 -19.853  0.00  0.00      C1   C
ATOM   1729  CD2 PHE 6 223      13.297  30.401 -21.992  0.00  0.00      C1   C
ATOM   1730  CE1 PHE 6 223      11.749  32.256 -20.442  0.00  0.00      C1   C
ATOM   1731  CE2 PHE 6 223      12.410  31.287 -22.610  0.00  0.00      C1   C
ATOM   1732  CZ  PHE 6 223      11.628  32.249 -21.891  0.00  0.00      C1   C
ATOM   1733  N   THR 6 224      16.319  26.502 -20.400  0.00  0.00      C1   N
ATOM   1734  CA  THR 6 224      17.122  25.433 -19.821  0.00  0.00      C1   C
ATOM   1735  C   THR 6 224      18.347  26.042 -19.158  0.00  0.00      C1   C
ATOM   1736  O   THR 6 224      19.202  26.580 -19.811  0.00  0.00      C1   O
ATOM   1737  CB  THR 6 224      17.525  24.297 -20.791  0.00  0.00      C1   C
ATOM   1738  OG1 THR 6 224      16.461  23.758 -21.525  0.00  0.00      C1   O
ATOM   1739  CG2 THR 6 224      18.182  23.159 -20.121  0.00  0.00      C1   C
ATOM   1740  N   THR 6 225      18.388  25.799 -17.848  0.00  0.00      C1   N
ATOM   1741  CA  THR 6 225      19.473  26.231 -16.980  0.00  0.00      C1   C
ATOM   1742  C   THR 6 225      20.603  25.257 -16.984  0.00  0.00      C1   C
ATOM   1743  O   THR 6 225      20.513  24.082 -17.379  0.00  0.00      C1   O
ATOM   1744  CB  THR 6 225      18.906  26.537 -15.592  0.00  0.00      C1   C
ATOM   1745  OG1 THR 6 225      18.119  25.559 -14.928  0.00  0.00      C1   O
ATOM   1746  CG2 THR 6 225      18.053  27.773 -15.704  0.00  0.00      C1   C
ATOM   1747  N   THR 6 226      21.755  25.667 -16.453  0.00  0.00      C1   N
ATOM   1748  CA  THR 6 226      22.971  24.741 -16.193  0.00  0.00      C1   C
ATOM   1749  C   THR 6 226      22.776  23.824 -15.016  0.00  0.00      C1   C
ATOM   1750  O   THR 6 226      21.763  23.907 -14.259  0.00  0.00      C1   O
ATOM   1751  CB  THR 6 226      24.286  25.615 -15.951  0.00  0.00      C1   C
ATOM   1752  OG1 THR 6 226      24.236  26.242 -14.661  0.00  0.00      C1   O
ATOM   1753  CG2 THR 6 226      24.546  26.678 -17.019  0.00  0.00      C1   C
ATOM   1754  N   LEU 6 227      23.708  22.844 -14.814  0.00  0.00      C1   N
ATOM   1755  CA  LEU 6 227      23.879  22.034 -13.579  0.00  0.00      C1   C
ATOM   1756  C   LEU 6 227      24.171  23.005 -12.298  0.00  0.00      C1   C
ATOM   1757  O   LEU 6 227      23.478  22.683 -11.305  0.00  0.00      C1   O
ATOM   1758  CB  LEU 6 227      24.981  20.891 -13.797  0.00  0.00      C1   C
ATOM   1759  CG  LEU 6 227      24.846  19.703 -12.722  0.00  0.00      C1   C
ATOM   1760  CD1 LEU 6 227      23.501  18.978 -12.908  0.00  0.00      C1   C
ATOM   1761  CD2 LEU 6 227      25.929  18.767 -12.972  0.00  0.00      C1   C
ATOM   1762  N   ASN 6 228      25.066  23.958 -12.324  0.00  0.00      C1   N
ATOM   1763  CA  ASN 6 228      25.327  24.935 -11.292  0.00  0.00      C1   C
ATOM   1764  C   ASN 6 228      24.027  25.666 -10.943  0.00  0.00      C1   C
ATOM   1765  O   ASN 6 228      23.812  25.835  -9.763  0.00  0.00      C1   O
ATOM   1766  CB  ASN 6 228      26.384  26.002 -11.716  0.00  0.00      C1   C
ATOM   1767  CG  ASN 6 228      27.819  25.580 -11.636  0.00  0.00      C1   C
ATOM   1768  ND2 ASN 6 228      28.715  26.331 -12.191  0.00  0.00      C1   N
ATOM   1769  OD1 ASN 6 228      28.088  24.523 -11.162  0.00  0.00      C1   O
ATOM   1770  N   ASP 6 229      23.100  25.968 -11.889  0.00  0.00      C1   N
ATOM   1771  CA  ASP 6 229      21.822  26.678 -11.548  0.00  0.00      C1   C
ATOM   1772  C   ASP 6 229      20.690  25.812 -10.964  0.00  0.00      C1   C
ATOM   1773  O   ASP 6 229      19.846  26.307 -10.225  0.00  0.00      C1   O
ATOM   1774  CB  ASP 6 229      21.461  27.719 -12.614  0.00  0.00      C1   C
ATOM   1775  CG  ASP 6 229      22.642  28.735 -12.982  0.00  0.00      C1   C
ATOM   1776  OD1 ASP 6 229      22.387  29.639 -13.773  0.00  0.00      C1   O
ATOM   1777  OD2 ASP 6 229      23.773  28.674 -12.573  0.00  0.00      C1   O
ATOM   1778  N   PHE 6 230      20.682  24.540 -11.309  0.00  0.00      C1   N
ATOM   1779  CA  PHE 6 230      19.933  23.592 -10.551  0.00  0.00      C1   C
ATOM   1780  C   PHE 6 230      20.467  23.408  -9.117  0.00  0.00      C1   C
ATOM   1781  O   PHE 6 230      19.728  23.685  -8.144  0.00  0.00      C1   O
ATOM   1782  CB  PHE 6 230      19.892  22.269 -11.426  0.00  0.00      C1   C
ATOM   1783  CG  PHE 6 230      19.422  21.061 -10.595  0.00  0.00      C1   C
ATOM   1784  CD1 PHE 6 230      18.167  20.976 -10.033  0.00  0.00      C1   C
ATOM   1785  CD2 PHE 6 230      20.335  19.928 -10.480  0.00  0.00      C1   C
ATOM   1786  CE1 PHE 6 230      17.809  19.807  -9.346  0.00  0.00      C1   C
ATOM   1787  CE2 PHE 6 230      20.043  18.885  -9.672  0.00  0.00      C1   C
ATOM   1788  CZ  PHE 6 230      18.788  18.728  -9.127  0.00  0.00      C1   C
ATOM   1789  N   ASN 6 231      21.734  23.069  -8.966  0.00  0.00      C1   N
ATOM   1790  CA  ASN 6 231      22.505  22.887  -7.655  0.00  0.00      C1   C
ATOM   1791  C   ASN 6 231      22.209  24.083  -6.723  0.00  0.00      C1   C
ATOM   1792  O   ASN 6 231      21.794  23.724  -5.625  0.00  0.00      C1   O
ATOM   1793  CB  ASN 6 231      23.938  22.544  -7.955  0.00  0.00      C1   C
ATOM   1794  CG  ASN 6 231      23.947  21.068  -8.454  0.00  0.00      C1   C
ATOM   1795  OD1 ASN 6 231      23.092  20.294  -8.186  0.00  0.00      C1   O
ATOM   1796  ND2 ASN 6 231      25.064  20.608  -9.089  0.00  0.00      C1   N
ATOM   1797  N   LEU 6 232      22.473  25.329  -7.089  0.00  0.00      C1   N
ATOM   1798  CA  LEU 6 232      21.993  26.624  -6.474  0.00  0.00      C1   C
ATOM   1799  C   LEU 6 232      20.624  26.562  -5.819  0.00  0.00      C1   C
ATOM   1800  O   LEU 6 232      20.579  26.603  -4.575  0.00  0.00      C1   O
ATOM   1801  CB  LEU 6 232      22.078  27.768  -7.510  0.00  0.00      C1   C
ATOM   1802  CG  LEU 6 232      21.980  29.129  -6.902  0.00  0.00      C1   C
ATOM   1803  CD1 LEU 6 232      22.934  29.439  -5.703  0.00  0.00      C1   C
ATOM   1804  CD2 LEU 6 232      22.086  30.231  -7.984  0.00  0.00      C1   C
ATOM   1805  N   VAL 6 233      19.605  26.334  -6.666  0.00  0.00      C1   N
ATOM   1806  CA  VAL 6 233      18.275  26.288  -6.182  0.00  0.00      C1   C
ATOM   1807  C   VAL 6 233      17.934  25.018  -5.257  0.00  0.00      C1   C
ATOM   1808  O   VAL 6 233      17.276  25.265  -4.222  0.00  0.00      C1   O
ATOM   1809  CB  VAL 6 233      17.295  26.651  -7.286  0.00  0.00      C1   C
ATOM   1810  CG1 VAL 6 233      15.827  26.623  -6.961  0.00  0.00      C1   C
ATOM   1811  CG2 VAL 6 233      17.539  28.106  -7.693  0.00  0.00      C1   C
ATOM   1812  N   ALA 6 234      18.311  23.823  -5.582  0.00  0.00      C1   N
ATOM   1813  CA  ALA 6 234      18.171  22.608  -4.801  0.00  0.00      C1   C
ATOM   1814  C   ALA 6 234      18.561  22.807  -3.317  0.00  0.00      C1   C
ATOM   1815  O   ALA 6 234      17.718  22.688  -2.393  0.00  0.00      C1   O
ATOM   1816  CB  ALA 6 234      18.836  21.421  -5.533  0.00  0.00      C1   C
ATOM   1817  N   MET 6 235      19.813  23.210  -3.142  0.00  0.00      C1   N
ATOM   1818  CA  MET 6 235      20.355  23.706  -1.848  0.00  0.00      C1   C
ATOM   1819  C   MET 6 235      19.662  24.790  -1.117  0.00  0.00      C1   C
ATOM   1820  O   MET 6 235      19.546  24.750   0.117  0.00  0.00      C1   O
ATOM   1821  CB  MET 6 235      21.856  24.087  -2.025  0.00  0.00      C1   C
ATOM   1822  CG  MET 6 235      22.879  22.863  -2.204  0.00  0.00      C1   C
ATOM   1823  SD  MET 6 235      24.651  23.433  -2.135  0.00  0.00      C1   S
ATOM   1824  CE  MET 6 235      24.867  24.126  -3.745  0.00  0.00      C1   C
ATOM   1825  N   LYS 6 236      19.135  25.825  -1.810  0.00  0.00      C1   N
ATOM   1826  CA  LYS 6 236      18.248  26.848  -1.221  0.00  0.00      C1   C
ATOM   1827  C   LYS 6 236      17.067  26.244  -0.433  0.00  0.00      C1   C
ATOM   1828  O   LYS 6 236      16.619  26.801   0.572  0.00  0.00      C1   O
ATOM   1829  CB  LYS 6 236      17.804  27.866  -2.286  0.00  0.00      C1   C
ATOM   1830  CG  LYS 6 236      16.933  28.996  -1.703  0.00  0.00      C1   C
ATOM   1831  CD  LYS 6 236      16.578  30.020  -2.699  0.00  0.00      C1   C
ATOM   1832  CE  LYS 6 236      15.709  31.243  -2.262  0.00  0.00      C1   C
ATOM   1833  NZ  LYS 6 236      15.318  32.110  -3.436  0.00  0.00      C1   N
ATOM   1834  N   TYR 6 237      16.426  25.219  -0.979  0.00  0.00      C1   N
ATOM   1835  CA  TYR 6 237      15.221  24.578  -0.453  0.00  0.00      C1   C
ATOM   1836  C   TYR 6 237      15.375  23.291   0.354  0.00  0.00      C1   C
ATOM   1837  O   TYR 6 237      14.399  22.595   0.621  0.00  0.00      C1   O
ATOM   1838  CB  TYR 6 237      14.135  24.578  -1.451  0.00  0.00      C1   C
ATOM   1839  CG  TYR 6 237      13.635  25.931  -1.921  0.00  0.00      C1   C
ATOM   1840  CD1 TYR 6 237      14.205  26.511  -3.085  0.00  0.00      C1   C
ATOM   1841  CD2 TYR 6 237      12.621  26.560  -1.211  0.00  0.00      C1   C
ATOM   1842  CE1 TYR 6 237      13.686  27.779  -3.500  0.00  0.00      C1   C
ATOM   1843  CE2 TYR 6 237      12.234  27.844  -1.528  0.00  0.00      C1   C
ATOM   1844  CZ  TYR 6 237      12.730  28.462  -2.685  0.00  0.00      C1   C
ATOM   1845  OH  TYR 6 237      12.428  29.740  -3.040  0.00  0.00      C1   O
ATOM   1846  N   ASN 6 238      16.641  23.045   0.667  0.00  0.00      C1   N
ATOM   1847  CA  ASN 6 238      17.110  21.900   1.576  0.00  0.00      C1   C
ATOM   1848  C   ASN 6 238      17.270  20.544   0.814  0.00  0.00      C1   C
ATOM   1849  O   ASN 6 238      17.369  19.476   1.399  0.00  0.00      C1   O
ATOM   1850  CB  ASN 6 238      16.320  21.862   2.891  0.00  0.00      C1   C
ATOM   1851  CG  ASN 6 238      16.120  23.104   3.649  0.00  0.00      C1   C
ATOM   1852  ND2 ASN 6 238      17.119  23.954   3.821  0.00  0.00      C1   N
ATOM   1853  OD1 ASN 6 238      14.936  23.342   4.007  0.00  0.00      C1   O
ATOM   1854  N   TYR 6 239      17.288  20.568  -0.521  0.00  0.00      C1   N
ATOM   1855  CA  TYR 6 239      17.645  19.344  -1.368  0.00  0.00      C1   C
ATOM   1856  C   TYR 6 239      19.126  19.173  -1.708  0.00  0.00      C1   C
ATOM   1857  O   TYR 6 239      19.897  20.135  -1.533  0.00  0.00      C1   O
ATOM   1858  CB  TYR 6 239      16.888  19.372  -2.660  0.00  0.00      C1   C
ATOM   1859  CG  TYR 6 239      15.365  19.385  -2.405  0.00  0.00      C1   C
ATOM   1860  CD1 TYR 6 239      14.646  18.167  -2.396  0.00  0.00      C1   C
ATOM   1861  CD2 TYR 6 239      14.696  20.683  -2.328  0.00  0.00      C1   C
ATOM   1862  CE1 TYR 6 239      13.260  18.176  -2.311  0.00  0.00      C1   C
ATOM   1863  CE2 TYR 6 239      13.244  20.638  -2.204  0.00  0.00      C1   C
ATOM   1864  CZ  TYR 6 239      12.596  19.380  -2.154  0.00  0.00      C1   C
ATOM   1865  OH  TYR 6 239      11.282  19.447  -1.839  0.00  0.00      C1   O
ATOM   1866  N   GLU 6 240      19.639  18.043  -2.202  0.00  0.00      C1   N
ATOM   1867  CA  GLU 6 240      21.036  17.723  -2.248  0.00  0.00      C1   C
ATOM   1868  C   GLU 6 240      21.556  17.868  -3.660  0.00  0.00      C1   C
ATOM   1869  O   GLU 6 240      21.146  17.082  -4.506  0.00  0.00      C1   O
ATOM   1870  CB  GLU 6 240      21.298  16.326  -1.599  0.00  0.00      C1   C
ATOM   1871  CG  GLU 6 240      22.750  16.143  -1.221  0.00  0.00      C1   C
ATOM   1872  CD  GLU 6 240      23.040  14.943  -0.342  0.00  0.00      C1   C
ATOM   1873  OE1 GLU 6 240      24.253  14.701  -0.101  0.00  0.00      C1   O
ATOM   1874  OE2 GLU 6 240      22.091  14.197   0.039  0.00  0.00      C1   O
ATOM   1875  N   PRO 6 241      22.506  18.735  -3.989  0.00  0.00      C1   N
ATOM   1876  CA  PRO 6 241      23.039  19.005  -5.293  0.00  0.00      C1   C
ATOM   1877  C   PRO 6 241      23.757  17.805  -5.871  0.00  0.00      C1   C
ATOM   1878  O   PRO 6 241      24.327  16.932  -5.212  0.00  0.00      C1   O
ATOM   1879  CB  PRO 6 241      24.010  20.213  -5.138  0.00  0.00      C1   C
ATOM   1880  CG  PRO 6 241      24.432  20.082  -3.630  0.00  0.00      C1   C
ATOM   1881  CD  PRO 6 241      23.219  19.451  -2.988  0.00  0.00      C1   C
ATOM   1882  N   LEU 6 242      23.708  17.683  -7.220  0.00  0.00      C1   N
ATOM   1883  CA  LEU 6 242      24.025  16.442  -7.875  0.00  0.00      C1   C
ATOM   1884  C   LEU 6 242      25.112  16.707  -8.928  0.00  0.00      C1   C
ATOM   1885  O   LEU 6 242      25.041  17.658  -9.670  0.00  0.00      C1   O
ATOM   1886  CB  LEU 6 242      22.810  15.755  -8.617  0.00  0.00      C1   C
ATOM   1887  CG  LEU 6 242      21.615  15.347  -7.722  0.00  0.00      C1   C
ATOM   1888  CD1 LEU 6 242      20.499  14.709  -8.558  0.00  0.00      C1   C
ATOM   1889  CD2 LEU 6 242      22.028  14.428  -6.590  0.00  0.00      C1   C
ATOM   1890  N   THR 6 243      26.146  15.835  -8.957  0.00  0.00      C1   N
ATOM   1891  CA  THR 6 243      27.200  15.816  -9.956  0.00  0.00      C1   C
ATOM   1892  C   THR 6 243      26.676  15.007 -11.174  0.00  0.00      C1   C
ATOM   1893  O   THR 6 243      25.677  14.277 -11.106  0.00  0.00      C1   O
ATOM   1894  CB  THR 6 243      28.495  15.166  -9.435  0.00  0.00      C1   C
ATOM   1895  OG1 THR 6 243      28.350  13.976  -8.687  0.00  0.00      C1   O
ATOM   1896  CG2 THR 6 243      29.235  16.261  -8.629  0.00  0.00      C1   C
ATOM   1897  N   GLN 6 244      27.435  15.058 -12.242  0.00  0.00      C1   N
ATOM   1898  CA  GLN 6 244      27.385  14.146 -13.448  0.00  0.00      C1   C
ATOM   1899  C   GLN 6 244      27.219  12.639 -13.113  0.00  0.00      C1   C
ATOM   1900  O   GLN 6 244      26.493  12.009 -13.923  0.00  0.00      C1   O
ATOM   1901  CB  GLN 6 244      28.514  14.452 -14.392  0.00  0.00      C1   C
ATOM   1902  CG  GLN 6 244      28.585  15.842 -14.999  0.00  0.00      C1   C
ATOM   1903  CD  GLN 6 244      27.456  16.160 -15.941  0.00  0.00      C1   C
ATOM   1904  OE1 GLN 6 244      26.756  15.352 -16.496  0.00  0.00      C1   O
ATOM   1905  NE2 GLN 6 244      27.169  17.473 -16.232  0.00  0.00      C1   N
ATOM   1906  N   ASP 6 245      27.731  12.130 -11.984  0.00  0.00      C1   N
ATOM   1907  CA  ASP 6 245      27.272  10.845 -11.451  0.00  0.00      C1   C
ATOM   1908  C   ASP 6 245      25.827  10.483 -11.482  0.00  0.00      C1   C
ATOM   1909  O   ASP 6 245      25.304   9.531 -12.048  0.00  0.00      C1   O
ATOM   1910  CB  ASP 6 245      27.721  10.580 -10.022  0.00  0.00      C1   C
ATOM   1911  CG  ASP 6 245      29.171  10.698  -9.703  0.00  0.00      C1   C
ATOM   1912  OD1 ASP 6 245      29.458  10.762  -8.476  0.00  0.00      C1   O
ATOM   1913  OD2 ASP 6 245      30.040  10.908 -10.537  0.00  0.00      C1   O
ATOM   1914  N   HIS 6 246      25.003  11.255 -10.779  0.00  0.00      C1   N
ATOM   1915  CA  HIS 6 246      23.541  11.072 -10.756  0.00  0.00      C1   C
ATOM   1916  C   HIS 6 246      22.812  11.617 -11.938  0.00  0.00      C1   C
ATOM   1917  O   HIS 6 246      21.705  11.040 -12.167  0.00  0.00      C1   O
ATOM   1918  CB  HIS 6 246      22.930  11.590  -9.433  0.00  0.00      C1   C
ATOM   1919  CG  HIS 6 246      23.484  10.841  -8.250  0.00  0.00      C1   C
ATOM   1920  ND1 HIS 6 246      24.391  11.359  -7.393  0.00  0.00      C1   N
ATOM   1921  CD2 HIS 6 246      23.252   9.531  -7.829  0.00  0.00      C1   C
ATOM   1922  CE1 HIS 6 246      24.745  10.344  -6.524  0.00  0.00      C1   C
ATOM   1923  NE2 HIS 6 246      24.037   9.262  -6.778  0.00  0.00      C1   N
ATOM   1924  N   VAL 6 247      23.399  12.566 -12.728  0.00  0.00      C1   N
ATOM   1925  CA  VAL 6 247      22.902  12.887 -14.061  0.00  0.00      C1   C
ATOM   1926  C   VAL 6 247      22.853  11.565 -14.893  0.00  0.00      C1   C
ATOM   1927  O   VAL 6 247      21.743  11.358 -15.384  0.00  0.00      C1   O
ATOM   1928  CB  VAL 6 247      23.809  13.921 -14.708  0.00  0.00      C1   C
ATOM   1929  CG1 VAL 6 247      23.282  14.346 -16.100  0.00  0.00      C1   C
ATOM   1930  CG2 VAL 6 247      23.757  15.284 -13.923  0.00  0.00      C1   C
ATOM   1931  N   ASP 6 248      23.871  10.670 -14.956  0.00  0.00      C1   N
ATOM   1932  CA  ASP 6 248      23.886   9.340 -15.653  0.00  0.00      C1   C
ATOM   1933  C   ASP 6 248      22.974   8.357 -14.981  0.00  0.00      C1   C
ATOM   1934  O   ASP 6 248      22.517   7.498 -15.655  0.00  0.00      C1   O
ATOM   1935  CB  ASP 6 248      25.290   8.734 -15.691  0.00  0.00      C1   C
ATOM   1936  CG  ASP 6 248      25.259   7.447 -16.553  0.00  0.00      C1   C
ATOM   1937  OD1 ASP 6 248      25.007   7.524 -17.796  0.00  0.00      C1   O
ATOM   1938  OD2 ASP 6 248      25.360   6.398 -15.896  0.00  0.00      C1   O
ATOM   1939  N   ILE 6 249      22.761   8.474 -13.667  0.00  0.00      C1   N
ATOM   1940  CA  ILE 6 249      21.792   7.622 -12.841  0.00  0.00      C1   C
ATOM   1941  C   ILE 6 249      20.364   7.946 -13.245  0.00  0.00      C1   C
ATOM   1942  O   ILE 6 249      19.527   7.054 -13.425  0.00  0.00      C1   O
ATOM   1943  CB  ILE 6 249      22.150   7.728 -11.360  0.00  0.00      C1   C
ATOM   1944  CG1 ILE 6 249      23.324   6.798 -11.089  0.00  0.00      C1   C
ATOM   1945  CG2 ILE 6 249      20.816   7.529 -10.479  0.00  0.00      C1   C
ATOM   1946  CD1 ILE 6 249      24.151   7.134  -9.814  0.00  0.00      C1   C
ATOM   1947  N   LEU 6 250      20.069   9.206 -13.642  0.00  0.00      C1   N
ATOM   1948  CA  LEU 6 250      18.803   9.602 -14.349  0.00  0.00      C1   C
ATOM   1949  C   LEU 6 250      18.740   9.244 -15.852  0.00  0.00      C1   C
ATOM   1950  O   LEU 6 250      17.756   9.445 -16.488  0.00  0.00      C1   O
ATOM   1951  CB  LEU 6 250      18.449  11.047 -14.021  0.00  0.00      C1   C
ATOM   1952  CG  LEU 6 250      17.423  11.144 -12.862  0.00  0.00      C1   C
ATOM   1953  CD1 LEU 6 250      16.307  10.060 -12.809  0.00  0.00      C1   C
ATOM   1954  CD2 LEU 6 250      18.014  11.012 -11.476  0.00  0.00      C1   C
ATOM   1955  N   GLY 6 251      19.836   8.832 -16.436  0.00  0.00      C1   N
ATOM   1956  CA  GLY 6 251      20.132   8.649 -17.819  0.00  0.00      C1   C
ATOM   1957  C   GLY 6 251      19.087   7.720 -18.421  0.00  0.00      C1   C
ATOM   1958  O   GLY 6 251      18.698   8.033 -19.555  0.00  0.00      C1   O
ATOM   1959  N   PRO 6 252      18.669   6.620 -17.780  0.00  0.00      C1   N
ATOM   1960  CA  PRO 6 252      17.630   5.817 -18.313  0.00  0.00      C1   C
ATOM   1961  C   PRO 6 252      16.228   6.465 -18.446  0.00  0.00      C1   C
ATOM   1962  O   PRO 6 252      15.632   6.254 -19.508  0.00  0.00      C1   O
ATOM   1963  CB  PRO 6 252      17.634   4.487 -17.502  0.00  0.00      C1   C
ATOM   1964  CG  PRO 6 252      19.030   4.325 -16.962  0.00  0.00      C1   C
ATOM   1965  CD  PRO 6 252      19.539   5.787 -16.918  0.00  0.00      C1   C
ATOM   1966  N   LEU 6 253      15.701   7.063 -17.387  0.00  0.00      C1   N
ATOM   1967  CA  LEU 6 253      14.410   7.774 -17.311  0.00  0.00      C1   C
ATOM   1968  C   LEU 6 253      14.442   8.929 -18.341  0.00  0.00      C1   C
ATOM   1969  O   LEU 6 253      13.492   9.028 -19.056  0.00  0.00      C1   O
ATOM   1970  CB  LEU 6 253      14.073   8.024 -15.875  0.00  0.00      C1   C
ATOM   1971  CG  LEU 6 253      13.765   6.780 -14.942  0.00  0.00      C1   C
ATOM   1972  CD1 LEU 6 253      13.232   7.301 -13.617  0.00  0.00      C1   C
ATOM   1973  CD2 LEU 6 253      12.757   5.949 -15.697  0.00  0.00      C1   C
ATOM   1974  N   SER 6 254      15.517   9.728 -18.393  0.00  0.00      C1   N
ATOM   1975  CA  SER 6 254      15.656  10.703 -19.469  0.00  0.00      C1   C
ATOM   1976  C   SER 6 254      15.716  10.072 -20.852  0.00  0.00      C1   C
ATOM   1977  O   SER 6 254      14.966  10.515 -21.731  0.00  0.00      C1   O
ATOM   1978  CB  SER 6 254      16.934  11.452 -19.145  0.00  0.00      C1   C
ATOM   1979  OG  SER 6 254      18.073  10.690 -19.111  0.00  0.00      C1   O
ATOM   1980  N   ALA 6 255      16.476   8.996 -21.060  0.00  0.00      C1   N
ATOM   1981  CA  ALA 6 255      16.431   8.260 -22.324  0.00  0.00      C1   C
ATOM   1982  C   ALA 6 255      15.010   7.669 -22.696  0.00  0.00      C1   C
ATOM   1983  O   ALA 6 255      14.499   7.930 -23.817  0.00  0.00      C1   O
ATOM   1984  CB  ALA 6 255      17.507   7.207 -22.359  0.00  0.00      C1   C
ATOM   1985  N   GLN 6 256      14.434   6.998 -21.674  0.00  0.00      C1   N
ATOM   1986  CA  GLN 6 256      13.119   6.393 -21.759  0.00  0.00      C1   C
ATOM   1987  C   GLN 6 256      11.966   7.339 -22.150  0.00  0.00      C1   C
ATOM   1988  O   GLN 6 256      11.051   6.917 -22.841  0.00  0.00      C1   O
ATOM   1989  CB  GLN 6 256      12.917   5.500 -20.554  0.00  0.00      C1   C
ATOM   1990  CG  GLN 6 256      11.771   4.531 -20.700  0.00  0.00      C1   C
ATOM   1991  CD  GLN 6 256      11.523   3.704 -19.440  0.00  0.00      C1   C
ATOM   1992  OE1 GLN 6 256      12.440   3.323 -18.722  0.00  0.00      C1   O
ATOM   1993  NE2 GLN 6 256      10.335   3.387 -19.038  0.00  0.00      C1   N
ATOM   1994  N   THR 6 257      11.868   8.477 -21.486  0.00  0.00      C1   N
ATOM   1995  CA  THR 6 257      10.845   9.519 -21.811  0.00  0.00      C1   C
ATOM   1996  C   THR 6 257      11.193  10.429 -23.008  0.00  0.00      C1   C
ATOM   1997  O   THR 6 257      10.265  11.047 -23.515  0.00  0.00      C1   O
ATOM   1998  CB  THR 6 257      10.445  10.377 -20.538  0.00  0.00      C1   C
ATOM   1999  OG1 THR 6 257      11.607  11.130 -20.104  0.00  0.00      C1   O
ATOM   2000  CG2 THR 6 257      10.100   9.404 -19.381  0.00  0.00      C1   C
ATOM   2001  N   GLY 6 258      12.448  10.528 -23.453  0.00  0.00      C1   N
ATOM   2002  CA  GLY 6 258      12.938  11.637 -24.211  0.00  0.00      C1   C
ATOM   2003  C   GLY 6 258      12.947  13.029 -23.666  0.00  0.00      C1   C
ATOM   2004  O   GLY 6 258      13.130  13.930 -24.476  0.00  0.00      C1   O
ATOM   2005  N   ILE 6 259      12.735  13.235 -22.356  0.00  0.00      C1   N
ATOM   2006  CA  ILE 6 259      12.900  14.575 -21.629  0.00  0.00      C1   C
ATOM   2007  C   ILE 6 259      14.313  14.594 -20.949  0.00  0.00      C1   C
ATOM   2008  O   ILE 6 259      14.582  13.789 -19.979  0.00  0.00      C1   O
ATOM   2009  CB  ILE 6 259      11.742  14.908 -20.660  0.00  0.00      C1   C
ATOM   2010  CG1 ILE 6 259      10.342  14.674 -21.090  0.00  0.00      C1   C
ATOM   2011  CG2 ILE 6 259      11.905  16.315 -20.009  0.00  0.00      C1   C
ATOM   2012  CD1 ILE 6 259       9.914  15.407 -22.381  0.00  0.00      C1   C
ATOM   2013  N   ALA 6 260      15.225  15.299 -21.580  0.00  0.00      C1   N
ATOM   2014  CA  ALA 6 260      16.636  15.396 -21.165  0.00  0.00      C1   C
ATOM   2015  C   ALA 6 260      16.874  15.802 -19.706  0.00  0.00      C1   C
ATOM   2016  O   ALA 6 260      16.060  16.582 -19.118  0.00  0.00      C1   O
ATOM   2017  CB  ALA 6 260      17.431  16.242 -22.211  0.00  0.00      C1   C
ATOM   2018  N   VAL 6 261      18.020  15.466 -19.151  0.00  0.00      C1   N
ATOM   2019  CA  VAL 6 261      18.325  15.610 -17.681  0.00  0.00      C1   C
ATOM   2020  C   VAL 6 261      18.375  17.067 -17.200  0.00  0.00      C1   C
ATOM   2021  O   VAL 6 261      17.558  17.419 -16.332  0.00  0.00      C1   O
ATOM   2022  CB  VAL 6 261      19.509  14.773 -17.201  0.00  0.00      C1   C
ATOM   2023  CG1 VAL 6 261      19.445  14.637 -15.681  0.00  0.00      C1   C
ATOM   2024  CG2 VAL 6 261      19.544  13.301 -17.777  0.00  0.00      C1   C
ATOM   2025  N   LEU 6 262      19.146  17.916 -17.905  0.00  0.00      C1   N
ATOM   2026  CA  LEU 6 262      19.152  19.369 -17.585  0.00  0.00      C1   C
ATOM   2027  C   LEU 6 262      17.845  20.012 -17.984  0.00  0.00      C1   C
ATOM   2028  O   LEU 6 262      17.569  21.069 -17.428  0.00  0.00      C1   O
ATOM   2029  CB  LEU 6 262      20.429  20.105 -18.150  0.00  0.00      C1   C
ATOM   2030  CG  LEU 6 262      21.608  19.933 -17.198  0.00  0.00      C1   C
ATOM   2031  CD1 LEU 6 262      22.186  18.473 -17.256  0.00  0.00      C1   C
ATOM   2032  CD2 LEU 6 262      22.663  20.941 -17.583  0.00  0.00      C1   C
ATOM   2033  N   ASP 6 263      17.004  19.506 -18.869  0.00  0.00      C1   N
ATOM   2034  CA  ASP 6 263      15.596  20.022 -19.105  0.00  0.00      C1   C
ATOM   2035  C   ASP 6 263      14.718  19.674 -17.844  0.00  0.00      C1   C
ATOM   2036  O   ASP 6 263      14.079  20.522 -17.270  0.00  0.00      C1   O
ATOM   2037  CB  ASP 6 263      14.937  19.505 -20.368  0.00  0.00      C1   C
ATOM   2038  CG  ASP 6 263      15.819  19.718 -21.648  0.00  0.00      C1   C
ATOM   2039  OD1 ASP 6 263      15.243  19.421 -22.714  0.00  0.00      C1   O
ATOM   2040  OD2 ASP 6 263      16.994  20.175 -21.642  0.00  0.00      C1   O
ATOM   2041  N   MET 6 264      14.731  18.441 -17.315  0.00  0.00      C1   N
ATOM   2042  CA  MET 6 264      13.976  18.108 -16.075  0.00  0.00      C1   C
ATOM   2043  C   MET 6 264      14.489  18.791 -14.811  0.00  0.00      C1   C
ATOM   2044  O   MET 6 264      13.677  19.273 -14.068  0.00  0.00      C1   O
ATOM   2045  CB  MET 6 264      13.950  16.600 -15.810  0.00  0.00      C1   C
ATOM   2046  CG  MET 6 264      12.827  16.140 -14.906  0.00  0.00      C1   C
ATOM   2047  SD  MET 6 264      11.227  16.350 -15.779  0.00  0.00      C1   S
ATOM   2048  CE  MET 6 264      11.135  14.670 -16.441  0.00  0.00      C1   C
ATOM   2049  N   CYS 6 265      15.804  18.935 -14.606  0.00  0.00      C1   N
ATOM   2050  CA  CYS 6 265      16.475  19.716 -13.580  0.00  0.00      C1   C
ATOM   2051  C   CYS 6 265      16.091  21.248 -13.626  0.00  0.00      C1   C
ATOM   2052  O   CYS 6 265      15.731  21.726 -12.518  0.00  0.00      C1   O
ATOM   2053  CB  CYS 6 265      17.981  19.614 -13.756  0.00  0.00      C1   C
ATOM   2054  SG  CYS 6 265      18.378  17.850 -13.327  0.00  0.00      C1   S
ATOM   2055  N   ALA 6 266      16.049  21.874 -14.843  0.00  0.00      C1   N
ATOM   2056  CA  ALA 6 266      15.524  23.185 -14.994  0.00  0.00      C1   C
ATOM   2057  C   ALA 6 266      14.011  23.259 -14.643  0.00  0.00      C1   C
ATOM   2058  O   ALA 6 266      13.542  24.267 -14.258  0.00  0.00      C1   O
ATOM   2059  CB  ALA 6 266      15.653  23.627 -16.482  0.00  0.00      C1   C
ATOM   2060  N   SER 6 267      13.257  22.169 -14.789  0.00  0.00      C1   N
ATOM   2061  CA  SER 6 267      11.775  22.212 -14.536  0.00  0.00      C1   C
ATOM   2062  C   SER 6 267      11.560  22.161 -12.983  0.00  0.00      C1   C
ATOM   2063  O   SER 6 267      10.617  22.832 -12.451  0.00  0.00      C1   O
ATOM   2064  CB  SER 6 267      11.153  20.955 -15.144  0.00  0.00      C1   C
ATOM   2065  OG  SER 6 267      11.230  21.040 -16.594  0.00  0.00      C1   O
ATOM   2066  N   LEU 6 268      12.377  21.371 -12.294  0.00  0.00      C1   N
ATOM   2067  CA  LEU 6 268      12.492  21.187 -10.861  0.00  0.00      C1   C
ATOM   2068  C   LEU 6 268      13.064  22.443 -10.261  0.00  0.00      C1   C
ATOM   2069  O   LEU 6 268      12.546  22.924  -9.245  0.00  0.00      C1   O
ATOM   2070  CB  LEU 6 268      13.244  19.844 -10.600  0.00  0.00      C1   C
ATOM   2071  CG  LEU 6 268      13.067  19.357  -9.124  0.00  0.00      C1   C
ATOM   2072  CD1 LEU 6 268      11.564  19.301  -8.727  0.00  0.00      C1   C
ATOM   2073  CD2 LEU 6 268      13.716  18.032  -8.854  0.00  0.00      C1   C
ATOM   2074  N   LYS 6 269      13.966  23.159 -10.950  0.00  0.00      C1   N
ATOM   2075  CA  LYS 6 269      14.402  24.515 -10.586  0.00  0.00      C1   C
ATOM   2076  C   LYS 6 269      13.184  25.524 -10.567  0.00  0.00      C1   C
ATOM   2077  O   LYS 6 269      12.881  26.002  -9.454  0.00  0.00      C1   O
ATOM   2078  CB  LYS 6 269      15.573  25.044 -11.459  0.00  0.00      C1   C
ATOM   2079  CG  LYS 6 269      16.196  26.299 -10.871  0.00  0.00      C1   C
ATOM   2080  CD  LYS 6 269      16.967  27.001 -12.073  0.00  0.00      C1   C
ATOM   2081  CE  LYS 6 269      17.548  28.332 -11.649  0.00  0.00      C1   C
ATOM   2082  NZ  LYS 6 269      16.764  29.474 -12.137  0.00  0.00      C1   N
ATOM   2083  N   GLU 6 270      12.431  25.618 -11.672  0.00  0.00      C1   N
ATOM   2084  CA  GLU 6 270      11.141  26.302 -11.749  0.00  0.00      C1   C
ATOM   2085  C   GLU 6 270      10.084  25.917 -10.701  0.00  0.00      C1   C
ATOM   2086  O   GLU 6 270       9.499  26.807 -10.106  0.00  0.00      C1   O
ATOM   2087  CB  GLU 6 270      10.530  26.052 -13.184  0.00  0.00      C1   C
ATOM   2088  CG  GLU 6 270       9.475  27.059 -13.573  0.00  0.00      C1   C
ATOM   2089  CD  GLU 6 270       9.880  28.530 -13.264  0.00  0.00      C1   C
ATOM   2090  OE1 GLU 6 270       8.937  29.375 -13.399  0.00  0.00      C1   O
ATOM   2091  OE2 GLU 6 270      11.005  28.939 -13.123  0.00  0.00      C1   O
ATOM   2092  N   LEU 6 271       9.818  24.646 -10.471  0.00  0.00      C1   N
ATOM   2093  CA  LEU 6 271       8.989  24.237  -9.317  0.00  0.00      C1   C
ATOM   2094  C   LEU 6 271       9.519  24.693  -7.890  0.00  0.00      C1   C
ATOM   2095  O   LEU 6 271       8.690  24.965  -7.053  0.00  0.00      C1   O
ATOM   2096  CB  LEU 6 271       8.838  22.727  -9.440  0.00  0.00      C1   C
ATOM   2097  CG  LEU 6 271       7.905  22.116 -10.573  0.00  0.00      C1   C
ATOM   2098  CD1 LEU 6 271       7.821  20.570 -10.272  0.00  0.00      C1   C
ATOM   2099  CD2 LEU 6 271       6.490  22.661 -10.499  0.00  0.00      C1   C
ATOM   2100  N   LEU 6 272      10.841  24.601  -7.618  0.00  0.00      C1   N
ATOM   2101  CA  LEU 6 272      11.355  25.074  -6.361  0.00  0.00      C1   C
ATOM   2102  C   LEU 6 272      11.144  26.495  -6.200  0.00  0.00      C1   C
ATOM   2103  O   LEU 6 272      10.523  26.891  -5.240  0.00  0.00      C1   O
ATOM   2104  CB  LEU 6 272      12.843  24.674  -6.209  0.00  0.00      C1   C
ATOM   2105  CG  LEU 6 272      12.992  23.182  -5.927  0.00  0.00      C1   C
ATOM   2106  CD1 LEU 6 272      14.510  22.824  -5.917  0.00  0.00      C1   C
ATOM   2107  CD2 LEU 6 272      12.279  22.655  -4.663  0.00  0.00      C1   C
ATOM   2108  N   GLN 6 273      11.520  27.335  -7.206  0.00  0.00      C1   N
ATOM   2109  CA  GLN 6 273      11.578  28.765  -7.046  0.00  0.00      C1   C
ATOM   2110  C   GLN 6 273      10.154  29.448  -7.197  0.00  0.00      C1   C
ATOM   2111  O   GLN 6 273       9.832  30.342  -6.383  0.00  0.00      C1   O
ATOM   2112  CB  GLN 6 273      12.711  29.354  -7.940  0.00  0.00      C1   C
ATOM   2113  CG  GLN 6 273      12.314  29.336  -9.423  0.00  0.00      C1   C
ATOM   2114  CD  GLN 6 273      13.390  29.813 -10.366  0.00  0.00      C1   C
ATOM   2115  NE2 GLN 6 273      13.043  29.897 -11.588  0.00  0.00      C1   N
ATOM   2116  OE1 GLN 6 273      14.563  30.060 -10.130  0.00  0.00      C1   O
ATOM   2117  N   ASN 6 274       9.336  29.005  -8.160  0.00  0.00      C1   N
ATOM   2118  CA  ASN 6 274       8.065  29.612  -8.444  0.00  0.00      C1   C
ATOM   2119  C   ASN 6 274       6.887  28.780  -8.003  0.00  0.00      C1   C
ATOM   2120  O   ASN 6 274       5.733  29.047  -8.421  0.00  0.00      C1   O
ATOM   2121  CB  ASN 6 274       8.060  29.891  -9.994  0.00  0.00      C1   C
ATOM   2122  CG  ASN 6 274       8.738  31.228 -10.338  0.00  0.00      C1   C
ATOM   2123  OD1 ASN 6 274       8.411  32.308  -9.816  0.00  0.00      C1   O
ATOM   2124  ND2 ASN 6 274       9.613  31.105 -11.306  0.00  0.00      C1   N
ATOM   2125  N   GLY 6 275       7.081  27.766  -7.191  0.00  0.00      C1   N
ATOM   2126  CA  GLY 6 275       6.047  26.871  -6.617  0.00  0.00      C1   C
ATOM   2127  C   GLY 6 275       5.261  25.992  -7.565  0.00  0.00      C1   C
ATOM   2128  O   GLY 6 275       5.561  25.850  -8.741  0.00  0.00      C1   O
ATOM   2129  N   MET 6 276       4.251  25.371  -6.982  0.00  0.00      C1   N
ATOM   2130  CA  MET 6 276       3.344  24.460  -7.675  0.00  0.00      C1   C
ATOM   2131  C   MET 6 276       1.965  24.983  -8.051  0.00  0.00      C1   C
ATOM   2132  O   MET 6 276       1.207  24.343  -8.846  0.00  0.00      C1   O
ATOM   2133  CB  MET 6 276       3.215  23.115  -6.975  0.00  0.00      C1   C
ATOM   2134  CG  MET 6 276       4.494  22.252  -6.995  0.00  0.00      C1   C
ATOM   2135  SD  MET 6 276       4.248  20.513  -7.408  0.00  0.00      C1   S
ATOM   2136  CE  MET 6 276       3.281  19.849  -5.989  0.00  0.00      C1   C
ATOM   2137  N   ASN 6 277       1.570  26.177  -7.521  0.00  0.00      C1   N
ATOM   2138  CA  ASN 6 277       0.486  27.082  -7.963  0.00  0.00      C1   C
ATOM   2139  C   ASN 6 277      -0.951  26.463  -8.132  0.00  0.00      C1   C
ATOM   2140  O   ASN 6 277      -1.640  26.628  -9.152  0.00  0.00      C1   O
ATOM   2141  CB  ASN 6 277       0.956  27.884  -9.231  0.00  0.00      C1   C
ATOM   2142  CG  ASN 6 277       2.215  28.617  -8.877  0.00  0.00      C1   C
ATOM   2143  ND2 ASN 6 277       3.262  28.405  -9.664  0.00  0.00      C1   N
ATOM   2144  OD1 ASN 6 277       2.329  29.375  -7.923  0.00  0.00      C1   O
ATOM   2145  N   GLY 6 278      -1.302  25.739  -7.125  0.00  0.00      C1   N
ATOM   2146  CA  GLY 6 278      -2.621  25.120  -6.997  0.00  0.00      C1   C
ATOM   2147  C   GLY 6 278      -2.745  23.883  -7.878  0.00  0.00      C1   C
ATOM   2148  O   GLY 6 278      -3.858  23.617  -8.284  0.00  0.00      C1   O
ATOM   2149  N   ARG 6 279      -1.651  23.102  -8.187  0.00  0.00      C1   N
ATOM   2150  CA  ARG 6 279      -1.761  21.774  -8.852  0.00  0.00      C1   C
ATOM   2151  C   ARG 6 279      -1.154  20.647  -8.059  0.00  0.00      C1   C
ATOM   2152  O   ARG 6 279      -0.389  20.751  -7.068  0.00  0.00      C1   O
ATOM   2153  CB  ARG 6 279      -1.144  21.834 -10.282  0.00  0.00      C1   C
ATOM   2154  CG  ARG 6 279      -2.253  22.491 -11.162  0.00  0.00      C1   C
ATOM   2155  CD  ARG 6 279      -1.998  22.404 -12.725  0.00  0.00      C1   C
ATOM   2156  NE  ARG 6 279      -1.186  23.463 -13.274  0.00  0.00      C1   N
ATOM   2157  CZ  ARG 6 279      -1.238  23.900 -14.547  0.00  0.00      C1   C
ATOM   2158  NH1 ARG 6 279      -1.974  23.446 -15.479  0.00  0.00      C1   N
ATOM   2159  NH2 ARG 6 279      -0.410  24.812 -14.984  0.00  0.00      C1   N
ATOM   2160  N   THR 6 280      -1.424  19.424  -8.546  0.00  0.00      C1   N
ATOM   2161  CA  THR 6 280      -0.968  18.149  -8.007  0.00  0.00      C1   C
ATOM   2162  C   THR 6 280      -0.053  17.413  -9.031  0.00  0.00      C1   C
ATOM   2163  O   THR 6 280      -0.269  17.495 -10.240  0.00  0.00      C1   O
ATOM   2164  CB  THR 6 280      -2.148  17.163  -7.751  0.00  0.00      C1   C
ATOM   2165  OG1 THR 6 280      -3.017  17.064  -8.835  0.00  0.00      C1   O
ATOM   2166  CG2 THR 6 280      -2.863  17.549  -6.466  0.00  0.00      C1   C
ATOM   2167  N   ILE 6 281       0.965  16.729  -8.529  0.00  0.00      C1   N
ATOM   2168  CA  ILE 6 281       1.872  15.785  -9.303  0.00  0.00      C1   C
ATOM   2169  C   ILE 6 281       1.870  14.486  -8.541  0.00  0.00      C1   C
ATOM   2170  O   ILE 6 281       2.148  14.441  -7.369  0.00  0.00      C1   O
ATOM   2171  CB  ILE 6 281       3.318  16.321  -9.514  0.00  0.00      C1   C
ATOM   2172  CG1 ILE 6 281       3.129  17.480 -10.550  0.00  0.00      C1   C
ATOM   2173  CG2 ILE 6 281       4.112  15.182 -10.134  0.00  0.00      C1   C
ATOM   2174  CD1 ILE 6 281       4.420  18.284 -10.757  0.00  0.00      C1   C
ATOM   2175  N   LEU 6 282       1.428  13.414  -9.274  0.00  0.00      C1   N
ATOM   2176  CA  LEU 6 282       1.047  12.081  -8.749  0.00  0.00      C1   C
ATOM   2177  C   LEU 6 282       0.382  12.321  -7.318  0.00  0.00      C1   C
ATOM   2178  O   LEU 6 282       0.917  11.861  -6.311  0.00  0.00      C1   O
ATOM   2179  CB  LEU 6 282       2.274  11.211  -8.784  0.00  0.00      C1   C
ATOM   2180  CG  LEU 6 282       2.983  11.030 -10.153  0.00  0.00      C1   C
ATOM   2181  CD1 LEU 6 282       4.395  10.441  -9.943  0.00  0.00      C1   C
ATOM   2182  CD2 LEU 6 282       2.118  10.169 -11.085  0.00  0.00      C1   C
ATOM   2183  N   GLY 6 283      -0.807  12.947  -7.294  0.00  0.00      C1   N
ATOM   2184  CA  GLY 6 283      -1.609  13.155  -6.105  0.00  0.00      C1   C
ATOM   2185  C   GLY 6 283      -1.205  14.175  -5.052  0.00  0.00      C1   C
ATOM   2186  O   GLY 6 283      -1.925  14.392  -4.129  0.00  0.00      C1   O
ATOM   2187  N   SER 6 284       0.015  14.729  -5.103  0.00  0.00      C1   N
ATOM   2188  CA  SER 6 284       0.619  15.626  -4.064  0.00  0.00      C1   C
ATOM   2189  C   SER 6 284       0.582  17.084  -4.575  0.00  0.00      C1   C
ATOM   2190  O   SER 6 284       0.962  17.511  -5.688  0.00  0.00      C1   O
ATOM   2191  CB  SER 6 284       1.963  15.167  -3.550  0.00  0.00      C1   C
ATOM   2192  OG  SER 6 284       2.197  15.816  -2.355  0.00  0.00      C1   O
ATOM   2193  N   ALA 6 285       0.054  17.850  -3.645  0.00  0.00      C1   N
ATOM   2194  CA  ALA 6 285       0.290  19.287  -3.722  0.00  0.00      C1   C
ATOM   2195  C   ALA 6 285       1.617  19.753  -3.030  0.00  0.00      C1   C
ATOM   2196  O   ALA 6 285       1.957  20.929  -3.077  0.00  0.00      C1   O
ATOM   2197  CB  ALA 6 285      -0.901  20.077  -3.179  0.00  0.00      C1   C
ATOM   2198  N   LEU 6 286       2.473  18.838  -2.531  0.00  0.00      C1   N
ATOM   2199  CA  LEU 6 286       3.923  19.127  -2.248  0.00  0.00      C1   C
ATOM   2200  C   LEU 6 286       4.855  18.120  -2.972  0.00  0.00      C1   C
ATOM   2201  O   LEU 6 286       4.430  16.975  -3.292  0.00  0.00      C1   O
ATOM   2202  CB  LEU 6 286       4.067  19.088  -0.673  0.00  0.00      C1   C
ATOM   2203  CG  LEU 6 286       3.210  20.088   0.118  0.00  0.00      C1   C
ATOM   2204  CD1 LEU 6 286       2.740  19.464   1.457  0.00  0.00      C1   C
ATOM   2205  CD2 LEU 6 286       3.904  21.346   0.538  0.00  0.00      C1   C
ATOM   2206  N   LEU 6 287       6.044  18.576  -3.325  0.00  0.00      C1   N
ATOM   2207  CA  LEU 6 287       7.159  17.817  -3.889  0.00  0.00      C1   C
ATOM   2208  C   LEU 6 287       7.424  16.659  -2.973  0.00  0.00      C1   C
ATOM   2209  O   LEU 6 287       7.409  16.754  -1.717  0.00  0.00      C1   O
ATOM   2210  CB  LEU 6 287       8.414  18.752  -3.923  0.00  0.00      C1   C
ATOM   2211  CG  LEU 6 287       8.323  19.729  -5.090  0.00  0.00      C1   C
ATOM   2212  CD1 LEU 6 287       7.314  20.851  -5.209  0.00  0.00      C1   C
ATOM   2213  CD2 LEU 6 287       9.777  20.336  -5.295  0.00  0.00      C1   C
ATOM   2214  N   GLU 6 288       7.578  15.443  -3.586  0.00  0.00      C1   N
ATOM   2215  CA  GLU 6 288       7.567  14.202  -2.816  0.00  0.00      C1   C
ATOM   2216  C   GLU 6 288       8.627  13.194  -3.273  0.00  0.00      C1   C
ATOM   2217  O   GLU 6 288       8.713  12.900  -4.494  0.00  0.00      C1   O
ATOM   2218  CB  GLU 6 288       6.210  13.512  -2.982  0.00  0.00      C1   C
ATOM   2219  CG  GLU 6 288       5.164  14.036  -1.970  0.00  0.00      C1   C
ATOM   2220  CD  GLU 6 288       5.446  13.786  -0.480  0.00  0.00      C1   C
ATOM   2221  OE1 GLU 6 288       6.420  13.064  -0.146  0.00  0.00      C1   O
ATOM   2222  OE2 GLU 6 288       4.810  14.430   0.388  0.00  0.00      C1   O
ATOM   2223  N   ASP 6 289       9.317  12.587  -2.297  0.00  0.00      C1   N
ATOM   2224  CA  ASP 6 289      10.567  11.817  -2.471  0.00  0.00      C1   C
ATOM   2225  C   ASP 6 289      10.377  10.315  -2.224  0.00  0.00      C1   C
ATOM   2226  O   ASP 6 289      11.105   9.790  -1.422  0.00  0.00      C1   O
ATOM   2227  CB  ASP 6 289      11.731  12.444  -1.745  0.00  0.00      C1   C
ATOM   2228  CG  ASP 6 289      11.579  12.582  -0.223  0.00  0.00      C1   C
ATOM   2229  OD1 ASP 6 289      10.537  12.261   0.326  0.00  0.00      C1   O
ATOM   2230  OD2 ASP 6 289      12.541  13.056   0.408  0.00  0.00      C1   O
ATOM   2231  N   GLU 6 290       9.310   9.690  -2.706  0.00  0.00      C1   N
ATOM   2232  CA  GLU 6 290       8.827   8.401  -2.259  0.00  0.00      C1   C
ATOM   2233  C   GLU 6 290       9.503   7.103  -2.771  0.00  0.00      C1   C
ATOM   2234  O   GLU 6 290       9.576   6.176  -2.021  0.00  0.00      C1   O
ATOM   2235  CB  GLU 6 290       7.316   8.259  -2.276  0.00  0.00      C1   C
ATOM   2236  CG  GLU 6 290       6.603   9.386  -1.553  0.00  0.00      C1   C
ATOM   2237  CD  GLU 6 290       5.094   9.100  -1.339  0.00  0.00      C1   C
ATOM   2238  OE1 GLU 6 290       4.701   8.003  -0.884  0.00  0.00      C1   O
ATOM   2239  OE2 GLU 6 290       4.253   9.943  -1.777  0.00  0.00      C1   O
ATOM   2240  N   PHE 6 291       9.955   7.070  -4.040  0.00  0.00      C1   N
ATOM   2241  CA  PHE 6 291      10.553   5.998  -4.783  0.00  0.00      C1   C
ATOM   2242  C   PHE 6 291      11.803   6.363  -5.618  0.00  0.00      C1   C
ATOM   2243  O   PHE 6 291      11.985   7.512  -6.099  0.00  0.00      C1   O
ATOM   2244  CB  PHE 6 291       9.419   5.343  -5.624  0.00  0.00      C1   C
ATOM   2245  CG  PHE 6 291       8.607   6.342  -6.490  0.00  0.00      C1   C
ATOM   2246  CD1 PHE 6 291       9.023   6.729  -7.773  0.00  0.00      C1   C
ATOM   2247  CD2 PHE 6 291       7.410   6.888  -5.983  0.00  0.00      C1   C
ATOM   2248  CE1 PHE 6 291       8.281   7.604  -8.543  0.00  0.00      C1   C
ATOM   2249  CE2 PHE 6 291       6.665   7.744  -6.735  0.00  0.00      C1   C
ATOM   2250  CZ  PHE 6 291       7.102   8.177  -8.001  0.00  0.00      C1   C
ATOM   2251  N   THR 6 292      12.591   5.309  -5.850  0.00  0.00      C1   N
ATOM   2252  CA  THR 6 292      13.865   5.466  -6.593  0.00  0.00      C1   C
ATOM   2253  C   THR 6 292      13.667   5.444  -8.160  0.00  0.00      C1   C
ATOM   2254  O   THR 6 292      12.760   4.769  -8.662  0.00  0.00      C1   O
ATOM   2255  CB  THR 6 292      14.998   4.513  -6.192  0.00  0.00      C1   C
ATOM   2256  OG1 THR 6 292      14.878   3.210  -6.719  0.00  0.00      C1   O
ATOM   2257  CG2 THR 6 292      15.199   4.398  -4.659  0.00  0.00      C1   C
ATOM   2258  N   PRO 6 293      14.606   6.072  -8.890  0.00  0.00      C1   N
ATOM   2259  CA  PRO 6 293      14.796   5.858 -10.336  0.00  0.00      C1   C
ATOM   2260  C   PRO 6 293      14.856   4.366 -10.705  0.00  0.00      C1   C
ATOM   2261  O   PRO 6 293      14.200   3.933 -11.682  0.00  0.00      C1   O
ATOM   2262  CB  PRO 6 293      16.132   6.606 -10.767  0.00  0.00      C1   C
ATOM   2263  CG  PRO 6 293      16.227   7.684  -9.681  0.00  0.00      C1   C
ATOM   2264  CD  PRO 6 293      15.548   7.039  -8.451  0.00  0.00      C1   C
ATOM   2265  N   PHE 6 294      15.487   3.565  -9.880  0.00  0.00      C1   N
ATOM   2266  CA  PHE 6 294      15.503   2.131 -10.032  0.00  0.00      C1   C
ATOM   2267  C   PHE 6 294      14.162   1.450  -9.858  0.00  0.00      C1   C
ATOM   2268  O   PHE 6 294      13.774   0.772 -10.764  0.00  0.00      C1   O
ATOM   2269  CB  PHE 6 294      16.699   1.498  -9.309  0.00  0.00      C1   C
ATOM   2270  CG  PHE 6 294      17.041  -0.003  -9.641  0.00  0.00      C1   C
ATOM   2271  CD1 PHE 6 294      17.064  -0.421 -10.959  0.00  0.00      C1   C
ATOM   2272  CD2 PHE 6 294      17.525  -0.813  -8.595  0.00  0.00      C1   C
ATOM   2273  CE1 PHE 6 294      17.491  -1.688 -11.284  0.00  0.00      C1   C
ATOM   2274  CE2 PHE 6 294      18.039  -2.069  -8.896  0.00  0.00      C1   C
ATOM   2275  CZ  PHE 6 294      17.986  -2.527 -10.231  0.00  0.00      C1   C
ATOM   2276  N   ASP 6 295      13.380   1.834  -8.798  0.00  0.00      C1   N
ATOM   2277  CA  ASP 6 295      12.004   1.382  -8.573  0.00  0.00      C1   C
ATOM   2278  C   ASP 6 295      11.040   1.665  -9.729  0.00  0.00      C1   C
ATOM   2279  O   ASP 6 295      10.353   0.666 -10.096  0.00  0.00      C1   O
ATOM   2280  CB  ASP 6 295      11.422   1.938  -7.202  0.00  0.00      C1   C
ATOM   2281  CG  ASP 6 295      12.377   1.675  -6.036  0.00  0.00      C1   C
ATOM   2282  OD1 ASP 6 295      13.104   0.639  -6.163  0.00  0.00      C1   O
ATOM   2283  OD2 ASP 6 295      12.386   2.446  -5.031  0.00  0.00      C1   O
ATOM   2284  N   VAL 6 296      11.037   2.843 -10.298  0.00  0.00      C1   N
ATOM   2285  CA  VAL 6 296      10.334   3.132 -11.567  0.00  0.00      C1   C
ATOM   2286  C   VAL 6 296      10.700   2.245 -12.761  0.00  0.00      C1   C
ATOM   2287  O   VAL 6 296       9.827   1.549 -13.244  0.00  0.00      C1   O
ATOM   2288  CB  VAL 6 296      10.506   4.595 -12.075  0.00  0.00      C1   C
ATOM   2289  CG1 VAL 6 296       9.538   4.948 -13.128  0.00  0.00      C1   C
ATOM   2290  CG2 VAL 6 296      10.287   5.536 -10.896  0.00  0.00      C1   C
ATOM   2291  N   VAL 6 297      12.009   2.156 -13.042  0.00  0.00      C1   N
ATOM   2292  CA  VAL 6 297      12.518   1.104 -13.978  0.00  0.00      C1   C
ATOM   2293  C   VAL 6 297      12.079  -0.257 -13.655  0.00  0.00      C1   C
ATOM   2294  O   VAL 6 297      11.527  -0.816 -14.543  0.00  0.00      C1   O
ATOM   2295  CB  VAL 6 297      14.045   1.158 -14.166  0.00  0.00      C1   C
ATOM   2296  CG1 VAL 6 297      14.754  -0.130 -14.531  0.00  0.00      C1   C
ATOM   2297  CG2 VAL 6 297      14.333   2.029 -15.416  0.00  0.00      C1   C
ATOM   2298  N   ARG 6 298      12.261  -0.895 -12.405  0.00  0.00      C1   N
ATOM   2299  CA  ARG 6 298      11.923  -2.228 -12.085  0.00  0.00      C1   C
ATOM   2300  C   ARG 6 298      10.398  -2.519 -12.390  0.00  0.00      C1   C
ATOM   2301  O   ARG 6 298      10.235  -3.484 -13.160  0.00  0.00      C1   O
ATOM   2302  CB  ARG 6 298      12.291  -2.655 -10.644  0.00  0.00      C1   C
ATOM   2303  CG  ARG 6 298      13.824  -2.687 -10.396  0.00  0.00      C1   C
ATOM   2304  CD  ARG 6 298      14.257  -3.240  -9.020  0.00  0.00      C1   C
ATOM   2305  NE  ARG 6 298      14.092  -2.292  -7.891  0.00  0.00      C1   N
ATOM   2306  CZ  ARG 6 298      14.758  -2.426  -6.793  0.00  0.00      C1   C
ATOM   2307  NH1 ARG 6 298      14.708  -1.400  -6.025  0.00  0.00      C1   N
ATOM   2308  NH2 ARG 6 298      15.518  -3.341  -6.359  0.00  0.00      C1   N
ATOM   2309  N   GLN 6 299       9.415  -1.641 -11.989  0.00  0.00      C1   N
ATOM   2310  CA  GLN 6 299       7.985  -1.710 -12.348  0.00  0.00      C1   C
ATOM   2311  C   GLN 6 299       7.743  -1.546 -13.867  0.00  0.00      C1   C
ATOM   2312  O   GLN 6 299       7.387  -2.478 -14.533  0.00  0.00      C1   O
ATOM   2313  CB  GLN 6 299       7.204  -0.790 -11.417  0.00  0.00      C1   C
ATOM   2314  CG  GLN 6 299       5.713  -0.792 -11.524  0.00  0.00      C1   C
ATOM   2315  CD  GLN 6 299       4.958   0.426 -10.866  0.00  0.00      C1   C
ATOM   2316  OE1 GLN 6 299       4.153   0.986 -11.523  0.00  0.00      C1   O
ATOM   2317  NE2 GLN 6 299       5.184   0.676  -9.584  0.00  0.00      C1   N
ATOM   2318  N   CYS 6 300       7.952  -0.427 -14.453  0.00  0.00      C1   N
ATOM   2319  CA  CYS 6 300       7.598  -0.088 -15.799  0.00  0.00      C1   C
ATOM   2320  C   CYS 6 300       8.174  -1.039 -16.832  0.00  0.00      C1   C
ATOM   2321  O   CYS 6 300       7.510  -1.361 -17.813  0.00  0.00      C1   O
ATOM   2322  CB  CYS 6 300       8.226   1.281 -16.161  0.00  0.00      C1   C
ATOM   2323  SG  CYS 6 300       7.271   2.516 -15.197  0.00  0.00      C1   S
ATOM   2324  N   SER 6 301       9.466  -1.492 -16.681  0.00  0.00      C1   N
ATOM   2325  CA  SER 6 301      10.037  -2.462 -17.635  0.00  0.00      C1   C
ATOM   2326  C   SER 6 301       9.382  -3.892 -17.629  0.00  0.00      C1   C
ATOM   2327  O   SER 6 301       9.776  -4.701 -18.439  0.00  0.00      C1   O
ATOM   2328  CB  SER 6 301      11.606  -2.544 -17.472  0.00  0.00      C1   C
ATOM   2329  OG  SER 6 301      11.995  -1.222 -17.814  0.00  0.00      C1   O
ATOM   2330  N   GLY 6 302       8.449  -4.218 -16.789  0.00  0.00      C1   N
ATOM   2331  CA  GLY 6 302       7.497  -5.345 -16.846  0.00  0.00      C1   C
ATOM   2332  C   GLY 6 302       8.037  -6.684 -16.367  0.00  0.00      C1   C
ATOM   2333  O   GLY 6 302       7.288  -7.461 -15.666  0.00  0.00      C1   O
ATOM   2334  N   VAL 6 303       9.259  -7.028 -16.892  0.00  0.00      C1   N
ATOM   2335  CA  VAL 6 303       9.969  -8.307 -16.885  0.00  0.00      C1   C
ATOM   2336  C   VAL 6 303      10.253  -8.770 -15.510  0.00  0.00      C1   C
ATOM   2337  O   VAL 6 303      10.451  -9.960 -15.373  0.00  0.00      C1   O
ATOM   2338  CB  VAL 6 303      11.221  -8.399 -17.835  0.00  0.00      C1   C
ATOM   2339  CG1 VAL 6 303      10.747  -8.138 -19.272  0.00  0.00      C1   C
ATOM   2340  CG2 VAL 6 303      12.273  -7.320 -17.450  0.00  0.00      C1   C
ATOM   2341  N   THR 6 304      10.312  -7.945 -14.429  0.00  0.00      C1   N
ATOM   2342  CA  THR 6 304      10.354  -8.314 -13.033  0.00  0.00      C1   C
ATOM   2343  C   THR 6 304       9.122  -9.079 -12.597  0.00  0.00      C1   C
ATOM   2344  O   THR 6 304       9.177  -9.951 -11.702  0.00  0.00      C1   O
ATOM   2345  CB  THR 6 304      10.682  -7.153 -12.071  0.00  0.00      C1   C
ATOM   2346  OG1 THR 6 304       9.745  -6.129 -12.184  0.00  0.00      C1   O
ATOM   2347  CG2 THR 6 304      12.049  -6.411 -12.210  0.00  0.00      C1   C
ATOM   2348  N   PHE 6 305       7.982  -8.825 -13.215  0.00  0.00      C1   N
ATOM   2349  CA  PHE 6 305       6.756  -9.542 -12.828  0.00  0.00      C1   C
ATOM   2350  CB  PHE 6 305       5.581  -8.588 -12.851  0.00  0.00      C1   C
ATOM   2351  CG  PHE 6 305       5.816  -7.323 -12.068  0.00  0.00      C1   C
ATOM   2352  CD1 PHE 6 305       6.149  -7.378 -10.663  0.00  0.00      C1   C
ATOM   2353  CE1 PHE 6 305       6.387  -6.149  -9.997  0.00  0.00      C1   C
ATOM   2354  CZ  PHE 6 305       6.315  -4.942 -10.723  0.00  0.00      C1   C
ATOM   2355  CE2 PHE 6 305       5.972  -4.958 -12.069  0.00  0.00      C1   C
ATOM   2356  CD2 PHE 6 305       5.697  -6.154 -12.734  0.00  0.00      C1   C
ATOM   2357  C   PHE 6 305       6.643 -10.858 -13.672  0.00  0.00      C1   C
ATOM   2358  O   PHE 6 305       5.632 -11.467 -13.370  0.00  0.00      C1   O
ATOM   2359  N   GLN 6 306       7.605 -11.323 -14.541  0.00  0.00      C1   N
ATOM   2360  CA  GLN 6 306       7.289 -12.603 -15.200  0.00  0.00      C1   C
ATOM   2361  CB  GLN 6 306       7.755 -12.610 -16.690  0.00  0.00      C1   C
ATOM   2362  CG  GLN 6 306       6.696 -11.978 -17.578  0.00  0.00      C1   C
ATOM   2363  CD  GLN 6 306       5.623 -12.945 -17.994  0.00  0.00      C1   C
ATOM   2364  OE1 GLN 6 306       5.822 -13.774 -18.871  0.00  0.00      C1   O
ATOM   2365  NE2 GLN 6 306       4.504 -12.957 -17.376  0.00  0.00      C1   N
ATOM   2366  C   GLN 6 306       7.890 -13.849 -14.421  0.00  0.00      C1   C
ATOM   2367  OXT GLN 6 306       8.558 -13.695 -13.412  0.00  0.00      C1   O
ATOM   2368  O   GLN 6 306       7.549 -14.985 -14.816  0.00  0.00      C1   O
END
ATOM      1  N   SER 6   1      -0.319   4.404 -20.748  0.00  0.00      C1   N
ATOM      2  CA  SER 6   1       0.794   3.838 -19.904  0.00  0.00      C1   C
ATOM      3  C   SER 6   1       1.242   4.888 -18.888  0.00  0.00      C1   C
ATOM      4  O   SER 6   1       1.034   6.078 -19.120  0.00  0.00      C1   O
ATOM      5  CB  SER 6   1       2.010   3.527 -20.725  0.00  0.00      C1   C
ATOM      6  OG  SER 6   1       2.218   4.517 -21.640  0.00  0.00      C1   O
ATOM      7  N   GLY 6   2       2.000   4.486 -17.859  0.00  0.00      C1   N
ATOM      8  CA  GLY 6   2       2.613   5.424 -16.880  0.00  0.00      C1   C
ATOM      9  C   GLY 6   2       3.406   4.630 -15.802  0.00  0.00      C1   C
ATOM     10  O   GLY 6   2       4.040   3.587 -15.961  0.00  0.00      C1   O
ATOM     11  N   PHE 6   3       3.291   5.195 -14.595  0.00  0.00      C1   N
ATOM     12  CA  PHE 6   3       3.852   4.701 -13.396  0.00  0.00      C1   C
ATOM     13  C   PHE 6   3       3.003   4.908 -12.124  0.00  0.00      C1   C
ATOM     14  O   PHE 6   3       2.773   6.056 -11.862  0.00  0.00      C1   O
ATOM     15  CB  PHE 6   3       5.331   5.031 -13.312  0.00  0.00      C1   C
ATOM     16  CG  PHE 6   3       6.005   4.846 -11.912  0.00  0.00      C1   C
ATOM     17  CD1 PHE 6   3       5.741   5.724 -10.923  0.00  0.00      C1   C
ATOM     18  CD2 PHE 6   3       6.774   3.753 -11.631  0.00  0.00      C1   C
ATOM     19  CE1 PHE 6   3       6.366   5.665  -9.651  0.00  0.00      C1   C
ATOM     20  CE2 PHE 6   3       7.406   3.650 -10.293  0.00  0.00      C1   C
ATOM     21  CZ  PHE 6   3       7.188   4.622  -9.360  0.00  0.00      C1   C
ATOM     22  N   ARG 6   4       2.771   3.883 -11.227  0.00  0.00      C1   N
ATOM     23  CA  ARG 6   4       2.126   4.025  -9.939  0.00  0.00      C1   C
ATOM     24  C   ARG 6   4       3.053   3.538  -8.867  0.00  0.00      C1   C
ATOM     25  O   ARG 6   4       3.459   2.371  -8.843  0.00  0.00      C1   O
ATOM     26  CB  ARG 6   4       0.709   3.381  -9.968  0.00  0.00      C1   C
ATOM     27  CG  ARG 6   4      -0.118   3.898  -8.714  0.00  0.00      C1   C
ATOM     28  CD  ARG 6   4      -1.546   3.405  -8.769  0.00  0.00      C1   C
ATOM     29  NE  ARG 6   4      -2.212   3.712  -7.480  0.00  0.00      C1   N
ATOM     30  CZ  ARG 6   4      -3.426   4.130  -7.153  0.00  0.00      C1   C
ATOM     31  NH1 ARG 6   4      -4.462   4.055  -7.982  0.00  0.00      C1   N
ATOM     32  NH2 ARG 6   4      -3.670   4.592  -5.995  0.00  0.00      C1   N
ATOM     33  N   LYS 6   5       3.370   4.456  -7.910  0.00  0.00      C1   N
ATOM     34  CA  LYS 6   5       3.993   4.050  -6.667  0.00  0.00      C1   C
ATOM     35  C   LYS 6   5       3.128   3.069  -5.820  0.00  0.00      C1   C
ATOM     36  O   LYS 6   5       2.075   3.425  -5.414  0.00  0.00      C1   O
ATOM     37  CB  LYS 6   5       4.219   5.423  -5.957  0.00  0.00      C1   C
ATOM     38  CG  LYS 6   5       4.610   5.328  -4.403  0.00  0.00      C1   C
ATOM     39  CD  LYS 6   5       4.604   6.642  -3.740  0.00  0.00      C1   C
ATOM     40  CE  LYS 6   5       3.233   7.283  -3.348  0.00  0.00      C1   C
ATOM     41  NZ  LYS 6   5       3.584   8.540  -2.763  0.00  0.00      C1   N
ATOM     42  N   MET 6   6       3.673   1.851  -5.652  0.00  0.00      C1   N
ATOM     43  CA  MET 6   6       2.988   0.795  -4.963  0.00  0.00      C1   C
ATOM     44  C   MET 6   6       3.873  -0.304  -4.356  0.00  0.00      C1   C
ATOM     45  O   MET 6   6       4.938  -0.588  -4.932  0.00  0.00      C1   O
ATOM     46  CB  MET 6   6       1.848   0.090  -5.920  0.00  0.00      C1   C
ATOM     47  CG  MET 6   6       2.302  -0.411  -7.326  0.00  0.00      C1   C
ATOM     48  SD  MET 6   6       1.238  -1.623  -8.172  0.00  0.00      C1   S
ATOM     49  CE  MET 6   6       2.184  -2.093  -9.677  0.00  0.00      C1   C
ATOM     50  N   ALA 6   7       3.411  -0.910  -3.312  0.00  0.00      C1   N
ATOM     51  CA  ALA 6   7       4.057  -1.966  -2.568  0.00  0.00      C1   C
ATOM     52  C   ALA 6   7       4.241  -3.293  -3.354  0.00  0.00      C1   C
ATOM     53  O   ALA 6   7       3.473  -3.629  -4.238  0.00  0.00      C1   O
ATOM     54  CB  ALA 6   7       3.288  -2.320  -1.303  0.00  0.00      C1   C
ATOM     55  N   PHE 6   8       5.236  -4.166  -3.057  0.00  0.00      C1   N
ATOM     56  CA  PHE 6   8       5.409  -5.555  -3.604  0.00  0.00      C1   C
ATOM     57  C   PHE 6   8       4.290  -6.524  -3.060  0.00  0.00      C1   C
ATOM     58  O   PHE 6   8       3.953  -6.554  -1.878  0.00  0.00      C1   O
ATOM     59  CB  PHE 6   8       6.861  -6.194  -3.196  0.00  0.00      C1   C
ATOM     60  CG  PHE 6   8       8.104  -5.587  -3.806  0.00  0.00      C1   C
ATOM     61  CD1 PHE 6   8       8.599  -6.145  -5.021  0.00  0.00      C1   C
ATOM     62  CD2 PHE 6   8       8.831  -4.591  -3.136  0.00  0.00      C1   C
ATOM     63  CE1 PHE 6   8       9.790  -5.652  -5.573  0.00  0.00      C1   C
ATOM     64  CE2 PHE 6   8       9.998  -4.129  -3.710  0.00  0.00      C1   C
ATOM     65  CZ  PHE 6   8      10.421  -4.609  -4.959  0.00  0.00      C1   C
ATOM     66  N   PRO 6   9       3.764  -7.339  -3.986  0.00  0.00      C1   N
ATOM     67  CA  PRO 6   9       2.859  -8.494  -3.756  0.00  0.00      C1   C
ATOM     68  C   PRO 6   9       3.378  -9.271  -2.534  0.00  0.00      C1   C
ATOM     69  O   PRO 6   9       4.440  -9.941  -2.594  0.00  0.00      C1   O
ATOM     70  CB  PRO 6   9       2.854  -9.378  -5.028  0.00  0.00      C1   C
ATOM     71  CG  PRO 6   9       3.166  -8.243  -6.126  0.00  0.00      C1   C
ATOM     72  CD  PRO 6   9       4.083  -7.249  -5.414  0.00  0.00      C1   C
ATOM     73  N   SER 6  10       2.582  -9.298  -1.424  0.00  0.00      C1   N
ATOM     74  CA  SER 6  10       3.032  -9.654  -0.095  0.00  0.00      C1   C
ATOM     75  C   SER 6  10       2.869 -11.145   0.272  0.00  0.00      C1   C
ATOM     76  O   SER 6  10       3.384 -11.478   1.360  0.00  0.00      C1   O
ATOM     77  CB  SER 6  10       2.408  -8.825   1.005  0.00  0.00      C1   C
ATOM     78  OG  SER 6  10       0.973  -8.957   1.067  0.00  0.00      C1   O
ATOM     79  N   GLY 6  11       2.276 -12.065  -0.495  0.00  0.00      C1   N
ATOM     80  CA  GLY 6  11       1.864 -13.412  -0.046  0.00  0.00      C1   C
ATOM     81  C   GLY 6  11       2.944 -14.419   0.298  0.00  0.00      C1   C
ATOM     82  O   GLY 6  11       2.825 -15.191   1.270  0.00  0.00      C1   O
ATOM     83  N   LYS 6  12       4.068 -14.320  -0.402  0.00  0.00      C1   N
ATOM     84  CA  LYS 6  12       5.262 -14.979  -0.134  0.00  0.00      C1   C
ATOM     85  C   LYS 6  12       5.721 -14.677   1.283  0.00  0.00      C1   C
ATOM     86  O   LYS 6  12       6.348 -15.563   1.931  0.00  0.00      C1   O
ATOM     87  CB  LYS 6  12       6.445 -14.516  -1.035  0.00  0.00      C1   C
ATOM     88  CG  LYS 6  12       6.254 -15.328  -2.365  0.00  0.00      C1   C
ATOM     89  CD  LYS 6  12       7.547 -15.234  -3.218  0.00  0.00      C1   C
ATOM     90  CE  LYS 6  12       7.277 -16.072  -4.489  0.00  0.00      C1   C
ATOM     91  NZ  LYS 6  12       7.614 -17.470  -4.321  0.00  0.00      C1   N
ATOM     92  N   VAL 6  13       5.448 -13.524   1.832  0.00  0.00      C1   N
ATOM     93  CA  VAL 6  13       5.865 -13.153   3.192  0.00  0.00      C1   C
ATOM     94  C   VAL 6  13       4.805 -13.577   4.127  0.00  0.00      C1   C
ATOM     95  O   VAL 6  13       5.168 -14.184   5.131  0.00  0.00      C1   O
ATOM     96  CB  VAL 6  13       6.120 -11.600   3.349  0.00  0.00      C1   C
ATOM     97  CG1 VAL 6  13       6.350 -11.318   4.866  0.00  0.00      C1   C
ATOM     98  CG2 VAL 6  13       7.243 -11.212   2.459  0.00  0.00      C1   C
ATOM     99  N   GLU 6  14       3.528 -13.282   3.877  0.00  0.00      C1   N
ATOM    100  CA  GLU 6  14       2.355 -13.589   4.771  0.00  0.00      C1   C
ATOM    101  C   GLU 6  14       2.389 -14.988   5.365  0.00  0.00      C1   C
ATOM    102  O   GLU 6  14       2.393 -14.997   6.601  0.00  0.00      C1   O
ATOM    103  CB  GLU 6  14       1.046 -13.503   3.953  0.00  0.00      C1   C
ATOM    104  CG  GLU 6  14       0.560 -12.030   3.832  0.00  0.00      C1   C
ATOM    105  CD  GLU 6  14      -0.478 -11.925   2.768  0.00  0.00      C1   C
ATOM    106  OE1 GLU 6  14      -0.210 -11.127   1.846  0.00  0.00      C1   O
ATOM    107  OE2 GLU 6  14      -1.538 -12.606   2.774  0.00  0.00      C1   O
ATOM    108  N   GLY 6  15       2.648 -15.988   4.504  0.00  0.00      C1   N
ATOM    109  CA  GLY 6  15       2.845 -17.404   4.868  0.00  0.00      C1   C
ATOM    110  C   GLY 6  15       4.025 -17.734   5.857  0.00  0.00      C1   C
ATOM    111  O   GLY 6  15       4.239 -18.896   6.153  0.00  0.00      C1   O
ATOM    112  N   CYS 6  16       4.871 -16.761   6.245  0.00  0.00      C1   N
ATOM    113  CA  CYS 6  16       6.003 -16.983   7.161  0.00  0.00      C1   C
ATOM    114  C   CYS 6  16       5.858 -16.183   8.526  0.00  0.00      C1   C
ATOM    115  O   CYS 6  16       6.729 -16.220   9.379  0.00  0.00      C1   O
ATOM    116  CB  CYS 6  16       7.268 -16.561   6.376  0.00  0.00      C1   C
ATOM    117  SG  CYS 6  16       7.607 -17.714   5.108  0.00  0.00      C1   S
ATOM    118  N   MET 6  17       4.837 -15.369   8.728  0.00  0.00      C1   N
ATOM    119  CA  MET 6  17       4.564 -14.707  10.075  0.00  0.00      C1   C
ATOM    120  C   MET 6  17       4.015 -15.621  11.147  0.00  0.00      C1   C
ATOM    121  O   MET 6  17       3.359 -16.611  10.769  0.00  0.00      C1   O
ATOM    122  CB  MET 6  17       3.791 -13.395   9.898  0.00  0.00      C1   C
ATOM    123  CG  MET 6  17       4.546 -12.539   8.867  0.00  0.00      C1   C
ATOM    124  SD  MET 6  17       6.300 -11.982   9.113  0.00  0.00      C1   S
ATOM    125  CE  MET 6  17       6.170 -11.055  10.696  0.00  0.00      C1   C
ATOM    126  N   VAL 6  18       4.261 -15.368  12.405  0.00  0.00      C1   N
ATOM    127  CA  VAL 6  18       3.953 -16.152  13.627  0.00  0.00      C1   C
ATOM    128  C   VAL 6  18       3.766 -15.241  14.807  0.00  0.00      C1   C
ATOM    129  O   VAL 6  18       4.024 -14.020  14.780  0.00  0.00      C1   O
ATOM    130  CB  VAL 6  18       5.000 -17.237  13.868  0.00  0.00      C1   C
ATOM    131  CG1 VAL 6  18       4.979 -18.390  12.785  0.00  0.00      C1   C
ATOM    132  CG2 VAL 6  18       6.468 -16.723  13.929  0.00  0.00      C1   C
ATOM    133  N   GLN 6  19       3.477 -15.821  15.967  0.00  0.00      C1   N
ATOM    134  CA  GLN 6  19       3.464 -15.098  17.265  0.00  0.00      C1   C
ATOM    135  C   GLN 6  19       4.474 -15.709  18.251  0.00  0.00      C1   C
ATOM    136  O   GLN 6  19       4.666 -16.925  18.247  0.00  0.00      C1   O
ATOM    137  CB  GLN 6  19       2.037 -15.267  17.886  0.00  0.00      C1   C
ATOM    138  CG  GLN 6  19       2.000 -14.353  19.166  0.00  0.00      C1   C
ATOM    139  CD  GLN 6  19       0.615 -14.240  19.650  0.00  0.00      C1   C
ATOM    140  NE2 GLN 6  19       0.105 -13.050  19.752  0.00  0.00      C1   N
ATOM    141  OE1 GLN 6  19      -0.117 -15.143  20.042  0.00  0.00      C1   O
ATOM    142  N   VAL 6  20       5.087 -14.766  19.046  0.00  0.00      C1   N
ATOM    143  CA  VAL 6  20       5.992 -15.058  20.092  0.00  0.00      C1   C
ATOM    144  C   VAL 6  20       5.652 -14.300  21.410  0.00  0.00      C1   C
ATOM    145  O   VAL 6  20       5.556 -13.068  21.450  0.00  0.00      C1   O
ATOM    146  CB  VAL 6  20       7.479 -14.613  19.738  0.00  0.00      C1   C
ATOM    147  CG1 VAL 6  20       8.484 -14.972  20.775  0.00  0.00      C1   C
ATOM    148  CG2 VAL 6  20       8.049 -15.273  18.462  0.00  0.00      C1   C
ATOM    149  N   THR 6  21       5.343 -15.085  22.437  0.00  0.00      C1   N
ATOM    150  CA  THR 6  21       5.064 -14.535  23.783  0.00  0.00      C1   C
ATOM    151  C   THR 6  21       6.105 -15.012  24.746  0.00  0.00      C1   C
ATOM    152  O   THR 6  21       6.370 -16.180  24.833  0.00  0.00      C1   O
ATOM    153  CB  THR 6  21       3.633 -14.930  24.207  0.00  0.00      C1   C
ATOM    154  OG1 THR 6  21       2.708 -14.539  23.323  0.00  0.00      C1   O
ATOM    155  CG2 THR 6  21       3.314 -14.188  25.467  0.00  0.00      C1   C
ATOM    156  N   CYS 6  22       6.583 -14.016  25.505  0.00  0.00      C1   N
ATOM    157  CA  CYS 6  22       7.695 -14.205  26.490  0.00  0.00      C1   C
ATOM    158  C   CYS 6  22       7.203 -13.566  27.819  0.00  0.00      C1   C
ATOM    159  O   CYS 6  22       7.169 -12.346  27.929  0.00  0.00      C1   O
ATOM    160  CB  CYS 6  22       8.954 -13.494  25.807  0.00  0.00      C1   C
ATOM    161  SG  CYS 6  22      10.443 -13.750  26.821  0.00  0.00      C1   S
ATOM    162  N   GLY 6  23       6.709 -14.333  28.786  0.00  0.00      C1   N
ATOM    163  CA  GLY 6  23       6.075 -13.790  29.973  0.00  0.00      C1   C
ATOM    164  C   GLY 6  23       4.871 -12.908  29.626  0.00  0.00      C1   C
ATOM    165  O   GLY 6  23       4.105 -13.157  28.645  0.00  0.00      C1   O
ATOM    166  N   THR 6  24       4.682 -11.794  30.326  0.00  0.00      C1   N
ATOM    167  CA  THR 6  24       3.573 -10.780  30.064  0.00  0.00      C1   C
ATOM    168  C   THR 6  24       3.755  -9.979  28.717  0.00  0.00      C1   C
ATOM    169  O   THR 6  24       2.982  -9.132  28.377  0.00  0.00      C1   O
ATOM    170  CB  THR 6  24       3.428  -9.833  31.227  0.00  0.00      C1   C
ATOM    171  OG1 THR 6  24       3.660 -10.452  32.445  0.00  0.00      C1   O
ATOM    172  CG2 THR 6  24       1.995  -9.408  31.301  0.00  0.00      C1   C
ATOM    173  N   THR 6  25       4.712 -10.338  27.820  0.00  0.00      C1   N
ATOM    174  CA  THR 6  25       4.923  -9.495  26.584  0.00  0.00      C1   C
ATOM    175  C   THR 6  25       5.018 -10.396  25.247  0.00  0.00      C1   C
ATOM    176  O   THR 6  25       5.641 -11.465  25.228  0.00  0.00      C1   O
ATOM    177  CB  THR 6  25       6.227  -8.694  26.708  0.00  0.00      C1   C
ATOM    178  OG1 THR 6  25       7.323  -9.419  27.239  0.00  0.00      C1   O
ATOM    179  CG2 THR 6  25       6.045  -7.384  27.578  0.00  0.00      C1   C
ATOM    180  N   THR 6  26       4.175 -10.008  24.318  0.00  0.00      C1   N
ATOM    181  CA  THR 6  26       3.992 -10.707  23.083  0.00  0.00      C1   C
ATOM    182  C   THR 6  26       4.368  -9.748  21.885  0.00  0.00      C1   C
ATOM    183  O   THR 6  26       4.295  -8.517  21.900  0.00  0.00      C1   O
ATOM    184  CB  THR 6  26       2.665 -11.399  22.847  0.00  0.00      C1   C
ATOM    185  OG1 THR 6  26       2.646 -12.237  21.758  0.00  0.00      C1   O
ATOM    186  CG2 THR 6  26       1.536 -10.489  22.560  0.00  0.00      C1   C
ATOM    187  N   LEU 6  27       4.858 -10.444  20.887  0.00  0.00      C1   N
ATOM    188  CA  LEU 6  27       5.547  -9.993  19.666  0.00  0.00      C1   C
ATOM    189  C   LEU 6  27       5.059 -10.771  18.446  0.00  0.00      C1   C
ATOM    190  O   LEU 6  27       4.743 -11.954  18.525  0.00  0.00      C1   O
ATOM    191  CB  LEU 6  27       7.140 -10.215  19.798  0.00  0.00      C1   C
ATOM    192  CG  LEU 6  27       7.867  -9.334  20.821  0.00  0.00      C1   C
ATOM    193  CD1 LEU 6  27       9.229  -9.918  21.204  0.00  0.00      C1   C
ATOM    194  CD2 LEU 6  27       8.017  -7.869  20.281  0.00  0.00      C1   C
ATOM    195  N   ASN 6  28       5.061 -10.075  17.256  0.00  0.00      C1   N
ATOM    196  CA  ASN 6  28       5.176 -10.837  16.015  0.00  0.00      C1   C
ATOM    197  C   ASN 6  28       6.580 -11.428  15.739  0.00  0.00      C1   C
ATOM    198  O   ASN 6  28       7.625 -10.999  16.245  0.00  0.00      C1   O
ATOM    199  CB  ASN 6  28       4.624  -9.915  14.975  0.00  0.00      C1   C
ATOM    200  CG  ASN 6  28       3.300  -9.291  15.356  0.00  0.00      C1   C
ATOM    201  OD1 ASN 6  28       2.292  -9.889  15.318  0.00  0.00      C1   O
ATOM    202  ND2 ASN 6  28       3.239  -8.023  15.574  0.00  0.00      C1   N
ATOM    203  N   GLY 6  29       6.619 -12.444  14.916  0.00  0.00      C1   N
ATOM    204  CA  GLY 6  29       7.819 -13.151  14.452  0.00  0.00      C1   C
ATOM    205  C   GLY 6  29       7.700 -13.753  13.083  0.00  0.00      C1   C
ATOM    206  O   GLY 6  29       6.642 -13.838  12.441  0.00  0.00      C1   O
ATOM    207  N   LEU 6  30       8.868 -14.049  12.597  0.00  0.00      C1   N
ATOM    208  CA  LEU 6  30       9.166 -14.445  11.232  0.00  0.00      C1   C
ATOM    209  C   LEU 6  30       9.756 -15.880  11.222  0.00  0.00      C1   C
ATOM    210  O   LEU 6  30      10.809 -16.057  11.807  0.00  0.00      C1   O
ATOM    211  CB  LEU 6  30       9.990 -13.343  10.499  0.00  0.00      C1   C
ATOM    212  CG  LEU 6  30      10.519 -13.715   9.081  0.00  0.00      C1   C
ATOM    213  CD1 LEU 6  30       9.386 -13.471   8.079  0.00  0.00      C1   C
ATOM    214  CD2 LEU 6  30      11.742 -12.809   8.840  0.00  0.00      C1   C
ATOM    215  N   TRP 6  31       9.132 -16.876  10.564  0.00  0.00      C1   N
ATOM    216  CA  TRP 6  31       9.475 -18.345  10.457  0.00  0.00      C1   C
ATOM    217  C   TRP 6  31       9.988 -18.519   9.018  0.00  0.00      C1   C
ATOM    218  O   TRP 6  31       9.216 -18.644   8.077  0.00  0.00      C1   O
ATOM    219  CB  TRP 6  31       8.181 -19.061  10.762  0.00  0.00      C1   C
ATOM    220  CG  TRP 6  31       8.235 -20.518  11.075  0.00  0.00      C1   C
ATOM    221  CD1 TRP 6  31       9.327 -21.270  11.359  0.00  0.00      C1   C
ATOM    222  CD2 TRP 6  31       7.154 -21.495  10.994  0.00  0.00      C1   C
ATOM    223  NE1 TRP 6  31       8.979 -22.609  11.467  0.00  0.00      C1   N
ATOM    224  CE2 TRP 6  31       7.612 -22.840  11.191  0.00  0.00      C1   C
ATOM    225  CE3 TRP 6  31       5.748 -21.456  10.728  0.00  0.00      C1   C
ATOM    226  CZ2 TRP 6  31       6.852 -24.011  11.277  0.00  0.00      C1   C
ATOM    227  CZ3 TRP 6  31       4.929 -22.625  10.797  0.00  0.00      C1   C
ATOM    228  CH2 TRP 6  31       5.475 -23.883  11.048  0.00  0.00      C1   C
ATOM    229  N   LEU 6  32      11.329 -18.645   8.872  0.00  0.00      C1   N
ATOM    230  CA  LEU 6  32      12.089 -18.919   7.680  0.00  0.00      C1   C
ATOM    231  C   LEU 6  32      12.862 -20.236   7.860  0.00  0.00      C1   C
ATOM    232  O   LEU 6  32      13.866 -20.275   8.579  0.00  0.00      C1   O
ATOM    233  CB  LEU 6  32      12.884 -17.744   7.171  0.00  0.00      C1   C
ATOM    234  CG  LEU 6  32      11.979 -16.669   6.634  0.00  0.00      C1   C
ATOM    235  CD1 LEU 6  32      12.796 -15.360   6.621  0.00  0.00      C1   C
ATOM    236  CD2 LEU 6  32      11.409 -16.901   5.257  0.00  0.00      C1   C
ATOM    237  N   ASP 6  33      12.329 -21.312   7.262  0.00  0.00      C1   N
ATOM    238  CA  ASP 6  33      12.714 -22.770   7.609  0.00  0.00      C1   C
ATOM    239  C   ASP 6  33      12.419 -23.213   9.025  0.00  0.00      C1   C
ATOM    240  O   ASP 6  33      11.265 -23.154   9.480  0.00  0.00      C1   O
ATOM    241  CB  ASP 6  33      14.094 -23.117   7.177  0.00  0.00      C1   C
ATOM    242  CG  ASP 6  33      14.374 -22.676   5.750  0.00  0.00      C1   C
ATOM    243  OD1 ASP 6  33      13.435 -22.886   4.930  0.00  0.00      C1   O
ATOM    244  OD2 ASP 6  33      15.529 -22.306   5.437  0.00  0.00      C1   O
ATOM    245  N   ASP 6  34      13.402 -23.665   9.799  0.00  0.00      C1   N
ATOM    246  CA  ASP 6  34      13.241 -24.004  11.225  0.00  0.00      C1   C
ATOM    247  C   ASP 6  34      13.687 -22.803  12.122  0.00  0.00      C1   C
ATOM    248  O   ASP 6  34      14.090 -23.061  13.297  0.00  0.00      C1   O
ATOM    249  CB  ASP 6  34      13.873 -25.327  11.538  0.00  0.00      C1   C
ATOM    250  CG  ASP 6  34      15.378 -25.417  11.246  0.00  0.00      C1   C
ATOM    251  OD1 ASP 6  34      15.852 -24.531  10.526  0.00  0.00      C1   O
ATOM    252  OD2 ASP 6  34      16.094 -26.323  11.724  0.00  0.00      C1   O
ATOM    253  N   VAL 6  35      13.536 -21.532  11.642  0.00  0.00      C1   N
ATOM    254  CA  VAL 6  35      14.011 -20.427  12.474  0.00  0.00      C1   C
ATOM    255  C   VAL 6  35      12.912 -19.327  12.539  0.00  0.00      C1   C
ATOM    256  O   VAL 6  35      12.559 -18.731  11.521  0.00  0.00      C1   O
ATOM    257  CB  VAL 6  35      15.451 -19.780  12.154  0.00  0.00      C1   C
ATOM    258  CG1 VAL 6  35      15.870 -18.664  13.080  0.00  0.00      C1   C
ATOM    259  CG2 VAL 6  35      16.569 -20.887  12.216  0.00  0.00      C1   C
ATOM    260  N   VAL 6  36      12.536 -19.095  13.809  0.00  0.00      C1   N
ATOM    261  CA  VAL 6  36      11.771 -17.910  14.097  0.00  0.00      C1   C
ATOM    262  C   VAL 6  36      12.714 -16.795  14.653  0.00  0.00      C1   C
ATOM    263  O   VAL 6  36      13.354 -16.941  15.721  0.00  0.00      C1   O
ATOM    264  CB  VAL 6  36      10.706 -18.280  15.107  0.00  0.00      C1   C
ATOM    265  CG1 VAL 6  36       9.840 -16.967  15.358  0.00  0.00      C1   C
ATOM    266  CG2 VAL 6  36       9.722 -19.303  14.596  0.00  0.00      C1   C
ATOM    267  N   TYR 6  37      12.784 -15.655  13.955  0.00  0.00      C1   N
ATOM    268  CA  TYR 6  37      13.397 -14.416  14.358  0.00  0.00      C1   C
ATOM    269  C   TYR 6  37      12.377 -13.475  15.108  0.00  0.00      C1   C
ATOM    270  O   TYR 6  37      11.133 -13.457  14.851  0.00  0.00      C1   O
ATOM    271  CB  TYR 6  37      13.844 -13.685  13.074  0.00  0.00      C1   C
ATOM    272  CG  TYR 6  37      14.793 -14.552  12.235  0.00  0.00      C1   C
ATOM    273  CD1 TYR 6  37      14.431 -15.535  11.216  0.00  0.00      C1   C
ATOM    274  CD2 TYR 6  37      16.196 -14.411  12.437  0.00  0.00      C1   C
ATOM    275  CE1 TYR 6  37      15.381 -16.251  10.491  0.00  0.00      C1   C
ATOM    276  CE2 TYR 6  37      17.182 -15.044  11.627  0.00  0.00      C1   C
ATOM    277  CZ  TYR 6  37      16.749 -16.010  10.685  0.00  0.00      C1   C
ATOM    278  OH  TYR 6  37      17.655 -16.615   9.871  0.00  0.00      C1   O
ATOM    279  N   CYS 6  38      12.856 -12.761  16.094  0.00  0.00      C1   N
ATOM    280  CA  CYS 6  38      12.102 -11.807  16.897  0.00  0.00      C1   C
ATOM    281  C   CYS 6  38      13.002 -10.840  17.628  0.00  0.00      C1   C
ATOM    282  O   CYS 6  38      14.181 -11.099  17.851  0.00  0.00      C1   O
ATOM    283  CB  CYS 6  38      10.966 -12.473  17.843  0.00  0.00      C1   C
ATOM    284  SG  CYS 6  38      11.373 -12.505  19.645  0.00  0.00      C1   S
ATOM    285  N   PRO 6  39      12.457  -9.649  18.049  0.00  0.00      C1   N
ATOM    286  CA  PRO 6  39      13.140  -8.620  18.886  0.00  0.00      C1   C
ATOM    287  C   PRO 6  39      13.417  -9.172  20.299  0.00  0.00      C1   C
ATOM    288  O   PRO 6  39      12.509  -9.640  21.038  0.00  0.00      C1   O
ATOM    289  CB  PRO 6  39      12.092  -7.460  18.948  0.00  0.00      C1   C
ATOM    290  CG  PRO 6  39      11.267  -7.566  17.640  0.00  0.00      C1   C
ATOM    291  CD  PRO 6  39      11.126  -9.105  17.619  0.00  0.00      C1   C
ATOM    292  N   ARG 6  40      14.677  -9.176  20.618  0.00  0.00      C1   N
ATOM    293  CA  ARG 6  40      15.273  -9.626  21.909  0.00  0.00      C1   C
ATOM    294  C   ARG 6  40      14.768  -8.925  23.192  0.00  0.00      C1   C
ATOM    295  O   ARG 6  40      14.740  -9.567  24.192  0.00  0.00      C1   O
ATOM    296  CB  ARG 6  40      16.834  -9.770  21.925  0.00  0.00      C1   C
ATOM    297  CG  ARG 6  40      17.605  -8.441  22.091  0.00  0.00      C1   C
ATOM    298  CD  ARG 6  40      19.105  -8.560  22.075  0.00  0.00      C1   C
ATOM    299  NE  ARG 6  40      19.672  -7.154  22.124  0.00  0.00      C1   N
ATOM    300  CZ  ARG 6  40      20.964  -6.817  22.195  0.00  0.00      C1   C
ATOM    301  NH1 ARG 6  40      22.022  -7.590  22.126  0.00  0.00      C1   N
ATOM    302  NH2 ARG 6  40      21.278  -5.527  22.343  0.00  0.00      C1   N
ATOM    303  N   HIS 6  41      14.271  -7.649  23.150  0.00  0.00      C1   N
ATOM    304  CA  HIS 6  41      14.105  -6.865  24.379  0.00  0.00      C1   C
ATOM    305  C   HIS 6  41      13.213  -7.370  25.567  0.00  0.00      C1   C
ATOM    306  O   HIS 6  41      13.580  -7.172  26.735  0.00  0.00      C1   O
ATOM    307  CB  HIS 6  41      13.783  -5.445  23.934  0.00  0.00      C1   C
ATOM    308  CG  HIS 6  41      12.432  -5.316  23.173  0.00  0.00      C1   C
ATOM    309  ND1 HIS 6  41      11.153  -5.360  23.729  0.00  0.00      C1   N
ATOM    310  CD2 HIS 6  41      12.340  -4.979  21.889  0.00  0.00      C1   C
ATOM    311  CE1 HIS 6  41      10.296  -5.155  22.715  0.00  0.00      C1   C
ATOM    312  NE2 HIS 6  41      11.014  -4.761  21.667  0.00  0.00      C1   N
ATOM    313  N   VAL 6  42      12.188  -8.186  25.282  0.00  0.00      C1   N
ATOM    314  CA  VAL 6  42      11.406  -8.981  26.228  0.00  0.00      C1   C
ATOM    315  C   VAL 6  42      12.178  -9.862  27.226  0.00  0.00      C1   C
ATOM    316  O   VAL 6  42      11.662 -10.080  28.302  0.00  0.00      C1   O
ATOM    317  CB  VAL 6  42      10.405  -9.935  25.460  0.00  0.00      C1   C
ATOM    318  CG1 VAL 6  42       9.437  -9.075  24.694  0.00  0.00      C1   C
ATOM    319  CG2 VAL 6  42      11.079 -10.768  24.325  0.00  0.00      C1   C
ATOM    320  N   ILE 6  43      13.399 -10.288  26.920  0.00  0.00      C1   N
ATOM    321  CA  ILE 6  43      14.244 -10.987  27.868  0.00  0.00      C1   C
ATOM    322  C   ILE 6  43      14.852 -10.094  29.011  0.00  0.00      C1   C
ATOM    323  O   ILE 6  43      15.068 -10.543  30.109  0.00  0.00      C1   O
ATOM    324  CB  ILE 6  43      15.288 -11.849  27.252  0.00  0.00      C1   C
ATOM    325  CG1 ILE 6  43      16.614 -11.105  26.984  0.00  0.00      C1   C
ATOM    326  CG2 ILE 6  43      14.806 -12.600  25.940  0.00  0.00      C1   C
ATOM    327  CD1 ILE 6  43      17.661 -12.074  26.467  0.00  0.00      C1   C
ATOM    328  N   CYS 6  44      14.999  -8.787  28.743  0.00  0.00      C1   N
ATOM    329  CA  CYS 6  44      15.460  -7.873  29.731  0.00  0.00      C1   C
ATOM    330  C   CYS 6  44      14.402  -6.956  30.460  0.00  0.00      C1   C
ATOM    331  O   CYS 6  44      14.504  -6.644  31.645  0.00  0.00      C1   O
ATOM    332  CB  CYS 6  44      16.517  -6.947  29.077  0.00  0.00      C1   C
ATOM    333  SG  CYS 6  44      18.088  -7.777  29.241  0.00  0.00      C1   S
ATOM    334  N   THR 6  45      13.342  -6.747  29.723  0.00  0.00      C1   N
ATOM    335  CA  THR 6  45      12.192  -5.858  30.162  0.00  0.00      C1   C
ATOM    336  C   THR 6  45      11.400  -6.429  31.440  0.00  0.00      C1   C
ATOM    337  O   THR 6  45      10.896  -5.581  32.243  0.00  0.00      C1   O
ATOM    338  CB  THR 6  45      11.159  -5.588  29.038  0.00  0.00      C1   C
ATOM    339  OG1 THR 6  45      10.779  -6.576  28.138  0.00  0.00      C1   O
ATOM    340  CG2 THR 6  45      11.808  -4.565  28.158  0.00  0.00      C1   C
ATOM    341  N   SER 6  46      11.491  -7.747  31.749  0.00  0.00      C1   N
ATOM    342  CA  SER 6  46      10.937  -8.241  33.076  0.00  0.00      C1   C
ATOM    343  C   SER 6  46      11.805  -8.162  34.309  0.00  0.00      C1   C
ATOM    344  O   SER 6  46      11.322  -8.365  35.447  0.00  0.00      C1   O
ATOM    345  CB  SER 6  46      10.284  -9.599  32.857  0.00  0.00      C1   C
ATOM    346  OG  SER 6  46      11.162 -10.677  32.686  0.00  0.00      C1   O
ATOM    347  N   GLU 6  47      13.058  -7.943  34.093  0.00  0.00      C1   N
ATOM    348  CA  GLU 6  47      13.980  -7.627  35.200  0.00  0.00      C1   C
ATOM    349  C   GLU 6  47      14.422  -6.187  35.200  0.00  0.00      C1   C
ATOM    350  O   GLU 6  47      13.927  -5.477  36.107  0.00  0.00      C1   O
ATOM    351  CB  GLU 6  47      15.226  -8.531  35.033  0.00  0.00      C1   C
ATOM    352  CG  GLU 6  47      14.922  -9.864  35.751  0.00  0.00      C1   C
ATOM    353  CD  GLU 6  47      16.113 -10.676  35.995  0.00  0.00      C1   C
ATOM    354  OE1 GLU 6  47      17.267 -10.192  36.041  0.00  0.00      C1   O
ATOM    355  OE2 GLU 6  47      15.941 -11.885  36.309  0.00  0.00      C1   O
ATOM    356  N   ASP 6  48      15.265  -5.744  34.306  0.00  0.00      C1   N
ATOM    357  CA  ASP 6  48      15.896  -4.401  34.251  0.00  0.00      C1   C
ATOM    358  C   ASP 6  48      16.207  -3.937  32.894  0.00  0.00      C1   C
ATOM    359  O   ASP 6  48      17.247  -4.284  32.356  0.00  0.00      C1   O
ATOM    360  CB  ASP 6  48      17.095  -4.303  35.199  0.00  0.00      C1   C
ATOM    361  CG  ASP 6  48      17.824  -2.963  35.165  0.00  0.00      C1   C
ATOM    362  OD1 ASP 6  48      18.829  -2.810  35.897  0.00  0.00      C1   O
ATOM    363  OD2 ASP 6  48      17.110  -1.952  34.804  0.00  0.00      C1   O
ATOM    364  N   MET 6  49      15.410  -2.943  32.377  0.00  0.00      C1   N
ATOM    365  CA  MET 6  49      15.537  -2.287  31.110  0.00  0.00      C1   C
ATOM    366  C   MET 6  49      16.373  -0.934  31.051  0.00  0.00      C1   C
ATOM    367  O   MET 6  49      16.587  -0.327  29.989  0.00  0.00      C1   O
ATOM    368  CB  MET 6  49      14.129  -2.101  30.497  0.00  0.00      C1   C
ATOM    369  CG  MET 6  49      14.162  -1.752  28.989  0.00  0.00      C1   C
ATOM    370  SD  MET 6  49      15.240  -2.739  27.932  0.00  0.00      C1   S
ATOM    371  CE  MET 6  49      14.477  -2.301  26.340  0.00  0.00      C1   C
ATOM    372  N   LEU 6  50      16.836  -0.501  32.282  0.00  0.00      C1   N
ATOM    373  CA  LEU 6  50      17.822   0.623  32.331  0.00  0.00      C1   C
ATOM    374  C   LEU 6  50      19.220   0.093  32.004  0.00  0.00      C1   C
ATOM    375  O   LEU 6  50      19.881   0.633  31.161  0.00  0.00      C1   O
ATOM    376  CB  LEU 6  50      17.637   1.430  33.609  0.00  0.00      C1   C
ATOM    377  CG  LEU 6  50      18.534   2.733  33.536  0.00  0.00      C1   C
ATOM    378  CD1 LEU 6  50      17.785   3.926  32.948  0.00  0.00      C1   C
ATOM    379  CD2 LEU 6  50      19.116   3.070  34.901  0.00  0.00      C1   C
ATOM    380  N   ASN 6  51      19.649  -0.966  32.701  0.00  0.00      C1   N
ATOM    381  CA  ASN 6  51      20.925  -1.646  32.427  0.00  0.00      C1   C
ATOM    382  C   ASN 6  51      20.714  -3.136  32.062  0.00  0.00      C1   C
ATOM    383  O   ASN 6  51      21.052  -4.122  32.774  0.00  0.00      C1   O
ATOM    384  CB  ASN 6  51      21.720  -1.488  33.682  0.00  0.00      C1   C
ATOM    385  CG  ASN 6  51      22.156  -0.055  33.953  0.00  0.00      C1   C
ATOM    386  OD1 ASN 6  51      22.840   0.589  33.173  0.00  0.00      C1   O
ATOM    387  ND2 ASN 6  51      22.015   0.414  35.171  0.00  0.00      C1   N
ATOM    388  N   PRO 6  52      20.191  -3.325  30.827  0.00  0.00      C1   N
ATOM    389  CA  PRO 6  52      19.870  -4.624  30.366  0.00  0.00      C1   C
ATOM    390  C   PRO 6  52      21.126  -5.542  30.142  0.00  0.00      C1   C
ATOM    391  O   PRO 6  52      21.864  -5.445  29.113  0.00  0.00      C1   O
ATOM    392  CB  PRO 6  52      18.957  -4.424  29.178  0.00  0.00      C1   C
ATOM    393  CG  PRO 6  52      19.525  -3.194  28.559  0.00  0.00      C1   C
ATOM    394  CD  PRO 6  52      19.951  -2.342  29.769  0.00  0.00      C1   C
ATOM    395  N   ASN 6  53      21.242  -6.610  30.983  0.00  0.00      C1   N
ATOM    396  CA  ASN 6  53      22.193  -7.715  30.769  0.00  0.00      C1   C
ATOM    397  C   ASN 6  53      21.753  -8.907  29.831  0.00  0.00      C1   C
ATOM    398  O   ASN 6  53      21.630 -10.018  30.307  0.00  0.00      C1   O
ATOM    399  CB  ASN 6  53      22.874  -8.131  32.082  0.00  0.00      C1   C
ATOM    400  CG  ASN 6  53      24.275  -8.627  31.836  0.00  0.00      C1   C
ATOM    401  OD1 ASN 6  53      24.717  -8.839  30.726  0.00  0.00      C1   O
ATOM    402  ND2 ASN 6  53      24.995  -9.028  32.825  0.00  0.00      C1   N
ATOM    403  N   TYR 6  54      21.352  -8.620  28.553  0.00  0.00      C1   N
ATOM    404  CA  TYR 6  54      20.902  -9.526  27.504  0.00  0.00      C1   C
ATOM    405  C   TYR 6  54      21.728 -10.835  27.582  0.00  0.00      C1   C
ATOM    406  O   TYR 6  54      21.154 -11.949  27.595  0.00  0.00      C1   O
ATOM    407  CB  TYR 6  54      21.011  -8.860  26.127  0.00  0.00      C1   C
ATOM    408  CG  TYR 6  54      19.898  -7.855  25.807  0.00  0.00      C1   C
ATOM    409  CD1 TYR 6  54      18.633  -8.335  25.517  0.00  0.00      C1   C
ATOM    410  CD2 TYR 6  54      20.098  -6.504  25.950  0.00  0.00      C1   C
ATOM    411  CE1 TYR 6  54      17.551  -7.452  25.394  0.00  0.00      C1   C
ATOM    412  CE2 TYR 6  54      19.031  -5.582  25.799  0.00  0.00      C1   C
ATOM    413  CZ  TYR 6  54      17.755  -6.020  25.543  0.00  0.00      C1   C
ATOM    414  OH  TYR 6  54      16.680  -5.150  25.315  0.00  0.00      C1   O
ATOM    415  N   GLU 6  55      23.098 -10.820  27.832  0.00  0.00      C1   N
ATOM    416  CA  GLU 6  55      23.934 -11.999  27.980  0.00  0.00      C1   C
ATOM    417  C   GLU 6  55      23.680 -12.844  29.235  0.00  0.00      C1   C
ATOM    418  O   GLU 6  55      23.461 -14.096  29.054  0.00  0.00      C1   O
ATOM    419  CB  GLU 6  55      25.419 -11.566  27.898  0.00  0.00      C1   C
ATOM    420  CG  GLU 6  55      25.847 -10.851  26.638  0.00  0.00      C1   C
ATOM    421  CD  GLU 6  55      26.281 -11.839  25.525  0.00  0.00      C1   C
ATOM    422  OE1 GLU 6  55      25.565 -12.810  25.339  0.00  0.00      C1   O
ATOM    423  OE2 GLU 6  55      27.268 -11.506  24.939  0.00  0.00      C1   O
ATOM    424  N   ASP 6  56      23.572 -12.200  30.430  0.00  0.00      C1   N
ATOM    425  CA  ASP 6  56      23.217 -13.023  31.644  0.00  0.00      C1   C
ATOM    426  C   ASP 6  56      21.817 -13.623  31.463  0.00  0.00      C1   C
ATOM    427  O   ASP 6  56      21.696 -14.803  31.705  0.00  0.00      C1   O
ATOM    428  CB  ASP 6  56      23.185 -12.005  32.827  0.00  0.00      C1   C
ATOM    429  CG  ASP 6  56      22.748 -12.471  34.147  0.00  0.00      C1   C
ATOM    430  OD1 ASP 6  56      22.901 -13.674  34.411  0.00  0.00      C1   O
ATOM    431  OD2 ASP 6  56      22.126 -11.737  34.953  0.00  0.00      C1   O
ATOM    432  N   LEU 6  57      20.910 -12.794  30.927  0.00  0.00      C1   N
ATOM    433  CA  LEU 6  57      19.518 -13.149  30.681  0.00  0.00      C1   C
ATOM    434  C   LEU 6  57      19.339 -14.338  29.776  0.00  0.00      C1   C
ATOM    435  O   LEU 6  57      18.475 -15.232  30.097  0.00  0.00      C1   O
ATOM    436  CB  LEU 6  57      18.677 -11.884  30.284  0.00  0.00      C1   C
ATOM    437  CG  LEU 6  57      18.067 -11.010  31.462  0.00  0.00      C1   C
ATOM    438  CD1 LEU 6  57      17.162 -11.852  32.371  0.00  0.00      C1   C
ATOM    439  CD2 LEU 6  57      19.013 -10.190  32.309  0.00  0.00      C1   C
ATOM    440  N   LEU 6  58      20.008 -14.413  28.576  0.00  0.00      C1   N
ATOM    441  CA  LEU 6  58      19.932 -15.548  27.653  0.00  0.00      C1   C
ATOM    442  C   LEU 6  58      20.508 -16.839  28.162  0.00  0.00      C1   C
ATOM    443  O   LEU 6  58      20.060 -17.905  27.712  0.00  0.00      C1   O
ATOM    444  CB  LEU 6  58      20.409 -15.208  26.281  0.00  0.00      C1   C
ATOM    445  CG  LEU 6  58      19.888 -16.013  25.104  0.00  0.00      C1   C
ATOM    446  CD1 LEU 6  58      18.352 -16.182  25.286  0.00  0.00      C1   C
ATOM    447  CD2 LEU 6  58      20.236 -15.303  23.814  0.00  0.00      C1   C
ATOM    448  N   ILE 6  59      21.534 -16.783  29.064  0.00  0.00      C1   N
ATOM    449  CA  ILE 6  59      21.893 -17.994  29.776  0.00  0.00      C1   C
ATOM    450  C   ILE 6  59      20.750 -18.355  30.783  0.00  0.00      C1   C
ATOM    451  O   ILE 6  59      20.279 -19.496  30.868  0.00  0.00      C1   O
ATOM    452  CB  ILE 6  59      23.335 -17.889  30.412  0.00  0.00      C1   C
ATOM    453  CG1 ILE 6  59      24.519 -17.542  29.488  0.00  0.00      C1   C
ATOM    454  CG2 ILE 6  59      23.620 -19.165  31.221  0.00  0.00      C1   C
ATOM    455  CD1 ILE 6  59      24.962 -18.619  28.484  0.00  0.00      C1   C
ATOM    456  N   ARG 6  60      20.254 -17.455  31.673  0.00  0.00      C1   N
ATOM    457  CA  ARG 6  60      19.228 -17.771  32.635  0.00  0.00      C1   C
ATOM    458  C   ARG 6  60      17.862 -18.148  32.021  0.00  0.00      C1   C
ATOM    459  O   ARG 6  60      17.116 -18.967  32.625  0.00  0.00      C1   O
ATOM    460  CB  ARG 6  60      19.001 -16.545  33.531  0.00  0.00      C1   C
ATOM    461  CG  ARG 6  60      20.100 -16.609  34.567  0.00  0.00      C1   C
ATOM    462  CD  ARG 6  60      19.928 -15.605  35.768  0.00  0.00      C1   C
ATOM    463  NE  ARG 6  60      20.118 -14.175  35.392  0.00  0.00      C1   N
ATOM    464  CZ  ARG 6  60      19.118 -13.243  35.461  0.00  0.00      C1   C
ATOM    465  NH1 ARG 6  60      19.416 -11.997  35.451  0.00  0.00      C1   N
ATOM    466  NH2 ARG 6  60      17.863 -13.498  35.570  0.00  0.00      C1   N
ATOM    467  N   LYS 6  61      17.394 -17.579  30.917  0.00  0.00      C1   N
ATOM    468  CA  LYS 6  61      16.166 -18.023  30.196  0.00  0.00      C1   C
ATOM    469  C   LYS 6  61      16.326 -19.331  29.414  0.00  0.00      C1   C
ATOM    470  O   LYS 6  61      17.374 -19.865  29.222  0.00  0.00      C1   O
ATOM    471  CB  LYS 6  61      15.720 -16.779  29.365  0.00  0.00      C1   C
ATOM    472  CG  LYS 6  61      15.316 -15.579  30.234  0.00  0.00      C1   C
ATOM    473  CD  LYS 6  61      13.847 -15.893  30.788  0.00  0.00      C1   C
ATOM    474  CE  LYS 6  61      13.504 -14.899  31.914  0.00  0.00      C1   C
ATOM    475  NZ  LYS 6  61      12.177 -15.060  32.395  0.00  0.00      C1   N
ATOM    476  N   SER 6  62      15.202 -19.978  28.959  0.00  0.00      C1   N
ATOM    477  CA  SER 6  62      15.217 -21.140  28.116  0.00  0.00      C1   C
ATOM    478  C   SER 6  62      14.062 -21.287  27.159  0.00  0.00      C1   C
ATOM    479  O   SER 6  62      13.125 -20.469  27.183  0.00  0.00      C1   O
ATOM    480  CB  SER 6  62      15.533 -22.404  28.962  0.00  0.00      C1   C
ATOM    481  OG  SER 6  62      16.105 -23.423  28.194  0.00  0.00      C1   O
ATOM    482  N   ASN 6  63      14.018 -22.437  26.465  0.00  0.00      C1   N
ATOM    483  CA  ASN 6  63      13.022 -22.764  25.373  0.00  0.00      C1   C
ATOM    484  C   ASN 6  63      11.534 -22.676  25.850  0.00  0.00      C1   C
ATOM    485  O   ASN 6  63      10.724 -22.199  25.070  0.00  0.00      C1   O
ATOM    486  CB  ASN 6  63      13.425 -24.141  24.818  0.00  0.00      C1   C
ATOM    487  CG  ASN 6  63      14.747 -24.187  24.111  0.00  0.00      C1   C
ATOM    488  OD1 ASN 6  63      15.235 -23.140  23.636  0.00  0.00      C1   O
ATOM    489  ND2 ASN 6  63      15.519 -25.239  24.247  0.00  0.00      C1   N
ATOM    490  N   HIS 6  64      11.208 -23.069  27.065  0.00  0.00      C1   N
ATOM    491  CA  HIS 6  64       9.912 -22.939  27.622  0.00  0.00      C1   C
ATOM    492  C   HIS 6  64       9.400 -21.499  27.758  0.00  0.00      C1   C
ATOM    493  O   HIS 6  64       8.209 -21.304  27.633  0.00  0.00      C1   O
ATOM    494  CB  HIS 6  64       9.855 -23.676  28.943  0.00  0.00      C1   C
ATOM    495  CG  HIS 6  64      10.723 -23.070  30.003  0.00  0.00      C1   C
ATOM    496  ND1 HIS 6  64      12.055 -23.293  30.060  0.00  0.00      C1   N
ATOM    497  CD2 HIS 6  64      10.453 -22.132  30.975  0.00  0.00      C1   C
ATOM    498  CE1 HIS 6  64      12.499 -22.709  31.166  0.00  0.00      C1   C
ATOM    499  NE2 HIS 6  64      11.529 -21.924  31.720  0.00  0.00      C1   N
ATOM    500  N   ASN 6  65      10.241 -20.461  27.801  0.00  0.00      C1   N
ATOM    501  CA  ASN 6  65       9.900 -19.033  27.724  0.00  0.00      C1   C
ATOM    502  C   ASN 6  65       9.496 -18.481  26.349  0.00  0.00      C1   C
ATOM    503  O   ASN 6  65       9.112 -17.309  26.265  0.00  0.00      C1   O
ATOM    504  CB  ASN 6  65      11.010 -18.193  28.447  0.00  0.00      C1   C
ATOM    505  CG  ASN 6  65      11.442 -18.677  29.831  0.00  0.00      C1   C
ATOM    506  OD1 ASN 6  65      12.477 -19.340  30.022  0.00  0.00      C1   O
ATOM    507  ND2 ASN 6  65      10.782 -18.329  30.867  0.00  0.00      C1   N
ATOM    508  N   PHE 6  66       9.414 -19.313  25.320  0.00  0.00      C1   N
ATOM    509  CA  PHE 6  66       9.043 -18.940  23.943  0.00  0.00      C1   C
ATOM    510  C   PHE 6  66       7.850 -19.752  23.489  0.00  0.00      C1   C
ATOM    511  O   PHE 6  66       7.963 -20.798  22.789  0.00  0.00      C1   O
ATOM    512  CB  PHE 6  66      10.306 -18.930  23.092  0.00  0.00      C1   C
ATOM    513  CG  PHE 6  66      11.397 -18.023  23.552  0.00  0.00      C1   C
ATOM    514  CD1 PHE 6  66      11.157 -16.589  23.720  0.00  0.00      C1   C
ATOM    515  CD2 PHE 6  66      12.639 -18.611  23.773  0.00  0.00      C1   C
ATOM    516  CE1 PHE 6  66      12.298 -15.905  24.176  0.00  0.00      C1   C
ATOM    517  CE2 PHE 6  66      13.659 -17.864  24.349  0.00  0.00      C1   C
ATOM    518  CZ  PHE 6  66      13.511 -16.497  24.472  0.00  0.00      C1   C
ATOM    519  N   LEU 6  67       6.683 -19.239  23.858  0.00  0.00      C1   N
ATOM    520  CA  LEU 6  67       5.388 -19.665  23.253  0.00  0.00      C1   C
ATOM    521  C   LEU 6  67       5.224 -19.187  21.861  0.00  0.00      C1   C
ATOM    522  O   LEU 6  67       4.993 -17.983  21.684  0.00  0.00      C1   O
ATOM    523  CB  LEU 6  67       4.255 -19.311  24.214  0.00  0.00      C1   C
ATOM    524  CG  LEU 6  67       2.826 -19.872  23.786  0.00  0.00      C1   C
ATOM    525  CD1 LEU 6  67       2.535 -21.316  23.462  0.00  0.00      C1   C
ATOM    526  CD2 LEU 6  67       1.953 -19.518  24.977  0.00  0.00      C1   C
ATOM    527  N   VAL 6  68       5.425 -20.069  20.901  0.00  0.00      C1   N
ATOM    528  CA  VAL 6  68       5.357 -19.745  19.407  0.00  0.00      C1   C
ATOM    529  C   VAL 6  68       4.024 -20.336  18.946  0.00  0.00      C1   C
ATOM    530  O   VAL 6  68       3.860 -21.579  18.831  0.00  0.00      C1   O
ATOM    531  CB  VAL 6  68       6.550 -20.353  18.636  0.00  0.00      C1   C
ATOM    532  CG1 VAL 6  68       6.492 -19.848  17.226  0.00  0.00      C1   C
ATOM    533  CG2 VAL 6  68       7.866 -19.684  19.051  0.00  0.00      C1   C
ATOM    534  N   GLN 6  69       3.038 -19.449  18.744  0.00  0.00      C1   N
ATOM    535  CA  GLN 6  69       1.859 -19.865  17.951  0.00  0.00      C1   C
ATOM    536  C   GLN 6  69       2.007 -19.595  16.423  0.00  0.00      C1   C
ATOM    537  O   GLN 6  69       2.415 -18.532  16.003  0.00  0.00      C1   O
ATOM    538  CB  GLN 6  69       0.579 -19.214  18.536  0.00  0.00      C1   C
ATOM    539  CG  GLN 6  69      -0.298 -20.347  19.147  0.00  0.00      C1   C
ATOM    540  CD  GLN 6  69      -1.545 -19.871  19.713  0.00  0.00      C1   C
ATOM    541  OE1 GLN 6  69      -2.052 -18.808  19.435  0.00  0.00      C1   O
ATOM    542  NE2 GLN 6  69      -2.116 -20.678  20.568  0.00  0.00      C1   N
ATOM    543  N   ALA 6  70       1.696 -20.575  15.595  0.00  0.00      C1   N
ATOM    544  CA  ALA 6  70       1.252 -20.368  14.234  0.00  0.00      C1   C
ATOM    545  C   ALA 6  70      -0.232 -20.851  14.168  0.00  0.00      C1   C
ATOM    546  O   ALA 6  70      -0.651 -22.040  14.164  0.00  0.00      C1   O
ATOM    547  CB  ALA 6  70       2.143 -21.195  13.284  0.00  0.00      C1   C
ATOM    548  N   GLY 6  71      -1.088 -19.827  14.135  0.00  0.00      C1   N
ATOM    549  CA  GLY 6  71      -2.501 -19.830  14.306  0.00  0.00      C1   C
ATOM    550  C   GLY 6  71      -2.858 -20.307  15.721  0.00  0.00      C1   C
ATOM    551  O   GLY 6  71      -2.444 -19.690  16.647  0.00  0.00      C1   O
ATOM    552  N   ASN 6  72      -3.759 -21.283  15.923  0.00  0.00      C1   N
ATOM    553  CA  ASN 6  72      -3.957 -21.934  17.240  0.00  0.00      C1   C
ATOM    554  C   ASN 6  72      -2.893 -23.040  17.725  0.00  0.00      C1   C
ATOM    555  O   ASN 6  72      -3.089 -23.655  18.831  0.00  0.00      C1   O
ATOM    556  CB  ASN 6  72      -5.386 -22.495  17.202  0.00  0.00      C1   C
ATOM    557  CG  ASN 6  72      -5.659 -23.669  16.342  0.00  0.00      C1   C
ATOM    558  OD1 ASN 6  72      -4.939 -24.068  15.444  0.00  0.00      C1   O
ATOM    559  ND2 ASN 6  72      -6.748 -24.357  16.610  0.00  0.00      C1   N
ATOM    560  N   VAL 6  73      -1.803 -23.303  16.929  0.00  0.00      C1   N
ATOM    561  CA  VAL 6  73      -0.883 -24.416  17.062  0.00  0.00      C1   C
ATOM    562  C   VAL 6  73       0.489 -23.976  17.561  0.00  0.00      C1   C
ATOM    563  O   VAL 6  73       1.126 -23.030  17.112  0.00  0.00      C1   O
ATOM    564  CB  VAL 6  73      -0.718 -25.247  15.789  0.00  0.00      C1   C
ATOM    565  CG1 VAL 6  73       0.375 -26.287  15.823  0.00  0.00      C1   C
ATOM    566  CG2 VAL 6  73      -2.017 -26.077  15.671  0.00  0.00      C1   C
ATOM    567  N   GLN 6  74       0.916 -24.597  18.660  0.00  0.00      C1   N
ATOM    568  CA  GLN 6  74       2.229 -24.384  19.255  0.00  0.00      C1   C
ATOM    569  C   GLN 6  74       3.326 -25.046  18.393  0.00  0.00      C1   C
ATOM    570  O   GLN 6  74       3.327 -26.237  18.195  0.00  0.00      C1   O
ATOM    571  CB  GLN 6  74       2.234 -24.908  20.699  0.00  0.00      C1   C
ATOM    572  CG  GLN 6  74       3.473 -24.459  21.341  0.00  0.00      C1   C
ATOM    573  CD  GLN 6  74       3.554 -24.718  22.918  0.00  0.00      C1   C
ATOM    574  NE2 GLN 6  74       4.475 -24.086  23.572  0.00  0.00      C1   N
ATOM    575  OE1 GLN 6  74       2.746 -25.373  23.514  0.00  0.00      C1   O
ATOM    576  N   LEU 6  75       4.381 -24.293  17.998  0.00  0.00      C1   N
ATOM    577  CA  LEU 6  75       5.628 -24.821  17.566  0.00  0.00      C1   C
ATOM    578  C   LEU 6  75       6.618 -25.244  18.690  0.00  0.00      C1   C
ATOM    579  O   LEU 6  75       6.897 -24.515  19.621  0.00  0.00      C1   O
ATOM    580  CB  LEU 6  75       6.420 -23.944  16.538  0.00  0.00      C1   C
ATOM    581  CG  LEU 6  75       5.458 -23.535  15.375  0.00  0.00      C1   C
ATOM    582  CD1 LEU 6  75       6.203 -22.582  14.430  0.00  0.00      C1   C
ATOM    583  CD2 LEU 6  75       4.895 -24.712  14.547  0.00  0.00      C1   C
ATOM    584  N   ARG 6  76       7.140 -26.394  18.504  0.00  0.00      C1   N
ATOM    585  CA  ARG 6  76       8.191 -26.970  19.356  0.00  0.00      C1   C
ATOM    586  C   ARG 6  76       9.582 -26.167  19.222  0.00  0.00      C1   C
ATOM    587  O   ARG 6  76      10.319 -26.299  18.240  0.00  0.00      C1   O
ATOM    588  CB  ARG 6  76       8.252 -28.519  19.203  0.00  0.00      C1   C
ATOM    589  CG  ARG 6  76       9.218 -29.075  20.215  0.00  0.00      C1   C
ATOM    590  CD  ARG 6  76       9.091 -30.630  20.229  0.00  0.00      C1   C
ATOM    591  NE  ARG 6  76      10.415 -31.282  20.475  0.00  0.00      C1   N
ATOM    592  CZ  ARG 6  76      11.122 -31.407  21.568  0.00  0.00      C1   C
ATOM    593  NH1 ARG 6  76      10.743 -30.849  22.664  0.00  0.00      C1   N
ATOM    594  NH2 ARG 6  76      12.189 -32.145  21.557  0.00  0.00      C1   N
ATOM    595  N   VAL 6  77       9.926 -25.276  20.166  0.00  0.00      C1   N
ATOM    596  CA  VAL 6  77      11.225 -24.627  20.348  0.00  0.00      C1   C
ATOM    597  C   VAL 6  77      12.318 -25.610  20.936  0.00  0.00      C1   C
ATOM    598  O   VAL 6  77      12.127 -26.341  21.887  0.00  0.00      C1   O
ATOM    599  CB  VAL 6  77      11.097 -23.305  21.168  0.00  0.00      C1   C
ATOM    600  CG1 VAL 6  77      12.574 -22.766  21.422  0.00  0.00      C1   C
ATOM    601  CG2 VAL 6  77      10.257 -22.178  20.533  0.00  0.00      C1   C
ATOM    602  N   ILE 6  78      13.408 -25.664  20.218  0.00  0.00      C1   N
ATOM    603  CA  ILE 6  78      14.488 -26.570  20.572  0.00  0.00      C1   C
ATOM    604  C   ILE 6  78      15.857 -25.842  20.799  0.00  0.00      C1   C
ATOM    605  O   ILE 6  78      16.553 -26.375  21.662  0.00  0.00      C1   O
ATOM    606  CB  ILE 6  78      14.594 -27.747  19.645  0.00  0.00      C1   C
ATOM    607  CG1 ILE 6  78      14.914 -27.367  18.193  0.00  0.00      C1   C
ATOM    608  CG2 ILE 6  78      13.218 -28.470  19.682  0.00  0.00      C1   C
ATOM    609  CD1 ILE 6  78      15.096 -28.553  17.320  0.00  0.00      C1   C
ATOM    610  N   GLY 6  79      16.156 -24.719  20.228  0.00  0.00      C1   N
ATOM    611  CA  GLY 6  79      17.338 -23.934  20.587  0.00  0.00      C1   C
ATOM    612  C   GLY 6  79      17.142 -22.373  20.561  0.00  0.00      C1   C
ATOM    613  O   GLY 6  79      16.436 -21.825  19.752  0.00  0.00      C1   O
ATOM    614  N   HIS 6  80      17.921 -21.755  21.415  0.00  0.00      C1   N
ATOM    615  CA  HIS 6  80      17.915 -20.355  21.667  0.00  0.00      C1   C
ATOM    616  C   HIS 6  80      19.327 -19.744  21.786  0.00  0.00      C1   C
ATOM    617  O   HIS 6  80      20.204 -20.094  22.599  0.00  0.00      C1   O
ATOM    618  CB  HIS 6  80      17.124 -19.943  22.897  0.00  0.00      C1   C
ATOM    619  CG  HIS 6  80      17.598 -20.658  24.173  0.00  0.00      C1   C
ATOM    620  ND1 HIS 6  80      17.295 -21.913  24.700  0.00  0.00      C1   N
ATOM    621  CD2 HIS 6  80      18.435 -20.071  25.076  0.00  0.00      C1   C
ATOM    622  CE1 HIS 6  80      18.046 -22.099  25.801  0.00  0.00      C1   C
ATOM    623  NE2 HIS 6  80      18.709 -20.981  26.078  0.00  0.00      C1   N
ATOM    624  N   SER 6  81      19.514 -18.727  20.948  0.00  0.00      C1   N
ATOM    625  CA  SER 6  81      20.661 -17.766  20.954  0.00  0.00      C1   C
ATOM    626  C   SER 6  81      20.305 -16.398  20.320  0.00  0.00      C1   C
ATOM    627  O   SER 6  81      19.239 -16.203  19.733  0.00  0.00      C1   O
ATOM    628  CB  SER 6  81      21.720 -18.428  20.077  0.00  0.00      C1   C
ATOM    629  OG  SER 6  81      21.486 -18.380  18.688  0.00  0.00      C1   O
ATOM    630  N   MET 6  82      21.188 -15.418  20.359  0.00  0.00      C1   N
ATOM    631  CA  MET 6  82      20.953 -14.165  19.619  0.00  0.00      C1   C
ATOM    632  C   MET 6  82      22.035 -13.724  18.602  0.00  0.00      C1   C
ATOM    633  O   MET 6  82      23.234 -14.062  18.735  0.00  0.00      C1   O
ATOM    634  CB  MET 6  82      20.732 -13.029  20.684  0.00  0.00      C1   C
ATOM    635  CG  MET 6  82      21.995 -12.541  21.345  0.00  0.00      C1   C
ATOM    636  SD  MET 6  82      21.455 -11.233  22.520  0.00  0.00      C1   S
ATOM    637  CE  MET 6  82      22.929 -11.245  23.534  0.00  0.00      C1   C
ATOM    638  N   GLN 6  83      21.602 -12.954  17.619  0.00  0.00      C1   N
ATOM    639  CA  GLN 6  83      22.522 -12.399  16.622  0.00  0.00      C1   C
ATOM    640  C   GLN 6  83      22.307 -10.835  16.745  0.00  0.00      C1   C
ATOM    641  O   GLN 6  83      21.280 -10.327  16.357  0.00  0.00      C1   O
ATOM    642  CB  GLN 6  83      22.504 -13.022  15.270  0.00  0.00      C1   C
ATOM    643  CG  GLN 6  83      21.170 -12.852  14.409  0.00  0.00      C1   C
ATOM    644  CD  GLN 6  83      21.395 -13.407  13.020  0.00  0.00      C1   C
ATOM    645  OE1 GLN 6  83      22.381 -14.072  12.693  0.00  0.00      C1   O
ATOM    646  NE2 GLN 6  83      20.368 -13.306  12.167  0.00  0.00      C1   N
ATOM    647  N   ASN 6  84      23.370 -10.160  17.147  0.00  0.00      C1   N
ATOM    648  CA  ASN 6  84      23.237  -8.736  17.694  0.00  0.00      C1   C
ATOM    649  C   ASN 6  84      21.892  -8.604  18.473  0.00  0.00      C1   C
ATOM    650  O   ASN 6  84      21.698  -9.243  19.484  0.00  0.00      C1   O
ATOM    651  CB  ASN 6  84      23.576  -7.738  16.537  0.00  0.00      C1   C
ATOM    652  CG  ASN 6  84      24.983  -7.935  15.912  0.00  0.00      C1   C
ATOM    653  OD1 ASN 6  84      26.026  -7.552  16.393  0.00  0.00      C1   O
ATOM    654  ND2 ASN 6  84      25.020  -8.469  14.688  0.00  0.00      C1   N
ATOM    655  N   CYS 6  85      20.959  -7.809  18.062  0.00  0.00      C1   N
ATOM    656  CA  CYS 6  85      19.669  -7.555  18.709  0.00  0.00      C1   C
ATOM    657  C   CYS 6  85      18.492  -8.517  18.386  0.00  0.00      C1   C
ATOM    658  O   CYS 6  85      17.401  -8.396  18.937  0.00  0.00      C1   O
ATOM    659  CB  CYS 6  85      19.277  -6.104  18.518  0.00  0.00      C1   C
ATOM    660  SG  CYS 6  85      20.725  -4.963  18.895  0.00  0.00      C1   S
ATOM    661  N   VAL 6  86      18.667  -9.469  17.448  0.00  0.00      C1   N
ATOM    662  CA  VAL 6  86      17.594 -10.368  16.953  0.00  0.00      C1   C
ATOM    663  C   VAL 6  86      17.802 -11.742  17.569  0.00  0.00      C1   C
ATOM    664  O   VAL 6  86      18.755 -12.500  17.387  0.00  0.00      C1   O
ATOM    665  CB  VAL 6  86      17.428 -10.256  15.425  0.00  0.00      C1   C
ATOM    666  CG1 VAL 6  86      16.616 -11.432  14.886  0.00  0.00      C1   C
ATOM    667  CG2 VAL 6  86      16.621  -9.017  15.072  0.00  0.00      C1   C
ATOM    668  N   LEU 6  87      16.799 -12.185  18.252  0.00  0.00      C1   N
ATOM    669  CA  LEU 6  87      16.718 -13.604  18.582  0.00  0.00      C1   C
ATOM    670  C   LEU 6  87      16.626 -14.541  17.294  0.00  0.00      C1   C
ATOM    671  O   LEU 6  87      15.794 -14.381  16.410  0.00  0.00      C1   O
ATOM    672  CB  LEU 6  87      15.579 -13.887  19.613  0.00  0.00      C1   C
ATOM    673  CG  LEU 6  87      15.763 -13.318  21.040  0.00  0.00      C1   C
ATOM    674  CD1 LEU 6  87      14.565 -13.568  21.927  0.00  0.00      C1   C
ATOM    675  CD2 LEU 6  87      16.883 -14.090  21.639  0.00  0.00      C1   C
ATOM    676  N   LYS 6  88      17.298 -15.642  17.449  0.00  0.00      C1   N
ATOM    677  CA  LYS 6  88      17.067 -16.797  16.565  0.00  0.00      C1   C
ATOM    678  C   LYS 6  88      16.513 -17.902  17.475  0.00  0.00      C1   C
ATOM    679  O   LYS 6  88      17.289 -18.403  18.387  0.00  0.00      C1   O
ATOM    680  CB  LYS 6  88      18.452 -17.335  15.962  0.00  0.00      C1   C
ATOM    681  CG  LYS 6  88      19.121 -16.273  15.011  0.00  0.00      C1   C
ATOM    682  CD  LYS 6  88      20.495 -16.837  14.482  0.00  0.00      C1   C
ATOM    683  CE  LYS 6  88      21.511 -17.092  15.539  0.00  0.00      C1   C
ATOM    684  NZ  LYS 6  88      22.742 -17.542  14.915  0.00  0.00      C1   N
ATOM    685  N   LEU 6  89      15.209 -18.228  17.318  0.00  0.00      C1   N
ATOM    686  CA  LEU 6  89      14.650 -19.484  17.835  0.00  0.00      C1   C
ATOM    687  C   LEU 6  89      14.835 -20.499  16.741  0.00  0.00      C1   C
ATOM    688  O   LEU 6  89      14.267 -20.473  15.647  0.00  0.00      C1   O
ATOM    689  CB  LEU 6  89      13.148 -19.270  18.243  0.00  0.00      C1   C
ATOM    690  CG  LEU 6  89      12.772 -18.034  19.084  0.00  0.00      C1   C
ATOM    691  CD1 LEU 6  89      11.246 -18.008  19.451  0.00  0.00      C1   C
ATOM    692  CD2 LEU 6  89      13.606 -18.059  20.355  0.00  0.00      C1   C
ATOM    693  N   LYS 6  90      15.609 -21.570  17.016  0.00  0.00      C1   N
ATOM    694  CA  LYS 6  90      15.516 -22.776  16.292  0.00  0.00      C1   C
ATOM    695  C   LYS 6  90      14.375 -23.557  16.921  0.00  0.00      C1   C
ATOM    696  O   LYS 6  90      14.264 -23.845  18.107  0.00  0.00      C1   O
ATOM    697  CB  LYS 6  90      16.858 -23.482  16.152  0.00  0.00      C1   C
ATOM    698  CG  LYS 6  90      16.605 -24.830  15.377  0.00  0.00      C1   C
ATOM    699  CD  LYS 6  90      18.001 -25.574  15.114  0.00  0.00      C1   C
ATOM    700  CE  LYS 6  90      17.660 -26.957  14.595  0.00  0.00      C1   C
ATOM    701  NZ  LYS 6  90      18.879 -27.652  14.032  0.00  0.00      C1   N
ATOM    702  N   VAL 6  91      13.447 -23.888  16.033  0.00  0.00      C1   N
ATOM    703  CA  VAL 6  91      12.379 -24.818  16.268  0.00  0.00      C1   C
ATOM    704  C   VAL 6  91      12.640 -26.251  15.705  0.00  0.00      C1   C
ATOM    705  O   VAL 6  91      13.547 -26.536  14.973  0.00  0.00      C1   O
ATOM    706  CB  VAL 6  91      11.065 -24.201  15.736  0.00  0.00      C1   C
ATOM    707  CG1 VAL 6  91      10.530 -23.089  16.659  0.00  0.00      C1   C
ATOM    708  CG2 VAL 6  91      11.041 -23.629  14.283  0.00  0.00      C1   C
ATOM    709  N   ASP 6  92      11.836 -27.138  16.168  0.00  0.00      C1   N
ATOM    710  CA  ASP 6  92      11.712 -28.530  15.710  0.00  0.00      C1   C
ATOM    711  C   ASP 6  92      11.022 -28.785  14.416  0.00  0.00      C1   C
ATOM    712  O   ASP 6  92      11.102 -29.881  13.909  0.00  0.00      C1   O
ATOM    713  CB  ASP 6  92      11.319 -29.514  16.812  0.00  0.00      C1   C
ATOM    714  CG  ASP 6  92      12.179 -30.751  16.999  0.00  0.00      C1   C
ATOM    715  OD1 ASP 6  92      13.011 -31.133  16.141  0.00  0.00      C1   O
ATOM    716  OD2 ASP 6  92      12.135 -31.510  17.997  0.00  0.00      C1   O
ATOM    717  N   THR 6  93      10.500 -27.779  13.730  0.00  0.00      C1   N
ATOM    718  CA  THR 6  93       9.717 -27.796  12.445  0.00  0.00      C1   C
ATOM    719  C   THR 6  93      10.178 -26.634  11.538  0.00  0.00      C1   C
ATOM    720  O   THR 6  93      10.376 -25.512  11.979  0.00  0.00      C1   O
ATOM    721  CB  THR 6  93       8.186 -27.624  12.716  0.00  0.00      C1   C
ATOM    722  OG1 THR 6  93       7.983 -26.751  13.751  0.00  0.00      C1   O
ATOM    723  CG2 THR 6  93       7.515 -28.899  13.178  0.00  0.00      C1   C
ATOM    724  N   ALA 6  94      10.087 -26.992  10.233  0.00  0.00      C1   N
ATOM    725  CA  ALA 6  94      10.152 -26.017   9.221  0.00  0.00      C1   C
ATOM    726  C   ALA 6  94       8.790 -25.545   8.608  0.00  0.00      C1   C
ATOM    727  O   ALA 6  94       7.876 -26.402   8.339  0.00  0.00      C1   O
ATOM    728  CB  ALA 6  94      11.231 -26.448   8.104  0.00  0.00      C1   C
ATOM    729  N   ASN 6  95       8.785 -24.217   8.363  0.00  0.00      C1   N
ATOM    730  CA  ASN 6  95       7.742 -23.637   7.549  0.00  0.00      C1   C
ATOM    731  C   ASN 6  95       7.698 -24.173   6.106  0.00  0.00      C1   C
ATOM    732  O   ASN 6  95       8.604 -23.777   5.335  0.00  0.00      C1   O
ATOM    733  CB  ASN 6  95       7.930 -22.153   7.566  0.00  0.00      C1   C
ATOM    734  CG  ASN 6  95       6.705 -21.409   7.040  0.00  0.00      C1   C
ATOM    735  OD1 ASN 6  95       5.828 -21.898   6.464  0.00  0.00      C1   O
ATOM    736  ND2 ASN 6  95       6.604 -20.102   7.268  0.00  0.00      C1   N
ATOM    737  N   PRO 6  96       6.635 -24.845   5.565  0.00  0.00      C1   N
ATOM    738  CA  PRO 6  96       6.433 -25.423   4.178  0.00  0.00      C1   C
ATOM    739  C   PRO 6  96       6.133 -24.230   3.196  0.00  0.00      C1   C
ATOM    740  O   PRO 6  96       6.006 -24.373   2.005  0.00  0.00      C1   O
ATOM    741  CB  PRO 6  96       5.261 -26.431   4.399  0.00  0.00      C1   C
ATOM    742  CG  PRO 6  96       4.438 -25.676   5.524  0.00  0.00      C1   C
ATOM    743  CD  PRO 6  96       5.550 -25.226   6.476  0.00  0.00      C1   C
ATOM    744  N   LYS 6  97       5.787 -23.010   3.640  0.00  0.00      C1   N
ATOM    745  CA  LYS 6  97       5.461 -21.863   2.797  0.00  0.00      C1   C
ATOM    746  C   LYS 6  97       6.728 -20.983   2.576  0.00  0.00      C1   C
ATOM    747  O   LYS 6  97       6.606 -19.941   1.926  0.00  0.00      C1   O
ATOM    748  CB  LYS 6  97       4.215 -21.087   3.342  0.00  0.00      C1   C
ATOM    749  CG  LYS 6  97       2.928 -21.947   3.255  0.00  0.00      C1   C
ATOM    750  CD  LYS 6  97       1.821 -21.203   3.862  0.00  0.00      C1   C
ATOM    751  CE  LYS 6  97       0.525 -22.005   3.758  0.00  0.00      C1   C
ATOM    752  NZ  LYS 6  97      -0.545 -21.294   4.347  0.00  0.00      C1   N
ATOM    753  N   THR 6  98       7.876 -21.294   3.158  0.00  0.00      C1   N
ATOM    754  CA  THR 6  98       9.142 -20.448   3.036  0.00  0.00      C1   C
ATOM    755  C   THR 6  98       9.505 -20.403   1.615  0.00  0.00      C1   C
ATOM    756  O   THR 6  98       9.545 -21.489   0.973  0.00  0.00      C1   O
ATOM    757  CB  THR 6  98      10.265 -20.816   4.015  0.00  0.00      C1   C
ATOM    758  OG1 THR 6  98       9.893 -20.533   5.338  0.00  0.00      C1   O
ATOM    759  CG2 THR 6  98      11.570 -20.034   3.694  0.00  0.00      C1   C
ATOM    760  N   PRO 6  99       9.790 -19.211   1.083  0.00  0.00      C1   N
ATOM    761  CA  PRO 6  99      10.139 -18.908  -0.343  0.00  0.00      C1   C
ATOM    762  C   PRO 6  99      11.645 -18.988  -0.589  0.00  0.00      C1   C
ATOM    763  O   PRO 6  99      12.375 -19.351   0.318  0.00  0.00      C1   O
ATOM    764  CB  PRO 6  99       9.678 -17.477  -0.604  0.00  0.00      C1   C
ATOM    765  CG  PRO 6  99      10.032 -16.830   0.797  0.00  0.00      C1   C
ATOM    766  CD  PRO 6  99       9.600 -17.914   1.760  0.00  0.00      C1   C
ATOM    767  N   LYS 6 100      12.189 -18.578  -1.714  0.00  0.00      C1   N
ATOM    768  CA  LYS 6 100      13.613 -18.163  -1.688  0.00  0.00      C1   C
ATOM    769  C   LYS 6 100      13.730 -16.847  -0.950  0.00  0.00      C1   C
ATOM    770  O   LYS 6 100      12.970 -15.925  -1.077  0.00  0.00      C1   O
ATOM    771  CB  LYS 6 100      14.292 -18.225  -3.036  0.00  0.00      C1   C
ATOM    772  CG  LYS 6 100      14.394 -19.550  -3.642  0.00  0.00      C1   C
ATOM    773  CD  LYS 6 100      15.065 -20.724  -2.973  0.00  0.00      C1   C
ATOM    774  CE  LYS 6 100      15.205 -22.070  -3.761  0.00  0.00      C1   C
ATOM    775  NZ  LYS 6 100      15.729 -23.026  -2.851  0.00  0.00      C1   N
ATOM    776  N   TYR 6 101      14.892 -16.688  -0.249  0.00  0.00      C1   N
ATOM    777  CA  TYR 6 101      15.195 -15.619   0.766  0.00  0.00      C1   C
ATOM    778  C   TYR 6 101      16.669 -15.359   0.877  0.00  0.00      C1   C
ATOM    779  O   TYR 6 101      17.511 -16.194   0.691  0.00  0.00      C1   O
ATOM    780  CB  TYR 6 101      14.402 -15.862   2.096  0.00  0.00      C1   C
ATOM    781  CG  TYR 6 101      14.955 -16.933   3.131  0.00  0.00      C1   C
ATOM    782  CD1 TYR 6 101      14.594 -18.305   2.999  0.00  0.00      C1   C
ATOM    783  CD2 TYR 6 101      15.877 -16.534   4.124  0.00  0.00      C1   C
ATOM    784  CE1 TYR 6 101      15.081 -19.277   3.901  0.00  0.00      C1   C
ATOM    785  CE2 TYR 6 101      16.367 -17.501   4.989  0.00  0.00      C1   C
ATOM    786  CZ  TYR 6 101      15.969 -18.866   4.894  0.00  0.00      C1   C
ATOM    787  OH  TYR 6 101      16.426 -19.809   5.725  0.00  0.00      C1   O
ATOM    788  N   LYS 6 102      16.896 -14.116   1.240  0.00  0.00      C1   N
ATOM    789  CA  LYS 6 102      18.151 -13.443   1.705  0.00  0.00      C1   C
ATOM    790  C   LYS 6 102      17.942 -12.289   2.709  0.00  0.00      C1   C
ATOM    791  O   LYS 6 102      16.849 -11.669   2.709  0.00  0.00      C1   O
ATOM    792  CB  LYS 6 102      19.032 -13.022   0.497  0.00  0.00      C1   C
ATOM    793  CG  LYS 6 102      18.415 -11.878  -0.255  0.00  0.00      C1   C
ATOM    794  CD  LYS 6 102      18.823 -11.898  -1.722  0.00  0.00      C1   C
ATOM    795  CE  LYS 6 102      19.897 -10.780  -1.946  0.00  0.00      C1   C
ATOM    796  NZ  LYS 6 102      20.509 -10.806  -3.262  0.00  0.00      C1   N
ATOM    797  N   PHE 6 103      18.994 -11.988   3.503  0.00  0.00      C1   N
ATOM    798  CA  PHE 6 103      18.910 -10.805   4.373  0.00  0.00      C1   C
ATOM    799  C   PHE 6 103      19.987  -9.751   4.015  0.00  0.00      C1   C
ATOM    800  O   PHE 6 103      21.154 -10.001   3.793  0.00  0.00      C1   O
ATOM    801  CB  PHE 6 103      19.211 -11.120   5.848  0.00  0.00      C1   C
ATOM    802  CG  PHE 6 103      18.335 -12.131   6.562  0.00  0.00      C1   C
ATOM    803  CD1 PHE 6 103      18.778 -12.777   7.704  0.00  0.00      C1   C
ATOM    804  CD2 PHE 6 103      17.049 -12.352   6.019  0.00  0.00      C1   C
ATOM    805  CE1 PHE 6 103      17.944 -13.806   8.270  0.00  0.00      C1   C
ATOM    806  CE2 PHE 6 103      16.313 -13.423   6.533  0.00  0.00      C1   C
ATOM    807  CZ  PHE 6 103      16.749 -14.152   7.616  0.00  0.00      C1   C
ATOM    808  N   VAL 6 104      19.426  -8.534   3.745  0.00  0.00      C1   N
ATOM    809  CA  VAL 6 104      20.090  -7.241   3.367  0.00  0.00      C1   C
ATOM    810  C   VAL 6 104      19.740  -6.107   4.336  0.00  0.00      C1   C
ATOM    811  O   VAL 6 104      18.690  -5.988   4.982  0.00  0.00      C1   O
ATOM    812  CB  VAL 6 104      19.826  -6.933   1.877  0.00  0.00      C1   C
ATOM    813  CG1 VAL 6 104      20.490  -8.064   1.115  0.00  0.00      C1   C
ATOM    814  CG2 VAL 6 104      18.382  -6.942   1.518  0.00  0.00      C1   C
ATOM    815  N   ARG 6 105      20.682  -5.150   4.368  0.00  0.00      C1   N
ATOM    816  CA  ARG 6 105      20.477  -3.936   5.045  0.00  0.00      C1   C
ATOM    817  C   ARG 6 105      20.415  -2.776   4.087  0.00  0.00      C1   C
ATOM    818  O   ARG 6 105      21.428  -2.363   3.463  0.00  0.00      C1   O
ATOM    819  CB  ARG 6 105      21.602  -3.811   6.004  0.00  0.00      C1   C
ATOM    820  CG  ARG 6 105      21.562  -2.632   6.939  0.00  0.00      C1   C
ATOM    821  CD  ARG 6 105      22.810  -2.451   7.790  0.00  0.00      C1   C
ATOM    822  NE  ARG 6 105      22.630  -1.342   8.723  0.00  0.00      C1   N
ATOM    823  CZ  ARG 6 105      21.909  -1.215   9.760  0.00  0.00      C1   C
ATOM    824  NH1 ARG 6 105      21.412  -2.359  10.262  0.00  0.00      C1   N
ATOM    825  NH2 ARG 6 105      21.724  -0.060  10.375  0.00  0.00      C1   N
ATOM    826  N   ILE 6 106      19.319  -2.019   4.295  0.00  0.00      C1   N
ATOM    827  CA  ILE 6 106      18.871  -0.756   3.599  0.00  0.00      C1   C
ATOM    828  C   ILE 6 106      19.924   0.362   3.734  0.00  0.00      C1   C
ATOM    829  O   ILE 6 106      20.312   0.835   4.797  0.00  0.00      C1   O
ATOM    830  CB  ILE 6 106      17.393  -0.337   3.956  0.00  0.00      C1   C
ATOM    831  CG1 ILE 6 106      16.331  -1.253   3.283  0.00  0.00      C1   C
ATOM    832  CG2 ILE 6 106      17.096   1.185   3.731  0.00  0.00      C1   C
ATOM    833  CD1 ILE 6 106      16.136  -0.995   1.824  0.00  0.00      C1   C
ATOM    834  N   GLN 6 107      20.345   0.842   2.538  0.00  0.00      C1   N
ATOM    835  CA  GLN 6 107      20.991   2.194   2.464  0.00  0.00      C1   C
ATOM    836  C   GLN 6 107      19.956   3.333   2.485  0.00  0.00      C1   C
ATOM    837  O   GLN 6 107      18.889   3.240   1.916  0.00  0.00      C1   O
ATOM    838  CB  GLN 6 107      21.790   2.321   1.106  0.00  0.00      C1   C
ATOM    839  CG  GLN 6 107      23.102   1.404   1.067  0.00  0.00      C1   C
ATOM    840  CD  GLN 6 107      24.135   1.999   1.969  0.00  0.00      C1   C
ATOM    841  OE1 GLN 6 107      24.690   3.113   1.811  0.00  0.00      C1   O
ATOM    842  NE2 GLN 6 107      24.581   1.300   2.962  0.00  0.00      C1   N
ATOM    843  N   PRO 6 108      20.259   4.471   3.170  0.00  0.00      C1   N
ATOM    844  CA  PRO 6 108      19.456   5.671   3.117  0.00  0.00      C1   C
ATOM    845  C   PRO 6 108      19.246   6.112   1.588  0.00  0.00      C1   C
ATOM    846  O   PRO 6 108      20.143   5.957   0.729  0.00  0.00      C1   O
ATOM    847  CB  PRO 6 108      20.105   6.731   3.993  0.00  0.00      C1   C
ATOM    848  CG  PRO 6 108      20.877   5.777   4.992  0.00  0.00      C1   C
ATOM    849  CD  PRO 6 108      21.334   4.617   4.129  0.00  0.00      C1   C
ATOM    850  N   GLY 6 109      18.111   6.648   1.242  0.00  0.00      C1   N
ATOM    851  CA  GLY 6 109      17.704   6.865  -0.116  0.00  0.00      C1   C
ATOM    852  C   GLY 6 109      16.832   5.773  -0.640  0.00  0.00      C1   C
ATOM    853  O   GLY 6 109      15.931   5.998  -1.448  0.00  0.00      C1   O
ATOM    854  N   GLN 6 110      17.115   4.470  -0.458  0.00  0.00      C1   N
ATOM    855  CA  GLN 6 110      16.364   3.326  -1.019  0.00  0.00      C1   C
ATOM    856  C   GLN 6 110      14.969   3.205  -0.395  0.00  0.00      C1   C
ATOM    857  O   GLN 6 110      14.635   3.764   0.645  0.00  0.00      C1   O
ATOM    858  CB  GLN 6 110      17.163   2.014  -0.956  0.00  0.00      C1   C
ATOM    859  CG  GLN 6 110      18.473   2.268  -1.717  0.00  0.00      C1   C
ATOM    860  CD  GLN 6 110      19.171   0.976  -2.072  0.00  0.00      C1   C
ATOM    861  OE1 GLN 6 110      18.799  -0.191  -1.884  0.00  0.00      C1   O
ATOM    862  NE2 GLN 6 110      20.366   1.090  -2.575  0.00  0.00      C1   N
ATOM    863  N   THR 6 111      14.133   2.415  -1.116  0.00  0.00      C1   N
ATOM    864  CA  THR 6 111      12.765   1.960  -0.935  0.00  0.00      C1   C
ATOM    865  C   THR 6 111      12.677   0.449  -0.616  0.00  0.00      C1   C
ATOM    866  O   THR 6 111      13.603  -0.347  -0.901  0.00  0.00      C1   O
ATOM    867  CB  THR 6 111      12.039   2.374  -2.244  0.00  0.00      C1   C
ATOM    868  OG1 THR 6 111      12.874   2.318  -3.381  0.00  0.00      C1   O
ATOM    869  CG2 THR 6 111      11.523   3.746  -2.138  0.00  0.00      C1   C
ATOM    870  N   PHE 6 112      11.470   0.133  -0.139  0.00  0.00      C1   N
ATOM    871  CA  PHE 6 112      11.008  -1.190   0.288  0.00  0.00      C1   C
ATOM    872  C   PHE 6 112       9.483  -1.249   0.543  0.00  0.00      C1   C
ATOM    873  O   PHE 6 112       8.768  -0.230   0.610  0.00  0.00      C1   O
ATOM    874  CB  PHE 6 112      11.761  -1.793   1.471  0.00  0.00      C1   C
ATOM    875  CG  PHE 6 112      11.809  -0.973   2.700  0.00  0.00      C1   C
ATOM    876  CD1 PHE 6 112      12.680   0.169   2.717  0.00  0.00      C1   C
ATOM    877  CD2 PHE 6 112      11.169  -1.355   3.910  0.00  0.00      C1   C
ATOM    878  CE1 PHE 6 112      13.048   0.711   3.925  0.00  0.00      C1   C
ATOM    879  CE2 PHE 6 112      11.501  -0.636   5.098  0.00  0.00      C1   C
ATOM    880  CZ  PHE 6 112      12.477   0.378   5.091  0.00  0.00      C1   C
ATOM    881  N   SER 6 113       8.958  -2.527   0.653  0.00  0.00      C1   N
ATOM    882  CA  SER 6 113       7.627  -2.737   1.234  0.00  0.00      C1   C
ATOM    883  C   SER 6 113       7.697  -3.240   2.708  0.00  0.00      C1   C
ATOM    884  O   SER 6 113       8.631  -3.746   3.242  0.00  0.00      C1   O
ATOM    885  CB  SER 6 113       6.875  -3.800   0.377  0.00  0.00      C1   C
ATOM    886  OG  SER 6 113       6.414  -3.029  -0.699  0.00  0.00      C1   O
ATOM    887  N   VAL 6 114       6.585  -3.091   3.389  0.00  0.00      C1   N
ATOM    888  CA  VAL 6 114       6.260  -3.417   4.759  0.00  0.00      C1   C
ATOM    889  C   VAL 6 114       4.975  -4.219   4.905  0.00  0.00      C1   C
ATOM    890  O   VAL 6 114       3.943  -3.793   4.503  0.00  0.00      C1   O
ATOM    891  CB  VAL 6 114       6.498  -2.212   5.640  0.00  0.00      C1   C
ATOM    892  CG1 VAL 6 114       6.512  -2.574   7.143  0.00  0.00      C1   C
ATOM    893  CG2 VAL 6 114       7.902  -1.520   5.440  0.00  0.00      C1   C
ATOM    894  N   LEU 6 115       5.046  -5.403   5.596  0.00  0.00      C1   N
ATOM    895  CA  LEU 6 115       3.913  -6.157   6.065  0.00  0.00      C1   C
ATOM    896  C   LEU 6 115       3.776  -5.992   7.588  0.00  0.00      C1   C
ATOM    897  O   LEU 6 115       4.547  -6.461   8.380  0.00  0.00      C1   O
ATOM    898  CB  LEU 6 115       4.033  -7.544   5.548  0.00  0.00      C1   C
ATOM    899  CG  LEU 6 115       2.702  -8.428   5.750  0.00  0.00      C1   C
ATOM    900  CD1 LEU 6 115       1.581  -7.778   4.971  0.00  0.00      C1   C
ATOM    901  CD2 LEU 6 115       2.828 -10.003   5.554  0.00  0.00      C1   C
ATOM    902  N   ALA 6 116       2.813  -5.208   8.043  0.00  0.00      C1   N
ATOM    903  CA  ALA 6 116       2.384  -5.148   9.393  0.00  0.00      C1   C
ATOM    904  C   ALA 6 116       1.578  -6.384   9.865  0.00  0.00      C1   C
ATOM    905  O   ALA 6 116       0.877  -7.092   9.120  0.00  0.00      C1   O
ATOM    906  CB  ALA 6 116       1.803  -3.815   9.738  0.00  0.00      C1   C
ATOM    907  N   CYS 6 117       1.707  -6.621  11.158  0.00  0.00      C1   N
ATOM    908  CA  CYS 6 117       0.976  -7.747  11.798  0.00  0.00      C1   C
ATOM    909  C   CYS 6 117       0.396  -7.391  13.170  0.00  0.00      C1   C
ATOM    910  O   CYS 6 117       0.884  -6.483  13.870  0.00  0.00      C1   O
ATOM    911  CB  CYS 6 117       1.839  -9.010  12.007  0.00  0.00      C1   C
ATOM    912  SG  CYS 6 117       2.612  -9.468  10.452  0.00  0.00      C1   S
ATOM    913  N   TYR 6 118      -0.635  -8.186  13.576  0.00  0.00      C1   N
ATOM    914  CA  TYR 6 118      -1.076  -8.071  14.976  0.00  0.00      C1   C
ATOM    915  C   TYR 6 118      -1.343  -9.479  15.565  0.00  0.00      C1   C
ATOM    916  O   TYR 6 118      -1.972 -10.331  14.958  0.00  0.00      C1   O
ATOM    917  CB  TYR 6 118      -2.362  -7.201  15.048  0.00  0.00      C1   C
ATOM    918  CG  TYR 6 118      -3.043  -7.113  16.418  0.00  0.00      C1   C
ATOM    919  CD1 TYR 6 118      -4.216  -7.916  16.644  0.00  0.00      C1   C
ATOM    920  CD2 TYR 6 118      -2.525  -6.251  17.430  0.00  0.00      C1   C
ATOM    921  CE1 TYR 6 118      -4.789  -7.894  17.958  0.00  0.00      C1   C
ATOM    922  CE2 TYR 6 118      -3.186  -6.244  18.691  0.00  0.00      C1   C
ATOM    923  CZ  TYR 6 118      -4.310  -7.106  19.001  0.00  0.00      C1   C
ATOM    924  OH  TYR 6 118      -4.875  -7.043  20.263  0.00  0.00      C1   O
ATOM    925  N   ASN 6 119      -0.780  -9.794  16.768  0.00  0.00      C1   N
ATOM    926  CA  ASN 6 119      -0.922 -11.144  17.403  0.00  0.00      C1   C
ATOM    927  C   ASN 6 119      -0.489 -12.296  16.512  0.00  0.00      C1   C
ATOM    928  O   ASN 6 119      -1.119 -13.299  16.488  0.00  0.00      C1   O
ATOM    929  CB  ASN 6 119      -2.341 -11.246  18.024  0.00  0.00      C1   C
ATOM    930  CG  ASN 6 119      -2.529 -10.258  19.194  0.00  0.00      C1   C
ATOM    931  ND2 ASN 6 119      -3.772 -10.300  19.671  0.00  0.00      C1   N
ATOM    932  OD1 ASN 6 119      -1.724  -9.482  19.670  0.00  0.00      C1   O
ATOM    933  N   GLY 6 120       0.569 -12.116  15.768  0.00  0.00      C1   N
ATOM    934  CA  GLY 6 120       1.001 -13.136  14.805  0.00  0.00      C1   C
ATOM    935  C   GLY 6 120       0.301 -13.242  13.473  0.00  0.00      C1   C
ATOM    936  O   GLY 6 120       0.611 -14.065  12.653  0.00  0.00      C1   O
ATOM    937  N   SER 6 121      -0.748 -12.418  13.208  0.00  0.00      C1   N
ATOM    938  CA  SER 6 121      -1.370 -12.377  11.812  0.00  0.00      C1   C
ATOM    939  C   SER 6 121      -1.363 -11.043  11.071  0.00  0.00      C1   C
ATOM    940  O   SER 6 121      -1.847 -10.002  11.628  0.00  0.00      C1   O
ATOM    941  CB  SER 6 121      -2.801 -12.842  11.759  0.00  0.00      C1   C
ATOM    942  OG  SER 6 121      -2.974 -14.227  12.026  0.00  0.00      C1   O
ATOM    943  N   PRO 6 122      -0.914 -11.055   9.783  0.00  0.00      C1   N
ATOM    944  CA  PRO 6 122      -0.809  -9.853   9.009  0.00  0.00      C1   C
ATOM    945  C   PRO 6 122      -2.036  -8.955   8.817  0.00  0.00      C1   C
ATOM    946  O   PRO 6 122      -3.028  -9.449   8.347  0.00  0.00      C1   O
ATOM    947  CB  PRO 6 122      -0.144 -10.324   7.655  0.00  0.00      C1   C
ATOM    948  CG  PRO 6 122       0.549 -11.686   8.001  0.00  0.00      C1   C
ATOM    949  CD  PRO 6 122      -0.405 -12.198   9.057  0.00  0.00      C1   C
ATOM    950  N   SER 6 123      -1.903  -7.744   9.182  0.00  0.00      C1   N
ATOM    951  CA  SER 6 123      -2.927  -6.673   9.112  0.00  0.00      C1   C
ATOM    952  C   SER 6 123      -2.860  -6.001   7.734  0.00  0.00      C1   C
ATOM    953  O   SER 6 123      -3.908  -5.923   7.153  0.00  0.00      C1   O
ATOM    954  CB  SER 6 123      -2.752  -5.729  10.352  0.00  0.00      C1   C
ATOM    955  OG  SER 6 123      -1.365  -5.466  10.412  0.00  0.00      C1   O
ATOM    956  N   GLY 6 124      -1.695  -5.597   7.224  0.00  0.00      C1   N
ATOM    957  CA  GLY 6 124      -1.625  -4.848   6.012  0.00  0.00      C1   C
ATOM    958  C   GLY 6 124      -0.283  -4.460   5.461  0.00  0.00      C1   C
ATOM    959  O   GLY 6 124       0.734  -4.692   6.093  0.00  0.00      C1   O
ATOM    960  N   VAL 6 125      -0.187  -4.058   4.244  0.00  0.00      C1   N
ATOM    961  CA  VAL 6 125       1.070  -3.810   3.468  0.00  0.00      C1   C
ATOM    962  C   VAL 6 125       1.058  -2.333   2.981  0.00  0.00      C1   C
ATOM    963  O   VAL 6 125       0.117  -1.772   2.431  0.00  0.00      C1   O
ATOM    964  CB  VAL 6 125       1.122  -4.864   2.280  0.00  0.00      C1   C
ATOM    965  CG1 VAL 6 125      -0.133  -4.838   1.272  0.00  0.00      C1   C
ATOM    966  CG2 VAL 6 125       2.366  -4.798   1.478  0.00  0.00      C1   C
ATOM    967  N   TYR 6 126       2.144  -1.666   3.253  0.00  0.00      C1   N
ATOM    968  CA  TYR 6 126       2.387  -0.386   2.733  0.00  0.00      C1   C
ATOM    969  C   TYR 6 126       3.767  -0.237   2.007  0.00  0.00      C1   C
ATOM    970  O   TYR 6 126       4.646  -1.125   2.126  0.00  0.00      C1   O
ATOM    971  CB  TYR 6 126       2.092   0.648   3.875  0.00  0.00      C1   C
ATOM    972  CG  TYR 6 126       3.142   0.551   5.017  0.00  0.00      C1   C
ATOM    973  CD1 TYR 6 126       4.258   1.387   4.921  0.00  0.00      C1   C
ATOM    974  CD2 TYR 6 126       2.927  -0.167   6.200  0.00  0.00      C1   C
ATOM    975  CE1 TYR 6 126       5.284   1.421   5.922  0.00  0.00      C1   C
ATOM    976  CE2 TYR 6 126       3.892  -0.143   7.241  0.00  0.00      C1   C
ATOM    977  CZ  TYR 6 126       5.058   0.664   7.064  0.00  0.00      C1   C
ATOM    978  OH  TYR 6 126       5.953   0.729   8.066  0.00  0.00      C1   O
ATOM    979  N   GLN 6 127       4.028   0.909   1.289  0.00  0.00      C1   N
ATOM    980  CA  GLN 6 127       5.327   1.286   0.648  0.00  0.00      C1   C
ATOM    981  C   GLN 6 127       6.135   2.313   1.402  0.00  0.00      C1   C
ATOM    982  O   GLN 6 127       5.561   3.133   2.116  0.00  0.00      C1   O
ATOM    983  CB  GLN 6 127       4.974   1.739  -0.835  0.00  0.00      C1   C
ATOM    984  CG  GLN 6 127       6.151   1.921  -1.695  0.00  0.00      C1   C
ATOM    985  CD  GLN 6 127       6.809   3.278  -1.744  0.00  0.00      C1   C
ATOM    986  OE1 GLN 6 127       6.482   4.162  -0.957  0.00  0.00      C1   O
ATOM    987  NE2 GLN 6 127       7.791   3.535  -2.628  0.00  0.00      C1   N
ATOM    988  N   CYS 6 128       7.483   2.189   1.336  0.00  0.00      C1   N
ATOM    989  CA  CYS 6 128       8.371   2.838   2.325  0.00  0.00      C1   C
ATOM    990  C   CYS 6 128       9.640   3.345   1.707  0.00  0.00      C1   C
ATOM    991  O   CYS 6 128      10.112   2.658   0.813  0.00  0.00      C1   O
ATOM    992  CB  CYS 6 128       8.656   1.708   3.356  0.00  0.00      C1   C
ATOM    993  SG  CYS 6 128       9.727   2.274   4.754  0.00  0.00      C1   S
ATOM    994  N   ALA 6 129      10.196   4.451   2.236  0.00  0.00      C1   N
ATOM    995  CA  ALA 6 129      11.544   4.946   1.849  0.00  0.00      C1   C
ATOM    996  C   ALA 6 129      12.271   5.470   3.115  0.00  0.00      C1   C
ATOM    997  O   ALA 6 129      11.593   5.972   4.052  0.00  0.00      C1   O
ATOM    998  CB  ALA 6 129      11.369   6.080   0.868  0.00  0.00      C1   C
ATOM    999  N   MET 6 130      13.556   5.316   3.245  0.00  0.00      C1   N
ATOM   1000  CA  MET 6 130      14.277   5.762   4.418  0.00  0.00      C1   C
ATOM   1001  C   MET 6 130      15.182   6.981   4.128  0.00  0.00      C1   C
ATOM   1002  O   MET 6 130      16.126   6.851   3.357  0.00  0.00      C1   O
ATOM   1003  CB  MET 6 130      15.081   4.606   5.105  0.00  0.00      C1   C
ATOM   1004  CG  MET 6 130      15.829   4.999   6.317  0.00  0.00      C1   C
ATOM   1005  SD  MET 6 130      16.894   3.709   7.065  0.00  0.00      C1   S
ATOM   1006  CE  MET 6 130      15.565   2.884   7.882  0.00  0.00      C1   C
ATOM   1007  N   ARG 6 131      14.927   8.088   4.797  0.00  0.00      C1   N
ATOM   1008  CA  ARG 6 131      16.026   9.094   4.905  0.00  0.00      C1   C
ATOM   1009  C   ARG 6 131      16.857   8.976   6.177  0.00  0.00      C1   C
ATOM   1010  O   ARG 6 131      16.480   8.267   7.096  0.00  0.00      C1   O
ATOM   1011  CB  ARG 6 131      15.381  10.485   4.619  0.00  0.00      C1   C
ATOM   1012  CG  ARG 6 131      14.773  10.995   5.921  0.00  0.00      C1   C
ATOM   1013  CD  ARG 6 131      14.090  12.371   5.745  0.00  0.00      C1   C
ATOM   1014  NE  ARG 6 131      12.938  12.308   4.922  0.00  0.00      C1   N
ATOM   1015  CZ  ARG 6 131      12.832  12.426   3.650  0.00  0.00      C1   C
ATOM   1016  NH1 ARG 6 131      13.865  12.762   2.923  0.00  0.00      C1   N
ATOM   1017  NH2 ARG 6 131      11.663  12.362   3.113  0.00  0.00      C1   N
ATOM   1018  N   PRO 6 132      17.899   9.849   6.417  0.00  0.00      C1   N
ATOM   1019  CA  PRO 6 132      18.741   9.847   7.612  0.00  0.00      C1   C
ATOM   1020  C   PRO 6 132      18.200  10.261   8.973  0.00  0.00      C1   C
ATOM   1021  O   PRO 6 132      18.961  10.465   9.903  0.00  0.00      C1   O
ATOM   1022  CB  PRO 6 132      20.022  10.701   7.284  0.00  0.00      C1   C
ATOM   1023  CG  PRO 6 132      19.922  10.869   5.775  0.00  0.00      C1   C
ATOM   1024  CD  PRO 6 132      18.432  10.847   5.534  0.00  0.00      C1   C
ATOM   1025  N   ASN 6 133      16.909  10.504   9.018  0.00  0.00      C1   N
ATOM   1026  CA  ASN 6 133      16.208  10.472  10.330  0.00  0.00      C1   C
ATOM   1027  C   ASN 6 133      16.194   9.001  10.778  0.00  0.00      C1   C
ATOM   1028  O   ASN 6 133      15.985   8.729  11.959  0.00  0.00      C1   O
ATOM   1029  CB  ASN 6 133      14.848  11.188  10.197  0.00  0.00      C1   C
ATOM   1030  CG  ASN 6 133      13.888  10.589   9.206  0.00  0.00      C1   C
ATOM   1031  OD1 ASN 6 133      14.087   9.434   8.832  0.00  0.00      C1   O
ATOM   1032  ND2 ASN 6 133      12.917  11.294   8.667  0.00  0.00      C1   N
ATOM   1033  N   PHE 6 134      16.408   7.979   9.896  0.00  0.00      C1   N
ATOM   1034  CA  PHE 6 134      16.401   6.532  10.182  0.00  0.00      C1   C
ATOM   1035  C   PHE 6 134      15.167   6.012  10.904  0.00  0.00      C1   C
ATOM   1036  O   PHE 6 134      15.119   4.821  11.232  0.00  0.00      C1   O
ATOM   1037  CB  PHE 6 134      17.623   6.028  10.908  0.00  0.00      C1   C
ATOM   1038  CG  PHE 6 134      18.879   6.546  10.231  0.00  0.00      C1   C
ATOM   1039  CD1 PHE 6 134      19.597   7.587  10.782  0.00  0.00      C1   C
ATOM   1040  CD2 PHE 6 134      19.397   5.937   9.076  0.00  0.00      C1   C
ATOM   1041  CE1 PHE 6 134      20.875   8.059  10.216  0.00  0.00      C1   C
ATOM   1042  CE2 PHE 6 134      20.643   6.353   8.622  0.00  0.00      C1   C
ATOM   1043  CZ  PHE 6 134      21.391   7.416   9.131  0.00  0.00      C1   C
ATOM   1044  N   THR 6 135      14.072   6.798  10.858  0.00  0.00      C1   N
ATOM   1045  CA  THR 6 135      12.707   6.367  11.328  0.00  0.00      C1   C
ATOM   1046  C   THR 6 135      11.841   5.892  10.155  0.00  0.00      C1   C
ATOM   1047  O   THR 6 135      11.938   6.312   9.011  0.00  0.00      C1   O
ATOM   1048  CB  THR 6 135      11.953   7.484  12.127  0.00  0.00      C1   C
ATOM   1049  OG1 THR 6 135      11.806   8.737  11.369  0.00  0.00      C1   O
ATOM   1050  CG2 THR 6 135      12.693   7.975  13.396  0.00  0.00      C1   C
ATOM   1051  N   ILE 6 136      10.962   4.911  10.464  0.00  0.00      C1   N
ATOM   1052  CA  ILE 6 136       9.983   4.266   9.508  0.00  0.00      C1   C
ATOM   1053  C   ILE 6 136       8.566   4.647   9.882  0.00  0.00      C1   C
ATOM   1054  O   ILE 6 136       8.073   4.332  10.950  0.00  0.00      C1   O
ATOM   1055  CB  ILE 6 136      10.084   2.757   9.356  0.00  0.00      C1   C
ATOM   1056  CG1 ILE 6 136      11.367   2.369   8.607  0.00  0.00      C1   C
ATOM   1057  CG2 ILE 6 136       8.821   2.018   8.791  0.00  0.00      C1   C
ATOM   1058  CD1 ILE 6 136      11.765   3.241   7.385  0.00  0.00      C1   C
ATOM   1059  N   LYS 6 137       7.932   5.468   8.960  0.00  0.00      C1   N
ATOM   1060  CA  LYS 6 137       6.557   5.730   9.154  0.00  0.00      C1   C
ATOM   1061  C   LYS 6 137       5.715   4.485   8.951  0.00  0.00      C1   C
ATOM   1062  O   LYS 6 137       5.522   4.023   7.808  0.00  0.00      C1   O
ATOM   1063  CB  LYS 6 137       6.128   6.844   8.168  0.00  0.00      C1   C
ATOM   1064  CG  LYS 6 137       6.371   8.190   8.854  0.00  0.00      C1   C
ATOM   1065  CD  LYS 6 137       5.972   9.452   8.031  0.00  0.00      C1   C
ATOM   1066  CE  LYS 6 137       6.955   9.709   6.950  0.00  0.00      C1   C
ATOM   1067  NZ  LYS 6 137       6.999  11.144   6.626  0.00  0.00      C1   N
ATOM   1068  N   GLY 6 138       5.090   3.924   9.992  0.00  0.00      C1   N
ATOM   1069  CA  GLY 6 138       4.576   2.572  10.100  0.00  0.00      C1   C
ATOM   1070  C   GLY 6 138       3.389   2.345  11.066  0.00  0.00      C1   C
ATOM   1071  O   GLY 6 138       3.172   2.921  12.082  0.00  0.00      C1   O
ATOM   1072  N   SER 6 139       2.672   1.265  10.718  0.00  0.00      C1   N
ATOM   1073  CA  SER 6 139       1.290   0.912  11.249  0.00  0.00      C1   C
ATOM   1074  C   SER 6 139       1.330   0.187  12.599  0.00  0.00      C1   C
ATOM   1075  O   SER 6 139       0.405  -0.646  12.903  0.00  0.00      C1   O
ATOM   1076  CB  SER 6 139       0.474   0.077  10.251  0.00  0.00      C1   C
ATOM   1077  OG  SER 6 139       1.293  -0.627   9.299  0.00  0.00      C1   O
ATOM   1078  N   PHE 6 140       2.336   0.426  13.450  0.00  0.00      C1   N
ATOM   1079  CA  PHE 6 140       2.655  -0.283  14.667  0.00  0.00      C1   C
ATOM   1080  C   PHE 6 140       2.128   0.513  15.882  0.00  0.00      C1   C
ATOM   1081  O   PHE 6 140       2.667   0.313  16.944  0.00  0.00      C1   O
ATOM   1082  CB  PHE 6 140       4.148  -0.695  14.725  0.00  0.00      C1   C
ATOM   1083  CG  PHE 6 140       4.919  -0.922  13.363  0.00  0.00      C1   C
ATOM   1084  CD1 PHE 6 140       4.478  -1.917  12.428  0.00  0.00      C1   C
ATOM   1085  CD2 PHE 6 140       5.993  -0.081  13.025  0.00  0.00      C1   C
ATOM   1086  CE1 PHE 6 140       5.104  -2.060  11.149  0.00  0.00      C1   C
ATOM   1087  CE2 PHE 6 140       6.730  -0.322  11.825  0.00  0.00      C1   C
ATOM   1088  CZ  PHE 6 140       6.261  -1.283  10.902  0.00  0.00      C1   C
ATOM   1089  N   LEU 6 141       1.006   1.286  15.826  0.00  0.00      C1   N
ATOM   1090  CA  LEU 6 141       0.244   1.823  16.900  0.00  0.00      C1   C
ATOM   1091  C   LEU 6 141       0.216   0.924  18.144  0.00  0.00      C1   C
ATOM   1092  O   LEU 6 141       0.517   1.420  19.223  0.00  0.00      C1   O
ATOM   1093  CB  LEU 6 141      -1.205   2.072  16.446  0.00  0.00      C1   C
ATOM   1094  CG  LEU 6 141      -2.213   2.834  17.394  0.00  0.00      C1   C
ATOM   1095  CD1 LEU 6 141      -1.680   4.305  17.495  0.00  0.00      C1   C
ATOM   1096  CD2 LEU 6 141      -3.641   2.887  16.938  0.00  0.00      C1   C
ATOM   1097  N   ASN 6 142      -0.123  -0.331  18.046  0.00  0.00      C1   N
ATOM   1098  CA  ASN 6 142      -0.340  -1.265  19.114  0.00  0.00      C1   C
ATOM   1099  C   ASN 6 142      -0.444  -2.725  18.616  0.00  0.00      C1   C
ATOM   1100  O   ASN 6 142      -1.278  -3.079  17.805  0.00  0.00      C1   O
ATOM   1101  CB  ASN 6 142      -1.549  -1.077  20.093  0.00  0.00      C1   C
ATOM   1102  CG  ASN 6 142      -2.858  -0.559  19.413  0.00  0.00      C1   C
ATOM   1103  OD1 ASN 6 142      -3.104  -0.754  18.251  0.00  0.00      C1   O
ATOM   1104  ND2 ASN 6 142      -3.735   0.156  20.087  0.00  0.00      C1   N
ATOM   1105  N   GLY 6 143       0.373  -3.629  19.227  0.00  0.00      C1   N
ATOM   1106  CA  GLY 6 143       0.526  -5.112  18.940  0.00  0.00      C1   C
ATOM   1107  C   GLY 6 143       1.201  -5.470  17.656  0.00  0.00      C1   C
ATOM   1108  O   GLY 6 143       0.854  -6.550  17.105  0.00  0.00      C1   O
ATOM   1109  N   SER 6 144       2.160  -4.728  17.210  0.00  0.00      C1   N
ATOM   1110  CA  SER 6 144       2.692  -4.912  15.785  0.00  0.00      C1   C
ATOM   1111  C   SER 6 144       4.188  -4.932  15.751  0.00  0.00      C1   C
ATOM   1112  O   SER 6 144       4.779  -4.861  14.686  0.00  0.00      C1   O
ATOM   1113  CB  SER 6 144       2.092  -3.812  14.951  0.00  0.00      C1   C
ATOM   1114  OG  SER 6 144       0.635  -3.929  14.865  0.00  0.00      C1   O
ATOM   1115  N   CYS 6 145       4.871  -4.925  16.888  0.00  0.00      C1   N
ATOM   1116  CA  CYS 6 145       6.365  -5.106  16.983  0.00  0.00      C1   C
ATOM   1117  C   CYS 6 145       6.670  -6.496  16.344  0.00  0.00      C1   C
ATOM   1118  O   CYS 6 145       5.854  -7.421  16.456  0.00  0.00      C1   O
ATOM   1119  CB  CYS 6 145       6.748  -4.994  18.465  0.00  0.00      C1   C
ATOM   1120  SG  CYS 6 145       6.546  -3.330  19.061  0.00  0.00      C1   S
ATOM   1121  N   GLY 6 146       7.796  -6.711  15.722  0.00  0.00      C1   N
ATOM   1122  CA  GLY 6 146       8.127  -7.944  14.894  0.00  0.00      C1   C
ATOM   1123  C   GLY 6 146       7.469  -7.826  13.521  0.00  0.00      C1   C
ATOM   1124  O   GLY 6 146       7.502  -8.842  12.797  0.00  0.00      C1   O
ATOM   1125  N   SER 6 147       6.879  -6.675  13.112  0.00  0.00      C1   N
ATOM   1126  CA  SER 6 147       6.561  -6.313  11.697  0.00  0.00      C1   C
ATOM   1127  C   SER 6 147       7.812  -6.203  10.748  0.00  0.00      C1   C
ATOM   1128  O   SER 6 147       8.919  -5.838  11.242  0.00  0.00      C1   O
ATOM   1129  CB  SER 6 147       5.757  -5.073  11.522  0.00  0.00      C1   C
ATOM   1130  OG  SER 6 147       4.397  -5.343  12.018  0.00  0.00      C1   O
ATOM   1131  N   VAL 6 148       7.642  -6.629   9.539  0.00  0.00      C1   N
ATOM   1132  CA  VAL 6 148       8.781  -6.815   8.635  0.00  0.00      C1   C
ATOM   1133  C   VAL 6 148       8.681  -6.004   7.391  0.00  0.00      C1   C
ATOM   1134  O   VAL 6 148       7.678  -5.992   6.756  0.00  0.00      C1   O
ATOM   1135  CB  VAL 6 148       9.141  -8.258   8.295  0.00  0.00      C1   C
ATOM   1136  CG1 VAL 6 148       9.789  -8.954   9.535  0.00  0.00      C1   C
ATOM   1137  CG2 VAL 6 148       8.030  -9.252   7.813  0.00  0.00      C1   C
ATOM   1138  N   GLY 6 149       9.818  -5.395   6.912  0.00  0.00      C1   N
ATOM   1139  CA  GLY 6 149      10.001  -4.904   5.553  0.00  0.00      C1   C
ATOM   1140  C   GLY 6 149      10.916  -5.778   4.758  0.00  0.00      C1   C
ATOM   1141  O   GLY 6 149      11.893  -6.390   5.299  0.00  0.00      C1   O
ATOM   1142  N   PHE 6 150      10.684  -5.819   3.429  0.00  0.00      C1   N
ATOM   1143  CA  PHE 6 150      11.173  -6.762   2.400  0.00  0.00      C1   C
ATOM   1144  C   PHE 6 150      11.045  -6.227   0.910  0.00  0.00      C1   C
ATOM   1145  O   PHE 6 150      10.093  -5.515   0.621  0.00  0.00      C1   O
ATOM   1146  CB  PHE 6 150      10.422  -8.082   2.429  0.00  0.00      C1   C
ATOM   1147  CG  PHE 6 150       8.992  -7.928   2.024  0.00  0.00      C1   C
ATOM   1148  CD1 PHE 6 150       8.006  -7.467   2.895  0.00  0.00      C1   C
ATOM   1149  CD2 PHE 6 150       8.576  -8.144   0.688  0.00  0.00      C1   C
ATOM   1150  CE1 PHE 6 150       6.694  -7.176   2.497  0.00  0.00      C1   C
ATOM   1151  CE2 PHE 6 150       7.248  -7.990   0.258  0.00  0.00      C1   C
ATOM   1152  CZ  PHE 6 150       6.324  -7.352   1.168  0.00  0.00      C1   C
ATOM   1153  N   ASN 6 151      11.898  -6.726   0.001  0.00  0.00      C1   N
ATOM   1154  CA  ASN 6 151      11.762  -6.559  -1.492  0.00  0.00      C1   C
ATOM   1155  C   ASN 6 151      11.767  -7.863  -2.239  0.00  0.00      C1   C
ATOM   1156  O   ASN 6 151      12.156  -8.872  -1.726  0.00  0.00      C1   O
ATOM   1157  CB  ASN 6 151      12.841  -5.608  -1.844  0.00  0.00      C1   C
ATOM   1158  CG  ASN 6 151      12.705  -4.224  -1.273  0.00  0.00      C1   C
ATOM   1159  OD1 ASN 6 151      11.670  -3.783  -1.135  0.00  0.00      C1   O
ATOM   1160  ND2 ASN 6 151      13.777  -3.514  -0.899  0.00  0.00      C1   N
ATOM   1161  N   ILE 6 152      11.515  -7.941  -3.521  0.00  0.00      C1   N
ATOM   1162  CA  ILE 6 152      11.553  -9.127  -4.331  0.00  0.00      C1   C
ATOM   1163  C   ILE 6 152      12.248  -8.904  -5.756  0.00  0.00      C1   C
ATOM   1164  O   ILE 6 152      11.939  -7.978  -6.509  0.00  0.00      C1   O
ATOM   1165  CB  ILE 6 152      10.093  -9.548  -4.567  0.00  0.00      C1   C
ATOM   1166  CG1 ILE 6 152       9.146  -9.608  -3.305  0.00  0.00      C1   C
ATOM   1167  CG2 ILE 6 152      10.009 -10.969  -5.086  0.00  0.00      C1   C
ATOM   1168  CD1 ILE 6 152       7.694 -10.147  -3.431  0.00  0.00      C1   C
ATOM   1169  N   ASP 6 153      13.223  -9.736  -6.063  0.00  0.00      C1   N
ATOM   1170  CA  ASP 6 153      14.037  -9.807  -7.340  0.00  0.00      C1   C
ATOM   1171  C   ASP 6 153      13.932 -11.196  -8.007  0.00  0.00      C1   C
ATOM   1172  O   ASP 6 153      14.722 -12.084  -7.756  0.00  0.00      C1   O
ATOM   1173  CB  ASP 6 153      15.406  -9.294  -7.020  0.00  0.00      C1   C
ATOM   1174  CG  ASP 6 153      16.281  -9.096  -8.285  0.00  0.00      C1   C
ATOM   1175  OD1 ASP 6 153      17.505  -9.126  -8.037  0.00  0.00      C1   O
ATOM   1176  OD2 ASP 6 153      15.883  -8.748  -9.418  0.00  0.00      C1   O
ATOM   1177  N   TYR 6 154      12.893 -11.290  -8.834  0.00  0.00      C1   N
ATOM   1178  CA  TYR 6 154      12.649 -12.511  -9.620  0.00  0.00      C1   C
ATOM   1179  C   TYR 6 154      12.570 -13.775  -8.698  0.00  0.00      C1   C
ATOM   1180  O   TYR 6 154      13.407 -14.684  -8.709  0.00  0.00      C1   O
ATOM   1181  CB  TYR 6 154      13.779 -12.625 -10.687  0.00  0.00      C1   C
ATOM   1182  CG  TYR 6 154      13.510 -13.379 -11.891  0.00  0.00      C1   C
ATOM   1183  CD1 TYR 6 154      14.118 -14.616 -12.038  0.00  0.00      C1   C
ATOM   1184  CD2 TYR 6 154      12.731 -12.849 -12.916  0.00  0.00      C1   C
ATOM   1185  CE1 TYR 6 154      13.932 -15.355 -13.203  0.00  0.00      C1   C
ATOM   1186  CE2 TYR 6 154      12.426 -13.596 -14.033  0.00  0.00      C1   C
ATOM   1187  CZ  TYR 6 154      12.958 -14.888 -14.163  0.00  0.00      C1   C
ATOM   1188  OH  TYR 6 154      12.674 -15.712 -15.207  0.00  0.00      C1   O
ATOM   1189  N   ASP 6 155      11.434 -13.866  -7.926  0.00  0.00      C1   N
ATOM   1190  CA  ASP 6 155      11.016 -14.969  -6.973  0.00  0.00      C1   C
ATOM   1191  C   ASP 6 155      12.031 -15.119  -5.740  0.00  0.00      C1   C
ATOM   1192  O   ASP 6 155      11.627 -15.707  -4.738  0.00  0.00      C1   O
ATOM   1193  CB  ASP 6 155      10.588 -16.305  -7.701  0.00  0.00      C1   C
ATOM   1194  CG  ASP 6 155       9.454 -16.168  -8.738  0.00  0.00      C1   C
ATOM   1195  OD1 ASP 6 155       8.541 -15.396  -8.466  0.00  0.00      C1   O
ATOM   1196  OD2 ASP 6 155       9.359 -17.000  -9.719  0.00  0.00      C1   O
ATOM   1197  N   CYS 6 156      13.147 -14.427  -5.670  0.00  0.00      C1   N
ATOM   1198  CA  CYS 6 156      13.948 -14.227  -4.493  0.00  0.00      C1   C
ATOM   1199  C   CYS 6 156      13.420 -13.009  -3.608  0.00  0.00      C1   C
ATOM   1200  O   CYS 6 156      13.283 -11.805  -4.031  0.00  0.00      C1   O
ATOM   1201  CB  CYS 6 156      15.420 -14.153  -4.868  0.00  0.00      C1   C
ATOM   1202  SG  CYS 6 156      16.343 -14.596  -3.384  0.00  0.00      C1   S
ATOM   1203  N   VAL 6 157      13.309 -13.257  -2.306  0.00  0.00      C1   N
ATOM   1204  CA  VAL 6 157      12.855 -12.302  -1.297  0.00  0.00      C1   C
ATOM   1205  C   VAL 6 157      14.056 -11.734  -0.465  0.00  0.00      C1   C
ATOM   1206  O   VAL 6 157      14.670 -12.450   0.274  0.00  0.00      C1   O
ATOM   1207  CB  VAL 6 157      11.742 -12.892  -0.336  0.00  0.00      C1   C
ATOM   1208  CG1 VAL 6 157      11.233 -11.711   0.445  0.00  0.00      C1   C
ATOM   1209  CG2 VAL 6 157      10.526 -13.420  -1.080  0.00  0.00      C1   C
ATOM   1210  N   SER 6 158      14.227 -10.445  -0.466  0.00  0.00      C1   N
ATOM   1211  CA  SER 6 158      15.059  -9.713   0.443  0.00  0.00      C1   C
ATOM   1212  C   SER 6 158      14.335  -9.084   1.609  0.00  0.00      C1   C
ATOM   1213  O   SER 6 158      13.898  -7.923   1.582  0.00  0.00      C1   O
ATOM   1214  CB  SER 6 158      15.821  -8.587  -0.334  0.00  0.00      C1   C
ATOM   1215  OG  SER 6 158      16.986  -9.043  -0.848  0.00  0.00      C1   O
ATOM   1216  N   PHE 6 159      14.366  -9.831   2.726  0.00  0.00      C1   N
ATOM   1217  CA  PHE 6 159      13.940  -9.295   4.051  0.00  0.00      C1   C
ATOM   1218  C   PHE 6 159      14.998  -8.273   4.524  0.00  0.00      C1   C
ATOM   1219  O   PHE 6 159      16.141  -8.692   4.819  0.00  0.00      C1   O
ATOM   1220  CB  PHE 6 159      13.674 -10.531   5.002  0.00  0.00      C1   C
ATOM   1221  CG  PHE 6 159      12.493 -11.333   4.604  0.00  0.00      C1   C
ATOM   1222  CD1 PHE 6 159      12.702 -12.508   3.966  0.00  0.00      C1   C
ATOM   1223  CD2 PHE 6 159      11.222 -11.057   5.095  0.00  0.00      C1   C
ATOM   1224  CE1 PHE 6 159      11.655 -13.410   3.747  0.00  0.00      C1   C
ATOM   1225  CE2 PHE 6 159      10.137 -11.917   4.874  0.00  0.00      C1   C
ATOM   1226  CZ  PHE 6 159      10.358 -13.096   4.146  0.00  0.00      C1   C
ATOM   1227  N   CYS 6 160      14.614  -7.015   4.741  0.00  0.00      C1   N
ATOM   1228  CA  CYS 6 160      15.536  -5.982   5.014  0.00  0.00      C1   C
ATOM   1229  C   CYS 6 160      15.319  -5.332   6.389  0.00  0.00      C1   C
ATOM   1230  O   CYS 6 160      16.238  -4.657   6.825  0.00  0.00      C1   O
ATOM   1231  CB  CYS 6 160      15.505  -4.914   3.932  0.00  0.00      C1   C
ATOM   1232  SG  CYS 6 160      13.947  -3.973   3.915  0.00  0.00      C1   S
ATOM   1233  N   TYR 6 161      14.189  -5.520   7.162  0.00  0.00      C1   N
ATOM   1234  CA  TYR 6 161      13.833  -4.550   8.248  0.00  0.00      C1   C
ATOM   1235  C   TYR 6 161      12.877  -5.290   9.216  0.00  0.00      C1   C
ATOM   1236  O   TYR 6 161      11.889  -5.935   8.870  0.00  0.00      C1   O
ATOM   1237  CB  TYR 6 161      13.209  -3.184   7.731  0.00  0.00      C1   C
ATOM   1238  CG  TYR 6 161      12.549  -2.316   8.785  0.00  0.00      C1   C
ATOM   1239  CD1 TYR 6 161      13.325  -1.387   9.484  0.00  0.00      C1   C
ATOM   1240  CD2 TYR 6 161      11.219  -2.538   9.193  0.00  0.00      C1   C
ATOM   1241  CE1 TYR 6 161      12.660  -0.559  10.364  0.00  0.00      C1   C
ATOM   1242  CE2 TYR 6 161      10.529  -1.673  10.087  0.00  0.00      C1   C
ATOM   1243  CZ  TYR 6 161      11.273  -0.702  10.756  0.00  0.00      C1   C
ATOM   1244  OH  TYR 6 161      10.844  -0.109  11.880  0.00  0.00      C1   O
ATOM   1245  N   MET 6 162      13.167  -5.236  10.555  0.00  0.00      C1   N
ATOM   1246  CA  MET 6 162      12.140  -5.629  11.506  0.00  0.00      C1   C
ATOM   1247  C   MET 6 162      11.988  -4.617  12.596  0.00  0.00      C1   C
ATOM   1248  O   MET 6 162      12.896  -4.151  13.302  0.00  0.00      C1   O
ATOM   1249  CB  MET 6 162      12.556  -6.990  12.082  0.00  0.00      C1   C
ATOM   1250  CG  MET 6 162      11.688  -7.483  13.222  0.00  0.00      C1   C
ATOM   1251  SD  MET 6 162      11.947  -9.101  14.008  0.00  0.00      C1   S
ATOM   1252  CE  MET 6 162      11.386 -10.377  12.920  0.00  0.00      C1   C
ATOM   1253  N   HIS 6 163      10.693  -4.390  12.936  0.00  0.00      C1   N
ATOM   1254  CA  HIS 6 163      10.358  -3.356  13.943  0.00  0.00      C1   C
ATOM   1255  C   HIS 6 163      10.585  -3.849  15.388  0.00  0.00      C1   C
ATOM   1256  O   HIS 6 163      10.017  -4.913  15.731  0.00  0.00      C1   O
ATOM   1257  CB  HIS 6 163       8.936  -2.859  13.742  0.00  0.00      C1   C
ATOM   1258  CG  HIS 6 163       8.516  -1.931  14.811  0.00  0.00      C1   C
ATOM   1259  ND1 HIS 6 163       9.181  -0.847  15.364  0.00  0.00      C1   N
ATOM   1260  CD2 HIS 6 163       7.295  -2.026  15.416  0.00  0.00      C1   C
ATOM   1261  CE1 HIS 6 163       8.323  -0.342  16.247  0.00  0.00      C1   C
ATOM   1262  NE2 HIS 6 163       7.177  -1.014  16.398  0.00  0.00      C1   N
ATOM   1263  N   HIS 6 164      11.454  -3.159  16.181  0.00  0.00      C1   N
ATOM   1264  CA  HIS 6 164      11.662  -3.504  17.614  0.00  0.00      C1   C
ATOM   1265  C   HIS 6 164      10.703  -2.864  18.540  0.00  0.00      C1   C
ATOM   1266  O   HIS 6 164      10.018  -3.592  19.313  0.00  0.00      C1   O
ATOM   1267  CB  HIS 6 164      13.137  -3.337  18.062  0.00  0.00      C1   C
ATOM   1268  CG  HIS 6 164      13.968  -4.484  17.636  0.00  0.00      C1   C
ATOM   1269  ND1 HIS 6 164      14.955  -5.073  18.471  0.00  0.00      C1   N
ATOM   1270  CD2 HIS 6 164      14.044  -4.989  16.414  0.00  0.00      C1   C
ATOM   1271  CE1 HIS 6 164      15.563  -6.012  17.674  0.00  0.00      C1   C
ATOM   1272  NE2 HIS 6 164      15.062  -5.924  16.410  0.00  0.00      C1   N
ATOM   1273  N   MET 6 165      10.675  -1.549  18.548  0.00  0.00      C1   N
ATOM   1274  CA  MET 6 165       9.970  -0.798  19.617  0.00  0.00      C1   C
ATOM   1275  C   MET 6 165       9.613   0.640  19.117  0.00  0.00      C1   C
ATOM   1276  O   MET 6 165      10.385   1.279  18.361  0.00  0.00      C1   O
ATOM   1277  CB  MET 6 165      10.882  -0.755  20.862  0.00  0.00      C1   C
ATOM   1278  CG  MET 6 165      12.098   0.195  20.746  0.00  0.00      C1   C
ATOM   1279  SD  MET 6 165      13.507  -0.683  20.058  0.00  0.00      C1   S
ATOM   1280  CE  MET 6 165      14.892   0.308  20.698  0.00  0.00      C1   C
ATOM   1281  N   GLU 6 166       8.559   1.081  19.683  0.00  0.00      C1   N
ATOM   1282  CA  GLU 6 166       8.262   2.553  19.725  0.00  0.00      C1   C
ATOM   1283  C   GLU 6 166       9.186   3.242  20.749  0.00  0.00      C1   C
ATOM   1284  O   GLU 6 166       9.241   2.870  21.917  0.00  0.00      C1   O
ATOM   1285  CB  GLU 6 166       6.817   2.765  20.185  0.00  0.00      C1   C
ATOM   1286  CG  GLU 6 166       6.344   4.235  19.975  0.00  0.00      C1   C
ATOM   1287  CD  GLU 6 166       4.971   4.584  20.575  0.00  0.00      C1   C
ATOM   1288  OE1 GLU 6 166       4.563   5.789  20.405  0.00  0.00      C1   O
ATOM   1289  OE2 GLU 6 166       4.322   3.745  21.280  0.00  0.00      C1   O
ATOM   1290  N   LEU 6 167       9.898   4.333  20.237  0.00  0.00      C1   N
ATOM   1291  CA  LEU 6 167      10.745   5.244  21.031  0.00  0.00      C1   C
ATOM   1292  C   LEU 6 167       9.854   6.351  21.635  0.00  0.00      C1   C
ATOM   1293  O   LEU 6 167       8.905   6.729  20.931  0.00  0.00      C1   O
ATOM   1294  CB  LEU 6 167      11.948   5.802  20.218  0.00  0.00      C1   C
ATOM   1295  CG  LEU 6 167      12.672   4.908  19.215  0.00  0.00      C1   C
ATOM   1296  CD1 LEU 6 167      13.714   5.789  18.573  0.00  0.00      C1   C
ATOM   1297  CD2 LEU 6 167      13.263   3.763  20.021  0.00  0.00      C1   C
ATOM   1298  N   PRO 6 168      10.286   6.925  22.808  0.00  0.00      C1   N
ATOM   1299  CA  PRO 6 168       9.404   7.787  23.606  0.00  0.00      C1   C
ATOM   1300  C   PRO 6 168       9.088   9.129  22.918  0.00  0.00      C1   C
ATOM   1301  O   PRO 6 168       8.105   9.741  23.350  0.00  0.00      C1   O
ATOM   1302  CB  PRO 6 168      10.171   8.045  24.880  0.00  0.00      C1   C
ATOM   1303  CG  PRO 6 168      10.864   6.709  25.075  0.00  0.00      C1   C
ATOM   1304  CD  PRO 6 168      11.279   6.323  23.685  0.00  0.00      C1   C
ATOM   1305  N   THR 6 169       9.860   9.619  21.937  0.00  0.00      C1   N
ATOM   1306  CA  THR 6 169       9.464  10.777  21.011  0.00  0.00      C1   C
ATOM   1307  C   THR 6 169       8.369  10.493  20.008  0.00  0.00      C1   C
ATOM   1308  O   THR 6 169       8.140  11.250  19.022  0.00  0.00      C1   O
ATOM   1309  CB  THR 6 169      10.781  11.298  20.281  0.00  0.00      C1   C
ATOM   1310  OG1 THR 6 169      11.524  10.265  19.606  0.00  0.00      C1   O
ATOM   1311  CG2 THR 6 169      11.772  12.082  21.097  0.00  0.00      C1   C
ATOM   1312  N   GLY 6 170       7.505   9.530  20.218  0.00  0.00      C1   N
ATOM   1313  CA  GLY 6 170       6.460   9.063  19.287  0.00  0.00      C1   C
ATOM   1314  C   GLY 6 170       6.959   8.493  17.890  0.00  0.00      C1   C
ATOM   1315  O   GLY 6 170       6.299   8.693  16.873  0.00  0.00      C1   O
ATOM   1316  N   VAL 6 171       8.130   7.749  17.773  0.00  0.00      C1   N
ATOM   1317  CA  VAL 6 171       8.691   7.081  16.566  0.00  0.00      C1   C
ATOM   1318  C   VAL 6 171       8.823   5.570  16.713  0.00  0.00      C1   C
ATOM   1319  O   VAL 6 171       8.671   4.986  17.809  0.00  0.00      C1   O
ATOM   1320  CB  VAL 6 171       9.911   7.892  15.948  0.00  0.00      C1   C
ATOM   1321  CG1 VAL 6 171       9.562   9.350  15.638  0.00  0.00      C1   C
ATOM   1322  CG2 VAL 6 171      11.072   7.837  16.968  0.00  0.00      C1   C
ATOM   1323  N   HIS 6 172       9.002   4.954  15.598  0.00  0.00      C1   N
ATOM   1324  CA  HIS 6 172       9.337   3.536  15.464  0.00  0.00      C1   C
ATOM   1325  C   HIS 6 172      10.837   3.251  15.027  0.00  0.00      C1   C
ATOM   1326  O   HIS 6 172      11.352   4.003  14.177  0.00  0.00      C1   O
ATOM   1327  CB  HIS 6 172       8.370   2.868  14.626  0.00  0.00      C1   C
ATOM   1328  CG  HIS 6 172       6.908   2.890  15.079  0.00  0.00      C1   C
ATOM   1329  ND1 HIS 6 172       5.795   3.143  14.286  0.00  0.00      C1   N
ATOM   1330  CD2 HIS 6 172       6.578   2.733  16.394  0.00  0.00      C1   C
ATOM   1331  CE1 HIS 6 172       4.728   2.971  15.176  0.00  0.00      C1   C
ATOM   1332  NE2 HIS 6 172       5.143   2.790  16.437  0.00  0.00      C1   N
ATOM   1333  N   ALA 6 173      11.425   2.179  15.562  0.00  0.00      C1   N
ATOM   1334  CA  ALA 6 173      12.895   1.869  15.371  0.00  0.00      C1   C
ATOM   1335  C   ALA 6 173      13.075   0.450  15.037  0.00  0.00      C1   C
ATOM   1336  O   ALA 6 173      12.496  -0.344  15.886  0.00  0.00      C1   O
ATOM   1337  CB  ALA 6 173      13.732   2.207  16.572  0.00  0.00      C1   C
ATOM   1338  N   GLY 6 174      13.722   0.136  13.913  0.00  0.00      C1   N
ATOM   1339  CA  GLY 6 174      13.966  -1.226  13.414  0.00  0.00      C1   C
ATOM   1340  C   GLY 6 174      15.465  -1.688  13.484  0.00  0.00      C1   C
ATOM   1341  O   GLY 6 174      16.411  -0.894  13.611  0.00  0.00      C1   O
ATOM   1342  N   THR 6 175      15.627  -2.976  13.354  0.00  0.00      C1   N
ATOM   1343  CA  THR 6 175      16.882  -3.588  13.013  0.00  0.00      C1   C
ATOM   1344  C   THR 6 175      16.875  -4.184  11.582  0.00  0.00      C1   C
ATOM   1345  O   THR 6 175      15.802  -4.275  10.854  0.00  0.00      C1   O
ATOM   1346  CB  THR 6 175      17.343  -4.680  14.110  0.00  0.00      C1   C
ATOM   1347  OG1 THR 6 175      16.473  -5.762  14.005  0.00  0.00      C1   O
ATOM   1348  CG2 THR 6 175      17.455  -4.213  15.542  0.00  0.00      C1   C
ATOM   1349  N   ASP 6 176      18.023  -4.676  11.036  0.00  0.00      C1   N
ATOM   1350  CA  ASP 6 176      18.013  -5.849  10.088  0.00  0.00      C1   C
ATOM   1351  C   ASP 6 176      17.735  -7.247  10.767  0.00  0.00      C1   C
ATOM   1352  O   ASP 6 176      17.661  -7.346  12.028  0.00  0.00      C1   O
ATOM   1353  CB  ASP 6 176      19.220  -5.812   9.098  0.00  0.00      C1   C
ATOM   1354  CG  ASP 6 176      20.557  -5.771   9.811  0.00  0.00      C1   C
ATOM   1355  OD1 ASP 6 176      21.502  -5.049   9.425  0.00  0.00      C1   O
ATOM   1356  OD2 ASP 6 176      20.680  -6.489  10.801  0.00  0.00      C1   O
ATOM   1357  N   LEU 6 177      17.658  -8.358   9.960  0.00  0.00      C1   N
ATOM   1358  CA  LEU 6 177      17.429  -9.717  10.519  0.00  0.00      C1   C
ATOM   1359  C   LEU 6 177      18.707 -10.301  11.146  0.00  0.00      C1   C
ATOM   1360  O   LEU 6 177      18.594 -11.080  12.089  0.00  0.00      C1   O
ATOM   1361  CB  LEU 6 177      16.711 -10.555   9.477  0.00  0.00      C1   C
ATOM   1362  CG  LEU 6 177      15.176 -10.598   9.491  0.00  0.00      C1   C
ATOM   1363  CD1 LEU 6 177      14.700 -10.880  10.942  0.00  0.00      C1   C
ATOM   1364  CD2 LEU 6 177      14.723  -9.177   9.046  0.00  0.00      C1   C
ATOM   1365  N   GLU 6 178      19.822  -9.759  10.777  0.00  0.00      C1   N
ATOM   1366  CA  GLU 6 178      21.127  -9.971  11.386  0.00  0.00      C1   C
ATOM   1367  C   GLU 6 178      21.414  -9.162  12.680  0.00  0.00      C1   C
ATOM   1368  O   GLU 6 178      22.457  -9.388  13.373  0.00  0.00      C1   O
ATOM   1369  CB  GLU 6 178      22.306  -9.893  10.387  0.00  0.00      C1   C
ATOM   1370  CG  GLU 6 178      22.203 -11.115   9.346  0.00  0.00      C1   C
ATOM   1371  CD  GLU 6 178      23.419 -11.296   8.459  0.00  0.00      C1   C
ATOM   1372  OE1 GLU 6 178      23.298 -12.041   7.472  0.00  0.00      C1   O
ATOM   1373  OE2 GLU 6 178      24.559 -10.976   8.874  0.00  0.00      C1   O
ATOM   1374  N   GLY 6 179      20.419  -8.295  13.099  0.00  0.00      C1   N
ATOM   1375  CA  GLY 6 179      20.214  -7.629  14.416  0.00  0.00      C1   C
ATOM   1376  C   GLY 6 179      20.812  -6.242  14.640  0.00  0.00      C1   C
ATOM   1377  O   GLY 6 179      20.881  -5.793  15.801  0.00  0.00      C1   O
ATOM   1378  N   ASN 6 180      21.226  -5.484  13.608  0.00  0.00      C1   N
ATOM   1379  CA  ASN 6 180      21.716  -4.105  13.881  0.00  0.00      C1   C
ATOM   1380  C   ASN 6 180      20.588  -2.994  13.745  0.00  0.00      C1   C
ATOM   1381  O   ASN 6 180      19.742  -2.970  12.842  0.00  0.00      C1   O
ATOM   1382  CB  ASN 6 180      22.986  -3.749  13.096  0.00  0.00      C1   C
ATOM   1383  CG  ASN 6 180      24.224  -4.170  13.949  0.00  0.00      C1   C
ATOM   1384  ND2 ASN 6 180      25.264  -4.725  13.362  0.00  0.00      C1   N
ATOM   1385  OD1 ASN 6 180      24.263  -4.170  15.216  0.00  0.00      C1   O
ATOM   1386  N   PHE 6 181      20.571  -2.007  14.636  0.00  0.00      C1   N
ATOM   1387  CA  PHE 6 181      19.618  -0.815  14.626  0.00  0.00      C1   C
ATOM   1388  C   PHE 6 181      19.921   0.028  13.421  0.00  0.00      C1   C
ATOM   1389  O   PHE 6 181      21.088   0.401  13.144  0.00  0.00      C1   O
ATOM   1390  CB  PHE 6 181      19.588  -0.066  15.955  0.00  0.00      C1   C
ATOM   1391  CG  PHE 6 181      18.658  -0.751  16.885  0.00  0.00      C1   C
ATOM   1392  CD1 PHE 6 181      19.119  -1.612  17.886  0.00  0.00      C1   C
ATOM   1393  CD2 PHE 6 181      17.250  -0.550  16.740  0.00  0.00      C1   C
ATOM   1394  CE1 PHE 6 181      18.155  -2.367  18.644  0.00  0.00      C1   C
ATOM   1395  CE2 PHE 6 181      16.298  -1.292  17.467  0.00  0.00      C1   C
ATOM   1396  CZ  PHE 6 181      16.775  -2.195  18.449  0.00  0.00      C1   C
ATOM   1397  N   TYR 6 182      18.889   0.249  12.588  0.00  0.00      C1   N
ATOM   1398  CA  TYR 6 182      18.871   1.472  11.703  0.00  0.00      C1   C
ATOM   1399  C   TYR 6 182      19.061   2.797  12.427  0.00  0.00      C1   C
ATOM   1400  O   TYR 6 182      18.140   3.174  13.095  0.00  0.00      C1   O
ATOM   1401  CB  TYR 6 182      17.676   1.514  10.771  0.00  0.00      C1   C
ATOM   1402  CG  TYR 6 182      17.738   0.395   9.761  0.00  0.00      C1   C
ATOM   1403  CD1 TYR 6 182      18.813   0.416   8.878  0.00  0.00      C1   C
ATOM   1404  CD2 TYR 6 182      16.826  -0.621   9.701  0.00  0.00      C1   C
ATOM   1405  CE1 TYR 6 182      18.987  -0.604   7.931  0.00  0.00      C1   C
ATOM   1406  CE2 TYR 6 182      16.970  -1.694   8.729  0.00  0.00      C1   C
ATOM   1407  CZ  TYR 6 182      18.063  -1.674   7.859  0.00  0.00      C1   C
ATOM   1408  OH  TYR 6 182      18.263  -2.656   6.979  0.00  0.00      C1   O
ATOM   1409  N   GLY 6 183      20.260   3.485  12.337  0.00  0.00      C1   N
ATOM   1410  CA  GLY 6 183      20.475   4.826  13.023  0.00  0.00      C1   C
ATOM   1411  C   GLY 6 183      20.825   4.908  14.522  0.00  0.00      C1   C
ATOM   1412  O   GLY 6 183      21.315   3.949  15.090  0.00  0.00      C1   O
ATOM   1413  N   PRO 6 184      20.736   6.125  15.093  0.00  0.00      C1   N
ATOM   1414  CA  PRO 6 184      21.219   6.477  16.381  0.00  0.00      C1   C
ATOM   1415  C   PRO 6 184      20.344   5.942  17.556  0.00  0.00      C1   C
ATOM   1416  O   PRO 6 184      20.051   6.673  18.465  0.00  0.00      C1   O
ATOM   1417  CB  PRO 6 184      21.235   8.027  16.379  0.00  0.00      C1   C
ATOM   1418  CG  PRO 6 184      19.971   8.362  15.649  0.00  0.00      C1   C
ATOM   1419  CD  PRO 6 184      20.142   7.345  14.510  0.00  0.00      C1   C
ATOM   1420  N   PHE 6 185      19.984   4.707  17.551  0.00  0.00      C1   N
ATOM   1421  CA  PHE 6 185      19.018   4.077  18.453  0.00  0.00      C1   C
ATOM   1422  C   PHE 6 185      19.457   2.758  18.966  0.00  0.00      C1   C
ATOM   1423  O   PHE 6 185      20.108   1.950  18.336  0.00  0.00      C1   O
ATOM   1424  CB  PHE 6 185      17.581   3.962  17.815  0.00  0.00      C1   C
ATOM   1425  CG  PHE 6 185      17.077   5.116  16.975  0.00  0.00      C1   C
ATOM   1426  CD1 PHE 6 185      16.852   4.875  15.612  0.00  0.00      C1   C
ATOM   1427  CD2 PHE 6 185      16.937   6.422  17.484  0.00  0.00      C1   C
ATOM   1428  CE1 PHE 6 185      16.145   5.850  14.889  0.00  0.00      C1   C
ATOM   1429  CE2 PHE 6 185      16.385   7.419  16.662  0.00  0.00      C1   C
ATOM   1430  CZ  PHE 6 185      16.061   7.160  15.353  0.00  0.00      C1   C
ATOM   1431  N   VAL 6 186      19.112   2.528  20.245  0.00  0.00      C1   N
ATOM   1432  CA  VAL 6 186      19.510   1.333  20.924  0.00  0.00      C1   C
ATOM   1433  C   VAL 6 186      18.371   0.642  21.717  0.00  0.00      C1   C
ATOM   1434  O   VAL 6 186      17.533   1.367  22.217  0.00  0.00      C1   O
ATOM   1435  CB  VAL 6 186      20.770   1.571  21.807  0.00  0.00      C1   C
ATOM   1436  CG1 VAL 6 186      22.070   1.750  21.002  0.00  0.00      C1   C
ATOM   1437  CG2 VAL 6 186      20.625   2.685  22.857  0.00  0.00      C1   C
ATOM   1438  N   ASP 6 187      18.485  -0.657  22.081  0.00  0.00      C1   N
ATOM   1439  CA  ASP 6 187      17.436  -1.465  22.837  0.00  0.00      C1   C
ATOM   1440  C   ASP 6 187      17.566  -1.474  24.350  0.00  0.00      C1   C
ATOM   1441  O   ASP 6 187      17.743  -2.548  24.930  0.00  0.00      C1   O
ATOM   1442  CB  ASP 6 187      17.025  -2.857  22.280  0.00  0.00      C1   C
ATOM   1443  CG  ASP 6 187      18.180  -3.881  22.069  0.00  0.00      C1   C
ATOM   1444  OD1 ASP 6 187      19.372  -3.525  22.158  0.00  0.00      C1   O
ATOM   1445  OD2 ASP 6 187      17.882  -5.114  21.968  0.00  0.00      C1   O
ATOM   1446  N   ARG 6 188      17.626  -0.282  24.951  0.00  0.00      C1   N
ATOM   1447  CA  ARG 6 188      17.476  -0.069  26.399  0.00  0.00      C1   C
ATOM   1448  C   ARG 6 188      16.646   1.211  26.602  0.00  0.00      C1   C
ATOM   1449  O   ARG 6 188      16.524   1.950  25.596  0.00  0.00      C1   O
ATOM   1450  CB  ARG 6 188      18.900   0.112  26.938  0.00  0.00      C1   C
ATOM   1451  CG  ARG 6 188      19.815   1.182  26.316  0.00  0.00      C1   C
ATOM   1452  CD  ARG 6 188      21.274   1.025  26.805  0.00  0.00      C1   C
ATOM   1453  NE  ARG 6 188      22.156   2.069  26.277  0.00  0.00      C1   N
ATOM   1454  CZ  ARG 6 188      22.272   3.347  26.551  0.00  0.00      C1   C
ATOM   1455  NH1 ARG 6 188      21.851   3.859  27.677  0.00  0.00      C1   N
ATOM   1456  NH2 ARG 6 188      22.941   4.109  25.757  0.00  0.00      C1   N
ATOM   1457  N   GLN 6 189      16.167   1.538  27.809  0.00  0.00      C1   N
ATOM   1458  CA  GLN 6 189      15.534   2.742  28.338  0.00  0.00      C1   C
ATOM   1459  C   GLN 6 189      16.519   3.912  28.189  0.00  0.00      C1   C
ATOM   1460  O   GLN 6 189      17.168   4.342  29.145  0.00  0.00      C1   O
ATOM   1461  CB  GLN 6 189      15.040   2.617  29.787  0.00  0.00      C1   C
ATOM   1462  CG  GLN 6 189      14.272   3.824  30.347  0.00  0.00      C1   C
ATOM   1463  CD  GLN 6 189      13.021   4.225  29.441  0.00  0.00      C1   C
ATOM   1464  NE2 GLN 6 189      11.877   3.975  29.917  0.00  0.00      C1   N
ATOM   1465  OE1 GLN 6 189      13.158   4.713  28.337  0.00  0.00      C1   O
ATOM   1466  N   THR 6 190      16.651   4.502  27.044  0.00  0.00      C1   N
ATOM   1467  CA  THR 6 190      17.326   5.803  27.021  0.00  0.00      C1   C
ATOM   1468  C   THR 6 190      16.585   6.921  26.289  0.00  0.00      C1   C
ATOM   1469  O   THR 6 190      15.698   6.675  25.511  0.00  0.00      C1   O
ATOM   1470  CB  THR 6 190      18.707   5.610  26.528  0.00  0.00      C1   C
ATOM   1471  OG1 THR 6 190      19.461   6.691  27.146  0.00  0.00      C1   O
ATOM   1472  CG2 THR 6 190      18.905   5.678  25.076  0.00  0.00      C1   C
ATOM   1473  N   ALA 6 191      17.012   8.181  26.374  0.00  0.00      C1   N
ATOM   1474  CA  ALA 6 191      16.481   9.260  25.598  0.00  0.00      C1   C
ATOM   1475  C   ALA 6 191      17.207   9.282  24.227  0.00  0.00      C1   C
ATOM   1476  O   ALA 6 191      18.481   9.367  24.175  0.00  0.00      C1   O
ATOM   1477  CB  ALA 6 191      16.727  10.503  26.389  0.00  0.00      C1   C
ATOM   1478  N   GLN 6 192      16.478   9.189  23.154  0.00  0.00      C1   N
ATOM   1479  CA  GLN 6 192      16.966   8.946  21.758  0.00  0.00      C1   C
ATOM   1480  C   GLN 6 192      16.090   9.624  20.746  0.00  0.00      C1   C
ATOM   1481  O   GLN 6 192      15.148   9.023  20.295  0.00  0.00      C1   O
ATOM   1482  CB  GLN 6 192      17.489   7.556  21.482  0.00  0.00      C1   C
ATOM   1483  CG  GLN 6 192      16.436   6.501  21.763  0.00  0.00      C1   C
ATOM   1484  CD  GLN 6 192      17.061   5.157  21.684  0.00  0.00      C1   C
ATOM   1485  OE1 GLN 6 192      18.191   4.891  21.295  0.00  0.00      C1   O
ATOM   1486  NE2 GLN 6 192      16.476   4.091  22.190  0.00  0.00      C1   N
ATOM   1487  N   ALA 6 193      16.257  10.942  20.493  0.00  0.00      C1   N
ATOM   1488  CA  ALA 6 193      15.614  11.461  19.263  0.00  0.00      C1   C
ATOM   1489  C   ALA 6 193      16.323  11.077  17.936  0.00  0.00      C1   C
ATOM   1490  O   ALA 6 193      17.386  10.577  17.820  0.00  0.00      C1   O
ATOM   1491  CB  ALA 6 193      15.358  12.988  19.472  0.00  0.00      C1   C
ATOM   1492  N   ALA 6 194      15.576  11.125  16.801  0.00  0.00      C1   N
ATOM   1493  CA  ALA 6 194      15.953  10.826  15.401  0.00  0.00      C1   C
ATOM   1494  C   ALA 6 194      17.031  11.744  14.803  0.00  0.00      C1   C
ATOM   1495  O   ALA 6 194      17.173  12.913  15.263  0.00  0.00      C1   O
ATOM   1496  CB  ALA 6 194      14.656  10.794  14.481  0.00  0.00      C1   C
ATOM   1497  N   GLY 6 195      17.745  11.193  13.737  0.00  0.00      C1   N
ATOM   1498  CA  GLY 6 195      18.651  11.933  12.887  0.00  0.00      C1   C
ATOM   1499  C   GLY 6 195      17.849  12.873  11.942  0.00  0.00      C1   C
ATOM   1500  O   GLY 6 195      16.596  12.937  11.882  0.00  0.00      C1   O
ATOM   1501  N   THR 6 196      18.589  13.565  11.050  0.00  0.00      C1   N
ATOM   1502  CA  THR 6 196      17.987  14.746  10.385  0.00  0.00      C1   C
ATOM   1503  C   THR 6 196      17.040  14.386   9.198  0.00  0.00      C1   C
ATOM   1504  O   THR 6 196      17.354  13.410   8.480  0.00  0.00      C1   O
ATOM   1505  CB  THR 6 196      19.077  15.791  10.015  0.00  0.00      C1   C
ATOM   1506  OG1 THR 6 196      19.947  16.048  11.121  0.00  0.00      C1   O
ATOM   1507  CG2 THR 6 196      18.550  17.120   9.563  0.00  0.00      C1   C
ATOM   1508  N   ASP 6 197      16.001  15.162   8.965  0.00  0.00      C1   N
ATOM   1509  CA  ASP 6 197      15.078  14.997   7.764  0.00  0.00      C1   C
ATOM   1510  C   ASP 6 197      15.587  15.411   6.400  0.00  0.00      C1   C
ATOM   1511  O   ASP 6 197      14.851  16.051   5.625  0.00  0.00      C1   O
ATOM   1512  CB  ASP 6 197      13.748  15.691   8.113  0.00  0.00      C1   C
ATOM   1513  CG  ASP 6 197      13.237  15.440   9.478  0.00  0.00      C1   C
ATOM   1514  OD1 ASP 6 197      12.957  14.234   9.739  0.00  0.00      C1   O
ATOM   1515  OD2 ASP 6 197      13.366  16.346  10.339  0.00  0.00      C1   O
ATOM   1516  N   THR 6 198      16.821  15.187   6.064  0.00  0.00      C1   N
ATOM   1517  CA  THR 6 198      17.428  15.431   4.822  0.00  0.00      C1   C
ATOM   1518  C   THR 6 198      16.627  14.873   3.609  0.00  0.00      C1   C
ATOM   1519  O   THR 6 198      16.542  13.624   3.467  0.00  0.00      C1   O
ATOM   1520  CB  THR 6 198      18.912  15.128   4.810  0.00  0.00      C1   C
ATOM   1521  OG1 THR 6 198      19.497  15.707   5.959  0.00  0.00      C1   O
ATOM   1522  CG2 THR 6 198      19.635  15.601   3.559  0.00  0.00      C1   C
ATOM   1523  N   THR 6 199      16.051  15.683   2.730  0.00  0.00      C1   N
ATOM   1524  CA  THR 6 199      15.352  15.408   1.446  0.00  0.00      C1   C
ATOM   1525  C   THR 6 199      16.307  14.704   0.441  0.00  0.00      C1   C
ATOM   1526  O   THR 6 199      17.364  15.180   0.190  0.00  0.00      C1   O
ATOM   1527  CB  THR 6 199      14.556  16.549   0.866  0.00  0.00      C1   C
ATOM   1528  OG1 THR 6 199      15.313  17.739   0.850  0.00  0.00      C1   O
ATOM   1529  CG2 THR 6 199      13.216  16.585   1.682  0.00  0.00      C1   C
ATOM   1530  N   ILE 6 200      15.857  13.591  -0.155  0.00  0.00      C1   N
ATOM   1531  CA  ILE 6 200      16.530  12.893  -1.282  0.00  0.00      C1   C
ATOM   1532  C   ILE 6 200      16.301  13.571  -2.644  0.00  0.00      C1   C
ATOM   1533  O   ILE 6 200      15.257  13.457  -3.238  0.00  0.00      C1   O
ATOM   1534  CB  ILE 6 200      16.209  11.383  -1.377  0.00  0.00      C1   C
ATOM   1535  CG1 ILE 6 200      16.278  10.628  -0.136  0.00  0.00      C1   C
ATOM   1536  CG2 ILE 6 200      17.104  10.646  -2.454  0.00  0.00      C1   C
ATOM   1537  CD1 ILE 6 200      15.370   9.384  -0.121  0.00  0.00      C1   C
ATOM   1538  N   THR 6 201      17.299  14.352  -3.081  0.00  0.00      C1   N
ATOM   1539  CA  THR 6 201      17.251  15.177  -4.304  0.00  0.00      C1   C
ATOM   1540  C   THR 6 201      17.092  14.315  -5.550  0.00  0.00      C1   C
ATOM   1541  O   THR 6 201      16.378  14.698  -6.524  0.00  0.00      C1   O
ATOM   1542  CB  THR 6 201      18.455  16.165  -4.442  0.00  0.00      C1   C
ATOM   1543  OG1 THR 6 201      18.890  16.644  -3.210  0.00  0.00      C1   O
ATOM   1544  CG2 THR 6 201      18.050  17.412  -5.225  0.00  0.00      C1   C
ATOM   1545  N   VAL 6 202      17.772  13.151  -5.763  0.00  0.00      C1   N
ATOM   1546  CA  VAL 6 202      17.541  12.239  -6.877  0.00  0.00      C1   C
ATOM   1547  C   VAL 6 202      16.086  11.644  -6.942  0.00  0.00      C1   C
ATOM   1548  O   VAL 6 202      15.657  11.409  -8.098  0.00  0.00      C1   O
ATOM   1549  CB  VAL 6 202      18.610  11.024  -7.003  0.00  0.00      C1   C
ATOM   1550  CG1 VAL 6 202      20.070  11.573  -7.238  0.00  0.00      C1   C
ATOM   1551  CG2 VAL 6 202      18.614  10.279  -5.639  0.00  0.00      C1   C
ATOM   1552  N   ASN 6 203      15.458  11.336  -5.803  0.00  0.00      C1   N
ATOM   1553  CA  ASN 6 203      14.049  10.830  -5.771  0.00  0.00      C1   C
ATOM   1554  C   ASN 6 203      12.985  11.906  -6.191  0.00  0.00      C1   C
ATOM   1555  O   ASN 6 203      12.092  11.541  -6.961  0.00  0.00      C1   O
ATOM   1556  CB  ASN 6 203      13.708  10.097  -4.435  0.00  0.00      C1   C
ATOM   1557  CG  ASN 6 203      14.446   8.814  -4.193  0.00  0.00      C1   C
ATOM   1558  OD1 ASN 6 203      15.471   8.544  -4.807  0.00  0.00      C1   O
ATOM   1559  ND2 ASN 6 203      14.118   8.004  -3.173  0.00  0.00      C1   N
ATOM   1560  N   VAL 6 204      13.078  13.221  -5.681  0.00  0.00      C1   N
ATOM   1561  CA  VAL 6 204      12.303  14.330  -6.321  0.00  0.00      C1   C
ATOM   1562  C   VAL 6 204      12.599  14.393  -7.829  0.00  0.00      C1   C
ATOM   1563  O   VAL 6 204      11.678  14.548  -8.609  0.00  0.00      C1   O
ATOM   1564  CB  VAL 6 204      12.694  15.610  -5.557  0.00  0.00      C1   C
ATOM   1565  CG1 VAL 6 204      11.949  16.847  -6.133  0.00  0.00      C1   C
ATOM   1566  CG2 VAL 6 204      12.331  15.609  -4.018  0.00  0.00      C1   C
ATOM   1567  N   LEU 6 205      13.911  14.321  -8.287  0.00  0.00      C1   N
ATOM   1568  CA  LEU 6 205      14.186  14.187  -9.739  0.00  0.00      C1   C
ATOM   1569  C   LEU 6 205      13.467  12.976 -10.424  0.00  0.00      C1   C
ATOM   1570  O   LEU 6 205      12.825  13.207 -11.397  0.00  0.00      C1   O
ATOM   1571  CB  LEU 6 205      15.679  14.332  -9.985  0.00  0.00      C1   C
ATOM   1572  CG  LEU 6 205      16.247  15.758  -9.986  0.00  0.00      C1   C
ATOM   1573  CD1 LEU 6 205      17.763  15.658 -10.087  0.00  0.00      C1   C
ATOM   1574  CD2 LEU 6 205      15.589  16.587 -11.111  0.00  0.00      C1   C
ATOM   1575  N   ALA 6 206      13.581  11.741  -9.922  0.00  0.00      C1   N
ATOM   1576  CA  ALA 6 206      12.796  10.504 -10.333  0.00  0.00      C1   C
ATOM   1577  C   ALA 6 206      11.283  10.680 -10.322  0.00  0.00      C1   C
ATOM   1578  O   ALA 6 206      10.652  10.267 -11.329  0.00  0.00      C1   O
ATOM   1579  CB  ALA 6 206      13.304   9.309  -9.465  0.00  0.00      C1   C
ATOM   1580  N   TRP 6 207      10.730  11.284  -9.291  0.00  0.00      C1   N
ATOM   1581  CA  TRP 6 207       9.263  11.672  -9.298  0.00  0.00      C1   C
ATOM   1582  C   TRP 6 207       8.780  12.658 -10.345  0.00  0.00      C1   C
ATOM   1583  O   TRP 6 207       7.798  12.339 -10.986  0.00  0.00      C1   O
ATOM   1584  CB  TRP 6 207       8.901  12.080  -7.835  0.00  0.00      C1   C
ATOM   1585  CG  TRP 6 207       7.570  12.875  -7.567  0.00  0.00      C1   C
ATOM   1586  CD1 TRP 6 207       6.390  12.359  -7.232  0.00  0.00      C1   C
ATOM   1587  CD2 TRP 6 207       7.418  14.357  -7.455  0.00  0.00      C1   C
ATOM   1588  NE1 TRP 6 207       5.481  13.391  -6.890  0.00  0.00      C1   N
ATOM   1589  CE2 TRP 6 207       6.113  14.568  -6.946  0.00  0.00      C1   C
ATOM   1590  CE3 TRP 6 207       8.218  15.442  -7.781  0.00  0.00      C1   C
ATOM   1591  CZ2 TRP 6 207       5.543  15.830  -6.815  0.00  0.00      C1   C
ATOM   1592  CZ3 TRP 6 207       7.678  16.734  -7.779  0.00  0.00      C1   C
ATOM   1593  CH2 TRP 6 207       6.368  16.926  -7.282  0.00  0.00      C1   C
ATOM   1594  N   LEU 6 208       9.593  13.680 -10.732  0.00  0.00      C1   N
ATOM   1595  CA  LEU 6 208       9.283  14.539 -11.782  0.00  0.00      C1   C
ATOM   1596  C   LEU 6 208       9.426  13.900 -13.189  0.00  0.00      C1   C
ATOM   1597  O   LEU 6 208       8.628  14.203 -14.047  0.00  0.00      C1   O
ATOM   1598  CB  LEU 6 208      10.159  15.769 -11.514  0.00  0.00      C1   C
ATOM   1599  CG  LEU 6 208       9.605  17.032 -12.176  0.00  0.00      C1   C
ATOM   1600  CD1 LEU 6 208       8.257  17.519 -11.548  0.00  0.00      C1   C
ATOM   1601  CD2 LEU 6 208      10.554  18.276 -12.039  0.00  0.00      C1   C
ATOM   1602  N   TYR 6 209      10.380  12.973 -13.400  0.00  0.00      C1   N
ATOM   1603  CA  TYR 6 209      10.411  12.097 -14.551  0.00  0.00      C1   C
ATOM   1604  C   TYR 6 209       9.199  11.178 -14.620  0.00  0.00      C1   C
ATOM   1605  O   TYR 6 209       8.608  11.118 -15.695  0.00  0.00      C1   O
ATOM   1606  CB  TYR 6 209      11.674  11.234 -14.650  0.00  0.00      C1   C
ATOM   1607  CG  TYR 6 209      12.901  11.999 -15.254  0.00  0.00      C1   C
ATOM   1608  CD1 TYR 6 209      12.875  12.518 -16.529  0.00  0.00      C1   C
ATOM   1609  CD2 TYR 6 209      14.128  12.098 -14.503  0.00  0.00      C1   C
ATOM   1610  CE1 TYR 6 209      14.026  13.060 -17.166  0.00  0.00      C1   C
ATOM   1611  CE2 TYR 6 209      15.233  12.662 -15.082  0.00  0.00      C1   C
ATOM   1612  CZ  TYR 6 209      15.234  13.186 -16.387  0.00  0.00      C1   C
ATOM   1613  OH  TYR 6 209      16.339  13.851 -16.985  0.00  0.00      C1   O
ATOM   1614  N   ALA 6 210       8.780  10.433 -13.550  0.00  0.00      C1   N
ATOM   1615  CA  ALA 6 210       7.451   9.813 -13.392  0.00  0.00      C1   C
ATOM   1616  C   ALA 6 210       6.220  10.749 -13.733  0.00  0.00      C1   C
ATOM   1617  O   ALA 6 210       5.346  10.236 -14.404  0.00  0.00      C1   O
ATOM   1618  CB  ALA 6 210       7.310   9.012 -12.104  0.00  0.00      C1   C
ATOM   1619  N   ALA 6 211       6.227  12.057 -13.434  0.00  0.00      C1   N
ATOM   1620  CA  ALA 6 211       5.146  12.999 -13.776  0.00  0.00      C1   C
ATOM   1621  C   ALA 6 211       4.961  13.002 -15.294  0.00  0.00      C1   C
ATOM   1622  O   ALA 6 211       3.869  12.636 -15.794  0.00  0.00      C1   O
ATOM   1623  CB  ALA 6 211       5.418  14.424 -13.219  0.00  0.00      C1   C
ATOM   1624  N   VAL 6 212       6.035  13.310 -15.974  0.00  0.00      C1   N
ATOM   1625  CA  VAL 6 212       6.269  13.294 -17.470  0.00  0.00      C1   C
ATOM   1626  C   VAL 6 212       5.899  11.952 -18.125  0.00  0.00      C1   C
ATOM   1627  O   VAL 6 212       5.146  11.999 -19.103  0.00  0.00      C1   O
ATOM   1628  CB  VAL 6 212       7.696  13.797 -17.840  0.00  0.00      C1   C
ATOM   1629  CG1 VAL 6 212       8.109  13.622 -19.330  0.00  0.00      C1   C
ATOM   1630  CG2 VAL 6 212       7.902  15.191 -17.364  0.00  0.00      C1   C
ATOM   1631  N   ILE 6 213       6.317  10.821 -17.533  0.00  0.00      C1   N
ATOM   1632  CA  ILE 6 213       6.016   9.447 -17.851  0.00  0.00      C1   C
ATOM   1633  C   ILE 6 213       4.501   9.170 -17.858  0.00  0.00      C1   C
ATOM   1634  O   ILE 6 213       4.083   8.453 -18.740  0.00  0.00      C1   O
ATOM   1635  CB  ILE 6 213       6.853   8.381 -16.957  0.00  0.00      C1   C
ATOM   1636  CG1 ILE 6 213       8.241   8.152 -17.642  0.00  0.00      C1   C
ATOM   1637  CG2 ILE 6 213       6.198   6.977 -16.800  0.00  0.00      C1   C
ATOM   1638  CD1 ILE 6 213       9.315   7.634 -16.728  0.00  0.00      C1   C
ATOM   1639  N   ASN 6 214       3.717   9.789 -16.925  0.00  0.00      C1   N
ATOM   1640  CA  ASN 6 214       2.246   9.684 -16.908  0.00  0.00      C1   C
ATOM   1641  C   ASN 6 214       1.493  10.611 -17.922  0.00  0.00      C1   C
ATOM   1642  O   ASN 6 214       0.387  10.285 -18.135  0.00  0.00      C1   O
ATOM   1643  CB  ASN 6 214       1.578   9.622 -15.549  0.00  0.00      C1   C
ATOM   1644  CG  ASN 6 214       1.884   8.406 -14.654  0.00  0.00      C1   C
ATOM   1645  OD1 ASN 6 214       1.231   7.414 -14.727  0.00  0.00      C1   O
ATOM   1646  ND2 ASN 6 214       2.864   8.442 -13.817  0.00  0.00      C1   N
ATOM   1647  N   GLY 6 215       2.120  11.502 -18.587  0.00  0.00      C1   N
ATOM   1648  CA  GLY 6 215       1.687  12.568 -19.483  0.00  0.00      C1   C
ATOM   1649  C   GLY 6 215       1.736  13.962 -18.973  0.00  0.00      C1   C
ATOM   1650  O   GLY 6 215       1.359  14.859 -19.663  0.00  0.00      C1   O
ATOM   1651  N   ASP 6 216       2.138  14.233 -17.734  0.00  0.00      C1   N
ATOM   1652  CA  ASP 6 216       2.187  15.574 -17.196  0.00  0.00      C1   C
ATOM   1653  C   ASP 6 216       3.359  16.495 -17.592  0.00  0.00      C1   C
ATOM   1654  O   ASP 6 216       4.458  15.981 -17.764  0.00  0.00      C1   O
ATOM   1655  CB  ASP 6 216       2.099  15.470 -15.628  0.00  0.00      C1   C
ATOM   1656  CG  ASP 6 216       1.153  14.467 -14.902  0.00  0.00      C1   C
ATOM   1657  OD1 ASP 6 216       0.365  13.786 -15.566  0.00  0.00      C1   O
ATOM   1658  OD2 ASP 6 216       1.136  14.380 -13.618  0.00  0.00      C1   O
ATOM   1659  N   ARG 6 217       3.092  17.762 -17.848  0.00  0.00      C1   N
ATOM   1660  CA  ARG 6 217       3.983  18.730 -18.564  0.00  0.00      C1   C
ATOM   1661  C   ARG 6 217       4.096  20.153 -17.996  0.00  0.00      C1   C
ATOM   1662  O   ARG 6 217       5.093  20.856 -18.245  0.00  0.00      C1   O
ATOM   1663  CB  ARG 6 217       3.572  18.888 -20.033  0.00  0.00      C1   C
ATOM   1664  CG  ARG 6 217       3.994  17.714 -20.929  0.00  0.00      C1   C
ATOM   1665  CD  ARG 6 217       5.470  17.406 -20.848  0.00  0.00      C1   C
ATOM   1666  NE  ARG 6 217       5.925  16.194 -21.647  0.00  0.00      C1   N
ATOM   1667  CZ  ARG 6 217       5.437  14.978 -21.526  0.00  0.00      C1   C
ATOM   1668  NH1 ARG 6 217       5.662  14.195 -22.507  0.00  0.00      C1   N
ATOM   1669  NH2 ARG 6 217       4.887  14.521 -20.441  0.00  0.00      C1   N
ATOM   1670  N   TRP 6 218       3.117  20.716 -17.281  0.00  0.00      C1   N
ATOM   1671  CA  TRP 6 218       2.996  22.213 -16.926  0.00  0.00      C1   C
ATOM   1672  C   TRP 6 218       4.294  22.844 -16.329  0.00  0.00      C1   C
ATOM   1673  O   TRP 6 218       4.512  24.071 -16.442  0.00  0.00      C1   O
ATOM   1674  CB  TRP 6 218       1.860  22.440 -15.854  0.00  0.00      C1   C
ATOM   1675  CG  TRP 6 218       2.125  21.962 -14.437  0.00  0.00      C1   C
ATOM   1676  CD1 TRP 6 218       1.552  20.874 -13.864  0.00  0.00      C1   C
ATOM   1677  CD2 TRP 6 218       2.819  22.629 -13.279  0.00  0.00      C1   C
ATOM   1678  NE1 TRP 6 218       2.017  20.703 -12.577  0.00  0.00      C1   N
ATOM   1679  CE2 TRP 6 218       2.699  21.803 -12.093  0.00  0.00      C1   C
ATOM   1680  CE3 TRP 6 218       3.689  23.775 -13.102  0.00  0.00      C1   C
ATOM   1681  CZ2 TRP 6 218       3.275  22.181 -10.835  0.00  0.00      C1   C
ATOM   1682  CZ3 TRP 6 218       4.288  24.059 -11.895  0.00  0.00      C1   C
ATOM   1683  CH2 TRP 6 218       4.096  23.301 -10.725  0.00  0.00      C1   C
ATOM   1684  N   PHE 6 219       5.083  22.109 -15.616  0.00  0.00      C1   N
ATOM   1685  CA  PHE 6 219       6.217  22.507 -14.914  0.00  0.00      C1   C
ATOM   1686  C   PHE 6 219       7.527  22.641 -15.720  0.00  0.00      C1   C
ATOM   1687  O   PHE 6 219       8.417  23.203 -15.132  0.00  0.00      C1   O
ATOM   1688  CB  PHE 6 219       6.355  21.730 -13.636  0.00  0.00      C1   C
ATOM   1689  CG  PHE 6 219       6.301  20.234 -13.902  0.00  0.00      C1   C
ATOM   1690  CD1 PHE 6 219       7.313  19.555 -14.712  0.00  0.00      C1   C
ATOM   1691  CD2 PHE 6 219       5.159  19.531 -13.539  0.00  0.00      C1   C
ATOM   1692  CE1 PHE 6 219       6.921  18.292 -15.225  0.00  0.00      C1   C
ATOM   1693  CE2 PHE 6 219       4.836  18.263 -14.023  0.00  0.00      C1   C
ATOM   1694  CZ  PHE 6 219       5.742  17.653 -14.874  0.00  0.00      C1   C
ATOM   1695  N   LEU 6 220       7.641  22.079 -16.913  0.00  0.00      C1   N
ATOM   1696  CA  LEU 6 220       8.839  22.013 -17.739  0.00  0.00      C1   C
ATOM   1697  C   LEU 6 220       9.421  23.397 -17.966  0.00  0.00      C1   C
ATOM   1698  O   LEU 6 220       8.769  24.196 -18.634  0.00  0.00      C1   O
ATOM   1699  CB  LEU 6 220       8.506  21.251 -19.012  0.00  0.00      C1   C
ATOM   1700  CG  LEU 6 220       8.417  19.724 -19.049  0.00  0.00      C1   C
ATOM   1701  CD1 LEU 6 220       8.550  19.194 -20.462  0.00  0.00      C1   C
ATOM   1702  CD2 LEU 6 220       9.427  19.050 -18.270  0.00  0.00      C1   C
ATOM   1703  N   ASN 6 221      10.632  23.800 -17.512  0.00  0.00      C1   N
ATOM   1704  CA  ASN 6 221      11.311  25.074 -17.879  0.00  0.00      C1   C
ATOM   1705  C   ASN 6 221      12.077  24.969 -19.206  0.00  0.00      C1   C
ATOM   1706  O   ASN 6 221      13.048  24.209 -19.365  0.00  0.00      C1   O
ATOM   1707  CB  ASN 6 221      12.319  25.374 -16.682  0.00  0.00      C1   C
ATOM   1708  CG  ASN 6 221      12.916  26.725 -16.664  0.00  0.00      C1   C
ATOM   1709  OD1 ASN 6 221      12.558  27.578 -17.561  0.00  0.00      C1   O
ATOM   1710  ND2 ASN 6 221      13.657  27.142 -15.689  0.00  0.00      C1   N
ATOM   1711  N   ARG 6 222      11.676  25.848 -20.093  0.00  0.00      C1   N
ATOM   1712  CA  ARG 6 222      12.413  26.161 -21.356  0.00  0.00      C1   C
ATOM   1713  C   ARG 6 222      13.883  26.651 -21.158  0.00  0.00      C1   C
ATOM   1714  O   ARG 6 222      14.766  26.414 -21.935  0.00  0.00      C1   O
ATOM   1715  CB  ARG 6 222      11.505  27.049 -22.290  0.00  0.00      C1   C
ATOM   1716  CG  ARG 6 222      11.464  28.444 -21.854  0.00  0.00      C1   C
ATOM   1717  CD  ARG 6 222      10.373  29.175 -22.711  0.00  0.00      C1   C
ATOM   1718  NE  ARG 6 222      10.387  30.653 -22.484  0.00  0.00      C1   N
ATOM   1719  CZ  ARG 6 222       9.509  31.578 -22.907  0.00  0.00      C1   C
ATOM   1720  NH1 ARG 6 222       8.461  31.333 -23.600  0.00  0.00      C1   N
ATOM   1721  NH2 ARG 6 222       9.668  32.832 -22.515  0.00  0.00      C1   N
ATOM   1722  N   PHE 6 223      14.161  27.327 -20.033  0.00  0.00      C1   N
ATOM   1723  CA  PHE 6 223      15.541  27.901 -19.845  0.00  0.00      C1   C
ATOM   1724  C   PHE 6 223      16.601  26.789 -19.477  0.00  0.00      C1   C
ATOM   1725  O   PHE 6 223      16.434  25.978 -18.623  0.00  0.00      C1   O
ATOM   1726  CB  PHE 6 223      15.449  29.026 -18.814  0.00  0.00      C1   C
ATOM   1727  CG  PHE 6 223      16.806  29.735 -18.612  0.00  0.00      C1   C
ATOM   1728  CD1 PHE 6 223      17.267  30.007 -17.297  0.00  0.00      C1   C
ATOM   1729  CD2 PHE 6 223      17.628  30.188 -19.707  0.00  0.00      C1   C
ATOM   1730  CE1 PHE 6 223      18.435  30.707 -17.134  0.00  0.00      C1   C
ATOM   1731  CE2 PHE 6 223      18.852  30.873 -19.502  0.00  0.00      C1   C
ATOM   1732  CZ  PHE 6 223      19.256  31.097 -18.163  0.00  0.00      C1   C
ATOM   1733  N   THR 6 224      17.757  26.784 -20.197  0.00  0.00      C1   N
ATOM   1734  CA  THR 6 224      18.831  25.831 -20.135  0.00  0.00      C1   C
ATOM   1735  C   THR 6 224      19.831  26.355 -19.005  0.00  0.00      C1   C
ATOM   1736  O   THR 6 224      20.597  27.292 -19.231  0.00  0.00      C1   O
ATOM   1737  CB  THR 6 224      19.476  25.558 -21.554  0.00  0.00      C1   C
ATOM   1738  OG1 THR 6 224      18.493  25.177 -22.478  0.00  0.00      C1   O
ATOM   1739  CG2 THR 6 224      20.557  24.519 -21.637  0.00  0.00      C1   C
ATOM   1740  N   THR 6 225      19.766  25.720 -17.802  0.00  0.00      C1   N
ATOM   1741  CA  THR 6 225      20.826  26.044 -16.782  0.00  0.00      C1   C
ATOM   1742  C   THR 6 225      21.857  24.922 -16.551  0.00  0.00      C1   C
ATOM   1743  O   THR 6 225      21.511  23.758 -16.770  0.00  0.00      C1   O
ATOM   1744  CB  THR 6 225      20.284  26.548 -15.467  0.00  0.00      C1   C
ATOM   1745  OG1 THR 6 225      19.291  25.664 -14.864  0.00  0.00      C1   O
ATOM   1746  CG2 THR 6 225      19.756  28.016 -15.431  0.00  0.00      C1   C
ATOM   1747  N   THR 6 226      23.094  25.237 -16.184  0.00  0.00      C1   N
ATOM   1748  CA  THR 6 226      24.049  24.286 -15.659  0.00  0.00      C1   C
ATOM   1749  C   THR 6 226      23.590  23.453 -14.398  0.00  0.00      C1   C
ATOM   1750  O   THR 6 226      22.575  23.744 -13.725  0.00  0.00      C1   O
ATOM   1751  CB  THR 6 226      25.458  24.803 -15.435  0.00  0.00      C1   C
ATOM   1752  OG1 THR 6 226      25.365  25.524 -14.227  0.00  0.00      C1   O
ATOM   1753  CG2 THR 6 226      25.963  25.776 -16.569  0.00  0.00      C1   C
ATOM   1754  N   LEU 6 227      24.466  22.555 -13.971  0.00  0.00      C1   N
ATOM   1755  CA  LEU 6 227      24.348  21.838 -12.670  0.00  0.00      C1   C
ATOM   1756  C   LEU 6 227      24.766  22.797 -11.473  0.00  0.00      C1   C
ATOM   1757  O   LEU 6 227      24.154  22.773 -10.449  0.00  0.00      C1   O
ATOM   1758  CB  LEU 6 227      25.169  20.484 -12.618  0.00  0.00      C1   C
ATOM   1759  CG  LEU 6 227      24.498  19.450 -11.721  0.00  0.00      C1   C
ATOM   1760  CD1 LEU 6 227      23.056  19.036 -12.042  0.00  0.00      C1   C
ATOM   1761  CD2 LEU 6 227      25.259  18.212 -11.876  0.00  0.00      C1   C
ATOM   1762  N   ASN 6 228      25.757  23.601 -11.716  0.00  0.00      C1   N
ATOM   1763  CA  ASN 6 228      26.235  24.601 -10.791  0.00  0.00      C1   C
ATOM   1764  C   ASN 6 228      25.056  25.552 -10.415  0.00  0.00      C1   C
ATOM   1765  O   ASN 6 228      24.777  25.678  -9.222  0.00  0.00      C1   O
ATOM   1766  CB  ASN 6 228      27.487  25.266 -11.407  0.00  0.00      C1   C
ATOM   1767  CG  ASN 6 228      28.403  25.838 -10.352  0.00  0.00      C1   C
ATOM   1768  ND2 ASN 6 228      29.757  25.883 -10.508  0.00  0.00      C1   N
ATOM   1769  OD1 ASN 6 228      27.832  26.339  -9.337  0.00  0.00      C1   O
ATOM   1770  N   ASP 6 229      24.334  26.110 -11.386  0.00  0.00      C1   N
ATOM   1771  CA  ASP 6 229      23.141  26.920 -11.098  0.00  0.00      C1   C
ATOM   1772  C   ASP 6 229      21.887  26.257 -10.521  0.00  0.00      C1   C
ATOM   1773  O   ASP 6 229      21.241  26.796  -9.629  0.00  0.00      C1   O
ATOM   1774  CB  ASP 6 229      22.903  27.733 -12.360  0.00  0.00      C1   C
ATOM   1775  CG  ASP 6 229      24.131  28.606 -12.786  0.00  0.00      C1   C
ATOM   1776  OD1 ASP 6 229      24.836  28.380 -13.793  0.00  0.00      C1   O
ATOM   1777  OD2 ASP 6 229      24.319  29.634 -12.093  0.00  0.00      C1   O
ATOM   1778  N   PHE 6 230      21.561  25.010 -10.906  0.00  0.00      C1   N
ATOM   1779  CA  PHE 6 230      20.721  24.122 -10.126  0.00  0.00      C1   C
ATOM   1780  C   PHE 6 230      21.180  24.008  -8.669  0.00  0.00      C1   C
ATOM   1781  O   PHE 6 230      20.337  24.179  -7.756  0.00  0.00      C1   O
ATOM   1782  CB  PHE 6 230      20.616  22.715 -10.728  0.00  0.00      C1   C
ATOM   1783  CG  PHE 6 230      19.577  21.892  -9.870  0.00  0.00      C1   C
ATOM   1784  CD1 PHE 6 230      18.246  22.378  -9.580  0.00  0.00      C1   C
ATOM   1785  CD2 PHE 6 230      20.069  20.813  -9.158  0.00  0.00      C1   C
ATOM   1786  CE1 PHE 6 230      17.447  21.628  -8.715  0.00  0.00      C1   C
ATOM   1787  CE2 PHE 6 230      19.236  20.124  -8.211  0.00  0.00      C1   C
ATOM   1788  CZ  PHE 6 230      17.911  20.580  -7.968  0.00  0.00      C1   C
ATOM   1789  N   ASN 6 231      22.403  23.578  -8.438  0.00  0.00      C1   N
ATOM   1790  CA  ASN 6 231      22.925  23.245  -7.102  0.00  0.00      C1   C
ATOM   1791  C   ASN 6 231      22.952  24.396  -6.089  0.00  0.00      C1   C
ATOM   1792  O   ASN 6 231      22.646  24.226  -4.893  0.00  0.00      C1   O
ATOM   1793  CB  ASN 6 231      24.361  22.608  -7.213  0.00  0.00      C1   C
ATOM   1794  CG  ASN 6 231      24.277  21.193  -7.684  0.00  0.00      C1   C
ATOM   1795  OD1 ASN 6 231      23.261  20.529  -7.528  0.00  0.00      C1   O
ATOM   1796  ND2 ASN 6 231      25.264  20.663  -8.338  0.00  0.00      C1   N
ATOM   1797  N   LEU 6 232      23.317  25.643  -6.466  0.00  0.00      C1   N
ATOM   1798  CA  LEU 6 232      23.052  27.002  -5.763  0.00  0.00      C1   C
ATOM   1799  C   LEU 6 232      21.617  27.220  -5.313  0.00  0.00      C1   C
ATOM   1800  O   LEU 6 232      21.471  27.530  -4.141  0.00  0.00      C1   O
ATOM   1801  CB  LEU 6 232      23.447  28.151  -6.692  0.00  0.00      C1   C
ATOM   1802  CG  LEU 6 232      24.981  28.379  -6.738  0.00  0.00      C1   C
ATOM   1803  CD1 LEU 6 232      25.345  29.643  -7.415  0.00  0.00      C1   C
ATOM   1804  CD2 LEU 6 232      25.374  28.553  -5.265  0.00  0.00      C1   C
ATOM   1805  N   VAL 6 233      20.587  27.022  -6.112  0.00  0.00      C1   N
ATOM   1806  CA  VAL 6 233      19.142  26.999  -5.721  0.00  0.00      C1   C
ATOM   1807  C   VAL 6 233      18.778  25.806  -4.780  0.00  0.00      C1   C
ATOM   1808  O   VAL 6 233      18.074  26.095  -3.835  0.00  0.00      C1   O
ATOM   1809  CB  VAL 6 233      18.241  27.172  -6.960  0.00  0.00      C1   C
ATOM   1810  CG1 VAL 6 233      16.809  26.816  -6.639  0.00  0.00      C1   C
ATOM   1811  CG2 VAL 6 233      18.343  28.621  -7.464  0.00  0.00      C1   C
ATOM   1812  N   ALA 6 234      19.300  24.568  -5.082  0.00  0.00      C1   N
ATOM   1813  CA  ALA 6 234      19.104  23.388  -4.200  0.00  0.00      C1   C
ATOM   1814  C   ALA 6 234      19.666  23.699  -2.823  0.00  0.00      C1   C
ATOM   1815  O   ALA 6 234      18.871  23.807  -1.858  0.00  0.00      C1   O
ATOM   1816  CB  ALA 6 234      19.869  22.200  -4.757  0.00  0.00      C1   C
ATOM   1817  N   MET 6 235      20.934  24.031  -2.659  0.00  0.00      C1   N
ATOM   1818  CA  MET 6 235      21.523  24.440  -1.342  0.00  0.00      C1   C
ATOM   1819  C   MET 6 235      20.811  25.589  -0.675  0.00  0.00      C1   C
ATOM   1820  O   MET 6 235      20.765  25.580   0.570  0.00  0.00      C1   O
ATOM   1821  CB  MET 6 235      23.009  24.860  -1.514  0.00  0.00      C1   C
ATOM   1822  CG  MET 6 235      23.894  23.646  -1.826  0.00  0.00      C1   C
ATOM   1823  SD  MET 6 235      25.656  24.047  -2.192  0.00  0.00      C1   S
ATOM   1824  CE  MET 6 235      25.537  25.395  -3.328  0.00  0.00      C1   C
ATOM   1825  N   LYS 6 236      20.270  26.588  -1.452  0.00  0.00      C1   N
ATOM   1826  CA  LYS 6 236      19.411  27.611  -0.968  0.00  0.00      C1   C
ATOM   1827  C   LYS 6 236      18.161  27.051  -0.293  0.00  0.00      C1   C
ATOM   1828  O   LYS 6 236      18.028  27.240   0.917  0.00  0.00      C1   O
ATOM   1829  CB  LYS 6 236      19.140  28.726  -2.027  0.00  0.00      C1   C
ATOM   1830  CG  LYS 6 236      18.487  29.906  -1.374  0.00  0.00      C1   C
ATOM   1831  CD  LYS 6 236      18.256  31.039  -2.388  0.00  0.00      C1   C
ATOM   1832  CE  LYS 6 236      17.287  32.078  -1.754  0.00  0.00      C1   C
ATOM   1833  NZ  LYS 6 236      17.703  32.611  -0.421  0.00  0.00      C1   N
ATOM   1834  N   TYR 6 237      17.284  26.355  -1.001  0.00  0.00      C1   N
ATOM   1835  CA  TYR 6 237      16.034  25.975  -0.404  0.00  0.00      C1   C
ATOM   1836  C   TYR 6 237      16.060  24.513   0.099  0.00  0.00      C1   C
ATOM   1837  O   TYR 6 237      15.124  23.744  -0.209  0.00  0.00      C1   O
ATOM   1838  CB  TYR 6 237      14.791  26.384  -1.155  0.00  0.00      C1   C
ATOM   1839  CG  TYR 6 237      14.720  27.836  -1.438  0.00  0.00      C1   C
ATOM   1840  CD1 TYR 6 237      14.594  28.310  -2.783  0.00  0.00      C1   C
ATOM   1841  CD2 TYR 6 237      14.424  28.709  -0.396  0.00  0.00      C1   C
ATOM   1842  CE1 TYR 6 237      14.177  29.600  -3.045  0.00  0.00      C1   C
ATOM   1843  CE2 TYR 6 237      14.073  30.040  -0.678  0.00  0.00      C1   C
ATOM   1844  CZ  TYR 6 237      13.910  30.489  -1.991  0.00  0.00      C1   C
ATOM   1845  OH  TYR 6 237      13.559  31.786  -2.146  0.00  0.00      C1   O
ATOM   1846  N   ASN 6 238      17.097  24.156   0.818  0.00  0.00      C1   N
ATOM   1847  CA  ASN 6 238      17.363  22.895   1.479  0.00  0.00      C1   C
ATOM   1848  C   ASN 6 238      17.296  21.585   0.709  0.00  0.00      C1   C
ATOM   1849  O   ASN 6 238      16.598  20.671   1.118  0.00  0.00      C1   O
ATOM   1850  CB  ASN 6 238      16.647  22.905   2.821  0.00  0.00      C1   C
ATOM   1851  CG  ASN 6 238      17.562  22.095   3.688  0.00  0.00      C1   C
ATOM   1852  ND2 ASN 6 238      17.057  21.029   4.227  0.00  0.00      C1   N
ATOM   1853  OD1 ASN 6 238      18.716  22.395   3.926  0.00  0.00      C1   O
ATOM   1854  N   TYR 6 239      17.947  21.473  -0.457  0.00  0.00      C1   N
ATOM   1855  CA  TYR 6 239      18.262  20.186  -1.053  0.00  0.00      C1   C
ATOM   1856  C   TYR 6 239      19.827  20.001  -1.153  0.00  0.00      C1   C
ATOM   1857  O   TYR 6 239      20.556  20.970  -1.377  0.00  0.00      C1   O
ATOM   1858  CB  TYR 6 239      17.601  20.118  -2.422  0.00  0.00      C1   C
ATOM   1859  CG  TYR 6 239      16.141  19.683  -2.424  0.00  0.00      C1   C
ATOM   1860  CD1 TYR 6 239      15.677  18.323  -2.373  0.00  0.00      C1   C
ATOM   1861  CD2 TYR 6 239      15.146  20.672  -2.171  0.00  0.00      C1   C
ATOM   1862  CE1 TYR 6 239      14.299  17.959  -2.240  0.00  0.00      C1   C
ATOM   1863  CE2 TYR 6 239      13.748  20.322  -2.061  0.00  0.00      C1   C
ATOM   1864  CZ  TYR 6 239      13.361  18.946  -2.002  0.00  0.00      C1   C
ATOM   1865  OH  TYR 6 239      12.064  18.651  -1.752  0.00  0.00      C1   O
ATOM   1866  N   GLU 6 240      20.182  18.754  -0.971  0.00  0.00      C1   N
ATOM   1867  CA  GLU 6 240      21.499  18.245  -1.269  0.00  0.00      C1   C
ATOM   1868  C   GLU 6 240      21.992  18.519  -2.723  0.00  0.00      C1   C
ATOM   1869  O   GLU 6 240      21.219  18.181  -3.634  0.00  0.00      C1   O
ATOM   1870  CB  GLU 6 240      21.715  16.780  -0.830  0.00  0.00      C1   C
ATOM   1871  CG  GLU 6 240      22.044  16.763   0.611  0.00  0.00      C1   C
ATOM   1872  CD  GLU 6 240      22.396  15.333   1.119  0.00  0.00      C1   C
ATOM   1873  OE1 GLU 6 240      23.419  15.342   1.805  0.00  0.00      C1   O
ATOM   1874  OE2 GLU 6 240      21.744  14.273   0.728  0.00  0.00      C1   O
ATOM   1875  N   PRO 6 241      23.243  18.921  -2.959  0.00  0.00      C1   N
ATOM   1876  CA  PRO 6 241      23.768  19.182  -4.262  0.00  0.00      C1   C
ATOM   1877  C   PRO 6 241      23.852  17.915  -5.143  0.00  0.00      C1   C
ATOM   1878  O   PRO 6 241      24.194  16.816  -4.624  0.00  0.00      C1   O
ATOM   1879  CB  PRO 6 241      25.045  20.000  -4.112  0.00  0.00      C1   C
ATOM   1880  CG  PRO 6 241      25.495  19.758  -2.764  0.00  0.00      C1   C
ATOM   1881  CD  PRO 6 241      24.213  19.341  -1.968  0.00  0.00      C1   C
ATOM   1882  N   LEU 6 242      23.582  18.012  -6.432  0.00  0.00      C1   N
ATOM   1883  CA  LEU 6 242      23.833  16.841  -7.301  0.00  0.00      C1   C
ATOM   1884  C   LEU 6 242      25.209  16.893  -7.859  0.00  0.00      C1   C
ATOM   1885  O   LEU 6 242      25.718  17.876  -8.381  0.00  0.00      C1   O
ATOM   1886  CB  LEU 6 242      22.779  16.754  -8.418  0.00  0.00      C1   C
ATOM   1887  CG  LEU 6 242      21.554  15.836  -8.206  0.00  0.00      C1   C
ATOM   1888  CD1 LEU 6 242      20.485  16.366  -7.290  0.00  0.00      C1   C
ATOM   1889  CD2 LEU 6 242      20.957  15.471  -9.541  0.00  0.00      C1   C
ATOM   1890  N   THR 6 243      25.899  15.779  -7.833  0.00  0.00      C1   N
ATOM   1891  CA  THR 6 243      27.223  15.505  -8.414  0.00  0.00      C1   C
ATOM   1892  C   THR 6 243      27.187  14.592  -9.606  0.00  0.00      C1   C
ATOM   1893  O   THR 6 243      26.114  14.149  -9.975  0.00  0.00      C1   O
ATOM   1894  CB  THR 6 243      28.119  14.767  -7.345  0.00  0.00      C1   C
ATOM   1895  OG1 THR 6 243      27.722  13.493  -6.949  0.00  0.00      C1   O
ATOM   1896  CG2 THR 6 243      28.404  15.568  -6.075  0.00  0.00      C1   C
ATOM   1897  N   GLN 6 244      28.337  14.226 -10.267  0.00  0.00      C1   N
ATOM   1898  CA  GLN 6 244      28.460  13.162 -11.277  0.00  0.00      C1   C
ATOM   1899  C   GLN 6 244      27.977  11.731 -10.900  0.00  0.00      C1   C
ATOM   1900  O   GLN 6 244      27.387  11.048 -11.747  0.00  0.00      C1   O
ATOM   1901  CB  GLN 6 244      29.884  13.136 -11.820  0.00  0.00      C1   C
ATOM   1902  CG  GLN 6 244      29.872  12.628 -13.295  0.00  0.00      C1   C
ATOM   1903  CD  GLN 6 244      29.184  13.576 -14.268  0.00  0.00      C1   C
ATOM   1904  OE1 GLN 6 244      28.416  14.501 -13.908  0.00  0.00      C1   O
ATOM   1905  NE2 GLN 6 244      29.305  13.400 -15.551  0.00  0.00      C1   N
ATOM   1906  N   ASP 6 245      28.037  11.353  -9.624  0.00  0.00      C1   N
ATOM   1907  CA  ASP 6 245      27.377  10.252  -8.981  0.00  0.00      C1   C
ATOM   1908  C   ASP 6 245      25.869  10.308  -9.202  0.00  0.00      C1   C
ATOM   1909  O   ASP 6 245      25.258   9.297  -9.425  0.00  0.00      C1   O
ATOM   1910  CB  ASP 6 245      27.744  10.174  -7.496  0.00  0.00      C1   C
ATOM   1911  CG  ASP 6 245      29.247  10.156  -7.200  0.00  0.00      C1   C
ATOM   1912  OD1 ASP 6 245      30.086   9.978  -8.106  0.00  0.00      C1   O
ATOM   1913  OD2 ASP 6 245      29.645  10.206  -6.028  0.00  0.00      C1   O
ATOM   1914  N   HIS 6 246      25.303  11.527  -9.121  0.00  0.00      C1   N
ATOM   1915  CA  HIS 6 246      23.847  11.694  -9.250  0.00  0.00      C1   C
ATOM   1916  C   HIS 6 246      23.356  12.045 -10.675  0.00  0.00      C1   C
ATOM   1917  O   HIS 6 246      22.352  11.451 -11.043  0.00  0.00      C1   O
ATOM   1918  CB  HIS 6 246      23.440  12.836  -8.226  0.00  0.00      C1   C
ATOM   1919  CG  HIS 6 246      24.053  12.562  -6.843  0.00  0.00      C1   C
ATOM   1920  ND1 HIS 6 246      24.783  13.473  -6.077  0.00  0.00      C1   N
ATOM   1921  CD2 HIS 6 246      23.978  11.398  -6.144  0.00  0.00      C1   C
ATOM   1922  CE1 HIS 6 246      25.132  12.820  -4.985  0.00  0.00      C1   C
ATOM   1923  NE2 HIS 6 246      24.754  11.552  -5.060  0.00  0.00      C1   N
ATOM   1924  N   VAL 6 247      24.048  12.759 -11.593  0.00  0.00      C1   N
ATOM   1925  CA  VAL 6 247      23.811  12.752 -13.083  0.00  0.00      C1   C
ATOM   1926  C   VAL 6 247      23.657  11.300 -13.669  0.00  0.00      C1   C
ATOM   1927  O   VAL 6 247      22.614  10.990 -14.286  0.00  0.00      C1   O
ATOM   1928  CB  VAL 6 247      25.012  13.489 -13.693  0.00  0.00      C1   C
ATOM   1929  CG1 VAL 6 247      25.014  13.379 -15.209  0.00  0.00      C1   C
ATOM   1930  CG2 VAL 6 247      25.028  14.955 -13.326  0.00  0.00      C1   C
ATOM   1931  N   ASP 6 248      24.568  10.382 -13.403  0.00  0.00      C1   N
ATOM   1932  CA  ASP 6 248      24.499   8.971 -13.712  0.00  0.00      C1   C
ATOM   1933  C   ASP 6 248      23.232   8.184 -13.231  0.00  0.00      C1   C
ATOM   1934  O   ASP 6 248      22.636   7.592 -14.171  0.00  0.00      C1   O
ATOM   1935  CB  ASP 6 248      25.660   8.158 -13.176  0.00  0.00      C1   C
ATOM   1936  CG  ASP 6 248      25.723   6.857 -13.898  0.00  0.00      C1   C
ATOM   1937  OD1 ASP 6 248      25.652   6.931 -15.168  0.00  0.00      C1   O
ATOM   1938  OD2 ASP 6 248      25.798   5.873 -13.215  0.00  0.00      C1   O
ATOM   1939  N   ILE 6 249      22.869   8.345 -11.949  0.00  0.00      C1   N
ATOM   1940  CA  ILE 6 249      21.630   7.863 -11.405  0.00  0.00      C1   C
ATOM   1941  C   ILE 6 249      20.308   8.183 -12.164  0.00  0.00      C1   C
ATOM   1942  O   ILE 6 249      19.467   7.287 -12.180  0.00  0.00      C1   O
ATOM   1943  CB  ILE 6 249      21.617   8.033  -9.856  0.00  0.00      C1   C
ATOM   1944  CG1 ILE 6 249      22.512   7.006  -9.133  0.00  0.00      C1   C
ATOM   1945  CG2 ILE 6 249      20.203   7.976  -9.207  0.00  0.00      C1   C
ATOM   1946  CD1 ILE 6 249      22.065   5.497  -9.233  0.00  0.00      C1   C
ATOM   1947  N   LEU 6 250      20.305   9.327 -12.843  0.00  0.00      C1   N
ATOM   1948  CA  LEU 6 250      19.178   9.817 -13.560  0.00  0.00      C1   C
ATOM   1949  C   LEU 6 250      19.203   9.680 -15.069  0.00  0.00      C1   C
ATOM   1950  O   LEU 6 250      18.200   9.960 -15.715  0.00  0.00      C1   O
ATOM   1951  CB  LEU 6 250      18.847  11.350 -13.218  0.00  0.00      C1   C
ATOM   1952  CG  LEU 6 250      18.002  11.557 -11.915  0.00  0.00      C1   C
ATOM   1953  CD1 LEU 6 250      17.049  10.424 -11.544  0.00  0.00      C1   C
ATOM   1954  CD2 LEU 6 250      18.858  11.901 -10.744  0.00  0.00      C1   C
ATOM   1955  N   GLY 6 251      20.247   9.215 -15.684  0.00  0.00      C1   N
ATOM   1956  CA  GLY 6 251      20.313   8.989 -17.105  0.00  0.00      C1   C
ATOM   1957  C   GLY 6 251      19.464   7.854 -17.742  0.00  0.00      C1   C
ATOM   1958  O   GLY 6 251      18.846   8.175 -18.784  0.00  0.00      C1   O
ATOM   1959  N   PRO 6 252      19.159   6.722 -17.090  0.00  0.00      C1   N
ATOM   1960  CA  PRO 6 252      18.151   5.810 -17.620  0.00  0.00      C1   C
ATOM   1961  C   PRO 6 252      16.755   6.399 -17.796  0.00  0.00      C1   C
ATOM   1962  O   PRO 6 252      16.224   6.417 -18.907  0.00  0.00      C1   O
ATOM   1963  CB  PRO 6 252      18.093   4.547 -16.667  0.00  0.00      C1   C
ATOM   1964  CG  PRO 6 252      19.548   4.636 -16.017  0.00  0.00      C1   C
ATOM   1965  CD  PRO 6 252      19.915   6.141 -16.017  0.00  0.00      C1   C
ATOM   1966  N   LEU 6 253      16.139   7.090 -16.757  0.00  0.00      C1   N
ATOM   1967  CA  LEU 6 253      14.953   7.906 -16.865  0.00  0.00      C1   C
ATOM   1968  C   LEU 6 253      15.067   9.064 -17.869  0.00  0.00      C1   C
ATOM   1969  O   LEU 6 253      14.080   9.432 -18.529  0.00  0.00      C1   O
ATOM   1970  CB  LEU 6 253      14.526   8.401 -15.546  0.00  0.00      C1   C
ATOM   1971  CG  LEU 6 253      13.684   7.375 -14.803  0.00  0.00      C1   C
ATOM   1972  CD1 LEU 6 253      13.307   7.726 -13.372  0.00  0.00      C1   C
ATOM   1973  CD2 LEU 6 253      12.461   6.888 -15.616  0.00  0.00      C1   C
ATOM   1974  N   SER 6 254      16.261   9.655 -18.055  0.00  0.00      C1   N
ATOM   1975  CA  SER 6 254      16.461  10.676 -19.133  0.00  0.00      C1   C
ATOM   1976  C   SER 6 254      16.357  10.132 -20.557  0.00  0.00      C1   C
ATOM   1977  O   SER 6 254      15.564  10.704 -21.310  0.00  0.00      C1   O
ATOM   1978  CB  SER 6 254      17.814  11.307 -18.856  0.00  0.00      C1   C
ATOM   1979  OG  SER 6 254      17.994  12.456 -19.630  0.00  0.00      C1   O
ATOM   1980  N   ALA 6 255      17.058   9.086 -20.898  0.00  0.00      C1   N
ATOM   1981  CA  ALA 6 255      16.707   8.393 -22.163  0.00  0.00      C1   C
ATOM   1982  C   ALA 6 255      15.280   7.732 -22.344  0.00  0.00      C1   C
ATOM   1983  O   ALA 6 255      14.804   7.817 -23.496  0.00  0.00      C1   O
ATOM   1984  CB  ALA 6 255      17.812   7.351 -22.326  0.00  0.00      C1   C
ATOM   1985  N   GLN 6 256      14.603   7.259 -21.282  0.00  0.00      C1   N
ATOM   1986  CA  GLN 6 256      13.190   6.917 -21.267  0.00  0.00      C1   C
ATOM   1987  C   GLN 6 256      12.271   8.033 -21.835  0.00  0.00      C1   C
ATOM   1988  O   GLN 6 256      11.277   7.678 -22.515  0.00  0.00      C1   O
ATOM   1989  CB  GLN 6 256      12.747   6.610 -19.818  0.00  0.00      C1   C
ATOM   1990  CG  GLN 6 256      11.404   5.889 -19.863  0.00  0.00      C1   C
ATOM   1991  CD  GLN 6 256      11.471   4.425 -20.204  0.00  0.00      C1   C
ATOM   1992  OE1 GLN 6 256      12.459   3.878 -20.561  0.00  0.00      C1   O
ATOM   1993  NE2 GLN 6 256      10.368   3.730 -20.106  0.00  0.00      C1   N
ATOM   1994  N   THR 6 257      12.460   9.272 -21.458  0.00  0.00      C1   N
ATOM   1995  CA  THR 6 257      11.513  10.402 -21.691  0.00  0.00      C1   C
ATOM   1996  C   THR 6 257      12.028  11.205 -22.958  0.00  0.00      C1   C
ATOM   1997  O   THR 6 257      11.227  11.918 -23.494  0.00  0.00      C1   O
ATOM   1998  CB  THR 6 257      11.345  11.305 -20.486  0.00  0.00      C1   C
ATOM   1999  OG1 THR 6 257      12.550  11.563 -19.841  0.00  0.00      C1   O
ATOM   2000  CG2 THR 6 257      10.363  10.737 -19.428  0.00  0.00      C1   C
ATOM   2001  N   GLY 6 258      13.296  11.115 -23.280  0.00  0.00      C1   N
ATOM   2002  CA  GLY 6 258      13.885  12.088 -24.252  0.00  0.00      C1   C
ATOM   2003  C   GLY 6 258      14.125  13.545 -23.614  0.00  0.00      C1   C
ATOM   2004  O   GLY 6 258      14.110  14.483 -24.424  0.00  0.00      C1   O
ATOM   2005  N   ILE 6 259      14.292  13.610 -22.249  0.00  0.00      C1   N
ATOM   2006  CA  ILE 6 259      14.582  14.852 -21.598  0.00  0.00      C1   C
ATOM   2007  C   ILE 6 259      15.817  14.743 -20.754  0.00  0.00      C1   C
ATOM   2008  O   ILE 6 259      15.756  14.039 -19.748  0.00  0.00      C1   O
ATOM   2009  CB  ILE 6 259      13.357  15.360 -20.783  0.00  0.00      C1   C
ATOM   2010  CG1 ILE 6 259      12.020  15.402 -21.574  0.00  0.00      C1   C
ATOM   2011  CG2 ILE 6 259      13.646  16.746 -20.164  0.00  0.00      C1   C
ATOM   2012  CD1 ILE 6 259      10.788  15.780 -20.668  0.00  0.00      C1   C
ATOM   2013  N   ALA 6 260      16.994  15.140 -21.334  0.00  0.00      C1   N
ATOM   2014  CA  ALA 6 260      18.288  15.295 -20.701  0.00  0.00      C1   C
ATOM   2015  C   ALA 6 260      18.124  15.778 -19.229  0.00  0.00      C1   C
ATOM   2016  O   ALA 6 260      17.431  16.756 -18.950  0.00  0.00      C1   O
ATOM   2017  CB  ALA 6 260      19.219  16.114 -21.456  0.00  0.00      C1   C
ATOM   2018  N   VAL 6 261      18.982  15.174 -18.362  0.00  0.00      C1   N
ATOM   2019  CA  VAL 6 261      19.052  15.479 -16.850  0.00  0.00      C1   C
ATOM   2020  C   VAL 6 261      19.095  16.999 -16.523  0.00  0.00      C1   C
ATOM   2021  O   VAL 6 261      18.283  17.468 -15.692  0.00  0.00      C1   O
ATOM   2022  CB  VAL 6 261      20.150  14.570 -16.268  0.00  0.00      C1   C
ATOM   2023  CG1 VAL 6 261      20.269  14.908 -14.780  0.00  0.00      C1   C
ATOM   2024  CG2 VAL 6 261      19.959  13.078 -16.487  0.00  0.00      C1   C
ATOM   2025  N   LEU 6 262      19.921  17.810 -17.283  0.00  0.00      C1   N
ATOM   2026  CA  LEU 6 262      20.122  19.294 -17.079  0.00  0.00      C1   C
ATOM   2027  C   LEU 6 262      18.858  20.077 -17.346  0.00  0.00      C1   C
ATOM   2028  O   LEU 6 262      18.700  21.120 -16.639  0.00  0.00      C1   O
ATOM   2029  CB  LEU 6 262      21.295  19.753 -17.937  0.00  0.00      C1   C
ATOM   2030  CG  LEU 6 262      22.700  19.417 -17.425  0.00  0.00      C1   C
ATOM   2031  CD1 LEU 6 262      23.742  19.963 -18.479  0.00  0.00      C1   C
ATOM   2032  CD2 LEU 6 262      22.791  20.024 -16.053  0.00  0.00      C1   C
ATOM   2033  N   ASP 6 263      17.891  19.580 -18.212  0.00  0.00      C1   N
ATOM   2034  CA  ASP 6 263      16.619  20.259 -18.453  0.00  0.00      C1   C
ATOM   2035  C   ASP 6 263      15.500  19.764 -17.545  0.00  0.00      C1   C
ATOM   2036  O   ASP 6 263      14.522  20.483 -17.348  0.00  0.00      C1   O
ATOM   2037  CB  ASP 6 263      16.180  20.162 -19.985  0.00  0.00      C1   C
ATOM   2038  CG  ASP 6 263      17.208  20.302 -21.153  0.00  0.00      C1   C
ATOM   2039  OD1 ASP 6 263      18.380  20.746 -20.955  0.00  0.00      C1   O
ATOM   2040  OD2 ASP 6 263      16.834  19.866 -22.273  0.00  0.00      C1   O
ATOM   2041  N   MET 6 264      15.641  18.621 -16.896  0.00  0.00      C1   N
ATOM   2042  CA  MET 6 264      14.815  18.193 -15.687  0.00  0.00      C1   C
ATOM   2043  C   MET 6 264      15.292  18.958 -14.453  0.00  0.00      C1   C
ATOM   2044  O   MET 6 264      14.423  19.266 -13.668  0.00  0.00      C1   O
ATOM   2045  CB  MET 6 264      14.752  16.673 -15.740  0.00  0.00      C1   C
ATOM   2046  CG  MET 6 264      13.566  16.212 -14.913  0.00  0.00      C1   C
ATOM   2047  SD  MET 6 264      11.861  16.777 -15.474  0.00  0.00      C1   S
ATOM   2048  CE  MET 6 264      11.511  15.629 -16.763  0.00  0.00      C1   C
ATOM   2049  N   CYS 6 265      16.578  19.123 -14.283  0.00  0.00      C1   N
ATOM   2050  CA  CYS 6 265      17.212  20.025 -13.279  0.00  0.00      C1   C
ATOM   2051  C   CYS 6 265      16.733  21.547 -13.451  0.00  0.00      C1   C
ATOM   2052  O   CYS 6 265      16.187  22.120 -12.474  0.00  0.00      C1   O
ATOM   2053  CB  CYS 6 265      18.787  19.926 -13.234  0.00  0.00      C1   C
ATOM   2054  SG  CYS 6 265      19.375  18.315 -12.686  0.00  0.00      C1   S
ATOM   2055  N   ALA 6 266      16.800  22.184 -14.640  0.00  0.00      C1   N
ATOM   2056  CA  ALA 6 266      16.168  23.426 -14.912  0.00  0.00      C1   C
ATOM   2057  C   ALA 6 266      14.730  23.548 -14.509  0.00  0.00      C1   C
ATOM   2058  O   ALA 6 266      14.340  24.649 -14.091  0.00  0.00      C1   O
ATOM   2059  CB  ALA 6 266      16.369  23.712 -16.374  0.00  0.00      C1   C
ATOM   2060  N   SER 6 267      13.881  22.466 -14.506  0.00  0.00      C1   N
ATOM   2061  CA  SER 6 267      12.413  22.596 -14.071  0.00  0.00      C1   C
ATOM   2062  C   SER 6 267      12.313  22.599 -12.545  0.00  0.00      C1   C
ATOM   2063  O   SER 6 267      11.532  23.396 -12.013  0.00  0.00      C1   O
ATOM   2064  CB  SER 6 267      11.703  21.480 -14.812  0.00  0.00      C1   C
ATOM   2065  OG  SER 6 267      11.733  21.774 -16.130  0.00  0.00      C1   O
ATOM   2066  N   LEU 6 268      13.060  21.654 -11.915  0.00  0.00      C1   N
ATOM   2067  CA  LEU 6 268      13.142  21.650 -10.404  0.00  0.00      C1   C
ATOM   2068  C   LEU 6 268      13.710  22.999  -9.883  0.00  0.00      C1   C
ATOM   2069  O   LEU 6 268      13.184  23.420  -8.875  0.00  0.00      C1   O
ATOM   2070  CB  LEU 6 268      13.980  20.486  -9.936  0.00  0.00      C1   C
ATOM   2071  CG  LEU 6 268      13.872  20.116  -8.434  0.00  0.00      C1   C
ATOM   2072  CD1 LEU 6 268      12.444  19.972  -7.921  0.00  0.00      C1   C
ATOM   2073  CD2 LEU 6 268      14.570  18.836  -8.178  0.00  0.00      C1   C
ATOM   2074  N   LYS 6 269      14.705  23.647 -10.494  0.00  0.00      C1   N
ATOM   2075  CA  LYS 6 269      15.127  25.017 -10.230  0.00  0.00      C1   C
ATOM   2076  C   LYS 6 269      13.947  26.032 -10.216  0.00  0.00      C1   C
ATOM   2077  O   LYS 6 269      13.829  26.924  -9.352  0.00  0.00      C1   O
ATOM   2078  CB  LYS 6 269      16.190  25.367 -11.309  0.00  0.00      C1   C
ATOM   2079  CG  LYS 6 269      17.050  26.431 -10.649  0.00  0.00      C1   C
ATOM   2080  CD  LYS 6 269      18.121  26.938 -11.763  0.00  0.00      C1   C
ATOM   2081  CE  LYS 6 269      18.895  28.112 -11.159  0.00  0.00      C1   C
ATOM   2082  NZ  LYS 6 269      18.053  29.342 -11.283  0.00  0.00      C1   N
ATOM   2083  N   GLU 6 270      13.030  25.900 -11.169  0.00  0.00      C1   N
ATOM   2084  CA  GLU 6 270      11.795  26.802 -11.208  0.00  0.00      C1   C
ATOM   2085  C   GLU 6 270      10.689  26.450 -10.134  0.00  0.00      C1   C
ATOM   2086  O   GLU 6 270      10.134  27.377  -9.547  0.00  0.00      C1   O
ATOM   2087  CB  GLU 6 270      11.360  26.796 -12.707  0.00  0.00      C1   C
ATOM   2088  CG  GLU 6 270      10.314  27.739 -13.172  0.00  0.00      C1   C
ATOM   2089  CD  GLU 6 270      10.582  29.234 -12.937  0.00  0.00      C1   C
ATOM   2090  OE1 GLU 6 270      11.596  29.572 -12.325  0.00  0.00      C1   O
ATOM   2091  OE2 GLU 6 270       9.769  30.100 -13.307  0.00  0.00      C1   O
ATOM   2092  N   LEU 6 271      10.519  25.149  -9.917  0.00  0.00      C1   N
ATOM   2093  CA  LEU 6 271       9.685  24.665  -8.857  0.00  0.00      C1   C
ATOM   2094  C   LEU 6 271      10.149  25.042  -7.469  0.00  0.00      C1   C
ATOM   2095  O   LEU 6 271       9.294  25.413  -6.672  0.00  0.00      C1   O
ATOM   2096  CB  LEU 6 271       9.542  23.105  -8.863  0.00  0.00      C1   C
ATOM   2097  CG  LEU 6 271       8.864  22.541 -10.163  0.00  0.00      C1   C
ATOM   2098  CD1 LEU 6 271       8.969  21.038 -10.106  0.00  0.00      C1   C
ATOM   2099  CD2 LEU 6 271       7.408  22.886 -10.217  0.00  0.00      C1   C
ATOM   2100  N   LEU 6 272      11.474  25.066  -7.169  0.00  0.00      C1   N
ATOM   2101  CA  LEU 6 272      12.007  25.667  -5.969  0.00  0.00      C1   C
ATOM   2102  C   LEU 6 272      11.927  27.158  -6.008  0.00  0.00      C1   C
ATOM   2103  O   LEU 6 272      11.424  27.648  -5.055  0.00  0.00      C1   O
ATOM   2104  CB  LEU 6 272      13.527  25.185  -5.911  0.00  0.00      C1   C
ATOM   2105  CG  LEU 6 272      13.750  23.656  -5.452  0.00  0.00      C1   C
ATOM   2106  CD1 LEU 6 272      15.244  23.351  -5.528  0.00  0.00      C1   C
ATOM   2107  CD2 LEU 6 272      13.307  23.421  -4.068  0.00  0.00      C1   C
ATOM   2108  N   GLN 6 273      12.366  27.891  -7.097  0.00  0.00      C1   N
ATOM   2109  CA  GLN 6 273      12.512  29.332  -7.076  0.00  0.00      C1   C
ATOM   2110  C   GLN 6 273      11.206  30.171  -7.108  0.00  0.00      C1   C
ATOM   2111  O   GLN 6 273      11.091  31.198  -6.403  0.00  0.00      C1   O
ATOM   2112  CB  GLN 6 273      13.686  29.851  -7.927  0.00  0.00      C1   C
ATOM   2113  CG  GLN 6 273      13.384  29.849  -9.441  0.00  0.00      C1   C
ATOM   2114  CD  GLN 6 273      14.621  29.672 -10.341  0.00  0.00      C1   C
ATOM   2115  NE2 GLN 6 273      14.377  29.505 -11.576  0.00  0.00      C1   N
ATOM   2116  OE1 GLN 6 273      15.875  29.740 -10.001  0.00  0.00      C1   O
ATOM   2117  N   ASN 6 274      10.232  29.669  -7.891  0.00  0.00      C1   N
ATOM   2118  CA  ASN 6 274       9.056  30.385  -8.165  0.00  0.00      C1   C
ATOM   2119  C   ASN 6 274       7.833  29.619  -7.567  0.00  0.00      C1   C
ATOM   2120  O   ASN 6 274       6.764  30.187  -7.623  0.00  0.00      C1   O
ATOM   2121  CB  ASN 6 274       9.023  30.600  -9.697  0.00  0.00      C1   C
ATOM   2122  CG  ASN 6 274       9.876  31.834  -9.945  0.00  0.00      C1   C
ATOM   2123  OD1 ASN 6 274      10.201  32.655  -9.112  0.00  0.00      C1   O
ATOM   2124  ND2 ASN 6 274      10.149  32.047 -11.228  0.00  0.00      C1   N
ATOM   2125  N   GLY 6 275       7.964  28.430  -6.951  0.00  0.00      C1   N
ATOM   2126  CA  GLY 6 275       6.933  27.748  -6.199  0.00  0.00      C1   C
ATOM   2127  C   GLY 6 275       6.050  26.876  -6.970  0.00  0.00      C1   C
ATOM   2128  O   GLY 6 275       5.782  27.163  -8.193  0.00  0.00      C1   O
ATOM   2129  N   MET 6 276       5.396  25.930  -6.304  0.00  0.00      C1   N
ATOM   2130  CA  MET 6 276       4.384  25.099  -6.984  0.00  0.00      C1   C
ATOM   2131  C   MET 6 276       3.020  25.808  -7.108  0.00  0.00      C1   C
ATOM   2132  O   MET 6 276       2.380  25.677  -8.137  0.00  0.00      C1   O
ATOM   2133  CB  MET 6 276       4.260  23.637  -6.386  0.00  0.00      C1   C
ATOM   2134  CG  MET 6 276       5.516  22.800  -6.180  0.00  0.00      C1   C
ATOM   2135  SD  MET 6 276       5.311  21.379  -5.179  0.00  0.00      C1   S
ATOM   2136  CE  MET 6 276       4.483  20.213  -6.347  0.00  0.00      C1   C
ATOM   2137  N   ASN 6 277       2.636  26.545  -6.085  0.00  0.00      C1   N
ATOM   2138  CA  ASN 6 277       1.776  27.748  -6.169  0.00  0.00      C1   C
ATOM   2139  C   ASN 6 277       0.301  27.396  -6.356  0.00  0.00      C1   C
ATOM   2140  O   ASN 6 277      -0.246  27.991  -7.257  0.00  0.00      C1   O
ATOM   2141  CB  ASN 6 277       2.498  28.741  -7.169  0.00  0.00      C1   C
ATOM   2142  CG  ASN 6 277       2.020  30.178  -6.933  0.00  0.00      C1   C
ATOM   2143  ND2 ASN 6 277       2.568  31.088  -7.703  0.00  0.00      C1   N
ATOM   2144  OD1 ASN 6 277       1.297  30.517  -6.022  0.00  0.00      C1   O
ATOM   2145  N   GLY 6 278      -0.251  26.394  -5.638  0.00  0.00      C1   N
ATOM   2146  CA  GLY 6 278      -1.603  25.845  -5.854  0.00  0.00      C1   C
ATOM   2147  C   GLY 6 278      -1.681  24.831  -7.011  0.00  0.00      C1   C
ATOM   2148  O   GLY 6 278      -2.891  24.514  -7.343  0.00  0.00      C1   O
ATOM   2149  N   ARG 6 279      -0.606  24.509  -7.668  0.00  0.00      C1   N
ATOM   2150  CA  ARG 6 279      -0.631  23.573  -8.790  0.00  0.00      C1   C
ATOM   2151  C   ARG 6 279      -0.063  22.173  -8.294  0.00  0.00      C1   C
ATOM   2152  O   ARG 6 279       1.017  22.114  -7.665  0.00  0.00      C1   O
ATOM   2153  CB  ARG 6 279       0.062  24.006 -10.122  0.00  0.00      C1   C
ATOM   2154  CG  ARG 6 279      -0.603  25.192 -10.882  0.00  0.00      C1   C
ATOM   2155  CD  ARG 6 279       0.092  25.254 -12.263  0.00  0.00      C1   C
ATOM   2156  NE  ARG 6 279       1.312  26.114 -12.226  0.00  0.00      C1   N
ATOM   2157  CZ  ARG 6 279       2.073  26.422 -13.259  0.00  0.00      C1   C
ATOM   2158  NH1 ARG 6 279       1.715  26.192 -14.520  0.00  0.00      C1   N
ATOM   2159  NH2 ARG 6 279       3.300  26.926 -12.975  0.00  0.00      C1   N
ATOM   2160  N   THR 6 280      -0.760  21.089  -8.579  0.00  0.00      C1   N
ATOM   2161  CA  THR 6 280      -0.419  19.696  -8.244  0.00  0.00      C1   C
ATOM   2162  C   THR 6 280       0.605  19.051  -9.213  0.00  0.00      C1   C
ATOM   2163  O   THR 6 280       0.656  19.392 -10.385  0.00  0.00      C1   O
ATOM   2164  CB  THR 6 280      -1.593  18.808  -7.916  0.00  0.00      C1   C
ATOM   2165  OG1 THR 6 280      -2.556  18.759  -8.919  0.00  0.00      C1   O
ATOM   2166  CG2 THR 6 280      -2.220  19.181  -6.612  0.00  0.00      C1   C
ATOM   2167  N   ILE 6 281       1.323  18.002  -8.777  0.00  0.00      C1   N
ATOM   2168  CA  ILE 6 281       2.125  17.071  -9.543  0.00  0.00      C1   C
ATOM   2169  C   ILE 6 281       1.798  15.619  -9.106  0.00  0.00      C1   C
ATOM   2170  O   ILE 6 281       1.921  15.361  -7.936  0.00  0.00      C1   O
ATOM   2171  CB  ILE 6 281       3.614  17.441  -9.427  0.00  0.00      C1   C
ATOM   2172  CG1 ILE 6 281       3.646  18.917  -9.878  0.00  0.00      C1   C
ATOM   2173  CG2 ILE 6 281       4.378  16.489 -10.404  0.00  0.00      C1   C
ATOM   2174  CD1 ILE 6 281       5.145  19.377 -10.018  0.00  0.00      C1   C
ATOM   2175  N   LEU 6 282       1.446  14.738 -10.019  0.00  0.00      C1   N
ATOM   2176  CA  LEU 6 282       1.030  13.294  -9.758  0.00  0.00      C1   C
ATOM   2177  C   LEU 6 282       0.011  13.216  -8.521  0.00  0.00      C1   C
ATOM   2178  O   LEU 6 282       0.149  12.388  -7.616  0.00  0.00      C1   O
ATOM   2179  CB  LEU 6 282       2.271  12.450  -9.487  0.00  0.00      C1   C
ATOM   2180  CG  LEU 6 282       3.214  12.160 -10.691  0.00  0.00      C1   C
ATOM   2181  CD1 LEU 6 282       4.306  11.148 -10.178  0.00  0.00      C1   C
ATOM   2182  CD2 LEU 6 282       2.536  11.541 -11.932  0.00  0.00      C1   C
ATOM   2183  N   GLY 6 283      -1.035  14.055  -8.523  0.00  0.00      C1   N
ATOM   2184  CA  GLY 6 283      -1.949  14.254  -7.451  0.00  0.00      C1   C
ATOM   2185  C   GLY 6 283      -1.446  14.868  -6.178  0.00  0.00      C1   C
ATOM   2186  O   GLY 6 283      -2.348  15.108  -5.341  0.00  0.00      C1   O
ATOM   2187  N   SER 6 284      -0.192  15.209  -6.008  0.00  0.00      C1   N
ATOM   2188  CA  SER 6 284       0.342  15.749  -4.775  0.00  0.00      C1   C
ATOM   2189  C   SER 6 284       0.551  17.269  -4.953  0.00  0.00      C1   C
ATOM   2190  O   SER 6 284       0.758  17.717  -6.052  0.00  0.00      C1   O
ATOM   2191  CB  SER 6 284       1.773  15.258  -4.494  0.00  0.00      C1   C
ATOM   2192  OG  SER 6 284       2.327  15.692  -3.327  0.00  0.00      C1   O
ATOM   2193  N   ALA 6 285       0.469  17.946  -3.852  0.00  0.00      C1   N
ATOM   2194  CA  ALA 6 285       0.711  19.413  -3.778  0.00  0.00      C1   C
ATOM   2195  C   ALA 6 285       2.152  19.833  -3.238  0.00  0.00      C1   C
ATOM   2196  O   ALA 6 285       2.432  21.104  -3.047  0.00  0.00      C1   O
ATOM   2197  CB  ALA 6 285      -0.461  20.043  -3.013  0.00  0.00      C1   C
ATOM   2198  N   LEU 6 286       3.051  18.922  -2.874  0.00  0.00      C1   N
ATOM   2199  CA  LEU 6 286       4.406  19.175  -2.395  0.00  0.00      C1   C
ATOM   2200  C   LEU 6 286       5.489  18.473  -3.225  0.00  0.00      C1   C
ATOM   2201  O   LEU 6 286       5.082  17.749  -4.143  0.00  0.00      C1   O
ATOM   2202  CB  LEU 6 286       4.474  18.712  -0.900  0.00  0.00      C1   C
ATOM   2203  CG  LEU 6 286       3.558  19.292   0.174  0.00  0.00      C1   C
ATOM   2204  CD1 LEU 6 286       3.408  18.316   1.398  0.00  0.00      C1   C
ATOM   2205  CD2 LEU 6 286       4.063  20.574   0.747  0.00  0.00      C1   C
ATOM   2206  N   LEU 6 287       6.768  18.697  -2.995  0.00  0.00      C1   N
ATOM   2207  CA  LEU 6 287       7.823  17.944  -3.624  0.00  0.00      C1   C
ATOM   2208  C   LEU 6 287       8.216  16.637  -2.880  0.00  0.00      C1   C
ATOM   2209  O   LEU 6 287       8.514  16.679  -1.660  0.00  0.00      C1   O
ATOM   2210  CB  LEU 6 287       9.067  18.880  -3.727  0.00  0.00      C1   C
ATOM   2211  CG  LEU 6 287       9.025  20.178  -4.548  0.00  0.00      C1   C
ATOM   2212  CD1 LEU 6 287      10.387  20.856  -4.570  0.00  0.00      C1   C
ATOM   2213  CD2 LEU 6 287       8.645  20.078  -6.027  0.00  0.00      C1   C
ATOM   2214  N   GLU 6 288       8.053  15.562  -3.647  0.00  0.00      C1   N
ATOM   2215  CA  GLU 6 288       8.102  14.141  -3.133  0.00  0.00      C1   C
ATOM   2216  C   GLU 6 288       9.289  13.309  -3.577  0.00  0.00      C1   C
ATOM   2217  O   GLU 6 288       9.658  13.303  -4.715  0.00  0.00      C1   O
ATOM   2218  CB  GLU 6 288       6.724  13.409  -3.351  0.00  0.00      C1   C
ATOM   2219  CG  GLU 6 288       5.544  14.153  -2.840  0.00  0.00      C1   C
ATOM   2220  CD  GLU 6 288       4.353  13.241  -2.551  0.00  0.00      C1   C
ATOM   2221  OE1 GLU 6 288       4.276  12.201  -3.271  0.00  0.00      C1   O
ATOM   2222  OE2 GLU 6 288       3.463  13.681  -1.739  0.00  0.00      C1   O
ATOM   2223  N   ASP 6 289       9.900  12.697  -2.571  0.00  0.00      C1   N
ATOM   2224  CA  ASP 6 289      11.004  11.746  -2.580  0.00  0.00      C1   C
ATOM   2225  C   ASP 6 289      10.745  10.215  -2.242  0.00  0.00      C1   C
ATOM   2226  O   ASP 6 289      11.593   9.568  -1.580  0.00  0.00      C1   O
ATOM   2227  CB  ASP 6 289      12.246  12.323  -1.894  0.00  0.00      C1   C
ATOM   2228  CG  ASP 6 289      12.148  12.538  -0.371  0.00  0.00      C1   C
ATOM   2229  OD1 ASP 6 289      11.110  12.325   0.294  0.00  0.00      C1   O
ATOM   2230  OD2 ASP 6 289      13.173  12.876   0.235  0.00  0.00      C1   O
ATOM   2231  N   GLU 6 290       9.591   9.595  -2.510  0.00  0.00      C1   N
ATOM   2232  CA  GLU 6 290       9.159   8.310  -2.059  0.00  0.00      C1   C
ATOM   2233  C   GLU 6 290       9.595   7.041  -2.891  0.00  0.00      C1   C
ATOM   2234  O   GLU 6 290       9.279   5.945  -2.370  0.00  0.00      C1   O
ATOM   2235  CB  GLU 6 290       7.619   8.363  -1.900  0.00  0.00      C1   C
ATOM   2236  CG  GLU 6 290       7.177   9.308  -0.841  0.00  0.00      C1   C
ATOM   2237  CD  GLU 6 290       5.723   9.192  -0.347  0.00  0.00      C1   C
ATOM   2238  OE1 GLU 6 290       5.329  10.149   0.395  0.00  0.00      C1   O
ATOM   2239  OE2 GLU 6 290       5.015   8.187  -0.644  0.00  0.00      C1   O
ATOM   2240  N   PHE 6 291      10.196   7.233  -4.089  0.00  0.00      C1   N
ATOM   2241  CA  PHE 6 291      10.600   6.067  -4.802  0.00  0.00      C1   C
ATOM   2242  C   PHE 6 291      11.894   6.300  -5.586  0.00  0.00      C1   C
ATOM   2243  O   PHE 6 291      12.190   7.442  -6.017  0.00  0.00      C1   O
ATOM   2244  CB  PHE 6 291       9.513   5.521  -5.726  0.00  0.00      C1   C
ATOM   2245  CG  PHE 6 291       8.897   6.541  -6.687  0.00  0.00      C1   C
ATOM   2246  CD1 PHE 6 291       9.461   7.071  -7.859  0.00  0.00      C1   C
ATOM   2247  CD2 PHE 6 291       7.660   7.142  -6.275  0.00  0.00      C1   C
ATOM   2248  CE1 PHE 6 291       8.848   8.083  -8.604  0.00  0.00      C1   C
ATOM   2249  CE2 PHE 6 291       7.041   8.183  -6.998  0.00  0.00      C1   C
ATOM   2250  CZ  PHE 6 291       7.643   8.652  -8.174  0.00  0.00      C1   C
ATOM   2251  N   THR 6 292      12.662   5.222  -5.728  0.00  0.00      C1   N
ATOM   2252  CA  THR 6 292      13.893   5.348  -6.477  0.00  0.00      C1   C
ATOM   2253  C   THR 6 292      13.733   5.335  -7.985  0.00  0.00      C1   C
ATOM   2254  O   THR 6 292      12.776   4.658  -8.452  0.00  0.00      C1   O
ATOM   2255  CB  THR 6 292      14.973   4.378  -5.982  0.00  0.00      C1   C
ATOM   2256  OG1 THR 6 292      14.584   2.997  -6.114  0.00  0.00      C1   O
ATOM   2257  CG2 THR 6 292      15.446   4.621  -4.501  0.00  0.00      C1   C
ATOM   2258  N   PRO 6 293      14.714   5.816  -8.700  0.00  0.00      C1   N
ATOM   2259  CA  PRO 6 293      14.864   5.724 -10.137  0.00  0.00      C1   C
ATOM   2260  C   PRO 6 293      14.615   4.240 -10.588  0.00  0.00      C1   C
ATOM   2261  O   PRO 6 293      13.853   3.968 -11.544  0.00  0.00      C1   O
ATOM   2262  CB  PRO 6 293      16.243   6.235 -10.512  0.00  0.00      C1   C
ATOM   2263  CG  PRO 6 293      16.580   7.183  -9.311  0.00  0.00      C1   C
ATOM   2264  CD  PRO 6 293      15.754   6.719  -8.118  0.00  0.00      C1   C
ATOM   2265  N   PHE 6 294      15.164   3.272  -9.853  0.00  0.00      C1   N
ATOM   2266  CA  PHE 6 294      15.008   1.844 -10.041  0.00  0.00      C1   C
ATOM   2267  C   PHE 6 294      13.556   1.339 -10.104  0.00  0.00      C1   C
ATOM   2268  O   PHE 6 294      13.118   0.668 -10.989  0.00  0.00      C1   O
ATOM   2269  CB  PHE 6 294      15.892   1.116  -8.942  0.00  0.00      C1   C
ATOM   2270  CG  PHE 6 294      15.812  -0.372  -8.920  0.00  0.00      C1   C
ATOM   2271  CD1 PHE 6 294      15.628  -1.043  -7.714  0.00  0.00      C1   C
ATOM   2272  CD2 PHE 6 294      16.110  -1.167 -10.034  0.00  0.00      C1   C
ATOM   2273  CE1 PHE 6 294      15.603  -2.469  -7.651  0.00  0.00      C1   C
ATOM   2274  CE2 PHE 6 294      16.077  -2.512  -9.991  0.00  0.00      C1   C
ATOM   2275  CZ  PHE 6 294      15.766  -3.228  -8.811  0.00  0.00      C1   C
ATOM   2276  N   ASP 6 295      12.750   1.722  -9.141  0.00  0.00      C1   N
ATOM   2277  CA  ASP 6 295      11.299   1.440  -9.052  0.00  0.00      C1   C
ATOM   2278  C   ASP 6 295      10.596   1.936 -10.315  0.00  0.00      C1   C
ATOM   2279  O   ASP 6 295       9.743   1.180 -10.826  0.00  0.00      C1   O
ATOM   2280  CB  ASP 6 295      10.657   1.927  -7.778  0.00  0.00      C1   C
ATOM   2281  CG  ASP 6 295      11.320   1.681  -6.391  0.00  0.00      C1   C
ATOM   2282  OD1 ASP 6 295      11.236   0.526  -5.934  0.00  0.00      C1   O
ATOM   2283  OD2 ASP 6 295      11.884   2.605  -5.742  0.00  0.00      C1   O
ATOM   2284  N   VAL 6 296      10.784   3.170 -10.756  0.00  0.00      C1   N
ATOM   2285  CA  VAL 6 296      10.239   3.643 -12.013  0.00  0.00      C1   C
ATOM   2286  C   VAL 6 296      10.672   2.762 -13.165  0.00  0.00      C1   C
ATOM   2287  O   VAL 6 296       9.820   2.204 -13.843  0.00  0.00      C1   O
ATOM   2288  CB  VAL 6 296      10.633   5.074 -12.244  0.00  0.00      C1   C
ATOM   2289  CG1 VAL 6 296       9.802   5.450 -13.486  0.00  0.00      C1   C
ATOM   2290  CG2 VAL 6 296      10.528   5.989 -11.004  0.00  0.00      C1   C
ATOM   2291  N   VAL 6 297      11.990   2.657 -13.472  0.00  0.00      C1   N
ATOM   2292  CA  VAL 6 297      12.305   1.928 -14.731  0.00  0.00      C1   C
ATOM   2293  C   VAL 6 297      12.028   0.402 -14.743  0.00  0.00      C1   C
ATOM   2294  O   VAL 6 297      11.655  -0.184 -15.737  0.00  0.00      C1   O
ATOM   2295  CB  VAL 6 297      13.731   2.277 -15.139  0.00  0.00      C1   C
ATOM   2296  CG1 VAL 6 297      14.018   3.690 -15.621  0.00  0.00      C1   C
ATOM   2297  CG2 VAL 6 297      14.961   1.882 -14.206  0.00  0.00      C1   C
ATOM   2298  N   ARG 6 298      12.177  -0.206 -13.612  0.00  0.00      C1   N
ATOM   2299  CA  ARG 6 298      11.761  -1.593 -13.411  0.00  0.00      C1   C
ATOM   2300  C   ARG 6 298      10.273  -1.757 -13.670  0.00  0.00      C1   C
ATOM   2301  O   ARG 6 298       9.904  -2.748 -14.287  0.00  0.00      C1   O
ATOM   2302  CB  ARG 6 298      12.345  -2.155 -12.130  0.00  0.00      C1   C
ATOM   2303  CG  ARG 6 298      12.041  -3.639 -12.118  0.00  0.00      C1   C
ATOM   2304  CD  ARG 6 298      12.886  -4.301 -11.064  0.00  0.00      C1   C
ATOM   2305  NE  ARG 6 298      12.630  -3.829  -9.660  0.00  0.00      C1   N
ATOM   2306  CZ  ARG 6 298      12.747  -4.614  -8.583  0.00  0.00      C1   C
ATOM   2307  NH1 ARG 6 298      12.753  -4.169  -7.405  0.00  0.00      C1   N
ATOM   2308  NH2 ARG 6 298      12.979  -5.887  -8.636  0.00  0.00      C1   N
ATOM   2309  N   GLN 6 299       9.418  -0.819 -13.167  0.00  0.00      C1   N
ATOM   2310  CA  GLN 6 299       7.993  -0.899 -13.550  0.00  0.00      C1   C
ATOM   2311  C   GLN 6 299       7.616  -0.545 -14.975  0.00  0.00      C1   C
ATOM   2312  O   GLN 6 299       6.947  -1.356 -15.636  0.00  0.00      C1   O
ATOM   2313  CB  GLN 6 299       7.194  -0.106 -12.547  0.00  0.00      C1   C
ATOM   2314  CG  GLN 6 299       5.697  -0.312 -12.760  0.00  0.00      C1   C
ATOM   2315  CD  GLN 6 299       4.876   0.832 -12.070  0.00  0.00      C1   C
ATOM   2316  OE1 GLN 6 299       4.187   1.674 -12.604  0.00  0.00      C1   O
ATOM   2317  NE2 GLN 6 299       4.939   0.983 -10.744  0.00  0.00      C1   N
ATOM   2318  N   CYS 6 300       8.238   0.442 -15.633  0.00  0.00      C1   N
ATOM   2319  CA  CYS 6 300       8.158   0.879 -17.054  0.00  0.00      C1   C
ATOM   2320  C   CYS 6 300       8.363  -0.212 -18.085  0.00  0.00      C1   C
ATOM   2321  O   CYS 6 300       7.646  -0.223 -19.090  0.00  0.00      C1   O
ATOM   2322  CB  CYS 6 300       9.102   2.080 -17.303  0.00  0.00      C1   C
ATOM   2323  SG  CYS 6 300       8.402   3.493 -16.452  0.00  0.00      C1   S
ATOM   2324  N   SER 6 301       9.295  -1.156 -17.858  0.00  0.00      C1   N
ATOM   2325  CA  SER 6 301       9.458  -2.230 -18.838  0.00  0.00      C1   C
ATOM   2326  C   SER 6 301       8.596  -3.479 -18.556  0.00  0.00      C1   C
ATOM   2327  O   SER 6 301       8.254  -4.203 -19.530  0.00  0.00      C1   O
ATOM   2328  CB  SER 6 301      10.983  -2.656 -18.968  0.00  0.00      C1   C
ATOM   2329  OG  SER 6 301      11.440  -3.017 -17.664  0.00  0.00      C1   O
ATOM   2330  N   GLY 6 302       8.316  -3.841 -17.329  0.00  0.00      C1   N
ATOM   2331  CA  GLY 6 302       7.534  -4.827 -16.781  0.00  0.00      C1   C
ATOM   2332  C   GLY 6 302       7.946  -6.321 -16.968  0.00  0.00      C1   C
ATOM   2333  O   GLY 6 302       7.334  -7.257 -16.394  0.00  0.00      C1   O
ATOM   2334  N   VAL 6 303       8.962  -6.587 -17.854  0.00  0.00      C1   N
ATOM   2335  CA  VAL 6 303       9.466  -7.923 -18.110  0.00  0.00      C1   C
ATOM   2336  C   VAL 6 303       9.842  -8.813 -16.891  0.00  0.00      C1   C
ATOM   2337  O   VAL 6 303       9.667 -10.062 -16.971  0.00  0.00      C1   O
ATOM   2338  CB  VAL 6 303      10.659  -7.940 -19.049  0.00  0.00      C1   C
ATOM   2339  CG1 VAL 6 303      10.234  -7.427 -20.433  0.00  0.00      C1   C
ATOM   2340  CG2 VAL 6 303      11.760  -6.967 -18.537  0.00  0.00      C1   C
ATOM   2341  N   THR 6 304      10.201  -8.203 -15.766  0.00  0.00      C1   N
ATOM   2342  CA  THR 6 304      10.637  -8.759 -14.467  0.00  0.00      C1   C
ATOM   2343  C   THR 6 304       9.465  -9.359 -13.700  0.00  0.00      C1   C
ATOM   2344  O   THR 6 304       9.786 -10.259 -12.888  0.00  0.00      C1   O
ATOM   2345  CB  THR 6 304      11.458  -7.759 -13.670  0.00  0.00      C1   C
ATOM   2346  OG1 THR 6 304      10.768  -6.602 -13.403  0.00  0.00      C1   O
ATOM   2347  CG2 THR 6 304      12.890  -7.591 -14.209  0.00  0.00      C1   C
ATOM   2348  N   PHE 6 305       8.204  -8.972 -13.850  0.00  0.00      C1   N
ATOM   2349  CA  PHE 6 305       7.002  -9.458 -13.275  0.00  0.00      C1   C
ATOM   2350  CB  PHE 6 305       5.805  -8.616 -13.796  0.00  0.00      C1   C
ATOM   2351  CG  PHE 6 305       5.793  -7.175 -13.368  0.00  0.00      C1   C
ATOM   2352  CD1 PHE 6 305       6.184  -6.815 -12.087  0.00  0.00      C1   C
ATOM   2353  CE1 PHE 6 305       6.289  -5.467 -11.683  0.00  0.00      C1   C
ATOM   2354  CZ  PHE 6 305       6.005  -4.476 -12.568  0.00  0.00      C1   C
ATOM   2355  CE2 PHE 6 305       5.553  -4.816 -13.864  0.00  0.00      C1   C
ATOM   2356  CD2 PHE 6 305       5.504  -6.141 -14.254  0.00  0.00      C1   C
ATOM   2357  C   PHE 6 305       6.700 -11.012 -13.502  0.00  0.00      C1   C
ATOM   2358  O   PHE 6 305       5.911 -11.400 -14.350  0.00  0.00      C1   O
ATOM   2359  N   GLN 6 306       7.355 -11.836 -12.663  0.00  0.00      C1   N
ATOM   2360  CA  GLN 6 306       7.149 -13.321 -12.519  0.00  0.00      C1   C
ATOM   2361  CB  GLN 6 306       8.262 -13.948 -11.767  0.00  0.00      C1   C
ATOM   2362  CG  GLN 6 306       9.529 -13.923 -12.582  0.00  0.00      C1   C
ATOM   2363  CD  GLN 6 306       9.641 -15.034 -13.600  0.00  0.00      C1   C
ATOM   2364  OE1 GLN 6 306      10.084 -16.130 -13.350  0.00  0.00      C1   O
ATOM   2365  NE2 GLN 6 306       8.956 -14.782 -14.734  0.00  0.00      C1   N
ATOM   2366  C   GLN 6 306       5.953 -13.462 -11.613  0.00  0.00      C1   C
ATOM   2367  OXT GLN 6 306       5.230 -14.431 -11.903  0.00  0.00      C1   O
ATOM   2368  O   GLN 6 306       5.759 -12.707 -10.590  0.00  0.00      C1   O
END
ATOM      1  N   SER 6   1      -0.603   4.791 -20.029  0.00  0.00      C1   N
ATOM      2  CA  SER 6   1       0.618   4.261 -19.415  0.00  0.00      C1   C
ATOM      3  C   SER 6   1       1.086   5.098 -18.302  0.00  0.00      C1   C
ATOM      4  O   SER 6   1       0.678   6.270 -18.172  0.00  0.00      C1   O
ATOM      5  CB  SER 6   1       1.674   4.235 -20.577  0.00  0.00      C1   C
ATOM      6  OG  SER 6   1       1.135   3.389 -21.511  0.00  0.00      C1   O
ATOM      7  N   GLY 6   2       1.880   4.524 -17.428  0.00  0.00      C1   N
ATOM      8  CA  GLY 6   2       2.435   5.201 -16.312  0.00  0.00      C1   C
ATOM      9  C   GLY 6   2       3.284   4.370 -15.315  0.00  0.00      C1   C
ATOM     10  O   GLY 6   2       4.051   3.442 -15.582  0.00  0.00      C1   O
ATOM     11  N   PHE 6   3       3.144   4.860 -14.086  0.00  0.00      C1   N
ATOM     12  CA  PHE 6   3       3.726   4.406 -12.851  0.00  0.00      C1   C
ATOM     13  C   PHE 6   3       2.800   4.784 -11.726  0.00  0.00      C1   C
ATOM     14  O   PHE 6   3       2.285   5.920 -11.606  0.00  0.00      C1   O
ATOM     15  CB  PHE 6   3       5.131   5.050 -12.598  0.00  0.00      C1   C
ATOM     16  CG  PHE 6   3       5.531   4.897 -11.199  0.00  0.00      C1   C
ATOM     17  CD1 PHE 6   3       5.199   5.823 -10.150  0.00  0.00      C1   C
ATOM     18  CD2 PHE 6   3       6.393   3.902 -10.933  0.00  0.00      C1   C
ATOM     19  CE1 PHE 6   3       5.837   5.692  -8.879  0.00  0.00      C1   C
ATOM     20  CE2 PHE 6   3       6.921   3.649  -9.647  0.00  0.00      C1   C
ATOM     21  CZ  PHE 6   3       6.717   4.622  -8.638  0.00  0.00      C1   C
ATOM     22  N   ARG 6   4       2.520   3.843 -10.804  0.00  0.00      C1   N
ATOM     23  CA  ARG 6   4       1.917   4.119  -9.555  0.00  0.00      C1   C
ATOM     24  C   ARG 6   4       2.693   3.598  -8.363  0.00  0.00      C1   C
ATOM     25  O   ARG 6   4       3.268   2.490  -8.207  0.00  0.00      C1   O
ATOM     26  CB  ARG 6   4       0.424   3.613  -9.505  0.00  0.00      C1   C
ATOM     27  CG  ARG 6   4      -0.331   4.045  -8.302  0.00  0.00      C1   C
ATOM     28  CD  ARG 6   4      -1.660   3.384  -8.333  0.00  0.00      C1   C
ATOM     29  NE  ARG 6   4      -2.476   3.877  -7.215  0.00  0.00      C1   N
ATOM     30  CZ  ARG 6   4      -3.732   4.340  -7.169  0.00  0.00      C1   C
ATOM     31  NH1 ARG 6   4      -4.568   4.326  -8.139  0.00  0.00      C1   N
ATOM     32  NH2 ARG 6   4      -4.161   4.875  -6.051  0.00  0.00      C1   N
ATOM     33  N   LYS 6   5       2.872   4.484  -7.371  0.00  0.00      C1   N
ATOM     34  CA  LYS 6   5       3.356   4.210  -5.994  0.00  0.00      C1   C
ATOM     35  C   LYS 6   5       2.463   3.187  -5.345  0.00  0.00      C1   C
ATOM     36  O   LYS 6   5       1.359   3.502  -5.018  0.00  0.00      C1   O
ATOM     37  CB  LYS 6   5       3.633   5.517  -5.196  0.00  0.00      C1   C
ATOM     38  CG  LYS 6   5       4.519   5.239  -3.996  0.00  0.00      C1   C
ATOM     39  CD  LYS 6   5       4.743   6.523  -3.098  0.00  0.00      C1   C
ATOM     40  CE  LYS 6   5       3.473   7.260  -2.737  0.00  0.00      C1   C
ATOM     41  NZ  LYS 6   5       3.899   8.423  -1.910  0.00  0.00      C1   N
ATOM     42  N   MET 6   6       2.917   1.937  -5.211  0.00  0.00      C1   N
ATOM     43  CA  MET 6   6       2.248   0.816  -4.597  0.00  0.00      C1   C
ATOM     44  C   MET 6   6       3.263  -0.190  -3.992  0.00  0.00      C1   C
ATOM     45  O   MET 6   6       4.426  -0.177  -4.331  0.00  0.00      C1   O
ATOM     46  CB  MET 6   6       1.352   0.186  -5.707  0.00  0.00      C1   C
ATOM     47  CG  MET 6   6       1.989  -0.569  -6.861  0.00  0.00      C1   C
ATOM     48  SD  MET 6   6       0.742  -1.519  -7.746  0.00  0.00      C1   S
ATOM     49  CE  MET 6   6       1.806  -2.203  -9.129  0.00  0.00      C1   C
ATOM     50  N   ALA 6   7       2.805  -1.068  -3.131  0.00  0.00      C1   N
ATOM     51  CA  ALA 6   7       3.619  -2.094  -2.420  0.00  0.00      C1   C
ATOM     52  C   ALA 6   7       3.850  -3.427  -3.172  0.00  0.00      C1   C
ATOM     53  O   ALA 6   7       3.076  -3.676  -4.101  0.00  0.00      C1   O
ATOM     54  CB  ALA 6   7       3.013  -2.313  -1.007  0.00  0.00      C1   C
ATOM     55  N   PHE 6   8       4.840  -4.235  -2.769  0.00  0.00      C1   N
ATOM     56  CA  PHE 6   8       5.073  -5.590  -3.267  0.00  0.00      C1   C
ATOM     57  C   PHE 6   8       3.951  -6.504  -2.748  0.00  0.00      C1   C
ATOM     58  O   PHE 6   8       3.621  -6.481  -1.593  0.00  0.00      C1   O
ATOM     59  CB  PHE 6   8       6.531  -6.113  -3.070  0.00  0.00      C1   C
ATOM     60  CG  PHE 6   8       7.510  -5.646  -4.109  0.00  0.00      C1   C
ATOM     61  CD1 PHE 6   8       7.176  -5.927  -5.462  0.00  0.00      C1   C
ATOM     62  CD2 PHE 6   8       8.737  -5.071  -3.711  0.00  0.00      C1   C
ATOM     63  CE1 PHE 6   8       8.186  -5.863  -6.427  0.00  0.00      C1   C
ATOM     64  CE2 PHE 6   8       9.686  -4.783  -4.782  0.00  0.00      C1   C
ATOM     65  CZ  PHE 6   8       9.410  -5.255  -6.089  0.00  0.00      C1   C
ATOM     66  N   PRO 6   9       3.390  -7.351  -3.655  0.00  0.00      C1   N
ATOM     67  CA  PRO 6   9       2.543  -8.488  -3.284  0.00  0.00      C1   C
ATOM     68  C   PRO 6   9       3.089  -9.400  -2.192  0.00  0.00      C1   C
ATOM     69  O   PRO 6   9       4.055 -10.130  -2.351  0.00  0.00      C1   O
ATOM     70  CB  PRO 6   9       2.374  -9.254  -4.616  0.00  0.00      C1   C
ATOM     71  CG  PRO 6   9       2.313  -8.015  -5.625  0.00  0.00      C1   C
ATOM     72  CD  PRO 6   9       3.501  -7.148  -5.096  0.00  0.00      C1   C
ATOM     73  N   SER 6  10       2.562  -9.247  -1.022  0.00  0.00      C1   N
ATOM     74  CA  SER 6  10       3.049  -9.706   0.223  0.00  0.00      C1   C
ATOM     75  C   SER 6  10       2.970 -11.180   0.531  0.00  0.00      C1   C
ATOM     76  O   SER 6  10       3.531 -11.655   1.505  0.00  0.00      C1   O
ATOM     77  CB  SER 6  10       2.330  -8.904   1.342  0.00  0.00      C1   C
ATOM     78  OG  SER 6  10       0.941  -9.110   1.377  0.00  0.00      C1   O
ATOM     79  N   GLY 6  11       2.100 -11.931  -0.267  0.00  0.00      C1   N
ATOM     80  CA  GLY 6  11       1.643 -13.271   0.217  0.00  0.00      C1   C
ATOM     81  C   GLY 6  11       2.765 -14.266   0.513  0.00  0.00      C1   C
ATOM     82  O   GLY 6  11       2.630 -14.973   1.523  0.00  0.00      C1   O
ATOM     83  N   LYS 6  12       3.819 -14.345  -0.302  0.00  0.00      C1   N
ATOM     84  CA  LYS 6  12       5.090 -15.060   0.041  0.00  0.00      C1   C
ATOM     85  C   LYS 6  12       5.638 -14.818   1.520  0.00  0.00      C1   C
ATOM     86  O   LYS 6  12       6.463 -15.627   1.961  0.00  0.00      C1   O
ATOM     87  CB  LYS 6  12       6.199 -14.705  -0.985  0.00  0.00      C1   C
ATOM     88  CG  LYS 6  12       5.894 -15.449  -2.334  0.00  0.00      C1   C
ATOM     89  CD  LYS 6  12       6.891 -15.077  -3.425  0.00  0.00      C1   C
ATOM     90  CE  LYS 6  12       7.068 -16.116  -4.428  0.00  0.00      C1   C
ATOM     91  NZ  LYS 6  12       5.764 -16.436  -5.059  0.00  0.00      C1   N
ATOM     92  N   VAL 6  13       5.175 -13.845   2.295  0.00  0.00      C1   N
ATOM     93  CA  VAL 6  13       5.799 -13.569   3.611  0.00  0.00      C1   C
ATOM     94  C   VAL 6  13       4.715 -13.807   4.694  0.00  0.00      C1   C
ATOM     95  O   VAL 6  13       5.079 -13.882   5.895  0.00  0.00      C1   O
ATOM     96  CB  VAL 6  13       6.308 -12.075   3.715  0.00  0.00      C1   C
ATOM     97  CG1 VAL 6  13       7.012 -11.695   5.023  0.00  0.00      C1   C
ATOM     98  CG2 VAL 6  13       7.286 -11.741   2.632  0.00  0.00      C1   C
ATOM     99  N   GLU 6  14       3.450 -13.967   4.456  0.00  0.00      C1   N
ATOM    100  CA  GLU 6  14       2.376 -13.983   5.455  0.00  0.00      C1   C
ATOM    101  C   GLU 6  14       2.373 -15.289   6.234  0.00  0.00      C1   C
ATOM    102  O   GLU 6  14       2.283 -15.208   7.431  0.00  0.00      C1   O
ATOM    103  CB  GLU 6  14       1.025 -13.656   4.666  0.00  0.00      C1   C
ATOM    104  CG  GLU 6  14       1.027 -12.449   3.717  0.00  0.00      C1   C
ATOM    105  CD  GLU 6  14      -0.280 -12.224   3.097  0.00  0.00      C1   C
ATOM    106  OE1 GLU 6  14      -0.346 -11.343   2.181  0.00  0.00      C1   O
ATOM    107  OE2 GLU 6  14      -1.269 -12.959   3.338  0.00  0.00      C1   O
ATOM    108  N   GLY 6  15       2.646 -16.492   5.717  0.00  0.00      C1   N
ATOM    109  CA  GLY 6  15       2.799 -17.810   6.282  0.00  0.00      C1   C
ATOM    110  C   GLY 6  15       4.204 -18.038   6.928  0.00  0.00      C1   C
ATOM    111  O   GLY 6  15       4.325 -18.974   7.715  0.00  0.00      C1   O
ATOM    112  N   CYS 6  16       5.129 -17.103   6.695  0.00  0.00      C1   N
ATOM    113  CA  CYS 6  16       6.346 -16.850   7.674  0.00  0.00      C1   C
ATOM    114  C   CYS 6  16       5.995 -16.083   8.945  0.00  0.00      C1   C
ATOM    115  O   CYS 6  16       6.778 -16.188   9.897  0.00  0.00      C1   O
ATOM    116  CB  CYS 6  16       7.505 -16.246   6.916  0.00  0.00      C1   C
ATOM    117  SG  CYS 6  16       7.932 -17.220   5.381  0.00  0.00      C1   S
ATOM    118  N   MET 6  17       4.921 -15.322   8.940  0.00  0.00      C1   N
ATOM    119  CA  MET 6  17       4.489 -14.453  10.042  0.00  0.00      C1   C
ATOM    120  C   MET 6  17       3.737 -15.171  11.208  0.00  0.00      C1   C
ATOM    121  O   MET 6  17       2.644 -15.707  11.022  0.00  0.00      C1   O
ATOM    122  CB  MET 6  17       3.931 -13.077   9.633  0.00  0.00      C1   C
ATOM    123  CG  MET 6  17       5.015 -12.131   9.118  0.00  0.00      C1   C
ATOM    124  SD  MET 6  17       6.539 -12.003  10.027  0.00  0.00      C1   S
ATOM    125  CE  MET 6  17       5.867 -11.163  11.515  0.00  0.00      C1   C
ATOM    126  N   VAL 6  18       4.404 -15.206  12.354  0.00  0.00      C1   N
ATOM    127  CA  VAL 6  18       3.956 -15.905  13.527  0.00  0.00      C1   C
ATOM    128  C   VAL 6  18       3.846 -15.029  14.773  0.00  0.00      C1   C
ATOM    129  O   VAL 6  18       4.395 -13.941  14.921  0.00  0.00      C1   O
ATOM    130  CB  VAL 6  18       4.896 -17.136  13.787  0.00  0.00      C1   C
ATOM    131  CG1 VAL 6  18       4.883 -18.077  12.612  0.00  0.00      C1   C
ATOM    132  CG2 VAL 6  18       6.396 -16.782  14.143  0.00  0.00      C1   C
ATOM    133  N   GLN 6  19       3.147 -15.507  15.759  0.00  0.00      C1   N
ATOM    134  CA  GLN 6  19       3.135 -14.951  17.127  0.00  0.00      C1   C
ATOM    135  C   GLN 6  19       4.279 -15.436  17.971  0.00  0.00      C1   C
ATOM    136  O   GLN 6  19       4.550 -16.638  18.111  0.00  0.00      C1   O
ATOM    137  CB  GLN 6  19       1.830 -15.440  17.678  0.00  0.00      C1   C
ATOM    138  CG  GLN 6  19       1.404 -14.834  18.982  0.00  0.00      C1   C
ATOM    139  CD  GLN 6  19       0.256 -15.649  19.642  0.00  0.00      C1   C
ATOM    140  NE2 GLN 6  19       0.552 -16.575  20.587  0.00  0.00      C1   N
ATOM    141  OE1 GLN 6  19      -0.963 -15.570  19.355  0.00  0.00      C1   O
ATOM    142  N   VAL 6  20       4.923 -14.554  18.666  0.00  0.00      C1   N
ATOM    143  CA  VAL 6  20       5.950 -14.990  19.665  0.00  0.00      C1   C
ATOM    144  C   VAL 6  20       5.670 -14.345  21.041  0.00  0.00      C1   C
ATOM    145  O   VAL 6  20       5.618 -13.173  21.210  0.00  0.00      C1   O
ATOM    146  CB  VAL 6  20       7.387 -14.773  19.146  0.00  0.00      C1   C
ATOM    147  CG1 VAL 6  20       8.420 -15.347  20.127  0.00  0.00      C1   C
ATOM    148  CG2 VAL 6  20       7.518 -15.332  17.684  0.00  0.00      C1   C
ATOM    149  N   THR 6  21       5.457 -15.157  22.074  0.00  0.00      C1   N
ATOM    150  CA  THR 6  21       5.081 -14.690  23.393  0.00  0.00      C1   C
ATOM    151  C   THR 6  21       6.220 -14.880  24.414  0.00  0.00      C1   C
ATOM    152  O   THR 6  21       6.638 -16.031  24.727  0.00  0.00      C1   O
ATOM    153  CB  THR 6  21       3.752 -15.347  23.833  0.00  0.00      C1   C
ATOM    154  OG1 THR 6  21       2.780 -15.439  22.747  0.00  0.00      C1   O
ATOM    155  CG2 THR 6  21       3.085 -14.600  24.951  0.00  0.00      C1   C
ATOM    156  N   CYS 6  22       6.650 -13.764  24.939  0.00  0.00      C1   N
ATOM    157  CA  CYS 6  22       7.689 -13.674  25.976  0.00  0.00      C1   C
ATOM    158  C   CYS 6  22       7.282 -12.742  27.133  0.00  0.00      C1   C
ATOM    159  O   CYS 6  22       7.197 -11.490  27.071  0.00  0.00      C1   O
ATOM    160  CB  CYS 6  22       9.002 -13.221  25.312  0.00  0.00      C1   C
ATOM    161  SG  CYS 6  22       9.835 -14.582  24.388  0.00  0.00      C1   S
ATOM    162  N   GLY 6  23       7.165 -13.374  28.287  0.00  0.00      C1   N
ATOM    163  CA  GLY 6  23       6.507 -12.705  29.461  0.00  0.00      C1   C
ATOM    164  C   GLY 6  23       5.025 -12.373  29.163  0.00  0.00      C1   C
ATOM    165  O   GLY 6  23       4.265 -13.202  28.618  0.00  0.00      C1   O
ATOM    166  N   THR 6  24       4.699 -11.153  29.529  0.00  0.00      C1   N
ATOM    167  CA  THR 6  24       3.337 -10.543  29.184  0.00  0.00      C1   C
ATOM    168  C   THR 6  24       3.482  -9.836  27.819  0.00  0.00      C1   C
ATOM    169  O   THR 6  24       2.565  -9.111  27.439  0.00  0.00      C1   O
ATOM    170  CB  THR 6  24       2.803  -9.665  30.329  0.00  0.00      C1   C
ATOM    171  OG1 THR 6  24       3.848  -8.759  30.641  0.00  0.00      C1   O
ATOM    172  CG2 THR 6  24       2.311 -10.370  31.597  0.00  0.00      C1   C
ATOM    173  N   THR 6  25       4.533 -10.018  27.016  0.00  0.00      C1   N
ATOM    174  CA  THR 6  25       4.564  -9.242  25.783  0.00  0.00      C1   C
ATOM    175  C   THR 6  25       4.391 -10.216  24.603  0.00  0.00      C1   C
ATOM    176  O   THR 6  25       4.979 -11.296  24.590  0.00  0.00      C1   O
ATOM    177  CB  THR 6  25       5.912  -8.440  25.735  0.00  0.00      C1   C
ATOM    178  OG1 THR 6  25       5.976  -7.348  26.681  0.00  0.00      C1   O
ATOM    179  CG2 THR 6  25       5.983  -7.583  24.405  0.00  0.00      C1   C
ATOM    180  N   THR 6  26       3.633  -9.748  23.651  0.00  0.00      C1   N
ATOM    181  CA  THR 6  26       3.509 -10.541  22.418  0.00  0.00      C1   C
ATOM    182  C   THR 6  26       4.185  -9.737  21.268  0.00  0.00      C1   C
ATOM    183  O   THR 6  26       3.765  -8.653  20.940  0.00  0.00      C1   O
ATOM    184  CB  THR 6  26       2.062 -10.967  22.108  0.00  0.00      C1   C
ATOM    185  OG1 THR 6  26       1.587 -11.754  23.172  0.00  0.00      C1   O
ATOM    186  CG2 THR 6  26       2.094 -11.841  20.888  0.00  0.00      C1   C
ATOM    187  N   LEU 6  27       5.245 -10.359  20.773  0.00  0.00      C1   N
ATOM    188  CA  LEU 6  27       5.929  -9.983  19.536  0.00  0.00      C1   C
ATOM    189  C   LEU 6  27       5.191 -10.516  18.224  0.00  0.00      C1   C
ATOM    190  O   LEU 6  27       4.434 -11.515  18.199  0.00  0.00      C1   O
ATOM    191  CB  LEU 6  27       7.335 -10.309  19.591  0.00  0.00      C1   C
ATOM    192  CG  LEU 6  27       8.044  -9.404  20.703  0.00  0.00      C1   C
ATOM    193  CD1 LEU 6  27       9.489  -9.863  20.775  0.00  0.00      C1   C
ATOM    194  CD2 LEU 6  27       8.051  -7.886  20.477  0.00  0.00      C1   C
ATOM    195  N   ASN 6  28       5.451  -9.785  17.088  0.00  0.00      C1   N
ATOM    196  CA  ASN 6  28       5.462 -10.473  15.800  0.00  0.00      C1   C
ATOM    197  C   ASN 6  28       6.873 -11.035  15.474  0.00  0.00      C1   C
ATOM    198  O   ASN 6  28       7.870 -10.369  15.791  0.00  0.00      C1   O
ATOM    199  CB  ASN 6  28       4.746  -9.580  14.709  0.00  0.00      C1   C
ATOM    200  CG  ASN 6  28       3.440  -9.031  15.184  0.00  0.00      C1   C
ATOM    201  OD1 ASN 6  28       2.514  -9.784  15.328  0.00  0.00      C1   O
ATOM    202  ND2 ASN 6  28       3.369  -7.772  15.496  0.00  0.00      C1   N
ATOM    203  N   GLY 6  29       6.901 -12.172  14.744  0.00  0.00      C1   N
ATOM    204  CA  GLY 6  29       8.146 -12.862  14.485  0.00  0.00      C1   C
ATOM    205  C   GLY 6  29       8.139 -13.566  13.135  0.00  0.00      C1   C
ATOM    206  O   GLY 6  29       7.062 -13.959  12.648  0.00  0.00      C1   O
ATOM    207  N   LEU 6  30       9.340 -13.657  12.573  0.00  0.00      C1   N
ATOM    208  CA  LEU 6  30       9.547 -14.183  11.263  0.00  0.00      C1   C
ATOM    209  C   LEU 6  30      10.099 -15.701  11.230  0.00  0.00      C1   C
ATOM    210  O   LEU 6  30      11.236 -15.932  11.695  0.00  0.00      C1   O
ATOM    211  CB  LEU 6  30      10.456 -13.188  10.393  0.00  0.00      C1   C
ATOM    212  CG  LEU 6  30      10.467 -13.622   8.926  0.00  0.00      C1   C
ATOM    213  CD1 LEU 6  30       9.159 -13.552   8.169  0.00  0.00      C1   C
ATOM    214  CD2 LEU 6  30      11.621 -12.991   8.127  0.00  0.00      C1   C
ATOM    215  N   TRP 6  31       9.305 -16.621  10.826  0.00  0.00      C1   N
ATOM    216  CA  TRP 6  31       9.610 -18.057  10.651  0.00  0.00      C1   C
ATOM    217  C   TRP 6  31      10.207 -18.332   9.213  0.00  0.00      C1   C
ATOM    218  O   TRP 6  31       9.455 -18.736   8.308  0.00  0.00      C1   O
ATOM    219  CB  TRP 6  31       8.330 -18.954  10.855  0.00  0.00      C1   C
ATOM    220  CG  TRP 6  31       8.485 -20.380  11.180  0.00  0.00      C1   C
ATOM    221  CD1 TRP 6  31       9.636 -21.060  11.356  0.00  0.00      C1   C
ATOM    222  CD2 TRP 6  31       7.471 -21.422  11.178  0.00  0.00      C1   C
ATOM    223  NE1 TRP 6  31       9.424 -22.369  11.627  0.00  0.00      C1   N
ATOM    224  CE2 TRP 6  31       8.086 -22.716  11.304  0.00  0.00      C1   C
ATOM    225  CE3 TRP 6  31       6.065 -21.394  10.923  0.00  0.00      C1   C
ATOM    226  CZ2 TRP 6  31       7.383 -23.878  11.178  0.00  0.00      C1   C
ATOM    227  CZ3 TRP 6  31       5.293 -22.588  10.761  0.00  0.00      C1   C
ATOM    228  CH2 TRP 6  31       6.002 -23.838  10.906  0.00  0.00      C1   C
ATOM    229  N   LEU 6  32      11.562 -18.300   9.162  0.00  0.00      C1   N
ATOM    230  CA  LEU 6  32      12.331 -18.644   7.938  0.00  0.00      C1   C
ATOM    231  C   LEU 6  32      13.088 -19.992   8.126  0.00  0.00      C1   C
ATOM    232  O   LEU 6  32      14.003 -20.070   8.893  0.00  0.00      C1   O
ATOM    233  CB  LEU 6  32      13.290 -17.554   7.481  0.00  0.00      C1   C
ATOM    234  CG  LEU 6  32      12.629 -16.287   7.021  0.00  0.00      C1   C
ATOM    235  CD1 LEU 6  32      13.586 -15.286   6.387  0.00  0.00      C1   C
ATOM    236  CD2 LEU 6  32      11.480 -16.535   6.037  0.00  0.00      C1   C
ATOM    237  N   ASP 6  33      12.571 -20.985   7.443  0.00  0.00      C1   N
ATOM    238  CA  ASP 6  33      12.868 -22.407   7.565  0.00  0.00      C1   C
ATOM    239  C   ASP 6  33      12.680 -22.792   8.998  0.00  0.00      C1   C
ATOM    240  O   ASP 6  33      11.613 -22.658   9.584  0.00  0.00      C1   O
ATOM    241  CB  ASP 6  33      14.241 -22.729   6.950  0.00  0.00      C1   C
ATOM    242  CG  ASP 6  33      14.633 -22.264   5.542  0.00  0.00      C1   C
ATOM    243  OD1 ASP 6  33      13.771 -22.270   4.605  0.00  0.00      C1   O
ATOM    244  OD2 ASP 6  33      15.805 -21.907   5.388  0.00  0.00      C1   O
ATOM    245  N   ASP 6  34      13.695 -23.330   9.678  0.00  0.00      C1   N
ATOM    246  CA  ASP 6  34      13.660 -23.736  11.115  0.00  0.00      C1   C
ATOM    247  C   ASP 6  34      14.152 -22.724  12.091  0.00  0.00      C1   C
ATOM    248  O   ASP 6  34      14.442 -22.990  13.242  0.00  0.00      C1   O
ATOM    249  CB  ASP 6  34      14.247 -25.133  11.260  0.00  0.00      C1   C
ATOM    250  CG  ASP 6  34      15.670 -25.512  10.735  0.00  0.00      C1   C
ATOM    251  OD1 ASP 6  34      16.525 -26.005  11.489  0.00  0.00      C1   O
ATOM    252  OD2 ASP 6  34      15.867 -25.432   9.492  0.00  0.00      C1   O
ATOM    253  N   VAL 6  35      14.034 -21.432  11.737  0.00  0.00      C1   N
ATOM    254  CA  VAL 6  35      14.390 -20.447  12.686  0.00  0.00      C1   C
ATOM    255  C   VAL 6  35      13.277 -19.381  12.772  0.00  0.00      C1   C
ATOM    256  O   VAL 6  35      12.624 -19.037  11.779  0.00  0.00      C1   O
ATOM    257  CB  VAL 6  35      15.676 -19.741  12.276  0.00  0.00      C1   C
ATOM    258  CG1 VAL 6  35      16.237 -18.986  13.521  0.00  0.00      C1   C
ATOM    259  CG2 VAL 6  35      16.871 -20.661  11.749  0.00  0.00      C1   C
ATOM    260  N   VAL 6  36      12.996 -18.892  13.980  0.00  0.00      C1   N
ATOM    261  CA  VAL 6  36      12.053 -17.781  14.114  0.00  0.00      C1   C
ATOM    262  C   VAL 6  36      12.792 -16.583  14.744  0.00  0.00      C1   C
ATOM    263  O   VAL 6  36      13.572 -16.669  15.694  0.00  0.00      C1   O
ATOM    264  CB  VAL 6  36      10.803 -18.239  14.944  0.00  0.00      C1   C
ATOM    265  CG1 VAL 6  36       9.831 -17.095  15.498  0.00  0.00      C1   C
ATOM    266  CG2 VAL 6  36       9.937 -19.247  14.157  0.00  0.00      C1   C
ATOM    267  N   TYR 6  37      12.652 -15.417  14.090  0.00  0.00      C1   N
ATOM    268  CA  TYR 6  37      13.378 -14.191  14.216  0.00  0.00      C1   C
ATOM    269  C   TYR 6  37      12.477 -13.145  14.921  0.00  0.00      C1   C
ATOM    270  O   TYR 6  37      11.309 -13.014  14.567  0.00  0.00      C1   O
ATOM    271  CB  TYR 6  37      13.994 -13.595  12.875  0.00  0.00      C1   C
ATOM    272  CG  TYR 6  37      14.978 -14.527  12.226  0.00  0.00      C1   C
ATOM    273  CD1 TYR 6  37      14.652 -15.381  11.171  0.00  0.00      C1   C
ATOM    274  CD2 TYR 6  37      16.303 -14.518  12.707  0.00  0.00      C1   C
ATOM    275  CE1 TYR 6  37      15.567 -16.281  10.698  0.00  0.00      C1   C
ATOM    276  CE2 TYR 6  37      17.256 -15.352  12.082  0.00  0.00      C1   C
ATOM    277  CZ  TYR 6  37      16.886 -16.304  11.111  0.00  0.00      C1   C
ATOM    278  OH  TYR 6  37      17.710 -17.297  10.667  0.00  0.00      C1   O
ATOM    279  N   CYS 6  38      13.032 -12.425  15.836  0.00  0.00      C1   N
ATOM    280  CA  CYS 6  38      12.322 -11.388  16.636  0.00  0.00      C1   C
ATOM    281  C   CYS 6  38      13.230 -10.321  17.315  0.00  0.00      C1   C
ATOM    282  O   CYS 6  38      14.389 -10.544  17.478  0.00  0.00      C1   O
ATOM    283  CB  CYS 6  38      11.681 -12.088  17.872  0.00  0.00      C1   C
ATOM    284  SG  CYS 6  38      10.073 -12.740  17.399  0.00  0.00      C1   S
ATOM    285  N   PRO 6  39      12.582  -9.247  17.810  0.00  0.00      C1   N
ATOM    286  CA  PRO 6  39      13.240  -8.243  18.626  0.00  0.00      C1   C
ATOM    287  C   PRO 6  39      13.605  -8.713  20.071  0.00  0.00      C1   C
ATOM    288  O   PRO 6  39      12.773  -9.280  20.786  0.00  0.00      C1   O
ATOM    289  CB  PRO 6  39      12.295  -7.059  18.658  0.00  0.00      C1   C
ATOM    290  CG  PRO 6  39      11.606  -7.238  17.264  0.00  0.00      C1   C
ATOM    291  CD  PRO 6  39      11.388  -8.705  17.192  0.00  0.00      C1   C
ATOM    292  N   ARG 6  40      14.856  -8.591  20.519  0.00  0.00      C1   N
ATOM    293  CA  ARG 6  40      15.324  -9.082  21.763  0.00  0.00      C1   C
ATOM    294  C   ARG 6  40      14.777  -8.290  22.938  0.00  0.00      C1   C
ATOM    295  O   ARG 6  40      14.755  -8.904  24.056  0.00  0.00      C1   O
ATOM    296  CB  ARG 6  40      16.814  -9.239  21.760  0.00  0.00      C1   C
ATOM    297  CG  ARG 6  40      17.606  -7.873  21.869  0.00  0.00      C1   C
ATOM    298  CD  ARG 6  40      19.055  -8.055  21.937  0.00  0.00      C1   C
ATOM    299  NE  ARG 6  40      19.739  -6.678  22.014  0.00  0.00      C1   N
ATOM    300  CZ  ARG 6  40      20.940  -6.416  22.550  0.00  0.00      C1   C
ATOM    301  NH1 ARG 6  40      21.782  -7.313  22.904  0.00  0.00      C1   N
ATOM    302  NH2 ARG 6  40      21.302  -5.210  22.534  0.00  0.00      C1   N
ATOM    303  N   HIS 6  41      14.420  -7.011  22.792  0.00  0.00      C1   N
ATOM    304  CA  HIS 6  41      14.153  -6.021  23.845  0.00  0.00      C1   C
ATOM    305  C   HIS 6  41      13.444  -6.590  25.033  0.00  0.00      C1   C
ATOM    306  O   HIS 6  41      14.074  -6.466  26.125  0.00  0.00      C1   O
ATOM    307  CB  HIS 6  41      13.679  -4.696  23.281  0.00  0.00      C1   C
ATOM    308  CG  HIS 6  41      12.438  -4.662  22.404  0.00  0.00      C1   C
ATOM    309  ND1 HIS 6  41      11.236  -5.336  22.677  0.00  0.00      C1   N
ATOM    310  CD2 HIS 6  41      12.385  -4.161  21.165  0.00  0.00      C1   C
ATOM    311  CE1 HIS 6  41      10.467  -5.217  21.585  0.00  0.00      C1   C
ATOM    312  NE2 HIS 6  41      11.138  -4.498  20.671  0.00  0.00      C1   N
ATOM    313  N   VAL 6  42      12.341  -7.316  24.840  0.00  0.00      C1   N
ATOM    314  CA  VAL 6  42      11.457  -8.015  25.740  0.00  0.00      C1   C
ATOM    315  C   VAL 6  42      12.184  -8.773  26.843  0.00  0.00      C1   C
ATOM    316  O   VAL 6  42      11.536  -8.895  27.904  0.00  0.00      C1   O
ATOM    317  CB  VAL 6  42      10.520  -9.053  24.958  0.00  0.00      C1   C
ATOM    318  CG1 VAL 6  42       9.305  -8.409  24.259  0.00  0.00      C1   C
ATOM    319  CG2 VAL 6  42      11.265 -10.069  23.996  0.00  0.00      C1   C
ATOM    320  N   ILE 6  43      13.440  -9.295  26.671  0.00  0.00      C1   N
ATOM    321  CA  ILE 6  43      14.103  -9.997  27.774  0.00  0.00      C1   C
ATOM    322  C   ILE 6  43      14.591  -9.071  28.878  0.00  0.00      C1   C
ATOM    323  O   ILE 6  43      14.603  -9.546  30.012  0.00  0.00      C1   O
ATOM    324  CB  ILE 6  43      15.177 -11.016  27.285  0.00  0.00      C1   C
ATOM    325  CG1 ILE 6  43      16.562 -10.460  26.806  0.00  0.00      C1   C
ATOM    326  CG2 ILE 6  43      14.586 -12.036  26.265  0.00  0.00      C1   C
ATOM    327  CD1 ILE 6  43      17.657 -11.431  26.489  0.00  0.00      C1   C
[truncated: 9,889,196 more chars]
