# Supplementary material for: Candidate Binding Sites for Allosteric Inhibition of the SARS-CoV-2 Main Protease from the Analysis of Large-Scale Molecular Dynamics Simulations
Source: J Phys Chem Lett. 2020 Dec 11;12(1):65–72. doi: 10.1021/acs.jpclett.0c03182 (PMC7755075; doi:10.1021/acs.jpclett.0c03182)
Supplement: Supplementary file 2 — jz0c03182_si_002.zip [file jz0c03182_si_002.zip › core_sets/m1_cset-4.pdb]

ATOM      1  N   SER 6   1       1.490   4.165 -20.792  0.00  0.00      C1   N
ATOM      2  CA  SER 6   1       2.235   3.747 -19.637  0.00  0.00      C1   C
ATOM      3  C   SER 6   1       1.886   4.642 -18.481  0.00  0.00      C1   C
ATOM      4  O   SER 6   1       1.572   5.795 -18.673  0.00  0.00      C1   O
ATOM      5  CB  SER 6   1       3.677   3.596 -19.787  0.00  0.00      C1   C
ATOM      6  OG  SER 6   1       4.303   4.821 -20.266  0.00  0.00      C1   O
ATOM      7  N   GLY 6   2       2.018   4.113 -17.257  0.00  0.00      C1   N
ATOM      8  CA  GLY 6   2       1.979   4.707 -15.907  0.00  0.00      C1   C
ATOM      9  C   GLY 6   2       3.239   4.272 -15.042  0.00  0.00      C1   C
ATOM     10  O   GLY 6   2       4.203   3.635 -15.422  0.00  0.00      C1   O
ATOM     11  N   PHE 6   3       3.053   4.687 -13.761  0.00  0.00      C1   N
ATOM     12  CA  PHE 6   3       3.749   4.123 -12.592  0.00  0.00      C1   C
ATOM     13  C   PHE 6   3       3.029   4.494 -11.349  0.00  0.00      C1   C
ATOM     14  O   PHE 6   3       2.863   5.650 -11.065  0.00  0.00      C1   O
ATOM     15  CB  PHE 6   3       5.180   4.700 -12.501  0.00  0.00      C1   C
ATOM     16  CG  PHE 6   3       5.913   4.347 -11.218  0.00  0.00      C1   C
ATOM     17  CD1 PHE 6   3       6.123   5.272 -10.192  0.00  0.00      C1   C
ATOM     18  CD2 PHE 6   3       6.417   3.062 -11.046  0.00  0.00      C1   C
ATOM     19  CE1 PHE 6   3       6.541   4.878  -8.899  0.00  0.00      C1   C
ATOM     20  CE2 PHE 6   3       6.891   2.643  -9.777  0.00  0.00      C1   C
ATOM     21  CZ  PHE 6   3       6.896   3.545  -8.689  0.00  0.00      C1   C
ATOM     22  N   ARG 6   4       2.599   3.570 -10.520  0.00  0.00      C1   N
ATOM     23  CA  ARG 6   4       1.889   3.920  -9.272  0.00  0.00      C1   C
ATOM     24  C   ARG 6   4       2.754   3.274  -8.101  0.00  0.00      C1   C
ATOM     25  O   ARG 6   4       3.117   2.066  -8.033  0.00  0.00      C1   O
ATOM     26  CB  ARG 6   4       0.495   3.273  -9.287  0.00  0.00      C1   C
ATOM     27  CG  ARG 6   4      -0.140   3.395  -7.957  0.00  0.00      C1   C
ATOM     28  CD  ARG 6   4      -1.564   2.754  -7.913  0.00  0.00      C1   C
ATOM     29  NE  ARG 6   4      -2.610   3.586  -8.556  0.00  0.00      C1   N
ATOM     30  CZ  ARG 6   4      -3.637   4.080  -7.940  0.00  0.00      C1   C
ATOM     31  NH1 ARG 6   4      -3.627   4.313  -6.660  0.00  0.00      C1   N
ATOM     32  NH2 ARG 6   4      -4.760   4.397  -8.551  0.00  0.00      C1   N
ATOM     33  N   LYS 6   5       2.936   4.120  -7.070  0.00  0.00      C1   N
ATOM     34  CA  LYS 6   5       3.424   3.787  -5.755  0.00  0.00      C1   C
ATOM     35  C   LYS 6   5       2.594   2.654  -5.099  0.00  0.00      C1   C
ATOM     36  O   LYS 6   5       1.364   2.772  -4.821  0.00  0.00      C1   O
ATOM     37  CB  LYS 6   5       3.847   4.945  -4.936  0.00  0.00      C1   C
ATOM     38  CG  LYS 6   5       2.815   5.627  -4.140  0.00  0.00      C1   C
ATOM     39  CD  LYS 6   5       3.445   6.807  -3.395  0.00  0.00      C1   C
ATOM     40  CE  LYS 6   5       2.350   7.665  -2.815  0.00  0.00      C1   C
ATOM     41  NZ  LYS 6   5       2.855   8.881  -2.121  0.00  0.00      C1   N
ATOM     42  N   MET 6   6       3.182   1.484  -4.840  0.00  0.00      C1   N
ATOM     43  CA  MET 6   6       2.484   0.273  -4.246  0.00  0.00      C1   C
ATOM     44  C   MET 6   6       3.500  -0.794  -3.743  0.00  0.00      C1   C
ATOM     45  O   MET 6   6       4.653  -0.843  -4.098  0.00  0.00      C1   O
ATOM     46  CB  MET 6   6       1.541  -0.286  -5.296  0.00  0.00      C1   C
ATOM     47  CG  MET 6   6       2.238  -1.031  -6.427  0.00  0.00      C1   C
ATOM     48  SD  MET 6   6       1.069  -1.537  -7.730  0.00  0.00      C1   S
ATOM     49  CE  MET 6   6       2.180  -2.124  -9.018  0.00  0.00      C1   C
ATOM     50  N   ALA 6   7       3.055  -1.586  -2.753  0.00  0.00      C1   N
ATOM     51  CA  ALA 6   7       3.922  -2.622  -2.150  0.00  0.00      C1   C
ATOM     52  C   ALA 6   7       4.116  -3.763  -3.093  0.00  0.00      C1   C
ATOM     53  O   ALA 6   7       3.369  -4.004  -4.121  0.00  0.00      C1   O
ATOM     54  CB  ALA 6   7       3.223  -3.146  -0.908  0.00  0.00      C1   C
ATOM     55  N   PHE 6   8       5.141  -4.576  -2.827  0.00  0.00      C1   N
ATOM     56  CA  PHE 6   8       5.291  -5.946  -3.308  0.00  0.00      C1   C
ATOM     57  C   PHE 6   8       4.179  -6.868  -2.870  0.00  0.00      C1   C
ATOM     58  O   PHE 6   8       3.892  -6.790  -1.674  0.00  0.00      C1   O
ATOM     59  CB  PHE 6   8       6.656  -6.456  -2.805  0.00  0.00      C1   C
ATOM     60  CG  PHE 6   8       7.780  -5.927  -3.589  0.00  0.00      C1   C
ATOM     61  CD1 PHE 6   8       8.852  -5.266  -2.988  0.00  0.00      C1   C
ATOM     62  CD2 PHE 6   8       7.792  -6.164  -4.910  0.00  0.00      C1   C
ATOM     63  CE1 PHE 6   8       9.963  -4.921  -3.787  0.00  0.00      C1   C
ATOM     64  CE2 PHE 6   8       8.837  -5.699  -5.754  0.00  0.00      C1   C
ATOM     65  CZ  PHE 6   8       9.938  -5.108  -5.195  0.00  0.00      C1   C
ATOM     66  N   PRO 6   9       3.654  -7.764  -3.727  0.00  0.00      C1   N
ATOM     67  CA  PRO 6   9       2.747  -8.743  -3.282  0.00  0.00      C1   C
ATOM     68  C   PRO 6   9       3.345  -9.602  -2.195  0.00  0.00      C1   C
ATOM     69  O   PRO 6   9       4.340 -10.284  -2.422  0.00  0.00      C1   O
ATOM     70  CB  PRO 6   9       2.359  -9.501  -4.545  0.00  0.00      C1   C
ATOM     71  CG  PRO 6   9       2.556  -8.521  -5.681  0.00  0.00      C1   C
ATOM     72  CD  PRO 6   9       3.729  -7.604  -5.157  0.00  0.00      C1   C
ATOM     73  N   SER 6  10       2.673  -9.555  -0.992  0.00  0.00      C1   N
ATOM     74  CA  SER 6  10       3.241 -10.131   0.225  0.00  0.00      C1   C
ATOM     75  C   SER 6  10       3.092 -11.635   0.361  0.00  0.00      C1   C
ATOM     76  O   SER 6  10       3.479 -12.189   1.407  0.00  0.00      C1   O
ATOM     77  CB  SER 6  10       2.774  -9.308   1.436  0.00  0.00      C1   C
ATOM     78  OG  SER 6  10       1.395  -9.180   1.452  0.00  0.00      C1   O
ATOM     79  N   GLY 6  11       2.610 -12.439  -0.579  0.00  0.00      C1   N
ATOM     80  CA  GLY 6  11       2.295 -13.852  -0.433  0.00  0.00      C1   C
ATOM     81  C   GLY 6  11       3.505 -14.701  -0.131  0.00  0.00      C1   C
ATOM     82  O   GLY 6  11       3.396 -15.563   0.793  0.00  0.00      C1   O
ATOM     83  N   LYS 6  12       4.720 -14.409  -0.604  0.00  0.00      C1   N
ATOM     84  CA  LYS 6  12       6.008 -15.000  -0.214  0.00  0.00      C1   C
ATOM     85  C   LYS 6  12       6.382 -14.670   1.253  0.00  0.00      C1   C
ATOM     86  O   LYS 6  12       7.300 -15.361   1.725  0.00  0.00      C1   O
ATOM     87  CB  LYS 6  12       7.128 -14.783  -1.246  0.00  0.00      C1   C
ATOM     88  CG  LYS 6  12       6.987 -15.441  -2.564  0.00  0.00      C1   C
ATOM     89  CD  LYS 6  12       7.967 -14.868  -3.645  0.00  0.00      C1   C
ATOM     90  CE  LYS 6  12       8.152 -15.819  -4.821  0.00  0.00      C1   C
ATOM     91  NZ  LYS 6  12       6.952 -16.046  -5.588  0.00  0.00      C1   N
ATOM     92  N   VAL 6  13       5.855 -13.638   1.917  0.00  0.00      C1   N
ATOM     93  CA  VAL 6  13       6.309 -13.308   3.227  0.00  0.00      C1   C
ATOM     94  C   VAL 6  13       5.215 -13.625   4.282  0.00  0.00      C1   C
ATOM     95  O   VAL 6  13       5.623 -13.970   5.392  0.00  0.00      C1   O
ATOM     96  CB  VAL 6  13       6.856 -11.835   3.174  0.00  0.00      C1   C
ATOM     97  CG1 VAL 6  13       7.024 -11.183   4.511  0.00  0.00      C1   C
ATOM     98  CG2 VAL 6  13       8.170 -11.630   2.433  0.00  0.00      C1   C
ATOM     99  N   GLU 6  14       3.888 -13.635   3.925  0.00  0.00      C1   N
ATOM    100  CA  GLU 6  14       2.801 -13.931   4.966  0.00  0.00      C1   C
ATOM    101  C   GLU 6  14       2.916 -15.305   5.634  0.00  0.00      C1   C
ATOM    102  O   GLU 6  14       2.760 -15.444   6.813  0.00  0.00      C1   O
ATOM    103  CB  GLU 6  14       1.367 -13.739   4.396  0.00  0.00      C1   C
ATOM    104  CG  GLU 6  14       1.060 -12.289   4.132  0.00  0.00      C1   C
ATOM    105  CD  GLU 6  14      -0.074 -12.167   3.195  0.00  0.00      C1   C
ATOM    106  OE1 GLU 6  14       0.044 -11.407   2.225  0.00  0.00      C1   O
ATOM    107  OE2 GLU 6  14      -1.096 -12.811   3.479  0.00  0.00      C1   O
ATOM    108  N   GLY 6  15       3.136 -16.395   4.868  0.00  0.00      C1   N
ATOM    109  CA  GLY 6  15       3.484 -17.743   5.265  0.00  0.00      C1   C
ATOM    110  C   GLY 6  15       4.837 -17.782   6.051  0.00  0.00      C1   C
ATOM    111  O   GLY 6  15       5.234 -18.868   6.483  0.00  0.00      C1   O
ATOM    112  N   CYS 6  16       5.634 -16.710   6.207  0.00  0.00      C1   N
ATOM    113  CA  CYS 6  16       6.763 -16.610   7.159  0.00  0.00      C1   C
ATOM    114  C   CYS 6  16       6.464 -15.918   8.450  0.00  0.00      C1   C
ATOM    115  O   CYS 6  16       7.399 -15.765   9.234  0.00  0.00      C1   O
ATOM    116  CB  CYS 6  16       8.025 -16.037   6.484  0.00  0.00      C1   C
ATOM    117  SG  CYS 6  16       8.386 -17.351   5.202  0.00  0.00      C1   S
ATOM    118  N   MET 6  17       5.258 -15.442   8.794  0.00  0.00      C1   N
ATOM    119  CA  MET 6  17       4.964 -14.661   9.985  0.00  0.00      C1   C
ATOM    120  C   MET 6  17       4.518 -15.615  11.103  0.00  0.00      C1   C
ATOM    121  O   MET 6  17       3.708 -16.472  10.843  0.00  0.00      C1   O
ATOM    122  CB  MET 6  17       3.906 -13.611   9.664  0.00  0.00      C1   C
ATOM    123  CG  MET 6  17       4.196 -12.793   8.479  0.00  0.00      C1   C
ATOM    124  SD  MET 6  17       5.230 -11.342   8.938  0.00  0.00      C1   S
ATOM    125  CE  MET 6  17       6.780 -12.180   9.394  0.00  0.00      C1   C
ATOM    126  N   VAL 6  18       5.037 -15.548  12.383  0.00  0.00      C1   N
ATOM    127  CA  VAL 6  18       4.561 -16.479  13.480  0.00  0.00      C1   C
ATOM    128  C   VAL 6  18       4.364 -15.674  14.782  0.00  0.00      C1   C
ATOM    129  O   VAL 6  18       5.020 -14.590  14.971  0.00  0.00      C1   O
ATOM    130  CB  VAL 6  18       5.513 -17.671  13.748  0.00  0.00      C1   C
ATOM    131  CG1 VAL 6  18       5.319 -18.805  12.762  0.00  0.00      C1   C
ATOM    132  CG2 VAL 6  18       7.018 -17.360  13.636  0.00  0.00      C1   C
ATOM    133  N   GLN 6  19       3.551 -16.198  15.704  0.00  0.00      C1   N
ATOM    134  CA  GLN 6  19       3.424 -15.543  17.029  0.00  0.00      C1   C
ATOM    135  C   GLN 6  19       4.519 -15.968  17.963  0.00  0.00      C1   C
ATOM    136  O   GLN 6  19       4.645 -17.188  18.134  0.00  0.00      C1   O
ATOM    137  CB  GLN 6  19       1.943 -15.767  17.633  0.00  0.00      C1   C
ATOM    138  CG  GLN 6  19       1.803 -14.926  18.861  0.00  0.00      C1   C
ATOM    139  CD  GLN 6  19       0.477 -15.046  19.598  0.00  0.00      C1   C
ATOM    140  NE2 GLN 6  19       0.313 -14.398  20.686  0.00  0.00      C1   N
ATOM    141  OE1 GLN 6  19      -0.390 -15.816  19.255  0.00  0.00      C1   O
ATOM    142  N   VAL 6  20       5.126 -15.017  18.638  0.00  0.00      C1   N
ATOM    143  CA  VAL 6  20       6.176 -15.229  19.638  0.00  0.00      C1   C
ATOM    144  C   VAL 6  20       5.717 -14.576  20.914  0.00  0.00      C1   C
ATOM    145  O   VAL 6  20       5.398 -13.372  20.877  0.00  0.00      C1   O
ATOM    146  CB  VAL 6  20       7.563 -14.794  19.311  0.00  0.00      C1   C
ATOM    147  CG1 VAL 6  20       8.576 -15.287  20.414  0.00  0.00      C1   C
ATOM    148  CG2 VAL 6  20       7.996 -15.540  18.092  0.00  0.00      C1   C
ATOM    149  N   THR 6  21       5.460 -15.320  21.976  0.00  0.00      C1   N
ATOM    150  CA  THR 6  21       4.875 -14.797  23.264  0.00  0.00      C1   C
ATOM    151  C   THR 6  21       5.902 -15.169  24.357  0.00  0.00      C1   C
ATOM    152  O   THR 6  21       6.211 -16.332  24.576  0.00  0.00      C1   O
ATOM    153  CB  THR 6  21       3.473 -15.355  23.541  0.00  0.00      C1   C
ATOM    154  OG1 THR 6  21       2.605 -14.977  22.501  0.00  0.00      C1   O
ATOM    155  CG2 THR 6  21       2.955 -14.911  24.845  0.00  0.00      C1   C
ATOM    156  N   CYS 6  22       6.293 -14.176  25.136  0.00  0.00      C1   N
ATOM    157  CA  CYS 6  22       7.367 -14.249  26.165  0.00  0.00      C1   C
ATOM    158  C   CYS 6  22       7.043 -13.530  27.487  0.00  0.00      C1   C
ATOM    159  O   CYS 6  22       7.150 -12.324  27.522  0.00  0.00      C1   O
ATOM    160  CB  CYS 6  22       8.678 -13.654  25.569  0.00  0.00      C1   C
ATOM    161  SG  CYS 6  22       9.556 -14.711  24.416  0.00  0.00      C1   S
ATOM    162  N   GLY 6  23       6.456 -14.227  28.464  0.00  0.00      C1   N
ATOM    163  CA  GLY 6  23       5.931 -13.646  29.699  0.00  0.00      C1   C
ATOM    164  C   GLY 6  23       4.628 -12.926  29.414  0.00  0.00      C1   C
ATOM    165  O   GLY 6  23       3.660 -13.596  29.149  0.00  0.00      C1   O
ATOM    166  N   THR 6  24       4.531 -11.616  29.628  0.00  0.00      C1   N
ATOM    167  CA  THR 6  24       3.218 -10.838  29.517  0.00  0.00      C1   C
ATOM    168  C   THR 6  24       3.223  -9.794  28.380  0.00  0.00      C1   C
ATOM    169  O   THR 6  24       2.509  -8.810  28.288  0.00  0.00      C1   O
ATOM    170  CB  THR 6  24       2.946 -10.157  30.835  0.00  0.00      C1   C
ATOM    171  OG1 THR 6  24       4.136  -9.739  31.463  0.00  0.00      C1   O
ATOM    172  CG2 THR 6  24       2.267 -11.091  31.768  0.00  0.00      C1   C
ATOM    173  N   THR 6  25       3.893 -10.189  27.303  0.00  0.00      C1   N
ATOM    174  CA  THR 6  25       3.997  -9.386  26.020  0.00  0.00      C1   C
ATOM    175  C   THR 6  25       4.124 -10.486  24.870  0.00  0.00      C1   C
ATOM    176  O   THR 6  25       4.845 -11.495  24.959  0.00  0.00      C1   O
ATOM    177  CB  THR 6  25       5.278  -8.460  25.989  0.00  0.00      C1   C
ATOM    178  OG1 THR 6  25       5.138  -7.435  26.947  0.00  0.00      C1   O
ATOM    179  CG2 THR 6  25       5.469  -7.674  24.737  0.00  0.00      C1   C
ATOM    180  N   THR 6  26       3.538 -10.133  23.696  0.00  0.00      C1   N
ATOM    181  CA  THR 6  26       3.569 -10.908  22.442  0.00  0.00      C1   C
ATOM    182  C   THR 6  26       3.915 -10.057  21.241  0.00  0.00      C1   C
ATOM    183  O   THR 6  26       3.691  -8.850  21.280  0.00  0.00      C1   O
ATOM    184  CB  THR 6  26       2.348 -11.720  22.309  0.00  0.00      C1   C
ATOM    185  OG1 THR 6  26       2.310 -12.473  21.161  0.00  0.00      C1   O
ATOM    186  CG2 THR 6  26       1.060 -10.900  22.425  0.00  0.00      C1   C
ATOM    187  N   LEU 6  27       4.673 -10.567  20.291  0.00  0.00      C1   N
ATOM    188  CA  LEU 6  27       5.184  -9.922  19.116  0.00  0.00      C1   C
ATOM    189  C   LEU 6  27       5.115 -10.819  17.857  0.00  0.00      C1   C
ATOM    190  O   LEU 6  27       4.605 -11.904  17.929  0.00  0.00      C1   O
ATOM    191  CB  LEU 6  27       6.611  -9.321  19.401  0.00  0.00      C1   C
ATOM    192  CG  LEU 6  27       7.630 -10.271  19.918  0.00  0.00      C1   C
ATOM    193  CD1 LEU 6  27       8.277 -11.111  18.861  0.00  0.00      C1   C
ATOM    194  CD2 LEU 6  27       8.775  -9.456  20.451  0.00  0.00      C1   C
ATOM    195  N   ASN 6  28       5.619 -10.362  16.721  0.00  0.00      C1   N
ATOM    196  CA  ASN 6  28       5.695 -11.148  15.481  0.00  0.00      C1   C
ATOM    197  C   ASN 6  28       7.158 -11.672  15.269  0.00  0.00      C1   C
ATOM    198  O   ASN 6  28       8.130 -10.942  15.168  0.00  0.00      C1   O
ATOM    199  CB  ASN 6  28       5.138 -10.231  14.374  0.00  0.00      C1   C
ATOM    200  CG  ASN 6  28       5.092 -11.089  13.079  0.00  0.00      C1   C
ATOM    201  OD1 ASN 6  28       4.420 -12.090  12.944  0.00  0.00      C1   O
ATOM    202  ND2 ASN 6  28       5.741 -10.671  12.060  0.00  0.00      C1   N
ATOM    203  N   GLY 6  29       7.332 -12.960  15.158  0.00  0.00      C1   N
ATOM    204  CA  GLY 6  29       8.520 -13.553  14.669  0.00  0.00      C1   C
ATOM    205  C   GLY 6  29       8.495 -13.866  13.147  0.00  0.00      C1   C
ATOM    206  O   GLY 6  29       7.462 -14.060  12.424  0.00  0.00      C1   O
ATOM    207  N   LEU 6  30       9.702 -14.197  12.662  0.00  0.00      C1   N
ATOM    208  CA  LEU 6  30       9.917 -14.430  11.238  0.00  0.00      C1   C
ATOM    209  C   LEU 6  30      10.437 -15.899  11.096  0.00  0.00      C1   C
ATOM    210  O   LEU 6  30      11.632 -16.069  11.379  0.00  0.00      C1   O
ATOM    211  CB  LEU 6  30      10.873 -13.296  10.739  0.00  0.00      C1   C
ATOM    212  CG  LEU 6  30      11.415 -13.441   9.286  0.00  0.00      C1   C
ATOM    213  CD1 LEU 6  30      10.306 -13.308   8.175  0.00  0.00      C1   C
ATOM    214  CD2 LEU 6  30      12.441 -12.331   9.008  0.00  0.00      C1   C
ATOM    215  N   TRP 6  31       9.562 -16.866  10.715  0.00  0.00      C1   N
ATOM    216  CA  TRP 6  31       9.962 -18.260  10.464  0.00  0.00      C1   C
ATOM    217  C   TRP 6  31      10.639 -18.381   9.125  0.00  0.00      C1   C
ATOM    218  O   TRP 6  31      10.001 -18.318   8.048  0.00  0.00      C1   O
ATOM    219  CB  TRP 6  31       8.799 -19.165  10.651  0.00  0.00      C1   C
ATOM    220  CG  TRP 6  31       8.923 -20.579  11.031  0.00  0.00      C1   C
ATOM    221  CD1 TRP 6  31      10.045 -21.226  11.417  0.00  0.00      C1   C
ATOM    222  CD2 TRP 6  31       7.865 -21.598  10.869  0.00  0.00      C1   C
ATOM    223  NE1 TRP 6  31       9.815 -22.565  11.331  0.00  0.00      C1   N
ATOM    224  CE2 TRP 6  31       8.495 -22.864  11.096  0.00  0.00      C1   C
ATOM    225  CE3 TRP 6  31       6.567 -21.506  10.432  0.00  0.00      C1   C
ATOM    226  CZ2 TRP 6  31       7.736 -24.044  10.977  0.00  0.00      C1   C
ATOM    227  CZ3 TRP 6  31       5.824 -22.717  10.292  0.00  0.00      C1   C
ATOM    228  CH2 TRP 6  31       6.358 -23.986  10.568  0.00  0.00      C1   C
ATOM    229  N   LEU 6  32      11.924 -18.533   9.221  0.00  0.00      C1   N
ATOM    230  CA  LEU 6  32      12.756 -18.797   8.025  0.00  0.00      C1   C
ATOM    231  C   LEU 6  32      13.643 -20.103   8.190  0.00  0.00      C1   C
ATOM    232  O   LEU 6  32      14.530 -20.067   9.098  0.00  0.00      C1   O
ATOM    233  CB  LEU 6  32      13.657 -17.595   7.623  0.00  0.00      C1   C
ATOM    234  CG  LEU 6  32      12.926 -16.418   6.956  0.00  0.00      C1   C
ATOM    235  CD1 LEU 6  32      13.885 -15.211   6.669  0.00  0.00      C1   C
ATOM    236  CD2 LEU 6  32      12.361 -16.902   5.533  0.00  0.00      C1   C
ATOM    237  N   ASP 6  33      13.354 -21.145   7.409  0.00  0.00      C1   N
ATOM    238  CA  ASP 6  33      13.916 -22.512   7.547  0.00  0.00      C1   C
ATOM    239  C   ASP 6  33      13.602 -23.146   8.869  0.00  0.00      C1   C
ATOM    240  O   ASP 6  33      12.435 -23.212   9.229  0.00  0.00      C1   O
ATOM    241  CB  ASP 6  33      15.381 -22.655   7.094  0.00  0.00      C1   C
ATOM    242  CG  ASP 6  33      15.670 -22.121   5.707  0.00  0.00      C1   C
ATOM    243  OD1 ASP 6  33      14.805 -22.364   4.798  0.00  0.00      C1   O
ATOM    244  OD2 ASP 6  33      16.788 -21.647   5.463  0.00  0.00      C1   O
ATOM    245  N   ASP 6  34      14.513 -23.630   9.642  0.00  0.00      C1   N
ATOM    246  CA  ASP 6  34      14.333 -24.084  11.029  0.00  0.00      C1   C
ATOM    247  C   ASP 6  34      14.647 -23.029  12.169  0.00  0.00      C1   C
ATOM    248  O   ASP 6  34      14.900 -23.354  13.346  0.00  0.00      C1   O
ATOM    249  CB  ASP 6  34      15.265 -25.293  11.243  0.00  0.00      C1   C
ATOM    250  CG  ASP 6  34      16.777 -25.015  11.230  0.00  0.00      C1   C
ATOM    251  OD1 ASP 6  34      17.194 -24.487  10.145  0.00  0.00      C1   O
ATOM    252  OD2 ASP 6  34      17.510 -25.242  12.174  0.00  0.00      C1   O
ATOM    253  N   VAL 6  35      14.654 -21.758  11.840  0.00  0.00      C1   N
ATOM    254  CA  VAL 6  35      14.888 -20.681  12.769  0.00  0.00      C1   C
ATOM    255  C   VAL 6  35      13.619 -19.724  12.731  0.00  0.00      C1   C
ATOM    256  O   VAL 6  35      13.045 -19.421  11.668  0.00  0.00      C1   O
ATOM    257  CB  VAL 6  35      16.236 -19.954  12.536  0.00  0.00      C1   C
ATOM    258  CG1 VAL 6  35      16.354 -18.836  13.545  0.00  0.00      C1   C
ATOM    259  CG2 VAL 6  35      17.435 -20.895  12.700  0.00  0.00      C1   C
ATOM    260  N   VAL 6  36      13.295 -19.215  13.902  0.00  0.00      C1   N
ATOM    261  CA  VAL 6  36      12.403 -18.081  14.049  0.00  0.00      C1   C
ATOM    262  C   VAL 6  36      13.198 -16.901  14.611  0.00  0.00      C1   C
ATOM    263  O   VAL 6  36      13.719 -17.027  15.697  0.00  0.00      C1   O
ATOM    264  CB  VAL 6  36      11.114 -18.382  14.878  0.00  0.00      C1   C
ATOM    265  CG1 VAL 6  36      10.260 -17.148  14.951  0.00  0.00      C1   C
ATOM    266  CG2 VAL 6  36      10.308 -19.521  14.389  0.00  0.00      C1   C
ATOM    267  N   TYR 6  37      13.257 -15.767  13.935  0.00  0.00      C1   N
ATOM    268  CA  TYR 6  37      13.978 -14.558  14.306  0.00  0.00      C1   C
ATOM    269  C   TYR 6  37      12.992 -13.517  14.851  0.00  0.00      C1   C
ATOM    270  O   TYR 6  37      11.867 -13.470  14.396  0.00  0.00      C1   O
ATOM    271  CB  TYR 6  37      14.742 -14.016  12.971  0.00  0.00      C1   C
ATOM    272  CG  TYR 6  37      15.822 -14.985  12.252  0.00  0.00      C1   C
ATOM    273  CD1 TYR 6  37      15.348 -15.973  11.334  0.00  0.00      C1   C
ATOM    274  CD2 TYR 6  37      17.161 -14.859  12.479  0.00  0.00      C1   C
ATOM    275  CE1 TYR 6  37      16.243 -16.863  10.680  0.00  0.00      C1   C
ATOM    276  CE2 TYR 6  37      18.144 -15.773  11.926  0.00  0.00      C1   C
ATOM    277  CZ  TYR 6  37      17.655 -16.778  11.005  0.00  0.00      C1   C
ATOM    278  OH  TYR 6  37      18.524 -17.596  10.319  0.00  0.00      C1   O
ATOM    279  N   CYS 6  38      13.469 -12.681  15.791  0.00  0.00      C1   N
ATOM    280  CA  CYS 6  38      12.706 -11.415  16.155  0.00  0.00      C1   C
ATOM    281  C   CYS 6  38      13.545 -10.313  16.851  0.00  0.00      C1   C
ATOM    282  O   CYS 6  38      14.713 -10.545  17.058  0.00  0.00      C1   O
ATOM    283  CB  CYS 6  38      11.509 -11.859  16.994  0.00  0.00      C1   C
ATOM    284  SG  CYS 6  38      12.053 -12.858  18.462  0.00  0.00      C1   S
ATOM    285  N   PRO 6  39      12.952  -9.208  17.378  0.00  0.00      C1   N
ATOM    286  CA  PRO 6  39      13.596  -8.458  18.450  0.00  0.00      C1   C
ATOM    287  C   PRO 6  39      14.018  -9.386  19.558  0.00  0.00      C1   C
ATOM    288  O   PRO 6  39      13.182 -10.250  19.940  0.00  0.00      C1   O
ATOM    289  CB  PRO 6  39      12.540  -7.456  18.883  0.00  0.00      C1   C
ATOM    290  CG  PRO 6  39      11.587  -7.352  17.710  0.00  0.00      C1   C
ATOM    291  CD  PRO 6  39      11.822  -8.495  16.805  0.00  0.00      C1   C
ATOM    292  N   ARG 6  40      15.087  -9.091  20.302  0.00  0.00      C1   N
ATOM    293  CA  ARG 6  40      15.594  -9.751  21.510  0.00  0.00      C1   C
ATOM    294  C   ARG 6  40      15.014  -9.148  22.836  0.00  0.00      C1   C
ATOM    295  O   ARG 6  40      15.105  -9.840  23.857  0.00  0.00      C1   O
ATOM    296  CB  ARG 6  40      17.147  -9.819  21.609  0.00  0.00      C1   C
ATOM    297  CG  ARG 6  40      17.787  -8.460  21.762  0.00  0.00      C1   C
ATOM    298  CD  ARG 6  40      19.275  -8.548  22.054  0.00  0.00      C1   C
ATOM    299  NE  ARG 6  40      19.784  -7.242  22.020  0.00  0.00      C1   N
ATOM    300  CZ  ARG 6  40      21.001  -6.926  22.428  0.00  0.00      C1   C
ATOM    301  NH1 ARG 6  40      22.055  -7.750  22.543  0.00  0.00      C1   N
ATOM    302  NH2 ARG 6  40      21.261  -5.741  22.718  0.00  0.00      C1   N
ATOM    303  N   HIS 6  41      14.552  -7.855  22.831  0.00  0.00      C1   N
ATOM    304  CA  HIS 6  41      14.101  -7.095  23.970  0.00  0.00      C1   C
ATOM    305  C   HIS 6  41      13.185  -7.886  24.978  0.00  0.00      C1   C
ATOM    306  O   HIS 6  41      13.355  -7.737  26.201  0.00  0.00      C1   O
ATOM    307  CB  HIS 6  41      13.706  -5.668  23.595  0.00  0.00      C1   C
ATOM    308  CG  HIS 6  41      12.502  -5.700  22.730  0.00  0.00      C1   C
ATOM    309  ND1 HIS 6  41      11.461  -6.660  22.506  0.00  0.00      C1   N
ATOM    310  CD2 HIS 6  41      12.414  -4.689  21.739  0.00  0.00      C1   C
ATOM    311  CE1 HIS 6  41      10.740  -6.201  21.487  0.00  0.00      C1   C
ATOM    312  NE2 HIS 6  41      11.272  -5.006  21.018  0.00  0.00      C1   N
ATOM    313  N   VAL 6  42      12.268  -8.754  24.516  0.00  0.00      C1   N
ATOM    314  CA  VAL 6  42      11.477  -9.702  25.300  0.00  0.00      C1   C
ATOM    315  C   VAL 6  42      12.112 -10.599  26.393  0.00  0.00      C1   C
ATOM    316  O   VAL 6  42      11.463 -10.957  27.390  0.00  0.00      C1   O
ATOM    317  CB  VAL 6  42      10.682 -10.709  24.411  0.00  0.00      C1   C
ATOM    318  CG1 VAL 6  42       9.445  -9.901  23.932  0.00  0.00      C1   C
ATOM    319  CG2 VAL 6  42      11.540 -11.298  23.331  0.00  0.00      C1   C
ATOM    320  N   ILE 6  43      13.389 -10.919  26.237  0.00  0.00      C1   N
ATOM    321  CA  ILE 6  43      14.313 -11.384  27.328  0.00  0.00      C1   C
ATOM    322  C   ILE 6  43      14.226 -10.604  28.596  0.00  0.00      C1   C
ATOM    323  O   ILE 6  43      14.005 -11.167  29.643  0.00  0.00      C1   O
ATOM    324  CB  ILE 6  43      15.839 -11.470  26.886  0.00  0.00      C1   C
ATOM    325  CG1 ILE 6  43      16.089 -12.617  25.888  0.00  0.00      C1   C
ATOM    326  CG2 ILE 6  43      16.875 -11.643  28.032  0.00  0.00      C1   C
ATOM    327  CD1 ILE 6  43      17.347 -12.450  24.994  0.00  0.00      C1   C
ATOM    328  N   CYS 6  44      14.377  -9.242  28.515  0.00  0.00      C1   N
ATOM    329  CA  CYS 6  44      14.441  -8.397  29.713  0.00  0.00      C1   C
ATOM    330  C   CYS 6  44      13.046  -7.782  30.069  0.00  0.00      C1   C
ATOM    331  O   CYS 6  44      12.952  -6.960  31.007  0.00  0.00      C1   O
ATOM    332  CB  CYS 6  44      15.552  -7.362  29.460  0.00  0.00      C1   C
ATOM    333  SG  CYS 6  44      17.187  -8.150  29.397  0.00  0.00      C1   S
ATOM    334  N   THR 6  45      11.902  -8.160  29.326  0.00  0.00      C1   N
ATOM    335  CA  THR 6  45      10.528  -7.767  29.660  0.00  0.00      C1   C
ATOM    336  C   THR 6  45      10.104  -8.242  31.088  0.00  0.00      C1   C
ATOM    337  O   THR 6  45      10.371  -9.379  31.392  0.00  0.00      C1   O
ATOM    338  CB  THR 6  45       9.495  -8.236  28.621  0.00  0.00      C1   C
ATOM    339  OG1 THR 6  45       9.719  -7.536  27.482  0.00  0.00      C1   O
ATOM    340  CG2 THR 6  45       8.046  -8.205  28.998  0.00  0.00      C1   C
ATOM    341  N   SER 6  46       9.713  -7.330  31.972  0.00  0.00      C1   N
ATOM    342  CA  SER 6  46       9.331  -7.482  33.396  0.00  0.00      C1   C
ATOM    343  C   SER 6  46      10.411  -7.812  34.368  0.00  0.00      C1   C
ATOM    344  O   SER 6  46      10.215  -7.746  35.548  0.00  0.00      C1   O
ATOM    345  CB  SER 6  46       8.135  -8.526  33.518  0.00  0.00      C1   C
ATOM    346  OG  SER 6  46       7.048  -8.290  32.668  0.00  0.00      C1   O
ATOM    347  N   GLU 6  47      11.681  -7.967  33.949  0.00  0.00      C1   N
ATOM    348  CA  GLU 6  47      12.909  -7.789  34.769  0.00  0.00      C1   C
ATOM    349  C   GLU 6  47      12.972  -6.469  35.611  0.00  0.00      C1   C
ATOM    350  O   GLU 6  47      12.972  -5.334  35.082  0.00  0.00      C1   O
ATOM    351  CB  GLU 6  47      14.152  -7.900  33.873  0.00  0.00      C1   C
ATOM    352  CG  GLU 6  47      14.215  -9.264  33.197  0.00  0.00      C1   C
ATOM    353  CD  GLU 6  47      14.223 -10.409  34.181  0.00  0.00      C1   C
ATOM    354  OE1 GLU 6  47      13.593 -11.494  33.948  0.00  0.00      C1   O
ATOM    355  OE2 GLU 6  47      14.789 -10.220  35.316  0.00  0.00      C1   O
ATOM    356  N   ASP 6  48      13.087  -6.737  36.973  0.00  0.00      C1   N
ATOM    357  CA  ASP 6  48      13.345  -5.804  38.092  0.00  0.00      C1   C
ATOM    358  C   ASP 6  48      14.663  -4.928  38.190  0.00  0.00      C1   C
ATOM    359  O   ASP 6  48      15.367  -4.924  39.210  0.00  0.00      C1   O
ATOM    360  CB  ASP 6  48      12.956  -6.462  39.455  0.00  0.00      C1   C
ATOM    361  CG  ASP 6  48      11.460  -6.857  39.530  0.00  0.00      C1   C
ATOM    362  OD1 ASP 6  48      10.542  -6.131  39.103  0.00  0.00      C1   O
ATOM    363  OD2 ASP 6  48      11.044  -7.866  40.180  0.00  0.00      C1   O
ATOM    364  N   MET 6  49      15.150  -4.488  37.005  0.00  0.00      C1   N
ATOM    365  CA  MET 6  49      16.283  -3.636  36.783  0.00  0.00      C1   C
ATOM    366  C   MET 6  49      15.985  -2.604  35.659  0.00  0.00      C1   C
ATOM    367  O   MET 6  49      15.099  -2.714  34.785  0.00  0.00      C1   O
ATOM    368  CB  MET 6  49      17.497  -4.466  36.426  0.00  0.00      C1   C
ATOM    369  CG  MET 6  49      18.310  -5.111  37.596  0.00  0.00      C1   C
ATOM    370  SD  MET 6  49      19.995  -5.670  37.159  0.00  0.00      C1   S
ATOM    371  CE  MET 6  49      20.391  -6.795  38.491  0.00  0.00      C1   C
ATOM    372  N   LEU 6  50      16.659  -1.460  35.624  0.00  0.00      C1   N
ATOM    373  CA  LEU 6  50      16.833  -0.462  34.619  0.00  0.00      C1   C
ATOM    374  C   LEU 6  50      17.177  -1.029  33.295  0.00  0.00      C1   C
ATOM    375  O   LEU 6  50      16.407  -0.893  32.330  0.00  0.00      C1   O
ATOM    376  CB  LEU 6  50      17.665   0.734  34.978  0.00  0.00      C1   C
ATOM    377  CG  LEU 6  50      16.982   1.584  36.065  0.00  0.00      C1   C
ATOM    378  CD1 LEU 6  50      18.026   2.447  36.788  0.00  0.00      C1   C
ATOM    379  CD2 LEU 6  50      16.083   2.605  35.367  0.00  0.00      C1   C
ATOM    380  N   ASN 6  51      18.315  -1.716  33.128  0.00  0.00      C1   N
ATOM    381  CA  ASN 6  51      18.834  -2.209  31.826  0.00  0.00      C1   C
ATOM    382  C   ASN 6  51      19.711  -3.461  32.048  0.00  0.00      C1   C
ATOM    383  O   ASN 6  51      20.985  -3.358  31.957  0.00  0.00      C1   O
ATOM    384  CB  ASN 6  51      19.664  -1.036  31.156  0.00  0.00      C1   C
ATOM    385  CG  ASN 6  51      18.803   0.199  30.878  0.00  0.00      C1   C
ATOM    386  OD1 ASN 6  51      17.969   0.265  29.997  0.00  0.00      C1   O
ATOM    387  ND2 ASN 6  51      18.909   1.212  31.667  0.00  0.00      C1   N
ATOM    388  N   PRO 6  52      19.070  -4.602  32.340  0.00  0.00      C1   N
ATOM    389  CA  PRO 6  52      19.903  -5.800  32.553  0.00  0.00      C1   C
ATOM    390  C   PRO 6  52      20.622  -6.455  31.335  0.00  0.00      C1   C
ATOM    391  O   PRO 6  52      20.334  -6.123  30.226  0.00  0.00      C1   O
ATOM    392  CB  PRO 6  52      18.897  -6.697  33.343  0.00  0.00      C1   C
ATOM    393  CG  PRO 6  52      17.496  -6.324  32.851  0.00  0.00      C1   C
ATOM    394  CD  PRO 6  52      17.664  -4.844  32.596  0.00  0.00      C1   C
ATOM    395  N   ASN 6  53      21.489  -7.487  31.494  0.00  0.00      C1   N
ATOM    396  CA  ASN 6  53      22.290  -8.032  30.419  0.00  0.00      C1   C
ATOM    397  C   ASN 6  53      21.552  -9.097  29.613  0.00  0.00      C1   C
ATOM    398  O   ASN 6  53      21.001 -10.009  30.108  0.00  0.00      C1   O
ATOM    399  CB  ASN 6  53      23.643  -8.507  31.021  0.00  0.00      C1   C
ATOM    400  CG  ASN 6  53      24.507  -9.097  29.909  0.00  0.00      C1   C
ATOM    401  OD1 ASN 6  53      24.729 -10.312  29.740  0.00  0.00      C1   O
ATOM    402  ND2 ASN 6  53      25.299  -8.305  29.252  0.00  0.00      C1   N
ATOM    403  N   TYR 6  54      21.647  -8.933  28.242  0.00  0.00      C1   N
ATOM    404  CA  TYR 6  54      21.011  -9.867  27.272  0.00  0.00      C1   C
ATOM    405  C   TYR 6  54      21.495 -11.267  27.318  0.00  0.00      C1   C
ATOM    406  O   TYR 6  54      20.696 -12.175  27.372  0.00  0.00      C1   O
ATOM    407  CB  TYR 6  54      20.855  -9.279  25.883  0.00  0.00      C1   C
ATOM    408  CG  TYR 6  54      19.817  -8.268  25.752  0.00  0.00      C1   C
ATOM    409  CD1 TYR 6  54      18.472  -8.631  25.868  0.00  0.00      C1   C
ATOM    410  CD2 TYR 6  54      20.175  -6.917  25.650  0.00  0.00      C1   C
ATOM    411  CE1 TYR 6  54      17.498  -7.652  25.642  0.00  0.00      C1   C
ATOM    412  CE2 TYR 6  54      19.235  -5.921  25.405  0.00  0.00      C1   C
ATOM    413  CZ  TYR 6  54      17.901  -6.335  25.366  0.00  0.00      C1   C
ATOM    414  OH  TYR 6  54      16.966  -5.389  25.204  0.00  0.00      C1   O
ATOM    415  N   GLU 6  55      22.845 -11.438  27.321  0.00  0.00      C1   N
ATOM    416  CA  GLU 6  55      23.502 -12.705  27.397  0.00  0.00      C1   C
ATOM    417  C   GLU 6  55      23.218 -13.435  28.810  0.00  0.00      C1   C
ATOM    418  O   GLU 6  55      22.563 -14.494  28.732  0.00  0.00      C1   O
ATOM    419  CB  GLU 6  55      24.983 -12.600  27.108  0.00  0.00      C1   C
ATOM    420  CG  GLU 6  55      25.639 -13.939  26.729  0.00  0.00      C1   C
ATOM    421  CD  GLU 6  55      27.148 -13.809  26.562  0.00  0.00      C1   C
ATOM    422  OE1 GLU 6  55      27.782 -14.614  27.249  0.00  0.00      C1   O
ATOM    423  OE2 GLU 6  55      27.736 -13.064  25.752  0.00  0.00      C1   O
ATOM    424  N   ASP 6  56      23.553 -12.836  29.940  0.00  0.00      C1   N
ATOM    425  CA  ASP 6  56      23.313 -13.418  31.239  0.00  0.00      C1   C
ATOM    426  C   ASP 6  56      21.791 -13.717  31.553  0.00  0.00      C1   C
ATOM    427  O   ASP 6  56      21.508 -14.691  32.240  0.00  0.00      C1   O
ATOM    428  CB  ASP 6  56      24.051 -12.666  32.340  0.00  0.00      C1   C
ATOM    429  CG  ASP 6  56      25.603 -12.495  32.155  0.00  0.00      C1   C
ATOM    430  OD1 ASP 6  56      26.220 -11.515  32.667  0.00  0.00      C1   O
ATOM    431  OD2 ASP 6  56      26.305 -13.318  31.451  0.00  0.00      C1   O
ATOM    432  N   LEU 6  57      20.801 -12.926  31.128  0.00  0.00      C1   N
ATOM    433  CA  LEU 6  57      19.419 -13.380  31.190  0.00  0.00      C1   C
ATOM    434  C   LEU 6  57      19.022 -14.452  30.176  0.00  0.00      C1   C
ATOM    435  O   LEU 6  57      18.185 -15.313  30.421  0.00  0.00      C1   O
ATOM    436  CB  LEU 6  57      18.406 -12.179  31.201  0.00  0.00      C1   C
ATOM    437  CG  LEU 6  57      18.742 -11.256  32.404  0.00  0.00      C1   C
ATOM    438  CD1 LEU 6  57      17.612 -10.278  32.676  0.00  0.00      C1   C
ATOM    439  CD2 LEU 6  57      18.874 -12.017  33.722  0.00  0.00      C1   C
ATOM    440  N   LEU 6  58      19.642 -14.411  28.946  0.00  0.00      C1   N
ATOM    441  CA  LEU 6  58      19.510 -15.551  27.941  0.00  0.00      C1   C
ATOM    442  C   LEU 6  58      20.011 -16.897  28.418  0.00  0.00      C1   C
ATOM    443  O   LEU 6  58      19.226 -17.909  28.343  0.00  0.00      C1   O
ATOM    444  CB  LEU 6  58      19.962 -15.145  26.547  0.00  0.00      C1   C
ATOM    445  CG  LEU 6  58      19.424 -16.004  25.386  0.00  0.00      C1   C
ATOM    446  CD1 LEU 6  58      17.959 -16.265  25.353  0.00  0.00      C1   C
ATOM    447  CD2 LEU 6  58      19.925 -15.330  24.160  0.00  0.00      C1   C
ATOM    448  N   ILE 6  59      21.142 -16.807  29.125  0.00  0.00      C1   N
ATOM    449  CA  ILE 6  59      21.665 -17.872  29.954  0.00  0.00      C1   C
ATOM    450  C   ILE 6  59      20.641 -18.354  30.987  0.00  0.00      C1   C
ATOM    451  O   ILE 6  59      20.136 -19.483  30.921  0.00  0.00      C1   O
ATOM    452  CB  ILE 6  59      23.026 -17.533  30.521  0.00  0.00      C1   C
ATOM    453  CG1 ILE 6  59      24.208 -17.380  29.470  0.00  0.00      C1   C
ATOM    454  CG2 ILE 6  59      23.394 -18.479  31.667  0.00  0.00      C1   C
ATOM    455  CD1 ILE 6  59      24.574 -18.660  28.724  0.00  0.00      C1   C
ATOM    456  N   ARG 6  60      20.268 -17.511  31.986  0.00  0.00      C1   N
ATOM    457  CA  ARG 6  60      19.193 -17.829  32.982  0.00  0.00      C1   C
ATOM    458  C   ARG 6  60      17.830 -18.381  32.434  0.00  0.00      C1   C
ATOM    459  O   ARG 6  60      17.427 -19.413  32.993  0.00  0.00      C1   O
ATOM    460  CB  ARG 6  60      19.053 -16.580  33.933  0.00  0.00      C1   C
ATOM    461  CG  ARG 6  60      19.250 -17.221  35.329  0.00  0.00      C1   C
ATOM    462  CD  ARG 6  60      19.014 -16.344  36.575  0.00  0.00      C1   C
ATOM    463  NE  ARG 6  60      20.038 -15.324  36.619  0.00  0.00      C1   N
ATOM    464  CZ  ARG 6  60      20.055 -14.294  37.482  0.00  0.00      C1   C
ATOM    465  NH1 ARG 6  60      21.003 -13.385  37.431  0.00  0.00      C1   N
ATOM    466  NH2 ARG 6  60      19.161 -14.076  38.406  0.00  0.00      C1   N
ATOM    467  N   LYS 6  61      17.184 -17.848  31.395  0.00  0.00      C1   N
ATOM    468  CA  LYS 6  61      15.942 -18.320  30.797  0.00  0.00      C1   C
ATOM    469  C   LYS 6  61      16.103 -19.776  30.223  0.00  0.00      C1   C
ATOM    470  O   LYS 6  61      17.202 -20.402  29.997  0.00  0.00      C1   O
ATOM    471  CB  LYS 6  61      15.401 -17.307  29.794  0.00  0.00      C1   C
ATOM    472  CG  LYS 6  61      14.677 -16.125  30.437  0.00  0.00      C1   C
ATOM    473  CD  LYS 6  61      13.979 -15.188  29.398  0.00  0.00      C1   C
ATOM    474  CE  LYS 6  61      12.756 -14.473  30.006  0.00  0.00      C1   C
ATOM    475  NZ  LYS 6  61      13.177 -13.443  30.918  0.00  0.00      C1   N
ATOM    476  N   SER 6  62      14.900 -20.366  29.889  0.00  0.00      C1   N
ATOM    477  CA  SER 6  62      14.735 -21.639  29.286  0.00  0.00      C1   C
ATOM    478  C   SER 6  62      13.796 -21.650  28.139  0.00  0.00      C1   C
ATOM    479  O   SER 6  62      13.122 -20.657  27.881  0.00  0.00      C1   O
ATOM    480  CB  SER 6  62      14.348 -22.535  30.476  0.00  0.00      C1   C
ATOM    481  OG  SER 6  62      14.441 -23.849  30.120  0.00  0.00      C1   O
ATOM    482  N   ASN 6  63      13.728 -22.756  27.395  0.00  0.00      C1   N
ATOM    483  CA  ASN 6  63      12.961 -22.759  26.120  0.00  0.00      C1   C
ATOM    484  C   ASN 6  63      11.459 -22.602  26.405  0.00  0.00      C1   C
ATOM    485  O   ASN 6  63      10.736 -22.151  25.505  0.00  0.00      C1   O
ATOM    486  CB  ASN 6  63      13.128 -24.026  25.238  0.00  0.00      C1   C
ATOM    487  CG  ASN 6  63      14.534 -24.129  24.764  0.00  0.00      C1   C
ATOM    488  OD1 ASN 6  63      15.059 -23.304  24.016  0.00  0.00      C1   O
ATOM    489  ND2 ASN 6  63      15.222 -25.192  25.135  0.00  0.00      C1   N
ATOM    490  N   HIS 6  64      10.893 -22.902  27.578  0.00  0.00      C1   N
ATOM    491  CA  HIS 6  64       9.554 -22.490  28.025  0.00  0.00      C1   C
ATOM    492  C   HIS 6  64       9.179 -20.995  27.957  0.00  0.00      C1   C
ATOM    493  O   HIS 6  64       8.019 -20.652  27.750  0.00  0.00      C1   O
ATOM    494  CB  HIS 6  64       9.191 -23.204  29.406  0.00  0.00      C1   C
ATOM    495  CG  HIS 6  64       9.769 -22.530  30.610  0.00  0.00      C1   C
ATOM    496  ND1 HIS 6  64      10.977 -22.851  31.131  0.00  0.00      C1   N
ATOM    497  CD2 HIS 6  64       9.131 -21.637  31.395  0.00  0.00      C1   C
ATOM    498  CE1 HIS 6  64      11.123 -22.021  32.219  0.00  0.00      C1   C
ATOM    499  NE2 HIS 6  64      10.011 -21.250  32.348  0.00  0.00      C1   N
ATOM    500  N   ASN 6  65      10.056 -20.080  28.368  0.00  0.00      C1   N
ATOM    501  CA  ASN 6  65       9.770 -18.642  28.238  0.00  0.00      C1   C
ATOM    502  C   ASN 6  65       9.460 -18.145  26.822  0.00  0.00      C1   C
ATOM    503  O   ASN 6  65       8.877 -17.105  26.689  0.00  0.00      C1   O
ATOM    504  CB  ASN 6  65      11.075 -17.920  28.667  0.00  0.00      C1   C
ATOM    505  CG  ASN 6  65      11.448 -18.142  30.127  0.00  0.00      C1   C
ATOM    506  OD1 ASN 6  65      12.188 -19.074  30.522  0.00  0.00      C1   O
ATOM    507  ND2 ASN 6  65      10.943 -17.348  30.998  0.00  0.00      C1   N
ATOM    508  N   PHE 6  66       9.860 -18.876  25.746  0.00  0.00      C1   N
ATOM    509  CA  PHE 6  66       9.610 -18.412  24.358  0.00  0.00      C1   C
ATOM    510  C   PHE 6  66       8.555 -19.308  23.695  0.00  0.00      C1   C
ATOM    511  O   PHE 6  66       8.835 -20.475  23.342  0.00  0.00      C1   O
ATOM    512  CB  PHE 6  66      11.016 -18.396  23.649  0.00  0.00      C1   C
ATOM    513  CG  PHE 6  66      12.206 -17.795  24.365  0.00  0.00      C1   C
ATOM    514  CD1 PHE 6  66      12.407 -16.403  24.247  0.00  0.00      C1   C
ATOM    515  CD2 PHE 6  66      12.852 -18.552  25.395  0.00  0.00      C1   C
ATOM    516  CE1 PHE 6  66      13.372 -15.762  25.052  0.00  0.00      C1   C
ATOM    517  CE2 PHE 6  66      13.826 -17.940  26.099  0.00  0.00      C1   C
ATOM    518  CZ  PHE 6  66      14.084 -16.495  25.986  0.00  0.00      C1   C
ATOM    519  N   LEU 6  67       7.289 -18.848  23.601  0.00  0.00      C1   N
ATOM    520  CA  LEU 6  67       6.231 -19.745  23.025  0.00  0.00      C1   C
ATOM    521  C   LEU 6  67       5.930 -19.229  21.645  0.00  0.00      C1   C
ATOM    522  O   LEU 6  67       5.822 -18.024  21.341  0.00  0.00      C1   O
ATOM    523  CB  LEU 6  67       4.985 -19.776  23.930  0.00  0.00      C1   C
ATOM    524  CG  LEU 6  67       5.201 -20.192  25.435  0.00  0.00      C1   C
ATOM    525  CD1 LEU 6  67       3.872 -19.951  26.221  0.00  0.00      C1   C
ATOM    526  CD2 LEU 6  67       5.542 -21.697  25.506  0.00  0.00      C1   C
ATOM    527  N   VAL 6  68       5.739 -20.110  20.709  0.00  0.00      C1   N
ATOM    528  CA  VAL 6  68       5.606 -19.849  19.265  0.00  0.00      C1   C
ATOM    529  C   VAL 6  68       4.385 -20.599  18.692  0.00  0.00      C1   C
ATOM    530  O   VAL 6  68       4.216 -21.799  18.666  0.00  0.00      C1   O
ATOM    531  CB  VAL 6  68       6.910 -20.055  18.489  0.00  0.00      C1   C
ATOM    532  CG1 VAL 6  68       6.955 -19.484  17.026  0.00  0.00      C1   C
ATOM    533  CG2 VAL 6  68       8.104 -19.513  19.247  0.00  0.00      C1   C
ATOM    534  N   GLN 6  69       3.530 -19.837  18.103  0.00  0.00      C1   N
ATOM    535  CA  GLN 6  69       2.315 -20.291  17.341  0.00  0.00      C1   C
ATOM    536  C   GLN 6  69       2.372 -19.967  15.835  0.00  0.00      C1   C
ATOM    537  O   GLN 6  69       2.028 -18.875  15.419  0.00  0.00      C1   O
ATOM    538  CB  GLN 6  69       1.026 -19.896  18.080  0.00  0.00      C1   C
ATOM    539  CG  GLN 6  69       0.907 -20.482  19.444  0.00  0.00      C1   C
ATOM    540  CD  GLN 6  69      -0.331 -19.903  20.171  0.00  0.00      C1   C
ATOM    541  OE1 GLN 6  69      -1.424 -20.484  20.181  0.00  0.00      C1   O
ATOM    542  NE2 GLN 6  69      -0.210 -18.888  20.902  0.00  0.00      C1   N
ATOM    543  N   ALA 6  70       2.737 -20.952  15.081  0.00  0.00      C1   N
ATOM    544  CA  ALA 6  70       2.403 -21.084  13.615  0.00  0.00      C1   C
ATOM    545  C   ALA 6  70       0.896 -21.205  13.416  0.00  0.00      C1   C
ATOM    546  O   ALA 6  70       0.372 -22.337  13.188  0.00  0.00      C1   O
ATOM    547  CB  ALA 6  70       3.184 -22.055  12.771  0.00  0.00      C1   C
ATOM    548  N   GLY 6  71       0.152 -20.133  13.525  0.00  0.00      C1   N
ATOM    549  CA  GLY 6  71      -1.305 -20.058  13.662  0.00  0.00      C1   C
ATOM    550  C   GLY 6  71      -1.884 -21.110  14.562  0.00  0.00      C1   C
ATOM    551  O   GLY 6  71      -1.868 -20.990  15.744  0.00  0.00      C1   O
ATOM    552  N   ASN 6  72      -2.535 -22.166  13.942  0.00  0.00      C1   N
ATOM    553  CA  ASN 6  72      -3.223 -23.239  14.629  0.00  0.00      C1   C
ATOM    554  C   ASN 6  72      -2.231 -24.277  15.375  0.00  0.00      C1   C
ATOM    555  O   ASN 6  72      -2.686 -25.174  16.063  0.00  0.00      C1   O
ATOM    556  CB  ASN 6  72      -4.165 -23.984  13.700  0.00  0.00      C1   C
ATOM    557  CG  ASN 6  72      -3.445 -24.945  12.741  0.00  0.00      C1   C
ATOM    558  OD1 ASN 6  72      -2.367 -24.724  12.178  0.00  0.00      C1   O
ATOM    559  ND2 ASN 6  72      -3.927 -26.159  12.539  0.00  0.00      C1   N
ATOM    560  N   VAL 6  73      -0.907 -24.206  15.205  0.00  0.00      C1   N
ATOM    561  CA  VAL 6  73       0.003 -25.160  15.758  0.00  0.00      C1   C
ATOM    562  C   VAL 6  73       1.068 -24.470  16.660  0.00  0.00      C1   C
ATOM    563  O   VAL 6  73       1.737 -23.550  16.263  0.00  0.00      C1   O
ATOM    564  CB  VAL 6  73       0.532 -26.299  14.797  0.00  0.00      C1   C
ATOM    565  CG1 VAL 6  73       1.709 -25.888  13.868  0.00  0.00      C1   C
ATOM    566  CG2 VAL 6  73       1.030 -27.491  15.662  0.00  0.00      C1   C
ATOM    567  N   GLN 6  74       1.463 -25.041  17.757  0.00  0.00      C1   N
ATOM    568  CA  GLN 6  74       2.565 -24.519  18.529  0.00  0.00      C1   C
ATOM    569  C   GLN 6  74       3.826 -25.243  18.142  0.00  0.00      C1   C
ATOM    570  O   GLN 6  74       3.860 -26.504  18.015  0.00  0.00      C1   O
ATOM    571  CB  GLN 6  74       2.196 -24.821  19.992  0.00  0.00      C1   C
ATOM    572  CG  GLN 6  74       2.911 -23.941  20.959  0.00  0.00      C1   C
ATOM    573  CD  GLN 6  74       2.011 -23.536  22.106  0.00  0.00      C1   C
ATOM    574  NE2 GLN 6  74       2.391 -23.857  23.253  0.00  0.00      C1   N
ATOM    575  OE1 GLN 6  74       1.110 -22.729  21.923  0.00  0.00      C1   O
ATOM    576  N   LEU 6  75       4.869 -24.478  17.954  0.00  0.00      C1   N
ATOM    577  CA  LEU 6  75       6.118 -24.947  17.546  0.00  0.00      C1   C
ATOM    578  C   LEU 6  75       7.052 -25.246  18.761  0.00  0.00      C1   C
ATOM    579  O   LEU 6  75       7.341 -24.433  19.634  0.00  0.00      C1   O
ATOM    580  CB  LEU 6  75       6.839 -24.005  16.563  0.00  0.00      C1   C
ATOM    581  CG  LEU 6  75       6.079 -23.953  15.216  0.00  0.00      C1   C
ATOM    582  CD1 LEU 6  75       6.894 -23.096  14.328  0.00  0.00      C1   C
ATOM    583  CD2 LEU 6  75       5.748 -25.304  14.535  0.00  0.00      C1   C
ATOM    584  N   ARG 6  76       7.558 -26.454  18.758  0.00  0.00      C1   N
ATOM    585  CA  ARG 6  76       8.465 -26.865  19.789  0.00  0.00      C1   C
ATOM    586  C   ARG 6  76       9.896 -26.301  19.689  0.00  0.00      C1   C
ATOM    587  O   ARG 6  76      10.665 -26.516  18.767  0.00  0.00      C1   O
ATOM    588  CB  ARG 6  76       8.668 -28.387  19.949  0.00  0.00      C1   C
ATOM    589  CG  ARG 6  76       9.709 -28.887  20.972  0.00  0.00      C1   C
ATOM    590  CD  ARG 6  76       9.426 -30.422  21.225  0.00  0.00      C1   C
ATOM    591  NE  ARG 6  76       9.459 -31.174  19.941  0.00  0.00      C1   N
ATOM    592  CZ  ARG 6  76       8.467 -31.740  19.254  0.00  0.00      C1   C
ATOM    593  NH1 ARG 6  76       7.242 -31.476  19.532  0.00  0.00      C1   N
ATOM    594  NH2 ARG 6  76       8.680 -32.381  18.149  0.00  0.00      C1   N
ATOM    595  N   VAL 6  77      10.206 -25.442  20.615  0.00  0.00      C1   N
ATOM    596  CA  VAL 6  77      11.451 -24.707  20.750  0.00  0.00      C1   C
ATOM    597  C   VAL 6  77      12.500 -25.576  21.362  0.00  0.00      C1   C
ATOM    598  O   VAL 6  77      12.454 -26.002  22.549  0.00  0.00      C1   O
ATOM    599  CB  VAL 6  77      11.238 -23.369  21.472  0.00  0.00      C1   C
ATOM    600  CG1 VAL 6  77      12.505 -22.536  21.371  0.00  0.00      C1   C
ATOM    601  CG2 VAL 6  77      10.199 -22.558  20.722  0.00  0.00      C1   C
ATOM    602  N   ILE 6  78      13.554 -25.803  20.589  0.00  0.00      C1   N
ATOM    603  CA  ILE 6  78      14.729 -26.542  21.065  0.00  0.00      C1   C
ATOM    604  C   ILE 6  78      15.973 -25.626  21.273  0.00  0.00      C1   C
ATOM    605  O   ILE 6  78      17.008 -26.128  21.704  0.00  0.00      C1   O
ATOM    606  CB  ILE 6  78      14.914 -27.774  20.105  0.00  0.00      C1   C
ATOM    607  CG1 ILE 6  78      15.598 -27.470  18.750  0.00  0.00      C1   C
ATOM    608  CG2 ILE 6  78      13.601 -28.509  19.722  0.00  0.00      C1   C
ATOM    609  CD1 ILE 6  78      15.673 -28.546  17.651  0.00  0.00      C1   C
ATOM    610  N   GLY 6  79      15.896 -24.272  20.936  0.00  0.00      C1   N
ATOM    611  CA  GLY 6  79      17.113 -23.405  21.017  0.00  0.00      C1   C
ATOM    612  C   GLY 6  79      16.658 -21.982  21.266  0.00  0.00      C1   C
ATOM    613  O   GLY 6  79      15.783 -21.507  20.482  0.00  0.00      C1   O
ATOM    614  N   HIS 6  80      17.330 -21.334  22.197  0.00  0.00      C1   N
ATOM    615  CA  HIS 6  80      17.322 -19.899  22.278  0.00  0.00      C1   C
ATOM    616  C   HIS 6  80      18.734 -19.265  22.348  0.00  0.00      C1   C
ATOM    617  O   HIS 6  80      19.648 -19.742  23.043  0.00  0.00      C1   O
ATOM    618  CB  HIS 6  80      16.541 -19.415  23.470  0.00  0.00      C1   C
ATOM    619  CG  HIS 6  80      16.881 -20.095  24.737  0.00  0.00      C1   C
ATOM    620  ND1 HIS 6  80      16.396 -21.370  25.114  0.00  0.00      C1   N
ATOM    621  CD2 HIS 6  80      17.704 -19.626  25.739  0.00  0.00      C1   C
ATOM    622  CE1 HIS 6  80      16.876 -21.538  26.353  0.00  0.00      C1   C
ATOM    623  NE2 HIS 6  80      17.682 -20.551  26.804  0.00  0.00      C1   N
ATOM    624  N   SER 6  81      18.924 -18.335  21.417  0.00  0.00      C1   N
ATOM    625  CA  SER 6  81      20.186 -17.888  20.920  0.00  0.00      C1   C
ATOM    626  C   SER 6  81      20.150 -16.448  20.355  0.00  0.00      C1   C
ATOM    627  O   SER 6  81      19.070 -16.002  19.964  0.00  0.00      C1   O
ATOM    628  CB  SER 6  81      20.699 -18.757  19.790  0.00  0.00      C1   C
ATOM    629  OG  SER 6  81      21.961 -18.317  19.223  0.00  0.00      C1   O
ATOM    630  N   MET 6  82      21.257 -15.695  20.229  0.00  0.00      C1   N
ATOM    631  CA  MET 6  82      21.102 -14.357  19.714  0.00  0.00      C1   C
ATOM    632  C   MET 6  82      22.236 -13.806  18.835  0.00  0.00      C1   C
ATOM    633  O   MET 6  82      23.394 -14.106  18.988  0.00  0.00      C1   O
ATOM    634  CB  MET 6  82      20.807 -13.329  20.829  0.00  0.00      C1   C
ATOM    635  CG  MET 6  82      22.000 -13.001  21.644  0.00  0.00      C1   C
ATOM    636  SD  MET 6  82      21.482 -11.853  22.967  0.00  0.00      C1   S
ATOM    637  CE  MET 6  82      23.041 -11.740  23.831  0.00  0.00      C1   C
ATOM    638  N   GLN 6  83      21.834 -12.983  17.781  0.00  0.00      C1   N
ATOM    639  CA  GLN 6  83      22.787 -12.294  16.945  0.00  0.00      C1   C
ATOM    640  C   GLN 6  83      22.513 -10.793  16.855  0.00  0.00      C1   C
ATOM    641  O   GLN 6  83      21.446 -10.387  16.500  0.00  0.00      C1   O
ATOM    642  CB  GLN 6  83      22.802 -13.009  15.567  0.00  0.00      C1   C
ATOM    643  CG  GLN 6  83      21.654 -12.758  14.523  0.00  0.00      C1   C
ATOM    644  CD  GLN 6  83      21.662 -13.755  13.370  0.00  0.00      C1   C
ATOM    645  OE1 GLN 6  83      22.508 -14.687  13.298  0.00  0.00      C1   O
ATOM    646  NE2 GLN 6  83      20.833 -13.488  12.370  0.00  0.00      C1   N
ATOM    647  N   ASN 6  84      23.538 -10.089  17.382  0.00  0.00      C1   N
ATOM    648  CA  ASN 6  84      23.461  -8.681  17.687  0.00  0.00      C1   C
ATOM    649  C   ASN 6  84      22.183  -8.397  18.480  0.00  0.00      C1   C
ATOM    650  O   ASN 6  84      22.128  -8.820  19.635  0.00  0.00      C1   O
ATOM    651  CB  ASN 6  84      23.703  -7.802  16.443  0.00  0.00      C1   C
ATOM    652  CG  ASN 6  84      23.870  -6.323  16.773  0.00  0.00      C1   C
ATOM    653  OD1 ASN 6  84      23.320  -5.680  17.674  0.00  0.00      C1   O
ATOM    654  ND2 ASN 6  84      24.585  -5.623  15.910  0.00  0.00      C1   N
ATOM    655  N   CYS 6  85      21.200  -7.644  18.068  0.00  0.00      C1   N
ATOM    656  CA  CYS 6  85      19.884  -7.444  18.676  0.00  0.00      C1   C
ATOM    657  C   CYS 6  85      18.727  -8.321  18.082  0.00  0.00      C1   C
ATOM    658  O   CYS 6  85      17.561  -8.071  18.431  0.00  0.00      C1   O
ATOM    659  CB  CYS 6  85      19.563  -5.949  18.736  0.00  0.00      C1   C
ATOM    660  SG  CYS 6  85      20.911  -4.867  19.477  0.00  0.00      C1   S
ATOM    661  N   VAL 6  86      18.937  -9.290  17.217  0.00  0.00      C1   N
ATOM    662  CA  VAL 6  86      17.902 -10.162  16.783  0.00  0.00      C1   C
ATOM    663  C   VAL 6  86      18.061 -11.480  17.575  0.00  0.00      C1   C
ATOM    664  O   VAL 6  86      19.087 -12.018  17.892  0.00  0.00      C1   O
ATOM    665  CB  VAL 6  86      17.976 -10.325  15.227  0.00  0.00      C1   C
ATOM    666  CG1 VAL 6  86      17.523 -11.658  14.594  0.00  0.00      C1   C
ATOM    667  CG2 VAL 6  86      17.158  -9.178  14.633  0.00  0.00      C1   C
ATOM    668  N   LEU 6  87      16.925 -12.012  17.891  0.00  0.00      C1   N
ATOM    669  CA  LEU 6  87      16.770 -13.231  18.564  0.00  0.00      C1   C
ATOM    670  C   LEU 6  87      16.785 -14.373  17.553  0.00  0.00      C1   C
ATOM    671  O   LEU 6  87      16.188 -14.227  16.490  0.00  0.00      C1   O
ATOM    672  CB  LEU 6  87      15.616 -13.145  19.551  0.00  0.00      C1   C
ATOM    673  CG  LEU 6  87      15.522 -14.232  20.618  0.00  0.00      C1   C
ATOM    674  CD1 LEU 6  87      16.708 -14.185  21.584  0.00  0.00      C1   C
ATOM    675  CD2 LEU 6  87      14.225 -14.315  21.422  0.00  0.00      C1   C
ATOM    676  N   LYS 6  88      17.344 -15.513  17.839  0.00  0.00      C1   N
ATOM    677  CA  LYS 6  88      17.175 -16.724  17.078  0.00  0.00      C1   C
ATOM    678  C   LYS 6  88      16.635 -17.850  17.919  0.00  0.00      C1   C
ATOM    679  O   LYS 6  88      17.231 -18.377  18.795  0.00  0.00      C1   O
ATOM    680  CB  LYS 6  88      18.581 -17.163  16.608  0.00  0.00      C1   C
ATOM    681  CG  LYS 6  88      18.927 -16.447  15.279  0.00  0.00      C1   C
ATOM    682  CD  LYS 6  88      20.134 -17.059  14.476  0.00  0.00      C1   C
ATOM    683  CE  LYS 6  88      21.435 -17.026  15.345  0.00  0.00      C1   C
ATOM    684  NZ  LYS 6  88      22.578 -17.124  14.400  0.00  0.00      C1   N
ATOM    685  N   LEU 6  89      15.408 -18.248  17.631  0.00  0.00      C1   N
ATOM    686  CA  LEU 6  89      14.841 -19.478  18.161  0.00  0.00      C1   C
ATOM    687  C   LEU 6  89      14.990 -20.648  17.202  0.00  0.00      C1   C
ATOM    688  O   LEU 6  89      14.550 -20.583  16.095  0.00  0.00      C1   O
ATOM    689  CB  LEU 6  89      13.469 -19.113  18.650  0.00  0.00      C1   C
ATOM    690  CG  LEU 6  89      13.397 -18.064  19.830  0.00  0.00      C1   C
ATOM    691  CD1 LEU 6  89      11.925 -17.639  20.009  0.00  0.00      C1   C
ATOM    692  CD2 LEU 6  89      14.007 -18.705  21.043  0.00  0.00      C1   C
ATOM    693  N   LYS 6  90      15.477 -21.788  17.722  0.00  0.00      C1   N
ATOM    694  CA  LYS 6  90      15.462 -23.038  16.982  0.00  0.00      C1   C
ATOM    695  C   LYS 6  90      14.209 -23.888  17.268  0.00  0.00      C1   C
ATOM    696  O   LYS 6  90      13.950 -24.138  18.413  0.00  0.00      C1   O
ATOM    697  CB  LYS 6  90      16.781 -23.865  17.284  0.00  0.00      C1   C
ATOM    698  CG  LYS 6  90      17.174 -24.893  16.158  0.00  0.00      C1   C
ATOM    699  CD  LYS 6  90      18.455 -25.645  16.307  0.00  0.00      C1   C
ATOM    700  CE  LYS 6  90      18.930 -26.495  15.113  0.00  0.00      C1   C
ATOM    701  NZ  LYS 6  90      17.889 -26.968  14.096  0.00  0.00      C1   N
ATOM    702  N   VAL 6  91      13.472 -24.308  16.233  0.00  0.00      C1   N
ATOM    703  CA  VAL 6  91      12.271 -25.076  16.264  0.00  0.00      C1   C
ATOM    704  C   VAL 6  91      12.450 -26.431  15.572  0.00  0.00      C1   C
ATOM    705  O   VAL 6  91      13.215 -26.570  14.548  0.00  0.00      C1   O
ATOM    706  CB  VAL 6  91      11.055 -24.301  15.709  0.00  0.00      C1   C
ATOM    707  CG1 VAL 6  91      10.509 -23.121  16.596  0.00  0.00      C1   C
ATOM    708  CG2 VAL 6  91      11.197 -23.757  14.323  0.00  0.00      C1   C
ATOM    709  N   ASP 6  92      11.626 -27.373  16.022  0.00  0.00      C1   N
ATOM    710  CA  ASP 6  92      11.523 -28.825  15.535  0.00  0.00      C1   C
ATOM    711  C   ASP 6  92      10.678 -29.079  14.301  0.00  0.00      C1   C
ATOM    712  O   ASP 6  92      10.109 -30.132  14.051  0.00  0.00      C1   O
ATOM    713  CB  ASP 6  92      11.128 -29.589  16.772  0.00  0.00      C1   C
ATOM    714  CG  ASP 6  92      11.522 -31.061  16.762  0.00  0.00      C1   C
ATOM    715  OD1 ASP 6  92      11.262 -31.819  17.709  0.00  0.00      C1   O
ATOM    716  OD2 ASP 6  92      12.178 -31.471  15.788  0.00  0.00      C1   O
ATOM    717  N   THR 6  93      10.689 -28.016  13.566  0.00  0.00      C1   N
ATOM    718  CA  THR 6  93      10.003 -27.892  12.247  0.00  0.00      C1   C
ATOM    719  C   THR 6  93      10.608 -26.752  11.389  0.00  0.00      C1   C
ATOM    720  O   THR 6  93      10.664 -25.582  11.758  0.00  0.00      C1   O
ATOM    721  CB  THR 6  93       8.464 -27.579  12.348  0.00  0.00      C1   C
ATOM    722  OG1 THR 6  93       7.821 -28.503  13.170  0.00  0.00      C1   O
ATOM    723  CG2 THR 6  93       7.739 -27.678  11.024  0.00  0.00      C1   C
ATOM    724  N   ALA 6  94      11.052 -27.129  10.151  0.00  0.00      C1   N
ATOM    725  CA  ALA 6  94      11.388 -26.094   9.228  0.00  0.00      C1   C
ATOM    726  C   ALA 6  94      10.103 -25.659   8.467  0.00  0.00      C1   C
ATOM    727  O   ALA 6  94       9.261 -26.519   8.182  0.00  0.00      C1   O
ATOM    728  CB  ALA 6  94      12.506 -26.481   8.241  0.00  0.00      C1   C
ATOM    729  N   ASN 6  95      10.020 -24.337   8.279  0.00  0.00      C1   N
ATOM    730  CA  ASN 6  95       8.812 -23.667   7.709  0.00  0.00      C1   C
ATOM    731  C   ASN 6  95       8.453 -24.143   6.293  0.00  0.00      C1   C
ATOM    732  O   ASN 6  95       9.230 -23.860   5.379  0.00  0.00      C1   O
ATOM    733  CB  ASN 6  95       8.951 -22.192   7.762  0.00  0.00      C1   C
ATOM    734  CG  ASN 6  95       7.782 -21.370   7.210  0.00  0.00      C1   C
ATOM    735  OD1 ASN 6  95       6.789 -21.934   6.753  0.00  0.00      C1   O
ATOM    736  ND2 ASN 6  95       7.814 -20.084   7.145  0.00  0.00      C1   N
ATOM    737  N   PRO 6  96       7.281 -24.869   6.141  0.00  0.00      C1   N
ATOM    738  CA  PRO 6  96       6.667 -25.393   4.902  0.00  0.00      C1   C
ATOM    739  C   PRO 6  96       6.531 -24.368   3.750  0.00  0.00      C1   C
ATOM    740  O   PRO 6  96       6.253 -24.719   2.628  0.00  0.00      C1   O
ATOM    741  CB  PRO 6  96       5.268 -26.022   5.210  0.00  0.00      C1   C
ATOM    742  CG  PRO 6  96       4.958 -25.499   6.602  0.00  0.00      C1   C
ATOM    743  CD  PRO 6  96       6.321 -25.244   7.266  0.00  0.00      C1   C
ATOM    744  N   LYS 6  97       6.589 -23.079   4.074  0.00  0.00      C1   N
ATOM    745  CA  LYS 6  97       6.224 -21.934   3.187  0.00  0.00      C1   C
ATOM    746  C   LYS 6  97       7.415 -20.968   3.010  0.00  0.00      C1   C
ATOM    747  O   LYS 6  97       7.252 -19.975   2.255  0.00  0.00      C1   O
ATOM    748  CB  LYS 6  97       4.953 -21.147   3.740  0.00  0.00      C1   C
ATOM    749  CG  LYS 6  97       3.634 -22.086   3.843  0.00  0.00      C1   C
ATOM    750  CD  LYS 6  97       3.358 -22.463   2.440  0.00  0.00      C1   C
ATOM    751  CE  LYS 6  97       1.960 -23.095   2.392  0.00  0.00      C1   C
ATOM    752  NZ  LYS 6  97       1.474 -23.280   1.010  0.00  0.00      C1   N
ATOM    753  N   THR 6  98       8.614 -21.170   3.553  0.00  0.00      C1   N
ATOM    754  CA  THR 6  98       9.861 -20.398   3.257  0.00  0.00      C1   C
ATOM    755  C   THR 6  98      10.160 -20.268   1.734  0.00  0.00      C1   C
ATOM    756  O   THR 6  98      10.197 -21.291   1.019  0.00  0.00      C1   O
ATOM    757  CB  THR 6  98      11.137 -20.825   4.054  0.00  0.00      C1   C
ATOM    758  OG1 THR 6  98      11.098 -20.237   5.384  0.00  0.00      C1   O
ATOM    759  CG2 THR 6  98      12.527 -20.388   3.537  0.00  0.00      C1   C
ATOM    760  N   PRO 6  99      10.257 -19.007   1.251  0.00  0.00      C1   N
ATOM    761  CA  PRO 6  99      10.620 -18.649  -0.128  0.00  0.00      C1   C
ATOM    762  C   PRO 6  99      12.145 -18.853  -0.403  0.00  0.00      C1   C
ATOM    763  O   PRO 6  99      12.905 -19.219   0.545  0.00  0.00      C1   O
ATOM    764  CB  PRO 6  99      10.190 -17.215  -0.304  0.00  0.00      C1   C
ATOM    765  CG  PRO 6  99      10.488 -16.687   1.093  0.00  0.00      C1   C
ATOM    766  CD  PRO 6  99       9.968 -17.773   1.994  0.00  0.00      C1   C
ATOM    767  N   LYS 6 100      12.670 -18.625  -1.583  0.00  0.00      C1   N
ATOM    768  CA  LYS 6 100      14.019 -18.216  -1.775  0.00  0.00      C1   C
ATOM    769  C   LYS 6 100      14.299 -16.946  -1.004  0.00  0.00      C1   C
ATOM    770  O   LYS 6 100      13.504 -15.972  -1.189  0.00  0.00      C1   O
ATOM    771  CB  LYS 6 100      14.328 -18.024  -3.278  0.00  0.00      C1   C
ATOM    772  CG  LYS 6 100      13.925 -19.247  -4.139  0.00  0.00      C1   C
ATOM    773  CD  LYS 6 100      14.505 -20.606  -3.680  0.00  0.00      C1   C
ATOM    774  CE  LYS 6 100      13.924 -21.685  -4.561  0.00  0.00      C1   C
ATOM    775  NZ  LYS 6 100      14.711 -22.979  -4.580  0.00  0.00      C1   N
ATOM    776  N   TYR 6 101      15.319 -16.835  -0.081  0.00  0.00      C1   N
ATOM    777  CA  TYR 6 101      15.577 -15.611   0.677  0.00  0.00      C1   C
ATOM    778  C   TYR 6 101      17.094 -15.250   0.702  0.00  0.00      C1   C
ATOM    779  O   TYR 6 101      18.001 -16.087   1.014  0.00  0.00      C1   O
ATOM    780  CB  TYR 6 101      14.965 -15.534   2.049  0.00  0.00      C1   C
ATOM    781  CG  TYR 6 101      15.593 -16.490   3.134  0.00  0.00      C1   C
ATOM    782  CD1 TYR 6 101      15.127 -17.875   3.149  0.00  0.00      C1   C
ATOM    783  CD2 TYR 6 101      16.553 -16.053   3.985  0.00  0.00      C1   C
ATOM    784  CE1 TYR 6 101      15.735 -18.777   4.009  0.00  0.00      C1   C
ATOM    785  CE2 TYR 6 101      17.075 -16.943   4.973  0.00  0.00      C1   C
ATOM    786  CZ  TYR 6 101      16.633 -18.303   4.986  0.00  0.00      C1   C
ATOM    787  OH  TYR 6 101      17.221 -19.092   5.918  0.00  0.00      C1   O
ATOM    788  N   LYS 6 102      17.441 -13.976   0.708  0.00  0.00      C1   N
ATOM    789  CA  LYS 6 102      18.662 -13.493   1.275  0.00  0.00      C1   C
ATOM    790  C   LYS 6 102      18.496 -12.323   2.294  0.00  0.00      C1   C
ATOM    791  O   LYS 6 102      17.502 -11.618   2.209  0.00  0.00      C1   O
ATOM    792  CB  LYS 6 102      19.648 -13.117   0.147  0.00  0.00      C1   C
ATOM    793  CG  LYS 6 102      19.623 -11.647  -0.277  0.00  0.00      C1   C
ATOM    794  CD  LYS 6 102      20.416 -11.577  -1.627  0.00  0.00      C1   C
ATOM    795  CE  LYS 6 102      20.543 -10.120  -2.097  0.00  0.00      C1   C
ATOM    796  NZ  LYS 6 102      21.668  -9.995  -3.012  0.00  0.00      C1   N
ATOM    797  N   PHE 6 103      19.460 -12.099   3.233  0.00  0.00      C1   N
ATOM    798  CA  PHE 6 103      19.553 -11.004   4.228  0.00  0.00      C1   C
ATOM    799  C   PHE 6 103      20.396  -9.828   3.717  0.00  0.00      C1   C
ATOM    800  O   PHE 6 103      21.451 -10.145   3.120  0.00  0.00      C1   O
ATOM    801  CB  PHE 6 103      19.980 -11.539   5.599  0.00  0.00      C1   C
ATOM    802  CG  PHE 6 103      18.979 -12.395   6.382  0.00  0.00      C1   C
ATOM    803  CD1 PHE 6 103      17.605 -12.129   6.213  0.00  0.00      C1   C
ATOM    804  CD2 PHE 6 103      19.398 -13.368   7.257  0.00  0.00      C1   C
ATOM    805  CE1 PHE 6 103      16.646 -12.783   7.023  0.00  0.00      C1   C
ATOM    806  CE2 PHE 6 103      18.513 -14.013   8.146  0.00  0.00      C1   C
ATOM    807  CZ  PHE 6 103      17.114 -13.724   8.002  0.00  0.00      C1   C
ATOM    808  N   VAL 6 104      20.035  -8.593   3.984  0.00  0.00      C1   N
ATOM    809  CA  VAL 6 104      20.763  -7.423   3.406  0.00  0.00      C1   C
ATOM    810  C   VAL 6 104      20.548  -6.171   4.264  0.00  0.00      C1   C
ATOM    811  O   VAL 6 104      19.565  -6.061   5.039  0.00  0.00      C1   O
ATOM    812  CB  VAL 6 104      20.250  -7.344   1.933  0.00  0.00      C1   C
ATOM    813  CG1 VAL 6 104      18.750  -6.942   1.731  0.00  0.00      C1   C
ATOM    814  CG2 VAL 6 104      21.072  -6.323   1.162  0.00  0.00      C1   C
ATOM    815  N   ARG 6 105      21.367  -5.115   4.043  0.00  0.00      C1   N
ATOM    816  CA  ARG 6 105      21.264  -3.837   4.753  0.00  0.00      C1   C
ATOM    817  C   ARG 6 105      21.235  -2.693   3.791  0.00  0.00      C1   C
ATOM    818  O   ARG 6 105      22.216  -2.337   3.141  0.00  0.00      C1   O
ATOM    819  CB  ARG 6 105      22.415  -3.907   5.840  0.00  0.00      C1   C
ATOM    820  CG  ARG 6 105      22.420  -2.711   6.703  0.00  0.00      C1   C
ATOM    821  CD  ARG 6 105      23.507  -2.511   7.772  0.00  0.00      C1   C
ATOM    822  NE  ARG 6 105      23.185  -1.315   8.570  0.00  0.00      C1   N
ATOM    823  CZ  ARG 6 105      22.376  -1.182   9.611  0.00  0.00      C1   C
ATOM    824  NH1 ARG 6 105      21.859  -2.215  10.214  0.00  0.00      C1   N
ATOM    825  NH2 ARG 6 105      22.045  -0.032  10.041  0.00  0.00      C1   N
ATOM    826  N   ILE 6 106      20.031  -2.134   3.613  0.00  0.00      C1   N
ATOM    827  CA  ILE 6 106      19.695  -1.070   2.723  0.00  0.00      C1   C
ATOM    828  C   ILE 6 106      20.385   0.256   3.024  0.00  0.00      C1   C
ATOM    829  O   ILE 6 106      20.730   0.519   4.140  0.00  0.00      C1   O
ATOM    830  CB  ILE 6 106      18.191  -0.967   2.486  0.00  0.00      C1   C
ATOM    831  CG1 ILE 6 106      17.307  -0.805   3.713  0.00  0.00      C1   C
ATOM    832  CG2 ILE 6 106      17.707  -2.218   1.660  0.00  0.00      C1   C
ATOM    833  CD1 ILE 6 106      17.335   0.704   4.188  0.00  0.00      C1   C
ATOM    834  N   GLN 6 107      20.630   1.180   2.025  0.00  0.00      C1   N
ATOM    835  CA  GLN 6 107      21.298   2.464   2.348  0.00  0.00      C1   C
ATOM    836  C   GLN 6 107      20.139   3.523   2.462  0.00  0.00      C1   C
ATOM    837  O   GLN 6 107      19.065   3.315   1.900  0.00  0.00      C1   O
ATOM    838  CB  GLN 6 107      22.299   2.836   1.205  0.00  0.00      C1   C
ATOM    839  CG  GLN 6 107      23.626   1.990   1.130  0.00  0.00      C1   C
ATOM    840  CD  GLN 6 107      24.533   2.211   2.313  0.00  0.00      C1   C
ATOM    841  OE1 GLN 6 107      24.229   2.861   3.271  0.00  0.00      C1   O
ATOM    842  NE2 GLN 6 107      25.710   1.729   2.276  0.00  0.00      C1   N
ATOM    843  N   PRO 6 108      20.445   4.764   3.025  0.00  0.00      C1   N
ATOM    844  CA  PRO 6 108      19.623   5.955   2.794  0.00  0.00      C1   C
ATOM    845  C   PRO 6 108      19.310   6.147   1.248  0.00  0.00      C1   C
ATOM    846  O   PRO 6 108      20.218   6.209   0.454  0.00  0.00      C1   O
ATOM    847  CB  PRO 6 108      20.241   7.162   3.393  0.00  0.00      C1   C
ATOM    848  CG  PRO 6 108      21.338   6.541   4.289  0.00  0.00      C1   C
ATOM    849  CD  PRO 6 108      21.618   5.018   3.793  0.00  0.00      C1   C
ATOM    850  N   GLY 6 109      18.001   6.311   1.055  0.00  0.00      C1   N
ATOM    851  CA  GLY 6 109      17.287   6.499  -0.201  0.00  0.00      C1   C
ATOM    852  C   GLY 6 109      16.478   5.325  -0.757  0.00  0.00      C1   C
ATOM    853  O   GLY 6 109      15.450   5.623  -1.376  0.00  0.00      C1   O
ATOM    854  N   GLN 6 110      16.805   4.106  -0.324  0.00  0.00      C1   N
ATOM    855  CA  GLN 6 110      16.322   2.904  -1.030  0.00  0.00      C1   C
ATOM    856  C   GLN 6 110      15.033   2.447  -0.376  0.00  0.00      C1   C
ATOM    857  O   GLN 6 110      14.759   2.695   0.858  0.00  0.00      C1   O
ATOM    858  CB  GLN 6 110      17.405   1.804  -0.831  0.00  0.00      C1   C
ATOM    859  CG  GLN 6 110      18.682   2.019  -1.697  0.00  0.00      C1   C
ATOM    860  CD  GLN 6 110      19.713   0.939  -1.525  0.00  0.00      C1   C
ATOM    861  OE1 GLN 6 110      19.491   0.029  -0.749  0.00  0.00      C1   O
ATOM    862  NE2 GLN 6 110      20.851   0.913  -2.161  0.00  0.00      C1   N
ATOM    863  N   THR 6 111      14.241   1.723  -1.184  0.00  0.00      C1   N
ATOM    864  CA  THR 6 111      12.870   1.351  -0.831  0.00  0.00      C1   C
ATOM    865  C   THR 6 111      12.827  -0.089  -0.411  0.00  0.00      C1   C
ATOM    866  O   THR 6 111      13.669  -0.910  -0.665  0.00  0.00      C1   O
ATOM    867  CB  THR 6 111      11.795   1.649  -1.874  0.00  0.00      C1   C
ATOM    868  OG1 THR 6 111      12.153   1.096  -3.166  0.00  0.00      C1   O
ATOM    869  CG2 THR 6 111      11.494   3.209  -2.090  0.00  0.00      C1   C
ATOM    870  N   PHE 6 112      11.798  -0.410   0.387  0.00  0.00      C1   N
ATOM    871  CA  PHE 6 112      11.310  -1.790   0.683  0.00  0.00      C1   C
ATOM    872  C   PHE 6 112       9.758  -1.773   0.968  0.00  0.00      C1   C
ATOM    873  O   PHE 6 112       9.231  -0.724   1.314  0.00  0.00      C1   O
ATOM    874  CB  PHE 6 112      12.121  -2.466   1.804  0.00  0.00      C1   C
ATOM    875  CG  PHE 6 112      12.223  -1.602   3.102  0.00  0.00      C1   C
ATOM    876  CD1 PHE 6 112      13.218  -0.596   3.186  0.00  0.00      C1   C
ATOM    877  CD2 PHE 6 112      11.266  -1.729   4.074  0.00  0.00      C1   C
ATOM    878  CE1 PHE 6 112      13.296   0.143   4.387  0.00  0.00      C1   C
ATOM    879  CE2 PHE 6 112      11.300  -0.909   5.167  0.00  0.00      C1   C
ATOM    880  CZ  PHE 6 112      12.360   0.044   5.325  0.00  0.00      C1   C
ATOM    881  N   SER 6 113       9.074  -2.919   0.850  0.00  0.00      C1   N
ATOM    882  CA  SER 6 113       7.686  -3.130   1.415  0.00  0.00      C1   C
ATOM    883  C   SER 6 113       7.635  -3.596   2.936  0.00  0.00      C1   C
ATOM    884  O   SER 6 113       8.485  -4.380   3.334  0.00  0.00      C1   O
ATOM    885  CB  SER 6 113       7.083  -4.188   0.464  0.00  0.00      C1   C
ATOM    886  OG  SER 6 113       6.868  -3.550  -0.767  0.00  0.00      C1   O
ATOM    887  N   VAL 6 114       6.810  -2.975   3.712  0.00  0.00      C1   N
ATOM    888  CA  VAL 6 114       6.542  -3.346   5.110  0.00  0.00      C1   C
ATOM    889  C   VAL 6 114       5.288  -4.311   5.064  0.00  0.00      C1   C
ATOM    890  O   VAL 6 114       4.162  -3.871   4.812  0.00  0.00      C1   O
ATOM    891  CB  VAL 6 114       6.253  -2.191   6.094  0.00  0.00      C1   C
ATOM    892  CG1 VAL 6 114       6.110  -2.702   7.538  0.00  0.00      C1   C
ATOM    893  CG2 VAL 6 114       7.433  -1.225   6.044  0.00  0.00      C1   C
ATOM    894  N   LEU 6 115       5.463  -5.618   5.303  0.00  0.00      C1   N
ATOM    895  CA  LEU 6 115       4.417  -6.411   5.900  0.00  0.00      C1   C
ATOM    896  C   LEU 6 115       4.248  -6.119   7.400  0.00  0.00      C1   C
ATOM    897  O   LEU 6 115       5.038  -6.488   8.286  0.00  0.00      C1   O
ATOM    898  CB  LEU 6 115       4.595  -7.939   5.577  0.00  0.00      C1   C
ATOM    899  CG  LEU 6 115       3.295  -8.767   5.905  0.00  0.00      C1   C
ATOM    900  CD1 LEU 6 115       1.945  -8.324   5.181  0.00  0.00      C1   C
ATOM    901  CD2 LEU 6 115       3.453 -10.184   5.627  0.00  0.00      C1   C
ATOM    902  N   ALA 6 116       3.187  -5.347   7.546  0.00  0.00      C1   N
ATOM    903  CA  ALA 6 116       2.667  -5.116   8.979  0.00  0.00      C1   C
ATOM    904  C   ALA 6 116       2.001  -6.395   9.516  0.00  0.00      C1   C
ATOM    905  O   ALA 6 116       1.119  -6.955   8.895  0.00  0.00      C1   O
ATOM    906  CB  ALA 6 116       2.095  -3.720   9.316  0.00  0.00      C1   C
ATOM    907  N   CYS 6 117       2.407  -6.868  10.666  0.00  0.00      C1   N
ATOM    908  CA  CYS 6 117       1.845  -8.086  11.308  0.00  0.00      C1   C
ATOM    909  C   CYS 6 117       1.591  -7.966  12.774  0.00  0.00      C1   C
ATOM    910  O   CYS 6 117       2.391  -7.487  13.565  0.00  0.00      C1   O
ATOM    911  CB  CYS 6 117       2.808  -9.164  10.998  0.00  0.00      C1   C
ATOM    912  SG  CYS 6 117       2.210 -10.788  11.404  0.00  0.00      C1   S
ATOM    913  N   TYR 6 118       0.335  -8.269  13.172  0.00  0.00      C1   N
ATOM    914  CA  TYR 6 118      -0.162  -8.150  14.543  0.00  0.00      C1   C
ATOM    915  C   TYR 6 118      -0.008  -9.437  15.273  0.00  0.00      C1   C
ATOM    916  O   TYR 6 118      -0.909 -10.230  15.305  0.00  0.00      C1   O
ATOM    917  CB  TYR 6 118      -1.605  -7.556  14.580  0.00  0.00      C1   C
ATOM    918  CG  TYR 6 118      -1.838  -6.218  13.864  0.00  0.00      C1   C
ATOM    919  CD1 TYR 6 118      -3.134  -5.822  13.584  0.00  0.00      C1   C
ATOM    920  CD2 TYR 6 118      -0.780  -5.351  13.505  0.00  0.00      C1   C
ATOM    921  CE1 TYR 6 118      -3.415  -4.552  13.078  0.00  0.00      C1   C
ATOM    922  CE2 TYR 6 118      -1.042  -4.055  12.996  0.00  0.00      C1   C
ATOM    923  CZ  TYR 6 118      -2.370  -3.615  12.772  0.00  0.00      C1   C
ATOM    924  OH  TYR 6 118      -2.721  -2.324  12.333  0.00  0.00      C1   O
ATOM    925  N   ASN 6 119       1.208  -9.634  15.779  0.00  0.00      C1   N
ATOM    926  CA  ASN 6 119       1.670 -10.799  16.567  0.00  0.00      C1   C
ATOM    927  C   ASN 6 119       1.375 -12.151  15.820  0.00  0.00      C1   C
ATOM    928  O   ASN 6 119       0.649 -13.077  16.236  0.00  0.00      C1   O
ATOM    929  CB  ASN 6 119       1.078 -10.751  17.996  0.00  0.00      C1   C
ATOM    930  CG  ASN 6 119       1.502  -9.522  18.844  0.00  0.00      C1   C
ATOM    931  ND2 ASN 6 119       0.645  -9.108  19.759  0.00  0.00      C1   N
ATOM    932  OD1 ASN 6 119       2.471  -8.801  18.558  0.00  0.00      C1   O
ATOM    933  N   GLY 6 120       1.957 -12.356  14.624  0.00  0.00      C1   N
ATOM    934  CA  GLY 6 120       1.721 -13.528  13.766  0.00  0.00      C1   C
ATOM    935  C   GLY 6 120       0.523 -13.439  12.751  0.00  0.00      C1   C
ATOM    936  O   GLY 6 120       0.553 -14.114  11.760  0.00  0.00      C1   O
ATOM    937  N   SER 6 121      -0.443 -12.515  12.954  0.00  0.00      C1   N
ATOM    938  CA  SER 6 121      -1.585 -12.306  11.970  0.00  0.00      C1   C
ATOM    939  C   SER 6 121      -1.326 -11.184  11.016  0.00  0.00      C1   C
ATOM    940  O   SER 6 121      -1.152 -10.019  11.417  0.00  0.00      C1   O
ATOM    941  CB  SER 6 121      -2.936 -12.306  12.702  0.00  0.00      C1   C
ATOM    942  OG  SER 6 121      -4.098 -12.301  11.804  0.00  0.00      C1   O
ATOM    943  N   PRO 6 122      -1.225 -11.509   9.739  0.00  0.00      C1   N
ATOM    944  CA  PRO 6 122      -0.990 -10.477   8.745  0.00  0.00      C1   C
ATOM    945  C   PRO 6 122      -2.108  -9.411   8.684  0.00  0.00      C1   C
ATOM    946  O   PRO 6 122      -3.246  -9.742   8.314  0.00  0.00      C1   O
ATOM    947  CB  PRO 6 122      -0.697 -11.149   7.442  0.00  0.00      C1   C
ATOM    948  CG  PRO 6 122      -1.366 -12.544   7.609  0.00  0.00      C1   C
ATOM    949  CD  PRO 6 122      -1.242 -12.806   9.081  0.00  0.00      C1   C
ATOM    950  N   SER 6 123      -1.780  -8.163   8.946  0.00  0.00      C1   N
ATOM    951  CA  SER 6 123      -2.798  -7.149   9.126  0.00  0.00      C1   C
ATOM    952  C   SER 6 123      -2.845  -6.121   7.956  0.00  0.00      C1   C
ATOM    953  O   SER 6 123      -3.896  -5.867   7.447  0.00  0.00      C1   O
ATOM    954  CB  SER 6 123      -2.646  -6.462  10.491  0.00  0.00      C1   C
ATOM    955  OG  SER 6 123      -1.363  -5.941  10.629  0.00  0.00      C1   O
ATOM    956  N   GLY 6 124      -1.698  -5.566   7.539  0.00  0.00      C1   N
ATOM    957  CA  GLY 6 124      -1.660  -4.646   6.477  0.00  0.00      C1   C
ATOM    958  C   GLY 6 124      -0.337  -4.706   5.725  0.00  0.00      C1   C
ATOM    959  O   GLY 6 124       0.601  -5.363   6.187  0.00  0.00      C1   O
ATOM    960  N   VAL 6 125      -0.177  -3.975   4.640  0.00  0.00      C1   N
ATOM    961  CA  VAL 6 125       1.034  -3.972   3.817  0.00  0.00      C1   C
ATOM    962  C   VAL 6 125       1.212  -2.558   3.196  0.00  0.00      C1   C
ATOM    963  O   VAL 6 125       0.229  -1.945   2.649  0.00  0.00      C1   O
ATOM    964  CB  VAL 6 125       1.021  -5.087   2.772  0.00  0.00      C1   C
ATOM    965  CG1 VAL 6 125       0.022  -4.935   1.666  0.00  0.00      C1   C
ATOM    966  CG2 VAL 6 125       2.437  -5.209   2.100  0.00  0.00      C1   C
ATOM    967  N   TYR 6 126       2.416  -2.070   3.224  0.00  0.00      C1   N
ATOM    968  CA  TYR 6 126       2.780  -0.788   2.500  0.00  0.00      C1   C
ATOM    969  C   TYR 6 126       4.228  -0.790   1.998  0.00  0.00      C1   C
ATOM    970  O   TYR 6 126       4.996  -1.666   2.189  0.00  0.00      C1   O
ATOM    971  CB  TYR 6 126       2.411   0.331   3.496  0.00  0.00      C1   C
ATOM    972  CG  TYR 6 126       3.190   0.309   4.794  0.00  0.00      C1   C
ATOM    973  CD1 TYR 6 126       4.152   1.359   4.987  0.00  0.00      C1   C
ATOM    974  CD2 TYR 6 126       2.824  -0.478   5.923  0.00  0.00      C1   C
ATOM    975  CE1 TYR 6 126       4.554   1.647   6.301  0.00  0.00      C1   C
ATOM    976  CE2 TYR 6 126       3.294  -0.173   7.164  0.00  0.00      C1   C
ATOM    977  CZ  TYR 6 126       4.189   0.839   7.411  0.00  0.00      C1   C
ATOM    978  OH  TYR 6 126       4.582   1.099   8.686  0.00  0.00      C1   O
ATOM    979  N   GLN 6 127       4.698   0.347   1.335  0.00  0.00      C1   N
ATOM    980  CA  GLN 6 127       6.069   0.549   0.903  0.00  0.00      C1   C
ATOM    981  C   GLN 6 127       6.830   1.785   1.632  0.00  0.00      C1   C
ATOM    982  O   GLN 6 127       6.267   2.729   2.074  0.00  0.00      C1   O
ATOM    983  CB  GLN 6 127       6.277   0.342  -0.574  0.00  0.00      C1   C
ATOM    984  CG  GLN 6 127       5.532   1.231  -1.625  0.00  0.00      C1   C
ATOM    985  CD  GLN 6 127       6.076   2.642  -1.611  0.00  0.00      C1   C
ATOM    986  OE1 GLN 6 127       5.485   3.549  -1.029  0.00  0.00      C1   O
ATOM    987  NE2 GLN 6 127       7.253   2.927  -2.080  0.00  0.00      C1   N
ATOM    988  N   CYS 6 128       8.137   1.777   1.700  0.00  0.00      C1   N
ATOM    989  CA  CYS 6 128       8.911   2.761   2.481  0.00  0.00      C1   C
ATOM    990  C   CYS 6 128      10.315   3.087   1.863  0.00  0.00      C1   C
ATOM    991  O   CYS 6 128      10.961   2.187   1.370  0.00  0.00      C1   O
ATOM    992  CB  CYS 6 128       9.070   2.290   3.957  0.00  0.00      C1   C
ATOM    993  SG  CYS 6 128       9.326   3.594   5.105  0.00  0.00      C1   S
ATOM    994  N   ALA 6 129      10.794   4.331   1.990  0.00  0.00      C1   N
ATOM    995  CA  ALA 6 129      12.145   4.708   1.697  0.00  0.00      C1   C
ATOM    996  C   ALA 6 129      12.820   4.988   3.039  0.00  0.00      C1   C
ATOM    997  O   ALA 6 129      12.289   5.703   3.906  0.00  0.00      C1   O
ATOM    998  CB  ALA 6 129      12.143   6.081   0.940  0.00  0.00      C1   C
ATOM    999  N   MET 6 130      14.031   4.422   3.180  0.00  0.00      C1   N
ATOM   1000  CA  MET 6 130      14.801   4.754   4.399  0.00  0.00      C1   C
ATOM   1001  C   MET 6 130      15.480   6.130   4.180  0.00  0.00      C1   C
ATOM   1002  O   MET 6 130      16.249   6.288   3.243  0.00  0.00      C1   O
ATOM   1003  CB  MET 6 130      15.749   3.519   4.686  0.00  0.00      C1   C
ATOM   1004  CG  MET 6 130      16.282   3.546   6.091  0.00  0.00      C1   C
ATOM   1005  SD  MET 6 130      15.131   3.226   7.507  0.00  0.00      C1   S
ATOM   1006  CE  MET 6 130      15.358   1.487   7.840  0.00  0.00      C1   C
ATOM   1007  N   ARG 6 131      15.241   7.096   5.081  0.00  0.00      C1   N
ATOM   1008  CA  ARG 6 131      15.883   8.407   5.046  0.00  0.00      C1   C
ATOM   1009  C   ARG 6 131      17.016   8.510   6.138  0.00  0.00      C1   C
ATOM   1010  O   ARG 6 131      16.936   7.741   7.096  0.00  0.00      C1   O
ATOM   1011  CB  ARG 6 131      14.835   9.487   5.159  0.00  0.00      C1   C
ATOM   1012  CG  ARG 6 131      14.144   9.614   6.569  0.00  0.00      C1   C
ATOM   1013  CD  ARG 6 131      13.332  10.880   6.585  0.00  0.00      C1   C
ATOM   1014  NE  ARG 6 131      12.128  10.752   5.838  0.00  0.00      C1   N
ATOM   1015  CZ  ARG 6 131      11.875  11.075   4.563  0.00  0.00      C1   C
ATOM   1016  NH1 ARG 6 131      12.712  11.507   3.693  0.00  0.00      C1   N
ATOM   1017  NH2 ARG 6 131      10.622  11.063   4.173  0.00  0.00      C1   N
ATOM   1018  N   PRO 6 132      17.907   9.494   6.181  0.00  0.00      C1   N
ATOM   1019  CA  PRO 6 132      19.152   9.572   7.064  0.00  0.00      C1   C
ATOM   1020  C   PRO 6 132      18.907   9.575   8.600  0.00  0.00      C1   C
ATOM   1021  O   PRO 6 132      19.792   9.212   9.383  0.00  0.00      C1   O
ATOM   1022  CB  PRO 6 132      19.829  10.849   6.658  0.00  0.00      C1   C
ATOM   1023  CG  PRO 6 132      19.688  10.860   5.166  0.00  0.00      C1   C
ATOM   1024  CD  PRO 6 132      18.239  10.321   4.995  0.00  0.00      C1   C
ATOM   1025  N   ASN 6 133      17.661   9.827   9.103  0.00  0.00      C1   N
ATOM   1026  CA  ASN 6 133      17.245   9.670  10.494  0.00  0.00      C1   C
ATOM   1027  C   ASN 6 133      17.119   8.127  10.922  0.00  0.00      C1   C
ATOM   1028  O   ASN 6 133      17.206   7.840  12.074  0.00  0.00      C1   O
ATOM   1029  CB  ASN 6 133      16.023  10.488  10.884  0.00  0.00      C1   C
ATOM   1030  CG  ASN 6 133      14.757  10.044  10.207  0.00  0.00      C1   C
ATOM   1031  OD1 ASN 6 133      14.482   8.954   9.739  0.00  0.00      C1   O
ATOM   1032  ND2 ASN 6 133      13.844  10.938  10.120  0.00  0.00      C1   N
ATOM   1033  N   PHE 6 134      16.891   7.214   9.944  0.00  0.00      C1   N
ATOM   1034  CA  PHE 6 134      16.566   5.809  10.012  0.00  0.00      C1   C
ATOM   1035  C   PHE 6 134      15.242   5.476  10.656  0.00  0.00      C1   C
ATOM   1036  O   PHE 6 134      14.977   4.298  10.985  0.00  0.00      C1   O
ATOM   1037  CB  PHE 6 134      17.832   5.013  10.447  0.00  0.00      C1   C
ATOM   1038  CG  PHE 6 134      19.001   5.126   9.406  0.00  0.00      C1   C
ATOM   1039  CD1 PHE 6 134      20.079   6.025   9.638  0.00  0.00      C1   C
ATOM   1040  CD2 PHE 6 134      19.114   4.260   8.363  0.00  0.00      C1   C
ATOM   1041  CE1 PHE 6 134      21.246   5.985   8.804  0.00  0.00      C1   C
ATOM   1042  CE2 PHE 6 134      20.288   4.203   7.600  0.00  0.00      C1   C
ATOM   1043  CZ  PHE 6 134      21.353   5.100   7.755  0.00  0.00      C1   C
ATOM   1044  N   THR 6 135      14.361   6.455  10.776  0.00  0.00      C1   N
ATOM   1045  CA  THR 6 135      13.083   6.173  11.316  0.00  0.00      C1   C
ATOM   1046  C   THR 6 135      11.952   6.143  10.271  0.00  0.00      C1   C
ATOM   1047  O   THR 6 135      11.848   6.936   9.319  0.00  0.00      C1   O
ATOM   1048  CB  THR 6 135      12.751   7.149  12.426  0.00  0.00      C1   C
ATOM   1049  OG1 THR 6 135      12.838   8.501  12.109  0.00  0.00      C1   O
ATOM   1050  CG2 THR 6 135      13.703   7.041  13.559  0.00  0.00      C1   C
ATOM   1051  N   ILE 6 136      11.016   5.208  10.482  0.00  0.00      C1   N
ATOM   1052  CA  ILE 6 136       9.743   5.003   9.679  0.00  0.00      C1   C
ATOM   1053  C   ILE 6 136       8.466   5.343  10.500  0.00  0.00      C1   C
ATOM   1054  O   ILE 6 136       8.449   5.283  11.768  0.00  0.00      C1   O
ATOM   1055  CB  ILE 6 136       9.773   3.585   8.970  0.00  0.00      C1   C
ATOM   1056  CG1 ILE 6 136       9.486   2.414   9.959  0.00  0.00      C1   C
ATOM   1057  CG2 ILE 6 136      11.113   3.247   8.258  0.00  0.00      C1   C
ATOM   1058  CD1 ILE 6 136       9.113   1.130   9.230  0.00  0.00      C1   C
ATOM   1059  N   LYS 6 137       7.446   5.693   9.802  0.00  0.00      C1   N
ATOM   1060  CA  LYS 6 137       6.055   5.665  10.235  0.00  0.00      C1   C
ATOM   1061  C   LYS 6 137       5.648   4.205  10.418  0.00  0.00      C1   C
ATOM   1062  O   LYS 6 137       5.909   3.325   9.594  0.00  0.00      C1   O
ATOM   1063  CB  LYS 6 137       5.223   6.342   9.181  0.00  0.00      C1   C
ATOM   1064  CG  LYS 6 137       5.520   7.882   9.012  0.00  0.00      C1   C
ATOM   1065  CD  LYS 6 137       4.864   8.427   7.707  0.00  0.00      C1   C
ATOM   1066  CE  LYS 6 137       5.308   9.841   7.541  0.00  0.00      C1   C
ATOM   1067  NZ  LYS 6 137       4.773  10.561   6.389  0.00  0.00      C1   N
ATOM   1068  N   GLY 6 138       4.911   3.987  11.497  0.00  0.00      C1   N
ATOM   1069  CA  GLY 6 138       4.480   2.673  11.932  0.00  0.00      C1   C
ATOM   1070  C   GLY 6 138       2.955   2.531  11.893  0.00  0.00      C1   C
ATOM   1071  O   GLY 6 138       2.267   3.484  12.144  0.00  0.00      C1   O
ATOM   1072  N   SER 6 139       2.394   1.332  11.760  0.00  0.00      C1   N
ATOM   1073  CA  SER 6 139       0.938   1.070  11.768  0.00  0.00      C1   C
ATOM   1074  C   SER 6 139       0.652  -0.034  12.815  0.00  0.00      C1   C
ATOM   1075  O   SER 6 139      -0.315  -0.805  12.765  0.00  0.00      C1   O
ATOM   1076  CB  SER 6 139       0.526   0.650  10.427  0.00  0.00      C1   C
ATOM   1077  OG  SER 6 139       1.133  -0.561  10.118  0.00  0.00      C1   O
ATOM   1078  N   PHE 6 140       1.384  -0.048  13.972  0.00  0.00      C1   N
ATOM   1079  CA  PHE 6 140       1.553  -1.327  14.681  0.00  0.00      C1   C
ATOM   1080  C   PHE 6 140       0.752  -1.439  15.985  0.00  0.00      C1   C
ATOM   1081  O   PHE 6 140       1.134  -1.008  17.088  0.00  0.00      C1   O
ATOM   1082  CB  PHE 6 140       3.034  -1.489  14.979  0.00  0.00      C1   C
ATOM   1083  CG  PHE 6 140       3.942  -1.259  13.768  0.00  0.00      C1   C
ATOM   1084  CD1 PHE 6 140       3.590  -1.791  12.482  0.00  0.00      C1   C
ATOM   1085  CD2 PHE 6 140       5.068  -0.380  13.853  0.00  0.00      C1   C
ATOM   1086  CE1 PHE 6 140       4.323  -1.397  11.306  0.00  0.00      C1   C
ATOM   1087  CE2 PHE 6 140       5.837  -0.031  12.691  0.00  0.00      C1   C
ATOM   1088  CZ  PHE 6 140       5.442  -0.508  11.404  0.00  0.00      C1   C
ATOM   1089  N   LEU 6 141      -0.431  -2.122  15.824  0.00  0.00      C1   N
ATOM   1090  CA  LEU 6 141      -1.400  -2.392  16.931  0.00  0.00      C1   C
ATOM   1091  C   LEU 6 141      -0.866  -2.336  18.380  0.00  0.00      C1   C
ATOM   1092  O   LEU 6 141      -0.230  -3.294  18.879  0.00  0.00      C1   O
ATOM   1093  CB  LEU 6 141      -2.219  -3.661  16.497  0.00  0.00      C1   C
ATOM   1094  CG  LEU 6 141      -3.277  -4.070  17.478  0.00  0.00      C1   C
ATOM   1095  CD1 LEU 6 141      -4.291  -2.905  17.576  0.00  0.00      C1   C
ATOM   1096  CD2 LEU 6 141      -3.957  -5.407  17.047  0.00  0.00      C1   C
ATOM   1097  N   ASN 6 142      -1.226  -1.244  19.078  0.00  0.00      C1   N
ATOM   1098  CA  ASN 6 142      -1.049  -1.102  20.531  0.00  0.00      C1   C
ATOM   1099  C   ASN 6 142       0.433  -0.977  20.985  0.00  0.00      C1   C
ATOM   1100  O   ASN 6 142       0.771  -1.387  22.103  0.00  0.00      C1   O
ATOM   1101  CB  ASN 6 142      -1.967  -1.974  21.402  0.00  0.00      C1   C
ATOM   1102  CG  ASN 6 142      -3.479  -1.671  21.291  0.00  0.00      C1   C
ATOM   1103  OD1 ASN 6 142      -4.069  -1.313  20.291  0.00  0.00      C1   O
ATOM   1104  ND2 ASN 6 142      -4.200  -1.924  22.370  0.00  0.00      C1   N
ATOM   1105  N   GLY 6 143       1.274  -0.507  20.102  0.00  0.00      C1   N
ATOM   1106  CA  GLY 6 143       2.668  -0.583  20.467  0.00  0.00      C1   C
ATOM   1107  C   GLY 6 143       3.291  -1.970  20.081  0.00  0.00      C1   C
ATOM   1108  O   GLY 6 143       4.235  -2.428  20.757  0.00  0.00      C1   O
ATOM   1109  N   SER 6 144       2.850  -2.654  19.064  0.00  0.00      C1   N
ATOM   1110  CA  SER 6 144       3.418  -3.970  18.683  0.00  0.00      C1   C
ATOM   1111  C   SER 6 144       4.713  -3.921  17.761  0.00  0.00      C1   C
ATOM   1112  O   SER 6 144       5.072  -2.888  17.246  0.00  0.00      C1   O
ATOM   1113  CB  SER 6 144       2.265  -4.841  18.141  0.00  0.00      C1   C
ATOM   1114  OG  SER 6 144       1.639  -4.163  17.096  0.00  0.00      C1   O
ATOM   1115  N   CYS 6 145       5.493  -5.028  17.827  0.00  0.00      C1   N
ATOM   1116  CA  CYS 6 145       6.718  -5.044  16.999  0.00  0.00      C1   C
ATOM   1117  C   CYS 6 145       6.838  -6.382  16.223  0.00  0.00      C1   C
ATOM   1118  O   CYS 6 145       6.195  -7.433  16.498  0.00  0.00      C1   O
ATOM   1119  CB  CYS 6 145       7.987  -4.902  17.918  0.00  0.00      C1   C
ATOM   1120  SG  CYS 6 145       8.181  -6.232  19.054  0.00  0.00      C1   S
ATOM   1121  N   GLY 6 146       7.720  -6.376  15.231  0.00  0.00      C1   N
ATOM   1122  CA  GLY 6 146       8.053  -7.508  14.350  0.00  0.00      C1   C
ATOM   1123  C   GLY 6 146       7.517  -7.394  12.919  0.00  0.00      C1   C
ATOM   1124  O   GLY 6 146       7.701  -8.459  12.228  0.00  0.00      C1   O
ATOM   1125  N   SER 6 147       6.940  -6.288  12.481  0.00  0.00      C1   N
ATOM   1126  CA  SER 6 147       6.687  -6.015  11.110  0.00  0.00      C1   C
ATOM   1127  C   SER 6 147       8.004  -5.982  10.330  0.00  0.00      C1   C
ATOM   1128  O   SER 6 147       9.025  -5.462  10.832  0.00  0.00      C1   O
ATOM   1129  CB  SER 6 147       5.963  -4.755  10.942  0.00  0.00      C1   C
ATOM   1130  OG  SER 6 147       4.689  -4.894  11.595  0.00  0.00      C1   O
ATOM   1131  N   VAL 6 148       7.901  -6.419   9.100  0.00  0.00      C1   N
ATOM   1132  CA  VAL 6 148       9.092  -6.684   8.408  0.00  0.00      C1   C
ATOM   1133  C   VAL 6 148       9.115  -5.945   7.050  0.00  0.00      C1   C
ATOM   1134  O   VAL 6 148       8.132  -5.775   6.327  0.00  0.00      C1   O
ATOM   1135  CB  VAL 6 148       9.435  -8.136   8.344  0.00  0.00      C1   C
ATOM   1136  CG1 VAL 6 148       9.908  -8.805   9.677  0.00  0.00      C1   C
ATOM   1137  CG2 VAL 6 148       8.387  -8.988   7.731  0.00  0.00      C1   C
ATOM   1138  N   GLY 6 149      10.355  -5.513   6.660  0.00  0.00      C1   N
ATOM   1139  CA  GLY 6 149      10.684  -4.844   5.355  0.00  0.00      C1   C
ATOM   1140  C   GLY 6 149      11.481  -5.786   4.389  0.00  0.00      C1   C
ATOM   1141  O   GLY 6 149      12.555  -6.193   4.627  0.00  0.00      C1   O
ATOM   1142  N   PHE 6 150      10.857  -5.951   3.179  0.00  0.00      C1   N
ATOM   1143  CA  PHE 6 150      11.364  -6.899   2.191  0.00  0.00      C1   C
ATOM   1144  C   PHE 6 150      11.195  -6.316   0.703  0.00  0.00      C1   C
ATOM   1145  O   PHE 6 150      10.267  -5.546   0.343  0.00  0.00      C1   O
ATOM   1146  CB  PHE 6 150      10.541  -8.239   2.260  0.00  0.00      C1   C
ATOM   1147  CG  PHE 6 150       9.022  -8.035   1.938  0.00  0.00      C1   C
ATOM   1148  CD1 PHE 6 150       8.129  -7.500   2.869  0.00  0.00      C1   C
ATOM   1149  CD2 PHE 6 150       8.570  -8.515   0.700  0.00  0.00      C1   C
ATOM   1150  CE1 PHE 6 150       6.845  -7.191   2.357  0.00  0.00      C1   C
ATOM   1151  CE2 PHE 6 150       7.302  -8.312   0.226  0.00  0.00      C1   C
ATOM   1152  CZ  PHE 6 150       6.412  -7.631   1.074  0.00  0.00      C1   C
ATOM   1153  N   ASN 6 151      12.178  -6.740  -0.132  0.00  0.00      C1   N
ATOM   1154  CA  ASN 6 151      12.203  -6.636  -1.628  0.00  0.00      C1   C
ATOM   1155  C   ASN 6 151      12.141  -8.019  -2.408  0.00  0.00      C1   C
ATOM   1156  O   ASN 6 151      12.747  -9.010  -1.949  0.00  0.00      C1   O
ATOM   1157  CB  ASN 6 151      13.305  -5.712  -2.134  0.00  0.00      C1   C
ATOM   1158  CG  ASN 6 151      13.293  -4.306  -1.569  0.00  0.00      C1   C
ATOM   1159  OD1 ASN 6 151      12.204  -3.709  -1.464  0.00  0.00      C1   O
ATOM   1160  ND2 ASN 6 151      14.421  -3.856  -1.118  0.00  0.00      C1   N
ATOM   1161  N   ILE 6 152      11.459  -7.992  -3.535  0.00  0.00      C1   N
ATOM   1162  CA  ILE 6 152      11.502  -9.206  -4.396  0.00  0.00      C1   C
ATOM   1163  C   ILE 6 152      12.279  -8.927  -5.629  0.00  0.00      C1   C
ATOM   1164  O   ILE 6 152      12.099  -7.943  -6.369  0.00  0.00      C1   O
ATOM   1165  CB  ILE 6 152      10.148  -9.883  -4.725  0.00  0.00      C1   C
ATOM   1166  CG1 ILE 6 152       9.184  -9.876  -3.442  0.00  0.00      C1   C
ATOM   1167  CG2 ILE 6 152      10.481 -11.343  -5.236  0.00  0.00      C1   C
ATOM   1168  CD1 ILE 6 152       7.666 -10.258  -3.714  0.00  0.00      C1   C
ATOM   1169  N   ASP 6 153      13.298  -9.749  -5.932  0.00  0.00      C1   N
ATOM   1170  CA  ASP 6 153      14.059  -9.700  -7.131  0.00  0.00      C1   C
ATOM   1171  C   ASP 6 153      14.271 -11.083  -7.840  0.00  0.00      C1   C
ATOM   1172  O   ASP 6 153      15.038 -11.884  -7.357  0.00  0.00      C1   O
ATOM   1173  CB  ASP 6 153      15.390  -8.971  -7.012  0.00  0.00      C1   C
ATOM   1174  CG  ASP 6 153      15.885  -8.332  -8.338  0.00  0.00      C1   C
ATOM   1175  OD1 ASP 6 153      15.038  -7.727  -8.998  0.00  0.00      C1   O
ATOM   1176  OD2 ASP 6 153      17.091  -8.307  -8.541  0.00  0.00      C1   O
ATOM   1177  N   TYR 6 154      13.551 -11.321  -8.880  0.00  0.00      C1   N
ATOM   1178  CA  TYR 6 154      13.473 -12.573  -9.599  0.00  0.00      C1   C
ATOM   1179  C   TYR 6 154      13.070 -13.762  -8.664  0.00  0.00      C1   C
ATOM   1180  O   TYR 6 154      13.783 -14.784  -8.414  0.00  0.00      C1   O
ATOM   1181  CB  TYR 6 154      14.645 -12.777 -10.559  0.00  0.00      C1   C
ATOM   1182  CG  TYR 6 154      14.945 -11.539 -11.403  0.00  0.00      C1   C
ATOM   1183  CD1 TYR 6 154      14.120 -11.249 -12.508  0.00  0.00      C1   C
ATOM   1184  CD2 TYR 6 154      15.998 -10.692 -11.020  0.00  0.00      C1   C
ATOM   1185  CE1 TYR 6 154      14.324 -10.077 -13.231  0.00  0.00      C1   C
ATOM   1186  CE2 TYR 6 154      16.240  -9.499 -11.735  0.00  0.00      C1   C
ATOM   1187  CZ  TYR 6 154      15.447  -9.191 -12.885  0.00  0.00      C1   C
ATOM   1188  OH  TYR 6 154      15.601  -7.974 -13.429  0.00  0.00      C1   O
ATOM   1189  N   ASP 6 155      11.892 -13.586  -8.061  0.00  0.00      C1   N
ATOM   1190  CA  ASP 6 155      11.219 -14.455  -7.032  0.00  0.00      C1   C
ATOM   1191  C   ASP 6 155      11.962 -14.561  -5.628  0.00  0.00      C1   C
ATOM   1192  O   ASP 6 155      11.384 -15.069  -4.704  0.00  0.00      C1   O
ATOM   1193  CB  ASP 6 155      10.703 -15.772  -7.632  0.00  0.00      C1   C
ATOM   1194  CG  ASP 6 155       9.834 -15.579  -8.899  0.00  0.00      C1   C
ATOM   1195  OD1 ASP 6 155       8.811 -14.820  -8.869  0.00  0.00      C1   O
ATOM   1196  OD2 ASP 6 155      10.286 -16.022  -9.990  0.00  0.00      C1   O
ATOM   1197  N   CYS 6 156      13.179 -14.068  -5.502  0.00  0.00      C1   N
ATOM   1198  CA  CYS 6 156      13.981 -14.225  -4.254  0.00  0.00      C1   C
ATOM   1199  C   CYS 6 156      13.755 -13.017  -3.372  0.00  0.00      C1   C
ATOM   1200  O   CYS 6 156      13.779 -11.866  -3.810  0.00  0.00      C1   O
ATOM   1201  CB  CYS 6 156      15.463 -14.442  -4.598  0.00  0.00      C1   C
ATOM   1202  SG  CYS 6 156      16.314 -14.958  -3.048  0.00  0.00      C1   S
ATOM   1203  N   VAL 6 157      13.455 -13.315  -2.147  0.00  0.00      C1   N
ATOM   1204  CA  VAL 6 157      12.937 -12.438  -1.177  0.00  0.00      C1   C
ATOM   1205  C   VAL 6 157      14.158 -11.895  -0.380  0.00  0.00      C1   C
ATOM   1206  O   VAL 6 157      14.744 -12.542   0.514  0.00  0.00      C1   O
ATOM   1207  CB  VAL 6 157      11.969 -13.103  -0.247  0.00  0.00      C1   C
ATOM   1208  CG1 VAL 6 157      11.631 -12.256   1.035  0.00  0.00      C1   C
ATOM   1209  CG2 VAL 6 157      10.684 -13.388  -1.105  0.00  0.00      C1   C
ATOM   1210  N   SER 6 158      14.706 -10.755  -0.754  0.00  0.00      C1   N
ATOM   1211  CA  SER 6 158      15.581  -9.956   0.136  0.00  0.00      C1   C
ATOM   1212  C   SER 6 158      14.779  -9.503   1.325  0.00  0.00      C1   C
ATOM   1213  O   SER 6 158      13.885  -8.662   1.221  0.00  0.00      C1   O
ATOM   1214  CB  SER 6 158      16.236  -8.849  -0.661  0.00  0.00      C1   C
ATOM   1215  OG  SER 6 158      17.150  -9.535  -1.538  0.00  0.00      C1   O
ATOM   1216  N   PHE 6 159      15.129  -9.967   2.576  0.00  0.00      C1   N
ATOM   1217  CA  PHE 6 159      14.726  -9.284   3.762  0.00  0.00      C1   C
ATOM   1218  C   PHE 6 159      15.743  -8.124   4.097  0.00  0.00      C1   C
ATOM   1219  O   PHE 6 159      16.919  -8.384   4.274  0.00  0.00      C1   O
ATOM   1220  CB  PHE 6 159      14.476 -10.307   4.858  0.00  0.00      C1   C
ATOM   1221  CG  PHE 6 159      13.262 -11.225   4.708  0.00  0.00      C1   C
ATOM   1222  CD1 PHE 6 159      11.991 -10.816   5.094  0.00  0.00      C1   C
ATOM   1223  CD2 PHE 6 159      13.497 -12.499   4.154  0.00  0.00      C1   C
ATOM   1224  CE1 PHE 6 159      10.905 -11.782   5.076  0.00  0.00      C1   C
ATOM   1225  CE2 PHE 6 159      12.401 -13.376   4.039  0.00  0.00      C1   C
ATOM   1226  CZ  PHE 6 159      11.114 -13.042   4.533  0.00  0.00      C1   C
ATOM   1227  N   CYS 6 160      15.353  -6.851   4.301  0.00  0.00      C1   N
ATOM   1228  CA  CYS 6 160      16.214  -5.752   4.779  0.00  0.00      C1   C
ATOM   1229  C   CYS 6 160      16.040  -5.415   6.303  0.00  0.00      C1   C
ATOM   1230  O   CYS 6 160      17.020  -5.099   6.997  0.00  0.00      C1   O
ATOM   1231  CB  CYS 6 160      16.444  -4.565   3.783  0.00  0.00      C1   C
ATOM   1232  SG  CYS 6 160      14.975  -3.566   3.846  0.00  0.00      C1   S
ATOM   1233  N   TYR 6 161      14.782  -5.469   6.909  0.00  0.00      C1   N
ATOM   1234  CA  TYR 6 161      14.429  -4.784   8.150  0.00  0.00      C1   C
ATOM   1235  C   TYR 6 161      13.442  -5.531   8.985  0.00  0.00      C1   C
ATOM   1236  O   TYR 6 161      12.497  -6.105   8.479  0.00  0.00      C1   O
ATOM   1237  CB  TYR 6 161      13.737  -3.518   7.780  0.00  0.00      C1   C
ATOM   1238  CG  TYR 6 161      13.214  -2.666   8.939  0.00  0.00      C1   C
ATOM   1239  CD1 TYR 6 161      13.991  -1.652   9.489  0.00  0.00      C1   C
ATOM   1240  CD2 TYR 6 161      11.830  -2.810   9.349  0.00  0.00      C1   C
ATOM   1241  CE1 TYR 6 161      13.493  -0.881  10.473  0.00  0.00      C1   C
ATOM   1242  CE2 TYR 6 161      11.278  -1.992  10.273  0.00  0.00      C1   C
ATOM   1243  CZ  TYR 6 161      12.076  -0.993  10.866  0.00  0.00      C1   C
ATOM   1244  OH  TYR 6 161      11.506  -0.151  11.831  0.00  0.00      C1   O
ATOM   1245  N   MET 6 162      13.534  -5.512  10.278  0.00  0.00      C1   N
ATOM   1246  CA  MET 6 162      12.496  -5.944  11.260  0.00  0.00      C1   C
ATOM   1247  C   MET 6 162      12.377  -4.858  12.266  0.00  0.00      C1   C
ATOM   1248  O   MET 6 162      13.306  -4.235  12.831  0.00  0.00      C1   O
ATOM   1249  CB  MET 6 162      13.066  -7.275  11.833  0.00  0.00      C1   C
ATOM   1250  CG  MET 6 162      12.069  -7.824  12.876  0.00  0.00      C1   C
ATOM   1251  SD  MET 6 162      12.316  -9.551  13.335  0.00  0.00      C1   S
ATOM   1252  CE  MET 6 162      10.697 -10.329  13.147  0.00  0.00      C1   C
ATOM   1253  N   HIS 6 163      11.086  -4.501  12.451  0.00  0.00      C1   N
ATOM   1254  CA  HIS 6 163      10.685  -3.610  13.588  0.00  0.00      C1   C
ATOM   1255  C   HIS 6 163      11.022  -4.067  14.991  0.00  0.00      C1   C
ATOM   1256  O   HIS 6 163      10.520  -5.094  15.473  0.00  0.00      C1   O
ATOM   1257  CB  HIS 6 163       9.173  -3.305  13.424  0.00  0.00      C1   C
ATOM   1258  CG  HIS 6 163       8.613  -2.353  14.457  0.00  0.00      C1   C
ATOM   1259  ND1 HIS 6 163       7.829  -2.625  15.616  0.00  0.00      C1   N
ATOM   1260  CD2 HIS 6 163       8.745  -1.065  14.286  0.00  0.00      C1   C
ATOM   1261  CE1 HIS 6 163       7.485  -1.439  16.090  0.00  0.00      C1   C
ATOM   1262  NE2 HIS 6 163       8.066  -0.507  15.342  0.00  0.00      C1   N
ATOM   1263  N   HIS 6 164      11.570  -3.090  15.699  0.00  0.00      C1   N
ATOM   1264  CA  HIS 6 164      11.955  -3.355  17.048  0.00  0.00      C1   C
ATOM   1265  C   HIS 6 164      11.069  -2.619  18.086  0.00  0.00      C1   C
ATOM   1266  O   HIS 6 164      10.617  -3.368  18.961  0.00  0.00      C1   O
ATOM   1267  CB  HIS 6 164      13.513  -3.188  17.311  0.00  0.00      C1   C
ATOM   1268  CG  HIS 6 164      14.349  -4.375  17.006  0.00  0.00      C1   C
ATOM   1269  ND1 HIS 6 164      15.456  -4.766  17.727  0.00  0.00      C1   N
ATOM   1270  CD2 HIS 6 164      14.231  -5.182  15.913  0.00  0.00      C1   C
ATOM   1271  CE1 HIS 6 164      15.955  -5.800  17.113  0.00  0.00      C1   C
ATOM   1272  NE2 HIS 6 164      15.296  -6.028  15.988  0.00  0.00      C1   N
ATOM   1273  N   MET 6 165      10.766  -1.321  17.917  0.00  0.00      C1   N
ATOM   1274  CA  MET 6 165       9.988  -0.511  18.828  0.00  0.00      C1   C
ATOM   1275  C   MET 6 165       9.595   0.828  18.215  0.00  0.00      C1   C
ATOM   1276  O   MET 6 165      10.110   1.280  17.176  0.00  0.00      C1   O
ATOM   1277  CB  MET 6 165      10.739  -0.295  20.139  0.00  0.00      C1   C
ATOM   1278  CG  MET 6 165      11.912   0.644  20.094  0.00  0.00      C1   C
ATOM   1279  SD  MET 6 165      13.491  -0.099  19.564  0.00  0.00      C1   S
ATOM   1280  CE  MET 6 165      14.542   1.327  19.925  0.00  0.00      C1   C
ATOM   1281  N   GLU 6 166       8.823   1.671  18.958  0.00  0.00      C1   N
ATOM   1282  CA  GLU 6 166       8.553   3.117  18.873  0.00  0.00      C1   C
ATOM   1283  C   GLU 6 166       9.581   3.842  19.810  0.00  0.00      C1   C
ATOM   1284  O   GLU 6 166       9.729   3.504  20.997  0.00  0.00      C1   O
ATOM   1285  CB  GLU 6 166       7.017   3.366  19.202  0.00  0.00      C1   C
ATOM   1286  CG  GLU 6 166       6.646   4.763  18.673  0.00  0.00      C1   C
ATOM   1287  CD  GLU 6 166       5.158   4.890  18.726  0.00  0.00      C1   C
ATOM   1288  OE1 GLU 6 166       4.760   5.891  19.303  0.00  0.00      C1   O
ATOM   1289  OE2 GLU 6 166       4.338   3.971  18.440  0.00  0.00      C1   O
ATOM   1290  N   LEU 6 167      10.355   4.807  19.333  0.00  0.00      C1   N
ATOM   1291  CA  LEU 6 167      11.017   5.860  20.077  0.00  0.00      C1   C
ATOM   1292  C   LEU 6 167       9.982   6.837  20.721  0.00  0.00      C1   C
ATOM   1293  O   LEU 6 167       8.873   6.968  20.235  0.00  0.00      C1   O
ATOM   1294  CB  LEU 6 167      11.866   6.660  18.966  0.00  0.00      C1   C
ATOM   1295  CG  LEU 6 167      12.849   5.810  18.164  0.00  0.00      C1   C
ATOM   1296  CD1 LEU 6 167      13.763   6.746  17.390  0.00  0.00      C1   C
ATOM   1297  CD2 LEU 6 167      13.642   4.902  19.170  0.00  0.00      C1   C
ATOM   1298  N   PRO 6 168      10.337   7.497  21.783  0.00  0.00      C1   N
ATOM   1299  CA  PRO 6 168       9.509   8.513  22.521  0.00  0.00      C1   C
ATOM   1300  C   PRO 6 168       8.661   9.488  21.657  0.00  0.00      C1   C
ATOM   1301  O   PRO 6 168       7.548   9.698  22.025  0.00  0.00      C1   O
ATOM   1302  CB  PRO 6 168      10.445   9.275  23.519  0.00  0.00      C1   C
ATOM   1303  CG  PRO 6 168      11.620   8.269  23.632  0.00  0.00      C1   C
ATOM   1304  CD  PRO 6 168      11.646   7.445  22.389  0.00  0.00      C1   C
ATOM   1305  N   THR 6 169       9.154   9.997  20.558  0.00  0.00      C1   N
ATOM   1306  CA  THR 6 169       8.354  10.881  19.639  0.00  0.00      C1   C
ATOM   1307  C   THR 6 169       7.047  10.276  19.020  0.00  0.00      C1   C
ATOM   1308  O   THR 6 169       6.244  11.046  18.513  0.00  0.00      C1   O
ATOM   1309  CB  THR 6 169       9.235  11.502  18.493  0.00  0.00      C1   C
ATOM   1310  OG1 THR 6 169       9.988  10.436  17.893  0.00  0.00      C1   O
ATOM   1311  CG2 THR 6 169      10.241  12.496  19.070  0.00  0.00      C1   C
ATOM   1312  N   GLY 6 170       6.944   8.992  18.821  0.00  0.00      C1   N
ATOM   1313  CA  GLY 6 170       5.972   8.420  17.955  0.00  0.00      C1   C
ATOM   1314  C   GLY 6 170       6.463   7.942  16.566  0.00  0.00      C1   C
ATOM   1315  O   GLY 6 170       5.594   7.836  15.716  0.00  0.00      C1   O
ATOM   1316  N   VAL 6 171       7.729   7.671  16.403  0.00  0.00      C1   N
ATOM   1317  CA  VAL 6 171       8.258   7.103  15.191  0.00  0.00      C1   C
ATOM   1318  C   VAL 6 171       9.070   5.868  15.528  0.00  0.00      C1   C
ATOM   1319  O   VAL 6 171       9.285   5.549  16.655  0.00  0.00      C1   O
ATOM   1320  CB  VAL 6 171       9.065   8.104  14.304  0.00  0.00      C1   C
ATOM   1321  CG1 VAL 6 171       8.247   9.348  13.895  0.00  0.00      C1   C
ATOM   1322  CG2 VAL 6 171      10.359   8.543  15.121  0.00  0.00      C1   C
ATOM   1323  N   HIS 6 172       9.645   5.125  14.530  0.00  0.00      C1   N
ATOM   1324  CA  HIS 6 172       9.956   3.678  14.707  0.00  0.00      C1   C
ATOM   1325  C   HIS 6 172      11.359   3.395  14.349  0.00  0.00      C1   C
ATOM   1326  O   HIS 6 172      12.002   4.056  13.514  0.00  0.00      C1   O
ATOM   1327  CB  HIS 6 172       8.908   2.813  13.967  0.00  0.00      C1   C
ATOM   1328  CG  HIS 6 172       7.590   2.966  14.623  0.00  0.00      C1   C
ATOM   1329  ND1 HIS 6 172       7.027   2.100  15.578  0.00  0.00      C1   N
ATOM   1330  CD2 HIS 6 172       6.729   3.993  14.322  0.00  0.00      C1   C
ATOM   1331  CE1 HIS 6 172       5.810   2.578  15.811  0.00  0.00      C1   C
ATOM   1332  NE2 HIS 6 172       5.607   3.686  15.074  0.00  0.00      C1   N
ATOM   1333  N   ALA 6 173      11.829   2.399  14.999  0.00  0.00      C1   N
ATOM   1334  CA  ALA 6 173      13.214   2.027  15.092  0.00  0.00      C1   C
ATOM   1335  C   ALA 6 173      13.245   0.477  14.937  0.00  0.00      C1   C
ATOM   1336  O   ALA 6 173      12.351  -0.259  15.474  0.00  0.00      C1   O
ATOM   1337  CB  ALA 6 173      13.717   2.471  16.434  0.00  0.00      C1   C
ATOM   1338  N   GLY 6 174      14.219  -0.007  14.187  0.00  0.00      C1   N
ATOM   1339  CA  GLY 6 174      14.386  -1.418  13.867  0.00  0.00      C1   C
ATOM   1340  C   GLY 6 174      15.823  -1.712  13.508  0.00  0.00      C1   C
ATOM   1341  O   GLY 6 174      16.758  -0.903  13.736  0.00  0.00      C1   O
ATOM   1342  N   THR 6 175      15.985  -2.963  13.089  0.00  0.00      C1   N
ATOM   1343  CA  THR 6 175      17.256  -3.625  12.666  0.00  0.00      C1   C
ATOM   1344  C   THR 6 175      17.188  -4.357  11.345  0.00  0.00      C1   C
ATOM   1345  O   THR 6 175      16.171  -4.649  10.783  0.00  0.00      C1   O
ATOM   1346  CB  THR 6 175      17.696  -4.684  13.664  0.00  0.00      C1   C
ATOM   1347  OG1 THR 6 175      16.841  -5.829  13.707  0.00  0.00      C1   O
ATOM   1348  CG2 THR 6 175      17.780  -4.294  15.119  0.00  0.00      C1   C
ATOM   1349  N   ASP 6 176      18.368  -4.631  10.870  0.00  0.00      C1   N
ATOM   1350  CA  ASP 6 176      18.572  -5.767   9.928  0.00  0.00      C1   C
ATOM   1351  C   ASP 6 176      18.536  -7.135  10.610  0.00  0.00      C1   C
ATOM   1352  O   ASP 6 176      18.713  -7.235  11.831  0.00  0.00      C1   O
ATOM   1353  CB  ASP 6 176      19.826  -5.640   8.994  0.00  0.00      C1   C
ATOM   1354  CG  ASP 6 176      21.180  -5.560   9.739  0.00  0.00      C1   C
ATOM   1355  OD1 ASP 6 176      22.113  -4.891   9.250  0.00  0.00      C1   O
ATOM   1356  OD2 ASP 6 176      21.443  -6.149  10.832  0.00  0.00      C1   O
ATOM   1357  N   LEU 6 177      18.203  -8.223   9.878  0.00  0.00      C1   N
ATOM   1358  CA  LEU 6 177      18.052  -9.583  10.367  0.00  0.00      C1   C
ATOM   1359  C   LEU 6 177      19.357 -10.230  10.871  0.00  0.00      C1   C
ATOM   1360  O   LEU 6 177      19.262 -11.171  11.659  0.00  0.00      C1   O
ATOM   1361  CB  LEU 6 177      17.261 -10.444   9.378  0.00  0.00      C1   C
ATOM   1362  CG  LEU 6 177      15.705 -10.265   9.372  0.00  0.00      C1   C
ATOM   1363  CD1 LEU 6 177      15.158 -10.541  10.773  0.00  0.00      C1   C
ATOM   1364  CD2 LEU 6 177      15.195  -8.880   8.956  0.00  0.00      C1   C
ATOM   1365  N   GLU 6 178      20.615  -9.699  10.578  0.00  0.00      C1   N
ATOM   1366  CA  GLU 6 178      21.861  -9.778  11.382  0.00  0.00      C1   C
ATOM   1367  C   GLU 6 178      21.839  -9.032  12.722  0.00  0.00      C1   C
ATOM   1368  O   GLU 6 178      22.871  -9.123  13.379  0.00  0.00      C1   O
ATOM   1369  CB  GLU 6 178      23.172  -9.687  10.492  0.00  0.00      C1   C
ATOM   1370  CG  GLU 6 178      23.376 -10.802   9.485  0.00  0.00      C1   C
ATOM   1371  CD  GLU 6 178      24.577 -10.619   8.571  0.00  0.00      C1   C
ATOM   1372  OE1 GLU 6 178      25.681 -10.153   8.917  0.00  0.00      C1   O
ATOM   1373  OE2 GLU 6 178      24.342 -10.959   7.388  0.00  0.00      C1   O
ATOM   1374  N   GLY 6 179      20.661  -8.584  13.240  0.00  0.00      C1   N
ATOM   1375  CA  GLY 6 179      20.528  -7.899  14.582  0.00  0.00      C1   C
ATOM   1376  C   GLY 6 179      21.124  -6.450  14.686  0.00  0.00      C1   C
ATOM   1377  O   GLY 6 179      21.027  -5.846  15.714  0.00  0.00      C1   O
ATOM   1378  N   ASN 6 180      21.524  -5.798  13.606  0.00  0.00      C1   N
ATOM   1379  CA  ASN 6 180      22.183  -4.467  13.754  0.00  0.00      C1   C
ATOM   1380  C   ASN 6 180      21.135  -3.445  13.564  0.00  0.00      C1   C
ATOM   1381  O   ASN 6 180      20.494  -3.424  12.554  0.00  0.00      C1   O
ATOM   1382  CB  ASN 6 180      23.336  -4.245  12.764  0.00  0.00      C1   C
ATOM   1383  CG  ASN 6 180      24.366  -5.436  12.690  0.00  0.00      C1   C
ATOM   1384  ND2 ASN 6 180      24.115  -6.379  11.834  0.00  0.00      C1   N
ATOM   1385  OD1 ASN 6 180      25.407  -5.419  13.370  0.00  0.00      C1   O
ATOM   1386  N   PHE 6 181      20.978  -2.549  14.545  0.00  0.00      C1   N
ATOM   1387  CA  PHE 6 181      20.061  -1.431  14.476  0.00  0.00      C1   C
ATOM   1388  C   PHE 6 181      20.340  -0.474  13.311  0.00  0.00      C1   C
ATOM   1389  O   PHE 6 181      21.506  -0.335  12.870  0.00  0.00      C1   O
ATOM   1390  CB  PHE 6 181      20.035  -0.734  15.832  0.00  0.00      C1   C
ATOM   1391  CG  PHE 6 181      18.845  -1.126  16.618  0.00  0.00      C1   C
ATOM   1392  CD1 PHE 6 181      18.739  -2.287  17.418  0.00  0.00      C1   C
ATOM   1393  CD2 PHE 6 181      17.744  -0.245  16.729  0.00  0.00      C1   C
ATOM   1394  CE1 PHE 6 181      17.650  -2.620  18.325  0.00  0.00      C1   C
ATOM   1395  CE2 PHE 6 181      16.612  -0.542  17.602  0.00  0.00      C1   C
ATOM   1396  CZ  PHE 6 181      16.574  -1.721  18.380  0.00  0.00      C1   C
ATOM   1397  N   TYR 6 182      19.239   0.009  12.650  0.00  0.00      C1   N
ATOM   1398  CA  TYR 6 182      19.221   1.116  11.674  0.00  0.00      C1   C
ATOM   1399  C   TYR 6 182      19.270   2.524  12.370  0.00  0.00      C1   C
ATOM   1400  O   TYR 6 182      18.551   2.817  13.341  0.00  0.00      C1   O
ATOM   1401  CB  TYR 6 182      18.082   0.860  10.761  0.00  0.00      C1   C
ATOM   1402  CG  TYR 6 182      18.314  -0.160   9.704  0.00  0.00      C1   C
ATOM   1403  CD1 TYR 6 182      19.094   0.196   8.534  0.00  0.00      C1   C
ATOM   1404  CD2 TYR 6 182      17.729  -1.422   9.746  0.00  0.00      C1   C
ATOM   1405  CE1 TYR 6 182      19.258  -0.727   7.499  0.00  0.00      C1   C
ATOM   1406  CE2 TYR 6 182      17.887  -2.339   8.711  0.00  0.00      C1   C
ATOM   1407  CZ  TYR 6 182      18.637  -1.971   7.559  0.00  0.00      C1   C
ATOM   1408  OH  TYR 6 182      18.843  -2.843   6.579  0.00  0.00      C1   O
ATOM   1409  N   GLY 6 183      20.257   3.263  11.879  0.00  0.00      C1   N
ATOM   1410  CA  GLY 6 183      20.769   4.414  12.627  0.00  0.00      C1   C
ATOM   1411  C   GLY 6 183      21.408   4.057  14.050  0.00  0.00      C1   C
ATOM   1412  O   GLY 6 183      21.765   2.935  14.344  0.00  0.00      C1   O
ATOM   1413  N   PRO 6 184      21.486   5.029  15.023  0.00  0.00      C1   N
ATOM   1414  CA  PRO 6 184      22.312   4.914  16.201  0.00  0.00      C1   C
ATOM   1415  C   PRO 6 184      21.632   4.156  17.400  0.00  0.00      C1   C
ATOM   1416  O   PRO 6 184      22.177   4.021  18.477  0.00  0.00      C1   O
ATOM   1417  CB  PRO 6 184      22.590   6.401  16.521  0.00  0.00      C1   C
ATOM   1418  CG  PRO 6 184      21.342   7.081  16.056  0.00  0.00      C1   C
ATOM   1419  CD  PRO 6 184      20.932   6.309  14.842  0.00  0.00      C1   C
ATOM   1420  N   PHE 6 185      20.340   3.899  17.292  0.00  0.00      C1   N
ATOM   1421  CA  PHE 6 185      19.464   3.423  18.473  0.00  0.00      C1   C
ATOM   1422  C   PHE 6 185      19.861   2.177  19.045  0.00  0.00      C1   C
ATOM   1423  O   PHE 6 185      20.519   1.359  18.382  0.00  0.00      C1   O
ATOM   1424  CB  PHE 6 185      17.982   3.470  18.139  0.00  0.00      C1   C
ATOM   1425  CG  PHE 6 185      17.534   4.714  17.401  0.00  0.00      C1   C
ATOM   1426  CD1 PHE 6 185      17.361   5.960  17.996  0.00  0.00      C1   C
ATOM   1427  CD2 PHE 6 185      17.559   4.696  15.990  0.00  0.00      C1   C
ATOM   1428  CE1 PHE 6 185      17.138   7.155  17.255  0.00  0.00      C1   C
ATOM   1429  CE2 PHE 6 185      17.204   5.857  15.236  0.00  0.00      C1   C
ATOM   1430  CZ  PHE 6 185      16.970   7.091  15.848  0.00  0.00      C1   C
ATOM   1431  N   VAL 6 186      19.533   2.067  20.332  0.00  0.00      C1   N
ATOM   1432  CA  VAL 6 186      19.633   0.784  21.027  0.00  0.00      C1   C
ATOM   1433  C   VAL 6 186      18.321   0.243  21.600  0.00  0.00      C1   C
ATOM   1434  O   VAL 6 186      17.267   0.889  21.525  0.00  0.00      C1   O
ATOM   1435  CB  VAL 6 186      20.672   0.874  22.224  0.00  0.00      C1   C
ATOM   1436  CG1 VAL 6 186      22.050   1.340  21.791  0.00  0.00      C1   C
ATOM   1437  CG2 VAL 6 186      20.089   1.697  23.390  0.00  0.00      C1   C
ATOM   1438  N   ASP 6 187      18.292  -1.069  21.869  0.00  0.00      C1   N
ATOM   1439  CA  ASP 6 187      17.092  -1.739  22.334  0.00  0.00      C1   C
ATOM   1440  C   ASP 6 187      16.701  -1.570  23.812  0.00  0.00      C1   C
ATOM   1441  O   ASP 6 187      16.536  -2.538  24.559  0.00  0.00      C1   O
ATOM   1442  CB  ASP 6 187      17.022  -3.216  21.815  0.00  0.00      C1   C
ATOM   1443  CG  ASP 6 187      18.149  -4.224  22.060  0.00  0.00      C1   C
ATOM   1444  OD1 ASP 6 187      19.264  -3.974  22.641  0.00  0.00      C1   O
ATOM   1445  OD2 ASP 6 187      17.846  -5.368  21.635  0.00  0.00      C1   O
ATOM   1446  N   ARG 6 188      16.363  -0.348  24.154  0.00  0.00      C1   N
ATOM   1447  CA  ARG 6 188      15.950   0.039  25.503  0.00  0.00      C1   C
ATOM   1448  C   ARG 6 188      14.807   1.055  25.457  0.00  0.00      C1   C
ATOM   1449  O   ARG 6 188      14.567   1.758  24.475  0.00  0.00      C1   O
ATOM   1450  CB  ARG 6 188      17.117   0.570  26.372  0.00  0.00      C1   C
ATOM   1451  CG  ARG 6 188      18.402  -0.224  26.364  0.00  0.00      C1   C
ATOM   1452  CD  ARG 6 188      18.506  -1.522  27.138  0.00  0.00      C1   C
ATOM   1453  NE  ARG 6 188      19.707  -2.311  26.906  0.00  0.00      C1   N
ATOM   1454  CZ  ARG 6 188      20.203  -3.376  27.513  0.00  0.00      C1   C
ATOM   1455  NH1 ARG 6 188      19.701  -3.965  28.552  0.00  0.00      C1   N
ATOM   1456  NH2 ARG 6 188      21.290  -3.862  27.086  0.00  0.00      C1   N
ATOM   1457  N   GLN 6 189      13.984   1.124  26.545  0.00  0.00      C1   N
ATOM   1458  CA  GLN 6 189      12.893   2.126  26.735  0.00  0.00      C1   C
ATOM   1459  C   GLN 6 189      13.449   3.466  27.270  0.00  0.00      C1   C
ATOM   1460  O   GLN 6 189      13.329   3.877  28.397  0.00  0.00      C1   O
ATOM   1461  CB  GLN 6 189      11.743   1.513  27.643  0.00  0.00      C1   C
ATOM   1462  CG  GLN 6 189      11.098   0.315  26.858  0.00  0.00      C1   C
ATOM   1463  CD  GLN 6 189       9.987  -0.573  27.487  0.00  0.00      C1   C
ATOM   1464  NE2 GLN 6 189       9.562  -1.639  26.889  0.00  0.00      C1   N
ATOM   1465  OE1 GLN 6 189       9.490  -0.281  28.541  0.00  0.00      C1   O
ATOM   1466  N   THR 6 190      14.128   4.175  26.305  0.00  0.00      C1   N
ATOM   1467  CA  THR 6 190      14.847   5.416  26.571  0.00  0.00      C1   C
ATOM   1468  C   THR 6 190      14.492   6.510  25.642  0.00  0.00      C1   C
ATOM   1469  O   THR 6 190      13.896   6.284  24.564  0.00  0.00      C1   O
ATOM   1470  CB  THR 6 190      16.367   5.276  26.524  0.00  0.00      C1   C
ATOM   1471  OG1 THR 6 190      16.801   4.765  25.331  0.00  0.00      C1   O
ATOM   1472  CG2 THR 6 190      16.893   4.231  27.611  0.00  0.00      C1   C
ATOM   1473  N   ALA 6 191      14.705   7.711  26.177  0.00  0.00      C1   N
ATOM   1474  CA  ALA 6 191      14.438   9.002  25.607  0.00  0.00      C1   C
ATOM   1475  C   ALA 6 191      15.247   9.250  24.281  0.00  0.00      C1   C
ATOM   1476  O   ALA 6 191      15.667  10.457  24.145  0.00  0.00      C1   O
ATOM   1477  CB  ALA 6 191      14.653  10.128  26.605  0.00  0.00      C1   C
ATOM   1478  N   GLN 6 192      15.628   8.307  23.371  0.00  0.00      C1   N
ATOM   1479  CA  GLN 6 192      16.565   8.515  22.227  0.00  0.00      C1   C
ATOM   1480  C   GLN 6 192      16.067   9.531  21.155  0.00  0.00      C1   C
ATOM   1481  O   GLN 6 192      14.920   9.406  20.744  0.00  0.00      C1   O
ATOM   1482  CB  GLN 6 192      16.833   7.196  21.468  0.00  0.00      C1   C
ATOM   1483  CG  GLN 6 192      17.369   6.144  22.423  0.00  0.00      C1   C
ATOM   1484  CD  GLN 6 192      17.628   4.754  21.804  0.00  0.00      C1   C
ATOM   1485  OE1 GLN 6 192      18.656   4.398  21.314  0.00  0.00      C1   O
ATOM   1486  NE2 GLN 6 192      16.630   3.929  21.837  0.00  0.00      C1   N
ATOM   1487  N   ALA 6 193      16.858  10.489  20.679  0.00  0.00      C1   N
ATOM   1488  CA  ALA 6 193      16.418  11.475  19.743  0.00  0.00      C1   C
ATOM   1489  C   ALA 6 193      16.598  11.030  18.273  0.00  0.00      C1   C
ATOM   1490  O   ALA 6 193      17.673  10.522  17.903  0.00  0.00      C1   O
ATOM   1491  CB  ALA 6 193      17.121  12.756  19.933  0.00  0.00      C1   C
ATOM   1492  N   ALA 6 194      15.667  11.429  17.406  0.00  0.00      C1   N
ATOM   1493  CA  ALA 6 194      15.876  11.290  15.952  0.00  0.00      C1   C
ATOM   1494  C   ALA 6 194      16.157  12.618  15.235  0.00  0.00      C1   C
ATOM   1495  O   ALA 6 194      15.674  13.690  15.594  0.00  0.00      C1   O
ATOM   1496  CB  ALA 6 194      14.799  10.385  15.410  0.00  0.00      C1   C
ATOM   1497  N   GLY 6 195      16.815  12.536  14.137  0.00  0.00      C1   N
ATOM   1498  CA  GLY 6 195      16.872  13.636  13.162  0.00  0.00      C1   C
ATOM   1499  C   GLY 6 195      15.487  13.879  12.427  0.00  0.00      C1   C
ATOM   1500  O   GLY 6 195      14.664  12.956  12.347  0.00  0.00      C1   O
ATOM   1501  N   THR 6 196      15.343  15.066  11.847  0.00  0.00      C1   N
ATOM   1502  CA  THR 6 196      14.108  15.407  11.088  0.00  0.00      C1   C
ATOM   1503  C   THR 6 196      13.887  14.437   9.869  0.00  0.00      C1   C
ATOM   1504  O   THR 6 196      14.856  13.882   9.342  0.00  0.00      C1   O
ATOM   1505  CB  THR 6 196      14.177  16.880  10.601  0.00  0.00      C1   C
ATOM   1506  OG1 THR 6 196      15.508  17.229  10.118  0.00  0.00      C1   O
ATOM   1507  CG2 THR 6 196      13.775  17.754  11.708  0.00  0.00      C1   C
ATOM   1508  N   ASP 6 197      12.644  14.403   9.327  0.00  0.00      C1   N
ATOM   1509  CA  ASP 6 197      12.443  13.867   8.046  0.00  0.00      C1   C
ATOM   1510  C   ASP 6 197      12.820  14.744   6.839  0.00  0.00      C1   C
ATOM   1511  O   ASP 6 197      12.103  15.509   6.184  0.00  0.00      C1   O
ATOM   1512  CB  ASP 6 197      11.016  13.254   7.905  0.00  0.00      C1   C
ATOM   1513  CG  ASP 6 197      10.535  12.432   9.044  0.00  0.00      C1   C
ATOM   1514  OD1 ASP 6 197       9.501  12.758   9.717  0.00  0.00      C1   O
ATOM   1515  OD2 ASP 6 197      11.076  11.353   9.255  0.00  0.00      C1   O
ATOM   1516  N   THR 6 198      14.066  14.693   6.565  0.00  0.00      C1   N
ATOM   1517  CA  THR 6 198      14.903  15.351   5.531  0.00  0.00      C1   C
ATOM   1518  C   THR 6 198      14.638  14.714   4.172  0.00  0.00      C1   C
ATOM   1519  O   THR 6 198      14.852  13.512   3.927  0.00  0.00      C1   O
ATOM   1520  CB  THR 6 198      16.410  15.440   5.986  0.00  0.00      C1   C
ATOM   1521  OG1 THR 6 198      17.113  14.231   6.028  0.00  0.00      C1   O
ATOM   1522  CG2 THR 6 198      16.654  16.152   7.369  0.00  0.00      C1   C
ATOM   1523  N   THR 6 199      14.000  15.456   3.241  0.00  0.00      C1   N
ATOM   1524  CA  THR 6 199      13.472  15.030   1.922  0.00  0.00      C1   C
ATOM   1525  C   THR 6 199      14.701  14.698   1.018  0.00  0.00      C1   C
ATOM   1526  O   THR 6 199      15.415  15.562   0.517  0.00  0.00      C1   O
ATOM   1527  CB  THR 6 199      12.549  16.160   1.365  0.00  0.00      C1   C
ATOM   1528  OG1 THR 6 199      11.501  16.293   2.323  0.00  0.00      C1   O
ATOM   1529  CG2 THR 6 199      11.903  15.758   0.060  0.00  0.00      C1   C
ATOM   1530  N   ILE 6 200      14.815  13.444   0.610  0.00  0.00      C1   N
ATOM   1531  CA  ILE 6 200      15.802  12.823  -0.313  0.00  0.00      C1   C
ATOM   1532  C   ILE 6 200      15.736  13.476  -1.698  0.00  0.00      C1   C
ATOM   1533  O   ILE 6 200      14.849  13.184  -2.488  0.00  0.00      C1   O
ATOM   1534  CB  ILE 6 200      15.504  11.312  -0.314  0.00  0.00      C1   C
ATOM   1535  CG1 ILE 6 200      15.424  10.664   1.066  0.00  0.00      C1   C
ATOM   1536  CG2 ILE 6 200      16.650  10.642  -1.198  0.00  0.00      C1   C
ATOM   1537  CD1 ILE 6 200      14.826   9.224   0.964  0.00  0.00      C1   C
ATOM   1538  N   THR 6 201      16.569  14.468  -2.108  0.00  0.00      C1   N
ATOM   1539  CA  THR 6 201      16.550  15.280  -3.365  0.00  0.00      C1   C
ATOM   1540  C   THR 6 201      16.449  14.467  -4.693  0.00  0.00      C1   C
ATOM   1541  O   THR 6 201      15.659  14.857  -5.535  0.00  0.00      C1   O
ATOM   1542  CB  THR 6 201      17.742  16.197  -3.483  0.00  0.00      C1   C
ATOM   1543  OG1 THR 6 201      18.043  16.799  -2.229  0.00  0.00      C1   O
ATOM   1544  CG2 THR 6 201      17.570  17.500  -4.389  0.00  0.00      C1   C
ATOM   1545  N   VAL 6 202      17.124  13.368  -4.910  0.00  0.00      C1   N
ATOM   1546  CA  VAL 6 202      17.046  12.494  -6.095  0.00  0.00      C1   C
ATOM   1547  C   VAL 6 202      15.755  11.685  -6.152  0.00  0.00      C1   C
ATOM   1548  O   VAL 6 202      15.283  11.455  -7.237  0.00  0.00      C1   O
ATOM   1549  CB  VAL 6 202      18.315  11.741  -6.440  0.00  0.00      C1   C
ATOM   1550  CG1 VAL 6 202      18.418  10.299  -6.012  0.00  0.00      C1   C
ATOM   1551  CG2 VAL 6 202      18.435  11.897  -7.965  0.00  0.00      C1   C
ATOM   1552  N   ASN 6 203      15.168  11.227  -5.028  0.00  0.00      C1   N
ATOM   1553  CA  ASN 6 203      13.767  10.740  -5.095  0.00  0.00      C1   C
ATOM   1554  C   ASN 6 203      12.744  11.787  -5.519  0.00  0.00      C1   C
ATOM   1555  O   ASN 6 203      11.760  11.445  -6.115  0.00  0.00      C1   O
ATOM   1556  CB  ASN 6 203      13.371  10.061  -3.741  0.00  0.00      C1   C
ATOM   1557  CG  ASN 6 203      14.103   8.762  -3.310  0.00  0.00      C1   C
ATOM   1558  OD1 ASN 6 203      15.013   8.327  -3.982  0.00  0.00      C1   O
ATOM   1559  ND2 ASN 6 203      13.760   8.256  -2.214  0.00  0.00      C1   N
ATOM   1560  N   VAL 6 204      12.980  13.102  -5.302  0.00  0.00      C1   N
ATOM   1561  CA  VAL 6 204      12.073  14.108  -5.929  0.00  0.00      C1   C
ATOM   1562  C   VAL 6 204      12.206  14.122  -7.494  0.00  0.00      C1   C
ATOM   1563  O   VAL 6 204      11.132  14.362  -8.198  0.00  0.00      C1   O
ATOM   1564  CB  VAL 6 204      12.327  15.495  -5.216  0.00  0.00      C1   C
ATOM   1565  CG1 VAL 6 204      11.523  16.566  -5.905  0.00  0.00      C1   C
ATOM   1566  CG2 VAL 6 204      11.925  15.427  -3.770  0.00  0.00      C1   C
ATOM   1567  N   LEU 6 205      13.504  14.053  -7.991  0.00  0.00      C1   N
ATOM   1568  CA  LEU 6 205      13.681  13.778  -9.456  0.00  0.00      C1   C
ATOM   1569  C   LEU 6 205      13.002  12.525  -9.944  0.00  0.00      C1   C
ATOM   1570  O   LEU 6 205      12.341  12.614 -10.971  0.00  0.00      C1   O
ATOM   1571  CB  LEU 6 205      15.174  13.780  -9.820  0.00  0.00      C1   C
ATOM   1572  CG  LEU 6 205      15.555  15.213 -10.047  0.00  0.00      C1   C
ATOM   1573  CD1 LEU 6 205      17.002  15.305 -10.321  0.00  0.00      C1   C
ATOM   1574  CD2 LEU 6 205      14.827  15.980 -11.198  0.00  0.00      C1   C
ATOM   1575  N   ALA 6 206      13.099  11.446  -9.185  0.00  0.00      C1   N
ATOM   1576  CA  ALA 6 206      12.287  10.232  -9.518  0.00  0.00      C1   C
ATOM   1577  C   ALA 6 206      10.767  10.526  -9.507  0.00  0.00      C1   C
ATOM   1578  O   ALA 6 206      10.119  10.062 -10.448  0.00  0.00      C1   O
ATOM   1579  CB  ALA 6 206      12.636   9.133  -8.549  0.00  0.00      C1   C
ATOM   1580  N   TRP 6 207      10.202  11.306  -8.526  0.00  0.00      C1   N
ATOM   1581  CA  TRP 6 207       8.834  11.682  -8.654  0.00  0.00      C1   C
ATOM   1582  C   TRP 6 207       8.462  12.683  -9.729  0.00  0.00      C1   C
ATOM   1583  O   TRP 6 207       7.367  12.612 -10.203  0.00  0.00      C1   O
ATOM   1584  CB  TRP 6 207       8.460  12.230  -7.267  0.00  0.00      C1   C
ATOM   1585  CG  TRP 6 207       7.170  12.972  -7.093  0.00  0.00      C1   C
ATOM   1586  CD1 TRP 6 207       5.996  12.458  -6.615  0.00  0.00      C1   C
ATOM   1587  CD2 TRP 6 207       6.925  14.386  -7.128  0.00  0.00      C1   C
ATOM   1588  NE1 TRP 6 207       5.083  13.454  -6.302  0.00  0.00      C1   N
ATOM   1589  CE2 TRP 6 207       5.597  14.660  -6.663  0.00  0.00      C1   C
ATOM   1590  CE3 TRP 6 207       7.737  15.496  -7.421  0.00  0.00      C1   C
ATOM   1591  CZ2 TRP 6 207       5.136  15.946  -6.669  0.00  0.00      C1   C
ATOM   1592  CZ3 TRP 6 207       7.236  16.817  -7.302  0.00  0.00      C1   C
ATOM   1593  CH2 TRP 6 207       5.944  17.021  -6.918  0.00  0.00      C1   C
ATOM   1594  N   LEU 6 208       9.337  13.536 -10.192  0.00  0.00      C1   N
ATOM   1595  CA  LEU 6 208       9.190  14.272 -11.429  0.00  0.00      C1   C
ATOM   1596  C   LEU 6 208       9.244  13.406 -12.722  0.00  0.00      C1   C
ATOM   1597  O   LEU 6 208       8.442  13.608 -13.586  0.00  0.00      C1   O
ATOM   1598  CB  LEU 6 208      10.093  15.506 -11.549  0.00  0.00      C1   C
ATOM   1599  CG  LEU 6 208       9.815  16.666 -10.529  0.00  0.00      C1   C
ATOM   1600  CD1 LEU 6 208      10.819  17.847 -10.731  0.00  0.00      C1   C
ATOM   1601  CD2 LEU 6 208       8.458  17.263 -10.656  0.00  0.00      C1   C
ATOM   1602  N   TYR 6 209      10.064  12.369 -12.798  0.00  0.00      C1   N
ATOM   1603  CA  TYR 6 209       9.982  11.393 -13.811  0.00  0.00      C1   C
ATOM   1604  C   TYR 6 209       8.711  10.607 -13.796  0.00  0.00      C1   C
ATOM   1605  O   TYR 6 209       8.040  10.447 -14.843  0.00  0.00      C1   O
ATOM   1606  CB  TYR 6 209      11.228  10.602 -14.070  0.00  0.00      C1   C
ATOM   1607  CG  TYR 6 209      12.446  11.323 -14.714  0.00  0.00      C1   C
ATOM   1608  CD1 TYR 6 209      12.424  11.615 -16.070  0.00  0.00      C1   C
ATOM   1609  CD2 TYR 6 209      13.660  11.527 -13.997  0.00  0.00      C1   C
ATOM   1610  CE1 TYR 6 209      13.501  12.160 -16.820  0.00  0.00      C1   C
ATOM   1611  CE2 TYR 6 209      14.757  12.077 -14.741  0.00  0.00      C1   C
ATOM   1612  CZ  TYR 6 209      14.726  12.370 -16.111  0.00  0.00      C1   C
ATOM   1613  OH  TYR 6 209      15.732  12.943 -16.814  0.00  0.00      C1   O
ATOM   1614  N   ALA 6 210       8.286  10.211 -12.556  0.00  0.00      C1   N
ATOM   1615  CA  ALA 6 210       7.009   9.585 -12.322  0.00  0.00      C1   C
ATOM   1616  C   ALA 6 210       5.836  10.466 -12.840  0.00  0.00      C1   C
ATOM   1617  O   ALA 6 210       4.855   9.974 -13.320  0.00  0.00      C1   O
ATOM   1618  CB  ALA 6 210       6.877   9.030 -10.935  0.00  0.00      C1   C
ATOM   1619  N   ALA 6 211       5.796  11.799 -12.546  0.00  0.00      C1   N
ATOM   1620  CA  ALA 6 211       4.809  12.694 -13.065  0.00  0.00      C1   C
ATOM   1621  C   ALA 6 211       4.741  12.738 -14.604  0.00  0.00      C1   C
ATOM   1622  O   ALA 6 211       3.633  12.576 -15.152  0.00  0.00      C1   O
ATOM   1623  CB  ALA 6 211       5.177  14.141 -12.561  0.00  0.00      C1   C
ATOM   1624  N   VAL 6 212       5.909  12.876 -15.279  0.00  0.00      C1   N
ATOM   1625  CA  VAL 6 212       6.085  12.906 -16.733  0.00  0.00      C1   C
ATOM   1626  C   VAL 6 212       5.406  11.673 -17.396  0.00  0.00      C1   C
ATOM   1627  O   VAL 6 212       4.591  11.850 -18.240  0.00  0.00      C1   O
ATOM   1628  CB  VAL 6 212       7.596  13.066 -17.183  0.00  0.00      C1   C
ATOM   1629  CG1 VAL 6 212       7.806  12.569 -18.629  0.00  0.00      C1   C
ATOM   1630  CG2 VAL 6 212       7.971  14.447 -16.963  0.00  0.00      C1   C
ATOM   1631  N   ILE 6 213       5.878  10.497 -17.015  0.00  0.00      C1   N
ATOM   1632  CA  ILE 6 213       5.265   9.252 -17.446  0.00  0.00      C1   C
ATOM   1633  C   ILE 6 213       3.737   9.206 -17.162  0.00  0.00      C1   C
ATOM   1634  O   ILE 6 213       3.022   8.795 -18.004  0.00  0.00      C1   O
ATOM   1635  CB  ILE 6 213       5.994   8.058 -16.774  0.00  0.00      C1   C
ATOM   1636  CG1 ILE 6 213       7.536   7.976 -17.102  0.00  0.00      C1   C
ATOM   1637  CG2 ILE 6 213       5.414   6.672 -16.882  0.00  0.00      C1   C
ATOM   1638  CD1 ILE 6 213       8.506   7.073 -16.316  0.00  0.00      C1   C
ATOM   1639  N   ASN 6 214       3.136   9.574 -15.992  0.00  0.00      C1   N
ATOM   1640  CA  ASN 6 214       1.718   9.683 -15.792  0.00  0.00      C1   C
ATOM   1641  C   ASN 6 214       1.076  10.944 -16.428  0.00  0.00      C1   C
ATOM   1642  O   ASN 6 214       0.070  11.403 -15.877  0.00  0.00      C1   O
ATOM   1643  CB  ASN 6 214       1.495   9.513 -14.326  0.00  0.00      C1   C
ATOM   1644  CG  ASN 6 214       1.768   8.086 -13.725  0.00  0.00      C1   C
ATOM   1645  OD1 ASN 6 214       1.078   7.116 -13.959  0.00  0.00      C1   O
ATOM   1646  ND2 ASN 6 214       2.823   7.944 -12.966  0.00  0.00      C1   N
ATOM   1647  N   GLY 6 215       1.600  11.638 -17.453  0.00  0.00      C1   N
ATOM   1648  CA  GLY 6 215       0.868  12.678 -18.177  0.00  0.00      C1   C
ATOM   1649  C   GLY 6 215       1.131  14.061 -17.710  0.00  0.00      C1   C
ATOM   1650  O   GLY 6 215       0.896  15.042 -18.480  0.00  0.00      C1   O
ATOM   1651  N   ASP 6 216       1.666  14.270 -16.439  0.00  0.00      C1   N
ATOM   1652  CA  ASP 6 216       2.008  15.596 -15.874  0.00  0.00      C1   C
ATOM   1653  C   ASP 6 216       3.267  16.193 -16.459  0.00  0.00      C1   C
ATOM   1654  O   ASP 6 216       4.404  15.723 -16.289  0.00  0.00      C1   O
ATOM   1655  CB  ASP 6 216       1.948  15.606 -14.328  0.00  0.00      C1   C
ATOM   1656  CG  ASP 6 216       0.673  15.132 -13.715  0.00  0.00      C1   C
ATOM   1657  OD1 ASP 6 216       0.696  14.933 -12.468  0.00  0.00      C1   O
ATOM   1658  OD2 ASP 6 216      -0.392  15.143 -14.365  0.00  0.00      C1   O
ATOM   1659  N   ARG 6 217       3.044  17.300 -17.184  0.00  0.00      C1   N
ATOM   1660  CA  ARG 6 217       4.069  18.049 -17.919  0.00  0.00      C1   C
ATOM   1661  C   ARG 6 217       4.267  19.574 -17.648  0.00  0.00      C1   C
ATOM   1662  O   ARG 6 217       5.207  20.150 -18.123  0.00  0.00      C1   O
ATOM   1663  CB  ARG 6 217       3.882  17.720 -19.432  0.00  0.00      C1   C
ATOM   1664  CG  ARG 6 217       4.110  16.286 -19.912  0.00  0.00      C1   C
ATOM   1665  CD  ARG 6 217       3.933  16.249 -21.454  0.00  0.00      C1   C
ATOM   1666  NE  ARG 6 217       5.051  16.893 -22.186  0.00  0.00      C1   N
ATOM   1667  CZ  ARG 6 217       6.200  16.369 -22.544  0.00  0.00      C1   C
ATOM   1668  NH1 ARG 6 217       7.089  17.192 -23.002  0.00  0.00      C1   N
ATOM   1669  NH2 ARG 6 217       6.612  15.135 -22.433  0.00  0.00      C1   N
ATOM   1670  N   TRP 6 218       3.332  20.192 -16.888  0.00  0.00      C1   N
ATOM   1671  CA  TRP 6 218       3.220  21.641 -16.747  0.00  0.00      C1   C
ATOM   1672  C   TRP 6 218       4.516  22.311 -16.416  0.00  0.00      C1   C
ATOM   1673  O   TRP 6 218       4.762  23.357 -17.010  0.00  0.00      C1   O
ATOM   1674  CB  TRP 6 218       2.194  22.075 -15.740  0.00  0.00      C1   C
ATOM   1675  CG  TRP 6 218       2.389  21.807 -14.266  0.00  0.00      C1   C
ATOM   1676  CD1 TRP 6 218       1.649  20.921 -13.586  0.00  0.00      C1   C
ATOM   1677  CD2 TRP 6 218       3.149  22.592 -13.270  0.00  0.00      C1   C
ATOM   1678  NE1 TRP 6 218       1.956  21.014 -12.254  0.00  0.00      C1   N
ATOM   1679  CE2 TRP 6 218       2.905  21.980 -11.981  0.00  0.00      C1   C
ATOM   1680  CE3 TRP 6 218       3.969  23.716 -13.316  0.00  0.00      C1   C
ATOM   1681  CZ2 TRP 6 218       3.358  22.534 -10.775  0.00  0.00      C1   C
ATOM   1682  CZ3 TRP 6 218       4.392  24.324 -12.122  0.00  0.00      C1   C
ATOM   1683  CH2 TRP 6 218       4.162  23.706 -10.885  0.00  0.00      C1   C
ATOM   1684  N   PHE 6 219       5.355  21.763 -15.563  0.00  0.00      C1   N
ATOM   1685  CA  PHE 6 219       6.675  22.219 -15.115  0.00  0.00      C1   C
ATOM   1686  C   PHE 6 219       7.838  22.105 -16.088  0.00  0.00      C1   C
ATOM   1687  O   PHE 6 219       8.907  22.633 -15.778  0.00  0.00      C1   O
ATOM   1688  CB  PHE 6 219       6.938  21.413 -13.853  0.00  0.00      C1   C
ATOM   1689  CG  PHE 6 219       6.804  19.931 -14.105  0.00  0.00      C1   C
ATOM   1690  CD1 PHE 6 219       7.866  19.088 -14.435  0.00  0.00      C1   C
ATOM   1691  CD2 PHE 6 219       5.574  19.296 -13.912  0.00  0.00      C1   C
ATOM   1692  CE1 PHE 6 219       7.716  17.667 -14.657  0.00  0.00      C1   C
ATOM   1693  CE2 PHE 6 219       5.361  17.899 -14.048  0.00  0.00      C1   C
ATOM   1694  CZ  PHE 6 219       6.447  17.100 -14.419  0.00  0.00      C1   C
ATOM   1695  N   LEU 6 220       7.734  21.428 -17.254  0.00  0.00      C1   N
ATOM   1696  CA  LEU 6 220       8.859  21.022 -18.104  0.00  0.00      C1   C
ATOM   1697  C   LEU 6 220       9.559  22.224 -18.829  0.00  0.00      C1   C
ATOM   1698  O   LEU 6 220       8.896  22.893 -19.614  0.00  0.00      C1   O
ATOM   1699  CB  LEU 6 220       8.470  19.941 -19.115  0.00  0.00      C1   C
ATOM   1700  CG  LEU 6 220       8.323  18.471 -18.623  0.00  0.00      C1   C
ATOM   1701  CD1 LEU 6 220       7.995  17.612 -19.819  0.00  0.00      C1   C
ATOM   1702  CD2 LEU 6 220       9.678  17.932 -18.147  0.00  0.00      C1   C
ATOM   1703  N   ASN 6 221      10.790  22.474 -18.439  0.00  0.00      C1   N
ATOM   1704  CA  ASN 6 221      11.481  23.718 -18.566  0.00  0.00      C1   C
ATOM   1705  C   ASN 6 221      12.222  23.926 -19.899  0.00  0.00      C1   C
ATOM   1706  O   ASN 6 221      13.154  23.132 -20.288  0.00  0.00      C1   O
ATOM   1707  CB  ASN 6 221      12.198  24.081 -17.223  0.00  0.00      C1   C
ATOM   1708  CG  ASN 6 221      12.761  25.501 -17.166  0.00  0.00      C1   C
ATOM   1709  OD1 ASN 6 221      12.493  26.343 -18.039  0.00  0.00      C1   O
ATOM   1710  ND2 ASN 6 221      13.570  25.859 -16.150  0.00  0.00      C1   N
ATOM   1711  N   ARG 6 222      11.785  24.899 -20.661  0.00  0.00      C1   N
ATOM   1712  CA  ARG 6 222      12.376  25.449 -21.916  0.00  0.00      C1   C
ATOM   1713  C   ARG 6 222      13.811  26.085 -21.783  0.00  0.00      C1   C
ATOM   1714  O   ARG 6 222      14.574  25.920 -22.704  0.00  0.00      C1   O
ATOM   1715  CB  ARG 6 222      11.400  26.422 -22.657  0.00  0.00      C1   C
ATOM   1716  CG  ARG 6 222      11.375  27.740 -21.996  0.00  0.00      C1   C
ATOM   1717  CD  ARG 6 222      10.054  28.411 -22.329  0.00  0.00      C1   C
ATOM   1718  NE  ARG 6 222       8.904  27.800 -21.581  0.00  0.00      C1   N
ATOM   1719  CZ  ARG 6 222       7.684  28.022 -22.048  0.00  0.00      C1   C
ATOM   1720  NH1 ARG 6 222       7.374  28.955 -22.953  0.00  0.00      C1   N
ATOM   1721  NH2 ARG 6 222       6.693  27.257 -21.626  0.00  0.00      C1   N
ATOM   1722  N   PHE 6 223      14.163  26.665 -20.621  0.00  0.00      C1   N
ATOM   1723  CA  PHE 6 223      15.500  27.270 -20.454  0.00  0.00      C1   C
ATOM   1724  C   PHE 6 223      16.475  26.212 -19.836  0.00  0.00      C1   C
ATOM   1725  O   PHE 6 223      16.180  25.344 -19.055  0.00  0.00      C1   O
ATOM   1726  CB  PHE 6 223      15.415  28.622 -19.654  0.00  0.00      C1   C
ATOM   1727  CG  PHE 6 223      14.445  29.562 -20.330  0.00  0.00      C1   C
ATOM   1728  CD1 PHE 6 223      14.689  30.134 -21.582  0.00  0.00      C1   C
ATOM   1729  CD2 PHE 6 223      13.319  29.998 -19.524  0.00  0.00      C1   C
ATOM   1730  CE1 PHE 6 223      13.877  31.166 -22.062  0.00  0.00      C1   C
ATOM   1731  CE2 PHE 6 223      12.426  30.851 -20.087  0.00  0.00      C1   C
ATOM   1732  CZ  PHE 6 223      12.721  31.460 -21.322  0.00  0.00      C1   C
ATOM   1733  N   THR 6 224      17.712  26.505 -20.197  0.00  0.00      C1   N
ATOM   1734  CA  THR 6 224      18.853  25.612 -19.776  0.00  0.00      C1   C
ATOM   1735  C   THR 6 224      19.734  26.260 -18.724  0.00  0.00      C1   C
ATOM   1736  O   THR 6 224      20.099  27.383 -18.735  0.00  0.00      C1   O
ATOM   1737  CB  THR 6 224      19.670  25.054 -20.902  0.00  0.00      C1   C
ATOM   1738  OG1 THR 6 224      20.405  26.051 -21.523  0.00  0.00      C1   O
ATOM   1739  CG2 THR 6 224      18.779  24.379 -22.019  0.00  0.00      C1   C
ATOM   1740  N   THR 6 225      20.163  25.425 -17.793  0.00  0.00      C1   N
ATOM   1741  CA  THR 6 225      20.963  25.753 -16.614  0.00  0.00      C1   C
ATOM   1742  C   THR 6 225      21.839  24.606 -16.282  0.00  0.00      C1   C
ATOM   1743  O   THR 6 225      21.564  23.458 -16.653  0.00  0.00      C1   O
ATOM   1744  CB  THR 6 225      20.045  26.106 -15.408  0.00  0.00      C1   C
ATOM   1745  OG1 THR 6 225      18.944  25.312 -15.316  0.00  0.00      C1   O
ATOM   1746  CG2 THR 6 225      19.465  27.576 -15.389  0.00  0.00      C1   C
ATOM   1747  N   THR 6 226      22.843  24.791 -15.508  0.00  0.00      C1   N
ATOM   1748  CA  THR 6 226      23.799  23.724 -15.118  0.00  0.00      C1   C
ATOM   1749  C   THR 6 226      23.249  22.886 -13.918  0.00  0.00      C1   C
ATOM   1750  O   THR 6 226      22.391  23.275 -13.151  0.00  0.00      C1   O
ATOM   1751  CB  THR 6 226      25.249  24.304 -14.958  0.00  0.00      C1   C
ATOM   1752  OG1 THR 6 226      25.555  25.035 -13.832  0.00  0.00      C1   O
ATOM   1753  CG2 THR 6 226      25.596  25.298 -16.054  0.00  0.00      C1   C
ATOM   1754  N   LEU 6 227      24.059  21.877 -13.637  0.00  0.00      C1   N
ATOM   1755  CA  LEU 6 227      23.957  21.092 -12.357  0.00  0.00      C1   C
ATOM   1756  C   LEU 6 227      24.315  21.914 -11.132  0.00  0.00      C1   C
ATOM   1757  O   LEU 6 227      23.488  22.043 -10.204  0.00  0.00      C1   O
ATOM   1758  CB  LEU 6 227      24.739  19.768 -12.385  0.00  0.00      C1   C
ATOM   1759  CG  LEU 6 227      24.576  18.860 -11.095  0.00  0.00      C1   C
ATOM   1760  CD1 LEU 6 227      23.199  18.240 -11.072  0.00  0.00      C1   C
ATOM   1761  CD2 LEU 6 227      25.644  17.749 -11.168  0.00  0.00      C1   C
ATOM   1762  N   ASN 6 228      25.423  22.690 -11.172  0.00  0.00      C1   N
ATOM   1763  CA  ASN 6 228      25.791  23.733 -10.197  0.00  0.00      C1   C
ATOM   1764  C   ASN 6 228      24.633  24.852  -9.974  0.00  0.00      C1   C
ATOM   1765  O   ASN 6 228      24.410  25.328  -8.890  0.00  0.00      C1   O
ATOM   1766  CB  ASN 6 228      27.171  24.348 -10.522  0.00  0.00      C1   C
ATOM   1767  CG  ASN 6 228      27.811  25.201  -9.441  0.00  0.00      C1   C
ATOM   1768  ND2 ASN 6 228      27.696  26.497  -9.461  0.00  0.00      C1   N
ATOM   1769  OD1 ASN 6 228      28.350  24.621  -8.504  0.00  0.00      C1   O
ATOM   1770  N   ASP 6 229      23.976  25.227 -11.005  0.00  0.00      C1   N
ATOM   1771  CA  ASP 6 229      22.811  26.117 -10.916  0.00  0.00      C1   C
ATOM   1772  C   ASP 6 229      21.601  25.580 -10.159  0.00  0.00      C1   C
ATOM   1773  O   ASP 6 229      21.079  26.292  -9.324  0.00  0.00      C1   O
ATOM   1774  CB  ASP 6 229      22.357  26.664 -12.248  0.00  0.00      C1   C
ATOM   1775  CG  ASP 6 229      23.465  27.314 -13.147  0.00  0.00      C1   C
ATOM   1776  OD1 ASP 6 229      23.307  27.258 -14.369  0.00  0.00      C1   O
ATOM   1777  OD2 ASP 6 229      24.428  27.879 -12.672  0.00  0.00      C1   O
ATOM   1778  N   PHE 6 230      21.201  24.320 -10.418  0.00  0.00      C1   N
ATOM   1779  CA  PHE 6 230      20.244  23.578  -9.599  0.00  0.00      C1   C
ATOM   1780  C   PHE 6 230      20.601  23.367  -8.147  0.00  0.00      C1   C
ATOM   1781  O   PHE 6 230      19.765  23.428  -7.255  0.00  0.00      C1   O
ATOM   1782  CB  PHE 6 230      19.930  22.327 -10.341  0.00  0.00      C1   C
ATOM   1783  CG  PHE 6 230      18.837  21.556  -9.587  0.00  0.00      C1   C
ATOM   1784  CD1 PHE 6 230      19.243  20.414  -8.796  0.00  0.00      C1   C
ATOM   1785  CD2 PHE 6 230      17.670  22.257  -9.227  0.00  0.00      C1   C
ATOM   1786  CE1 PHE 6 230      18.461  20.056  -7.780  0.00  0.00      C1   C
ATOM   1787  CE2 PHE 6 230      16.843  21.911  -8.092  0.00  0.00      C1   C
ATOM   1788  CZ  PHE 6 230      17.294  20.769  -7.350  0.00  0.00      C1   C
ATOM   1789  N   ASN 6 231      21.877  23.071  -7.954  0.00  0.00      C1   N
ATOM   1790  CA  ASN 6 231      22.554  22.982  -6.634  0.00  0.00      C1   C
ATOM   1791  C   ASN 6 231      22.669  24.207  -5.790  0.00  0.00      C1   C
ATOM   1792  O   ASN 6 231      22.366  24.150  -4.594  0.00  0.00      C1   O
ATOM   1793  CB  ASN 6 231      23.907  22.246  -6.794  0.00  0.00      C1   C
ATOM   1794  CG  ASN 6 231      23.790  20.760  -7.095  0.00  0.00      C1   C
ATOM   1795  OD1 ASN 6 231      22.832  20.051  -6.741  0.00  0.00      C1   O
ATOM   1796  ND2 ASN 6 231      24.904  20.174  -7.555  0.00  0.00      C1   N
ATOM   1797  N   LEU 6 232      23.174  25.322  -6.349  0.00  0.00      C1   N
ATOM   1798  CA  LEU 6 232      22.957  26.623  -5.745  0.00  0.00      C1   C
ATOM   1799  C   LEU 6 232      21.489  26.899  -5.219  0.00  0.00      C1   C
ATOM   1800  O   LEU 6 232      21.319  27.150  -3.997  0.00  0.00      C1   O
ATOM   1801  CB  LEU 6 232      23.537  27.702  -6.752  0.00  0.00      C1   C
ATOM   1802  CG  LEU 6 232      25.089  27.724  -6.865  0.00  0.00      C1   C
ATOM   1803  CD1 LEU 6 232      25.412  28.739  -7.983  0.00  0.00      C1   C
ATOM   1804  CD2 LEU 6 232      25.667  27.986  -5.504  0.00  0.00      C1   C
ATOM   1805  N   VAL 6 233      20.486  26.803  -6.053  0.00  0.00      C1   N
ATOM   1806  CA  VAL 6 233      19.094  26.865  -5.727  0.00  0.00      C1   C
ATOM   1807  C   VAL 6 233      18.781  25.855  -4.601  0.00  0.00      C1   C
ATOM   1808  O   VAL 6 233      18.081  26.321  -3.699  0.00  0.00      C1   O
ATOM   1809  CB  VAL 6 233      18.141  26.803  -6.952  0.00  0.00      C1   C
ATOM   1810  CG1 VAL 6 233      16.745  26.258  -6.683  0.00  0.00      C1   C
ATOM   1811  CG2 VAL 6 233      18.155  28.188  -7.579  0.00  0.00      C1   C
ATOM   1812  N   ALA 6 234      19.151  24.594  -4.721  0.00  0.00      C1   N
ATOM   1813  CA  ALA 6 234      19.008  23.515  -3.730  0.00  0.00      C1   C
ATOM   1814  C   ALA 6 234      19.488  24.110  -2.352  0.00  0.00      C1   C
ATOM   1815  O   ALA 6 234      18.689  24.180  -1.407  0.00  0.00      C1   O
ATOM   1816  CB  ALA 6 234      19.617  22.092  -4.105  0.00  0.00      C1   C
ATOM   1817  N   MET 6 235      20.736  24.605  -2.195  0.00  0.00      C1   N
ATOM   1818  CA  MET 6 235      21.155  25.162  -0.891  0.00  0.00      C1   C
ATOM   1819  C   MET 6 235      20.531  26.476  -0.467  0.00  0.00      C1   C
ATOM   1820  O   MET 6 235      20.163  26.656   0.682  0.00  0.00      C1   O
ATOM   1821  CB  MET 6 235      22.674  25.287  -0.839  0.00  0.00      C1   C
ATOM   1822  CG  MET 6 235      23.594  24.078  -0.940  0.00  0.00      C1   C
ATOM   1823  SD  MET 6 235      25.347  24.289  -0.970  0.00  0.00      C1   S
ATOM   1824  CE  MET 6 235      25.474  24.868  -2.698  0.00  0.00      C1   C
ATOM   1825  N   LYS 6 236      20.218  27.404  -1.377  0.00  0.00      C1   N
ATOM   1826  CA  LYS 6 236      19.243  28.523  -1.130  0.00  0.00      C1   C
ATOM   1827  C   LYS 6 236      17.911  28.114  -0.456  0.00  0.00      C1   C
ATOM   1828  O   LYS 6 236      17.518  28.703   0.566  0.00  0.00      C1   O
ATOM   1829  CB  LYS 6 236      18.841  29.260  -2.428  0.00  0.00      C1   C
ATOM   1830  CG  LYS 6 236      17.813  30.448  -2.227  0.00  0.00      C1   C
ATOM   1831  CD  LYS 6 236      17.549  31.286  -3.481  0.00  0.00      C1   C
ATOM   1832  CE  LYS 6 236      16.549  32.372  -3.397  0.00  0.00      C1   C
ATOM   1833  NZ  LYS 6 236      16.859  33.390  -2.434  0.00  0.00      C1   N
ATOM   1834  N   TYR 6 237      17.277  26.982  -0.816  0.00  0.00      C1   N
ATOM   1835  CA  TYR 6 237      16.046  26.423  -0.235  0.00  0.00      C1   C
ATOM   1836  C   TYR 6 237      16.277  25.130   0.642  0.00  0.00      C1   C
ATOM   1837  O   TYR 6 237      15.349  24.379   0.936  0.00  0.00      C1   O
ATOM   1838  CB  TYR 6 237      14.888  26.374  -1.232  0.00  0.00      C1   C
ATOM   1839  CG  TYR 6 237      14.577  27.641  -2.005  0.00  0.00      C1   C
ATOM   1840  CD1 TYR 6 237      15.043  27.807  -3.320  0.00  0.00      C1   C
ATOM   1841  CD2 TYR 6 237      13.942  28.656  -1.295  0.00  0.00      C1   C
ATOM   1842  CE1 TYR 6 237      14.715  29.078  -3.998  0.00  0.00      C1   C
ATOM   1843  CE2 TYR 6 237      13.521  29.808  -1.969  0.00  0.00      C1   C
ATOM   1844  CZ  TYR 6 237      13.833  29.990  -3.327  0.00  0.00      C1   C
ATOM   1845  OH  TYR 6 237      13.513  31.218  -3.801  0.00  0.00      C1   O
ATOM   1846  N   ASN 6 238      17.512  24.873   1.084  0.00  0.00      C1   N
ATOM   1847  CA  ASN 6 238      17.955  23.765   1.912  0.00  0.00      C1   C
ATOM   1848  C   ASN 6 238      17.751  22.269   1.512  0.00  0.00      C1   C
ATOM   1849  O   ASN 6 238      17.904  21.411   2.359  0.00  0.00      C1   O
ATOM   1850  CB  ASN 6 238      17.534  23.981   3.445  0.00  0.00      C1   C
ATOM   1851  CG  ASN 6 238      17.850  25.275   4.100  0.00  0.00      C1   C
ATOM   1852  ND2 ASN 6 238      19.087  25.387   4.517  0.00  0.00      C1   N
ATOM   1853  OD1 ASN 6 238      17.057  26.202   4.174  0.00  0.00      C1   O
ATOM   1854  N   TYR 6 239      17.504  22.026   0.190  0.00  0.00      C1   N
ATOM   1855  CA  TYR 6 239      17.721  20.751  -0.385  0.00  0.00      C1   C
ATOM   1856  C   TYR 6 239      19.136  20.311  -0.387  0.00  0.00      C1   C
ATOM   1857  O   TYR 6 239      20.096  21.083  -0.621  0.00  0.00      C1   O
ATOM   1858  CB  TYR 6 239      16.982  20.592  -1.694  0.00  0.00      C1   C
ATOM   1859  CG  TYR 6 239      15.506  20.399  -1.509  0.00  0.00      C1   C
ATOM   1860  CD1 TYR 6 239      14.611  21.447  -1.250  0.00  0.00      C1   C
ATOM   1861  CD2 TYR 6 239      15.015  19.132  -1.714  0.00  0.00      C1   C
ATOM   1862  CE1 TYR 6 239      13.199  21.182  -1.115  0.00  0.00      C1   C
ATOM   1863  CE2 TYR 6 239      13.646  18.818  -1.681  0.00  0.00      C1   C
ATOM   1864  CZ  TYR 6 239      12.717  19.865  -1.413  0.00  0.00      C1   C
ATOM   1865  OH  TYR 6 239      11.423  19.533  -1.341  0.00  0.00      C1   O
ATOM   1866  N   GLU 6 240      19.405  19.018  -0.161  0.00  0.00      C1   N
ATOM   1867  CA  GLU 6 240      20.775  18.473  -0.280  0.00  0.00      C1   C
ATOM   1868  C   GLU 6 240      21.257  18.396  -1.700  0.00  0.00      C1   C
ATOM   1869  O   GLU 6 240      20.563  17.797  -2.518  0.00  0.00      C1   O
ATOM   1870  CB  GLU 6 240      21.088  17.302   0.642  0.00  0.00      C1   C
ATOM   1871  CG  GLU 6 240      21.033  17.742   2.075  0.00  0.00      C1   C
ATOM   1872  CD  GLU 6 240      21.163  16.642   3.070  0.00  0.00      C1   C
ATOM   1873  OE1 GLU 6 240      21.173  15.440   2.624  0.00  0.00      C1   O
ATOM   1874  OE2 GLU 6 240      21.203  16.696   4.333  0.00  0.00      C1   O
ATOM   1875  N   PRO 6 241      22.439  18.966  -2.097  0.00  0.00      C1   N
ATOM   1876  CA  PRO 6 241      23.002  18.928  -3.484  0.00  0.00      C1   C
ATOM   1877  C   PRO 6 241      23.063  17.575  -4.122  0.00  0.00      C1   C
ATOM   1878  O   PRO 6 241      23.135  16.477  -3.538  0.00  0.00      C1   O
ATOM   1879  CB  PRO 6 241      24.372  19.541  -3.366  0.00  0.00      C1   C
ATOM   1880  CG  PRO 6 241      24.283  20.487  -2.252  0.00  0.00      C1   C
ATOM   1881  CD  PRO 6 241      23.359  19.755  -1.236  0.00  0.00      C1   C
ATOM   1882  N   LEU 6 242      22.917  17.527  -5.485  0.00  0.00      C1   N
ATOM   1883  CA  LEU 6 242      23.193  16.422  -6.336  0.00  0.00      C1   C
ATOM   1884  C   LEU 6 242      24.650  16.370  -6.825  0.00  0.00      C1   C
ATOM   1885  O   LEU 6 242      25.410  17.340  -6.807  0.00  0.00      C1   O
ATOM   1886  CB  LEU 6 242      22.238  16.369  -7.568  0.00  0.00      C1   C
ATOM   1887  CG  LEU 6 242      20.723  16.468  -7.239  0.00  0.00      C1   C
ATOM   1888  CD1 LEU 6 242      19.952  16.662  -8.540  0.00  0.00      C1   C
ATOM   1889  CD2 LEU 6 242      20.070  15.199  -6.567  0.00  0.00      C1   C
ATOM   1890  N   THR 6 243      24.975  15.163  -7.256  0.00  0.00      C1   N
ATOM   1891  CA  THR 6 243      26.316  14.716  -7.722  0.00  0.00      C1   C
ATOM   1892  C   THR 6 243      26.295  14.381  -9.238  0.00  0.00      C1   C
ATOM   1893  O   THR 6 243      25.233  14.177  -9.849  0.00  0.00      C1   O
ATOM   1894  CB  THR 6 243      26.968  13.586  -6.846  0.00  0.00      C1   C
ATOM   1895  OG1 THR 6 243      26.101  12.416  -6.845  0.00  0.00      C1   O
ATOM   1896  CG2 THR 6 243      27.118  14.068  -5.387  0.00  0.00      C1   C
ATOM   1897  N   GLN 6 244      27.442  14.331  -9.928  0.00  0.00      C1   N
ATOM   1898  CA  GLN 6 244      27.470  13.478 -11.133  0.00  0.00      C1   C
ATOM   1899  C   GLN 6 244      27.100  11.966 -11.070  0.00  0.00      C1   C
ATOM   1900  O   GLN 6 244      26.468  11.395 -11.982  0.00  0.00      C1   O
ATOM   1901  CB  GLN 6 244      28.783  13.808 -11.848  0.00  0.00      C1   C
ATOM   1902  CG  GLN 6 244      28.949  13.399 -13.310  0.00  0.00      C1   C
ATOM   1903  CD  GLN 6 244      30.390  13.661 -13.832  0.00  0.00      C1   C
ATOM   1904  OE1 GLN 6 244      31.370  13.289 -13.210  0.00  0.00      C1   O
ATOM   1905  NE2 GLN 6 244      30.523  14.423 -14.913  0.00  0.00      C1   N
ATOM   1906  N   ASP 6 245      27.180  11.281  -9.951  0.00  0.00      C1   N
ATOM   1907  CA  ASP 6 245      26.630   9.973  -9.682  0.00  0.00      C1   C
ATOM   1908  C   ASP 6 245      25.126  10.059  -9.705  0.00  0.00      C1   C
ATOM   1909  O   ASP 6 245      24.509   9.173 -10.254  0.00  0.00      C1   O
ATOM   1910  CB  ASP 6 245      27.146   9.477  -8.269  0.00  0.00      C1   C
ATOM   1911  CG  ASP 6 245      28.637   9.366  -8.041  0.00  0.00      C1   C
ATOM   1912  OD1 ASP 6 245      29.456  10.326  -7.975  0.00  0.00      C1   O
ATOM   1913  OD2 ASP 6 245      29.026   8.234  -7.762  0.00  0.00      C1   O
ATOM   1914  N   HIS 6 246      24.432  11.080  -9.233  0.00  0.00      C1   N
ATOM   1915  CA  HIS 6 246      22.977  11.300  -9.350  0.00  0.00      C1   C
ATOM   1916  C   HIS 6 246      22.543  11.462 -10.795  0.00  0.00      C1   C
ATOM   1917  O   HIS 6 246      21.613  10.821 -11.229  0.00  0.00      C1   O
ATOM   1918  CB  HIS 6 246      22.466  12.593  -8.615  0.00  0.00      C1   C
ATOM   1919  CG  HIS 6 246      22.492  12.455  -7.148  0.00  0.00      C1   C
ATOM   1920  ND1 HIS 6 246      23.082  13.298  -6.200  0.00  0.00      C1   N
ATOM   1921  CD2 HIS 6 246      21.678  11.667  -6.391  0.00  0.00      C1   C
ATOM   1922  CE1 HIS 6 246      22.603  13.010  -5.022  0.00  0.00      C1   C
ATOM   1923  NE2 HIS 6 246      21.707  12.027  -5.113  0.00  0.00      C1   N
ATOM   1924  N   VAL 6 247      23.206  12.325 -11.627  0.00  0.00      C1   N
ATOM   1925  CA  VAL 6 247      23.020  12.304 -13.115  0.00  0.00      C1   C
ATOM   1926  C   VAL 6 247      23.218  10.839 -13.715  0.00  0.00      C1   C
ATOM   1927  O   VAL 6 247      22.326  10.402 -14.485  0.00  0.00      C1   O
ATOM   1928  CB  VAL 6 247      23.937  13.262 -13.852  0.00  0.00      C1   C
ATOM   1929  CG1 VAL 6 247      23.800  13.168 -15.370  0.00  0.00      C1   C
ATOM   1930  CG2 VAL 6 247      23.583  14.753 -13.415  0.00  0.00      C1   C
ATOM   1931  N   ASP 6 248      24.333  10.138 -13.446  0.00  0.00      C1   N
ATOM   1932  CA  ASP 6 248      24.476   8.709 -13.827  0.00  0.00      C1   C
ATOM   1933  C   ASP 6 248      23.431   7.701 -13.449  0.00  0.00      C1   C
ATOM   1934  O   ASP 6 248      22.964   6.984 -14.368  0.00  0.00      C1   O
ATOM   1935  CB  ASP 6 248      25.875   8.220 -13.480  0.00  0.00      C1   C
ATOM   1936  CG  ASP 6 248      26.993   8.791 -14.389  0.00  0.00      C1   C
ATOM   1937  OD1 ASP 6 248      26.831   9.289 -15.550  0.00  0.00      C1   O
ATOM   1938  OD2 ASP 6 248      28.147   8.667 -13.932  0.00  0.00      C1   O
ATOM   1939  N   ILE 6 249      22.879   7.756 -12.223  0.00  0.00      C1   N
ATOM   1940  CA  ILE 6 249      21.692   7.155 -11.678  0.00  0.00      C1   C
ATOM   1941  C   ILE 6 249      20.431   7.326 -12.513  0.00  0.00      C1   C
ATOM   1942  O   ILE 6 249      19.761   6.326 -12.730  0.00  0.00      C1   O
ATOM   1943  CB  ILE 6 249      21.491   7.561 -10.207  0.00  0.00      C1   C
ATOM   1944  CG1 ILE 6 249      22.458   6.705  -9.442  0.00  0.00      C1   C
ATOM   1945  CG2 ILE 6 249      20.061   7.265  -9.655  0.00  0.00      C1   C
ATOM   1946  CD1 ILE 6 249      22.826   7.358  -8.118  0.00  0.00      C1   C
ATOM   1947  N   LEU 6 250      20.124   8.601 -12.904  0.00  0.00      C1   N
ATOM   1948  CA  LEU 6 250      18.872   9.026 -13.565  0.00  0.00      C1   C
ATOM   1949  C   LEU 6 250      18.780   8.751 -15.080  0.00  0.00      C1   C
ATOM   1950  O   LEU 6 250      17.723   8.910 -15.644  0.00  0.00      C1   O
ATOM   1951  CB  LEU 6 250      18.657  10.497 -13.218  0.00  0.00      C1   C
ATOM   1952  CG  LEU 6 250      18.269  10.808 -11.748  0.00  0.00      C1   C
ATOM   1953  CD1 LEU 6 250      17.936  12.300 -11.691  0.00  0.00      C1   C
ATOM   1954  CD2 LEU 6 250      17.197   9.958 -11.312  0.00  0.00      C1   C
ATOM   1955  N   GLY 6 251      19.859   8.220 -15.623  0.00  0.00      C1   N
ATOM   1956  CA  GLY 6 251      20.036   7.998 -17.047  0.00  0.00      C1   C
ATOM   1957  C   GLY 6 251      19.083   6.920 -17.597  0.00  0.00      C1   C
ATOM   1958  O   GLY 6 251      18.495   7.268 -18.590  0.00  0.00      C1   O
ATOM   1959  N   PRO 6 252      18.754   5.818 -16.909  0.00  0.00      C1   N
ATOM   1960  CA  PRO 6 252      17.664   4.957 -17.275  0.00  0.00      C1   C
ATOM   1961  C   PRO 6 252      16.269   5.648 -17.443  0.00  0.00      C1   C
ATOM   1962  O   PRO 6 252      15.614   5.450 -18.439  0.00  0.00      C1   O
ATOM   1963  CB  PRO 6 252      17.789   3.801 -16.315  0.00  0.00      C1   C
ATOM   1964  CG  PRO 6 252      19.323   3.654 -16.151  0.00  0.00      C1   C
ATOM   1965  CD  PRO 6 252      19.646   5.129 -16.068  0.00  0.00      C1   C
ATOM   1966  N   LEU 6 253      15.890   6.532 -16.561  0.00  0.00      C1   N
ATOM   1967  CA  LEU 6 253      14.716   7.411 -16.696  0.00  0.00      C1   C
ATOM   1968  C   LEU 6 253      14.737   8.471 -17.769  0.00  0.00      C1   C
ATOM   1969  O   LEU 6 253      13.721   8.663 -18.402  0.00  0.00      C1   O
ATOM   1970  CB  LEU 6 253      14.346   8.024 -15.325  0.00  0.00      C1   C
ATOM   1971  CG  LEU 6 253      13.510   7.049 -14.471  0.00  0.00      C1   C
ATOM   1972  CD1 LEU 6 253      13.229   7.671 -13.092  0.00  0.00      C1   C
ATOM   1973  CD2 LEU 6 253      12.191   6.436 -15.054  0.00  0.00      C1   C
ATOM   1974  N   SER 6 254      15.931   9.020 -18.043  0.00  0.00      C1   N
ATOM   1975  CA  SER 6 254      16.057   9.973 -19.179  0.00  0.00      C1   C
ATOM   1976  C   SER 6 254      15.861   9.350 -20.506  0.00  0.00      C1   C
ATOM   1977  O   SER 6 254      15.085   9.902 -21.296  0.00  0.00      C1   O
ATOM   1978  CB  SER 6 254      17.292  10.854 -19.114  0.00  0.00      C1   C
ATOM   1979  OG  SER 6 254      18.447  10.151 -19.355  0.00  0.00      C1   O
ATOM   1980  N   ALA 6 255      16.474   8.173 -20.750  0.00  0.00      C1   N
ATOM   1981  CA  ALA 6 255      16.150   7.285 -21.866  0.00  0.00      C1   C
ATOM   1982  C   ALA 6 255      14.674   6.791 -21.858  0.00  0.00      C1   C
ATOM   1983  O   ALA 6 255      14.188   6.524 -22.964  0.00  0.00      C1   O
ATOM   1984  CB  ALA 6 255      17.245   6.192 -21.963  0.00  0.00      C1   C
ATOM   1985  N   GLN 6 256      14.048   6.594 -20.695  0.00  0.00      C1   N
ATOM   1986  CA  GLN 6 256      12.706   6.087 -20.723  0.00  0.00      C1   C
ATOM   1987  C   GLN 6 256      11.622   7.067 -21.095  0.00  0.00      C1   C
ATOM   1988  O   GLN 6 256      10.588   6.746 -21.692  0.00  0.00      C1   O
ATOM   1989  CB  GLN 6 256      12.425   5.371 -19.329  0.00  0.00      C1   C
ATOM   1990  CG  GLN 6 256      11.081   4.660 -19.213  0.00  0.00      C1   C
ATOM   1991  CD  GLN 6 256      10.959   3.638 -20.353  0.00  0.00      C1   C
ATOM   1992  OE1 GLN 6 256      11.600   2.595 -20.403  0.00  0.00      C1   O
ATOM   1993  NE2 GLN 6 256      10.161   3.925 -21.393  0.00  0.00      C1   N
ATOM   1994  N   THR 6 257      11.810   8.340 -20.859  0.00  0.00      C1   N
ATOM   1995  CA  THR 6 257      10.771   9.345 -21.159  0.00  0.00      C1   C
ATOM   1996  C   THR 6 257      11.058  10.170 -22.414  0.00  0.00      C1   C
ATOM   1997  O   THR 6 257      10.245  11.034 -22.810  0.00  0.00      C1   O
ATOM   1998  CB  THR 6 257      10.558  10.232 -19.881  0.00  0.00      C1   C
ATOM   1999  OG1 THR 6 257      11.797  10.773 -19.521  0.00  0.00      C1   O
ATOM   2000  CG2 THR 6 257      10.206   9.502 -18.603  0.00  0.00      C1   C
ATOM   2001  N   GLY 6 258      12.221  10.066 -22.973  0.00  0.00      C1   N
ATOM   2002  CA  GLY 6 258      12.709  11.087 -23.925  0.00  0.00      C1   C
ATOM   2003  C   GLY 6 258      12.983  12.457 -23.240  0.00  0.00      C1   C
ATOM   2004  O   GLY 6 258      13.038  13.423 -24.015  0.00  0.00      C1   O
ATOM   2005  N   ILE 6 259      13.182  12.534 -21.914  0.00  0.00      C1   N
ATOM   2006  CA  ILE 6 259      13.529  13.768 -21.188  0.00  0.00      C1   C
ATOM   2007  C   ILE 6 259      14.958  13.694 -20.565  0.00  0.00      C1   C
ATOM   2008  O   ILE 6 259      15.156  12.812 -19.741  0.00  0.00      C1   O
ATOM   2009  CB  ILE 6 259      12.428  14.238 -20.187  0.00  0.00      C1   C
ATOM   2010  CG1 ILE 6 259      11.034  14.488 -20.879  0.00  0.00      C1   C
ATOM   2011  CG2 ILE 6 259      12.801  15.576 -19.517  0.00  0.00      C1   C
ATOM   2012  CD1 ILE 6 259      11.030  15.571 -21.969  0.00  0.00      C1   C
ATOM   2013  N   ALA 6 260      15.823  14.635 -20.921  0.00  0.00      C1   N
ATOM   2014  CA  ALA 6 260      17.185  14.712 -20.332  0.00  0.00      C1   C
ATOM   2015  C   ALA 6 260      17.252  15.112 -18.805  0.00  0.00      C1   C
ATOM   2016  O   ALA 6 260      16.398  15.771 -18.237  0.00  0.00      C1   O
ATOM   2017  CB  ALA 6 260      17.956  15.784 -21.241  0.00  0.00      C1   C
ATOM   2018  N   VAL 6 261      18.235  14.619 -18.188  0.00  0.00      C1   N
ATOM   2019  CA  VAL 6 261      18.428  14.741 -16.737  0.00  0.00      C1   C
ATOM   2020  C   VAL 6 261      18.709  16.197 -16.379  0.00  0.00      C1   C
ATOM   2021  O   VAL 6 261      18.102  16.747 -15.450  0.00  0.00      C1   O
ATOM   2022  CB  VAL 6 261      19.611  13.849 -16.275  0.00  0.00      C1   C
ATOM   2023  CG1 VAL 6 261      19.966  14.115 -14.781  0.00  0.00      C1   C
ATOM   2024  CG2 VAL 6 261      19.269  12.298 -16.391  0.00  0.00      C1   C
ATOM   2025  N   LEU 6 262      19.472  16.925 -17.246  0.00  0.00      C1   N
ATOM   2026  CA  LEU 6 262      19.545  18.392 -17.127  0.00  0.00      C1   C
ATOM   2027  C   LEU 6 262      18.227  19.157 -17.314  0.00  0.00      C1   C
ATOM   2028  O   LEU 6 262      18.125  20.245 -16.719  0.00  0.00      C1   O
ATOM   2029  CB  LEU 6 262      20.783  19.018 -17.834  0.00  0.00      C1   C
ATOM   2030  CG  LEU 6 262      22.100  18.745 -16.994  0.00  0.00      C1   C
ATOM   2031  CD1 LEU 6 262      23.216  19.192 -17.854  0.00  0.00      C1   C
ATOM   2032  CD2 LEU 6 262      22.161  19.523 -15.620  0.00  0.00      C1   C
ATOM   2033  N   ASP 6 263      17.262  18.702 -18.120  0.00  0.00      C1   N
ATOM   2034  CA  ASP 6 263      15.950  19.344 -18.228  0.00  0.00      C1   C
ATOM   2035  C   ASP 6 263      15.110  19.046 -16.951  0.00  0.00      C1   C
ATOM   2036  O   ASP 6 263      14.335  19.878 -16.465  0.00  0.00      C1   O
ATOM   2037  CB  ASP 6 263      15.180  19.161 -19.544  0.00  0.00      C1   C
ATOM   2038  CG  ASP 6 263      15.974  19.496 -20.838  0.00  0.00      C1   C
ATOM   2039  OD1 ASP 6 263      16.746  20.506 -20.818  0.00  0.00      C1   O
ATOM   2040  OD2 ASP 6 263      15.587  18.976 -21.901  0.00  0.00      C1   O
ATOM   2041  N   MET 6 264      15.332  17.875 -16.288  0.00  0.00      C1   N
ATOM   2042  CA  MET 6 264      14.549  17.628 -15.059  0.00  0.00      C1   C
ATOM   2043  C   MET 6 264      15.216  18.493 -13.865  0.00  0.00      C1   C
ATOM   2044  O   MET 6 264      14.510  19.048 -13.059  0.00  0.00      C1   O
ATOM   2045  CB  MET 6 264      14.370  16.111 -14.793  0.00  0.00      C1   C
ATOM   2046  CG  MET 6 264      12.991  15.692 -14.102  0.00  0.00      C1   C
ATOM   2047  SD  MET 6 264      11.592  16.494 -14.976  0.00  0.00      C1   S
ATOM   2048  CE  MET 6 264      11.445  15.379 -16.350  0.00  0.00      C1   C
ATOM   2049  N   CYS 6 265      16.564  18.480 -13.758  0.00  0.00      C1   N
ATOM   2050  CA  CYS 6 265      17.270  19.363 -12.859  0.00  0.00      C1   C
ATOM   2051  C   CYS 6 265      16.815  20.833 -13.121  0.00  0.00      C1   C
ATOM   2052  O   CYS 6 265      16.518  21.537 -12.198  0.00  0.00      C1   O
ATOM   2053  CB  CYS 6 265      18.846  19.287 -12.936  0.00  0.00      C1   C
ATOM   2054  SG  CYS 6 265      19.347  17.576 -12.361  0.00  0.00      C1   S
ATOM   2055  N   ALA 6 266      16.644  21.241 -14.352  0.00  0.00      C1   N
ATOM   2056  CA  ALA 6 266      16.073  22.582 -14.640  0.00  0.00      C1   C
ATOM   2057  C   ALA 6 266      14.597  22.784 -14.267  0.00  0.00      C1   C
ATOM   2058  O   ALA 6 266      14.256  23.929 -13.971  0.00  0.00      C1   O
ATOM   2059  CB  ALA 6 266      16.359  22.865 -16.093  0.00  0.00      C1   C
ATOM   2060  N   SER 6 267      13.736  21.824 -14.364  0.00  0.00      C1   N
ATOM   2061  CA  SER 6 267      12.282  21.759 -13.848  0.00  0.00      C1   C
ATOM   2062  C   SER 6 267      12.237  21.748 -12.292  0.00  0.00      C1   C
ATOM   2063  O   SER 6 267      11.502  22.577 -11.809  0.00  0.00      C1   O
ATOM   2064  CB  SER 6 267      11.558  20.677 -14.552  0.00  0.00      C1   C
ATOM   2065  OG  SER 6 267      11.725  20.747 -15.940  0.00  0.00      C1   O
ATOM   2066  N   LEU 6 268      13.112  20.987 -11.609  0.00  0.00      C1   N
ATOM   2067  CA  LEU 6 268      13.294  21.110 -10.190  0.00  0.00      C1   C
ATOM   2068  C   LEU 6 268      13.783  22.512  -9.714  0.00  0.00      C1   C
ATOM   2069  O   LEU 6 268      13.196  23.023  -8.749  0.00  0.00      C1   O
ATOM   2070  CB  LEU 6 268      14.051  19.833  -9.846  0.00  0.00      C1   C
ATOM   2071  CG  LEU 6 268      14.258  19.720  -8.358  0.00  0.00      C1   C
ATOM   2072  CD1 LEU 6 268      12.820  19.669  -7.867  0.00  0.00      C1   C
ATOM   2073  CD2 LEU 6 268      15.049  18.562  -7.944  0.00  0.00      C1   C
ATOM   2074  N   LYS 6 269      14.728  23.148 -10.418  0.00  0.00      C1   N
ATOM   2075  CA  LYS 6 269      15.174  24.604 -10.180  0.00  0.00      C1   C
ATOM   2076  C   LYS 6 269      14.019  25.632 -10.113  0.00  0.00      C1   C
ATOM   2077  O   LYS 6 269      13.872  26.353  -9.146  0.00  0.00      C1   O
ATOM   2078  CB  LYS 6 269      16.172  25.086 -11.315  0.00  0.00      C1   C
ATOM   2079  CG  LYS 6 269      17.009  26.262 -10.724  0.00  0.00      C1   C
ATOM   2080  CD  LYS 6 269      18.122  26.784 -11.561  0.00  0.00      C1   C
ATOM   2081  CE  LYS 6 269      18.926  28.022 -10.975  0.00  0.00      C1   C
ATOM   2082  NZ  LYS 6 269      18.317  29.336 -11.145  0.00  0.00      C1   N
ATOM   2083  N   GLU 6 270      13.039  25.598 -11.097  0.00  0.00      C1   N
ATOM   2084  CA  GLU 6 270      11.824  26.478 -11.045  0.00  0.00      C1   C
ATOM   2085  C   GLU 6 270      10.921  26.013  -9.957  0.00  0.00      C1   C
ATOM   2086  O   GLU 6 270      10.480  26.874  -9.169  0.00  0.00      C1   O
ATOM   2087  CB  GLU 6 270      11.058  26.307 -12.339  0.00  0.00      C1   C
ATOM   2088  CG  GLU 6 270      11.457  27.415 -13.371  0.00  0.00      C1   C
ATOM   2089  CD  GLU 6 270      10.899  28.728 -12.905  0.00  0.00      C1   C
ATOM   2090  OE1 GLU 6 270       9.775  29.091 -13.267  0.00  0.00      C1   O
ATOM   2091  OE2 GLU 6 270      11.519  29.421 -12.045  0.00  0.00      C1   O
ATOM   2092  N   LEU 6 271      10.610  24.690  -9.804  0.00  0.00      C1   N
ATOM   2093  CA  LEU 6 271       9.894  24.150  -8.617  0.00  0.00      C1   C
ATOM   2094  C   LEU 6 271      10.374  24.634  -7.168  0.00  0.00      C1   C
ATOM   2095  O   LEU 6 271       9.575  24.785  -6.230  0.00  0.00      C1   O
ATOM   2096  CB  LEU 6 271       9.725  22.593  -8.784  0.00  0.00      C1   C
ATOM   2097  CG  LEU 6 271       8.615  22.326  -9.879  0.00  0.00      C1   C
ATOM   2098  CD1 LEU 6 271       8.372  20.773 -10.000  0.00  0.00      C1   C
ATOM   2099  CD2 LEU 6 271       7.266  22.821  -9.386  0.00  0.00      C1   C
ATOM   2100  N   LEU 6 272      11.672  24.804  -6.995  0.00  0.00      C1   N
ATOM   2101  CA  LEU 6 272      12.289  25.289  -5.746  0.00  0.00      C1   C
ATOM   2102  C   LEU 6 272      12.312  26.862  -5.775  0.00  0.00      C1   C
ATOM   2103  O   LEU 6 272      12.133  27.485  -4.766  0.00  0.00      C1   O
ATOM   2104  CB  LEU 6 272      13.748  24.664  -5.550  0.00  0.00      C1   C
ATOM   2105  CG  LEU 6 272      13.580  23.106  -5.251  0.00  0.00      C1   C
ATOM   2106  CD1 LEU 6 272      14.902  22.522  -4.848  0.00  0.00      C1   C
ATOM   2107  CD2 LEU 6 272      12.609  22.804  -4.141  0.00  0.00      C1   C
ATOM   2108  N   GLN 6 273      12.681  27.468  -6.899  0.00  0.00      C1   N
ATOM   2109  CA  GLN 6 273      12.839  28.920  -6.986  0.00  0.00      C1   C
ATOM   2110  C   GLN 6 273      11.520  29.764  -7.038  0.00  0.00      C1   C
ATOM   2111  O   GLN 6 273      11.397  30.861  -6.515  0.00  0.00      C1   O
ATOM   2112  CB  GLN 6 273      13.887  29.393  -8.004  0.00  0.00      C1   C
ATOM   2113  CG  GLN 6 273      13.518  29.555  -9.456  0.00  0.00      C1   C
ATOM   2114  CD  GLN 6 273      14.713  29.362 -10.420  0.00  0.00      C1   C
ATOM   2115  NE2 GLN 6 273      14.343  29.175 -11.620  0.00  0.00      C1   N
ATOM   2116  OE1 GLN 6 273      15.906  29.540 -10.147  0.00  0.00      C1   O
ATOM   2117  N   ASN 6 274      10.416  29.227  -7.537  0.00  0.00      C1   N
ATOM   2118  CA  ASN 6 274       9.137  29.934  -7.581  0.00  0.00      C1   C
ATOM   2119  C   ASN 6 274       7.901  29.072  -6.999  0.00  0.00      C1   C
ATOM   2120  O   ASN 6 274       6.879  29.615  -6.561  0.00  0.00      C1   O
ATOM   2121  CB  ASN 6 274       8.983  30.346  -9.016  0.00  0.00      C1   C
ATOM   2122  CG  ASN 6 274       9.878  31.541  -9.348  0.00  0.00      C1   C
ATOM   2123  OD1 ASN 6 274       9.914  32.568  -8.697  0.00  0.00      C1   O
ATOM   2124  ND2 ASN 6 274      10.588  31.512 -10.444  0.00  0.00      C1   N
ATOM   2125  N   GLY 6 275       8.091  27.758  -6.920  0.00  0.00      C1   N
ATOM   2126  CA  GLY 6 275       7.144  26.861  -6.139  0.00  0.00      C1   C
ATOM   2127  C   GLY 6 275       6.110  26.125  -7.020  0.00  0.00      C1   C
ATOM   2128  O   GLY 6 275       6.022  26.239  -8.229  0.00  0.00      C1   O
ATOM   2129  N   MET 6 276       5.293  25.441  -6.272  0.00  0.00      C1   N
ATOM   2130  CA  MET 6 276       4.171  24.624  -6.898  0.00  0.00      C1   C
ATOM   2131  C   MET 6 276       2.957  25.446  -7.362  0.00  0.00      C1   C
ATOM   2132  O   MET 6 276       2.323  25.037  -8.323  0.00  0.00      C1   O
ATOM   2133  CB  MET 6 276       3.745  23.634  -5.801  0.00  0.00      C1   C
ATOM   2134  CG  MET 6 276       4.738  22.434  -5.530  0.00  0.00      C1   C
ATOM   2135  SD  MET 6 276       4.865  21.191  -6.872  0.00  0.00      C1   S
ATOM   2136  CE  MET 6 276       3.338  20.183  -6.492  0.00  0.00      C1   C
ATOM   2137  N   ASN 6 277       2.547  26.543  -6.732  0.00  0.00      C1   N
ATOM   2138  CA  ASN 6 277       1.488  27.609  -6.835  0.00  0.00      C1   C
ATOM   2139  C   ASN 6 277       0.249  26.959  -7.441  0.00  0.00      C1   C
ATOM   2140  O   ASN 6 277      -0.077  27.048  -8.652  0.00  0.00      C1   O
ATOM   2141  CB  ASN 6 277       2.123  28.886  -7.535  0.00  0.00      C1   C
ATOM   2142  CG  ASN 6 277       3.460  29.347  -6.928  0.00  0.00      C1   C
ATOM   2143  ND2 ASN 6 277       4.315  29.791  -7.704  0.00  0.00      C1   N
ATOM   2144  OD1 ASN 6 277       3.657  29.347  -5.744  0.00  0.00      C1   O
ATOM   2145  N   GLY 6 278      -0.505  26.217  -6.588  0.00  0.00      C1   N
ATOM   2146  CA  GLY 6 278      -1.914  25.762  -6.834  0.00  0.00      C1   C
ATOM   2147  C   GLY 6 278      -2.238  24.642  -7.785  0.00  0.00      C1   C
ATOM   2148  O   GLY 6 278      -3.236  23.982  -7.629  0.00  0.00      C1   O
ATOM   2149  N   ARG 6 279      -1.343  24.326  -8.727  0.00  0.00      C1   N
ATOM   2150  CA  ARG 6 279      -1.393  23.097  -9.469  0.00  0.00      C1   C
ATOM   2151  C   ARG 6 279      -0.725  21.958  -8.720  0.00  0.00      C1   C
ATOM   2152  O   ARG 6 279       0.375  22.095  -8.052  0.00  0.00      C1   O
ATOM   2153  CB  ARG 6 279      -0.602  23.281 -10.807  0.00  0.00      C1   C
ATOM   2154  CG  ARG 6 279      -1.210  24.187 -11.873  0.00  0.00      C1   C
ATOM   2155  CD  ARG 6 279      -0.585  24.096 -13.229  0.00  0.00      C1   C
ATOM   2156  NE  ARG 6 279       0.684  24.869 -13.325  0.00  0.00      C1   N
ATOM   2157  CZ  ARG 6 279       1.233  25.600 -14.293  0.00  0.00      C1   C
ATOM   2158  NH1 ARG 6 279       0.794  25.767 -15.503  0.00  0.00      C1   N
ATOM   2159  NH2 ARG 6 279       2.180  26.405 -13.969  0.00  0.00      C1   N
ATOM   2160  N   THR 6 280      -1.345  20.763  -8.829  0.00  0.00      C1   N
ATOM   2161  CA  THR 6 280      -0.720  19.478  -8.337  0.00  0.00      C1   C
ATOM   2162  C   THR 6 280       0.321  18.911  -9.233  0.00  0.00      C1   C
ATOM   2163  O   THR 6 280       0.372  19.233 -10.428  0.00  0.00      C1   O
ATOM   2164  CB  THR 6 280      -1.791  18.435  -8.154  0.00  0.00      C1   C
ATOM   2165  OG1 THR 6 280      -2.394  18.054  -9.373  0.00  0.00      C1   O
ATOM   2166  CG2 THR 6 280      -2.897  18.711  -7.163  0.00  0.00      C1   C
ATOM   2167  N   ILE 6 281       1.148  18.044  -8.702  0.00  0.00      C1   N
ATOM   2168  CA  ILE 6 281       2.006  17.166  -9.462  0.00  0.00      C1   C
ATOM   2169  C   ILE 6 281       1.885  15.740  -8.799  0.00  0.00      C1   C
ATOM   2170  O   ILE 6 281       2.029  15.582  -7.627  0.00  0.00      C1   O
ATOM   2171  CB  ILE 6 281       3.442  17.576  -9.642  0.00  0.00      C1   C
ATOM   2172  CG1 ILE 6 281       3.606  18.946 -10.374  0.00  0.00      C1   C
ATOM   2173  CG2 ILE 6 281       4.207  16.474 -10.449  0.00  0.00      C1   C
ATOM   2174  CD1 ILE 6 281       4.969  19.596 -10.572  0.00  0.00      C1   C
ATOM   2175  N   LEU 6 282       1.765  14.731  -9.636  0.00  0.00      C1   N
ATOM   2176  CA  LEU 6 282       1.535  13.355  -9.146  0.00  0.00      C1   C
ATOM   2177  C   LEU 6 282       0.443  13.258  -8.077  0.00  0.00      C1   C
ATOM   2178  O   LEU 6 282       0.493  12.340  -7.198  0.00  0.00      C1   O
ATOM   2179  CB  LEU 6 282       2.789  12.539  -8.788  0.00  0.00      C1   C
ATOM   2180  CG  LEU 6 282       2.669  11.025  -9.003  0.00  0.00      C1   C
ATOM   2181  CD1 LEU 6 282       2.415  10.487 -10.479  0.00  0.00      C1   C
ATOM   2182  CD2 LEU 6 282       3.995  10.463  -8.616  0.00  0.00      C1   C
ATOM   2183  N   GLY 6 283      -0.672  14.006  -8.173  0.00  0.00      C1   N
ATOM   2184  CA  GLY 6 283      -1.760  13.973  -7.234  0.00  0.00      C1   C
ATOM   2185  C   GLY 6 283      -1.482  14.849  -6.028  0.00  0.00      C1   C
ATOM   2186  O   GLY 6 283      -2.462  15.120  -5.366  0.00  0.00      C1   O
ATOM   2187  N   SER 6 284      -0.209  15.195  -5.720  0.00  0.00      C1   N
ATOM   2188  CA  SER 6 284       0.363  15.969  -4.621  0.00  0.00      C1   C
ATOM   2189  C   SER 6 284       0.446  17.483  -4.848  0.00  0.00      C1   C
ATOM   2190  O   SER 6 284       0.774  17.886  -5.916  0.00  0.00      C1   O
ATOM   2191  CB  SER 6 284       1.531  15.288  -3.946  0.00  0.00      C1   C
ATOM   2192  OG  SER 6 284       1.737  15.918  -2.678  0.00  0.00      C1   O
ATOM   2193  N   ALA 6 285       0.153  18.242  -3.766  0.00  0.00      C1   N
ATOM   2194  CA  ALA 6 285       0.594  19.637  -3.727  0.00  0.00      C1   C
ATOM   2195  C   ALA 6 285       1.926  19.802  -3.004  0.00  0.00      C1   C
ATOM   2196  O   ALA 6 285       2.167  20.770  -2.272  0.00  0.00      C1   O
ATOM   2197  CB  ALA 6 285      -0.593  20.524  -3.425  0.00  0.00      C1   C
ATOM   2198  N   LEU 6 286       2.808  18.812  -3.090  0.00  0.00      C1   N
ATOM   2199  CA  LEU 6 286       4.150  18.822  -2.507  0.00  0.00      C1   C
ATOM   2200  C   LEU 6 286       5.159  18.159  -3.411  0.00  0.00      C1   C
ATOM   2201  O   LEU 6 286       4.799  17.236  -4.122  0.00  0.00      C1   O
ATOM   2202  CB  LEU 6 286       4.142  18.003  -1.190  0.00  0.00      C1   C
ATOM   2203  CG  LEU 6 286       3.200  18.496  -0.104  0.00  0.00      C1   C
ATOM   2204  CD1 LEU 6 286       2.953  17.375   0.852  0.00  0.00      C1   C
ATOM   2205  CD2 LEU 6 286       3.901  19.548   0.653  0.00  0.00      C1   C
ATOM   2206  N   LEU 6 287       6.424  18.565  -3.288  0.00  0.00      C1   N
ATOM   2207  CA  LEU 6 287       7.527  17.743  -3.675  0.00  0.00      C1   C
ATOM   2208  C   LEU 6 287       7.744  16.568  -2.729  0.00  0.00      C1   C
ATOM   2209  O   LEU 6 287       7.830  16.694  -1.516  0.00  0.00      C1   O
ATOM   2210  CB  LEU 6 287       8.845  18.575  -3.856  0.00  0.00      C1   C
ATOM   2211  CG  LEU 6 287       8.983  19.565  -5.017  0.00  0.00      C1   C
ATOM   2212  CD1 LEU 6 287       7.813  20.619  -5.095  0.00  0.00      C1   C
ATOM   2213  CD2 LEU 6 287      10.309  20.295  -4.990  0.00  0.00      C1   C
ATOM   2214  N   GLU 6 288       7.842  15.327  -3.198  0.00  0.00      C1   N
ATOM   2215  CA  GLU 6 288       7.861  14.069  -2.407  0.00  0.00      C1   C
ATOM   2216  C   GLU 6 288       8.857  13.061  -2.939  0.00  0.00      C1   C
ATOM   2217  O   GLU 6 288       9.086  12.870  -4.102  0.00  0.00      C1   O
ATOM   2218  CB  GLU 6 288       6.370  13.458  -2.486  0.00  0.00      C1   C
ATOM   2219  CG  GLU 6 288       5.203  14.205  -1.856  0.00  0.00      C1   C
ATOM   2220  CD  GLU 6 288       3.774  13.593  -1.983  0.00  0.00      C1   C
ATOM   2221  OE1 GLU 6 288       2.879  14.075  -1.291  0.00  0.00      C1   O
ATOM   2222  OE2 GLU 6 288       3.568  12.562  -2.654  0.00  0.00      C1   O
ATOM   2223  N   ASP 6 289       9.338  12.249  -1.986  0.00  0.00      C1   N
ATOM   2224  CA  ASP 6 289      10.564  11.421  -2.054  0.00  0.00      C1   C
ATOM   2225  C   ASP 6 289      10.261   9.940  -1.695  0.00  0.00      C1   C
ATOM   2226  O   ASP 6 289      11.037   9.275  -1.001  0.00  0.00      C1   O
ATOM   2227  CB  ASP 6 289      11.695  12.109  -1.194  0.00  0.00      C1   C
ATOM   2228  CG  ASP 6 289      11.321  12.311   0.274  0.00  0.00      C1   C
ATOM   2229  OD1 ASP 6 289      10.126  12.394   0.633  0.00  0.00      C1   O
ATOM   2230  OD2 ASP 6 289      12.235  12.242   1.114  0.00  0.00      C1   O
ATOM   2231  N   GLU 6 290       9.147   9.318  -2.088  0.00  0.00      C1   N
ATOM   2232  CA  GLU 6 290       8.775   8.015  -1.534  0.00  0.00      C1   C
ATOM   2233  C   GLU 6 290       9.227   6.764  -2.332  0.00  0.00      C1   C
ATOM   2234  O   GLU 6 290       9.117   5.638  -1.920  0.00  0.00      C1   O
ATOM   2235  CB  GLU 6 290       7.200   8.097  -1.339  0.00  0.00      C1   C
ATOM   2236  CG  GLU 6 290       6.785   9.174  -0.292  0.00  0.00      C1   C
ATOM   2237  CD  GLU 6 290       5.353   8.984   0.243  0.00  0.00      C1   C
ATOM   2238  OE1 GLU 6 290       4.978   9.539   1.285  0.00  0.00      C1   O
ATOM   2239  OE2 GLU 6 290       4.624   8.171  -0.384  0.00  0.00      C1   O
ATOM   2240  N   PHE 6 291       9.791   6.896  -3.548  0.00  0.00      C1   N
ATOM   2241  CA  PHE 6 291      10.212   5.779  -4.406  0.00  0.00      C1   C
ATOM   2242  C   PHE 6 291      11.541   6.067  -5.150  0.00  0.00      C1   C
ATOM   2243  O   PHE 6 291      11.784   7.197  -5.508  0.00  0.00      C1   O
ATOM   2244  CB  PHE 6 291       9.019   5.259  -5.188  0.00  0.00      C1   C
ATOM   2245  CG  PHE 6 291       8.397   6.385  -6.009  0.00  0.00      C1   C
ATOM   2246  CD1 PHE 6 291       8.950   6.784  -7.255  0.00  0.00      C1   C
ATOM   2247  CD2 PHE 6 291       7.178   6.930  -5.625  0.00  0.00      C1   C
ATOM   2248  CE1 PHE 6 291       8.453   7.905  -7.947  0.00  0.00      C1   C
ATOM   2249  CE2 PHE 6 291       6.553   7.946  -6.365  0.00  0.00      C1   C
ATOM   2250  CZ  PHE 6 291       7.263   8.509  -7.483  0.00  0.00      C1   C
ATOM   2251  N   THR 6 292      12.432   5.083  -5.335  0.00  0.00      C1   N
ATOM   2252  CA  THR 6 292      13.704   5.264  -6.059  0.00  0.00      C1   C
ATOM   2253  C   THR 6 292      13.495   5.532  -7.554  0.00  0.00      C1   C
ATOM   2254  O   THR 6 292      12.435   5.130  -8.083  0.00  0.00      C1   O
ATOM   2255  CB  THR 6 292      14.716   4.170  -5.782  0.00  0.00      C1   C
ATOM   2256  OG1 THR 6 292      14.340   3.081  -6.608  0.00  0.00      C1   O
ATOM   2257  CG2 THR 6 292      14.947   3.680  -4.378  0.00  0.00      C1   C
ATOM   2258  N   PRO 6 293      14.382   6.290  -8.216  0.00  0.00      C1   N
ATOM   2259  CA  PRO 6 293      14.717   6.159  -9.639  0.00  0.00      C1   C
ATOM   2260  C   PRO 6 293      14.514   4.696 -10.200  0.00  0.00      C1   C
ATOM   2261  O   PRO 6 293      13.977   4.561 -11.277  0.00  0.00      C1   O
ATOM   2262  CB  PRO 6 293      16.159   6.628  -9.812  0.00  0.00      C1   C
ATOM   2263  CG  PRO 6 293      16.461   7.546  -8.648  0.00  0.00      C1   C
ATOM   2264  CD  PRO 6 293      15.532   7.000  -7.544  0.00  0.00      C1   C
ATOM   2265  N   PHE 6 294      15.051   3.608  -9.543  0.00  0.00      C1   N
ATOM   2266  CA  PHE 6 294      14.932   2.188  -9.973  0.00  0.00      C1   C
ATOM   2267  C   PHE 6 294      13.499   1.718 -10.013  0.00  0.00      C1   C
ATOM   2268  O   PHE 6 294      13.007   1.049 -10.907  0.00  0.00      C1   O
ATOM   2269  CB  PHE 6 294      15.916   1.364  -9.115  0.00  0.00      C1   C
ATOM   2270  CG  PHE 6 294      16.197  -0.013  -9.578  0.00  0.00      C1   C
ATOM   2271  CD1 PHE 6 294      17.017  -0.194 -10.735  0.00  0.00      C1   C
ATOM   2272  CD2 PHE 6 294      15.826  -1.158  -8.893  0.00  0.00      C1   C
ATOM   2273  CE1 PHE 6 294      17.338  -1.442 -11.205  0.00  0.00      C1   C
ATOM   2274  CE2 PHE 6 294      16.234  -2.477  -9.274  0.00  0.00      C1   C
ATOM   2275  CZ  PHE 6 294      16.971  -2.597 -10.485  0.00  0.00      C1   C
ATOM   2276  N   ASP 6 295      12.737   2.085  -8.959  0.00  0.00      C1   N
ATOM   2277  CA  ASP 6 295      11.372   1.558  -8.766  0.00  0.00      C1   C
ATOM   2278  C   ASP 6 295      10.394   1.904  -9.882  0.00  0.00      C1   C
ATOM   2279  O   ASP 6 295       9.686   1.035 -10.359  0.00  0.00      C1   O
ATOM   2280  CB  ASP 6 295      10.686   1.894  -7.422  0.00  0.00      C1   C
ATOM   2281  CG  ASP 6 295      11.503   1.662  -6.155  0.00  0.00      C1   C
ATOM   2282  OD1 ASP 6 295      12.422   0.864  -6.129  0.00  0.00      C1   O
ATOM   2283  OD2 ASP 6 295      11.153   2.385  -5.149  0.00  0.00      C1   O
ATOM   2284  N   VAL 6 296      10.564   3.092 -10.373  0.00  0.00      C1   N
ATOM   2285  CA  VAL 6 296       9.788   3.619 -11.637  0.00  0.00      C1   C
ATOM   2286  C   VAL 6 296      10.166   2.815 -12.819  0.00  0.00      C1   C
ATOM   2287  O   VAL 6 296       9.293   2.212 -13.480  0.00  0.00      C1   O
ATOM   2288  CB  VAL 6 296      10.063   5.174 -11.897  0.00  0.00      C1   C
ATOM   2289  CG1 VAL 6 296       9.048   5.765 -12.945  0.00  0.00      C1   C
ATOM   2290  CG2 VAL 6 296      10.010   6.052 -10.695  0.00  0.00      C1   C
ATOM   2291  N   VAL 6 297      11.443   2.833 -13.235  0.00  0.00      C1   N
ATOM   2292  CA  VAL 6 297      11.882   2.108 -14.426  0.00  0.00      C1   C
ATOM   2293  C   VAL 6 297      11.532   0.563 -14.286  0.00  0.00      C1   C
ATOM   2294  O   VAL 6 297      11.175  -0.086 -15.300  0.00  0.00      C1   O
ATOM   2295  CB  VAL 6 297      13.358   2.334 -14.841  0.00  0.00      C1   C
ATOM   2296  CG1 VAL 6 297      14.413   1.468 -14.066  0.00  0.00      C1   C
ATOM   2297  CG2 VAL 6 297      13.543   2.324 -16.399  0.00  0.00      C1   C
ATOM   2298  N   ARG 6 298      11.547   0.028 -13.072  0.00  0.00      C1   N
ATOM   2299  CA  ARG 6 298      11.485  -1.416 -12.787  0.00  0.00      C1   C
ATOM   2300  C   ARG 6 298      10.015  -1.919 -12.569  0.00  0.00      C1   C
ATOM   2301  O   ARG 6 298       9.838  -3.109 -12.755  0.00  0.00      C1   O
ATOM   2302  CB  ARG 6 298      12.518  -1.937 -11.762  0.00  0.00      C1   C
ATOM   2303  CG  ARG 6 298      13.971  -1.761 -12.116  0.00  0.00      C1   C
ATOM   2304  CD  ARG 6 298      14.138  -2.328 -13.535  0.00  0.00      C1   C
ATOM   2305  NE  ARG 6 298      15.523  -2.196 -13.940  0.00  0.00      C1   N
ATOM   2306  CZ  ARG 6 298      16.364  -3.181 -14.106  0.00  0.00      C1   C
ATOM   2307  NH1 ARG 6 298      17.618  -2.915 -14.484  0.00  0.00      C1   N
ATOM   2308  NH2 ARG 6 298      16.073  -4.415 -14.159  0.00  0.00      C1   N
ATOM   2309  N   GLN 6 299       8.983  -1.143 -12.476  0.00  0.00      C1   N
ATOM   2310  CA  GLN 6 299       7.565  -1.605 -12.479  0.00  0.00      C1   C
ATOM   2311  C   GLN 6 299       7.043  -1.962 -13.958  0.00  0.00      C1   C
ATOM   2312  O   GLN 6 299       6.959  -1.115 -14.840  0.00  0.00      C1   O
ATOM   2313  CB  GLN 6 299       6.787  -0.693 -11.582  0.00  0.00      C1   C
ATOM   2314  CG  GLN 6 299       5.295  -1.075 -11.403  0.00  0.00      C1   C
ATOM   2315  CD  GLN 6 299       4.488   0.108 -10.858  0.00  0.00      C1   C
ATOM   2316  OE1 GLN 6 299       3.837   0.794 -11.555  0.00  0.00      C1   O
ATOM   2317  NE2 GLN 6 299       4.666   0.384  -9.607  0.00  0.00      C1   N
ATOM   2318  N   CYS 6 300       6.406  -3.095 -14.044  0.00  0.00      C1   N
ATOM   2319  CA  CYS 6 300       5.580  -3.630 -15.131  0.00  0.00      C1   C
ATOM   2320  C   CYS 6 300       6.138  -3.459 -16.594  0.00  0.00      C1   C
ATOM   2321  O   CYS 6 300       5.389  -3.011 -17.556  0.00  0.00      C1   O
ATOM   2322  CB  CYS 6 300       4.181  -3.074 -14.988  0.00  0.00      C1   C
ATOM   2323  SG  CYS 6 300       3.405  -3.479 -13.400  0.00  0.00      C1   S
ATOM   2324  N   SER 6 301       7.470  -3.758 -16.737  0.00  0.00      C1   N
ATOM   2325  CA  SER 6 301       8.417  -3.383 -17.839  0.00  0.00      C1   C
ATOM   2326  C   SER 6 301       9.426  -4.469 -18.231  0.00  0.00      C1   C
ATOM   2327  O   SER 6 301      10.106  -5.134 -17.417  0.00  0.00      C1   O
ATOM   2328  CB  SER 6 301       9.117  -2.034 -17.357  0.00  0.00      C1   C
ATOM   2329  OG  SER 6 301       9.874  -2.237 -16.153  0.00  0.00      C1   O
ATOM   2330  N   GLY 6 302       9.704  -4.678 -19.529  0.00  0.00      C1   N
ATOM   2331  CA  GLY 6 302      10.884  -5.399 -20.032  0.00  0.00      C1   C
ATOM   2332  C   GLY 6 302      12.134  -4.552 -20.082  0.00  0.00      C1   C
ATOM   2333  O   GLY 6 302      12.103  -3.294 -20.077  0.00  0.00      C1   O
ATOM   2334  N   VAL 6 303      13.284  -5.159 -19.951  0.00  0.00      C1   N
ATOM   2335  CA  VAL 6 303      14.652  -4.468 -19.907  0.00  0.00      C1   C
ATOM   2336  C   VAL 6 303      14.974  -3.709 -21.197  0.00  0.00      C1   C
ATOM   2337  O   VAL 6 303      15.647  -2.713 -21.057  0.00  0.00      C1   O
ATOM   2338  CB  VAL 6 303      15.774  -5.459 -19.513  0.00  0.00      C1   C
ATOM   2339  CG1 VAL 6 303      15.644  -5.918 -18.020  0.00  0.00      C1   C
ATOM   2340  CG2 VAL 6 303      15.914  -6.738 -20.437  0.00  0.00      C1   C
ATOM   2341  N   THR 6 304      14.565  -4.189 -22.350  0.00  0.00      C1   N
ATOM   2342  CA  THR 6 304      14.763  -3.614 -23.663  0.00  0.00      C1   C
ATOM   2343  C   THR 6 304      13.433  -3.434 -24.382  0.00  0.00      C1   C
ATOM   2344  O   THR 6 304      13.161  -2.392 -24.988  0.00  0.00      C1   O
ATOM   2345  CB  THR 6 304      15.898  -4.296 -24.392  0.00  0.00      C1   C
ATOM   2346  OG1 THR 6 304      17.094  -4.284 -23.588  0.00  0.00      C1   O
ATOM   2347  CG2 THR 6 304      16.241  -3.633 -25.721  0.00  0.00      C1   C
ATOM   2348  N   PHE 6 305      12.465  -4.407 -24.387  0.00  0.00      C1   N
ATOM   2349  CA  PHE 6 305      11.187  -4.353 -25.074  0.00  0.00      C1   C
ATOM   2350  CB  PHE 6 305      11.191  -5.472 -26.137  0.00  0.00      C1   C
ATOM   2351  CG  PHE 6 305      12.431  -5.602 -26.985  0.00  0.00      C1   C
ATOM   2352  CD1 PHE 6 305      12.691  -4.696 -28.050  0.00  0.00      C1   C
ATOM   2353  CE1 PHE 6 305      13.938  -4.808 -28.752  0.00  0.00      C1   C
ATOM   2354  CZ  PHE 6 305      14.861  -5.759 -28.381  0.00  0.00      C1   C
ATOM   2355  CE2 PHE 6 305      14.477  -6.805 -27.492  0.00  0.00      C1   C
ATOM   2356  CD2 PHE 6 305      13.292  -6.689 -26.761  0.00  0.00      C1   C
ATOM   2357  C   PHE 6 305       9.915  -4.398 -24.208  0.00  0.00      C1   C
ATOM   2358  O   PHE 6 305       9.956  -4.953 -23.138  0.00  0.00      C1   O
ATOM   2359  N   GLN 6 306       8.812  -3.880 -24.706  0.00  0.00      C1   N
ATOM   2360  CA  GLN 6 306       7.630  -3.538 -23.986  0.00  0.00      C1   C
ATOM   2361  CB  GLN 6 306       7.748  -2.145 -23.325  0.00  0.00      C1   C
ATOM   2362  CG  GLN 6 306       6.586  -1.741 -22.504  0.00  0.00      C1   C
ATOM   2363  CD  GLN 6 306       6.530  -2.502 -21.194  0.00  0.00      C1   C
ATOM   2364  OE1 GLN 6 306       7.074  -3.558 -21.022  0.00  0.00      C1   O
ATOM   2365  NE2 GLN 6 306       5.734  -2.078 -20.294  0.00  0.00      C1   N
ATOM   2366  C   GLN 6 306       6.431  -3.879 -24.908  0.00  0.00      C1   C
ATOM   2367  OXT GLN 6 306       6.055  -2.943 -25.623  0.00  0.00      C1   O
ATOM   2368  O   GLN 6 306       5.894  -4.926 -24.769  0.00  0.00      C1   O
END
ATOM      1  N   SER 6   1       0.368   4.527 -21.124  0.00  0.00      C1   N
ATOM      2  CA  SER 6   1       1.599   4.508 -20.257  0.00  0.00      C1   C
ATOM      3  C   SER 6   1       1.169   5.096 -18.898  0.00  0.00      C1   C
ATOM      4  O   SER 6   1       0.175   5.817 -18.816  0.00  0.00      C1   O
ATOM      5  CB  SER 6   1       2.772   5.234 -20.937  0.00  0.00      C1   C
ATOM      6  OG  SER 6   1       2.641   6.621 -20.784  0.00  0.00      C1   O
ATOM      7  N   GLY 6   2       1.892   4.669 -17.852  0.00  0.00      C1   N
ATOM      8  CA  GLY 6   2       1.746   5.284 -16.473  0.00  0.00      C1   C
ATOM      9  C   GLY 6   2       2.680   4.672 -15.368  0.00  0.00      C1   C
ATOM     10  O   GLY 6   2       3.532   3.862 -15.629  0.00  0.00      C1   O
ATOM     11  N   PHE 6   3       2.489   5.116 -14.123  0.00  0.00      C1   N
ATOM     12  CA  PHE 6   3       3.211   4.675 -12.964  0.00  0.00      C1   C
ATOM     13  C   PHE 6   3       2.411   4.990 -11.687  0.00  0.00      C1   C
ATOM     14  O   PHE 6   3       2.127   6.136 -11.312  0.00  0.00      C1   O
ATOM     15  CB  PHE 6   3       4.592   5.349 -13.018  0.00  0.00      C1   C
ATOM     16  CG  PHE 6   3       5.338   4.960 -11.797  0.00  0.00      C1   C
ATOM     17  CD1 PHE 6   3       5.169   5.676 -10.574  0.00  0.00      C1   C
ATOM     18  CD2 PHE 6   3       6.170   3.819 -11.840  0.00  0.00      C1   C
ATOM     19  CE1 PHE 6   3       5.696   5.148  -9.365  0.00  0.00      C1   C
ATOM     20  CE2 PHE 6   3       6.798   3.402 -10.659  0.00  0.00      C1   C
ATOM     21  CZ  PHE 6   3       6.631   4.057  -9.440  0.00  0.00      C1   C
ATOM     22  N   ARG 6   4       2.076   3.932 -10.936  0.00  0.00      C1   N
ATOM     23  CA  ARG 6   4       1.508   4.031  -9.551  0.00  0.00      C1   C
ATOM     24  C   ARG 6   4       2.451   3.486  -8.484  0.00  0.00      C1   C
ATOM     25  O   ARG 6   4       2.947   2.391  -8.552  0.00  0.00      C1   O
ATOM     26  CB  ARG 6   4       0.097   3.431  -9.530  0.00  0.00      C1   C
ATOM     27  CG  ARG 6   4      -0.640   3.851  -8.269  0.00  0.00      C1   C
ATOM     28  CD  ARG 6   4      -1.892   2.891  -8.126  0.00  0.00      C1   C
ATOM     29  NE  ARG 6   4      -3.000   3.054  -9.093  0.00  0.00      C1   N
ATOM     30  CZ  ARG 6   4      -4.066   3.811  -8.897  0.00  0.00      C1   C
ATOM     31  NH1 ARG 6   4      -4.167   4.724  -7.963  0.00  0.00      C1   N
ATOM     32  NH2 ARG 6   4      -5.042   3.802  -9.740  0.00  0.00      C1   N
ATOM     33  N   LYS 6   5       2.710   4.338  -7.443  0.00  0.00      C1   N
ATOM     34  CA  LYS 6   5       3.367   4.010  -6.273  0.00  0.00      C1   C
ATOM     35  C   LYS 6   5       2.530   2.868  -5.591  0.00  0.00      C1   C
ATOM     36  O   LYS 6   5       1.361   3.076  -5.305  0.00  0.00      C1   O
ATOM     37  CB  LYS 6   5       3.520   5.226  -5.410  0.00  0.00      C1   C
ATOM     38  CG  LYS 6   5       4.356   4.956  -4.153  0.00  0.00      C1   C
ATOM     39  CD  LYS 6   5       4.274   6.127  -3.093  0.00  0.00      C1   C
ATOM     40  CE  LYS 6   5       2.857   6.158  -2.512  0.00  0.00      C1   C
ATOM     41  NZ  LYS 6   5       2.651   7.074  -1.401  0.00  0.00      C1   N
ATOM     42  N   MET 6   6       3.160   1.754  -5.331  0.00  0.00      C1   N
ATOM     43  CA  MET 6   6       2.553   0.460  -4.843  0.00  0.00      C1   C
ATOM     44  C   MET 6   6       3.522  -0.291  -3.767  0.00  0.00      C1   C
ATOM     45  O   MET 6   6       4.739  -0.120  -3.961  0.00  0.00      C1   O
ATOM     46  CB  MET 6   6       2.344  -0.430  -6.081  0.00  0.00      C1   C
ATOM     47  CG  MET 6   6       1.030   0.044  -6.784  0.00  0.00      C1   C
ATOM     48  SD  MET 6   6       0.236  -1.251  -7.711  0.00  0.00      C1   S
ATOM     49  CE  MET 6   6       1.309  -1.496  -9.147  0.00  0.00      C1   C
ATOM     50  N   ALA 6   7       2.903  -1.133  -2.984  0.00  0.00      C1   N
ATOM     51  CA  ALA 6   7       3.601  -2.089  -2.231  0.00  0.00      C1   C
ATOM     52  C   ALA 6   7       3.816  -3.406  -3.017  0.00  0.00      C1   C
ATOM     53  O   ALA 6   7       3.008  -3.773  -3.897  0.00  0.00      C1   O
ATOM     54  CB  ALA 6   7       2.868  -2.292  -0.864  0.00  0.00      C1   C
ATOM     55  N   PHE 6   8       4.814  -4.173  -2.606  0.00  0.00      C1   N
ATOM     56  CA  PHE 6   8       4.941  -5.563  -2.981  0.00  0.00      C1   C
ATOM     57  C   PHE 6   8       3.836  -6.489  -2.560  0.00  0.00      C1   C
ATOM     58  O   PHE 6   8       3.288  -6.258  -1.437  0.00  0.00      C1   O
ATOM     59  CB  PHE 6   8       6.308  -6.091  -2.492  0.00  0.00      C1   C
ATOM     60  CG  PHE 6   8       7.418  -5.599  -3.436  0.00  0.00      C1   C
ATOM     61  CD1 PHE 6   8       8.477  -4.702  -2.989  0.00  0.00      C1   C
ATOM     62  CD2 PHE 6   8       7.392  -6.043  -4.764  0.00  0.00      C1   C
ATOM     63  CE1 PHE 6   8       9.300  -4.221  -3.948  0.00  0.00      C1   C
ATOM     64  CE2 PHE 6   8       8.298  -5.563  -5.652  0.00  0.00      C1   C
ATOM     65  CZ  PHE 6   8       9.310  -4.714  -5.233  0.00  0.00      C1   C
ATOM     66  N   PRO 6   9       3.326  -7.429  -3.431  0.00  0.00      C1   N
ATOM     67  CA  PRO 6   9       2.414  -8.486  -2.993  0.00  0.00      C1   C
ATOM     68  C   PRO 6   9       2.899  -9.201  -1.745  0.00  0.00      C1   C
ATOM     69  O   PRO 6   9       4.007  -9.708  -1.745  0.00  0.00      C1   O
ATOM     70  CB  PRO 6   9       2.310  -9.385  -4.227  0.00  0.00      C1   C
ATOM     71  CG  PRO 6   9       2.611  -8.352  -5.400  0.00  0.00      C1   C
ATOM     72  CD  PRO 6   9       3.763  -7.631  -4.787  0.00  0.00      C1   C
ATOM     73  N   SER 6  10       2.149  -9.184  -0.647  0.00  0.00      C1   N
ATOM     74  CA  SER 6  10       2.647  -9.698   0.641  0.00  0.00      C1   C
ATOM     75  C   SER 6  10       2.606 -11.216   0.996  0.00  0.00      C1   C
ATOM     76  O   SER 6  10       3.153 -11.558   2.068  0.00  0.00      C1   O
ATOM     77  CB  SER 6  10       2.303  -8.808   1.815  0.00  0.00      C1   C
ATOM     78  OG  SER 6  10       0.927  -8.839   2.015  0.00  0.00      C1   O
ATOM     79  N   GLY 6  11       1.948 -12.085   0.170  0.00  0.00      C1   N
ATOM     80  CA  GLY 6  11       1.680 -13.502   0.537  0.00  0.00      C1   C
ATOM     81  C   GLY 6  11       2.928 -14.332   0.778  0.00  0.00      C1   C
ATOM     82  O   GLY 6  11       2.785 -15.240   1.595  0.00  0.00      C1   O
ATOM     83  N   LYS 6  12       4.134 -14.016   0.284  0.00  0.00      C1   N
ATOM     84  CA  LYS 6  12       5.446 -14.572   0.536  0.00  0.00      C1   C
ATOM     85  C   LYS 6  12       6.028 -14.147   1.953  0.00  0.00      C1   C
ATOM     86  O   LYS 6  12       6.850 -14.864   2.522  0.00  0.00      C1   O
ATOM     87  CB  LYS 6  12       6.395 -14.243  -0.592  0.00  0.00      C1   C
ATOM     88  CG  LYS 6  12       5.976 -14.983  -1.867  0.00  0.00      C1   C
ATOM     89  CD  LYS 6  12       6.818 -14.495  -2.972  0.00  0.00      C1   C
ATOM     90  CE  LYS 6  12       6.523 -15.142  -4.323  0.00  0.00      C1   C
ATOM     91  NZ  LYS 6  12       6.865 -16.587  -4.314  0.00  0.00      C1   N
ATOM     92  N   VAL 6  13       5.557 -13.128   2.538  0.00  0.00      C1   N
ATOM     93  CA  VAL 6  13       5.963 -12.684   3.926  0.00  0.00      C1   C
ATOM     94  C   VAL 6  13       4.971 -13.222   4.982  0.00  0.00      C1   C
ATOM     95  O   VAL 6  13       5.432 -13.817   5.990  0.00  0.00      C1   O
ATOM     96  CB  VAL 6  13       6.052 -11.178   3.949  0.00  0.00      C1   C
ATOM     97  CG1 VAL 6  13       6.444 -10.558   5.269  0.00  0.00      C1   C
ATOM     98  CG2 VAL 6  13       7.056 -10.731   2.866  0.00  0.00      C1   C
ATOM     99  N   GLU 6  14       3.628 -13.156   4.654  0.00  0.00      C1   N
ATOM    100  CA  GLU 6  14       2.521 -13.872   5.418  0.00  0.00      C1   C
ATOM    101  C   GLU 6  14       2.732 -15.356   5.706  0.00  0.00      C1   C
ATOM    102  O   GLU 6  14       2.558 -15.787   6.841  0.00  0.00      C1   O
ATOM    103  CB  GLU 6  14       1.210 -13.661   4.652  0.00  0.00      C1   C
ATOM    104  CG  GLU 6  14       0.772 -12.146   4.524  0.00  0.00      C1   C
ATOM    105  CD  GLU 6  14      -0.399 -11.965   3.532  0.00  0.00      C1   C
ATOM    106  OE1 GLU 6  14      -0.261 -11.322   2.492  0.00  0.00      C1   O
ATOM    107  OE2 GLU 6  14      -1.506 -12.442   3.839  0.00  0.00      C1   O
ATOM    108  N   GLY 6  15       3.250 -16.105   4.740  0.00  0.00      C1   N
ATOM    109  CA  GLY 6  15       3.630 -17.504   4.918  0.00  0.00      C1   C
ATOM    110  C   GLY 6  15       4.787 -17.839   5.961  0.00  0.00      C1   C
ATOM    111  O   GLY 6  15       5.056 -18.998   6.276  0.00  0.00      C1   O
ATOM    112  N   CYS 6  16       5.506 -16.872   6.483  0.00  0.00      C1   N
ATOM    113  CA  CYS 6  16       6.467 -16.962   7.524  0.00  0.00      C1   C
ATOM    114  C   CYS 6  16       6.008 -16.291   8.887  0.00  0.00      C1   C
ATOM    115  O   CYS 6  16       6.738 -16.346   9.915  0.00  0.00      C1   O
ATOM    116  CB  CYS 6  16       7.661 -16.249   6.893  0.00  0.00      C1   C
ATOM    117  SG  CYS 6  16       8.155 -17.175   5.442  0.00  0.00      C1   S
ATOM    118  N   MET 6  17       4.886 -15.669   8.944  0.00  0.00      C1   N
ATOM    119  CA  MET 6  17       4.449 -15.002  10.207  0.00  0.00      C1   C
ATOM    120  C   MET 6  17       3.971 -16.017  11.242  0.00  0.00      C1   C
ATOM    121  O   MET 6  17       3.220 -16.891  10.863  0.00  0.00      C1   O
ATOM    122  CB  MET 6  17       3.424 -13.955   9.936  0.00  0.00      C1   C
ATOM    123  CG  MET 6  17       3.740 -12.790   8.929  0.00  0.00      C1   C
ATOM    124  SD  MET 6  17       4.922 -11.564   9.538  0.00  0.00      C1   S
ATOM    125  CE  MET 6  17       6.472 -12.562   9.394  0.00  0.00      C1   C
ATOM    126  N   VAL 6  18       4.510 -15.931  12.451  0.00  0.00      C1   N
ATOM    127  CA  VAL 6  18       4.287 -16.757  13.628  0.00  0.00      C1   C
ATOM    128  C   VAL 6  18       4.123 -15.935  14.886  0.00  0.00      C1   C
ATOM    129  O   VAL 6  18       4.678 -14.840  15.021  0.00  0.00      C1   O
ATOM    130  CB  VAL 6  18       5.397 -17.851  13.791  0.00  0.00      C1   C
ATOM    131  CG1 VAL 6  18       5.367 -18.718  12.531  0.00  0.00      C1   C
ATOM    132  CG2 VAL 6  18       6.770 -17.264  14.094  0.00  0.00      C1   C
ATOM    133  N   GLN 6  19       3.337 -16.446  15.834  0.00  0.00      C1   N
ATOM    134  CA  GLN 6  19       3.255 -15.940  17.201  0.00  0.00      C1   C
ATOM    135  C   GLN 6  19       4.345 -16.567  18.019  0.00  0.00      C1   C
ATOM    136  O   GLN 6  19       4.421 -17.815  18.317  0.00  0.00      C1   O
ATOM    137  CB  GLN 6  19       1.853 -16.000  17.738  0.00  0.00      C1   C
ATOM    138  CG  GLN 6  19       1.758 -15.158  19.032  0.00  0.00      C1   C
ATOM    139  CD  GLN 6  19       0.302 -14.973  19.527  0.00  0.00      C1   C
ATOM    140  NE2 GLN 6  19       0.121 -14.094  20.478  0.00  0.00      C1   N
ATOM    141  OE1 GLN 6  19      -0.723 -15.558  19.087  0.00  0.00      C1   O
ATOM    142  N   VAL 6  20       5.178 -15.725  18.525  0.00  0.00      C1   N
ATOM    143  CA  VAL 6  20       6.128 -16.159  19.567  0.00  0.00      C1   C
ATOM    144  C   VAL 6  20       5.630 -15.826  21.008  0.00  0.00      C1   C
ATOM    145  O   VAL 6  20       4.945 -14.830  21.233  0.00  0.00      C1   O
ATOM    146  CB  VAL 6  20       7.541 -15.577  19.313  0.00  0.00      C1   C
ATOM    147  CG1 VAL 6  20       8.541 -16.056  20.316  0.00  0.00      C1   C
ATOM    148  CG2 VAL 6  20       7.977 -15.845  17.892  0.00  0.00      C1   C
ATOM    149  N   THR 6  21       5.986 -16.605  21.958  0.00  0.00      C1   N
ATOM    150  CA  THR 6  21       5.971 -16.349  23.357  0.00  0.00      C1   C
ATOM    151  C   THR 6  21       7.376 -16.527  23.983  0.00  0.00      C1   C
ATOM    152  O   THR 6  21       7.858 -17.622  23.950  0.00  0.00      C1   O
ATOM    153  CB  THR 6  21       4.915 -17.257  24.052  0.00  0.00      C1   C
ATOM    154  OG1 THR 6  21       3.722 -17.129  23.365  0.00  0.00      C1   O
ATOM    155  CG2 THR 6  21       4.619 -16.959  25.444  0.00  0.00      C1   C
ATOM    156  N   CYS 6  22       7.722 -15.555  24.777  0.00  0.00      C1   N
ATOM    157  CA  CYS 6  22       8.814 -15.567  25.729  0.00  0.00      C1   C
ATOM    158  C   CYS 6  22       8.267 -15.219  27.115  0.00  0.00      C1   C
ATOM    159  O   CYS 6  22       7.843 -14.106  27.410  0.00  0.00      C1   O
ATOM    160  CB  CYS 6  22       9.924 -14.640  25.254  0.00  0.00      C1   C
ATOM    161  SG  CYS 6  22      11.289 -14.753  26.421  0.00  0.00      C1   S
ATOM    162  N   GLY 6  23       8.148 -16.272  27.876  0.00  0.00      C1   N
ATOM    163  CA  GLY 6  23       7.693 -16.206  29.323  0.00  0.00      C1   C
ATOM    164  C   GLY 6  23       6.252 -15.822  29.467  0.00  0.00      C1   C
ATOM    165  O   GLY 6  23       5.407 -16.554  28.937  0.00  0.00      C1   O
ATOM    166  N   THR 6  24       5.979 -14.596  30.054  0.00  0.00      C1   N
ATOM    167  CA  THR 6  24       4.625 -14.038  30.248  0.00  0.00      C1   C
ATOM    168  C   THR 6  24       4.303 -12.899  29.198  0.00  0.00      C1   C
ATOM    169  O   THR 6  24       3.328 -12.199  29.403  0.00  0.00      C1   O
ATOM    170  CB  THR 6  24       4.284 -13.728  31.701  0.00  0.00      C1   C
ATOM    171  OG1 THR 6  24       5.061 -12.710  32.286  0.00  0.00      C1   O
ATOM    172  CG2 THR 6  24       4.643 -14.862  32.644  0.00  0.00      C1   C
ATOM    173  N   THR 6  25       5.108 -12.809  28.138  0.00  0.00      C1   N
ATOM    174  CA  THR 6  25       4.931 -11.829  27.100  0.00  0.00      C1   C
ATOM    175  C   THR 6  25       4.848 -12.473  25.638  0.00  0.00      C1   C
ATOM    176  O   THR 6  25       5.418 -13.520  25.336  0.00  0.00      C1   O
ATOM    177  CB  THR 6  25       5.853 -10.608  27.269  0.00  0.00      C1   C
ATOM    178  OG1 THR 6  25       5.331  -9.573  26.381  0.00  0.00      C1   O
ATOM    179  CG2 THR 6  25       7.298 -10.847  26.843  0.00  0.00      C1   C
ATOM    180  N   THR 6  26       4.108 -11.872  24.671  0.00  0.00      C1   N
ATOM    181  CA  THR 6  26       3.989 -12.392  23.327  0.00  0.00      C1   C
ATOM    182  C   THR 6  26       4.184 -11.393  22.272  0.00  0.00      C1   C
ATOM    183  O   THR 6  26       3.933 -10.180  22.567  0.00  0.00      C1   O
ATOM    184  CB  THR 6  26       2.629 -13.077  23.059  0.00  0.00      C1   C
ATOM    185  OG1 THR 6  26       2.597 -13.637  21.776  0.00  0.00      C1   O
ATOM    186  CG2 THR 6  26       1.375 -12.110  23.307  0.00  0.00      C1   C
ATOM    187  N   LEU 6  27       4.596 -11.693  21.054  0.00  0.00      C1   N
ATOM    188  CA  LEU 6  27       5.041 -10.814  19.966  0.00  0.00      C1   C
ATOM    189  C   LEU 6  27       4.918 -11.421  18.529  0.00  0.00      C1   C
ATOM    190  O   LEU 6  27       4.607 -12.609  18.351  0.00  0.00      C1   O
ATOM    191  CB  LEU 6  27       6.492 -10.299  20.202  0.00  0.00      C1   C
ATOM    192  CG  LEU 6  27       7.673 -11.286  20.090  0.00  0.00      C1   C
ATOM    193  CD1 LEU 6  27       9.058 -10.571  20.236  0.00  0.00      C1   C
ATOM    194  CD2 LEU 6  27       7.755 -12.332  21.271  0.00  0.00      C1   C
ATOM    195  N   ASN 6  28       5.408 -10.703  17.536  0.00  0.00      C1   N
ATOM    196  CA  ASN 6  28       5.658 -11.177  16.199  0.00  0.00      C1   C
ATOM    197  C   ASN 6  28       7.036 -11.804  15.988  0.00  0.00      C1   C
ATOM    198  O   ASN 6  28       8.057 -11.204  16.350  0.00  0.00      C1   O
ATOM    199  CB  ASN 6  28       5.375 -10.152  15.097  0.00  0.00      C1   C
ATOM    200  CG  ASN 6  28       5.284 -10.767  13.747  0.00  0.00      C1   C
ATOM    201  OD1 ASN 6  28       4.563 -11.716  13.575  0.00  0.00      C1   O
ATOM    202  ND2 ASN 6  28       6.008 -10.272  12.761  0.00  0.00      C1   N
ATOM    203  N   GLY 6  29       7.045 -12.982  15.367  0.00  0.00      C1   N
ATOM    204  CA  GLY 6  29       8.211 -13.634  14.832  0.00  0.00      C1   C
ATOM    205  C   GLY 6  29       8.203 -14.075  13.406  0.00  0.00      C1   C
ATOM    206  O   GLY 6  29       7.171 -14.053  12.744  0.00  0.00      C1   O
ATOM    207  N   LEU 6  30       9.380 -14.478  12.918  0.00  0.00      C1   N
ATOM    208  CA  LEU 6  30       9.619 -14.736  11.485  0.00  0.00      C1   C
ATOM    209  C   LEU 6  30      10.298 -16.147  11.259  0.00  0.00      C1   C
ATOM    210  O   LEU 6  30      11.456 -16.313  11.621  0.00  0.00      C1   O
ATOM    211  CB  LEU 6  30      10.480 -13.506  10.881  0.00  0.00      C1   C
ATOM    212  CG  LEU 6  30      11.032 -13.708   9.512  0.00  0.00      C1   C
ATOM    213  CD1 LEU 6  30       9.861 -13.636   8.461  0.00  0.00      C1   C
ATOM    214  CD2 LEU 6  30      12.072 -12.597   9.231  0.00  0.00      C1   C
ATOM    215  N   TRP 6  31       9.499 -17.052  10.656  0.00  0.00      C1   N
ATOM    216  CA  TRP 6  31       9.854 -18.495  10.369  0.00  0.00      C1   C
ATOM    217  C   TRP 6  31      10.396 -18.735   8.897  0.00  0.00      C1   C
ATOM    218  O   TRP 6  31       9.658 -18.858   7.921  0.00  0.00      C1   O
ATOM    219  CB  TRP 6  31       8.565 -19.227  10.572  0.00  0.00      C1   C
ATOM    220  CG  TRP 6  31       8.728 -20.737  10.833  0.00  0.00      C1   C
ATOM    221  CD1 TRP 6  31       9.852 -21.436  11.204  0.00  0.00      C1   C
ATOM    222  CD2 TRP 6  31       7.724 -21.777  10.695  0.00  0.00      C1   C
ATOM    223  NE1 TRP 6  31       9.705 -22.740  11.289  0.00  0.00      C1   N
ATOM    224  CE2 TRP 6  31       8.421 -23.057  10.848  0.00  0.00      C1   C
ATOM    225  CE3 TRP 6  31       6.440 -21.852  10.139  0.00  0.00      C1   C
ATOM    226  CZ2 TRP 6  31       7.802 -24.225  10.548  0.00  0.00      C1   C
ATOM    227  CZ3 TRP 6  31       5.726 -23.066   9.896  0.00  0.00      C1   C
ATOM    228  CH2 TRP 6  31       6.498 -24.243  10.066  0.00  0.00      C1   C
ATOM    229  N   LEU 6  32      11.709 -18.750   8.862  0.00  0.00      C1   N
ATOM    230  CA  LEU 6  32      12.393 -18.944   7.619  0.00  0.00      C1   C
ATOM    231  C   LEU 6  32      13.238 -20.203   7.745  0.00  0.00      C1   C
ATOM    232  O   LEU 6  32      14.172 -20.233   8.524  0.00  0.00      C1   O
ATOM    233  CB  LEU 6  32      13.213 -17.744   7.144  0.00  0.00      C1   C
ATOM    234  CG  LEU 6  32      12.360 -16.566   6.645  0.00  0.00      C1   C
ATOM    235  CD1 LEU 6  32      13.254 -15.399   6.417  0.00  0.00      C1   C
ATOM    236  CD2 LEU 6  32      11.604 -16.900   5.316  0.00  0.00      C1   C
ATOM    237  N   ASP 6  33      13.026 -21.262   6.945  0.00  0.00      C1   N
ATOM    238  CA  ASP 6  33      13.516 -22.649   7.184  0.00  0.00      C1   C
ATOM    239  C   ASP 6  33      13.275 -23.048   8.617  0.00  0.00      C1   C
ATOM    240  O   ASP 6  33      12.122 -22.876   9.128  0.00  0.00      C1   O
ATOM    241  CB  ASP 6  33      14.907 -22.831   6.526  0.00  0.00      C1   C
ATOM    242  CG  ASP 6  33      14.963 -22.481   4.988  0.00  0.00      C1   C
ATOM    243  OD1 ASP 6  33      14.016 -22.850   4.265  0.00  0.00      C1   O
ATOM    244  OD2 ASP 6  33      15.981 -21.952   4.486  0.00  0.00      C1   O
ATOM    245  N   ASP 6  34      14.385 -23.488   9.313  0.00  0.00      C1   N
ATOM    246  CA  ASP 6  34      14.318 -23.974  10.711  0.00  0.00      C1   C
ATOM    247  C   ASP 6  34      14.221 -22.834  11.779  0.00  0.00      C1   C
ATOM    248  O   ASP 6  34      14.124 -23.177  12.942  0.00  0.00      C1   O
ATOM    249  CB  ASP 6  34      15.490 -24.910  10.992  0.00  0.00      C1   C
ATOM    250  CG  ASP 6  34      16.857 -24.199  10.734  0.00  0.00      C1   C
ATOM    251  OD1 ASP 6  34      17.726 -24.141  11.615  0.00  0.00      C1   O
ATOM    252  OD2 ASP 6  34      17.014 -23.878   9.540  0.00  0.00      C1   O
ATOM    253  N   VAL 6  35      14.248 -21.540  11.414  0.00  0.00      C1   N
ATOM    254  CA  VAL 6  35      14.697 -20.471  12.331  0.00  0.00      C1   C
ATOM    255  C   VAL 6  35      13.546 -19.521  12.448  0.00  0.00      C1   C
ATOM    256  O   VAL 6  35      13.036 -19.021  11.463  0.00  0.00      C1   O
ATOM    257  CB  VAL 6  35      15.978 -19.775  11.743  0.00  0.00      C1   C
ATOM    258  CG1 VAL 6  35      16.621 -18.772  12.677  0.00  0.00      C1   C
ATOM    259  CG2 VAL 6  35      17.071 -20.755  11.255  0.00  0.00      C1   C
ATOM    260  N   VAL 6  36      13.194 -19.185  13.699  0.00  0.00      C1   N
ATOM    261  CA  VAL 6  36      12.284 -18.134  14.102  0.00  0.00      C1   C
ATOM    262  C   VAL 6  36      12.960 -16.954  14.726  0.00  0.00      C1   C
ATOM    263  O   VAL 6  36      13.303 -17.046  15.884  0.00  0.00      C1   O
ATOM    264  CB  VAL 6  36      11.084 -18.737  14.932  0.00  0.00      C1   C
ATOM    265  CG1 VAL 6  36      10.115 -17.585  15.242  0.00  0.00      C1   C
ATOM    266  CG2 VAL 6  36      10.292 -19.795  14.074  0.00  0.00      C1   C
ATOM    267  N   TYR 6  37      13.224 -15.930  13.952  0.00  0.00      C1   N
ATOM    268  CA  TYR 6  37      13.666 -14.596  14.396  0.00  0.00      C1   C
ATOM    269  C   TYR 6  37      12.655 -13.825  15.213  0.00  0.00      C1   C
ATOM    270  O   TYR 6  37      11.466 -13.982  14.921  0.00  0.00      C1   O
ATOM    271  CB  TYR 6  37      14.232 -13.766  13.178  0.00  0.00      C1   C
ATOM    272  CG  TYR 6  37      15.211 -14.511  12.260  0.00  0.00      C1   C
ATOM    273  CD1 TYR 6  37      14.772 -15.107  11.109  0.00  0.00      C1   C
ATOM    274  CD2 TYR 6  37      16.600 -14.661  12.668  0.00  0.00      C1   C
ATOM    275  CE1 TYR 6  37      15.664 -15.855  10.299  0.00  0.00      C1   C
ATOM    276  CE2 TYR 6  37      17.517 -15.317  11.771  0.00  0.00      C1   C
ATOM    277  CZ  TYR 6  37      17.061 -15.921  10.592  0.00  0.00      C1   C
ATOM    278  OH  TYR 6  37      17.881 -16.695   9.777  0.00  0.00      C1   O
ATOM    279  N   CYS 6  38      13.036 -12.884  16.108  0.00  0.00      C1   N
ATOM    280  CA  CYS 6  38      12.239 -11.873  16.811  0.00  0.00      C1   C
ATOM    281  C   CYS 6  38      13.122 -10.956  17.652  0.00  0.00      C1   C
ATOM    282  O   CYS 6  38      14.229 -11.365  17.997  0.00  0.00      C1   O
ATOM    283  CB  CYS 6  38      11.097 -12.509  17.672  0.00  0.00      C1   C
ATOM    284  SG  CYS 6  38      11.615 -13.791  18.767  0.00  0.00      C1   S
ATOM    285  N   PRO 6  39      12.752  -9.740  17.936  0.00  0.00      C1   N
ATOM    286  CA  PRO 6  39      13.524  -8.858  18.886  0.00  0.00      C1   C
ATOM    287  C   PRO 6  39      13.679  -9.325  20.281  0.00  0.00      C1   C
ATOM    288  O   PRO 6  39      12.731  -9.690  20.960  0.00  0.00      C1   O
ATOM    289  CB  PRO 6  39      12.756  -7.539  18.907  0.00  0.00      C1   C
ATOM    290  CG  PRO 6  39      11.742  -7.626  17.684  0.00  0.00      C1   C
ATOM    291  CD  PRO 6  39      11.515  -9.101  17.448  0.00  0.00      C1   C
ATOM    292  N   ARG 6  40      14.873  -9.195  20.815  0.00  0.00      C1   N
ATOM    293  CA  ARG 6  40      15.336  -9.761  22.169  0.00  0.00      C1   C
ATOM    294  C   ARG 6  40      14.620  -9.004  23.323  0.00  0.00      C1   C
ATOM    295  O   ARG 6  40      14.613  -9.561  24.371  0.00  0.00      C1   O
ATOM    296  CB  ARG 6  40      16.916  -9.803  22.211  0.00  0.00      C1   C
ATOM    297  CG  ARG 6  40      17.580  -8.413  22.425  0.00  0.00      C1   C
ATOM    298  CD  ARG 6  40      19.152  -8.423  22.386  0.00  0.00      C1   C
ATOM    299  NE  ARG 6  40      19.690  -7.171  22.680  0.00  0.00      C1   N
ATOM    300  CZ  ARG 6  40      20.924  -6.795  23.059  0.00  0.00      C1   C
ATOM    301  NH1 ARG 6  40      21.951  -7.655  22.979  0.00  0.00      C1   N
ATOM    302  NH2 ARG 6  40      21.112  -5.576  23.424  0.00  0.00      C1   N
ATOM    303  N   HIS 6  41      14.202  -7.698  23.223  0.00  0.00      C1   N
ATOM    304  CA  HIS 6  41      13.716  -6.907  24.360  0.00  0.00      C1   C
ATOM    305  C   HIS 6  41      12.785  -7.554  25.383  0.00  0.00      C1   C
ATOM    306  O   HIS 6  41      12.918  -7.299  26.593  0.00  0.00      C1   O
ATOM    307  CB  HIS 6  41      13.160  -5.611  23.824  0.00  0.00      C1   C
ATOM    308  CG  HIS 6  41      12.231  -5.712  22.606  0.00  0.00      C1   C
ATOM    309  ND1 HIS 6  41      11.129  -6.634  22.501  0.00  0.00      C1   N
ATOM    310  CD2 HIS 6  41      12.121  -4.757  21.648  0.00  0.00      C1   C
ATOM    311  CE1 HIS 6  41      10.488  -6.343  21.361  0.00  0.00      C1   C
ATOM    312  NE2 HIS 6  41      11.023  -5.198  20.825  0.00  0.00      C1   N
ATOM    313  N   VAL 6  42      11.913  -8.472  24.979  0.00  0.00      C1   N
ATOM    314  CA  VAL 6  42      11.037  -9.448  25.736  0.00  0.00      C1   C
ATOM    315  C   VAL 6  42      11.751 -10.263  26.852  0.00  0.00      C1   C
ATOM    316  O   VAL 6  42      11.099 -10.495  27.884  0.00  0.00      C1   O
ATOM    317  CB  VAL 6  42      10.171 -10.316  24.791  0.00  0.00      C1   C
ATOM    318  CG1 VAL 6  42       9.126  -9.416  24.035  0.00  0.00      C1   C
ATOM    319  CG2 VAL 6  42      11.067 -10.984  23.748  0.00  0.00      C1   C
ATOM    320  N   ILE 6  43      13.000 -10.585  26.648  0.00  0.00      C1   N
ATOM    321  CA  ILE 6  43      13.975 -11.060  27.766  0.00  0.00      C1   C
ATOM    322  C   ILE 6  43      14.051 -10.098  29.026  0.00  0.00      C1   C
ATOM    323  O   ILE 6  43      14.174 -10.705  30.112  0.00  0.00      C1   O
ATOM    324  CB  ILE 6  43      15.388 -11.238  27.207  0.00  0.00      C1   C
ATOM    325  CG1 ILE 6  43      15.347 -12.239  26.045  0.00  0.00      C1   C
ATOM    326  CG2 ILE 6  43      16.447 -11.512  28.250  0.00  0.00      C1   C
ATOM    327  CD1 ILE 6  43      15.293 -13.704  26.600  0.00  0.00      C1   C
ATOM    328  N   CYS 6  44      13.922  -8.725  28.925  0.00  0.00      C1   N
ATOM    329  CA  CYS 6  44      14.087  -7.739  30.021  0.00  0.00      C1   C
ATOM    330  C   CYS 6  44      12.763  -7.335  30.731  0.00  0.00      C1   C
ATOM    331  O   CYS 6  44      12.758  -6.499  31.613  0.00  0.00      C1   O
ATOM    332  CB  CYS 6  44      15.013  -6.645  29.520  0.00  0.00      C1   C
ATOM    333  SG  CYS 6  44      16.597  -7.428  29.244  0.00  0.00      C1   S
ATOM    334  N   THR 6  45      11.554  -7.722  30.217  0.00  0.00      C1   N
ATOM    335  CA  THR 6  45      10.230  -7.388  30.746  0.00  0.00      C1   C
ATOM    336  C   THR 6  45      10.138  -7.802  32.233  0.00  0.00      C1   C
ATOM    337  O   THR 6  45      10.086  -9.025  32.494  0.00  0.00      C1   O
ATOM    338  CB  THR 6  45       8.990  -7.749  29.914  0.00  0.00      C1   C
ATOM    339  OG1 THR 6  45       9.312  -7.275  28.647  0.00  0.00      C1   O
ATOM    340  CG2 THR 6  45       7.646  -7.139  30.363  0.00  0.00      C1   C
ATOM    341  N   SER 6  46      10.160  -6.910  33.147  0.00  0.00      C1   N
ATOM    342  CA  SER 6  46       9.925  -6.984  34.546  0.00  0.00      C1   C
ATOM    343  C   SER 6  46      11.087  -7.560  35.313  0.00  0.00      C1   C
ATOM    344  O   SER 6  46      10.943  -7.754  36.494  0.00  0.00      C1   O
ATOM    345  CB  SER 6  46       8.494  -7.527  34.935  0.00  0.00      C1   C
ATOM    346  OG  SER 6  46       7.440  -6.795  34.384  0.00  0.00      C1   O
ATOM    347  N   GLU 6  47      12.238  -7.722  34.692  0.00  0.00      C1   N
ATOM    348  CA  GLU 6  47      13.426  -8.271  35.312  0.00  0.00      C1   C
ATOM    349  C   GLU 6  47      13.874  -7.451  36.491  0.00  0.00      C1   C
ATOM    350  O   GLU 6  47      13.909  -6.214  36.381  0.00  0.00      C1   O
ATOM    351  CB  GLU 6  47      14.507  -8.406  34.276  0.00  0.00      C1   C
ATOM    352  CG  GLU 6  47      14.182  -9.636  33.360  0.00  0.00      C1   C
ATOM    353  CD  GLU 6  47      14.187 -10.984  34.033  0.00  0.00      C1   C
ATOM    354  OE1 GLU 6  47      14.961 -11.230  34.952  0.00  0.00      C1   O
ATOM    355  OE2 GLU 6  47      13.380 -11.863  33.607  0.00  0.00      C1   O
ATOM    356  N   ASP 6  48      14.276  -8.045  37.608  0.00  0.00      C1   N
ATOM    357  CA  ASP 6  48      14.656  -7.266  38.866  0.00  0.00      C1   C
ATOM    358  C   ASP 6  48      16.076  -6.564  38.789  0.00  0.00      C1   C
ATOM    359  O   ASP 6  48      16.930  -6.785  39.573  0.00  0.00      C1   O
ATOM    360  CB  ASP 6  48      14.509  -8.278  40.036  0.00  0.00      C1   C
ATOM    361  CG  ASP 6  48      14.537  -7.629  41.379  0.00  0.00      C1   C
ATOM    362  OD1 ASP 6  48      14.755  -8.353  42.371  0.00  0.00      C1   O
ATOM    363  OD2 ASP 6  48      14.292  -6.383  41.498  0.00  0.00      C1   O
ATOM    364  N   MET 6  49      16.307  -5.761  37.792  0.00  0.00      C1   N
ATOM    365  CA  MET 6  49      17.489  -5.031  37.562  0.00  0.00      C1   C
ATOM    366  C   MET 6  49      17.169  -3.827  36.587  0.00  0.00      C1   C
ATOM    367  O   MET 6  49      16.264  -3.950  35.666  0.00  0.00      C1   O
ATOM    368  CB  MET 6  49      18.602  -5.831  36.808  0.00  0.00      C1   C
ATOM    369  CG  MET 6  49      19.205  -6.990  37.619  0.00  0.00      C1   C
ATOM    370  SD  MET 6  49      20.754  -7.697  36.948  0.00  0.00      C1   S
ATOM    371  CE  MET 6  49      20.994  -8.797  38.306  0.00  0.00      C1   C
ATOM    372  N   LEU 6  50      17.772  -2.663  36.957  0.00  0.00      C1   N
ATOM    373  CA  LEU 6  50      17.510  -1.391  36.263  0.00  0.00      C1   C
ATOM    374  C   LEU 6  50      17.726  -1.499  34.716  0.00  0.00      C1   C
ATOM    375  O   LEU 6  50      16.841  -1.048  33.999  0.00  0.00      C1   O
ATOM    376  CB  LEU 6  50      18.261  -0.171  36.907  0.00  0.00      C1   C
ATOM    377  CG  LEU 6  50      17.507   0.512  38.086  0.00  0.00      C1   C
ATOM    378  CD1 LEU 6  50      18.510   1.388  38.840  0.00  0.00      C1   C
ATOM    379  CD2 LEU 6  50      16.315   1.310  37.606  0.00  0.00      C1   C
ATOM    380  N   ASN 6  51      18.817  -2.157  34.347  0.00  0.00      C1   N
ATOM    381  CA  ASN 6  51      19.122  -2.409  32.950  0.00  0.00      C1   C
ATOM    382  C   ASN 6  51      19.727  -3.761  32.819  0.00  0.00      C1   C
ATOM    383  O   ASN 6  51      20.943  -3.825  33.116  0.00  0.00      C1   O
ATOM    384  CB  ASN 6  51      19.972  -1.193  32.356  0.00  0.00      C1   C
ATOM    385  CG  ASN 6  51      19.130   0.139  32.353  0.00  0.00      C1   C
ATOM    386  OD1 ASN 6  51      18.242   0.307  31.628  0.00  0.00      C1   O
ATOM    387  ND2 ASN 6  51      19.492   1.103  33.134  0.00  0.00      C1   N
ATOM    388  N   PRO 6  52      18.952  -4.821  32.569  0.00  0.00      C1   N
ATOM    389  CA  PRO 6  52      19.516  -6.189  32.755  0.00  0.00      C1   C
ATOM    390  C   PRO 6  52      20.507  -6.589  31.688  0.00  0.00      C1   C
ATOM    391  O   PRO 6  52      20.571  -5.959  30.565  0.00  0.00      C1   O
ATOM    392  CB  PRO 6  52      18.330  -7.091  32.548  0.00  0.00      C1   C
ATOM    393  CG  PRO 6  52      17.084  -6.213  32.786  0.00  0.00      C1   C
ATOM    394  CD  PRO 6  52      17.504  -4.917  32.241  0.00  0.00      C1   C
ATOM    395  N   ASN 6  53      21.262  -7.619  31.913  0.00  0.00      C1   N
ATOM    396  CA  ASN 6  53      22.231  -8.027  30.958  0.00  0.00      C1   C
ATOM    397  C   ASN 6  53      21.699  -9.088  30.025  0.00  0.00      C1   C
ATOM    398  O   ASN 6  53      21.509 -10.230  30.521  0.00  0.00      C1   O
ATOM    399  CB  ASN 6  53      23.570  -8.272  31.734  0.00  0.00      C1   C
ATOM    400  CG  ASN 6  53      24.683  -8.683  30.807  0.00  0.00      C1   C
ATOM    401  OD1 ASN 6  53      24.488  -9.414  29.836  0.00  0.00      C1   O
ATOM    402  ND2 ASN 6  53      25.909  -8.520  31.172  0.00  0.00      C1   N
ATOM    403  N   TYR 6  54      21.312  -8.650  28.808  0.00  0.00      C1   N
ATOM    404  CA  TYR 6  54      20.916  -9.608  27.780  0.00  0.00      C1   C
ATOM    405  C   TYR 6  54      21.726 -10.960  27.607  0.00  0.00      C1   C
ATOM    406  O   TYR 6  54      21.171 -12.074  27.611  0.00  0.00      C1   O
ATOM    407  CB  TYR 6  54      20.769  -8.977  26.374  0.00  0.00      C1   C
ATOM    408  CG  TYR 6  54      19.552  -8.082  26.171  0.00  0.00      C1   C
ATOM    409  CD1 TYR 6  54      18.339  -8.721  26.035  0.00  0.00      C1   C
ATOM    410  CD2 TYR 6  54      19.651  -6.635  26.222  0.00  0.00      C1   C
ATOM    411  CE1 TYR 6  54      17.187  -7.890  25.925  0.00  0.00      C1   C
ATOM    412  CE2 TYR 6  54      18.517  -5.814  26.091  0.00  0.00      C1   C
ATOM    413  CZ  TYR 6  54      17.242  -6.460  25.901  0.00  0.00      C1   C
ATOM    414  OH  TYR 6  54      16.130  -5.681  25.872  0.00  0.00      C1   O
ATOM    415  N   GLU 6  55      23.069 -10.930  27.459  0.00  0.00      C1   N
ATOM    416  CA  GLU 6  55      23.792 -12.185  27.266  0.00  0.00      C1   C
ATOM    417  C   GLU 6  55      23.721 -13.104  28.514  0.00  0.00      C1   C
ATOM    418  O   GLU 6  55      23.567 -14.370  28.377  0.00  0.00      C1   O
ATOM    419  CB  GLU 6  55      25.281 -12.141  26.838  0.00  0.00      C1   C
ATOM    420  CG  GLU 6  55      25.372 -11.798  25.359  0.00  0.00      C1   C
ATOM    421  CD  GLU 6  55      26.779 -11.674  24.692  0.00  0.00      C1   C
ATOM    422  OE1 GLU 6  55      27.447 -12.807  24.503  0.00  0.00      C1   O
ATOM    423  OE2 GLU 6  55      27.343 -10.545  24.519  0.00  0.00      C1   O
ATOM    424  N   ASP 6  56      23.939 -12.598  29.743  0.00  0.00      C1   N
ATOM    425  CA  ASP 6  56      23.681 -13.287  31.037  0.00  0.00      C1   C
ATOM    426  C   ASP 6  56      22.298 -13.916  31.164  0.00  0.00      C1   C
ATOM    427  O   ASP 6  56      22.103 -15.039  31.646  0.00  0.00      C1   O
ATOM    428  CB  ASP 6  56      24.006 -12.331  32.232  0.00  0.00      C1   C
ATOM    429  CG  ASP 6  56      25.461 -11.867  32.330  0.00  0.00      C1   C
ATOM    430  OD1 ASP 6  56      25.782 -11.027  33.208  0.00  0.00      C1   O
ATOM    431  OD2 ASP 6  56      26.281 -12.221  31.427  0.00  0.00      C1   O
ATOM    432  N   LEU 6  57      21.246 -13.223  30.784  0.00  0.00      C1   N
ATOM    433  CA  LEU 6  57      19.833 -13.715  30.805  0.00  0.00      C1   C
ATOM    434  C   LEU 6  57      19.583 -14.863  29.764  0.00  0.00      C1   C
ATOM    435  O   LEU 6  57      18.869 -15.812  30.020  0.00  0.00      C1   O
ATOM    436  CB  LEU 6  57      18.809 -12.578  30.677  0.00  0.00      C1   C
ATOM    437  CG  LEU 6  57      18.599 -11.575  31.863  0.00  0.00      C1   C
ATOM    438  CD1 LEU 6  57      17.414 -10.668  31.608  0.00  0.00      C1   C
ATOM    439  CD2 LEU 6  57      18.314 -12.479  33.027  0.00  0.00      C1   C
ATOM    440  N   LEU 6  58      20.218 -14.756  28.555  0.00  0.00      C1   N
ATOM    441  CA  LEU 6  58      20.260 -15.780  27.483  0.00  0.00      C1   C
ATOM    442  C   LEU 6  58      21.031 -17.083  27.908  0.00  0.00      C1   C
ATOM    443  O   LEU 6  58      20.651 -18.242  27.600  0.00  0.00      C1   O
ATOM    444  CB  LEU 6  58      20.724 -15.208  26.148  0.00  0.00      C1   C
ATOM    445  CG  LEU 6  58      20.155 -15.921  24.891  0.00  0.00      C1   C
ATOM    446  CD1 LEU 6  58      21.126 -16.998  24.461  0.00  0.00      C1   C
ATOM    447  CD2 LEU 6  58      18.721 -16.309  25.056  0.00  0.00      C1   C
ATOM    448  N   ILE 6  59      22.133 -16.982  28.648  0.00  0.00      C1   N
ATOM    449  CA  ILE 6  59      22.861 -18.050  29.348  0.00  0.00      C1   C
ATOM    450  C   ILE 6  59      21.999 -18.793  30.370  0.00  0.00      C1   C
ATOM    451  O   ILE 6  59      22.120 -20.060  30.401  0.00  0.00      C1   O
ATOM    452  CB  ILE 6  59      24.206 -17.632  29.942  0.00  0.00      C1   C
ATOM    453  CG1 ILE 6  59      25.376 -17.655  29.050  0.00  0.00      C1   C
ATOM    454  CG2 ILE 6  59      24.730 -18.526  31.109  0.00  0.00      C1   C
ATOM    455  CD1 ILE 6  59      26.625 -16.969  29.464  0.00  0.00      C1   C
ATOM    456  N   ARG 6  60      21.198 -18.139  31.205  0.00  0.00      C1   N
ATOM    457  CA  ARG 6  60      20.327 -18.709  32.167  0.00  0.00      C1   C
ATOM    458  C   ARG 6  60      19.016 -19.316  31.602  0.00  0.00      C1   C
ATOM    459  O   ARG 6  60      18.590 -20.259  32.268  0.00  0.00      C1   O
ATOM    460  CB  ARG 6  60      20.243 -17.692  33.360  0.00  0.00      C1   C
ATOM    461  CG  ARG 6  60      19.298 -18.118  34.469  0.00  0.00      C1   C
ATOM    462  CD  ARG 6  60      19.552 -17.471  35.825  0.00  0.00      C1   C
ATOM    463  NE  ARG 6  60      19.787 -15.988  35.781  0.00  0.00      C1   N
ATOM    464  CZ  ARG 6  60      18.849 -15.085  35.950  0.00  0.00      C1   C
ATOM    465  NH1 ARG 6  60      19.238 -13.860  36.025  0.00  0.00      C1   N
ATOM    466  NH2 ARG 6  60      17.660 -15.387  36.010  0.00  0.00      C1   N
ATOM    467  N   LYS 6  61      18.447 -18.810  30.479  0.00  0.00      C1   N
ATOM    468  CA  LYS 6  61      17.286 -19.244  29.698  0.00  0.00      C1   C
ATOM    469  C   LYS 6  61      17.197 -20.772  29.322  0.00  0.00      C1   C
ATOM    470  O   LYS 6  61      18.189 -21.399  29.188  0.00  0.00      C1   O
ATOM    471  CB  LYS 6  61      17.170 -18.358  28.454  0.00  0.00      C1   C
ATOM    472  CG  LYS 6  61      15.875 -17.513  28.431  0.00  0.00      C1   C
ATOM    473  CD  LYS 6  61      15.510 -16.780  29.741  0.00  0.00      C1   C
ATOM    474  CE  LYS 6  61      14.199 -16.107  29.433  0.00  0.00      C1   C
ATOM    475  NZ  LYS 6  61      13.589 -15.623  30.679  0.00  0.00      C1   N
ATOM    476  N   SER 6  62      15.989 -21.347  29.271  0.00  0.00      C1   N
ATOM    477  CA  SER 6  62      15.806 -22.692  28.768  0.00  0.00      C1   C
ATOM    478  C   SER 6  62      14.842 -22.771  27.556  0.00  0.00      C1   C
ATOM    479  O   SER 6  62      14.143 -21.850  27.214  0.00  0.00      C1   O
ATOM    480  CB  SER 6  62      15.334 -23.704  29.874  0.00  0.00      C1   C
ATOM    481  OG  SER 6  62      16.203 -23.798  30.935  0.00  0.00      C1   O
ATOM    482  N   ASN 6  63      14.638 -23.985  26.924  0.00  0.00      C1   N
ATOM    483  CA  ASN 6  63      13.712 -24.073  25.785  0.00  0.00      C1   C
ATOM    484  C   ASN 6  63      12.299 -24.111  26.353  0.00  0.00      C1   C
ATOM    485  O   ASN 6  63      11.426 -23.632  25.639  0.00  0.00      C1   O
ATOM    486  CB  ASN 6  63      13.991 -25.229  24.810  0.00  0.00      C1   C
ATOM    487  CG  ASN 6  63      15.432 -25.199  24.273  0.00  0.00      C1   C
ATOM    488  OD1 ASN 6  63      16.099 -24.221  24.013  0.00  0.00      C1   O
ATOM    489  ND2 ASN 6  63      16.092 -26.325  24.100  0.00  0.00      C1   N
ATOM    490  N   HIS 6  64      12.009 -24.518  27.577  0.00  0.00      C1   N
ATOM    491  CA  HIS 6  64      10.782 -24.258  28.331  0.00  0.00      C1   C
ATOM    492  C   HIS 6  64      10.544 -22.810  28.769  0.00  0.00      C1   C
ATOM    493  O   HIS 6  64       9.670 -22.610  29.574  0.00  0.00      C1   O
ATOM    494  CB  HIS 6  64      10.777 -25.256  29.551  0.00  0.00      C1   C
ATOM    495  CG  HIS 6  64      11.911 -25.023  30.587  0.00  0.00      C1   C
ATOM    496  ND1 HIS 6  64      13.036 -25.759  30.763  0.00  0.00      C1   N
ATOM    497  CD2 HIS 6  64      11.797 -24.165  31.625  0.00  0.00      C1   C
ATOM    498  CE1 HIS 6  64      13.638 -25.269  31.851  0.00  0.00      C1   C
ATOM    499  NE2 HIS 6  64      12.825 -24.313  32.427  0.00  0.00      C1   N
ATOM    500  N   ASN 6  65      11.237 -21.773  28.322  0.00  0.00      C1   N
ATOM    501  CA  ASN 6  65      10.692 -20.400  28.333  0.00  0.00      C1   C
ATOM    502  C   ASN 6  65       9.903 -20.112  27.046  0.00  0.00      C1   C
ATOM    503  O   ASN 6  65       9.027 -19.259  27.150  0.00  0.00      C1   O
ATOM    504  CB  ASN 6  65      11.833 -19.332  28.724  0.00  0.00      C1   C
ATOM    505  CG  ASN 6  65      12.570 -19.783  29.968  0.00  0.00      C1   C
ATOM    506  OD1 ASN 6  65      13.775 -19.861  30.014  0.00  0.00      C1   O
ATOM    507  ND2 ASN 6  65      11.906 -20.025  31.058  0.00  0.00      C1   N
ATOM    508  N   PHE 6  66      10.070 -20.822  25.985  0.00  0.00      C1   N
ATOM    509  CA  PHE 6  66       9.592 -20.332  24.721  0.00  0.00      C1   C
ATOM    510  C   PHE 6  66       8.511 -21.160  24.121  0.00  0.00      C1   C
ATOM    511  O   PHE 6  66       8.449 -22.393  24.099  0.00  0.00      C1   O
ATOM    512  CB  PHE 6  66      10.757 -20.311  23.706  0.00  0.00      C1   C
ATOM    513  CG  PHE 6  66      11.832 -19.305  24.160  0.00  0.00      C1   C
ATOM    514  CD1 PHE 6  66      11.609 -17.924  23.991  0.00  0.00      C1   C
ATOM    515  CD2 PHE 6  66      13.081 -19.738  24.631  0.00  0.00      C1   C
ATOM    516  CE1 PHE 6  66      12.562 -17.037  24.431  0.00  0.00      C1   C
ATOM    517  CE2 PHE 6  66      14.064 -18.895  25.133  0.00  0.00      C1   C
ATOM    518  CZ  PHE 6  66      13.776 -17.476  25.053  0.00  0.00      C1   C
ATOM    519  N   LEU 6  67       7.546 -20.505  23.357  0.00  0.00      C1   N
ATOM    520  CA  LEU 6  67       6.502 -21.107  22.481  0.00  0.00      C1   C
ATOM    521  C   LEU 6  67       6.560 -20.465  21.129  0.00  0.00      C1   C
ATOM    522  O   LEU 6  67       6.887 -19.282  21.081  0.00  0.00      C1   O
ATOM    523  CB  LEU 6  67       5.036 -20.993  23.041  0.00  0.00      C1   C
ATOM    524  CG  LEU 6  67       4.945 -21.435  24.532  0.00  0.00      C1   C
ATOM    525  CD1 LEU 6  67       3.588 -21.000  25.009  0.00  0.00      C1   C
ATOM    526  CD2 LEU 6  67       4.893 -22.980  24.557  0.00  0.00      C1   C
ATOM    527  N   VAL 6  68       6.180 -21.266  20.121  0.00  0.00      C1   N
ATOM    528  CA  VAL 6  68       5.891 -20.734  18.755  0.00  0.00      C1   C
ATOM    529  C   VAL 6  68       4.690 -21.430  18.150  0.00  0.00      C1   C
ATOM    530  O   VAL 6  68       4.657 -22.671  18.061  0.00  0.00      C1   O
ATOM    531  CB  VAL 6  68       7.078 -20.726  17.774  0.00  0.00      C1   C
ATOM    532  CG1 VAL 6  68       6.687 -19.969  16.486  0.00  0.00      C1   C
ATOM    533  CG2 VAL 6  68       8.344 -20.036  18.268  0.00  0.00      C1   C
ATOM    534  N   GLN 6  69       3.705 -20.636  17.864  0.00  0.00      C1   N
ATOM    535  CA  GLN 6  69       2.623 -21.019  16.937  0.00  0.00      C1   C
ATOM    536  C   GLN 6  69       2.813 -20.395  15.541  0.00  0.00      C1   C
ATOM    537  O   GLN 6  69       2.710 -19.218  15.292  0.00  0.00      C1   O
ATOM    538  CB  GLN 6  69       1.303 -20.655  17.634  0.00  0.00      C1   C
ATOM    539  CG  GLN 6  69      -0.015 -20.987  16.806  0.00  0.00      C1   C
ATOM    540  CD  GLN 6  69      -1.300 -20.396  17.479  0.00  0.00      C1   C
ATOM    541  OE1 GLN 6  69      -1.476 -19.215  17.532  0.00  0.00      C1   O
ATOM    542  NE2 GLN 6  69      -2.315 -21.192  17.748  0.00  0.00      C1   N
ATOM    543  N   ALA 6  70       2.915 -21.266  14.568  0.00  0.00      C1   N
ATOM    544  CA  ALA 6  70       2.823 -20.926  13.144  0.00  0.00      C1   C
ATOM    545  C   ALA 6  70       1.331 -21.082  12.649  0.00  0.00      C1   C
ATOM    546  O   ALA 6  70       0.971 -22.170  12.249  0.00  0.00      C1   O
ATOM    547  CB  ALA 6  70       3.865 -21.703  12.366  0.00  0.00      C1   C
ATOM    548  N   GLY 6  71       0.487 -20.112  12.848  0.00  0.00      C1   N
ATOM    549  CA  GLY 6  71      -0.988 -20.071  12.817  0.00  0.00      C1   C
ATOM    550  C   GLY 6  71      -1.643 -21.301  13.296  0.00  0.00      C1   C
ATOM    551  O   GLY 6  71      -2.009 -21.393  14.447  0.00  0.00      C1   O
ATOM    552  N   ASN 6  72      -1.848 -22.268  12.392  0.00  0.00      C1   N
ATOM    553  CA  ASN 6  72      -2.634 -23.518  12.731  0.00  0.00      C1   C
ATOM    554  C   ASN 6  72      -1.812 -24.626  13.444  0.00  0.00      C1   C
ATOM    555  O   ASN 6  72      -2.442 -25.595  13.949  0.00  0.00      C1   O
ATOM    556  CB  ASN 6  72      -3.480 -23.978  11.600  0.00  0.00      C1   C
ATOM    557  CG  ASN 6  72      -2.673 -24.759  10.646  0.00  0.00      C1   C
ATOM    558  OD1 ASN 6  72      -1.495 -24.538  10.340  0.00  0.00      C1   O
ATOM    559  ND2 ASN 6  72      -3.140 -25.933  10.233  0.00  0.00      C1   N
ATOM    560  N   VAL 6  73      -0.480 -24.446  13.593  0.00  0.00      C1   N
ATOM    561  CA  VAL 6  73       0.398 -25.405  14.403  0.00  0.00      C1   C
ATOM    562  C   VAL 6  73       1.268 -24.885  15.423  0.00  0.00      C1   C
ATOM    563  O   VAL 6  73       1.696 -23.714  15.347  0.00  0.00      C1   O
ATOM    564  CB  VAL 6  73       1.122 -26.375  13.447  0.00  0.00      C1   C
ATOM    565  CG1 VAL 6  73       0.161 -27.096  12.539  0.00  0.00      C1   C
ATOM    566  CG2 VAL 6  73       2.184 -25.810  12.611  0.00  0.00      C1   C
ATOM    567  N   GLN 6  74       1.705 -25.726  16.346  0.00  0.00      C1   N
ATOM    568  CA  GLN 6  74       2.726 -25.354  17.329  0.00  0.00      C1   C
ATOM    569  C   GLN 6  74       4.018 -26.146  17.150  0.00  0.00      C1   C
ATOM    570  O   GLN 6  74       4.155 -27.261  16.667  0.00  0.00      C1   O
ATOM    571  CB  GLN 6  74       2.230 -25.443  18.757  0.00  0.00      C1   C
ATOM    572  CG  GLN 6  74       1.567 -24.112  19.248  0.00  0.00      C1   C
ATOM    573  CD  GLN 6  74       0.973 -24.303  20.613  0.00  0.00      C1   C
ATOM    574  NE2 GLN 6  74       0.918 -23.187  21.289  0.00  0.00      C1   N
ATOM    575  OE1 GLN 6  74       0.589 -25.349  21.078  0.00  0.00      C1   O
ATOM    576  N   LEU 6  75       5.152 -25.491  17.484  0.00  0.00      C1   N
ATOM    577  CA  LEU 6  75       6.434 -25.815  16.933  0.00  0.00      C1   C
ATOM    578  C   LEU 6  75       7.484 -26.030  18.119  0.00  0.00      C1   C
ATOM    579  O   LEU 6  75       7.836 -25.102  18.794  0.00  0.00      C1   O
ATOM    580  CB  LEU 6  75       6.950 -24.669  15.988  0.00  0.00      C1   C
ATOM    581  CG  LEU 6  75       6.154 -24.550  14.685  0.00  0.00      C1   C
ATOM    582  CD1 LEU 6  75       6.701 -23.436  13.840  0.00  0.00      C1   C
ATOM    583  CD2 LEU 6  75       6.436 -25.836  13.818  0.00  0.00      C1   C
ATOM    584  N   ARG 6  76       7.984 -27.283  18.301  0.00  0.00      C1   N
ATOM    585  CA  ARG 6  76       8.917 -27.692  19.338  0.00  0.00      C1   C
ATOM    586  C   ARG 6  76      10.208 -26.891  19.332  0.00  0.00      C1   C
ATOM    587  O   ARG 6  76      11.017 -26.893  18.343  0.00  0.00      C1   O
ATOM    588  CB  ARG 6  76       9.270 -29.185  19.150  0.00  0.00      C1   C
ATOM    589  CG  ARG 6  76      10.178 -29.679  20.238  0.00  0.00      C1   C
ATOM    590  CD  ARG 6  76      10.246 -31.246  20.130  0.00  0.00      C1   C
ATOM    591  NE  ARG 6  76       8.988 -31.977  20.436  0.00  0.00      C1   N
ATOM    592  CZ  ARG 6  76       8.656 -33.180  19.940  0.00  0.00      C1   C
ATOM    593  NH1 ARG 6  76       9.405 -33.872  19.104  0.00  0.00      C1   N
ATOM    594  NH2 ARG 6  76       7.417 -33.612  20.101  0.00  0.00      C1   N
ATOM    595  N   VAL 6  77      10.534 -26.160  20.402  0.00  0.00      C1   N
ATOM    596  CA  VAL 6  77      11.725 -25.331  20.485  0.00  0.00      C1   C
ATOM    597  C   VAL 6  77      12.926 -26.252  20.887  0.00  0.00      C1   C
ATOM    598  O   VAL 6  77      12.964 -26.745  21.991  0.00  0.00      C1   O
ATOM    599  CB  VAL 6  77      11.567 -24.076  21.386  0.00  0.00      C1   C
ATOM    600  CG1 VAL 6  77      12.873 -23.401  21.613  0.00  0.00      C1   C
ATOM    601  CG2 VAL 6  77      10.570 -23.095  20.968  0.00  0.00      C1   C
ATOM    602  N   ILE 6  78      13.752 -26.524  19.895  0.00  0.00      C1   N
ATOM    603  CA  ILE 6  78      14.908 -27.461  19.982  0.00  0.00      C1   C
ATOM    604  C   ILE 6  78      16.150 -26.770  20.549  0.00  0.00      C1   C
ATOM    605  O   ILE 6  78      16.934 -27.424  21.150  0.00  0.00      C1   O
ATOM    606  CB  ILE 6  78      15.084 -28.321  18.767  0.00  0.00      C1   C
ATOM    607  CG1 ILE 6  78      15.287 -27.597  17.411  0.00  0.00      C1   C
ATOM    608  CG2 ILE 6  78      13.841 -29.271  18.798  0.00  0.00      C1   C
ATOM    609  CD1 ILE 6  78      15.373 -28.423  16.140  0.00  0.00      C1   C
ATOM    610  N   GLY 6  79      16.255 -25.454  20.407  0.00  0.00      C1   N
ATOM    611  CA  GLY 6  79      17.290 -24.561  20.932  0.00  0.00      C1   C
ATOM    612  C   GLY 6  79      17.073 -23.092  20.516  0.00  0.00      C1   C
ATOM    613  O   GLY 6  79      16.048 -22.709  20.012  0.00  0.00      C1   O
ATOM    614  N   HIS 6  80      17.897 -22.229  21.052  0.00  0.00      C1   N
ATOM    615  CA  HIS 6  80      17.890 -20.746  21.063  0.00  0.00      C1   C
ATOM    616  C   HIS 6  80      19.336 -20.168  20.982  0.00  0.00      C1   C
ATOM    617  O   HIS 6  80      20.367 -20.788  21.410  0.00  0.00      C1   O
ATOM    618  CB  HIS 6  80      17.102 -20.421  22.338  0.00  0.00      C1   C
ATOM    619  CG  HIS 6  80      17.687 -20.867  23.704  0.00  0.00      C1   C
ATOM    620  ND1 HIS 6  80      17.451 -21.969  24.424  0.00  0.00      C1   N
ATOM    621  CD2 HIS 6  80      18.479 -20.058  24.448  0.00  0.00      C1   C
ATOM    622  CE1 HIS 6  80      18.020 -21.902  25.583  0.00  0.00      C1   C
ATOM    623  NE2 HIS 6  80      18.756 -20.715  25.636  0.00  0.00      C1   N
ATOM    624  N   SER 6  81      19.479 -18.955  20.514  0.00  0.00      C1   N
ATOM    625  CA  SER 6  81      20.756 -18.205  20.445  0.00  0.00      C1   C
ATOM    626  C   SER 6  81      20.401 -16.716  20.133  0.00  0.00      C1   C
ATOM    627  O   SER 6  81      19.259 -16.308  19.929  0.00  0.00      C1   O
ATOM    628  CB  SER 6  81      21.666 -18.764  19.288  0.00  0.00      C1   C
ATOM    629  OG  SER 6  81      21.208 -18.271  18.030  0.00  0.00      C1   O
ATOM    630  N   MET 6  82      21.460 -15.827  20.075  0.00  0.00      C1   N
ATOM    631  CA  MET 6  82      21.167 -14.371  19.930  0.00  0.00      C1   C
ATOM    632  C   MET 6  82      22.209 -13.642  18.994  0.00  0.00      C1   C
ATOM    633  O   MET 6  82      23.409 -13.693  19.311  0.00  0.00      C1   O
ATOM    634  CB  MET 6  82      21.052 -13.801  21.374  0.00  0.00      C1   C
ATOM    635  CG  MET 6  82      20.428 -12.423  21.598  0.00  0.00      C1   C
ATOM    636  SD  MET 6  82      20.347 -11.791  23.351  0.00  0.00      C1   S
ATOM    637  CE  MET 6  82      22.108 -11.635  23.670  0.00  0.00      C1   C
ATOM    638  N   GLN 6  83      21.797 -13.071  17.856  0.00  0.00      C1   N
ATOM    639  CA  GLN 6  83      22.674 -12.251  17.061  0.00  0.00      C1   C
ATOM    640  C   GLN 6  83      22.420 -10.795  17.388  0.00  0.00      C1   C
ATOM    641  O   GLN 6  83      21.421 -10.196  16.966  0.00  0.00      C1   O
ATOM    642  CB  GLN 6  83      22.590 -12.530  15.597  0.00  0.00      C1   C
ATOM    643  CG  GLN 6  83      23.056 -13.992  15.301  0.00  0.00      C1   C
ATOM    644  CD  GLN 6  83      24.524 -14.288  15.655  0.00  0.00      C1   C
ATOM    645  OE1 GLN 6  83      24.774 -15.045  16.590  0.00  0.00      C1   O
ATOM    646  NE2 GLN 6  83      25.569 -13.734  15.046  0.00  0.00      C1   N
ATOM    647  N   ASN 6  84      23.384 -10.276  18.171  0.00  0.00      C1   N
ATOM    648  CA  ASN 6  84      23.295  -8.958  18.763  0.00  0.00      C1   C
ATOM    649  C   ASN 6  84      21.893  -8.600  19.374  0.00  0.00      C1   C
ATOM    650  O   ASN 6  84      21.678  -9.086  20.496  0.00  0.00      C1   O
ATOM    651  CB  ASN 6  84      23.751  -7.912  17.769  0.00  0.00      C1   C
ATOM    652  CG  ASN 6  84      23.845  -6.565  18.357  0.00  0.00      C1   C
ATOM    653  OD1 ASN 6  84      23.947  -6.384  19.581  0.00  0.00      C1   O
ATOM    654  ND2 ASN 6  84      23.683  -5.486  17.618  0.00  0.00      C1   N
ATOM    655  N   CYS 6  85      20.984  -7.854  18.670  0.00  0.00      C1   N
ATOM    656  CA  CYS 6  85      19.600  -7.598  19.092  0.00  0.00      C1   C
ATOM    657  C   CYS 6  85      18.497  -8.588  18.525  0.00  0.00      C1   C
ATOM    658  O   CYS 6  85      17.278  -8.431  18.877  0.00  0.00      C1   O
ATOM    659  CB  CYS 6  85      19.234  -6.131  18.823  0.00  0.00      C1   C
ATOM    660  SG  CYS 6  85      20.540  -5.104  19.485  0.00  0.00      C1   S
ATOM    661  N   VAL 6  86      18.842  -9.546  17.679  0.00  0.00      C1   N
ATOM    662  CA  VAL 6  86      17.904 -10.520  17.106  0.00  0.00      C1   C
ATOM    663  C   VAL 6  86      17.896 -11.886  17.981  0.00  0.00      C1   C
ATOM    664  O   VAL 6  86      18.928 -12.632  18.063  0.00  0.00      C1   O
ATOM    665  CB  VAL 6  86      17.807 -10.462  15.563  0.00  0.00      C1   C
ATOM    666  CG1 VAL 6  86      18.020 -11.886  14.959  0.00  0.00      C1   C
ATOM    667  CG2 VAL 6  86      16.417 -10.004  15.252  0.00  0.00      C1   C
ATOM    668  N   LEU 6  87      16.764 -12.279  18.502  0.00  0.00      C1   N
ATOM    669  CA  LEU 6  87      16.682 -13.600  19.078  0.00  0.00      C1   C
ATOM    670  C   LEU 6  87      16.430 -14.581  17.977  0.00  0.00      C1   C
ATOM    671  O   LEU 6  87      15.520 -14.413  17.148  0.00  0.00      C1   O
ATOM    672  CB  LEU 6  87      15.568 -13.666  20.119  0.00  0.00      C1   C
ATOM    673  CG  LEU 6  87      16.160 -13.278  21.470  0.00  0.00      C1   C
ATOM    674  CD1 LEU 6  87      15.033 -13.103  22.450  0.00  0.00      C1   C
ATOM    675  CD2 LEU 6  87      17.213 -14.332  21.902  0.00  0.00      C1   C
ATOM    676  N   LYS 6  88      17.120 -15.666  18.132  0.00  0.00      C1   N
ATOM    677  CA  LYS 6  88      16.783 -16.798  17.315  0.00  0.00      C1   C
ATOM    678  C   LYS 6  88      16.180 -18.034  18.126  0.00  0.00      C1   C
ATOM    679  O   LYS 6  88      16.859 -18.570  19.051  0.00  0.00      C1   O
ATOM    680  CB  LYS 6  88      18.074 -17.148  16.542  0.00  0.00      C1   C
ATOM    681  CG  LYS 6  88      18.559 -16.089  15.522  0.00  0.00      C1   C
ATOM    682  CD  LYS 6  88      19.653 -16.540  14.557  0.00  0.00      C1   C
ATOM    683  CE  LYS 6  88      20.834 -17.320  15.180  0.00  0.00      C1   C
ATOM    684  NZ  LYS 6  88      21.669 -18.039  14.246  0.00  0.00      C1   N
ATOM    685  N   LEU 6  89      15.009 -18.589  17.741  0.00  0.00      C1   N
ATOM    686  CA  LEU 6  89      14.561 -19.900  18.140  0.00  0.00      C1   C
ATOM    687  C   LEU 6  89      14.866 -20.852  17.016  0.00  0.00      C1   C
ATOM    688  O   LEU 6  89      14.327 -20.640  15.923  0.00  0.00      C1   O
ATOM    689  CB  LEU 6  89      13.072 -19.812  18.552  0.00  0.00      C1   C
ATOM    690  CG  LEU 6  89      12.873 -18.821  19.697  0.00  0.00      C1   C
ATOM    691  CD1 LEU 6  89      11.380 -18.640  19.979  0.00  0.00      C1   C
ATOM    692  CD2 LEU 6  89      13.530 -19.337  20.983  0.00  0.00      C1   C
ATOM    693  N   LYS 6  90      15.659 -21.923  17.252  0.00  0.00      C1   N
ATOM    694  CA  LYS 6  90      15.642 -23.008  16.332  0.00  0.00      C1   C
ATOM    695  C   LYS 6  90      14.487 -23.992  16.748  0.00  0.00      C1   C
ATOM    696  O   LYS 6  90      14.409 -24.474  17.905  0.00  0.00      C1   O
ATOM    697  CB  LYS 6  90      16.921 -23.836  16.288  0.00  0.00      C1   C
ATOM    698  CG  LYS 6  90      16.872 -24.870  15.172  0.00  0.00      C1   C
ATOM    699  CD  LYS 6  90      18.158 -25.426  14.525  0.00  0.00      C1   C
ATOM    700  CE  LYS 6  90      17.774 -26.611  13.637  0.00  0.00      C1   C
ATOM    701  NZ  LYS 6  90      18.740 -26.787  12.545  0.00  0.00      C1   N
ATOM    702  N   VAL 6  91      13.638 -24.329  15.763  0.00  0.00      C1   N
ATOM    703  CA  VAL 6  91      12.487 -25.199  15.982  0.00  0.00      C1   C
ATOM    704  C   VAL 6  91      12.602 -26.476  15.094  0.00  0.00      C1   C
ATOM    705  O   VAL 6  91      13.249 -26.450  14.033  0.00  0.00      C1   O
ATOM    706  CB  VAL 6  91      11.081 -24.488  15.867  0.00  0.00      C1   C
ATOM    707  CG1 VAL 6  91      11.068 -23.253  16.841  0.00  0.00      C1   C
ATOM    708  CG2 VAL 6  91      10.871 -23.936  14.447  0.00  0.00      C1   C
ATOM    709  N   ASP 6  92      11.924 -27.542  15.496  0.00  0.00      C1   N
ATOM    710  CA  ASP 6  92      11.971 -28.884  14.866  0.00  0.00      C1   C
ATOM    711  C   ASP 6  92      11.386 -29.127  13.418  0.00  0.00      C1   C
ATOM    712  O   ASP 6  92      11.140 -30.304  13.059  0.00  0.00      C1   O
ATOM    713  CB  ASP 6  92      11.313 -29.831  15.961  0.00  0.00      C1   C
ATOM    714  CG  ASP 6  92      11.796 -31.251  15.820  0.00  0.00      C1   C
ATOM    715  OD1 ASP 6  92      11.031 -32.182  16.149  0.00  0.00      C1   O
ATOM    716  OD2 ASP 6  92      12.979 -31.493  15.448  0.00  0.00      C1   O
ATOM    717  N   THR 6  93      11.207 -28.107  12.648  0.00  0.00      C1   N
ATOM    718  CA  THR 6  93      10.588 -28.161  11.329  0.00  0.00      C1   C
ATOM    719  C   THR 6  93      11.023 -26.865  10.718  0.00  0.00      C1   C
ATOM    720  O   THR 6  93      10.872 -25.802  11.267  0.00  0.00      C1   O
ATOM    721  CB  THR 6  93       9.054 -28.185  11.569  0.00  0.00      C1   C
ATOM    722  OG1 THR 6  93       8.729 -29.443  12.197  0.00  0.00      C1   O
ATOM    723  CG2 THR 6  93       8.205 -28.218  10.303  0.00  0.00      C1   C
ATOM    724  N   ALA 6  94      11.465 -26.977   9.473  0.00  0.00      C1   N
ATOM    725  CA  ALA 6  94      11.666 -25.870   8.572  0.00  0.00      C1   C
ATOM    726  C   ALA 6  94      10.369 -25.612   7.823  0.00  0.00      C1   C
ATOM    727  O   ALA 6  94       9.739 -26.488   7.288  0.00  0.00      C1   O
ATOM    728  CB  ALA 6  94      12.848 -26.119   7.636  0.00  0.00      C1   C
ATOM    729  N   ASN 6  95       9.899 -24.341   7.858  0.00  0.00      C1   N
ATOM    730  CA  ASN 6  95       8.762 -23.770   7.183  0.00  0.00      C1   C
ATOM    731  C   ASN 6  95       8.690 -24.283   5.711  0.00  0.00      C1   C
ATOM    732  O   ASN 6  95       9.403 -23.740   4.850  0.00  0.00      C1   O
ATOM    733  CB  ASN 6  95       8.887 -22.219   7.351  0.00  0.00      C1   C
ATOM    734  CG  ASN 6  95       7.524 -21.650   6.826  0.00  0.00      C1   C
ATOM    735  OD1 ASN 6  95       6.611 -22.341   6.459  0.00  0.00      C1   O
ATOM    736  ND2 ASN 6  95       7.371 -20.364   7.048  0.00  0.00      C1   N
ATOM    737  N   PRO 6  96       7.790 -25.217   5.372  0.00  0.00      C1   N
ATOM    738  CA  PRO 6  96       7.472 -25.601   4.018  0.00  0.00      C1   C
ATOM    739  C   PRO 6  96       6.729 -24.615   3.122  0.00  0.00      C1   C
ATOM    740  O   PRO 6  96       6.414 -24.947   1.942  0.00  0.00      C1   O
ATOM    741  CB  PRO 6  96       6.694 -26.881   4.189  0.00  0.00      C1   C
ATOM    742  CG  PRO 6  96       5.916 -26.600   5.440  0.00  0.00      C1   C
ATOM    743  CD  PRO 6  96       6.814 -25.765   6.242  0.00  0.00      C1   C
ATOM    744  N   LYS 6  97       6.413 -23.451   3.752  0.00  0.00      C1   N
ATOM    745  CA  LYS 6  97       5.949 -22.219   3.059  0.00  0.00      C1   C
ATOM    746  C   LYS 6  97       7.057 -21.173   2.754  0.00  0.00      C1   C
ATOM    747  O   LYS 6  97       6.690 -20.111   2.253  0.00  0.00      C1   O
ATOM    748  CB  LYS 6  97       4.756 -21.638   3.790  0.00  0.00      C1   C
ATOM    749  CG  LYS 6  97       3.858 -20.783   2.932  0.00  0.00      C1   C
ATOM    750  CD  LYS 6  97       2.757 -21.711   2.340  0.00  0.00      C1   C
ATOM    751  CE  LYS 6  97       1.808 -20.821   1.669  0.00  0.00      C1   C
ATOM    752  NZ  LYS 6  97       0.801 -21.485   0.797  0.00  0.00      C1   N
ATOM    753  N   THR 6  98       8.374 -21.439   2.915  0.00  0.00      C1   N
ATOM    754  CA  THR 6  98       9.601 -20.530   2.670  0.00  0.00      C1   C
ATOM    755  C   THR 6  98       9.821 -20.086   1.151  0.00  0.00      C1   C
ATOM    756  O   THR 6  98      10.158 -20.906   0.294  0.00  0.00      C1   O
ATOM    757  CB  THR 6  98      10.866 -21.012   3.339  0.00  0.00      C1   C
ATOM    758  OG1 THR 6  98      10.691 -21.286   4.655  0.00  0.00      C1   O
ATOM    759  CG2 THR 6  98      12.060 -20.062   3.301  0.00  0.00      C1   C
ATOM    760  N   PRO 6  99       9.583 -18.789   0.904  0.00  0.00      C1   N
ATOM    761  CA  PRO 6  99      10.039 -18.274  -0.359  0.00  0.00      C1   C
ATOM    762  C   PRO 6  99      11.545 -18.292  -0.456  0.00  0.00      C1   C
ATOM    763  O   PRO 6  99      12.324 -18.250   0.488  0.00  0.00      C1   O
ATOM    764  CB  PRO 6  99       9.430 -16.868  -0.439  0.00  0.00      C1   C
ATOM    765  CG  PRO 6  99       9.584 -16.473   1.033  0.00  0.00      C1   C
ATOM    766  CD  PRO 6  99       9.351 -17.762   1.843  0.00  0.00      C1   C
ATOM    767  N   LYS 6 100      11.919 -18.231  -1.760  0.00  0.00      C1   N
ATOM    768  CA  LYS 6 100      13.204 -17.686  -2.254  0.00  0.00      C1   C
ATOM    769  C   LYS 6 100      13.618 -16.412  -1.385  0.00  0.00      C1   C
ATOM    770  O   LYS 6 100      12.868 -15.443  -1.483  0.00  0.00      C1   O
ATOM    771  CB  LYS 6 100      13.138 -17.458  -3.781  0.00  0.00      C1   C
ATOM    772  CG  LYS 6 100      13.669 -18.630  -4.736  0.00  0.00      C1   C
ATOM    773  CD  LYS 6 100      13.495 -18.342  -6.243  0.00  0.00      C1   C
ATOM    774  CE  LYS 6 100      13.632 -19.681  -6.867  0.00  0.00      C1   C
ATOM    775  NZ  LYS 6 100      14.194 -19.546  -8.244  0.00  0.00      C1   N
ATOM    776  N   TYR 6 101      14.775 -16.391  -0.726  0.00  0.00      C1   N
ATOM    777  CA  TYR 6 101      15.041 -15.335   0.239  0.00  0.00      C1   C
ATOM    778  C   TYR 6 101      16.528 -14.982   0.387  0.00  0.00      C1   C
ATOM    779  O   TYR 6 101      17.419 -15.777   0.574  0.00  0.00      C1   O
ATOM    780  CB  TYR 6 101      14.377 -15.555   1.600  0.00  0.00      C1   C
ATOM    781  CG  TYR 6 101      15.054 -16.509   2.620  0.00  0.00      C1   C
ATOM    782  CD1 TYR 6 101      14.893 -17.866   2.353  0.00  0.00      C1   C
ATOM    783  CD2 TYR 6 101      15.826 -16.045   3.694  0.00  0.00      C1   C
ATOM    784  CE1 TYR 6 101      15.559 -18.828   3.067  0.00  0.00      C1   C
ATOM    785  CE2 TYR 6 101      16.472 -17.023   4.445  0.00  0.00      C1   C
ATOM    786  CZ  TYR 6 101      16.339 -18.404   4.168  0.00  0.00      C1   C
ATOM    787  OH  TYR 6 101      16.899 -19.325   5.020  0.00  0.00      C1   O
ATOM    788  N   LYS 6 102      16.752 -13.686   0.383  0.00  0.00      C1   N
ATOM    789  CA  LYS 6 102      18.036 -13.022   0.659  0.00  0.00      C1   C
ATOM    790  C   LYS 6 102      17.851 -12.089   1.900  0.00  0.00      C1   C
ATOM    791  O   LYS 6 102      16.723 -11.600   2.147  0.00  0.00      C1   O
ATOM    792  CB  LYS 6 102      18.362 -12.288  -0.626  0.00  0.00      C1   C
ATOM    793  CG  LYS 6 102      19.714 -11.543  -0.606  0.00  0.00      C1   C
ATOM    794  CD  LYS 6 102      20.203 -11.317  -2.054  0.00  0.00      C1   C
ATOM    795  CE  LYS 6 102      21.428 -10.365  -2.015  0.00  0.00      C1   C
ATOM    796  NZ  LYS 6 102      22.093 -10.184  -3.230  0.00  0.00      C1   N
ATOM    797  N   PHE 6 103      18.929 -11.747   2.552  0.00  0.00      C1   N
ATOM    798  CA  PHE 6 103      18.933 -10.824   3.710  0.00  0.00      C1   C
ATOM    799  C   PHE 6 103      19.806  -9.656   3.349  0.00  0.00      C1   C
ATOM    800  O   PHE 6 103      21.015  -9.813   3.035  0.00  0.00      C1   O
ATOM    801  CB  PHE 6 103      19.517 -11.358   5.040  0.00  0.00      C1   C
ATOM    802  CG  PHE 6 103      18.731 -12.323   5.878  0.00  0.00      C1   C
ATOM    803  CD1 PHE 6 103      17.541 -12.855   5.366  0.00  0.00      C1   C
ATOM    804  CD2 PHE 6 103      19.249 -12.757   7.158  0.00  0.00      C1   C
ATOM    805  CE1 PHE 6 103      16.744 -13.733   6.168  0.00  0.00      C1   C
ATOM    806  CE2 PHE 6 103      18.522 -13.725   7.913  0.00  0.00      C1   C
ATOM    807  CZ  PHE 6 103      17.316 -14.127   7.386  0.00  0.00      C1   C
ATOM    808  N   VAL 6 104      19.302  -8.486   3.453  0.00  0.00      C1   N
ATOM    809  CA  VAL 6 104      19.839  -7.266   2.944  0.00  0.00      C1   C
ATOM    810  C   VAL 6 104      19.971  -6.171   4.060  0.00  0.00      C1   C
ATOM    811  O   VAL 6 104      19.228  -6.059   5.001  0.00  0.00      C1   O
ATOM    812  CB  VAL 6 104      19.151  -6.726   1.688  0.00  0.00      C1   C
ATOM    813  CG1 VAL 6 104      19.045  -7.707   0.529  0.00  0.00      C1   C
ATOM    814  CG2 VAL 6 104      17.711  -6.254   2.043  0.00  0.00      C1   C
ATOM    815  N   ARG 6 105      20.845  -5.218   3.820  0.00  0.00      C1   N
ATOM    816  CA  ARG 6 105      20.855  -3.847   4.429  0.00  0.00      C1   C
ATOM    817  C   ARG 6 105      20.579  -2.803   3.286  0.00  0.00      C1   C
ATOM    818  O   ARG 6 105      21.089  -2.961   2.118  0.00  0.00      C1   O
ATOM    819  CB  ARG 6 105      22.170  -3.504   5.098  0.00  0.00      C1   C
ATOM    820  CG  ARG 6 105      22.140  -4.126   6.500  0.00  0.00      C1   C
ATOM    821  CD  ARG 6 105      23.332  -3.608   7.343  0.00  0.00      C1   C
ATOM    822  NE  ARG 6 105      23.172  -2.240   7.984  0.00  0.00      C1   N
ATOM    823  CZ  ARG 6 105      22.641  -2.169   9.207  0.00  0.00      C1   C
ATOM    824  NH1 ARG 6 105      21.945  -3.085   9.822  0.00  0.00      C1   N
ATOM    825  NH2 ARG 6 105      22.813  -1.013   9.822  0.00  0.00      C1   N
ATOM    826  N   ILE 6 106      19.698  -1.887   3.725  0.00  0.00      C1   N
ATOM    827  CA  ILE 6 106      19.161  -0.852   2.821  0.00  0.00      C1   C
ATOM    828  C   ILE 6 106      19.917   0.471   3.135  0.00  0.00      C1   C
ATOM    829  O   ILE 6 106      20.009   0.872   4.322  0.00  0.00      C1   O
ATOM    830  CB  ILE 6 106      17.664  -0.681   2.935  0.00  0.00      C1   C
ATOM    831  CG1 ILE 6 106      17.134  -0.644   4.421  0.00  0.00      C1   C
ATOM    832  CG2 ILE 6 106      16.979  -1.734   2.052  0.00  0.00      C1   C
ATOM    833  CD1 ILE 6 106      15.612  -0.485   4.399  0.00  0.00      C1   C
ATOM    834  N   GLN 6 107      20.518   1.125   2.155  0.00  0.00      C1   N
ATOM    835  CA  GLN 6 107      21.080   2.503   2.285  0.00  0.00      C1   C
ATOM    836  C   GLN 6 107      19.950   3.640   2.217  0.00  0.00      C1   C
ATOM    837  O   GLN 6 107      18.857   3.337   1.843  0.00  0.00      C1   O
ATOM    838  CB  GLN 6 107      22.078   2.780   1.183  0.00  0.00      C1   C
ATOM    839  CG  GLN 6 107      21.687   2.906  -0.258  0.00  0.00      C1   C
ATOM    840  CD  GLN 6 107      22.569   3.707  -1.188  0.00  0.00      C1   C
ATOM    841  OE1 GLN 6 107      23.750   3.650  -1.002  0.00  0.00      C1   O
ATOM    842  NE2 GLN 6 107      22.139   4.296  -2.307  0.00  0.00      C1   N
ATOM    843  N   PRO 6 108      20.279   4.886   2.502  0.00  0.00      C1   N
ATOM    844  CA  PRO 6 108      19.362   6.055   2.311  0.00  0.00      C1   C
ATOM    845  C   PRO 6 108      18.802   6.244   0.841  0.00  0.00      C1   C
ATOM    846  O   PRO 6 108      19.359   5.802  -0.204  0.00  0.00      C1   O
ATOM    847  CB  PRO 6 108      20.166   7.311   2.712  0.00  0.00      C1   C
ATOM    848  CG  PRO 6 108      21.231   6.790   3.699  0.00  0.00      C1   C
ATOM    849  CD  PRO 6 108      21.546   5.463   3.099  0.00  0.00      C1   C
ATOM    850  N   GLY 6 109      17.683   6.864   0.804  0.00  0.00      C1   N
ATOM    851  CA  GLY 6 109      16.865   6.898  -0.373  0.00  0.00      C1   C
ATOM    852  C   GLY 6 109      16.002   5.730  -0.744  0.00  0.00      C1   C
ATOM    853  O   GLY 6 109      14.930   5.978  -1.309  0.00  0.00      C1   O
ATOM    854  N   GLN 6 110      16.470   4.490  -0.584  0.00  0.00      C1   N
ATOM    855  CA  GLN 6 110      15.864   3.251  -1.050  0.00  0.00      C1   C
ATOM    856  C   GLN 6 110      14.502   2.992  -0.454  0.00  0.00      C1   C
ATOM    857  O   GLN 6 110      14.126   3.271   0.662  0.00  0.00      C1   O
ATOM    858  CB  GLN 6 110      16.722   2.045  -0.719  0.00  0.00      C1   C
ATOM    859  CG  GLN 6 110      18.092   1.964  -1.419  0.00  0.00      C1   C
ATOM    860  CD  GLN 6 110      18.749   0.619  -1.318  0.00  0.00      C1   C
ATOM    861  OE1 GLN 6 110      19.594   0.474  -0.436  0.00  0.00      C1   O
ATOM    862  NE2 GLN 6 110      18.404  -0.289  -2.258  0.00  0.00      C1   N
ATOM    863  N   THR 6 111      13.664   2.326  -1.247  0.00  0.00      C1   N
ATOM    864  CA  THR 6 111      12.350   1.875  -0.847  0.00  0.00      C1   C
ATOM    865  C   THR 6 111      12.364   0.573  -0.227  0.00  0.00      C1   C
ATOM    866  O   THR 6 111      13.232  -0.240  -0.524  0.00  0.00      C1   O
ATOM    867  CB  THR 6 111      11.232   2.250  -1.902  0.00  0.00      C1   C
ATOM    868  OG1 THR 6 111      11.666   1.633  -3.123  0.00  0.00      C1   O
ATOM    869  CG2 THR 6 111      10.997   3.728  -2.042  0.00  0.00      C1   C
ATOM    870  N   PHE 6 112      11.350   0.296   0.576  0.00  0.00      C1   N
ATOM    871  CA  PHE 6 112      10.959  -1.067   0.953  0.00  0.00      C1   C
ATOM    872  C   PHE 6 112       9.435  -1.104   1.196  0.00  0.00      C1   C
ATOM    873  O   PHE 6 112       8.886  -0.067   1.511  0.00  0.00      C1   O
ATOM    874  CB  PHE 6 112      11.800  -1.625   2.101  0.00  0.00      C1   C
ATOM    875  CG  PHE 6 112      11.643  -0.967   3.444  0.00  0.00      C1   C
ATOM    876  CD1 PHE 6 112      11.145  -1.619   4.581  0.00  0.00      C1   C
ATOM    877  CD2 PHE 6 112      12.179   0.355   3.621  0.00  0.00      C1   C
ATOM    878  CE1 PHE 6 112      11.157  -1.053   5.876  0.00  0.00      C1   C
ATOM    879  CE2 PHE 6 112      12.105   0.989   4.855  0.00  0.00      C1   C
ATOM    880  CZ  PHE 6 112      11.696   0.226   6.002  0.00  0.00      C1   C
ATOM    881  N   SER 6 113       8.788  -2.296   1.048  0.00  0.00      C1   N
ATOM    882  CA  SER 6 113       7.518  -2.491   1.658  0.00  0.00      C1   C
ATOM    883  C   SER 6 113       7.585  -3.089   3.071  0.00  0.00      C1   C
ATOM    884  O   SER 6 113       8.642  -3.561   3.560  0.00  0.00      C1   O
ATOM    885  CB  SER 6 113       6.681  -3.437   0.745  0.00  0.00      C1   C
ATOM    886  OG  SER 6 113       6.362  -2.929  -0.499  0.00  0.00      C1   O
ATOM    887  N   VAL 6 114       6.505  -2.839   3.875  0.00  0.00      C1   N
ATOM    888  CA  VAL 6 114       6.392  -3.236   5.245  0.00  0.00      C1   C
ATOM    889  C   VAL 6 114       5.141  -4.049   5.424  0.00  0.00      C1   C
ATOM    890  O   VAL 6 114       4.041  -3.550   5.225  0.00  0.00      C1   O
ATOM    891  CB  VAL 6 114       6.328  -2.069   6.265  0.00  0.00      C1   C
ATOM    892  CG1 VAL 6 114       6.680  -2.651   7.638  0.00  0.00      C1   C
ATOM    893  CG2 VAL 6 114       7.243  -0.916   5.924  0.00  0.00      C1   C
ATOM    894  N   LEU 6 115       5.377  -5.342   5.825  0.00  0.00      C1   N
ATOM    895  CA  LEU 6 115       4.199  -6.202   6.218  0.00  0.00      C1   C
ATOM    896  C   LEU 6 115       3.932  -6.064   7.777  0.00  0.00      C1   C
ATOM    897  O   LEU 6 115       4.707  -6.588   8.609  0.00  0.00      C1   O
ATOM    898  CB  LEU 6 115       4.439  -7.670   5.825  0.00  0.00      C1   C
ATOM    899  CG  LEU 6 115       3.220  -8.585   5.941  0.00  0.00      C1   C
ATOM    900  CD1 LEU 6 115       2.880  -9.067   7.332  0.00  0.00      C1   C
ATOM    901  CD2 LEU 6 115       1.971  -8.011   5.300  0.00  0.00      C1   C
ATOM    902  N   ALA 6 116       3.004  -5.167   8.132  0.00  0.00      C1   N
ATOM    903  CA  ALA 6 116       2.616  -5.005   9.519  0.00  0.00      C1   C
ATOM    904  C   ALA 6 116       1.909  -6.226  10.113  0.00  0.00      C1   C
ATOM    905  O   ALA 6 116       1.069  -6.774   9.419  0.00  0.00      C1   O
ATOM    906  CB  ALA 6 116       1.857  -3.718   9.671  0.00  0.00      C1   C
ATOM    907  N   CYS 6 117       2.172  -6.686  11.369  0.00  0.00      C1   N
ATOM    908  CA  CYS 6 117       1.815  -7.937  11.969  0.00  0.00      C1   C
ATOM    909  C   CYS 6 117       1.648  -7.780  13.463  0.00  0.00      C1   C
ATOM    910  O   CYS 6 117       2.638  -7.524  14.203  0.00  0.00      C1   O
ATOM    911  CB  CYS 6 117       2.960  -8.933  11.716  0.00  0.00      C1   C
ATOM    912  SG  CYS 6 117       2.318 -10.603  11.704  0.00  0.00      C1   S
ATOM    913  N   TYR 6 118       0.495  -8.028  13.941  0.00  0.00      C1   N
ATOM    914  CA  TYR 6 118       0.266  -7.960  15.377  0.00  0.00      C1   C
ATOM    915  C   TYR 6 118       0.359  -9.399  15.862  0.00  0.00      C1   C
ATOM    916  O   TYR 6 118      -0.480 -10.240  15.551  0.00  0.00      C1   O
ATOM    917  CB  TYR 6 118      -1.131  -7.385  15.591  0.00  0.00      C1   C
ATOM    918  CG  TYR 6 118      -1.262  -6.042  14.868  0.00  0.00      C1   C
ATOM    919  CD1 TYR 6 118      -2.513  -5.876  14.288  0.00  0.00      C1   C
ATOM    920  CD2 TYR 6 118      -0.271  -5.039  14.773  0.00  0.00      C1   C
ATOM    921  CE1 TYR 6 118      -2.793  -4.670  13.629  0.00  0.00      C1   C
ATOM    922  CE2 TYR 6 118      -0.420  -3.964  13.890  0.00  0.00      C1   C
ATOM    923  CZ  TYR 6 118      -1.684  -3.810  13.338  0.00  0.00      C1   C
ATOM    924  OH  TYR 6 118      -1.882  -2.724  12.558  0.00  0.00      C1   O
ATOM    925  N   ASN 6 119       1.460  -9.678  16.590  0.00  0.00      C1   N
ATOM    926  CA  ASN 6 119       1.640 -10.946  17.308  0.00  0.00      C1   C
ATOM    927  C   ASN 6 119       1.321 -12.135  16.294  0.00  0.00      C1   C
ATOM    928  O   ASN 6 119       0.450 -12.979  16.545  0.00  0.00      C1   O
ATOM    929  CB  ASN 6 119       0.801 -10.932  18.625  0.00  0.00      C1   C
ATOM    930  CG  ASN 6 119       1.197  -9.918  19.740  0.00  0.00      C1   C
ATOM    931  ND2 ASN 6 119       0.530  -9.811  20.836  0.00  0.00      C1   N
ATOM    932  OD1 ASN 6 119       2.121  -9.121  19.516  0.00  0.00      C1   O
ATOM    933  N   GLY 6 120       2.090 -12.296  15.221  0.00  0.00      C1   N
ATOM    934  CA  GLY 6 120       1.960 -13.374  14.191  0.00  0.00      C1   C
ATOM    935  C   GLY 6 120       0.671 -13.381  13.266  0.00  0.00      C1   C
ATOM    936  O   GLY 6 120       0.454 -14.363  12.620  0.00  0.00      C1   O
ATOM    937  N   SER 6 121      -0.159 -12.283  13.224  0.00  0.00      C1   N
ATOM    938  CA  SER 6 121      -1.280 -12.081  12.293  0.00  0.00      C1   C
ATOM    939  C   SER 6 121      -1.040 -10.900  11.442  0.00  0.00      C1   C
ATOM    940  O   SER 6 121      -0.792  -9.768  11.899  0.00  0.00      C1   O
ATOM    941  CB  SER 6 121      -2.611 -12.059  12.982  0.00  0.00      C1   C
ATOM    942  OG  SER 6 121      -3.732 -12.026  12.193  0.00  0.00      C1   O
ATOM    943  N   PRO 6 122      -0.956 -11.090  10.093  0.00  0.00      C1   N
ATOM    944  CA  PRO 6 122      -0.684 -10.025   9.182  0.00  0.00      C1   C
ATOM    945  C   PRO 6 122      -1.811  -8.994   9.142  0.00  0.00      C1   C
ATOM    946  O   PRO 6 122      -2.983  -9.332   8.842  0.00  0.00      C1   O
ATOM    947  CB  PRO 6 122      -0.398 -10.622   7.846  0.00  0.00      C1   C
ATOM    948  CG  PRO 6 122      -1.309 -11.838   7.807  0.00  0.00      C1   C
ATOM    949  CD  PRO 6 122      -1.250 -12.318   9.324  0.00  0.00      C1   C
ATOM    950  N   SER 6 123      -1.536  -7.725   9.526  0.00  0.00      C1   N
ATOM    951  CA  SER 6 123      -2.530  -6.676   9.498  0.00  0.00      C1   C
ATOM    952  C   SER 6 123      -2.514  -5.765   8.203  0.00  0.00      C1   C
ATOM    953  O   SER 6 123      -3.571  -5.260   7.909  0.00  0.00      C1   O
ATOM    954  CB  SER 6 123      -2.390  -5.810  10.776  0.00  0.00      C1   C
ATOM    955  OG  SER 6 123      -1.262  -5.044  10.653  0.00  0.00      C1   O
ATOM    956  N   GLY 6 124      -1.354  -5.412   7.622  0.00  0.00      C1   N
ATOM    957  CA  GLY 6 124      -1.305  -4.262   6.678  0.00  0.00      C1   C
ATOM    958  C   GLY 6 124      -0.021  -4.258   5.812  0.00  0.00      C1   C
ATOM    959  O   GLY 6 124       1.015  -4.846   6.229  0.00  0.00      C1   O
ATOM    960  N   VAL 6 125      -0.046  -3.669   4.628  0.00  0.00      C1   N
ATOM    961  CA  VAL 6 125       1.125  -3.575   3.750  0.00  0.00      C1   C
ATOM    962  C   VAL 6 125       1.222  -2.209   3.131  0.00  0.00      C1   C
ATOM    963  O   VAL 6 125       0.285  -1.849   2.472  0.00  0.00      C1   O
ATOM    964  CB  VAL 6 125       1.196  -4.770   2.725  0.00  0.00      C1   C
ATOM    965  CG1 VAL 6 125       0.232  -4.802   1.481  0.00  0.00      C1   C
ATOM    966  CG2 VAL 6 125       2.638  -4.789   2.112  0.00  0.00      C1   C
ATOM    967  N   TYR 6 126       2.345  -1.494   3.314  0.00  0.00      C1   N
ATOM    968  CA  TYR 6 126       2.597  -0.172   2.660  0.00  0.00      C1   C
ATOM    969  C   TYR 6 126       4.089  -0.094   2.215  0.00  0.00      C1   C
ATOM    970  O   TYR 6 126       4.872  -1.019   2.508  0.00  0.00      C1   O
ATOM    971  CB  TYR 6 126       2.311   0.976   3.602  0.00  0.00      C1   C
ATOM    972  CG  TYR 6 126       3.031   0.961   4.909  0.00  0.00      C1   C
ATOM    973  CD1 TYR 6 126       4.249   1.703   4.973  0.00  0.00      C1   C
ATOM    974  CD2 TYR 6 126       2.609   0.114   5.946  0.00  0.00      C1   C
ATOM    975  CE1 TYR 6 126       4.989   1.673   6.202  0.00  0.00      C1   C
ATOM    976  CE2 TYR 6 126       3.280   0.180   7.202  0.00  0.00      C1   C
ATOM    977  CZ  TYR 6 126       4.457   1.030   7.381  0.00  0.00      C1   C
ATOM    978  OH  TYR 6 126       5.130   1.159   8.548  0.00  0.00      C1   O
ATOM    979  N   GLN 6 127       4.407   0.979   1.477  0.00  0.00      C1   N
ATOM    980  CA  GLN 6 127       5.807   1.237   1.125  0.00  0.00      C1   C
ATOM    981  C   GLN 6 127       6.371   2.401   1.863  0.00  0.00      C1   C
ATOM    982  O   GLN 6 127       5.657   3.385   2.183  0.00  0.00      C1   O
ATOM    983  CB  GLN 6 127       6.057   1.205  -0.413  0.00  0.00      C1   C
ATOM    984  CG  GLN 6 127       5.369   2.172  -1.304  0.00  0.00      C1   C
ATOM    985  CD  GLN 6 127       6.061   3.524  -1.302  0.00  0.00      C1   C
ATOM    986  OE1 GLN 6 127       5.709   4.384  -0.472  0.00  0.00      C1   O
ATOM    987  NE2 GLN 6 127       7.057   3.711  -2.142  0.00  0.00      C1   N
ATOM    988  N   CYS 6 128       7.725   2.346   2.172  0.00  0.00      C1   N
ATOM    989  CA  CYS 6 128       8.497   3.428   2.846  0.00  0.00      C1   C
ATOM    990  C   CYS 6 128       9.839   3.721   2.130  0.00  0.00      C1   C
ATOM    991  O   CYS 6 128      10.237   2.936   1.275  0.00  0.00      C1   O
ATOM    992  CB  CYS 6 128       8.755   2.823   4.257  0.00  0.00      C1   C
ATOM    993  SG  CYS 6 128       9.110   4.209   5.413  0.00  0.00      C1   S
ATOM    994  N   ALA 6 129      10.557   4.808   2.497  0.00  0.00      C1   N
ATOM    995  CA  ALA 6 129      11.772   5.118   1.921  0.00  0.00      C1   C
ATOM    996  C   ALA 6 129      12.758   5.594   3.025  0.00  0.00      C1   C
ATOM    997  O   ALA 6 129      12.463   6.514   3.827  0.00  0.00      C1   O
ATOM    998  CB  ALA 6 129      11.413   6.357   0.990  0.00  0.00      C1   C
ATOM    999  N   MET 6 130      13.938   4.984   3.162  0.00  0.00      C1   N
ATOM   1000  CA  MET 6 130      14.899   5.449   4.242  0.00  0.00      C1   C
ATOM   1001  C   MET 6 130      15.389   6.913   4.011  0.00  0.00      C1   C
ATOM   1002  O   MET 6 130      16.131   7.120   3.100  0.00  0.00      C1   O
ATOM   1003  CB  MET 6 130      15.982   4.407   4.629  0.00  0.00      C1   C
ATOM   1004  CG  MET 6 130      15.467   3.260   5.451  0.00  0.00      C1   C
ATOM   1005  SD  MET 6 130      14.923   3.596   7.171  0.00  0.00      C1   S
ATOM   1006  CE  MET 6 130      14.650   1.887   7.708  0.00  0.00      C1   C
ATOM   1007  N   ARG 6 131      15.059   7.821   4.871  0.00  0.00      C1   N
ATOM   1008  CA  ARG 6 131      15.938   8.934   5.081  0.00  0.00      C1   C
ATOM   1009  C   ARG 6 131      17.137   8.503   5.928  0.00  0.00      C1   C
ATOM   1010  O   ARG 6 131      16.998   7.705   6.853  0.00  0.00      C1   O
ATOM   1011  CB  ARG 6 131      15.124  10.102   5.742  0.00  0.00      C1   C
ATOM   1012  CG  ARG 6 131      14.012  10.681   4.875  0.00  0.00      C1   C
ATOM   1013  CD  ARG 6 131      13.379  11.853   5.536  0.00  0.00      C1   C
ATOM   1014  NE  ARG 6 131      12.076  12.131   4.938  0.00  0.00      C1   N
ATOM   1015  CZ  ARG 6 131      11.908  12.605   3.723  0.00  0.00      C1   C
ATOM   1016  NH1 ARG 6 131      12.790  13.021   2.808  0.00  0.00      C1   N
ATOM   1017  NH2 ARG 6 131      10.671  12.694   3.308  0.00  0.00      C1   N
ATOM   1018  N   PRO 6 132      18.323   9.125   5.811  0.00  0.00      C1   N
ATOM   1019  CA  PRO 6 132      19.588   8.809   6.607  0.00  0.00      C1   C
ATOM   1020  C   PRO 6 132      19.387   8.822   8.100  0.00  0.00      C1   C
ATOM   1021  O   PRO 6 132      20.194   8.318   8.839  0.00  0.00      C1   O
ATOM   1022  CB  PRO 6 132      20.480  10.014   6.182  0.00  0.00      C1   C
ATOM   1023  CG  PRO 6 132      19.970  10.583   4.889  0.00  0.00      C1   C
ATOM   1024  CD  PRO 6 132      18.529  10.302   4.926  0.00  0.00      C1   C
ATOM   1025  N   ASN 6 133      18.439   9.507   8.652  0.00  0.00      C1   N
ATOM   1026  CA  ASN 6 133      18.094   9.433   9.988  0.00  0.00      C1   C
ATOM   1027  C   ASN 6 133      17.745   8.050  10.554  0.00  0.00      C1   C
ATOM   1028  O   ASN 6 133      17.860   7.848  11.779  0.00  0.00      C1   O
ATOM   1029  CB  ASN 6 133      17.052  10.565  10.284  0.00  0.00      C1   C
ATOM   1030  CG  ASN 6 133      15.584  10.244   9.776  0.00  0.00      C1   C
ATOM   1031  OD1 ASN 6 133      15.259   9.098   9.557  0.00  0.00      C1   O
ATOM   1032  ND2 ASN 6 133      14.727  11.199   9.620  0.00  0.00      C1   N
ATOM   1033  N   PHE 6 134      17.311   7.005   9.749  0.00  0.00      C1   N
ATOM   1034  CA  PHE 6 134      16.916   5.620  10.058  0.00  0.00      C1   C
ATOM   1035  C   PHE 6 134      15.597   5.378  10.939  0.00  0.00      C1   C
ATOM   1036  O   PHE 6 134      15.408   4.298  11.397  0.00  0.00      C1   O
ATOM   1037  CB  PHE 6 134      18.094   4.725  10.443  0.00  0.00      C1   C
ATOM   1038  CG  PHE 6 134      19.260   4.594   9.412  0.00  0.00      C1   C
ATOM   1039  CD1 PHE 6 134      20.441   5.285   9.618  0.00  0.00      C1   C
ATOM   1040  CD2 PHE 6 134      19.044   4.007   8.118  0.00  0.00      C1   C
ATOM   1041  CE1 PHE 6 134      21.519   5.223   8.649  0.00  0.00      C1   C
ATOM   1042  CE2 PHE 6 134      20.000   4.040   7.094  0.00  0.00      C1   C
ATOM   1043  CZ  PHE 6 134      21.272   4.565   7.423  0.00  0.00      C1   C
ATOM   1044  N   THR 6 135      14.771   6.431  11.105  0.00  0.00      C1   N
ATOM   1045  CA  THR 6 135      13.389   6.290  11.654  0.00  0.00      C1   C
ATOM   1046  C   THR 6 135      12.332   6.133  10.483  0.00  0.00      C1   C
ATOM   1047  O   THR 6 135      12.467   6.863   9.497  0.00  0.00      C1   O
ATOM   1048  CB  THR 6 135      12.983   7.361  12.607  0.00  0.00      C1   C
ATOM   1049  OG1 THR 6 135      13.329   8.671  12.181  0.00  0.00      C1   O
ATOM   1050  CG2 THR 6 135      13.621   7.175  13.993  0.00  0.00      C1   C
ATOM   1051  N   ILE 6 136      11.238   5.444  10.701  0.00  0.00      C1   N
ATOM   1052  CA  ILE 6 136      10.045   5.463   9.836  0.00  0.00      C1   C
ATOM   1053  C   ILE 6 136       8.779   5.878  10.542  0.00  0.00      C1   C
ATOM   1054  O   ILE 6 136       8.669   5.787  11.791  0.00  0.00      C1   O
ATOM   1055  CB  ILE 6 136       9.850   4.089   9.096  0.00  0.00      C1   C
ATOM   1056  CG1 ILE 6 136       9.511   2.940  10.081  0.00  0.00      C1   C
ATOM   1057  CG2 ILE 6 136      11.106   3.697   8.263  0.00  0.00      C1   C
ATOM   1058  CD1 ILE 6 136       9.564   1.486   9.541  0.00  0.00      C1   C
ATOM   1059  N   LYS 6 137       7.729   6.152   9.747  0.00  0.00      C1   N
ATOM   1060  CA  LYS 6 137       6.349   6.115  10.208  0.00  0.00      C1   C
ATOM   1061  C   LYS 6 137       5.749   4.689  10.205  0.00  0.00      C1   C
ATOM   1062  O   LYS 6 137       6.004   3.943   9.259  0.00  0.00      C1   O
ATOM   1063  CB  LYS 6 137       5.462   7.136   9.531  0.00  0.00      C1   C
ATOM   1064  CG  LYS 6 137       5.879   8.610   9.526  0.00  0.00      C1   C
ATOM   1065  CD  LYS 6 137       4.993   9.507   8.691  0.00  0.00      C1   C
ATOM   1066  CE  LYS 6 137       5.338  10.948   8.588  0.00  0.00      C1   C
ATOM   1067  NZ  LYS 6 137       6.662  11.058   8.017  0.00  0.00      C1   N
ATOM   1068  N   GLY 6 138       4.881   4.369  11.179  0.00  0.00      C1   N
ATOM   1069  CA  GLY 6 138       4.392   3.048  11.463  0.00  0.00      C1   C
ATOM   1070  C   GLY 6 138       2.914   2.945  11.710  0.00  0.00      C1   C
ATOM   1071  O   GLY 6 138       2.197   3.971  11.939  0.00  0.00      C1   O
ATOM   1072  N   SER 6 139       2.466   1.685  11.752  0.00  0.00      C1   N
ATOM   1073  CA  SER 6 139       1.031   1.346  11.968  0.00  0.00      C1   C
ATOM   1074  C   SER 6 139       0.693   0.364  13.102  0.00  0.00      C1   C
ATOM   1075  O   SER 6 139      -0.211  -0.467  12.972  0.00  0.00      C1   O
ATOM   1076  CB  SER 6 139       0.435   0.819  10.628  0.00  0.00      C1   C
ATOM   1077  OG  SER 6 139       1.323  -0.129  10.108  0.00  0.00      C1   O
ATOM   1078  N   PHE 6 140       1.421   0.339  14.235  0.00  0.00      C1   N
ATOM   1079  CA  PHE 6 140       1.698  -0.850  14.959  0.00  0.00      C1   C
ATOM   1080  C   PHE 6 140       0.890  -0.973  16.293  0.00  0.00      C1   C
ATOM   1081  O   PHE 6 140       1.429  -0.657  17.391  0.00  0.00      C1   O
ATOM   1082  CB  PHE 6 140       3.226  -0.954  15.219  0.00  0.00      C1   C
ATOM   1083  CG  PHE 6 140       4.037  -0.964  13.892  0.00  0.00      C1   C
ATOM   1084  CD1 PHE 6 140       3.721  -1.743  12.770  0.00  0.00      C1   C
ATOM   1085  CD2 PHE 6 140       5.225  -0.203  13.711  0.00  0.00      C1   C
ATOM   1086  CE1 PHE 6 140       4.320  -1.645  11.522  0.00  0.00      C1   C
ATOM   1087  CE2 PHE 6 140       5.995  -0.234  12.511  0.00  0.00      C1   C
ATOM   1088  CZ  PHE 6 140       5.508  -0.909  11.386  0.00  0.00      C1   C
ATOM   1089  N   LEU 6 141      -0.401  -1.316  16.133  0.00  0.00      C1   N
ATOM   1090  CA  LEU 6 141      -1.511  -1.539  17.100  0.00  0.00      C1   C
ATOM   1091  C   LEU 6 141      -1.067  -1.543  18.593  0.00  0.00      C1   C
ATOM   1092  O   LEU 6 141      -0.467  -2.495  19.056  0.00  0.00      C1   O
ATOM   1093  CB  LEU 6 141      -2.274  -2.878  16.733  0.00  0.00      C1   C
ATOM   1094  CG  LEU 6 141      -3.470  -3.089  17.581  0.00  0.00      C1   C
ATOM   1095  CD1 LEU 6 141      -4.591  -2.026  17.284  0.00  0.00      C1   C
ATOM   1096  CD2 LEU 6 141      -4.135  -4.418  17.371  0.00  0.00      C1   C
ATOM   1097  N   ASN 6 142      -1.422  -0.515  19.332  0.00  0.00      C1   N
ATOM   1098  CA  ASN 6 142      -1.162  -0.340  20.818  0.00  0.00      C1   C
ATOM   1099  C   ASN 6 142       0.281  -0.630  21.233  0.00  0.00      C1   C
ATOM   1100  O   ASN 6 142       0.472  -1.252  22.252  0.00  0.00      C1   O
ATOM   1101  CB  ASN 6 142      -2.339  -0.982  21.648  0.00  0.00      C1   C
ATOM   1102  CG  ASN 6 142      -3.713  -0.476  21.252  0.00  0.00      C1   C
ATOM   1103  OD1 ASN 6 142      -4.423  -0.988  20.455  0.00  0.00      C1   O
ATOM   1104  ND2 ASN 6 142      -4.162   0.657  21.857  0.00  0.00      C1   N
ATOM   1105  N   GLY 6 143       1.231  -0.121  20.485  0.00  0.00      C1   N
ATOM   1106  CA  GLY 6 143       2.640  -0.227  20.757  0.00  0.00      C1   C
ATOM   1107  C   GLY 6 143       3.278  -1.585  20.482  0.00  0.00      C1   C
ATOM   1108  O   GLY 6 143       4.095  -2.181  21.183  0.00  0.00      C1   O
ATOM   1109  N   SER 6 144       2.819  -2.243  19.395  0.00  0.00      C1   N
ATOM   1110  CA  SER 6 144       3.244  -3.605  19.031  0.00  0.00      C1   C
ATOM   1111  C   SER 6 144       4.539  -3.734  18.150  0.00  0.00      C1   C
ATOM   1112  O   SER 6 144       5.046  -2.801  17.572  0.00  0.00      C1   O
ATOM   1113  CB  SER 6 144       2.073  -4.422  18.424  0.00  0.00      C1   C
ATOM   1114  OG  SER 6 144       1.530  -3.797  17.233  0.00  0.00      C1   O
ATOM   1115  N   CYS 6 145       5.190  -4.906  18.083  0.00  0.00      C1   N
ATOM   1116  CA  CYS 6 145       6.534  -5.031  17.526  0.00  0.00      C1   C
ATOM   1117  C   CYS 6 145       6.946  -6.338  16.759  0.00  0.00      C1   C
ATOM   1118  O   CYS 6 145       6.197  -7.292  16.615  0.00  0.00      C1   O
ATOM   1119  CB  CYS 6 145       7.512  -4.732  18.720  0.00  0.00      C1   C
ATOM   1120  SG  CYS 6 145       7.353  -6.147  19.946  0.00  0.00      C1   S
ATOM   1121  N   GLY 6 146       8.128  -6.271  16.024  0.00  0.00      C1   N
ATOM   1122  CA  GLY 6 146       8.551  -7.352  15.130  0.00  0.00      C1   C
ATOM   1123  C   GLY 6 146       7.924  -7.386  13.693  0.00  0.00      C1   C
ATOM   1124  O   GLY 6 146       8.132  -8.355  13.042  0.00  0.00      C1   O
ATOM   1125  N   SER 6 147       7.149  -6.354  13.259  0.00  0.00      C1   N
ATOM   1126  CA  SER 6 147       6.772  -6.170  11.811  0.00  0.00      C1   C
ATOM   1127  C   SER 6 147       7.981  -6.141  10.840  0.00  0.00      C1   C
ATOM   1128  O   SER 6 147       9.099  -5.731  11.234  0.00  0.00      C1   O
ATOM   1129  CB  SER 6 147       5.931  -4.905  11.687  0.00  0.00      C1   C
ATOM   1130  OG  SER 6 147       4.670  -5.447  12.058  0.00  0.00      C1   O
ATOM   1131  N   VAL 6 148       7.836  -6.764   9.598  0.00  0.00      C1   N
ATOM   1132  CA  VAL 6 148       8.926  -6.991   8.644  0.00  0.00      C1   C
ATOM   1133  C   VAL 6 148       8.930  -6.197   7.416  0.00  0.00      C1   C
ATOM   1134  O   VAL 6 148       7.889  -6.040   6.743  0.00  0.00      C1   O
ATOM   1135  CB  VAL 6 148       9.049  -8.506   8.313  0.00  0.00      C1   C
ATOM   1136  CG1 VAL 6 148       9.792  -9.230   9.492  0.00  0.00      C1   C
ATOM   1137  CG2 VAL 6 148       7.717  -9.122   8.014  0.00  0.00      C1   C
ATOM   1138  N   GLY 6 149      10.115  -5.746   6.929  0.00  0.00      C1   N
ATOM   1139  CA  GLY 6 149      10.190  -4.957   5.711  0.00  0.00      C1   C
ATOM   1140  C   GLY 6 149      11.112  -5.559   4.675  0.00  0.00      C1   C
ATOM   1141  O   GLY 6 149      11.957  -6.384   4.996  0.00  0.00      C1   O
ATOM   1142  N   PHE 6 150      10.849  -5.310   3.437  0.00  0.00      C1   N
ATOM   1143  CA  PHE 6 150      11.185  -6.230   2.325  0.00  0.00      C1   C
ATOM   1144  C   PHE 6 150      10.949  -5.686   0.940  0.00  0.00      C1   C
ATOM   1145  O   PHE 6 150      10.139  -4.822   0.718  0.00  0.00      C1   O
ATOM   1146  CB  PHE 6 150      10.345  -7.591   2.311  0.00  0.00      C1   C
ATOM   1147  CG  PHE 6 150       8.825  -7.452   2.013  0.00  0.00      C1   C
ATOM   1148  CD1 PHE 6 150       7.917  -6.807   2.861  0.00  0.00      C1   C
ATOM   1149  CD2 PHE 6 150       8.339  -8.040   0.828  0.00  0.00      C1   C
ATOM   1150  CE1 PHE 6 150       6.520  -6.655   2.527  0.00  0.00      C1   C
ATOM   1151  CE2 PHE 6 150       6.929  -8.002   0.525  0.00  0.00      C1   C
ATOM   1152  CZ  PHE 6 150       6.047  -7.298   1.387  0.00  0.00      C1   C
ATOM   1153  N   ASN 6 151      11.483  -6.348  -0.106  0.00  0.00      C1   N
ATOM   1154  CA  ASN 6 151      11.180  -6.081  -1.543  0.00  0.00      C1   C
ATOM   1155  C   ASN 6 151      11.230  -7.389  -2.338  0.00  0.00      C1   C
ATOM   1156  O   ASN 6 151      11.845  -8.405  -1.972  0.00  0.00      C1   O
ATOM   1157  CB  ASN 6 151      12.317  -5.193  -2.112  0.00  0.00      C1   C
ATOM   1158  CG  ASN 6 151      12.304  -3.775  -1.618  0.00  0.00      C1   C
ATOM   1159  OD1 ASN 6 151      11.265  -3.081  -1.632  0.00  0.00      C1   O
ATOM   1160  ND2 ASN 6 151      13.414  -3.259  -1.109  0.00  0.00      C1   N
ATOM   1161  N   ILE 6 152      10.558  -7.429  -3.496  0.00  0.00      C1   N
ATOM   1162  CA  ILE 6 152      10.424  -8.725  -4.201  0.00  0.00      C1   C
ATOM   1163  C   ILE 6 152      11.088  -8.409  -5.633  0.00  0.00      C1   C
ATOM   1164  O   ILE 6 152      10.733  -7.346  -6.217  0.00  0.00      C1   O
ATOM   1165  CB  ILE 6 152       9.011  -9.425  -4.236  0.00  0.00      C1   C
ATOM   1166  CG1 ILE 6 152       8.422  -9.622  -2.800  0.00  0.00      C1   C
ATOM   1167  CG2 ILE 6 152       9.118 -10.777  -5.067  0.00  0.00      C1   C
ATOM   1168  CD1 ILE 6 152       7.027 -10.360  -2.821  0.00  0.00      C1   C
ATOM   1169  N   ASP 6 153      11.991  -9.326  -6.031  0.00  0.00      C1   N
ATOM   1170  CA  ASP 6 153      12.614  -9.256  -7.335  0.00  0.00      C1   C
ATOM   1171  C   ASP 6 153      12.804 -10.696  -7.829  0.00  0.00      C1   C
ATOM   1172  O   ASP 6 153      13.456 -11.521  -7.239  0.00  0.00      C1   O
ATOM   1173  CB  ASP 6 153      13.940  -8.470  -7.317  0.00  0.00      C1   C
ATOM   1174  CG  ASP 6 153      14.645  -8.251  -8.681  0.00  0.00      C1   C
ATOM   1175  OD1 ASP 6 153      13.962  -8.193  -9.739  0.00  0.00      C1   O
ATOM   1176  OD2 ASP 6 153      15.912  -8.129  -8.725  0.00  0.00      C1   O
ATOM   1177  N   TYR 6 154      12.044 -11.020  -8.899  0.00  0.00      C1   N
ATOM   1178  CA  TYR 6 154      12.182 -12.302  -9.626  0.00  0.00      C1   C
ATOM   1179  C   TYR 6 154      12.091 -13.535  -8.697  0.00  0.00      C1   C
ATOM   1180  O   TYR 6 154      12.969 -14.321  -8.546  0.00  0.00      C1   O
ATOM   1181  CB  TYR 6 154      13.407 -12.267 -10.571  0.00  0.00      C1   C
ATOM   1182  CG  TYR 6 154      13.295 -11.193 -11.666  0.00  0.00      C1   C
ATOM   1183  CD1 TYR 6 154      12.127 -11.212 -12.492  0.00  0.00      C1   C
ATOM   1184  CD2 TYR 6 154      14.302 -10.225 -11.926  0.00  0.00      C1   C
ATOM   1185  CE1 TYR 6 154      12.000 -10.406 -13.581  0.00  0.00      C1   C
ATOM   1186  CE2 TYR 6 154      14.115  -9.253 -12.955  0.00  0.00      C1   C
ATOM   1187  CZ  TYR 6 154      13.028  -9.405 -13.822  0.00  0.00      C1   C
ATOM   1188  OH  TYR 6 154      12.993  -8.586 -14.891  0.00  0.00      C1   O
ATOM   1189  N   ASP 6 155      10.995 -13.666  -7.960  0.00  0.00      C1   N
ATOM   1190  CA  ASP 6 155      10.635 -14.731  -7.027  0.00  0.00      C1   C
ATOM   1191  C   ASP 6 155      11.357 -14.715  -5.653  0.00  0.00      C1   C
ATOM   1192  O   ASP 6 155      10.851 -15.325  -4.738  0.00  0.00      C1   O
ATOM   1193  CB  ASP 6 155      10.520 -16.174  -7.725  0.00  0.00      C1   C
ATOM   1194  CG  ASP 6 155       9.990 -16.225  -9.180  0.00  0.00      C1   C
ATOM   1195  OD1 ASP 6 155       8.812 -15.757  -9.480  0.00  0.00      C1   O
ATOM   1196  OD2 ASP 6 155      10.820 -16.600 -10.052  0.00  0.00      C1   O
ATOM   1197  N   CYS 6 156      12.477 -13.965  -5.549  0.00  0.00      C1   N
ATOM   1198  CA  CYS 6 156      13.162 -13.731  -4.237  0.00  0.00      C1   C
ATOM   1199  C   CYS 6 156      12.523 -12.533  -3.432  0.00  0.00      C1   C
ATOM   1200  O   CYS 6 156      12.293 -11.493  -4.000  0.00  0.00      C1   O
ATOM   1201  CB  CYS 6 156      14.691 -13.712  -4.391  0.00  0.00      C1   C
ATOM   1202  SG  CYS 6 156      15.514 -13.965  -2.823  0.00  0.00      C1   S
ATOM   1203  N   VAL 6 157      12.481 -12.719  -2.113  0.00  0.00      C1   N
ATOM   1204  CA  VAL 6 157      12.216 -11.655  -1.165  0.00  0.00      C1   C
ATOM   1205  C   VAL 6 157      13.581 -11.225  -0.524  0.00  0.00      C1   C
ATOM   1206  O   VAL 6 157      14.235 -12.010   0.045  0.00  0.00      C1   O
ATOM   1207  CB  VAL 6 157      11.118 -12.158  -0.194  0.00  0.00      C1   C
ATOM   1208  CG1 VAL 6 157      10.619 -10.915   0.548  0.00  0.00      C1   C
ATOM   1209  CG2 VAL 6 157       9.883 -12.907  -0.810  0.00  0.00      C1   C
ATOM   1210  N   SER 6 158      13.928  -9.917  -0.667  0.00  0.00      C1   N
ATOM   1211  CA  SER 6 158      14.972  -9.375   0.249  0.00  0.00      C1   C
ATOM   1212  C   SER 6 158      14.357  -8.941   1.507  0.00  0.00      C1   C
ATOM   1213  O   SER 6 158      13.681  -7.894   1.549  0.00  0.00      C1   O
ATOM   1214  CB  SER 6 158      15.711  -8.303  -0.641  0.00  0.00      C1   C
ATOM   1215  OG  SER 6 158      16.551  -8.936  -1.614  0.00  0.00      C1   O
ATOM   1216  N   PHE 6 159      14.644  -9.617   2.614  0.00  0.00      C1   N
ATOM   1217  CA  PHE 6 159      14.304  -9.159   3.912  0.00  0.00      C1   C
ATOM   1218  C   PHE 6 159      15.360  -8.091   4.360  0.00  0.00      C1   C
ATOM   1219  O   PHE 6 159      16.550  -8.234   4.605  0.00  0.00      C1   O
ATOM   1220  CB  PHE 6 159      14.224 -10.329   4.866  0.00  0.00      C1   C
ATOM   1221  CG  PHE 6 159      13.054 -11.274   4.728  0.00  0.00      C1   C
ATOM   1222  CD1 PHE 6 159      11.923 -11.058   5.450  0.00  0.00      C1   C
ATOM   1223  CD2 PHE 6 159      13.213 -12.377   3.809  0.00  0.00      C1   C
ATOM   1224  CE1 PHE 6 159      10.865 -11.900   5.154  0.00  0.00      C1   C
ATOM   1225  CE2 PHE 6 159      12.109 -13.270   3.529  0.00  0.00      C1   C
ATOM   1226  CZ  PHE 6 159      10.955 -12.956   4.239  0.00  0.00      C1   C
ATOM   1227  N   CYS 6 160      14.846  -6.889   4.572  0.00  0.00      C1   N
ATOM   1228  CA  CYS 6 160      15.680  -5.729   4.978  0.00  0.00      C1   C
ATOM   1229  C   CYS 6 160      15.574  -5.565   6.489  0.00  0.00      C1   C
ATOM   1230  O   CYS 6 160      16.564  -5.148   7.142  0.00  0.00      C1   O
ATOM   1231  CB  CYS 6 160      15.246  -4.382   4.435  0.00  0.00      C1   C
ATOM   1232  SG  CYS 6 160      14.917  -4.545   2.585  0.00  0.00      C1   S
ATOM   1233  N   TYR 6 161      14.431  -5.757   7.172  0.00  0.00      C1   N
ATOM   1234  CA  TYR 6 161      14.121  -5.000   8.292  0.00  0.00      C1   C
ATOM   1235  C   TYR 6 161      13.168  -5.624   9.313  0.00  0.00      C1   C
ATOM   1236  O   TYR 6 161      12.112  -6.105   8.953  0.00  0.00      C1   O
ATOM   1237  CB  TYR 6 161      13.646  -3.632   7.839  0.00  0.00      C1   C
ATOM   1238  CG  TYR 6 161      13.180  -2.672   8.952  0.00  0.00      C1   C
ATOM   1239  CD1 TYR 6 161      14.086  -1.761   9.520  0.00  0.00      C1   C
ATOM   1240  CD2 TYR 6 161      11.849  -2.616   9.349  0.00  0.00      C1   C
ATOM   1241  CE1 TYR 6 161      13.628  -0.866  10.455  0.00  0.00      C1   C
ATOM   1242  CE2 TYR 6 161      11.355  -1.740  10.303  0.00  0.00      C1   C
ATOM   1243  CZ  TYR 6 161      12.277  -0.851  10.842  0.00  0.00      C1   C
ATOM   1244  OH  TYR 6 161      11.860   0.035  11.735  0.00  0.00      C1   O
ATOM   1245  N   MET 6 162      13.576  -5.468  10.623  0.00  0.00      C1   N
ATOM   1246  CA  MET 6 162      12.762  -5.784  11.797  0.00  0.00      C1   C
ATOM   1247  C   MET 6 162      12.550  -4.578  12.666  0.00  0.00      C1   C
ATOM   1248  O   MET 6 162      13.504  -4.016  13.145  0.00  0.00      C1   O
ATOM   1249  CB  MET 6 162      13.286  -7.003  12.549  0.00  0.00      C1   C
ATOM   1250  CG  MET 6 162      12.314  -7.694  13.380  0.00  0.00      C1   C
ATOM   1251  SD  MET 6 162      12.845  -9.293  14.186  0.00  0.00      C1   S
ATOM   1252  CE  MET 6 162      11.216 -10.078  13.864  0.00  0.00      C1   C
ATOM   1253  N   HIS 6 163      11.311  -4.357  12.747  0.00  0.00      C1   N
ATOM   1254  CA  HIS 6 163      10.765  -3.468  13.777  0.00  0.00      C1   C
ATOM   1255  C   HIS 6 163      11.227  -3.885  15.211  0.00  0.00      C1   C
ATOM   1256  O   HIS 6 163      10.968  -5.054  15.596  0.00  0.00      C1   O
ATOM   1257  CB  HIS 6 163       9.209  -3.299  13.662  0.00  0.00      C1   C
ATOM   1258  CG  HIS 6 163       8.818  -2.337  14.734  0.00  0.00      C1   C
ATOM   1259  ND1 HIS 6 163       8.249  -2.702  15.989  0.00  0.00      C1   N
ATOM   1260  CD2 HIS 6 163       9.055  -0.979  14.718  0.00  0.00      C1   C
ATOM   1261  CE1 HIS 6 163       8.019  -1.524  16.629  0.00  0.00      C1   C
ATOM   1262  NE2 HIS 6 163       8.490  -0.550  15.914  0.00  0.00      C1   N
ATOM   1263  N   HIS 6 164      11.719  -2.884  15.891  0.00  0.00      C1   N
ATOM   1264  CA  HIS 6 164      12.012  -3.148  17.318  0.00  0.00      C1   C
ATOM   1265  C   HIS 6 164      11.182  -2.265  18.306  0.00  0.00      C1   C
ATOM   1266  O   HIS 6 164      10.474  -2.909  19.087  0.00  0.00      C1   O
ATOM   1267  CB  HIS 6 164      13.456  -3.067  17.645  0.00  0.00      C1   C
ATOM   1268  CG  HIS 6 164      14.313  -4.301  17.378  0.00  0.00      C1   C
ATOM   1269  ND1 HIS 6 164      15.326  -4.844  18.141  0.00  0.00      C1   N
ATOM   1270  CD2 HIS 6 164      14.223  -5.081  16.288  0.00  0.00      C1   C
ATOM   1271  CE1 HIS 6 164      15.842  -5.890  17.457  0.00  0.00      C1   C
ATOM   1272  NE2 HIS 6 164      15.153  -6.128  16.388  0.00  0.00      C1   N
ATOM   1273  N   MET 6 165      11.094  -0.922  18.178  0.00  0.00      C1   N
ATOM   1274  CA  MET 6 165      10.451  -0.039  19.109  0.00  0.00      C1   C
ATOM   1275  C   MET 6 165       9.866   1.201  18.372  0.00  0.00      C1   C
ATOM   1276  O   MET 6 165      10.471   1.729  17.435  0.00  0.00      C1   O
ATOM   1277  CB  MET 6 165      11.295   0.386  20.376  0.00  0.00      C1   C
ATOM   1278  CG  MET 6 165      12.538   1.201  20.176  0.00  0.00      C1   C
ATOM   1279  SD  MET 6 165      13.859   0.253  19.321  0.00  0.00      C1   S
ATOM   1280  CE  MET 6 165      15.189   1.529  19.365  0.00  0.00      C1   C
ATOM   1281  N   GLU 6 166       8.924   1.810  18.977  0.00  0.00      C1   N
ATOM   1282  CA  GLU 6 166       8.606   3.233  18.916  0.00  0.00      C1   C
ATOM   1283  C   GLU 6 166       9.667   4.066  19.714  0.00  0.00      C1   C
ATOM   1284  O   GLU 6 166       9.930   3.795  20.912  0.00  0.00      C1   O
ATOM   1285  CB  GLU 6 166       7.105   3.521  19.262  0.00  0.00      C1   C
ATOM   1286  CG  GLU 6 166       6.602   4.721  18.543  0.00  0.00      C1   C
ATOM   1287  CD  GLU 6 166       5.218   5.274  19.003  0.00  0.00      C1   C
ATOM   1288  OE1 GLU 6 166       4.591   6.044  18.291  0.00  0.00      C1   O
ATOM   1289  OE2 GLU 6 166       4.797   4.998  20.169  0.00  0.00      C1   O
ATOM   1290  N   LEU 6 167      10.159   5.174  19.116  0.00  0.00      C1   N
ATOM   1291  CA  LEU 6 167      10.920   6.195  19.809  0.00  0.00      C1   C
ATOM   1292  C   LEU 6 167       9.987   7.131  20.618  0.00  0.00      C1   C
ATOM   1293  O   LEU 6 167       8.884   7.421  20.136  0.00  0.00      C1   O
ATOM   1294  CB  LEU 6 167      11.952   6.911  18.916  0.00  0.00      C1   C
ATOM   1295  CG  LEU 6 167      12.920   5.882  18.316  0.00  0.00      C1   C
ATOM   1296  CD1 LEU 6 167      13.951   6.445  17.387  0.00  0.00      C1   C
ATOM   1297  CD2 LEU 6 167      13.745   5.317  19.426  0.00  0.00      C1   C
ATOM   1298  N   PRO 6 168      10.353   7.858  21.662  0.00  0.00      C1   N
ATOM   1299  CA  PRO 6 168       9.504   8.830  22.348  0.00  0.00      C1   C
ATOM   1300  C   PRO 6 168       8.987  10.017  21.517  0.00  0.00      C1   C
ATOM   1301  O   PRO 6 168       8.107  10.777  21.983  0.00  0.00      C1   O
ATOM   1302  CB  PRO 6 168      10.314   9.348  23.550  0.00  0.00      C1   C
ATOM   1303  CG  PRO 6 168      11.764   9.131  23.222  0.00  0.00      C1   C
ATOM   1304  CD  PRO 6 168      11.650   7.879  22.325  0.00  0.00      C1   C
ATOM   1305  N   THR 6 169       9.555  10.255  20.306  0.00  0.00      C1   N
ATOM   1306  CA  THR 6 169       8.829  11.200  19.347  0.00  0.00      C1   C
ATOM   1307  C   THR 6 169       7.666  10.600  18.567  0.00  0.00      C1   C
ATOM   1308  O   THR 6 169       6.881  11.374  18.077  0.00  0.00      C1   O
ATOM   1309  CB  THR 6 169       9.844  11.759  18.360  0.00  0.00      C1   C
ATOM   1310  OG1 THR 6 169      10.839  10.686  18.081  0.00  0.00      C1   O
ATOM   1311  CG2 THR 6 169      10.643  12.989  18.815  0.00  0.00      C1   C
ATOM   1312  N   GLY 6 170       7.554   9.260  18.507  0.00  0.00      C1   N
ATOM   1313  CA  GLY 6 170       6.469   8.552  17.809  0.00  0.00      C1   C
ATOM   1314  C   GLY 6 170       6.748   8.157  16.359  0.00  0.00      C1   C
ATOM   1315  O   GLY 6 170       5.842   7.989  15.583  0.00  0.00      C1   O
ATOM   1316  N   VAL 6 171       8.026   8.039  15.990  0.00  0.00      C1   N
ATOM   1317  CA  VAL 6 171       8.676   7.454  14.791  0.00  0.00      C1   C
ATOM   1318  C   VAL 6 171       9.456   6.228  15.192  0.00  0.00      C1   C
ATOM   1319  O   VAL 6 171      10.015   6.140  16.286  0.00  0.00      C1   O
ATOM   1320  CB  VAL 6 171       9.445   8.572  13.996  0.00  0.00      C1   C
ATOM   1321  CG1 VAL 6 171       8.667   9.571  13.105  0.00  0.00      C1   C
ATOM   1322  CG2 VAL 6 171      10.492   9.282  14.841  0.00  0.00      C1   C
ATOM   1323  N   HIS 6 172       9.651   5.239  14.314  0.00  0.00      C1   N
ATOM   1324  CA  HIS 6 172      10.092   3.852  14.602  0.00  0.00      C1   C
ATOM   1325  C   HIS 6 172      11.548   3.619  14.336  0.00  0.00      C1   C
ATOM   1326  O   HIS 6 172      12.213   4.076  13.404  0.00  0.00      C1   O
ATOM   1327  CB  HIS 6 172       9.123   2.740  14.053  0.00  0.00      C1   C
ATOM   1328  CG  HIS 6 172       7.766   2.739  14.651  0.00  0.00      C1   C
ATOM   1329  ND1 HIS 6 172       7.385   2.087  15.823  0.00  0.00      C1   N
ATOM   1330  CD2 HIS 6 172       6.789   3.620  14.319  0.00  0.00      C1   C
ATOM   1331  CE1 HIS 6 172       6.083   2.382  15.957  0.00  0.00      C1   C
ATOM   1332  NE2 HIS 6 172       5.699   3.363  15.151  0.00  0.00      C1   N
ATOM   1333  N   ALA 6 173      12.123   2.679  15.151  0.00  0.00      C1   N
ATOM   1334  CA  ALA 6 173      13.413   2.037  14.927  0.00  0.00      C1   C
ATOM   1335  C   ALA 6 173      13.432   0.509  14.886  0.00  0.00      C1   C
ATOM   1336  O   ALA 6 173      12.615  -0.155  15.580  0.00  0.00      C1   O
ATOM   1337  CB  ALA 6 173      14.384   2.601  15.888  0.00  0.00      C1   C
ATOM   1338  N   GLY 6 174      14.460  -0.041  14.216  0.00  0.00      C1   N
ATOM   1339  CA  GLY 6 174      14.676  -1.544  13.996  0.00  0.00      C1   C
ATOM   1340  C   GLY 6 174      16.054  -1.967  13.507  0.00  0.00      C1   C
ATOM   1341  O   GLY 6 174      16.962  -1.156  13.296  0.00  0.00      C1   O
ATOM   1342  N   THR 6 175      16.110  -3.237  13.229  0.00  0.00      C1   N
ATOM   1343  CA  THR 6 175      17.473  -3.809  12.880  0.00  0.00      C1   C
ATOM   1344  C   THR 6 175      17.440  -4.467  11.522  0.00  0.00      C1   C
ATOM   1345  O   THR 6 175      16.342  -4.606  10.926  0.00  0.00      C1   O
ATOM   1346  CB  THR 6 175      17.891  -4.842  14.014  0.00  0.00      C1   C
ATOM   1347  OG1 THR 6 175      17.122  -6.030  14.009  0.00  0.00      C1   O
ATOM   1348  CG2 THR 6 175      17.963  -4.211  15.349  0.00  0.00      C1   C
ATOM   1349  N   ASP 6 176      18.552  -5.116  11.119  0.00  0.00      C1   N
ATOM   1350  CA  ASP 6 176      18.440  -6.151  10.106  0.00  0.00      C1   C
ATOM   1351  C   ASP 6 176      18.253  -7.530  10.652  0.00  0.00      C1   C
ATOM   1352  O   ASP 6 176      18.220  -7.756  11.902  0.00  0.00      C1   O
ATOM   1353  CB  ASP 6 176      19.700  -6.064   9.231  0.00  0.00      C1   C
ATOM   1354  CG  ASP 6 176      20.982  -6.071   9.915  0.00  0.00      C1   C
ATOM   1355  OD1 ASP 6 176      21.031  -6.400  11.152  0.00  0.00      C1   O
ATOM   1356  OD2 ASP 6 176      22.081  -5.816   9.338  0.00  0.00      C1   O
ATOM   1357  N   LEU 6 177      18.186  -8.589   9.860  0.00  0.00      C1   N
ATOM   1358  CA  LEU 6 177      18.224 -10.002  10.338  0.00  0.00      C1   C
ATOM   1359  C   LEU 6 177      19.638 -10.670  10.635  0.00  0.00      C1   C
ATOM   1360  O   LEU 6 177      19.753 -11.837  11.096  0.00  0.00      C1   O
ATOM   1361  CB  LEU 6 177      17.291 -10.773   9.461  0.00  0.00      C1   C
ATOM   1362  CG  LEU 6 177      15.812 -10.291   9.543  0.00  0.00      C1   C
ATOM   1363  CD1 LEU 6 177      14.930 -11.112   8.593  0.00  0.00      C1   C
ATOM   1364  CD2 LEU 6 177      15.147 -10.280  10.982  0.00  0.00      C1   C
ATOM   1365  N   GLU 6 178      20.688  -9.854  10.674  0.00  0.00      C1   N
ATOM   1366  CA  GLU 6 178      21.869 -10.000  11.548  0.00  0.00      C1   C
ATOM   1367  C   GLU 6 178      21.788  -9.226  12.871  0.00  0.00      C1   C
ATOM   1368  O   GLU 6 178      22.741  -9.370  13.697  0.00  0.00      C1   O
ATOM   1369  CB  GLU 6 178      23.148 -10.052  10.720  0.00  0.00      C1   C
ATOM   1370  CG  GLU 6 178      23.734  -8.662  10.508  0.00  0.00      C1   C
ATOM   1371  CD  GLU 6 178      24.870  -8.710   9.507  0.00  0.00      C1   C
ATOM   1372  OE1 GLU 6 178      24.602  -9.104   8.325  0.00  0.00      C1   O
ATOM   1373  OE2 GLU 6 178      25.988  -8.226   9.788  0.00  0.00      C1   O
ATOM   1374  N   GLY 6 179      20.693  -8.543  13.285  0.00  0.00      C1   N
ATOM   1375  CA  GLY 6 179      20.559  -7.983  14.630  0.00  0.00      C1   C
ATOM   1376  C   GLY 6 179      21.177  -6.577  14.938  0.00  0.00      C1   C
ATOM   1377  O   GLY 6 179      20.949  -6.156  16.080  0.00  0.00      C1   O
ATOM   1378  N   ASN 6 180      21.861  -5.948  13.998  0.00  0.00      C1   N
ATOM   1379  CA  ASN 6 180      22.369  -4.605  14.063  0.00  0.00      C1   C
ATOM   1380  C   ASN 6 180      21.258  -3.601  13.588  0.00  0.00      C1   C
ATOM   1381  O   ASN 6 180      20.710  -3.664  12.460  0.00  0.00      C1   O
ATOM   1382  CB  ASN 6 180      23.632  -4.601  13.174  0.00  0.00      C1   C
ATOM   1383  CG  ASN 6 180      24.703  -5.532  13.642  0.00  0.00      C1   C
ATOM   1384  ND2 ASN 6 180      25.461  -6.004  12.705  0.00  0.00      C1   N
ATOM   1385  OD1 ASN 6 180      24.870  -5.830  14.849  0.00  0.00      C1   O
ATOM   1386  N   PHE 6 181      21.065  -2.641  14.369  0.00  0.00      C1   N
ATOM   1387  CA  PHE 6 181      20.220  -1.427  14.067  0.00  0.00      C1   C
ATOM   1388  C   PHE 6 181      20.685  -0.735  12.736  0.00  0.00      C1   C
ATOM   1389  O   PHE 6 181      21.891  -0.577  12.582  0.00  0.00      C1   O
ATOM   1390  CB  PHE 6 181      20.128  -0.470  15.247  0.00  0.00      C1   C
ATOM   1391  CG  PHE 6 181      19.061  -0.924  16.248  0.00  0.00      C1   C
ATOM   1392  CD1 PHE 6 181      19.427  -1.752  17.278  0.00  0.00      C1   C
ATOM   1393  CD2 PHE 6 181      17.747  -0.422  16.152  0.00  0.00      C1   C
ATOM   1394  CE1 PHE 6 181      18.516  -2.107  18.271  0.00  0.00      C1   C
ATOM   1395  CE2 PHE 6 181      16.765  -0.782  17.130  0.00  0.00      C1   C
ATOM   1396  CZ  PHE 6 181      17.208  -1.708  18.083  0.00  0.00      C1   C
ATOM   1397  N   TYR 6 182      19.791  -0.309  11.837  0.00  0.00      C1   N
ATOM   1398  CA  TYR 6 182      19.909   0.908  11.045  0.00  0.00      C1   C
ATOM   1399  C   TYR 6 182      19.871   2.096  12.032  0.00  0.00      C1   C
ATOM   1400  O   TYR 6 182      18.915   2.212  12.771  0.00  0.00      C1   O
ATOM   1401  CB  TYR 6 182      18.672   0.838  10.134  0.00  0.00      C1   C
ATOM   1402  CG  TYR 6 182      18.645  -0.315   9.196  0.00  0.00      C1   C
ATOM   1403  CD1 TYR 6 182      19.414  -0.296   8.018  0.00  0.00      C1   C
ATOM   1404  CD2 TYR 6 182      17.763  -1.412   9.465  0.00  0.00      C1   C
ATOM   1405  CE1 TYR 6 182      19.382  -1.385   7.150  0.00  0.00      C1   C
ATOM   1406  CE2 TYR 6 182      17.788  -2.548   8.600  0.00  0.00      C1   C
ATOM   1407  CZ  TYR 6 182      18.571  -2.492   7.448  0.00  0.00      C1   C
ATOM   1408  OH  TYR 6 182      18.523  -3.456   6.518  0.00  0.00      C1   O
ATOM   1409  N   GLY 6 183      20.979   2.853  12.117  0.00  0.00      C1   N
ATOM   1410  CA  GLY 6 183      20.966   4.060  12.816  0.00  0.00      C1   C
ATOM   1411  C   GLY 6 183      21.548   4.061  14.240  0.00  0.00      C1   C
ATOM   1412  O   GLY 6 183      21.965   3.020  14.747  0.00  0.00      C1   O
ATOM   1413  N   PRO 6 184      21.601   5.229  14.851  0.00  0.00      C1   N
ATOM   1414  CA  PRO 6 184      22.323   5.439  16.098  0.00  0.00      C1   C
ATOM   1415  C   PRO 6 184      21.486   4.943  17.396  0.00  0.00      C1   C
ATOM   1416  O   PRO 6 184      21.040   5.786  18.217  0.00  0.00      C1   O
ATOM   1417  CB  PRO 6 184      22.857   6.947  15.977  0.00  0.00      C1   C
ATOM   1418  CG  PRO 6 184      22.119   7.616  14.839  0.00  0.00      C1   C
ATOM   1419  CD  PRO 6 184      21.173   6.517  14.348  0.00  0.00      C1   C
ATOM   1420  N   PHE 6 185      20.983   3.708  17.582  0.00  0.00      C1   N
ATOM   1421  CA  PHE 6 185      20.029   3.385  18.575  0.00  0.00      C1   C
ATOM   1422  C   PHE 6 185      20.439   2.169  19.516  0.00  0.00      C1   C
ATOM   1423  O   PHE 6 185      21.239   1.334  19.098  0.00  0.00      C1   O
ATOM   1424  CB  PHE 6 185      18.760   2.889  17.975  0.00  0.00      C1   C
ATOM   1425  CG  PHE 6 185      18.097   3.901  17.088  0.00  0.00      C1   C
ATOM   1426  CD1 PHE 6 185      17.941   5.224  17.583  0.00  0.00      C1   C
ATOM   1427  CD2 PHE 6 185      17.778   3.621  15.799  0.00  0.00      C1   C
ATOM   1428  CE1 PHE 6 185      17.618   6.248  16.685  0.00  0.00      C1   C
ATOM   1429  CE2 PHE 6 185      17.383   4.633  14.913  0.00  0.00      C1   C
ATOM   1430  CZ  PHE 6 185      17.282   5.959  15.355  0.00  0.00      C1   C
ATOM   1431  N   VAL 6 186      19.649   2.031  20.613  0.00  0.00      C1   N
ATOM   1432  CA  VAL 6 186      19.740   0.936  21.632  0.00  0.00      C1   C
ATOM   1433  C   VAL 6 186      18.291   0.354  21.945  0.00  0.00      C1   C
ATOM   1434  O   VAL 6 186      17.305   1.073  21.806  0.00  0.00      C1   O
ATOM   1435  CB  VAL 6 186      20.392   1.460  22.978  0.00  0.00      C1   C
ATOM   1436  CG1 VAL 6 186      21.904   1.689  22.896  0.00  0.00      C1   C
ATOM   1437  CG2 VAL 6 186      19.731   2.647  23.705  0.00  0.00      C1   C
ATOM   1438  N   ASP 6 187      18.188  -0.965  22.188  0.00  0.00      C1   N
ATOM   1439  CA  ASP 6 187      16.899  -1.598  22.574  0.00  0.00      C1   C
ATOM   1440  C   ASP 6 187      16.673  -1.465  24.046  0.00  0.00      C1   C
ATOM   1441  O   ASP 6 187      16.296  -2.424  24.709  0.00  0.00      C1   O
ATOM   1442  CB  ASP 6 187      16.744  -3.042  22.043  0.00  0.00      C1   C
ATOM   1443  CG  ASP 6 187      18.013  -3.935  22.399  0.00  0.00      C1   C
ATOM   1444  OD1 ASP 6 187      19.011  -3.435  22.998  0.00  0.00      C1   O
ATOM   1445  OD2 ASP 6 187      17.934  -5.170  22.148  0.00  0.00      C1   O
ATOM   1446  N   ARG 6 188      16.762  -0.295  24.773  0.00  0.00      C1   N
ATOM   1447  CA  ARG 6 188      16.156  -0.050  26.003  0.00  0.00      C1   C
ATOM   1448  C   ARG 6 188      15.008   0.876  25.827  0.00  0.00      C1   C
ATOM   1449  O   ARG 6 188      14.925   1.701  24.866  0.00  0.00      C1   O
ATOM   1450  CB  ARG 6 188      17.183   0.623  26.898  0.00  0.00      C1   C
ATOM   1451  CG  ARG 6 188      18.511  -0.135  27.155  0.00  0.00      C1   C
ATOM   1452  CD  ARG 6 188      18.306  -1.634  27.640  0.00  0.00      C1   C
ATOM   1453  NE  ARG 6 188      19.587  -2.080  28.313  0.00  0.00      C1   N
ATOM   1454  CZ  ARG 6 188      19.736  -3.180  28.918  0.00  0.00      C1   C
ATOM   1455  NH1 ARG 6 188      18.730  -4.008  29.086  0.00  0.00      C1   N
ATOM   1456  NH2 ARG 6 188      20.910  -3.641  29.355  0.00  0.00      C1   N
ATOM   1457  N   GLN 6 189      14.067   0.882  26.786  0.00  0.00      C1   N
ATOM   1458  CA  GLN 6 189      12.875   1.838  26.994  0.00  0.00      C1   C
ATOM   1459  C   GLN 6 189      13.493   3.172  27.474  0.00  0.00      C1   C
ATOM   1460  O   GLN 6 189      13.051   3.739  28.513  0.00  0.00      C1   O
ATOM   1461  CB  GLN 6 189      11.734   1.229  27.808  0.00  0.00      C1   C
ATOM   1462  CG  GLN 6 189      11.404  -0.251  27.391  0.00  0.00      C1   C
ATOM   1463  CD  GLN 6 189      10.454  -0.948  28.429  0.00  0.00      C1   C
ATOM   1464  NE2 GLN 6 189      10.010  -2.182  28.139  0.00  0.00      C1   N
ATOM   1465  OE1 GLN 6 189      10.017  -0.329  29.377  0.00  0.00      C1   O
ATOM   1466  N   THR 6 190      14.359   3.783  26.697  0.00  0.00      C1   N
ATOM   1467  CA  THR 6 190      15.248   4.953  27.083  0.00  0.00      C1   C
ATOM   1468  C   THR 6 190      15.055   6.207  26.178  0.00  0.00      C1   C
ATOM   1469  O   THR 6 190      14.716   6.128  24.992  0.00  0.00      C1   O
ATOM   1470  CB  THR 6 190      16.660   4.504  27.252  0.00  0.00      C1   C
ATOM   1471  OG1 THR 6 190      17.334   5.494  28.028  0.00  0.00      C1   O
ATOM   1472  CG2 THR 6 190      17.374   4.477  25.942  0.00  0.00      C1   C
ATOM   1473  N   ALA 6 191      15.207   7.435  26.801  0.00  0.00      C1   N
ATOM   1474  CA  ALA 6 191      15.227   8.763  26.152  0.00  0.00      C1   C
ATOM   1475  C   ALA 6 191      16.305   8.929  25.023  0.00  0.00      C1   C
ATOM   1476  O   ALA 6 191      17.440   9.347  25.274  0.00  0.00      C1   O
ATOM   1477  CB  ALA 6 191      15.434   9.857  27.226  0.00  0.00      C1   C
ATOM   1478  N   GLN 6 192      16.006   8.525  23.833  0.00  0.00      C1   N
ATOM   1479  CA  GLN 6 192      17.018   8.480  22.706  0.00  0.00      C1   C
ATOM   1480  C   GLN 6 192      16.579   9.274  21.506  0.00  0.00      C1   C
ATOM   1481  O   GLN 6 192      15.415   9.328  21.169  0.00  0.00      C1   O
ATOM   1482  CB  GLN 6 192      17.418   6.969  22.375  0.00  0.00      C1   C
ATOM   1483  CG  GLN 6 192      16.478   6.211  21.538  0.00  0.00      C1   C
ATOM   1484  CD  GLN 6 192      16.786   4.731  21.518  0.00  0.00      C1   C
ATOM   1485  OE1 GLN 6 192      17.903   4.305  21.291  0.00  0.00      C1   O
ATOM   1486  NE2 GLN 6 192      15.892   3.896  21.788  0.00  0.00      C1   N
ATOM   1487  N   ALA 6 193      17.418   9.970  20.771  0.00  0.00      C1   N
ATOM   1488  CA  ALA 6 193      17.086  10.856  19.658  0.00  0.00      C1   C
ATOM   1489  C   ALA 6 193      17.462  10.398  18.303  0.00  0.00      C1   C
ATOM   1490  O   ALA 6 193      18.521   9.729  18.109  0.00  0.00      C1   O
ATOM   1491  CB  ALA 6 193      17.575  12.267  19.971  0.00  0.00      C1   C
ATOM   1492  N   ALA 6 194      16.674  10.804  17.276  0.00  0.00      C1   N
ATOM   1493  CA  ALA 6 194      17.062  10.722  15.902  0.00  0.00      C1   C
ATOM   1494  C   ALA 6 194      17.005  12.107  15.174  0.00  0.00      C1   C
ATOM   1495  O   ALA 6 194      16.259  13.011  15.563  0.00  0.00      C1   O
ATOM   1496  CB  ALA 6 194      16.212   9.674  15.195  0.00  0.00      C1   C
ATOM   1497  N   GLY 6 195      17.780  12.238  14.079  0.00  0.00      C1   N
ATOM   1498  CA  GLY 6 195      17.868  13.415  13.227  0.00  0.00      C1   C
ATOM   1499  C   GLY 6 195      16.556  13.672  12.354  0.00  0.00      C1   C
ATOM   1500  O   GLY 6 195      15.656  12.856  12.276  0.00  0.00      C1   O
ATOM   1501  N   THR 6 196      16.607  14.696  11.523  0.00  0.00      C1   N
ATOM   1502  CA  THR 6 196      15.427  15.241  10.791  0.00  0.00      C1   C
ATOM   1503  C   THR 6 196      15.001  14.625   9.447  0.00  0.00      C1   C
ATOM   1504  O   THR 6 196      15.795  13.871   8.828  0.00  0.00      C1   O
ATOM   1505  CB  THR 6 196      15.575  16.734  10.567  0.00  0.00      C1   C
ATOM   1506  OG1 THR 6 196      16.736  16.896   9.842  0.00  0.00      C1   O
ATOM   1507  CG2 THR 6 196      15.639  17.510  11.913  0.00  0.00      C1   C
ATOM   1508  N   ASP 6 197      13.760  14.930   9.037  0.00  0.00      C1   N
ATOM   1509  CA  ASP 6 197      13.134  14.691   7.726  0.00  0.00      C1   C
ATOM   1510  C   ASP 6 197      13.786  15.495   6.580  0.00  0.00      C1   C
ATOM   1511  O   ASP 6 197      12.985  16.129   5.868  0.00  0.00      C1   O
ATOM   1512  CB  ASP 6 197      11.563  14.806   7.787  0.00  0.00      C1   C
ATOM   1513  CG  ASP 6 197      10.868  14.131   9.023  0.00  0.00      C1   C
ATOM   1514  OD1 ASP 6 197       9.741  14.498   9.312  0.00  0.00      C1   O
ATOM   1515  OD2 ASP 6 197      11.548  13.208   9.631  0.00  0.00      C1   O
ATOM   1516  N   THR 6 198      15.086  15.345   6.405  0.00  0.00      C1   N
ATOM   1517  CA  THR 6 198      15.773  15.955   5.239  0.00  0.00      C1   C
ATOM   1518  C   THR 6 198      15.419  15.340   3.884  0.00  0.00      C1   C
ATOM   1519  O   THR 6 198      15.506  14.110   3.691  0.00  0.00      C1   O
ATOM   1520  CB  THR 6 198      17.345  15.827   5.441  0.00  0.00      C1   C
ATOM   1521  OG1 THR 6 198      17.817  14.511   5.540  0.00  0.00      C1   O
ATOM   1522  CG2 THR 6 198      17.925  16.487   6.670  0.00  0.00      C1   C
ATOM   1523  N   THR 6 199      14.969  16.127   2.915  0.00  0.00      C1   N
ATOM   1524  CA  THR 6 199      14.498  15.689   1.617  0.00  0.00      C1   C
ATOM   1525  C   THR 6 199      15.456  14.746   0.807  0.00  0.00      C1   C
ATOM   1526  O   THR 6 199      16.659  14.911   0.896  0.00  0.00      C1   O
ATOM   1527  CB  THR 6 199      14.021  16.864   0.810  0.00  0.00      C1   C
ATOM   1528  OG1 THR 6 199      14.933  18.021   0.857  0.00  0.00      C1   O
ATOM   1529  CG2 THR 6 199      12.671  17.364   1.292  0.00  0.00      C1   C
ATOM   1530  N   ILE 6 200      14.926  14.030  -0.203  0.00  0.00      C1   N
ATOM   1531  CA  ILE 6 200      15.841  13.140  -0.995  0.00  0.00      C1   C
ATOM   1532  C   ILE 6 200      15.817  13.656  -2.424  0.00  0.00      C1   C
ATOM   1533  O   ILE 6 200      14.955  13.244  -3.210  0.00  0.00      C1   O
ATOM   1534  CB  ILE 6 200      15.553  11.608  -0.821  0.00  0.00      C1   C
ATOM   1535  CG1 ILE 6 200      15.331  11.245   0.679  0.00  0.00      C1   C
ATOM   1536  CG2 ILE 6 200      16.648  10.761  -1.433  0.00  0.00      C1   C
ATOM   1537  CD1 ILE 6 200      15.174   9.728   0.885  0.00  0.00      C1   C
ATOM   1538  N   THR 6 201      16.813  14.436  -2.870  0.00  0.00      C1   N
ATOM   1539  CA  THR 6 201      17.064  14.909  -4.209  0.00  0.00      C1   C
ATOM   1540  C   THR 6 201      16.926  13.921  -5.353  0.00  0.00      C1   C
ATOM   1541  O   THR 6 201      16.260  14.253  -6.324  0.00  0.00      C1   O
ATOM   1542  CB  THR 6 201      18.270  15.857  -4.358  0.00  0.00      C1   C
ATOM   1543  OG1 THR 6 201      18.421  16.596  -3.273  0.00  0.00      C1   O
ATOM   1544  CG2 THR 6 201      18.243  16.908  -5.481  0.00  0.00      C1   C
ATOM   1545  N   VAL 6 202      17.586  12.755  -5.362  0.00  0.00      C1   N
ATOM   1546  CA  VAL 6 202      17.408  11.706  -6.389  0.00  0.00      C1   C
ATOM   1547  C   VAL 6 202      15.973  11.243  -6.486  0.00  0.00      C1   C
ATOM   1548  O   VAL 6 202      15.449  10.966  -7.535  0.00  0.00      C1   O
ATOM   1549  CB  VAL 6 202      18.384  10.510  -6.102  0.00  0.00      C1   C
ATOM   1550  CG1 VAL 6 202      18.044   9.253  -6.969  0.00  0.00      C1   C
ATOM   1551  CG2 VAL 6 202      19.815  10.854  -6.467  0.00  0.00      C1   C
ATOM   1552  N   ASN 6 203      15.244  11.042  -5.345  0.00  0.00      C1   N
ATOM   1553  CA  ASN 6 203      13.853  10.652  -5.276  0.00  0.00      C1   C
ATOM   1554  C   ASN 6 203      13.019  11.789  -5.834  0.00  0.00      C1   C
ATOM   1555  O   ASN 6 203      12.194  11.408  -6.667  0.00  0.00      C1   O
ATOM   1556  CB  ASN 6 203      13.429  10.174  -3.894  0.00  0.00      C1   C
ATOM   1557  CG  ASN 6 203      14.119   8.950  -3.439  0.00  0.00      C1   C
ATOM   1558  OD1 ASN 6 203      15.063   8.430  -4.048  0.00  0.00      C1   O
ATOM   1559  ND2 ASN 6 203      13.712   8.473  -2.268  0.00  0.00      C1   N
ATOM   1560  N   VAL 6 204      13.102  13.076  -5.485  0.00  0.00      C1   N
ATOM   1561  CA  VAL 6 204      12.276  14.138  -6.157  0.00  0.00      C1   C
ATOM   1562  C   VAL 6 204      12.420  14.142  -7.718  0.00  0.00      C1   C
ATOM   1563  O   VAL 6 204      11.456  14.285  -8.376  0.00  0.00      C1   O
ATOM   1564  CB  VAL 6 204      12.327  15.568  -5.581  0.00  0.00      C1   C
ATOM   1565  CG1 VAL 6 204      11.454  15.565  -4.282  0.00  0.00      C1   C
ATOM   1566  CG2 VAL 6 204      13.665  16.089  -5.323  0.00  0.00      C1   C
ATOM   1567  N   LEU 6 205      13.630  13.866  -8.271  0.00  0.00      C1   N
ATOM   1568  CA  LEU 6 205      13.929  13.817  -9.696  0.00  0.00      C1   C
ATOM   1569  C   LEU 6 205      13.250  12.541 -10.336  0.00  0.00      C1   C
ATOM   1570  O   LEU 6 205      12.594  12.688 -11.395  0.00  0.00      C1   O
ATOM   1571  CB  LEU 6 205      15.374  13.806 -10.019  0.00  0.00      C1   C
ATOM   1572  CG  LEU 6 205      16.030  15.233  -9.829  0.00  0.00      C1   C
ATOM   1573  CD1 LEU 6 205      17.519  15.138  -9.472  0.00  0.00      C1   C
ATOM   1574  CD2 LEU 6 205      15.716  16.243 -10.854  0.00  0.00      C1   C
ATOM   1575  N   ALA 6 206      13.295  11.367  -9.744  0.00  0.00      C1   N
ATOM   1576  CA  ALA 6 206      12.445  10.219 -10.032  0.00  0.00      C1   C
ATOM   1577  C   ALA 6 206      10.923  10.537 -10.048  0.00  0.00      C1   C
ATOM   1578  O   ALA 6 206      10.154  10.046 -10.865  0.00  0.00      C1   O
ATOM   1579  CB  ALA 6 206      12.712   9.049  -9.036  0.00  0.00      C1   C
ATOM   1580  N   TRP 6 207      10.471  11.479  -9.158  0.00  0.00      C1   N
ATOM   1581  CA  TRP 6 207       9.047  11.921  -9.074  0.00  0.00      C1   C
ATOM   1582  C   TRP 6 207       8.580  12.810 -10.230  0.00  0.00      C1   C
ATOM   1583  O   TRP 6 207       7.483  12.414 -10.736  0.00  0.00      C1   O
ATOM   1584  CB  TRP 6 207       8.561  12.238  -7.661  0.00  0.00      C1   C
ATOM   1585  CG  TRP 6 207       7.283  13.029  -7.413  0.00  0.00      C1   C
ATOM   1586  CD1 TRP 6 207       6.013  12.587  -7.321  0.00  0.00      C1   C
ATOM   1587  CD2 TRP 6 207       7.218  14.439  -7.106  0.00  0.00      C1   C
ATOM   1588  NE1 TRP 6 207       5.141  13.600  -7.027  0.00  0.00      C1   N
ATOM   1589  CE2 TRP 6 207       5.831  14.835  -7.012  0.00  0.00      C1   C
ATOM   1590  CE3 TRP 6 207       8.179  15.508  -6.935  0.00  0.00      C1   C
ATOM   1591  CZ2 TRP 6 207       5.442  16.104  -6.658  0.00  0.00      C1   C
ATOM   1592  CZ3 TRP 6 207       7.763  16.818  -6.663  0.00  0.00      C1   C
ATOM   1593  CH2 TRP 6 207       6.404  17.103  -6.539  0.00  0.00      C1   C
ATOM   1594  N   LEU 6 208       9.361  13.836 -10.669  0.00  0.00      C1   N
ATOM   1595  CA  LEU 6 208       9.070  14.571 -11.907  0.00  0.00      C1   C
ATOM   1596  C   LEU 6 208       9.139  13.729 -13.162  0.00  0.00      C1   C
ATOM   1597  O   LEU 6 208       8.344  13.891 -14.059  0.00  0.00      C1   O
ATOM   1598  CB  LEU 6 208       9.958  15.814 -11.965  0.00  0.00      C1   C
ATOM   1599  CG  LEU 6 208       9.965  16.708 -10.757  0.00  0.00      C1   C
ATOM   1600  CD1 LEU 6 208      10.839  17.914 -11.055  0.00  0.00      C1   C
ATOM   1601  CD2 LEU 6 208       8.507  17.265 -10.469  0.00  0.00      C1   C
ATOM   1602  N   TYR 6 209       9.999  12.697 -13.225  0.00  0.00      C1   N
ATOM   1603  CA  TYR 6 209      10.018  11.621 -14.239  0.00  0.00      C1   C
ATOM   1604  C   TYR 6 209       8.782  10.714 -14.263  0.00  0.00      C1   C
ATOM   1605  O   TYR 6 209       8.234  10.512 -15.400  0.00  0.00      C1   O
ATOM   1606  CB  TYR 6 209      11.338  10.834 -14.022  0.00  0.00      C1   C
ATOM   1607  CG  TYR 6 209      12.464  11.378 -14.806  0.00  0.00      C1   C
ATOM   1608  CD1 TYR 6 209      12.252  11.849 -16.117  0.00  0.00      C1   C
ATOM   1609  CD2 TYR 6 209      13.789  11.562 -14.241  0.00  0.00      C1   C
ATOM   1610  CE1 TYR 6 209      13.350  12.289 -16.934  0.00  0.00      C1   C
ATOM   1611  CE2 TYR 6 209      14.865  11.900 -15.062  0.00  0.00      C1   C
ATOM   1612  CZ  TYR 6 209      14.634  12.294 -16.398  0.00  0.00      C1   C
ATOM   1613  OH  TYR 6 209      15.738  12.541 -17.187  0.00  0.00      C1   O
ATOM   1614  N   ALA 6 210       8.262  10.225 -13.145  0.00  0.00      C1   N
ATOM   1615  CA  ALA 6 210       6.965   9.524 -13.197  0.00  0.00      C1   C
ATOM   1616  C   ALA 6 210       5.777  10.405 -13.552  0.00  0.00      C1   C
ATOM   1617  O   ALA 6 210       4.821   9.947 -14.154  0.00  0.00      C1   O
ATOM   1618  CB  ALA 6 210       6.794   8.826 -11.825  0.00  0.00      C1   C
ATOM   1619  N   ALA 6 211       5.748  11.681 -13.213  0.00  0.00      C1   N
ATOM   1620  CA  ALA 6 211       4.708  12.617 -13.616  0.00  0.00      C1   C
ATOM   1621  C   ALA 6 211       4.616  12.808 -15.110  0.00  0.00      C1   C
ATOM   1622  O   ALA 6 211       3.495  12.710 -15.694  0.00  0.00      C1   O
ATOM   1623  CB  ALA 6 211       4.865  13.896 -12.837  0.00  0.00      C1   C
ATOM   1624  N   VAL 6 212       5.746  13.132 -15.731  0.00  0.00      C1   N
ATOM   1625  CA  VAL 6 212       5.824  13.280 -17.215  0.00  0.00      C1   C
ATOM   1626  C   VAL 6 212       5.314  12.054 -17.976  0.00  0.00      C1   C
ATOM   1627  O   VAL 6 212       4.546  12.172 -18.949  0.00  0.00      C1   O
ATOM   1628  CB  VAL 6 212       7.121  13.825 -17.815  0.00  0.00      C1   C
ATOM   1629  CG1 VAL 6 212       7.643  15.179 -17.246  0.00  0.00      C1   C
ATOM   1630  CG2 VAL 6 212       8.248  12.840 -17.756  0.00  0.00      C1   C
ATOM   1631  N   ILE 6 213       5.666  10.811 -17.611  0.00  0.00      C1   N
ATOM   1632  CA  ILE 6 213       5.078   9.531 -18.073  0.00  0.00      C1   C
ATOM   1633  C   ILE 6 213       3.511   9.528 -18.025  0.00  0.00      C1   C
ATOM   1634  O   ILE 6 213       2.822   9.353 -19.036  0.00  0.00      C1   O
ATOM   1635  CB  ILE 6 213       5.615   8.352 -17.209  0.00  0.00      C1   C
ATOM   1636  CG1 ILE 6 213       7.144   8.081 -17.469  0.00  0.00      C1   C
ATOM   1637  CG2 ILE 6 213       4.978   7.002 -17.484  0.00  0.00      C1   C
ATOM   1638  CD1 ILE 6 213       7.946   7.324 -16.347  0.00  0.00      C1   C
ATOM   1639  N   ASN 6 214       2.832   9.840 -16.834  0.00  0.00      C1   N
ATOM   1640  CA  ASN 6 214       1.410  10.000 -16.684  0.00  0.00      C1   C
ATOM   1641  C   ASN 6 214       0.730  11.353 -17.137  0.00  0.00      C1   C
ATOM   1642  O   ASN 6 214      -0.308  11.695 -16.637  0.00  0.00      C1   O
ATOM   1643  CB  ASN 6 214       0.906   9.703 -15.257  0.00  0.00      C1   C
ATOM   1644  CG  ASN 6 214       1.504   8.493 -14.500  0.00  0.00      C1   C
ATOM   1645  OD1 ASN 6 214       0.960   7.438 -14.608  0.00  0.00      C1   O
ATOM   1646  ND2 ASN 6 214       2.483   8.617 -13.670  0.00  0.00      C1   N
ATOM   1647  N   GLY 6 215       1.386  12.092 -18.090  0.00  0.00      C1   N
ATOM   1648  CA  GLY 6 215       0.818  13.246 -18.792  0.00  0.00      C1   C
ATOM   1649  C   GLY 6 215       0.820  14.516 -17.935  0.00  0.00      C1   C
ATOM   1650  O   GLY 6 215      -0.092  15.303 -18.117  0.00  0.00      C1   O
ATOM   1651  N   ASP 6 216       1.794  14.661 -17.007  0.00  0.00      C1   N
ATOM   1652  CA  ASP 6 216       1.885  15.757 -16.163  0.00  0.00      C1   C
ATOM   1653  C   ASP 6 216       3.222  16.433 -16.304  0.00  0.00      C1   C
ATOM   1654  O   ASP 6 216       4.287  15.918 -15.957  0.00  0.00      C1   O
ATOM   1655  CB  ASP 6 216       1.515  15.316 -14.735  0.00  0.00      C1   C
ATOM   1656  CG  ASP 6 216       1.251  16.489 -13.730  0.00  0.00      C1   C
ATOM   1657  OD1 ASP 6 216       1.083  17.648 -14.166  0.00  0.00      C1   O
ATOM   1658  OD2 ASP 6 216       1.049  16.233 -12.556  0.00  0.00      C1   O
ATOM   1659  N   ARG 6 217       3.213  17.609 -16.931  0.00  0.00      C1   N
ATOM   1660  CA  ARG 6 217       4.352  18.098 -17.695  0.00  0.00      C1   C
ATOM   1661  C   ARG 6 217       4.471  19.643 -17.688  0.00  0.00      C1   C
ATOM   1662  O   ARG 6 217       5.488  20.196 -18.130  0.00  0.00      C1   O
ATOM   1663  CB  ARG 6 217       4.259  17.507 -19.176  0.00  0.00      C1   C
ATOM   1664  CG  ARG 6 217       4.595  16.003 -19.131  0.00  0.00      C1   C
ATOM   1665  CD  ARG 6 217       4.817  15.294 -20.500  0.00  0.00      C1   C
ATOM   1666  NE  ARG 6 217       3.592  15.303 -21.386  0.00  0.00      C1   N
ATOM   1667  CZ  ARG 6 217       2.967  14.293 -21.865  0.00  0.00      C1   C
ATOM   1668  NH1 ARG 6 217       1.975  14.511 -22.751  0.00  0.00      C1   N
ATOM   1669  NH2 ARG 6 217       3.178  13.078 -21.511  0.00  0.00      C1   N
ATOM   1670  N   TRP 6 218       3.553  20.407 -17.081  0.00  0.00      C1   N
ATOM   1671  CA  TRP 6 218       3.587  21.878 -16.915  0.00  0.00      C1   C
ATOM   1672  C   TRP 6 218       4.919  22.448 -16.400  0.00  0.00      C1   C
ATOM   1673  O   TRP 6 218       5.214  23.594 -16.791  0.00  0.00      C1   O
ATOM   1674  CB  TRP 6 218       2.386  22.233 -15.989  0.00  0.00      C1   C
ATOM   1675  CG  TRP 6 218       2.482  22.023 -14.497  0.00  0.00      C1   C
ATOM   1676  CD1 TRP 6 218       1.942  21.010 -13.813  0.00  0.00      C1   C
ATOM   1677  CD2 TRP 6 218       3.245  22.827 -13.519  0.00  0.00      C1   C
ATOM   1678  NE1 TRP 6 218       2.252  21.100 -12.503  0.00  0.00      C1   N
ATOM   1679  CE2 TRP 6 218       3.046  22.227 -12.236  0.00  0.00      C1   C
ATOM   1680  CE3 TRP 6 218       3.880  24.095 -13.554  0.00  0.00      C1   C
ATOM   1681  CZ2 TRP 6 218       3.553  22.773 -11.063  0.00  0.00      C1   C
ATOM   1682  CZ3 TRP 6 218       4.342  24.719 -12.358  0.00  0.00      C1   C
ATOM   1683  CH2 TRP 6 218       4.186  24.074 -11.074  0.00  0.00      C1   C
ATOM   1684  N   PHE 6 219       5.649  21.729 -15.495  0.00  0.00      C1   N
ATOM   1685  CA  PHE 6 219       6.763  22.346 -14.695  0.00  0.00      C1   C
ATOM   1686  C   PHE 6 219       8.064  22.259 -15.487  0.00  0.00      C1   C
ATOM   1687  O   PHE 6 219       9.139  22.406 -14.953  0.00  0.00      C1   O
ATOM   1688  CB  PHE 6 219       6.827  21.559 -13.339  0.00  0.00      C1   C
ATOM   1689  CG  PHE 6 219       6.768  20.025 -13.409  0.00  0.00      C1   C
ATOM   1690  CD1 PHE 6 219       7.949  19.331 -13.839  0.00  0.00      C1   C
ATOM   1691  CD2 PHE 6 219       5.576  19.309 -13.345  0.00  0.00      C1   C
ATOM   1692  CE1 PHE 6 219       7.941  18.010 -14.348  0.00  0.00      C1   C
ATOM   1693  CE2 PHE 6 219       5.555  17.960 -13.738  0.00  0.00      C1   C
ATOM   1694  CZ  PHE 6 219       6.713  17.292 -14.229  0.00  0.00      C1   C
ATOM   1695  N   LEU 6 220       7.989  22.001 -16.838  0.00  0.00      C1   N
ATOM   1696  CA  LEU 6 220       9.152  21.791 -17.696  0.00  0.00      C1   C
ATOM   1697  C   LEU 6 220       9.848  23.120 -18.142  0.00  0.00      C1   C
ATOM   1698  O   LEU 6 220       9.394  23.842 -19.087  0.00  0.00      C1   O
ATOM   1699  CB  LEU 6 220       8.738  20.953 -18.935  0.00  0.00      C1   C
ATOM   1700  CG  LEU 6 220       8.799  19.452 -18.521  0.00  0.00      C1   C
ATOM   1701  CD1 LEU 6 220       8.171  18.694 -19.722  0.00  0.00      C1   C
ATOM   1702  CD2 LEU 6 220      10.304  19.040 -18.490  0.00  0.00      C1   C
ATOM   1703  N   ASN 6 221      10.858  23.472 -17.411  0.00  0.00      C1   N
ATOM   1704  CA  ASN 6 221      11.664  24.723 -17.560  0.00  0.00      C1   C
ATOM   1705  C   ASN 6 221      12.136  24.951 -19.002  0.00  0.00      C1   C
ATOM   1706  O   ASN 6 221      12.795  24.118 -19.564  0.00  0.00      C1   O
ATOM   1707  CB  ASN 6 221      12.704  24.850 -16.505  0.00  0.00      C1   C
ATOM   1708  CG  ASN 6 221      13.332  26.224 -16.330  0.00  0.00      C1   C
ATOM   1709  OD1 ASN 6 221      13.248  27.064 -17.205  0.00  0.00      C1   O
ATOM   1710  ND2 ASN 6 221      13.963  26.510 -15.190  0.00  0.00      C1   N
ATOM   1711  N   ARG 6 222      11.821  26.115 -19.671  0.00  0.00      C1   N
ATOM   1712  CA  ARG 6 222      12.396  26.516 -20.917  0.00  0.00      C1   C
ATOM   1713  C   ARG 6 222      13.806  27.137 -20.876  0.00  0.00      C1   C
ATOM   1714  O   ARG 6 222      14.256  27.366 -21.960  0.00  0.00      C1   O
ATOM   1715  CB  ARG 6 222      11.377  27.402 -21.589  0.00  0.00      C1   C
ATOM   1716  CG  ARG 6 222      10.040  26.684 -21.911  0.00  0.00      C1   C
ATOM   1717  CD  ARG 6 222      10.359  25.309 -22.575  0.00  0.00      C1   C
ATOM   1718  NE  ARG 6 222      11.125  25.523 -23.802  0.00  0.00      C1   N
ATOM   1719  CZ  ARG 6 222      12.110  24.774 -24.328  0.00  0.00      C1   C
ATOM   1720  NH1 ARG 6 222      12.526  23.693 -23.714  0.00  0.00      C1   N
ATOM   1721  NH2 ARG 6 222      12.705  25.179 -25.413  0.00  0.00      C1   N
ATOM   1722  N   PHE 6 223      14.508  27.322 -19.710  0.00  0.00      C1   N
ATOM   1723  CA  PHE 6 223      15.852  27.973 -19.663  0.00  0.00      C1   C
ATOM   1724  C   PHE 6 223      16.944  26.990 -19.344  0.00  0.00      C1   C
ATOM   1725  O   PHE 6 223      16.779  25.963 -18.560  0.00  0.00      C1   O
ATOM   1726  CB  PHE 6 223      15.888  29.023 -18.540  0.00  0.00      C1   C
ATOM   1727  CG  PHE 6 223      14.963  30.252 -18.701  0.00  0.00      C1   C
ATOM   1728  CD1 PHE 6 223      14.475  30.640 -19.978  0.00  0.00      C1   C
ATOM   1729  CD2 PHE 6 223      14.636  31.062 -17.563  0.00  0.00      C1   C
ATOM   1730  CE1 PHE 6 223      13.873  31.874 -20.078  0.00  0.00      C1   C
ATOM   1731  CE2 PHE 6 223      13.779  32.179 -17.726  0.00  0.00      C1   C
ATOM   1732  CZ  PHE 6 223      13.509  32.586 -19.032  0.00  0.00      C1   C
ATOM   1733  N   THR 6 224      18.157  27.147 -19.891  0.00  0.00      C1   N
ATOM   1734  CA  THR 6 224      19.151  26.024 -19.861  0.00  0.00      C1   C
ATOM   1735  C   THR 6 224      20.279  26.423 -18.957  0.00  0.00      C1   C
ATOM   1736  O   THR 6 224      20.957  27.426 -19.050  0.00  0.00      C1   O
ATOM   1737  CB  THR 6 224      19.674  25.486 -21.184  0.00  0.00      C1   C
ATOM   1738  OG1 THR 6 224      19.641  26.510 -22.182  0.00  0.00      C1   O
ATOM   1739  CG2 THR 6 224      18.880  24.381 -21.767  0.00  0.00      C1   C
ATOM   1740  N   THR 6 225      20.520  25.644 -17.859  0.00  0.00      C1   N
ATOM   1741  CA  THR 6 225      21.392  25.929 -16.727  0.00  0.00      C1   C
ATOM   1742  C   THR 6 225      22.242  24.724 -16.325  0.00  0.00      C1   C
ATOM   1743  O   THR 6 225      21.884  23.570 -16.625  0.00  0.00      C1   O
ATOM   1744  CB  THR 6 225      20.653  26.475 -15.509  0.00  0.00      C1   C
ATOM   1745  OG1 THR 6 225      19.639  25.619 -15.175  0.00  0.00      C1   O
ATOM   1746  CG2 THR 6 225      20.097  27.865 -15.730  0.00  0.00      C1   C
ATOM   1747  N   THR 6 226      23.284  24.862 -15.494  0.00  0.00      C1   N
ATOM   1748  CA  THR 6 226      24.147  23.734 -15.162  0.00  0.00      C1   C
ATOM   1749  C   THR 6 226      23.739  22.905 -13.931  0.00  0.00      C1   C
ATOM   1750  O   THR 6 226      22.866  23.375 -13.122  0.00  0.00      C1   O
ATOM   1751  CB  THR 6 226      25.524  24.264 -15.083  0.00  0.00      C1   C
ATOM   1752  OG1 THR 6 226      25.802  24.910 -13.976  0.00  0.00      C1   O
ATOM   1753  CG2 THR 6 226      25.982  25.140 -16.225  0.00  0.00      C1   C
ATOM   1754  N   LEU 6 227      24.544  21.850 -13.601  0.00  0.00      C1   N
ATOM   1755  CA  LEU 6 227      24.317  21.187 -12.309  0.00  0.00      C1   C
ATOM   1756  C   LEU 6 227      24.767  22.041 -11.154  0.00  0.00      C1   C
ATOM   1757  O   LEU 6 227      24.263  21.919 -10.040  0.00  0.00      C1   O
ATOM   1758  CB  LEU 6 227      25.039  19.781 -12.311  0.00  0.00      C1   C
ATOM   1759  CG  LEU 6 227      24.806  18.910 -11.052  0.00  0.00      C1   C
ATOM   1760  CD1 LEU 6 227      23.421  18.323 -10.827  0.00  0.00      C1   C
ATOM   1761  CD2 LEU 6 227      25.763  17.709 -11.326  0.00  0.00      C1   C
ATOM   1762  N   ASN 6 228      25.746  22.916 -11.311  0.00  0.00      C1   N
ATOM   1763  CA  ASN 6 228      26.249  23.933 -10.373  0.00  0.00      C1   C
ATOM   1764  C   ASN 6 228      25.177  24.988 -10.195  0.00  0.00      C1   C
ATOM   1765  O   ASN 6 228      24.827  25.291  -9.041  0.00  0.00      C1   O
ATOM   1766  CB  ASN 6 228      27.606  24.433 -10.849  0.00  0.00      C1   C
ATOM   1767  CG  ASN 6 228      28.155  25.421  -9.830  0.00  0.00      C1   C
ATOM   1768  ND2 ASN 6 228      28.088  26.652 -10.307  0.00  0.00      C1   N
ATOM   1769  OD1 ASN 6 228      28.527  25.178  -8.701  0.00  0.00      C1   O
ATOM   1770  N   ASP 6 229      24.597  25.635 -11.234  0.00  0.00      C1   N
ATOM   1771  CA  ASP 6 229      23.394  26.488 -11.129  0.00  0.00      C1   C
ATOM   1772  C   ASP 6 229      22.239  25.845 -10.367  0.00  0.00      C1   C
ATOM   1773  O   ASP 6 229      21.702  26.530  -9.453  0.00  0.00      C1   O
ATOM   1774  CB  ASP 6 229      22.929  26.810 -12.537  0.00  0.00      C1   C
ATOM   1775  CG  ASP 6 229      23.878  27.484 -13.499  0.00  0.00      C1   C
ATOM   1776  OD1 ASP 6 229      24.949  27.989 -13.050  0.00  0.00      C1   O
ATOM   1777  OD2 ASP 6 229      23.511  27.558 -14.692  0.00  0.00      C1   O
ATOM   1778  N   PHE 6 230      21.936  24.605 -10.632  0.00  0.00      C1   N
ATOM   1779  CA  PHE 6 230      20.988  23.852  -9.756  0.00  0.00      C1   C
ATOM   1780  C   PHE 6 230      21.398  23.723  -8.268  0.00  0.00      C1   C
ATOM   1781  O   PHE 6 230      20.632  24.085  -7.402  0.00  0.00      C1   O
ATOM   1782  CB  PHE 6 230      20.681  22.510 -10.404  0.00  0.00      C1   C
ATOM   1783  CG  PHE 6 230      19.985  21.562  -9.428  0.00  0.00      C1   C
ATOM   1784  CD1 PHE 6 230      20.733  20.661  -8.631  0.00  0.00      C1   C
ATOM   1785  CD2 PHE 6 230      18.599  21.672  -9.254  0.00  0.00      C1   C
ATOM   1786  CE1 PHE 6 230      20.063  19.927  -7.680  0.00  0.00      C1   C
ATOM   1787  CE2 PHE 6 230      17.949  20.952  -8.189  0.00  0.00      C1   C
ATOM   1788  CZ  PHE 6 230      18.678  20.043  -7.389  0.00  0.00      C1   C
ATOM   1789  N   ASN 6 231      22.644  23.228  -7.912  0.00  0.00      C1   N
ATOM   1790  CA  ASN 6 231      23.056  23.018  -6.519  0.00  0.00      C1   C
ATOM   1791  C   ASN 6 231      23.064  24.265  -5.697  0.00  0.00      C1   C
ATOM   1792  O   ASN 6 231      22.681  24.278  -4.517  0.00  0.00      C1   O
ATOM   1793  CB  ASN 6 231      24.485  22.428  -6.435  0.00  0.00      C1   C
ATOM   1794  CG  ASN 6 231      24.482  20.954  -6.712  0.00  0.00      C1   C
ATOM   1795  OD1 ASN 6 231      23.465  20.306  -6.714  0.00  0.00      C1   O
ATOM   1796  ND2 ASN 6 231      25.595  20.404  -6.865  0.00  0.00      C1   N
ATOM   1797  N   LEU 6 232      23.526  25.386  -6.290  0.00  0.00      C1   N
ATOM   1798  CA  LEU 6 232      23.434  26.720  -5.649  0.00  0.00      C1   C
ATOM   1799  C   LEU 6 232      21.997  27.051  -5.095  0.00  0.00      C1   C
ATOM   1800  O   LEU 6 232      21.826  27.409  -3.950  0.00  0.00      C1   O
ATOM   1801  CB  LEU 6 232      23.916  27.815  -6.645  0.00  0.00      C1   C
ATOM   1802  CG  LEU 6 232      25.430  27.766  -6.805  0.00  0.00      C1   C
ATOM   1803  CD1 LEU 6 232      25.822  28.812  -7.886  0.00  0.00      C1   C
ATOM   1804  CD2 LEU 6 232      26.096  28.024  -5.488  0.00  0.00      C1   C
ATOM   1805  N   VAL 6 233      20.984  26.637  -5.890  0.00  0.00      C1   N
ATOM   1806  CA  VAL 6 233      19.542  26.870  -5.733  0.00  0.00      C1   C
ATOM   1807  C   VAL 6 233      18.968  25.766  -4.805  0.00  0.00      C1   C
ATOM   1808  O   VAL 6 233      18.323  26.175  -3.879  0.00  0.00      C1   O
ATOM   1809  CB  VAL 6 233      18.835  27.183  -7.055  0.00  0.00      C1   C
ATOM   1810  CG1 VAL 6 233      17.352  27.540  -6.729  0.00  0.00      C1   C
ATOM   1811  CG2 VAL 6 233      19.461  28.436  -7.691  0.00  0.00      C1   C
ATOM   1812  N   ALA 6 234      19.368  24.459  -4.963  0.00  0.00      C1   N
ATOM   1813  CA  ALA 6 234      19.218  23.345  -4.017  0.00  0.00      C1   C
ATOM   1814  C   ALA 6 234      19.574  23.660  -2.620  0.00  0.00      C1   C
ATOM   1815  O   ALA 6 234      18.707  23.755  -1.756  0.00  0.00      C1   O
ATOM   1816  CB  ALA 6 234      19.905  22.069  -4.526  0.00  0.00      C1   C
ATOM   1817  N   MET 6 235      20.881  23.941  -2.375  0.00  0.00      C1   N
ATOM   1818  CA  MET 6 235      21.551  24.226  -1.077  0.00  0.00      C1   C
ATOM   1819  C   MET 6 235      20.851  25.309  -0.244  0.00  0.00      C1   C
ATOM   1820  O   MET 6 235      20.655  25.134   0.978  0.00  0.00      C1   O
ATOM   1821  CB  MET 6 235      23.044  24.558  -1.365  0.00  0.00      C1   C
ATOM   1822  CG  MET 6 235      23.838  23.337  -1.919  0.00  0.00      C1   C
ATOM   1823  SD  MET 6 235      25.681  23.562  -2.095  0.00  0.00      C1   S
ATOM   1824  CE  MET 6 235      25.825  24.616  -3.515  0.00  0.00      C1   C
ATOM   1825  N   LYS 6 236      20.558  26.475  -0.898  0.00  0.00      C1   N
ATOM   1826  CA  LYS 6 236      19.784  27.610  -0.396  0.00  0.00      C1   C
ATOM   1827  C   LYS 6 236      18.265  27.345  -0.160  0.00  0.00      C1   C
ATOM   1828  O   LYS 6 236      17.751  27.878   0.790  0.00  0.00      C1   O
ATOM   1829  CB  LYS 6 236      20.073  28.770  -1.437  0.00  0.00      C1   C
ATOM   1830  CG  LYS 6 236      19.452  30.195  -1.081  0.00  0.00      C1   C
ATOM   1831  CD  LYS 6 236      19.842  30.719   0.272  0.00  0.00      C1   C
ATOM   1832  CE  LYS 6 236      19.349  32.198   0.536  0.00  0.00      C1   C
ATOM   1833  NZ  LYS 6 236      20.242  33.253   0.006  0.00  0.00      C1   N
ATOM   1834  N   TYR 6 237      17.526  26.527  -0.940  0.00  0.00      C1   N
ATOM   1835  CA  TYR 6 237      16.190  26.063  -0.501  0.00  0.00      C1   C
ATOM   1836  C   TYR 6 237      16.214  24.671   0.129  0.00  0.00      C1   C
ATOM   1837  O   TYR 6 237      15.336  23.855   0.001  0.00  0.00      C1   O
ATOM   1838  CB  TYR 6 237      15.231  26.212  -1.741  0.00  0.00      C1   C
ATOM   1839  CG  TYR 6 237      14.888  27.687  -2.129  0.00  0.00      C1   C
ATOM   1840  CD1 TYR 6 237      15.419  28.223  -3.259  0.00  0.00      C1   C
ATOM   1841  CD2 TYR 6 237      14.062  28.433  -1.318  0.00  0.00      C1   C
ATOM   1842  CE1 TYR 6 237      15.193  29.581  -3.723  0.00  0.00      C1   C
ATOM   1843  CE2 TYR 6 237      13.729  29.781  -1.741  0.00  0.00      C1   C
ATOM   1844  CZ  TYR 6 237      14.392  30.399  -2.917  0.00  0.00      C1   C
ATOM   1845  OH  TYR 6 237      14.024  31.607  -3.359  0.00  0.00      C1   O
ATOM   1846  N   ASN 6 238      17.257  24.377   0.922  0.00  0.00      C1   N
ATOM   1847  CA  ASN 6 238      17.438  23.186   1.833  0.00  0.00      C1   C
ATOM   1848  C   ASN 6 238      17.477  21.728   1.185  0.00  0.00      C1   C
ATOM   1849  O   ASN 6 238      16.899  20.765   1.720  0.00  0.00      C1   O
ATOM   1850  CB  ASN 6 238      16.485  23.328   3.038  0.00  0.00      C1   C
ATOM   1851  CG  ASN 6 238      16.411  24.703   3.713  0.00  0.00      C1   C
ATOM   1852  ND2 ASN 6 238      15.597  24.819   4.704  0.00  0.00      C1   N
ATOM   1853  OD1 ASN 6 238      17.150  25.596   3.394  0.00  0.00      C1   O
ATOM   1854  N   TYR 6 239      18.163  21.516   0.035  0.00  0.00      C1   N
ATOM   1855  CA  TYR 6 239      18.277  20.306  -0.735  0.00  0.00      C1   C
ATOM   1856  C   TYR 6 239      19.708  19.814  -0.930  0.00  0.00      C1   C
ATOM   1857  O   TYR 6 239      20.598  20.624  -1.179  0.00  0.00      C1   O
ATOM   1858  CB  TYR 6 239      17.563  20.383  -2.142  0.00  0.00      C1   C
ATOM   1859  CG  TYR 6 239      16.162  20.180  -2.000  0.00  0.00      C1   C
ATOM   1860  CD1 TYR 6 239      15.357  21.290  -1.722  0.00  0.00      C1   C
ATOM   1861  CD2 TYR 6 239      15.529  18.895  -2.103  0.00  0.00      C1   C
ATOM   1862  CE1 TYR 6 239      13.970  21.209  -1.461  0.00  0.00      C1   C
ATOM   1863  CE2 TYR 6 239      14.152  18.799  -1.907  0.00  0.00      C1   C
ATOM   1864  CZ  TYR 6 239      13.380  19.938  -1.588  0.00  0.00      C1   C
ATOM   1865  OH  TYR 6 239      12.013  19.732  -1.377  0.00  0.00      C1   O
ATOM   1866  N   GLU 6 240      19.966  18.508  -0.687  0.00  0.00      C1   N
ATOM   1867  CA  GLU 6 240      21.269  17.877  -0.921  0.00  0.00      C1   C
ATOM   1868  C   GLU 6 240      21.819  18.139  -2.289  0.00  0.00      C1   C
ATOM   1869  O   GLU 6 240      21.123  17.796  -3.245  0.00  0.00      C1   O
ATOM   1870  CB  GLU 6 240      21.009  16.448  -0.601  0.00  0.00      C1   C
ATOM   1871  CG  GLU 6 240      22.357  15.666  -0.395  0.00  0.00      C1   C
ATOM   1872  CD  GLU 6 240      22.077  14.242   0.176  0.00  0.00      C1   C
ATOM   1873  OE1 GLU 6 240      21.052  13.957   0.780  0.00  0.00      C1   O
ATOM   1874  OE2 GLU 6 240      22.784  13.351  -0.443  0.00  0.00      C1   O
ATOM   1875  N   PRO 6 241      22.996  18.720  -2.430  0.00  0.00      C1   N
ATOM   1876  CA  PRO 6 241      23.694  19.026  -3.666  0.00  0.00      C1   C
ATOM   1877  C   PRO 6 241      24.206  17.753  -4.313  0.00  0.00      C1   C
ATOM   1878  O   PRO 6 241      24.929  16.942  -3.697  0.00  0.00      C1   O
ATOM   1879  CB  PRO 6 241      24.882  19.812  -3.268  0.00  0.00      C1   C
ATOM   1880  CG  PRO 6 241      25.259  19.364  -1.875  0.00  0.00      C1   C
ATOM   1881  CD  PRO 6 241      23.880  19.020  -1.278  0.00  0.00      C1   C
ATOM   1882  N   LEU 6 242      23.887  17.522  -5.640  0.00  0.00      C1   N
ATOM   1883  CA  LEU 6 242      24.241  16.315  -6.364  0.00  0.00      C1   C
ATOM   1884  C   LEU 6 242      25.514  16.289  -7.281  0.00  0.00      C1   C
ATOM   1885  O   LEU 6 242      25.995  17.407  -7.613  0.00  0.00      C1   O
ATOM   1886  CB  LEU 6 242      23.000  15.782  -7.174  0.00  0.00      C1   C
ATOM   1887  CG  LEU 6 242      21.881  15.173  -6.256  0.00  0.00      C1   C
ATOM   1888  CD1 LEU 6 242      20.859  14.347  -7.154  0.00  0.00      C1   C
ATOM   1889  CD2 LEU 6 242      22.322  14.268  -5.105  0.00  0.00      C1   C
ATOM   1890  N   THR 6 243      26.032  15.136  -7.669  0.00  0.00      C1   N
ATOM   1891  CA  THR 6 243      27.228  14.992  -8.595  0.00  0.00      C1   C
ATOM   1892  C   THR 6 243      26.743  14.627 -10.053  0.00  0.00      C1   C
ATOM   1893  O   THR 6 243      25.578  14.228 -10.343  0.00  0.00      C1   O
ATOM   1894  CB  THR 6 243      28.258  13.946  -8.127  0.00  0.00      C1   C
ATOM   1895  OG1 THR 6 243      27.715  12.757  -7.868  0.00  0.00      C1   O
ATOM   1896  CG2 THR 6 243      28.852  14.375  -6.771  0.00  0.00      C1   C
ATOM   1897  N   GLN 6 244      27.665  14.694 -11.039  0.00  0.00      C1   N
ATOM   1898  CA  GLN 6 244      27.369  14.151 -12.391  0.00  0.00      C1   C
ATOM   1899  C   GLN 6 244      27.197  12.623 -12.378  0.00  0.00      C1   C
ATOM   1900  O   GLN 6 244      26.403  12.112 -13.116  0.00  0.00      C1   O
ATOM   1901  CB  GLN 6 244      28.409  14.666 -13.392  0.00  0.00      C1   C
ATOM   1902  CG  GLN 6 244      27.792  14.282 -14.803  0.00  0.00      C1   C
ATOM   1903  CD  GLN 6 244      28.336  15.173 -15.909  0.00  0.00      C1   C
ATOM   1904  OE1 GLN 6 244      28.558  16.420 -15.737  0.00  0.00      C1   O
ATOM   1905  NE2 GLN 6 244      28.692  14.657 -17.037  0.00  0.00      C1   N
ATOM   1906  N   ASP 6 245      27.951  11.949 -11.461  0.00  0.00      C1   N
ATOM   1907  CA  ASP 6 245      27.736  10.512 -11.239  0.00  0.00      C1   C
ATOM   1908  C   ASP 6 245      26.245  10.300 -10.776  0.00  0.00      C1   C
ATOM   1909  O   ASP 6 245      25.635   9.326 -11.175  0.00  0.00      C1   O
ATOM   1910  CB  ASP 6 245      28.668   9.983 -10.158  0.00  0.00      C1   C
ATOM   1911  CG  ASP 6 245      28.726   8.475 -10.103  0.00  0.00      C1   C
ATOM   1912  OD1 ASP 6 245      29.230   7.785 -11.045  0.00  0.00      C1   O
ATOM   1913  OD2 ASP 6 245      28.452   7.877  -9.035  0.00  0.00      C1   O
ATOM   1914  N   HIS 6 246      25.657  11.203  -9.952  0.00  0.00      C1   N
ATOM   1915  CA  HIS 6 246      24.254  11.060  -9.493  0.00  0.00      C1   C
ATOM   1916  C   HIS 6 246      23.239  11.388 -10.608  0.00  0.00      C1   C
ATOM   1917  O   HIS 6 246      22.209  10.776 -10.685  0.00  0.00      C1   O
ATOM   1918  CB  HIS 6 246      23.989  11.946  -8.317  0.00  0.00      C1   C
ATOM   1919  CG  HIS 6 246      24.794  11.739  -7.022  0.00  0.00      C1   C
ATOM   1920  ND1 HIS 6 246      25.271  12.770  -6.196  0.00  0.00      C1   N
ATOM   1921  CD2 HIS 6 246      24.933  10.542  -6.423  0.00  0.00      C1   C
ATOM   1922  CE1 HIS 6 246      25.722  12.132  -5.118  0.00  0.00      C1   C
ATOM   1923  NE2 HIS 6 246      25.556  10.811  -5.189  0.00  0.00      C1   N
ATOM   1924  N   VAL 6 247      23.521  12.351 -11.481  0.00  0.00      C1   N
ATOM   1925  CA  VAL 6 247      22.674  12.510 -12.662  0.00  0.00      C1   C
ATOM   1926  C   VAL 6 247      22.849  11.386 -13.662  0.00  0.00      C1   C
ATOM   1927  O   VAL 6 247      21.986  11.142 -14.519  0.00  0.00      C1   O
ATOM   1928  CB  VAL 6 247      22.586  13.889 -13.266  0.00  0.00      C1   C
ATOM   1929  CG1 VAL 6 247      22.018  14.975 -12.245  0.00  0.00      C1   C
ATOM   1930  CG2 VAL 6 247      23.904  14.416 -13.825  0.00  0.00      C1   C
ATOM   1931  N   ASP 6 248      23.883  10.561 -13.661  0.00  0.00      C1   N
ATOM   1932  CA  ASP 6 248      24.007   9.337 -14.417  0.00  0.00      C1   C
ATOM   1933  C   ASP 6 248      23.354   8.074 -13.730  0.00  0.00      C1   C
ATOM   1934  O   ASP 6 248      23.416   7.036 -14.363  0.00  0.00      C1   O
ATOM   1935  CB  ASP 6 248      25.390   9.100 -15.047  0.00  0.00      C1   C
ATOM   1936  CG  ASP 6 248      25.993  10.244 -15.884  0.00  0.00      C1   C
ATOM   1937  OD1 ASP 6 248      27.269  10.505 -15.797  0.00  0.00      C1   O
ATOM   1938  OD2 ASP 6 248      25.250  10.681 -16.832  0.00  0.00      C1   O
ATOM   1939  N   ILE 6 249      22.714   8.193 -12.598  0.00  0.00      C1   N
ATOM   1940  CA  ILE 6 249      21.702   7.222 -12.118  0.00  0.00      C1   C
ATOM   1941  C   ILE 6 249      20.450   7.298 -13.032  0.00  0.00      C1   C
ATOM   1942  O   ILE 6 249      19.975   6.229 -13.418  0.00  0.00      C1   O
ATOM   1943  CB  ILE 6 249      21.312   7.387 -10.610  0.00  0.00      C1   C
ATOM   1944  CG1 ILE 6 249      22.452   7.554  -9.633  0.00  0.00      C1   C
ATOM   1945  CG2 ILE 6 249      20.375   6.203 -10.226  0.00  0.00      C1   C
ATOM   1946  CD1 ILE 6 249      21.971   7.963  -8.218  0.00  0.00      C1   C
ATOM   1947  N   LEU 6 250      20.077   8.528 -13.491  0.00  0.00      C1   N
ATOM   1948  CA  LEU 6 250      18.804   8.978 -14.090  0.00  0.00      C1   C
ATOM   1949  C   LEU 6 250      18.804   8.812 -15.590  0.00  0.00      C1   C
ATOM   1950  O   LEU 6 250      17.780   9.155 -16.257  0.00  0.00      C1   O
ATOM   1951  CB  LEU 6 250      18.575  10.439 -13.604  0.00  0.00      C1   C
ATOM   1952  CG  LEU 6 250      18.700  10.782 -12.102  0.00  0.00      C1   C
ATOM   1953  CD1 LEU 6 250      18.654  12.287 -11.968  0.00  0.00      C1   C
ATOM   1954  CD2 LEU 6 250      17.479  10.131 -11.416  0.00  0.00      C1   C
ATOM   1955  N   GLY 6 251      19.863   8.208 -16.193  0.00  0.00      C1   N
ATOM   1956  CA  GLY 6 251      19.970   7.923 -17.612  0.00  0.00      C1   C
ATOM   1957  C   GLY 6 251      18.898   6.983 -18.227  0.00  0.00      C1   C
ATOM   1958  O   GLY 6 251      18.326   7.439 -19.204  0.00  0.00      C1   O
ATOM   1959  N   PRO 6 252      18.506   5.890 -17.489  0.00  0.00      C1   N
ATOM   1960  CA  PRO 6 252      17.389   5.043 -17.896  0.00  0.00      C1   C
ATOM   1961  C   PRO 6 252      16.117   5.834 -17.835  0.00  0.00      C1   C
ATOM   1962  O   PRO 6 252      15.237   5.547 -18.717  0.00  0.00      C1   O
ATOM   1963  CB  PRO 6 252      17.382   3.921 -16.832  0.00  0.00      C1   C
ATOM   1964  CG  PRO 6 252      18.869   3.672 -16.607  0.00  0.00      C1   C
ATOM   1965  CD  PRO 6 252      19.381   5.123 -16.610  0.00  0.00      C1   C
ATOM   1966  N   LEU 6 253      15.902   6.836 -16.897  0.00  0.00      C1   N
ATOM   1967  CA  LEU 6 253      14.669   7.575 -16.812  0.00  0.00      C1   C
ATOM   1968  C   LEU 6 253      14.586   8.611 -17.897  0.00  0.00      C1   C
ATOM   1969  O   LEU 6 253      13.502   8.746 -18.484  0.00  0.00      C1   O
ATOM   1970  CB  LEU 6 253      14.500   8.272 -15.465  0.00  0.00      C1   C
ATOM   1971  CG  LEU 6 253      14.437   7.257 -14.283  0.00  0.00      C1   C
ATOM   1972  CD1 LEU 6 253      13.936   7.792 -12.965  0.00  0.00      C1   C
ATOM   1973  CD2 LEU 6 253      13.359   6.160 -14.652  0.00  0.00      C1   C
ATOM   1974  N   SER 6 254      15.629   9.402 -18.233  0.00  0.00      C1   N
ATOM   1975  CA  SER 6 254      15.634  10.207 -19.442  0.00  0.00      C1   C
ATOM   1976  C   SER 6 254      15.438   9.343 -20.719  0.00  0.00      C1   C
ATOM   1977  O   SER 6 254      14.700   9.739 -21.600  0.00  0.00      C1   O
ATOM   1978  CB  SER 6 254      17.026  10.960 -19.751  0.00  0.00      C1   C
ATOM   1979  OG  SER 6 254      16.950  11.784 -20.949  0.00  0.00      C1   O
ATOM   1980  N   ALA 6 255      16.023   8.180 -20.813  0.00  0.00      C1   N
ATOM   1981  CA  ALA 6 255      15.694   7.271 -21.903  0.00  0.00      C1   C
ATOM   1982  C   ALA 6 255      14.192   6.866 -21.876  0.00  0.00      C1   C
ATOM   1983  O   ALA 6 255      13.578   6.910 -22.925  0.00  0.00      C1   O
ATOM   1984  CB  ALA 6 255      16.696   6.142 -21.809  0.00  0.00      C1   C
ATOM   1985  N   GLN 6 256      13.577   6.536 -20.719  0.00  0.00      C1   N
ATOM   1986  CA  GLN 6 256      12.176   6.225 -20.607  0.00  0.00      C1   C
ATOM   1987  C   GLN 6 256      11.190   7.380 -21.146  0.00  0.00      C1   C
ATOM   1988  O   GLN 6 256      10.150   7.148 -21.808  0.00  0.00      C1   O
ATOM   1989  CB  GLN 6 256      11.898   5.965 -19.141  0.00  0.00      C1   C
ATOM   1990  CG  GLN 6 256      10.523   5.364 -18.874  0.00  0.00      C1   C
ATOM   1991  CD  GLN 6 256      10.493   4.600 -17.579  0.00  0.00      C1   C
ATOM   1992  OE1 GLN 6 256      11.413   4.512 -16.751  0.00  0.00      C1   O
ATOM   1993  NE2 GLN 6 256       9.414   3.958 -17.237  0.00  0.00      C1   N
ATOM   1994  N   THR 6 257      11.633   8.624 -20.966  0.00  0.00      C1   N
ATOM   1995  CA  THR 6 257      10.747   9.822 -21.107  0.00  0.00      C1   C
ATOM   1996  C   THR 6 257      11.052  10.859 -22.218  0.00  0.00      C1   C
ATOM   1997  O   THR 6 257      10.161  11.664 -22.564  0.00  0.00      C1   O
ATOM   1998  CB  THR 6 257      10.622  10.508 -19.737  0.00  0.00      C1   C
ATOM   1999  OG1 THR 6 257      11.881  10.889 -19.256  0.00  0.00      C1   O
ATOM   2000  CG2 THR 6 257      10.083   9.620 -18.674  0.00  0.00      C1   C
ATOM   2001  N   GLY 6 258      12.267  10.967 -22.608  0.00  0.00      C1   N
ATOM   2002  CA  GLY 6 258      12.751  12.037 -23.448  0.00  0.00      C1   C
ATOM   2003  C   GLY 6 258      13.169  13.373 -22.940  0.00  0.00      C1   C
ATOM   2004  O   GLY 6 258      13.609  14.139 -23.740  0.00  0.00      C1   O
ATOM   2005  N   ILE 6 259      13.056  13.535 -21.606  0.00  0.00      C1   N
ATOM   2006  CA  ILE 6 259      13.468  14.729 -20.866  0.00  0.00      C1   C
ATOM   2007  C   ILE 6 259      14.919  14.574 -20.389  0.00  0.00      C1   C
ATOM   2008  O   ILE 6 259      15.221  13.648 -19.654  0.00  0.00      C1   O
ATOM   2009  CB  ILE 6 259      12.438  15.200 -19.731  0.00  0.00      C1   C
ATOM   2010  CG1 ILE 6 259      11.023  15.335 -20.253  0.00  0.00      C1   C
ATOM   2011  CG2 ILE 6 259      12.972  16.489 -19.204  0.00  0.00      C1   C
ATOM   2012  CD1 ILE 6 259      10.753  16.352 -21.413  0.00  0.00      C1   C
ATOM   2013  N   ALA 6 260      15.802  15.352 -20.958  0.00  0.00      C1   N
ATOM   2014  CA  ALA 6 260      17.261  15.231 -20.594  0.00  0.00      C1   C
ATOM   2015  C   ALA 6 260      17.514  15.528 -19.066  0.00  0.00      C1   C
ATOM   2016  O   ALA 6 260      16.763  16.364 -18.520  0.00  0.00      C1   O
ATOM   2017  CB  ALA 6 260      18.015  15.932 -21.645  0.00  0.00      C1   C
ATOM   2018  N   VAL 6 261      18.471  14.914 -18.434  0.00  0.00      C1   N
ATOM   2019  CA  VAL 6 261      18.789  15.026 -17.002  0.00  0.00      C1   C
ATOM   2020  C   VAL 6 261      18.954  16.436 -16.538  0.00  0.00      C1   C
ATOM   2021  O   VAL 6 261      18.291  16.821 -15.591  0.00  0.00      C1   O
ATOM   2022  CB  VAL 6 261      19.969  14.087 -16.520  0.00  0.00      C1   C
ATOM   2023  CG1 VAL 6 261      19.464  12.623 -16.808  0.00  0.00      C1   C
ATOM   2024  CG2 VAL 6 261      21.337  14.330 -17.175  0.00  0.00      C1   C
ATOM   2025  N   LEU 6 262      19.690  17.344 -17.284  0.00  0.00      C1   N
ATOM   2026  CA  LEU 6 262      19.790  18.757 -16.882  0.00  0.00      C1   C
ATOM   2027  C   LEU 6 262      18.634  19.571 -17.313  0.00  0.00      C1   C
ATOM   2028  O   LEU 6 262      18.328  20.592 -16.711  0.00  0.00      C1   O
ATOM   2029  CB  LEU 6 262      21.156  19.408 -17.340  0.00  0.00      C1   C
ATOM   2030  CG  LEU 6 262      22.398  18.815 -16.595  0.00  0.00      C1   C
ATOM   2031  CD1 LEU 6 262      23.706  19.141 -17.315  0.00  0.00      C1   C
ATOM   2032  CD2 LEU 6 262      22.297  19.228 -15.129  0.00  0.00      C1   C
ATOM   2033  N   ASP 6 263      17.754  19.067 -18.225  0.00  0.00      C1   N
ATOM   2034  CA  ASP 6 263      16.469  19.705 -18.416  0.00  0.00      C1   C
ATOM   2035  C   ASP 6 263      15.488  19.400 -17.203  0.00  0.00      C1   C
ATOM   2036  O   ASP 6 263      14.801  20.336 -16.749  0.00  0.00      C1   O
ATOM   2037  CB  ASP 6 263      15.745  19.371 -19.779  0.00  0.00      C1   C
ATOM   2038  CG  ASP 6 263      16.524  19.865 -21.010  0.00  0.00      C1   C
ATOM   2039  OD1 ASP 6 263      15.822  19.844 -22.079  0.00  0.00      C1   O
ATOM   2040  OD2 ASP 6 263      17.716  20.272 -21.010  0.00  0.00      C1   O
ATOM   2041  N   MET 6 264      15.413  18.162 -16.640  0.00  0.00      C1   N
ATOM   2042  CA  MET 6 264      14.879  17.946 -15.292  0.00  0.00      C1   C
ATOM   2043  C   MET 6 264      15.514  18.798 -14.200  0.00  0.00      C1   C
ATOM   2044  O   MET 6 264      14.752  19.267 -13.350  0.00  0.00      C1   O
ATOM   2045  CB  MET 6 264      14.812  16.492 -14.869  0.00  0.00      C1   C
ATOM   2046  CG  MET 6 264      13.616  15.791 -15.458  0.00  0.00      C1   C
ATOM   2047  SD  MET 6 264      12.021  16.700 -15.237  0.00  0.00      C1   S
ATOM   2048  CE  MET 6 264      10.761  15.777 -16.095  0.00  0.00      C1   C
ATOM   2049  N   CYS 6 265      16.840  18.975 -14.215  0.00  0.00      C1   N
ATOM   2050  CA  CYS 6 265      17.528  19.777 -13.211  0.00  0.00      C1   C
ATOM   2051  C   CYS 6 265      17.036  21.244 -13.242  0.00  0.00      C1   C
ATOM   2052  O   CYS 6 265      16.697  21.665 -12.141  0.00  0.00      C1   O
ATOM   2053  CB  CYS 6 265      19.142  19.526 -13.314  0.00  0.00      C1   C
ATOM   2054  SG  CYS 6 265      19.708  17.924 -12.734  0.00  0.00      C1   S
ATOM   2055  N   ALA 6 266      17.072  21.898 -14.407  0.00  0.00      C1   N
ATOM   2056  CA  ALA 6 266      16.453  23.227 -14.591  0.00  0.00      C1   C
ATOM   2057  C   ALA 6 266      15.042  23.223 -14.066  0.00  0.00      C1   C
ATOM   2058  O   ALA 6 266      14.673  24.244 -13.375  0.00  0.00      C1   O
ATOM   2059  CB  ALA 6 266      16.607  23.623 -16.018  0.00  0.00      C1   C
ATOM   2060  N   SER 6 267      14.124  22.239 -14.356  0.00  0.00      C1   N
ATOM   2061  CA  SER 6 267      12.721  22.210 -13.817  0.00  0.00      C1   C
ATOM   2062  C   SER 6 267      12.674  22.106 -12.363  0.00  0.00      C1   C
ATOM   2063  O   SER 6 267      12.057  23.034 -11.726  0.00  0.00      C1   O
ATOM   2064  CB  SER 6 267      11.925  21.008 -14.409  0.00  0.00      C1   C
ATOM   2065  OG  SER 6 267      11.881  21.053 -15.817  0.00  0.00      C1   O
ATOM   2066  N   LEU 6 268      13.433  21.173 -11.792  0.00  0.00      C1   N
ATOM   2067  CA  LEU 6 268      13.592  21.133 -10.318  0.00  0.00      C1   C
ATOM   2068  C   LEU 6 268      14.044  22.472  -9.695  0.00  0.00      C1   C
ATOM   2069  O   LEU 6 268      13.421  22.916  -8.737  0.00  0.00      C1   O
ATOM   2070  CB  LEU 6 268      14.545  20.079  -9.835  0.00  0.00      C1   C
ATOM   2071  CG  LEU 6 268      14.526  19.696  -8.306  0.00  0.00      C1   C
ATOM   2072  CD1 LEU 6 268      13.159  19.285  -7.829  0.00  0.00      C1   C
ATOM   2073  CD2 LEU 6 268      15.521  18.616  -7.821  0.00  0.00      C1   C
ATOM   2074  N   LYS 6 269      15.137  23.141 -10.191  0.00  0.00      C1   N
ATOM   2075  CA  LYS 6 269      15.645  24.528  -9.879  0.00  0.00      C1   C
ATOM   2076  C   LYS 6 269      14.431  25.530  -9.791  0.00  0.00      C1   C
ATOM   2077  O   LYS 6 269      14.388  26.319  -8.856  0.00  0.00      C1   O
ATOM   2078  CB  LYS 6 269      16.627  25.034 -11.031  0.00  0.00      C1   C
ATOM   2079  CG  LYS 6 269      17.820  25.937 -10.634  0.00  0.00      C1   C
ATOM   2080  CD  LYS 6 269      18.687  26.395 -11.785  0.00  0.00      C1   C
ATOM   2081  CE  LYS 6 269      17.907  27.121 -12.944  0.00  0.00      C1   C
ATOM   2082  NZ  LYS 6 269      17.358  28.415 -12.467  0.00  0.00      C1   N
ATOM   2083  N   GLU 6 270      13.518  25.462 -10.737  0.00  0.00      C1   N
ATOM   2084  CA  GLU 6 270      12.428  26.401 -10.803  0.00  0.00      C1   C
ATOM   2085  C   GLU 6 270      11.252  26.065  -9.814  0.00  0.00      C1   C
ATOM   2086  O   GLU 6 270      10.665  26.934  -9.197  0.00  0.00      C1   O
ATOM   2087  CB  GLU 6 270      11.898  26.561 -12.257  0.00  0.00      C1   C
ATOM   2088  CG  GLU 6 270      10.963  27.765 -12.496  0.00  0.00      C1   C
ATOM   2089  CD  GLU 6 270      11.580  29.106 -12.196  0.00  0.00      C1   C
ATOM   2090  OE1 GLU 6 270      12.836  29.217 -12.051  0.00  0.00      C1   O
ATOM   2091  OE2 GLU 6 270      10.886  30.096 -11.931  0.00  0.00      C1   O
ATOM   2092  N   LEU 6 271      11.090  24.774  -9.486  0.00  0.00      C1   N
ATOM   2093  CA  LEU 6 271      10.303  24.311  -8.350  0.00  0.00      C1   C
ATOM   2094  C   LEU 6 271      10.862  24.709  -6.953  0.00  0.00      C1   C
ATOM   2095  O   LEU 6 271      10.047  24.721  -6.001  0.00  0.00      C1   O
ATOM   2096  CB  LEU 6 271       9.999  22.842  -8.561  0.00  0.00      C1   C
ATOM   2097  CG  LEU 6 271       8.978  22.560  -9.738  0.00  0.00      C1   C
ATOM   2098  CD1 LEU 6 271       8.689  21.081  -9.876  0.00  0.00      C1   C
ATOM   2099  CD2 LEU 6 271       7.711  23.301  -9.544  0.00  0.00      C1   C
ATOM   2100  N   LEU 6 272      12.196  24.902  -6.836  0.00  0.00      C1   N
ATOM   2101  CA  LEU 6 272      12.760  25.401  -5.585  0.00  0.00      C1   C
ATOM   2102  C   LEU 6 272      12.582  26.920  -5.465  0.00  0.00      C1   C
ATOM   2103  O   LEU 6 272      12.050  27.277  -4.443  0.00  0.00      C1   O
ATOM   2104  CB  LEU 6 272      14.231  25.037  -5.450  0.00  0.00      C1   C
ATOM   2105  CG  LEU 6 272      14.453  23.691  -4.729  0.00  0.00      C1   C
ATOM   2106  CD1 LEU 6 272      13.838  22.476  -5.508  0.00  0.00      C1   C
ATOM   2107  CD2 LEU 6 272      15.937  23.409  -4.618  0.00  0.00      C1   C
ATOM   2108  N   GLN 6 273      13.056  27.784  -6.416  0.00  0.00      C1   N
ATOM   2109  CA  GLN 6 273      12.872  29.213  -6.605  0.00  0.00      C1   C
ATOM   2110  C   GLN 6 273      11.387  29.612  -6.431  0.00  0.00      C1   C
ATOM   2111  O   GLN 6 273      11.090  30.649  -5.868  0.00  0.00      C1   O
ATOM   2112  CB  GLN 6 273      13.429  29.668  -7.994  0.00  0.00      C1   C
ATOM   2113  CG  GLN 6 273      14.645  30.521  -7.705  0.00  0.00      C1   C
ATOM   2114  CD  GLN 6 273      14.164  31.910  -7.067  0.00  0.00      C1   C
ATOM   2115  NE2 GLN 6 273      13.453  32.718  -7.847  0.00  0.00      C1   N
ATOM   2116  OE1 GLN 6 273      14.524  32.347  -5.990  0.00  0.00      C1   O
ATOM   2117  N   ASN 6 274      10.401  28.887  -6.960  0.00  0.00      C1   N
ATOM   2118  CA  ASN 6 274       8.992  29.427  -7.002  0.00  0.00      C1   C
ATOM   2119  C   ASN 6 274       7.897  28.334  -6.678  0.00  0.00      C1   C
ATOM   2120  O   ASN 6 274       7.001  28.616  -5.847  0.00  0.00      C1   O
ATOM   2121  CB  ASN 6 274       8.807  29.879  -8.465  0.00  0.00      C1   C
ATOM   2122  CG  ASN 6 274       7.493  30.696  -8.561  0.00  0.00      C1   C
ATOM   2123  OD1 ASN 6 274       6.985  31.114  -7.534  0.00  0.00      C1   O
ATOM   2124  ND2 ASN 6 274       7.009  30.881  -9.781  0.00  0.00      C1   N
ATOM   2125  N   GLY 6 275       8.025  27.123  -7.212  0.00  0.00      C1   N
ATOM   2126  CA  GLY 6 275       7.295  25.952  -6.686  0.00  0.00      C1   C
ATOM   2127  C   GLY 6 275       5.994  25.715  -7.451  0.00  0.00      C1   C
ATOM   2128  O   GLY 6 275       5.802  26.131  -8.585  0.00  0.00      C1   O
ATOM   2129  N   MET 6 276       5.232  24.757  -6.880  0.00  0.00      C1   N
ATOM   2130  CA  MET 6 276       3.969  24.353  -7.478  0.00  0.00      C1   C
ATOM   2131  C   MET 6 276       2.852  25.382  -7.553  0.00  0.00      C1   C
ATOM   2132  O   MET 6 276       1.973  25.326  -8.460  0.00  0.00      C1   O
ATOM   2133  CB  MET 6 276       3.488  23.090  -6.726  0.00  0.00      C1   C
ATOM   2134  CG  MET 6 276       4.549  22.057  -7.069  0.00  0.00      C1   C
ATOM   2135  SD  MET 6 276       4.593  20.639  -5.920  0.00  0.00      C1   S
ATOM   2136  CE  MET 6 276       3.283  19.627  -6.586  0.00  0.00      C1   C
ATOM   2137  N   ASN 6 277       2.796  26.333  -6.603  0.00  0.00      C1   N
ATOM   2138  CA  ASN 6 277       1.786  27.425  -6.509  0.00  0.00      C1   C
ATOM   2139  C   ASN 6 277       0.337  26.893  -6.643  0.00  0.00      C1   C
ATOM   2140  O   ASN 6 277      -0.444  27.318  -7.471  0.00  0.00      C1   O
ATOM   2141  CB  ASN 6 277       2.245  28.640  -7.276  0.00  0.00      C1   C
ATOM   2142  CG  ASN 6 277       3.487  29.235  -6.678  0.00  0.00      C1   C
ATOM   2143  ND2 ASN 6 277       4.556  29.439  -7.366  0.00  0.00      C1   N
ATOM   2144  OD1 ASN 6 277       3.581  29.552  -5.475  0.00  0.00      C1   O
ATOM   2145  N   GLY 6 278      -0.047  25.917  -5.803  0.00  0.00      C1   N
ATOM   2146  CA  GLY 6 278      -1.337  25.289  -5.716  0.00  0.00      C1   C
ATOM   2147  C   GLY 6 278      -1.689  24.207  -6.748  0.00  0.00      C1   C
ATOM   2148  O   GLY 6 278      -2.726  23.521  -6.576  0.00  0.00      C1   O
ATOM   2149  N   ARG 6 279      -0.930  24.104  -7.851  0.00  0.00      C1   N
ATOM   2150  CA  ARG 6 279      -1.027  23.044  -8.918  0.00  0.00      C1   C
ATOM   2151  C   ARG 6 279      -0.495  21.729  -8.393  0.00  0.00      C1   C
ATOM   2152  O   ARG 6 279       0.401  21.674  -7.548  0.00  0.00      C1   O
ATOM   2153  CB  ARG 6 279      -0.134  23.316 -10.175  0.00  0.00      C1   C
ATOM   2154  CG  ARG 6 279      -0.460  24.657 -10.905  0.00  0.00      C1   C
ATOM   2155  CD  ARG 6 279       0.126  24.767 -12.335  0.00  0.00      C1   C
ATOM   2156  NE  ARG 6 279      -0.510  23.869 -13.306  0.00  0.00      C1   N
ATOM   2157  CZ  ARG 6 279      -0.442  24.031 -14.585  0.00  0.00      C1   C
ATOM   2158  NH1 ARG 6 279       0.126  25.127 -15.093  0.00  0.00      C1   N
ATOM   2159  NH2 ARG 6 279      -1.018  23.226 -15.386  0.00  0.00      C1   N
ATOM   2160  N   THR 6 280      -1.064  20.605  -8.876  0.00  0.00      C1   N
ATOM   2161  CA  THR 6 280      -0.547  19.300  -8.499  0.00  0.00      C1   C
ATOM   2162  C   THR 6 280       0.539  18.841  -9.416  0.00  0.00      C1   C
ATOM   2163  O   THR 6 280       0.609  19.243 -10.579  0.00  0.00      C1   O
ATOM   2164  CB  THR 6 280      -1.718  18.259  -8.408  0.00  0.00      C1   C
ATOM   2165  OG1 THR 6 280      -2.576  18.185  -9.564  0.00  0.00      C1   O
ATOM   2166  CG2 THR 6 280      -2.548  18.482  -7.143  0.00  0.00      C1   C
ATOM   2167  N   ILE 6 281       1.437  17.949  -8.881  0.00  0.00      C1   N
ATOM   2168  CA  ILE 6 281       2.176  16.974  -9.705  0.00  0.00      C1   C
ATOM   2169  C   ILE 6 281       1.911  15.671  -9.201  0.00  0.00      C1   C
ATOM   2170  O   ILE 6 281       2.167  15.290  -8.046  0.00  0.00      C1   O
ATOM   2171  CB  ILE 6 281       3.712  17.330  -9.734  0.00  0.00      C1   C
ATOM   2172  CG1 ILE 6 281       3.996  18.779 -10.271  0.00  0.00      C1   C
ATOM   2173  CG2 ILE 6 281       4.492  16.385 -10.707  0.00  0.00      C1   C
ATOM   2174  CD1 ILE 6 281       5.382  19.400 -10.041  0.00  0.00      C1   C
ATOM   2175  N   LEU 6 282       1.263  14.875 -10.081  0.00  0.00      C1   N
ATOM   2176  CA  LEU 6 282       0.746  13.538 -10.043  0.00  0.00      C1   C
ATOM   2177  C   LEU 6 282      -0.179  13.319  -8.821  0.00  0.00      C1   C
ATOM   2178  O   LEU 6 282      -0.159  12.251  -8.134  0.00  0.00      C1   O
ATOM   2179  CB  LEU 6 282       1.881  12.461 -10.164  0.00  0.00      C1   C
ATOM   2180  CG  LEU 6 282       1.433  11.094 -10.497  0.00  0.00      C1   C
ATOM   2181  CD1 LEU 6 282       0.740  11.248 -11.867  0.00  0.00      C1   C
ATOM   2182  CD2 LEU 6 282       2.766  10.272 -10.662  0.00  0.00      C1   C
ATOM   2183  N   GLY 6 283      -1.006  14.390  -8.594  0.00  0.00      C1   N
ATOM   2184  CA  GLY 6 283      -1.900  14.537  -7.498  0.00  0.00      C1   C
ATOM   2185  C   GLY 6 283      -1.319  15.025  -6.069  0.00  0.00      C1   C
ATOM   2186  O   GLY 6 283      -2.238  15.389  -5.273  0.00  0.00      C1   O
ATOM   2187  N   SER 6 284      -0.037  15.019  -5.826  0.00  0.00      C1   N
ATOM   2188  CA  SER 6 284       0.486  15.770  -4.718  0.00  0.00      C1   C
ATOM   2189  C   SER 6 284       0.381  17.237  -4.945  0.00  0.00      C1   C
ATOM   2190  O   SER 6 284       0.657  17.719  -6.015  0.00  0.00      C1   O
ATOM   2191  CB  SER 6 284       1.820  15.232  -4.430  0.00  0.00      C1   C
ATOM   2192  OG  SER 6 284       2.347  15.919  -3.294  0.00  0.00      C1   O
ATOM   2193  N   ALA 6 285       0.085  17.981  -3.899  0.00  0.00      C1   N
ATOM   2194  CA  ALA 6 285       0.326  19.472  -3.934  0.00  0.00      C1   C
ATOM   2195  C   ALA 6 285       1.719  19.923  -3.351  0.00  0.00      C1   C
ATOM   2196  O   ALA 6 285       2.030  21.144  -3.266  0.00  0.00      C1   O
ATOM   2197  CB  ALA 6 285      -0.865  20.162  -3.385  0.00  0.00      C1   C
ATOM   2198  N   LEU 6 286       2.552  18.979  -2.854  0.00  0.00      C1   N
ATOM   2199  CA  LEU 6 286       3.935  19.210  -2.372  0.00  0.00      C1   C
ATOM   2200  C   LEU 6 286       4.971  18.318  -3.146  0.00  0.00      C1   C
ATOM   2201  O   LEU 6 286       4.589  17.330  -3.800  0.00  0.00      C1   O
ATOM   2202  CB  LEU 6 286       3.999  18.729  -0.862  0.00  0.00      C1   C
ATOM   2203  CG  LEU 6 286       2.969  19.441   0.006  0.00  0.00      C1   C
ATOM   2204  CD1 LEU 6 286       2.848  18.706   1.386  0.00  0.00      C1   C
ATOM   2205  CD2 LEU 6 286       3.232  20.942   0.123  0.00  0.00      C1   C
ATOM   2206  N   LEU 6 287       6.222  18.871  -3.099  0.00  0.00      C1   N
ATOM   2207  CA  LEU 6 287       7.400  18.202  -3.616  0.00  0.00      C1   C
ATOM   2208  C   LEU 6 287       7.590  16.921  -2.743  0.00  0.00      C1   C
ATOM   2209  O   LEU 6 287       7.948  17.022  -1.574  0.00  0.00      C1   O
ATOM   2210  CB  LEU 6 287       8.662  19.071  -3.552  0.00  0.00      C1   C
ATOM   2211  CG  LEU 6 287       8.868  20.047  -4.702  0.00  0.00      C1   C
ATOM   2212  CD1 LEU 6 287       8.082  21.375  -4.559  0.00  0.00      C1   C
ATOM   2213  CD2 LEU 6 287      10.364  20.518  -4.737  0.00  0.00      C1   C
ATOM   2214  N   GLU 6 288       7.311  15.743  -3.398  0.00  0.00      C1   N
ATOM   2215  CA  GLU 6 288       7.322  14.376  -2.710  0.00  0.00      C1   C
ATOM   2216  C   GLU 6 288       8.447  13.474  -3.148  0.00  0.00      C1   C
ATOM   2217  O   GLU 6 288       8.671  13.356  -4.345  0.00  0.00      C1   O
ATOM   2218  CB  GLU 6 288       5.949  13.693  -2.947  0.00  0.00      C1   C
ATOM   2219  CG  GLU 6 288       4.921  14.161  -1.894  0.00  0.00      C1   C
ATOM   2220  CD  GLU 6 288       5.274  14.035  -0.467  0.00  0.00      C1   C
ATOM   2221  OE1 GLU 6 288       4.646  14.546   0.429  0.00  0.00      C1   O
ATOM   2222  OE2 GLU 6 288       6.299  13.375  -0.158  0.00  0.00      C1   O
ATOM   2223  N   ASP 6 289       9.138  12.811  -2.200  0.00  0.00      C1   N
ATOM   2224  CA  ASP 6 289      10.344  11.952  -2.337  0.00  0.00      C1   C
ATOM   2225  C   ASP 6 289      10.127  10.397  -2.008  0.00  0.00      C1   C
ATOM   2226  O   ASP 6 289      11.057   9.810  -1.521  0.00  0.00      C1   O
ATOM   2227  CB  ASP 6 289      11.555  12.635  -1.653  0.00  0.00      C1   C
ATOM   2228  CG  ASP 6 289      11.337  13.182  -0.194  0.00  0.00      C1   C
ATOM   2229  OD1 ASP 6 289      10.398  12.723   0.524  0.00  0.00      C1   O
ATOM   2230  OD2 ASP 6 289      12.196  13.981   0.302  0.00  0.00      C1   O
ATOM   2231  N   GLU 6 290       8.907   9.880  -2.228  0.00  0.00      C1   N
ATOM   2232  CA  GLU 6 290       8.399   8.553  -1.759  0.00  0.00      C1   C
ATOM   2233  C   GLU 6 290       8.964   7.316  -2.516  0.00  0.00      C1   C
ATOM   2234  O   GLU 6 290       8.698   6.236  -1.955  0.00  0.00      C1   O
ATOM   2235  CB  GLU 6 290       6.885   8.610  -1.797  0.00  0.00      C1   C
ATOM   2236  CG  GLU 6 290       6.358   9.630  -0.708  0.00  0.00      C1   C
ATOM   2237  CD  GLU 6 290       4.844   9.608  -0.587  0.00  0.00      C1   C
ATOM   2238  OE1 GLU 6 290       4.291   9.919   0.500  0.00  0.00      C1   O
ATOM   2239  OE2 GLU 6 290       4.113   9.396  -1.606  0.00  0.00      C1   O
ATOM   2240  N   PHE 6 291       9.704   7.415  -3.632  0.00  0.00      C1   N
ATOM   2241  CA  PHE 6 291      10.010   6.223  -4.462  0.00  0.00      C1   C
ATOM   2242  C   PHE 6 291      11.271   6.364  -5.309  0.00  0.00      C1   C
ATOM   2243  O   PHE 6 291      11.718   7.471  -5.622  0.00  0.00      C1   O
ATOM   2244  CB  PHE 6 291       8.730   5.892  -5.327  0.00  0.00      C1   C
ATOM   2245  CG  PHE 6 291       8.282   6.995  -6.256  0.00  0.00      C1   C
ATOM   2246  CD1 PHE 6 291       8.946   7.264  -7.487  0.00  0.00      C1   C
ATOM   2247  CD2 PHE 6 291       7.032   7.571  -6.070  0.00  0.00      C1   C
ATOM   2248  CE1 PHE 6 291       8.439   8.098  -8.478  0.00  0.00      C1   C
ATOM   2249  CE2 PHE 6 291       6.538   8.395  -7.106  0.00  0.00      C1   C
ATOM   2250  CZ  PHE 6 291       7.231   8.719  -8.254  0.00  0.00      C1   C
ATOM   2251  N   THR 6 292      11.917   5.283  -5.737  0.00  0.00      C1   N
ATOM   2252  CA  THR 6 292      13.279   5.228  -6.325  0.00  0.00      C1   C
ATOM   2253  C   THR 6 292      13.273   5.231  -7.877  0.00  0.00      C1   C
ATOM   2254  O   THR 6 292      12.238   4.851  -8.482  0.00  0.00      C1   O
ATOM   2255  CB  THR 6 292      14.055   4.034  -5.786  0.00  0.00      C1   C
ATOM   2256  OG1 THR 6 292      13.598   2.787  -6.305  0.00  0.00      C1   O
ATOM   2257  CG2 THR 6 292      14.161   4.061  -4.263  0.00  0.00      C1   C
ATOM   2258  N   PRO 6 293      14.434   5.528  -8.517  0.00  0.00      C1   N
ATOM   2259  CA  PRO 6 293      14.622   5.310  -9.906  0.00  0.00      C1   C
ATOM   2260  C   PRO 6 293      14.306   3.877 -10.301  0.00  0.00      C1   C
ATOM   2261  O   PRO 6 293      13.592   3.592 -11.230  0.00  0.00      C1   O
ATOM   2262  CB  PRO 6 293      16.106   5.534 -10.105  0.00  0.00      C1   C
ATOM   2263  CG  PRO 6 293      16.538   6.564  -9.069  0.00  0.00      C1   C
ATOM   2264  CD  PRO 6 293      15.577   6.158  -7.909  0.00  0.00      C1   C
ATOM   2265  N   PHE 6 294      14.722   2.907  -9.426  0.00  0.00      C1   N
ATOM   2266  CA  PHE 6 294      14.497   1.453  -9.625  0.00  0.00      C1   C
ATOM   2267  C   PHE 6 294      13.041   1.032  -9.633  0.00  0.00      C1   C
ATOM   2268  O   PHE 6 294      12.628   0.218 -10.448  0.00  0.00      C1   O
ATOM   2269  CB  PHE 6 294      15.299   0.616  -8.615  0.00  0.00      C1   C
ATOM   2270  CG  PHE 6 294      15.071  -0.908  -8.594  0.00  0.00      C1   C
ATOM   2271  CD1 PHE 6 294      15.061  -1.673  -7.463  0.00  0.00      C1   C
ATOM   2272  CD2 PHE 6 294      15.151  -1.528  -9.842  0.00  0.00      C1   C
ATOM   2273  CE1 PHE 6 294      14.851  -3.052  -7.521  0.00  0.00      C1   C
ATOM   2274  CE2 PHE 6 294      15.043  -2.940  -9.913  0.00  0.00      C1   C
ATOM   2275  CZ  PHE 6 294      14.787  -3.710  -8.740  0.00  0.00      C1   C
ATOM   2276  N   ASP 6 295      12.213   1.580  -8.703  0.00  0.00      C1   N
ATOM   2277  CA  ASP 6 295      10.735   1.509  -8.671  0.00  0.00      C1   C
ATOM   2278  C   ASP 6 295      10.145   1.809 -10.072  0.00  0.00      C1   C
ATOM   2279  O   ASP 6 295       9.439   0.896 -10.611  0.00  0.00      C1   O
ATOM   2280  CB  ASP 6 295       9.971   2.320  -7.522  0.00  0.00      C1   C
ATOM   2281  CG  ASP 6 295      10.238   1.947  -6.048  0.00  0.00      C1   C
ATOM   2282  OD1 ASP 6 295       9.864   0.819  -5.584  0.00  0.00      C1   O
ATOM   2283  OD2 ASP 6 295      10.960   2.686  -5.346  0.00  0.00      C1   O
ATOM   2284  N   VAL 6 296      10.368   2.979 -10.616  0.00  0.00      C1   N
ATOM   2285  CA  VAL 6 296       9.972   3.366 -11.923  0.00  0.00      C1   C
ATOM   2286  C   VAL 6 296      10.478   2.457 -13.063  0.00  0.00      C1   C
ATOM   2287  O   VAL 6 296       9.646   1.979 -13.778  0.00  0.00      C1   O
ATOM   2288  CB  VAL 6 296      10.373   4.880 -12.249  0.00  0.00      C1   C
ATOM   2289  CG1 VAL 6 296       9.751   5.177 -13.617  0.00  0.00      C1   C
ATOM   2290  CG2 VAL 6 296       9.908   5.896 -11.214  0.00  0.00      C1   C
ATOM   2291  N   VAL 6 297      11.818   2.293 -13.310  0.00  0.00      C1   N
ATOM   2292  CA  VAL 6 297      12.372   1.418 -14.402  0.00  0.00      C1   C
ATOM   2293  C   VAL 6 297      11.682   0.081 -14.502  0.00  0.00      C1   C
ATOM   2294  O   VAL 6 297      11.420  -0.375 -15.565  0.00  0.00      C1   O
ATOM   2295  CB  VAL 6 297      13.937   1.230 -14.357  0.00  0.00      C1   C
ATOM   2296  CG1 VAL 6 297      14.611   2.613 -14.539  0.00  0.00      C1   C
ATOM   2297  CG2 VAL 6 297      14.593   0.479 -13.140  0.00  0.00      C1   C
ATOM   2298  N   ARG 6 298      11.415  -0.544 -13.384  0.00  0.00      C1   N
ATOM   2299  CA  ARG 6 298      11.024  -1.948 -13.237  0.00  0.00      C1   C
ATOM   2300  C   ARG 6 298       9.496  -2.134 -13.210  0.00  0.00      C1   C
ATOM   2301  O   ARG 6 298       9.110  -3.183 -13.662  0.00  0.00      C1   O
ATOM   2302  CB  ARG 6 298      11.769  -2.666 -12.138  0.00  0.00      C1   C
ATOM   2303  CG  ARG 6 298      11.773  -4.248 -12.164  0.00  0.00      C1   C
ATOM   2304  CD  ARG 6 298      12.261  -4.928 -13.472  0.00  0.00      C1   C
ATOM   2305  NE  ARG 6 298      13.637  -4.541 -13.847  0.00  0.00      C1   N
ATOM   2306  CZ  ARG 6 298      14.072  -3.691 -14.763  0.00  0.00      C1   C
ATOM   2307  NH1 ARG 6 298      15.311  -3.207 -14.685  0.00  0.00      C1   N
ATOM   2308  NH2 ARG 6 298      13.299  -3.252 -15.679  0.00  0.00      C1   N
ATOM   2309  N   GLN 6 299       8.645  -1.144 -12.866  0.00  0.00      C1   N
ATOM   2310  CA  GLN 6 299       7.207  -1.216 -12.974  0.00  0.00      C1   C
ATOM   2311  C   GLN 6 299       6.711  -1.456 -14.349  0.00  0.00      C1   C
ATOM   2312  O   GLN 6 299       6.816  -0.673 -15.255  0.00  0.00      C1   O
ATOM   2313  CB  GLN 6 299       6.457  -0.013 -12.416  0.00  0.00      C1   C
ATOM   2314  CG  GLN 6 299       4.949  -0.271 -12.509  0.00  0.00      C1   C
ATOM   2315  CD  GLN 6 299       4.143   0.757 -11.679  0.00  0.00      C1   C
ATOM   2316  OE1 GLN 6 299       3.591   1.753 -12.095  0.00  0.00      C1   O
ATOM   2317  NE2 GLN 6 299       4.103   0.489 -10.418  0.00  0.00      C1   N
ATOM   2318  N   CYS 6 300       6.015  -2.677 -14.478  0.00  0.00      C1   N
ATOM   2319  CA  CYS 6 300       5.230  -3.122 -15.593  0.00  0.00      C1   C
ATOM   2320  C   CYS 6 300       6.040  -2.999 -17.004  0.00  0.00      C1   C
ATOM   2321  O   CYS 6 300       5.531  -2.343 -17.879  0.00  0.00      C1   O
ATOM   2322  CB  CYS 6 300       3.824  -2.565 -15.486  0.00  0.00      C1   C
ATOM   2323  SG  CYS 6 300       2.790  -3.372 -14.176  0.00  0.00      C1   S
ATOM   2324  N   SER 6 301       7.210  -3.579 -17.074  0.00  0.00      C1   N
ATOM   2325  CA  SER 6 301       8.181  -3.329 -18.197  0.00  0.00      C1   C
ATOM   2326  C   SER 6 301       9.079  -4.470 -18.706  0.00  0.00      C1   C
ATOM   2327  O   SER 6 301       9.598  -4.287 -19.838  0.00  0.00      C1   O
ATOM   2328  CB  SER 6 301       9.104  -2.152 -17.909  0.00  0.00      C1   C
ATOM   2329  OG  SER 6 301       9.835  -2.545 -16.752  0.00  0.00      C1   O
ATOM   2330  N   GLY 6 302       9.232  -5.627 -18.034  0.00  0.00      C1   N
ATOM   2331  CA  GLY 6 302      10.065  -6.773 -18.517  0.00  0.00      C1   C
ATOM   2332  C   GLY 6 302      11.549  -6.443 -18.529  0.00  0.00      C1   C
ATOM   2333  O   GLY 6 302      12.079  -5.552 -17.839  0.00  0.00      C1   O
ATOM   2334  N   VAL 6 303      12.233  -7.227 -19.378  0.00  0.00      C1   N
ATOM   2335  CA  VAL 6 303      13.684  -7.237 -19.623  0.00  0.00      C1   C
ATOM   2336  C   VAL 6 303      14.208  -6.226 -20.613  0.00  0.00      C1   C
ATOM   2337  O   VAL 6 303      15.434  -6.094 -20.804  0.00  0.00      C1   O
ATOM   2338  CB  VAL 6 303      14.222  -8.691 -19.827  0.00  0.00      C1   C
ATOM   2339  CG1 VAL 6 303      13.825  -9.657 -18.688  0.00  0.00      C1   C
ATOM   2340  CG2 VAL 6 303      13.808  -9.256 -21.184  0.00  0.00      C1   C
ATOM   2341  N   THR 6 304      13.302  -5.627 -21.455  0.00  0.00      C1   N
ATOM   2342  CA  THR 6 304      13.518  -4.724 -22.592  0.00  0.00      C1   C
ATOM   2343  C   THR 6 304      14.759  -3.868 -22.375  0.00  0.00      C1   C
ATOM   2344  O   THR 6 304      15.673  -3.898 -23.205  0.00  0.00      C1   O
ATOM   2345  CB  THR 6 304      12.349  -3.830 -22.716  0.00  0.00      C1   C
ATOM   2346  OG1 THR 6 304      11.097  -4.571 -22.674  0.00  0.00      C1   O
ATOM   2347  CG2 THR 6 304      12.412  -3.144 -24.035  0.00  0.00      C1   C
ATOM   2348  N   PHE 6 305      14.774  -3.008 -21.300  0.00  0.00      C1   N
ATOM   2349  CA  PHE 6 305      15.817  -1.994 -21.117  0.00  0.00      C1   C
ATOM   2350  CB  PHE 6 305      15.100  -0.635 -21.190  0.00  0.00      C1   C
ATOM   2351  CG  PHE 6 305      14.347  -0.196 -22.427  0.00  0.00      C1   C
ATOM   2352  CD1 PHE 6 305      12.952   0.055 -22.466  0.00  0.00      C1   C
ATOM   2353  CE1 PHE 6 305      12.326   0.397 -23.640  0.00  0.00      C1   C
ATOM   2354  CZ  PHE 6 305      13.079   0.678 -24.794  0.00  0.00      C1   C
ATOM   2355  CE2 PHE 6 305      14.510   0.526 -24.753  0.00  0.00      C1   C
ATOM   2356  CD2 PHE 6 305      15.115   0.071 -23.583  0.00  0.00      C1   C
ATOM   2357  C   PHE 6 305      16.571  -2.237 -19.765  0.00  0.00      C1   C
ATOM   2358  O   PHE 6 305      16.792  -1.330 -18.996  0.00  0.00      C1   O
ATOM   2359  N   GLN 6 306      16.962  -3.522 -19.612  0.00  0.00      C1   N
ATOM   2360  CA  GLN 6 306      17.960  -4.092 -18.777  0.00  0.00      C1   C
ATOM   2361  CB  GLN 6 306      17.630  -5.561 -18.284  0.00  0.00      C1   C
ATOM   2362  CG  GLN 6 306      16.469  -5.437 -17.362  0.00  0.00      C1   C
ATOM   2363  CD  GLN 6 306      15.992  -6.623 -16.681  0.00  0.00      C1   C
ATOM   2364  OE1 GLN 6 306      16.687  -7.576 -16.434  0.00  0.00      C1   O
ATOM   2365  NE2 GLN 6 306      14.754  -6.683 -16.334  0.00  0.00      C1   N
ATOM   2366  C   GLN 6 306      19.377  -4.006 -19.321  0.00  0.00      C1   C
ATOM   2367  OXT GLN 6 306      19.680  -4.767 -20.276  0.00  0.00      C1   O
ATOM   2368  O   GLN 6 306      20.202  -3.254 -18.701  0.00  0.00      C1   O
END
ATOM      1  N   SER 6   1       0.896   4.310 -21.589  0.00  0.00      C1   N
ATOM      2  CA  SER 6   1       1.882   3.819 -20.619  0.00  0.00      C1   C
ATOM      3  C   SER 6   1       2.143   4.774 -19.515  0.00  0.00      C1   C
ATOM      4  O   SER 6   1       2.262   5.984 -19.686  0.00  0.00      C1   O
ATOM      5  CB  SER 6   1       3.283   3.511 -21.301  0.00  0.00      C1   C
ATOM      6  OG  SER 6   1       3.002   2.923 -22.610  0.00  0.00      C1   O
ATOM      7  N   GLY 6   2       2.380   4.202 -18.280  0.00  0.00      C1   N
ATOM      8  CA  GLY 6   2       2.418   4.969 -17.005  0.00  0.00      C1   C
ATOM      9  C   GLY 6   2       3.420   4.518 -15.900  0.00  0.00      C1   C
ATOM     10  O   GLY 6   2       4.337   3.757 -16.175  0.00  0.00      C1   O
ATOM     11  N   PHE 6   3       3.133   4.933 -14.680  0.00  0.00      C1   N
ATOM     12  CA  PHE 6   3       3.798   4.608 -13.470  0.00  0.00      C1   C
ATOM     13  C   PHE 6   3       2.870   4.972 -12.340  0.00  0.00      C1   C
ATOM     14  O   PHE 6   3       2.486   6.131 -12.181  0.00  0.00      C1   O
ATOM     15  CB  PHE 6   3       5.100   5.523 -13.257  0.00  0.00      C1   C
ATOM     16  CG  PHE 6   3       5.707   5.206 -11.914  0.00  0.00      C1   C
ATOM     17  CD1 PHE 6   3       5.427   5.997 -10.741  0.00  0.00      C1   C
ATOM     18  CD2 PHE 6   3       6.344   3.902 -11.744  0.00  0.00      C1   C
ATOM     19  CE1 PHE 6   3       5.792   5.465  -9.467  0.00  0.00      C1   C
ATOM     20  CE2 PHE 6   3       6.744   3.486 -10.471  0.00  0.00      C1   C
ATOM     21  CZ  PHE 6   3       6.462   4.256  -9.350  0.00  0.00      C1   C
ATOM     22  N   ARG 6   4       2.646   3.988 -11.507  0.00  0.00      C1   N
ATOM     23  CA  ARG 6   4       2.012   4.261 -10.209  0.00  0.00      C1   C
ATOM     24  C   ARG 6   4       2.842   3.597  -9.028  0.00  0.00      C1   C
ATOM     25  O   ARG 6   4       3.285   2.502  -8.988  0.00  0.00      C1   O
ATOM     26  CB  ARG 6   4       0.612   3.735 -10.252  0.00  0.00      C1   C
ATOM     27  CG  ARG 6   4      -0.383   4.121  -9.149  0.00  0.00      C1   C
ATOM     28  CD  ARG 6   4      -1.733   3.344  -9.094  0.00  0.00      C1   C
ATOM     29  NE  ARG 6   4      -2.704   4.073  -8.217  0.00  0.00      C1   N
ATOM     30  CZ  ARG 6   4      -2.662   4.230  -6.919  0.00  0.00      C1   C
ATOM     31  NH1 ARG 6   4      -1.614   3.707  -6.159  0.00  0.00      C1   N
ATOM     32  NH2 ARG 6   4      -3.583   4.957  -6.381  0.00  0.00      C1   N
ATOM     33  N   LYS 6   5       2.953   4.295  -7.918  0.00  0.00      C1   N
ATOM     34  CA  LYS 6   5       3.426   3.892  -6.626  0.00  0.00      C1   C
ATOM     35  C   LYS 6   5       2.600   2.833  -5.962  0.00  0.00      C1   C
ATOM     36  O   LYS 6   5       1.438   3.055  -5.520  0.00  0.00      C1   O
ATOM     37  CB  LYS 6   5       3.523   5.080  -5.716  0.00  0.00      C1   C
ATOM     38  CG  LYS 6   5       4.070   4.644  -4.388  0.00  0.00      C1   C
ATOM     39  CD  LYS 6   5       4.400   5.921  -3.602  0.00  0.00      C1   C
ATOM     40  CE  LYS 6   5       3.170   6.581  -2.808  0.00  0.00      C1   C
ATOM     41  NZ  LYS 6   5       3.696   7.514  -1.861  0.00  0.00      C1   N
ATOM     42  N   MET 6   6       3.156   1.669  -5.697  0.00  0.00      C1   N
ATOM     43  CA  MET 6   6       2.488   0.438  -5.144  0.00  0.00      C1   C
ATOM     44  C   MET 6   6       3.502  -0.443  -4.321  0.00  0.00      C1   C
ATOM     45  O   MET 6   6       4.686  -0.283  -4.579  0.00  0.00      C1   O
ATOM     46  CB  MET 6   6       1.725  -0.352  -6.221  0.00  0.00      C1   C
ATOM     47  CG  MET 6   6       2.486  -1.018  -7.362  0.00  0.00      C1   C
ATOM     48  SD  MET 6   6       1.518  -1.876  -8.609  0.00  0.00      C1   S
ATOM     49  CE  MET 6   6       2.902  -2.210  -9.710  0.00  0.00      C1   C
ATOM     50  N   ALA 6   7       3.053  -1.270  -3.305  0.00  0.00      C1   N
ATOM     51  CA  ALA 6   7       3.857  -2.198  -2.530  0.00  0.00      C1   C
ATOM     52  C   ALA 6   7       4.024  -3.545  -3.213  0.00  0.00      C1   C
ATOM     53  O   ALA 6   7       3.271  -3.894  -4.123  0.00  0.00      C1   O
ATOM     54  CB  ALA 6   7       3.196  -2.270  -1.172  0.00  0.00      C1   C
ATOM     55  N   PHE 6   8       5.050  -4.304  -2.802  0.00  0.00      C1   N
ATOM     56  CA  PHE 6   8       5.277  -5.768  -3.164  0.00  0.00      C1   C
ATOM     57  C   PHE 6   8       4.156  -6.658  -2.638  0.00  0.00      C1   C
ATOM     58  O   PHE 6   8       3.783  -6.537  -1.452  0.00  0.00      C1   O
ATOM     59  CB  PHE 6   8       6.693  -6.276  -2.807  0.00  0.00      C1   C
ATOM     60  CG  PHE 6   8       7.807  -5.738  -3.705  0.00  0.00      C1   C
ATOM     61  CD1 PHE 6   8       8.809  -5.009  -3.108  0.00  0.00      C1   C
ATOM     62  CD2 PHE 6   8       7.948  -6.105  -5.035  0.00  0.00      C1   C
ATOM     63  CE1 PHE 6   8       9.923  -4.617  -3.854  0.00  0.00      C1   C
ATOM     64  CE2 PHE 6   8       9.051  -5.796  -5.794  0.00  0.00      C1   C
ATOM     65  CZ  PHE 6   8      10.024  -4.894  -5.242  0.00  0.00      C1   C
ATOM     66  N   PRO 6   9       3.662  -7.544  -3.519  0.00  0.00      C1   N
ATOM     67  CA  PRO 6   9       2.721  -8.577  -3.141  0.00  0.00      C1   C
ATOM     68  C   PRO 6   9       3.369  -9.406  -1.976  0.00  0.00      C1   C
ATOM     69  O   PRO 6   9       4.463  -9.877  -2.056  0.00  0.00      C1   O
ATOM     70  CB  PRO 6   9       2.413  -9.439  -4.309  0.00  0.00      C1   C
ATOM     71  CG  PRO 6   9       3.230  -8.767  -5.448  0.00  0.00      C1   C
ATOM     72  CD  PRO 6   9       4.374  -7.923  -4.759  0.00  0.00      C1   C
ATOM     73  N   SER 6  10       2.640  -9.470  -0.883  0.00  0.00      C1   N
ATOM     74  CA  SER 6  10       3.281  -9.975   0.409  0.00  0.00      C1   C
ATOM     75  C   SER 6  10       3.244 -11.462   0.740  0.00  0.00      C1   C
ATOM     76  O   SER 6  10       3.787 -11.817   1.783  0.00  0.00      C1   O
ATOM     77  CB  SER 6  10       2.820  -9.070   1.570  0.00  0.00      C1   C
ATOM     78  OG  SER 6  10       1.431  -9.023   1.713  0.00  0.00      C1   O
ATOM     79  N   GLY 6  11       2.553 -12.324  -0.027  0.00  0.00      C1   N
ATOM     80  CA  GLY 6  11       2.224 -13.663   0.483  0.00  0.00      C1   C
ATOM     81  C   GLY 6  11       3.412 -14.516   0.788  0.00  0.00      C1   C
ATOM     82  O   GLY 6  11       3.388 -15.251   1.824  0.00  0.00      C1   O
ATOM     83  N   LYS 6  12       4.547 -14.430   0.077  0.00  0.00      C1   N
ATOM     84  CA  LYS 6  12       5.866 -15.038   0.416  0.00  0.00      C1   C
ATOM     85  C   LYS 6  12       6.437 -14.578   1.714  0.00  0.00      C1   C
ATOM     86  O   LYS 6  12       7.403 -15.171   2.115  0.00  0.00      C1   O
ATOM     87  CB  LYS 6  12       6.783 -14.753  -0.806  0.00  0.00      C1   C
ATOM     88  CG  LYS 6  12       6.376 -15.429  -2.169  0.00  0.00      C1   C
ATOM     89  CD  LYS 6  12       7.446 -15.079  -3.279  0.00  0.00      C1   C
ATOM     90  CE  LYS 6  12       7.304 -15.854  -4.680  0.00  0.00      C1   C
ATOM     91  NZ  LYS 6  12       5.938 -15.799  -5.239  0.00  0.00      C1   N
ATOM     92  N   VAL 6  13       5.962 -13.537   2.414  0.00  0.00      C1   N
ATOM     93  CA  VAL 6  13       6.336 -13.109   3.784  0.00  0.00      C1   C
ATOM     94  C   VAL 6  13       5.306 -13.450   4.862  0.00  0.00      C1   C
ATOM     95  O   VAL 6  13       5.757 -13.929   5.925  0.00  0.00      C1   O
ATOM     96  CB  VAL 6  13       6.690 -11.597   3.717  0.00  0.00      C1   C
ATOM     97  CG1 VAL 6  13       7.297 -11.089   5.017  0.00  0.00      C1   C
ATOM     98  CG2 VAL 6  13       7.443 -11.060   2.422  0.00  0.00      C1   C
ATOM     99  N   GLU 6  14       3.992 -13.303   4.570  0.00  0.00      C1   N
ATOM    100  CA  GLU 6  14       2.847 -13.721   5.435  0.00  0.00      C1   C
ATOM    101  C   GLU 6  14       3.102 -15.156   6.015  0.00  0.00      C1   C
ATOM    102  O   GLU 6  14       3.000 -15.376   7.237  0.00  0.00      C1   O
ATOM    103  CB  GLU 6  14       1.595 -13.733   4.640  0.00  0.00      C1   C
ATOM    104  CG  GLU 6  14       1.107 -12.340   4.146  0.00  0.00      C1   C
ATOM    105  CD  GLU 6  14       0.246 -12.340   2.901  0.00  0.00      C1   C
ATOM    106  OE1 GLU 6  14       0.269 -11.294   2.228  0.00  0.00      C1   O
ATOM    107  OE2 GLU 6  14      -0.525 -13.297   2.692  0.00  0.00      C1   O
ATOM    108  N   GLY 6  15       3.279 -16.142   5.170  0.00  0.00      C1   N
ATOM    109  CA  GLY 6  15       3.417 -17.559   5.592  0.00  0.00      C1   C
ATOM    110  C   GLY 6  15       4.704 -17.899   6.347  0.00  0.00      C1   C
ATOM    111  O   GLY 6  15       4.826 -18.999   6.879  0.00  0.00      C1   O
ATOM    112  N   CYS 6  16       5.673 -16.960   6.437  0.00  0.00      C1   N
ATOM    113  CA  CYS 6  16       6.733 -17.038   7.481  0.00  0.00      C1   C
ATOM    114  C   CYS 6  16       6.415 -16.419   8.840  0.00  0.00      C1   C
ATOM    115  O   CYS 6  16       7.264 -16.460   9.662  0.00  0.00      C1   O
ATOM    116  CB  CYS 6  16       8.151 -16.574   7.003  0.00  0.00      C1   C
ATOM    117  SG  CYS 6  16       8.685 -17.340   5.542  0.00  0.00      C1   S
ATOM    118  N   MET 6  17       5.203 -15.869   9.080  0.00  0.00      C1   N
ATOM    119  CA  MET 6  17       4.844 -15.232  10.346  0.00  0.00      C1   C
ATOM    120  C   MET 6  17       4.390 -16.250  11.473  0.00  0.00      C1   C
ATOM    121  O   MET 6  17       3.575 -17.160  11.230  0.00  0.00      C1   O
ATOM    122  CB  MET 6  17       3.803 -14.111  10.229  0.00  0.00      C1   C
ATOM    123  CG  MET 6  17       4.130 -13.063   9.141  0.00  0.00      C1   C
ATOM    124  SD  MET 6  17       5.581 -12.044   9.486  0.00  0.00      C1   S
ATOM    125  CE  MET 6  17       7.048 -13.121   9.061  0.00  0.00      C1   C
ATOM    126  N   VAL 6  18       4.879 -16.136  12.733  0.00  0.00      C1   N
ATOM    127  CA  VAL 6  18       4.424 -16.911  13.912  0.00  0.00      C1   C
ATOM    128  C   VAL 6  18       4.366 -16.051  15.161  0.00  0.00      C1   C
ATOM    129  O   VAL 6  18       5.134 -15.117  15.309  0.00  0.00      C1   O
ATOM    130  CB  VAL 6  18       5.359 -18.109  14.168  0.00  0.00      C1   C
ATOM    131  CG1 VAL 6  18       5.186 -19.398  13.317  0.00  0.00      C1   C
ATOM    132  CG2 VAL 6  18       6.849 -17.787  14.191  0.00  0.00      C1   C
ATOM    133  N   GLN 6  19       3.611 -16.525  16.125  0.00  0.00      C1   N
ATOM    134  CA  GLN 6  19       3.379 -15.916  17.426  0.00  0.00      C1   C
ATOM    135  C   GLN 6  19       4.446 -16.517  18.373  0.00  0.00      C1   C
ATOM    136  O   GLN 6  19       4.605 -17.727  18.532  0.00  0.00      C1   O
ATOM    137  CB  GLN 6  19       1.967 -16.220  17.908  0.00  0.00      C1   C
ATOM    138  CG  GLN 6  19       1.695 -15.284  19.107  0.00  0.00      C1   C
ATOM    139  CD  GLN 6  19       0.247 -15.301  19.696  0.00  0.00      C1   C
ATOM    140  NE2 GLN 6  19      -0.641 -14.596  19.040  0.00  0.00      C1   N
ATOM    141  OE1 GLN 6  19      -0.128 -15.950  20.718  0.00  0.00      C1   O
ATOM    142  N   VAL 6  20       5.126 -15.658  19.060  0.00  0.00      C1   N
ATOM    143  CA  VAL 6  20       6.194 -16.063  19.984  0.00  0.00      C1   C
ATOM    144  C   VAL 6  20       5.922 -15.548  21.411  0.00  0.00      C1   C
ATOM    145  O   VAL 6  20       5.968 -14.311  21.677  0.00  0.00      C1   O
ATOM    146  CB  VAL 6  20       7.557 -15.641  19.491  0.00  0.00      C1   C
ATOM    147  CG1 VAL 6  20       8.730 -16.046  20.395  0.00  0.00      C1   C
ATOM    148  CG2 VAL 6  20       7.923 -16.100  18.000  0.00  0.00      C1   C
ATOM    149  N   THR 6  21       5.662 -16.434  22.354  0.00  0.00      C1   N
ATOM    150  CA  THR 6  21       5.595 -16.074  23.792  0.00  0.00      C1   C
ATOM    151  C   THR 6  21       6.895 -16.451  24.510  0.00  0.00      C1   C
ATOM    152  O   THR 6  21       7.299 -17.597  24.409  0.00  0.00      C1   O
ATOM    153  CB  THR 6  21       4.451 -16.745  24.492  0.00  0.00      C1   C
ATOM    154  OG1 THR 6  21       3.269 -16.352  23.812  0.00  0.00      C1   O
ATOM    155  CG2 THR 6  21       4.378 -16.441  25.961  0.00  0.00      C1   C
ATOM    156  N   CYS 6  22       7.545 -15.500  25.063  0.00  0.00      C1   N
ATOM    157  CA  CYS 6  22       8.635 -15.594  26.063  0.00  0.00      C1   C
ATOM    158  C   CYS 6  22       8.050 -15.341  27.474  0.00  0.00      C1   C
ATOM    159  O   CYS 6  22       7.991 -14.231  27.961  0.00  0.00      C1   O
ATOM    160  CB  CYS 6  22       9.763 -14.662  25.621  0.00  0.00      C1   C
ATOM    161  SG  CYS 6  22      11.006 -14.282  26.865  0.00  0.00      C1   S
ATOM    162  N   GLY 6  23       7.486 -16.429  28.020  0.00  0.00      C1   N
ATOM    163  CA  GLY 6  23       6.881 -16.516  29.400  0.00  0.00      C1   C
ATOM    164  C   GLY 6  23       5.666 -15.528  29.448  0.00  0.00      C1   C
ATOM    165  O   GLY 6  23       4.547 -15.828  29.144  0.00  0.00      C1   O
ATOM    166  N   THR 6  24       5.927 -14.292  29.942  0.00  0.00      C1   N
ATOM    167  CA  THR 6  24       4.923 -13.210  30.251  0.00  0.00      C1   C
ATOM    168  C   THR 6  24       4.705 -12.147  29.138  0.00  0.00      C1   C
ATOM    169  O   THR 6  24       3.788 -11.312  29.277  0.00  0.00      C1   O
ATOM    170  CB  THR 6  24       5.155 -12.553  31.615  0.00  0.00      C1   C
ATOM    171  OG1 THR 6  24       6.504 -12.136  31.807  0.00  0.00      C1   O
ATOM    172  CG2 THR 6  24       4.877 -13.492  32.729  0.00  0.00      C1   C
ATOM    173  N   THR 6  25       5.445 -12.299  28.043  0.00  0.00      C1   N
ATOM    174  CA  THR 6  25       5.439 -11.347  26.895  0.00  0.00      C1   C
ATOM    175  C   THR 6  25       5.353 -12.107  25.536  0.00  0.00      C1   C
ATOM    176  O   THR 6  25       6.188 -13.004  25.304  0.00  0.00      C1   O
ATOM    177  CB  THR 6  25       6.515 -10.315  26.879  0.00  0.00      C1   C
ATOM    178  OG1 THR 6  25       6.629  -9.923  28.230  0.00  0.00      C1   O
ATOM    179  CG2 THR 6  25       6.208  -8.941  26.154  0.00  0.00      C1   C
ATOM    180  N   THR 6  26       4.570 -11.634  24.585  0.00  0.00      C1   N
ATOM    181  CA  THR 6  26       4.256 -12.307  23.328  0.00  0.00      C1   C
ATOM    182  C   THR 6  26       4.474 -11.234  22.204  0.00  0.00      C1   C
ATOM    183  O   THR 6  26       4.001 -10.132  22.304  0.00  0.00      C1   O
ATOM    184  CB  THR 6  26       2.835 -12.876  23.276  0.00  0.00      C1   C
ATOM    185  OG1 THR 6  26       2.668 -13.765  24.305  0.00  0.00      C1   O
ATOM    186  CG2 THR 6  26       2.549 -13.624  21.985  0.00  0.00      C1   C
ATOM    187  N   LEU 6  27       5.120 -11.574  21.060  0.00  0.00      C1   N
ATOM    188  CA  LEU 6  27       5.313 -10.746  19.844  0.00  0.00      C1   C
ATOM    189  C   LEU 6  27       5.335 -11.553  18.516  0.00  0.00      C1   C
ATOM    190  O   LEU 6  27       5.071 -12.739  18.482  0.00  0.00      C1   O
ATOM    191  CB  LEU 6  27       6.530  -9.801  19.996  0.00  0.00      C1   C
ATOM    192  CG  LEU 6  27       7.840 -10.476  20.381  0.00  0.00      C1   C
ATOM    193  CD1 LEU 6  27       8.280 -11.707  19.568  0.00  0.00      C1   C
ATOM    194  CD2 LEU 6  27       9.077  -9.514  20.232  0.00  0.00      C1   C
ATOM    195  N   ASN 6  28       5.488 -10.890  17.372  0.00  0.00      C1   N
ATOM    196  CA  ASN 6  28       5.699 -11.418  15.993  0.00  0.00      C1   C
ATOM    197  C   ASN 6  28       7.131 -11.968  15.677  0.00  0.00      C1   C
ATOM    198  O   ASN 6  28       8.124 -11.223  15.851  0.00  0.00      C1   O
ATOM    199  CB  ASN 6  28       5.181 -10.431  14.928  0.00  0.00      C1   C
ATOM    200  CG  ASN 6  28       5.016 -11.177  13.630  0.00  0.00      C1   C
ATOM    201  OD1 ASN 6  28       4.119 -11.975  13.465  0.00  0.00      C1   O
ATOM    202  ND2 ASN 6  28       5.783 -10.948  12.606  0.00  0.00      C1   N
ATOM    203  N   GLY 6  29       7.190 -13.197  15.162  0.00  0.00      C1   N
ATOM    204  CA  GLY 6  29       8.417 -13.737  14.526  0.00  0.00      C1   C
ATOM    205  C   GLY 6  29       8.318 -14.068  12.994  0.00  0.00      C1   C
ATOM    206  O   GLY 6  29       7.267 -14.355  12.394  0.00  0.00      C1   O
ATOM    207  N   LEU 6  30       9.569 -13.969  12.353  0.00  0.00      C1   N
ATOM    208  CA  LEU 6  30       9.852 -14.425  11.025  0.00  0.00      C1   C
ATOM    209  C   LEU 6  30      10.494 -15.794  11.108  0.00  0.00      C1   C
ATOM    210  O   LEU 6  30      11.610 -15.934  11.602  0.00  0.00      C1   O
ATOM    211  CB  LEU 6  30      10.751 -13.309  10.407  0.00  0.00      C1   C
ATOM    212  CG  LEU 6  30      11.332 -13.650   8.965  0.00  0.00      C1   C
ATOM    213  CD1 LEU 6  30      10.209 -13.775   7.991  0.00  0.00      C1   C
ATOM    214  CD2 LEU 6  30      12.290 -12.619   8.464  0.00  0.00      C1   C
ATOM    215  N   TRP 6  31       9.690 -16.806  10.847  0.00  0.00      C1   N
ATOM    216  CA  TRP 6  31      10.143 -18.226  10.936  0.00  0.00      C1   C
ATOM    217  C   TRP 6  31      10.636 -18.672   9.563  0.00  0.00      C1   C
ATOM    218  O   TRP 6  31       9.904 -19.240   8.731  0.00  0.00      C1   O
ATOM    219  CB  TRP 6  31       9.094 -19.186  11.465  0.00  0.00      C1   C
ATOM    220  CG  TRP 6  31       9.286 -20.668  11.515  0.00  0.00      C1   C
ATOM    221  CD1 TRP 6  31      10.403 -21.297  11.638  0.00  0.00      C1   C
ATOM    222  CD2 TRP 6  31       8.253 -21.697  11.257  0.00  0.00      C1   C
ATOM    223  NE1 TRP 6  31      10.200 -22.676  11.497  0.00  0.00      C1   N
ATOM    224  CE2 TRP 6  31       8.875 -22.996  11.334  0.00  0.00      C1   C
ATOM    225  CE3 TRP 6  31       6.948 -21.689  10.811  0.00  0.00      C1   C
ATOM    226  CZ2 TRP 6  31       8.251 -24.196  11.131  0.00  0.00      C1   C
ATOM    227  CZ3 TRP 6  31       6.127 -22.877  10.660  0.00  0.00      C1   C
ATOM    228  CH2 TRP 6  31       6.819 -24.109  10.892  0.00  0.00      C1   C
ATOM    229  N   LEU 6  32      11.941 -18.475   9.348  0.00  0.00      C1   N
ATOM    230  CA  LEU 6  32      12.667 -18.839   8.067  0.00  0.00      C1   C
ATOM    231  C   LEU 6  32      13.500 -20.109   8.238  0.00  0.00      C1   C
ATOM    232  O   LEU 6  32      14.272 -20.141   9.137  0.00  0.00      C1   O
ATOM    233  CB  LEU 6  32      13.373 -17.523   7.638  0.00  0.00      C1   C
ATOM    234  CG  LEU 6  32      12.556 -16.643   6.703  0.00  0.00      C1   C
ATOM    235  CD1 LEU 6  32      13.347 -15.429   6.268  0.00  0.00      C1   C
ATOM    236  CD2 LEU 6  32      12.281 -17.366   5.390  0.00  0.00      C1   C
ATOM    237  N   ASP 6  33      13.290 -21.164   7.410  0.00  0.00      C1   N
ATOM    238  CA  ASP 6  33      13.890 -22.537   7.652  0.00  0.00      C1   C
ATOM    239  C   ASP 6  33      13.430 -23.037   9.021  0.00  0.00      C1   C
ATOM    240  O   ASP 6  33      12.238 -23.095   9.303  0.00  0.00      C1   O
ATOM    241  CB  ASP 6  33      15.404 -22.525   7.342  0.00  0.00      C1   C
ATOM    242  CG  ASP 6  33      15.888 -21.960   5.999  0.00  0.00      C1   C
ATOM    243  OD1 ASP 6  33      17.119 -21.607   5.916  0.00  0.00      C1   O
ATOM    244  OD2 ASP 6  33      15.137 -22.040   4.998  0.00  0.00      C1   O
ATOM    245  N   ASP 6  34      14.385 -23.376   9.916  0.00  0.00      C1   N
ATOM    246  CA  ASP 6  34      14.080 -23.827  11.209  0.00  0.00      C1   C
ATOM    247  C   ASP 6  34      14.409 -22.705  12.273  0.00  0.00      C1   C
ATOM    248  O   ASP 6  34      14.652 -23.079  13.418  0.00  0.00      C1   O
ATOM    249  CB  ASP 6  34      14.736 -25.188  11.427  0.00  0.00      C1   C
ATOM    250  CG  ASP 6  34      16.294 -25.237  11.226  0.00  0.00      C1   C
ATOM    251  OD1 ASP 6  34      16.891 -26.326  11.532  0.00  0.00      C1   O
ATOM    252  OD2 ASP 6  34      16.910 -24.267  10.741  0.00  0.00      C1   O
ATOM    253  N   VAL 6  35      14.519 -21.364  11.959  0.00  0.00      C1   N
ATOM    254  CA  VAL 6  35      14.854 -20.359  12.946  0.00  0.00      C1   C
ATOM    255  C   VAL 6  35      13.878 -19.223  12.873  0.00  0.00      C1   C
ATOM    256  O   VAL 6  35      13.336 -18.823  11.871  0.00  0.00      C1   O
ATOM    257  CB  VAL 6  35      16.325 -19.946  12.975  0.00  0.00      C1   C
ATOM    258  CG1 VAL 6  35      17.233 -21.126  13.246  0.00  0.00      C1   C
ATOM    259  CG2 VAL 6  35      16.747 -19.278  11.669  0.00  0.00      C1   C
ATOM    260  N   VAL 6  36      13.406 -18.767  14.018  0.00  0.00      C1   N
ATOM    261  CA  VAL 6  36      12.363 -17.748  14.230  0.00  0.00      C1   C
ATOM    262  C   VAL 6  36      13.163 -16.504  14.724  0.00  0.00      C1   C
ATOM    263  O   VAL 6  36      13.685 -16.531  15.837  0.00  0.00      C1   O
ATOM    264  CB  VAL 6  36      11.281 -18.140  15.300  0.00  0.00      C1   C
ATOM    265  CG1 VAL 6  36      10.172 -17.126  15.282  0.00  0.00      C1   C
ATOM    266  CG2 VAL 6  36      10.753 -19.569  15.114  0.00  0.00      C1   C
ATOM    267  N   TYR 6  37      13.281 -15.538  13.858  0.00  0.00      C1   N
ATOM    268  CA  TYR 6  37      13.791 -14.215  14.176  0.00  0.00      C1   C
ATOM    269  C   TYR 6  37      12.666 -13.477  14.910  0.00  0.00      C1   C
ATOM    270  O   TYR 6  37      11.583 -13.329  14.304  0.00  0.00      C1   O
ATOM    271  CB  TYR 6  37      14.305 -13.465  12.895  0.00  0.00      C1   C
ATOM    272  CG  TYR 6  37      15.327 -14.184  12.032  0.00  0.00      C1   C
ATOM    273  CD1 TYR 6  37      14.884 -15.193  11.188  0.00  0.00      C1   C
ATOM    274  CD2 TYR 6  37      16.692 -13.954  12.133  0.00  0.00      C1   C
ATOM    275  CE1 TYR 6  37      15.761 -15.985  10.456  0.00  0.00      C1   C
ATOM    276  CE2 TYR 6  37      17.613 -14.670  11.384  0.00  0.00      C1   C
ATOM    277  CZ  TYR 6  37      17.170 -15.717  10.562  0.00  0.00      C1   C
ATOM    278  OH  TYR 6  37      18.070 -16.453   9.913  0.00  0.00      C1   O
ATOM    279  N   CYS 6  38      12.930 -12.777  16.016  0.00  0.00      C1   N
ATOM    280  CA  CYS 6  38      12.093 -11.768  16.662  0.00  0.00      C1   C
ATOM    281  C   CYS 6  38      12.977 -10.872  17.430  0.00  0.00      C1   C
ATOM    282  O   CYS 6  38      14.165 -11.183  17.668  0.00  0.00      C1   O
ATOM    283  CB  CYS 6  38      10.901 -12.411  17.387  0.00  0.00      C1   C
ATOM    284  SG  CYS 6  38      11.526 -13.609  18.612  0.00  0.00      C1   S
ATOM    285  N   PRO 6  39      12.475  -9.740  17.876  0.00  0.00      C1   N
ATOM    286  CA  PRO 6  39      13.172  -8.859  18.779  0.00  0.00      C1   C
ATOM    287  C   PRO 6  39      13.572  -9.492  20.115  0.00  0.00      C1   C
ATOM    288  O   PRO 6  39      12.879 -10.353  20.692  0.00  0.00      C1   O
ATOM    289  CB  PRO 6  39      12.228  -7.658  18.997  0.00  0.00      C1   C
ATOM    290  CG  PRO 6  39      11.522  -7.491  17.580  0.00  0.00      C1   C
ATOM    291  CD  PRO 6  39      11.506  -8.969  17.172  0.00  0.00      C1   C
ATOM    292  N   ARG 6  40      14.755  -9.117  20.609  0.00  0.00      C1   N
ATOM    293  CA  ARG 6  40      15.286  -9.560  21.877  0.00  0.00      C1   C
ATOM    294  C   ARG 6  40      14.627  -8.983  23.141  0.00  0.00      C1   C
ATOM    295  O   ARG 6  40      14.762  -9.683  24.164  0.00  0.00      C1   O
ATOM    296  CB  ARG 6  40      16.796  -9.593  21.918  0.00  0.00      C1   C
ATOM    297  CG  ARG 6  40      17.467  -8.228  21.922  0.00  0.00      C1   C
ATOM    298  CD  ARG 6  40      19.027  -8.224  22.027  0.00  0.00      C1   C
ATOM    299  NE  ARG 6  40      19.486  -6.804  22.169  0.00  0.00      C1   N
ATOM    300  CZ  ARG 6  40      20.708  -6.422  22.654  0.00  0.00      C1   C
ATOM    301  NH1 ARG 6  40      21.686  -7.224  22.850  0.00  0.00      C1   N
ATOM    302  NH2 ARG 6  40      20.971  -5.209  22.894  0.00  0.00      C1   N
ATOM    303  N   HIS 6  41      14.055  -7.739  23.155  0.00  0.00      C1   N
ATOM    304  CA  HIS 6  41      13.590  -7.038  24.386  0.00  0.00      C1   C
ATOM    305  C   HIS 6  41      12.638  -7.824  25.346  0.00  0.00      C1   C
ATOM    306  O   HIS 6  41      12.846  -7.737  26.556  0.00  0.00      C1   O
ATOM    307  CB  HIS 6  41      13.083  -5.661  24.017  0.00  0.00      C1   C
ATOM    308  CG  HIS 6  41      11.925  -5.556  23.058  0.00  0.00      C1   C
ATOM    309  ND1 HIS 6  41      10.734  -6.341  22.953  0.00  0.00      C1   N
ATOM    310  CD2 HIS 6  41      11.844  -4.633  22.032  0.00  0.00      C1   C
ATOM    311  CE1 HIS 6  41       9.963  -5.928  21.966  0.00  0.00      C1   C
ATOM    312  NE2 HIS 6  41      10.627  -4.930  21.409  0.00  0.00      C1   N
ATOM    313  N   VAL 6  42      11.657  -8.496  24.854  0.00  0.00      C1   N
ATOM    314  CA  VAL 6  42      10.852  -9.532  25.452  0.00  0.00      C1   C
ATOM    315  C   VAL 6  42      11.584 -10.472  26.401  0.00  0.00      C1   C
ATOM    316  O   VAL 6  42      11.021 -10.570  27.510  0.00  0.00      C1   O
ATOM    317  CB  VAL 6  42      10.061 -10.445  24.464  0.00  0.00      C1   C
ATOM    318  CG1 VAL 6  42       8.974  -9.511  23.974  0.00  0.00      C1   C
ATOM    319  CG2 VAL 6  42      10.841 -11.113  23.323  0.00  0.00      C1   C
ATOM    320  N   ILE 6  43      12.780 -10.972  26.092  0.00  0.00      C1   N
ATOM    321  CA  ILE 6  43      13.615 -11.647  27.118  0.00  0.00      C1   C
ATOM    322  C   ILE 6  43      13.720 -10.937  28.493  0.00  0.00      C1   C
ATOM    323  O   ILE 6  43      13.314 -11.527  29.523  0.00  0.00      C1   O
ATOM    324  CB  ILE 6  43      15.102 -11.764  26.601  0.00  0.00      C1   C
ATOM    325  CG1 ILE 6  43      15.184 -12.680  25.363  0.00  0.00      C1   C
ATOM    326  CG2 ILE 6  43      16.042 -12.371  27.740  0.00  0.00      C1   C
ATOM    327  CD1 ILE 6  43      14.529 -14.100  25.536  0.00  0.00      C1   C
[truncated: 7,083,056 more chars]
