# Supplementary material for: Candidate Binding Sites for Allosteric Inhibition of the SARS-CoV-2 Main Protease from the Analysis of Large-Scale Molecular Dynamics Simulations
Source: J Phys Chem Lett. 2020 Dec 11;12(1):65–72. doi: 10.1021/acs.jpclett.0c03182 (PMC7755075; doi:10.1021/acs.jpclett.0c03182)
Supplement: Supplementary file 2 — jz0c03182_si_002.zip [file jz0c03182_si_002.zip › core_sets/m1_cset-5.pdb]

ATOM      1  N   SER 6   1       2.469   2.836 -20.209  0.00  0.00      C1   N
ATOM      2  CA  SER 6   1       2.166   4.252 -20.385  0.00  0.00      C1   C
ATOM      3  C   SER 6   1       1.468   4.687 -19.078  0.00  0.00      C1   C
ATOM      4  O   SER 6   1       0.492   4.066 -18.635  0.00  0.00      C1   O
ATOM      5  CB  SER 6   1       1.294   4.459 -21.685  0.00  0.00      C1   C
ATOM      6  OG  SER 6   1       0.619   3.250 -22.149  0.00  0.00      C1   O
ATOM      7  N   GLY 6   2       1.954   5.800 -18.448  0.00  0.00      C1   N
ATOM      8  CA  GLY 6   2       1.532   6.250 -17.155  0.00  0.00      C1   C
ATOM      9  C   GLY 6   2       1.974   5.340 -16.042  0.00  0.00      C1   C
ATOM     10  O   GLY 6   2       2.220   4.141 -16.240  0.00  0.00      C1   O
ATOM     11  N   PHE 6   3       2.041   5.831 -14.802  0.00  0.00      C1   N
ATOM     12  CA  PHE 6   3       2.580   5.219 -13.563  0.00  0.00      C1   C
ATOM     13  C   PHE 6   3       1.875   5.616 -12.197  0.00  0.00      C1   C
ATOM     14  O   PHE 6   3       1.216   6.623 -12.115  0.00  0.00      C1   O
ATOM     15  CB  PHE 6   3       4.017   5.750 -13.441  0.00  0.00      C1   C
ATOM     16  CG  PHE 6   3       4.702   5.577 -12.074  0.00  0.00      C1   C
ATOM     17  CD1 PHE 6   3       4.515   6.570 -11.042  0.00  0.00      C1   C
ATOM     18  CD2 PHE 6   3       5.404   4.408 -11.789  0.00  0.00      C1   C
ATOM     19  CE1 PHE 6   3       5.229   6.487  -9.853  0.00  0.00      C1   C
ATOM     20  CE2 PHE 6   3       5.895   4.196 -10.458  0.00  0.00      C1   C
ATOM     21  CZ  PHE 6   3       5.891   5.266  -9.511  0.00  0.00      C1   C
ATOM     22  N   ARG 6   4       1.956   4.740 -11.176  0.00  0.00      C1   N
ATOM     23  CA  ARG 6   4       1.413   4.981  -9.818  0.00  0.00      C1   C
ATOM     24  C   ARG 6   4       2.339   4.364  -8.745  0.00  0.00      C1   C
ATOM     25  O   ARG 6   4       2.645   3.197  -8.851  0.00  0.00      C1   O
ATOM     26  CB  ARG 6   4      -0.032   4.458  -9.764  0.00  0.00      C1   C
ATOM     27  CG  ARG 6   4      -0.624   4.760  -8.409  0.00  0.00      C1   C
ATOM     28  CD  ARG 6   4      -2.086   4.292  -8.278  0.00  0.00      C1   C
ATOM     29  NE  ARG 6   4      -2.589   4.499  -6.881  0.00  0.00      C1   N
ATOM     30  CZ  ARG 6   4      -3.778   4.901  -6.539  0.00  0.00      C1   C
ATOM     31  NH1 ARG 6   4      -4.670   5.305  -7.383  0.00  0.00      C1   N
ATOM     32  NH2 ARG 6   4      -3.914   5.156  -5.243  0.00  0.00      C1   N
ATOM     33  N   LYS 6   5       2.779   4.982  -7.700  0.00  0.00      C1   N
ATOM     34  CA  LYS 6   5       3.518   4.389  -6.567  0.00  0.00      C1   C
ATOM     35  C   LYS 6   5       2.642   3.316  -5.756  0.00  0.00      C1   C
ATOM     36  O   LYS 6   5       1.499   3.534  -5.384  0.00  0.00      C1   O
ATOM     37  CB  LYS 6   5       4.023   5.556  -5.683  0.00  0.00      C1   C
ATOM     38  CG  LYS 6   5       3.110   6.015  -4.531  0.00  0.00      C1   C
ATOM     39  CD  LYS 6   5       3.690   7.283  -3.911  0.00  0.00      C1   C
ATOM     40  CE  LYS 6   5       2.657   7.856  -2.992  0.00  0.00      C1   C
ATOM     41  NZ  LYS 6   5       3.202   9.057  -2.292  0.00  0.00      C1   N
ATOM     42  N   MET 6   6       3.171   2.099  -5.731  0.00  0.00      C1   N
ATOM     43  CA  MET 6   6       2.404   0.887  -5.252  0.00  0.00      C1   C
ATOM     44  C   MET 6   6       3.306  -0.160  -4.536  0.00  0.00      C1   C
ATOM     45  O   MET 6   6       4.413  -0.556  -4.977  0.00  0.00      C1   O
ATOM     46  CB  MET 6   6       1.460   0.329  -6.328  0.00  0.00      C1   C
ATOM     47  CG  MET 6   6       2.221  -0.307  -7.502  0.00  0.00      C1   C
ATOM     48  SD  MET 6   6       0.975  -1.051  -8.602  0.00  0.00      C1   S
ATOM     49  CE  MET 6   6       0.532   0.443  -9.441  0.00  0.00      C1   C
ATOM     50  N   ALA 6   7       2.799  -0.649  -3.424  0.00  0.00      C1   N
ATOM     51  CA  ALA 6   7       3.353  -1.708  -2.601  0.00  0.00      C1   C
ATOM     52  C   ALA 6   7       3.440  -3.080  -3.247  0.00  0.00      C1   C
ATOM     53  O   ALA 6   7       2.687  -3.434  -4.202  0.00  0.00      C1   O
ATOM     54  CB  ALA 6   7       2.503  -1.779  -1.336  0.00  0.00      C1   C
ATOM     55  N   PHE 6   8       4.393  -3.876  -2.830  0.00  0.00      C1   N
ATOM     56  CA  PHE 6   8       4.544  -5.244  -3.255  0.00  0.00      C1   C
ATOM     57  C   PHE 6   8       3.316  -5.955  -2.846  0.00  0.00      C1   C
ATOM     58  O   PHE 6   8       2.917  -6.003  -1.692  0.00  0.00      C1   O
ATOM     59  CB  PHE 6   8       5.885  -5.911  -2.729  0.00  0.00      C1   C
ATOM     60  CG  PHE 6   8       7.250  -5.372  -3.250  0.00  0.00      C1   C
ATOM     61  CD1 PHE 6   8       8.017  -4.550  -2.420  0.00  0.00      C1   C
ATOM     62  CD2 PHE 6   8       7.790  -5.719  -4.474  0.00  0.00      C1   C
ATOM     63  CE1 PHE 6   8       9.131  -3.821  -2.881  0.00  0.00      C1   C
ATOM     64  CE2 PHE 6   8       8.988  -5.071  -4.946  0.00  0.00      C1   C
ATOM     65  CZ  PHE 6   8       9.717  -4.163  -4.083  0.00  0.00      C1   C
ATOM     66  N   PRO 6   9       2.850  -6.748  -3.807  0.00  0.00      C1   N
ATOM     67  CA  PRO 6   9       2.072  -7.902  -3.500  0.00  0.00      C1   C
ATOM     68  C   PRO 6   9       2.721  -8.856  -2.497  0.00  0.00      C1   C
ATOM     69  O   PRO 6   9       3.909  -9.179  -2.640  0.00  0.00      C1   O
ATOM     70  CB  PRO 6   9       1.768  -8.579  -4.858  0.00  0.00      C1   C
ATOM     71  CG  PRO 6   9       2.238  -7.517  -5.789  0.00  0.00      C1   C
ATOM     72  CD  PRO 6   9       3.277  -6.812  -5.141  0.00  0.00      C1   C
ATOM     73  N   SER 6  10       1.976  -9.149  -1.400  0.00  0.00      C1   N
ATOM     74  CA  SER 6  10       2.570  -9.563  -0.137  0.00  0.00      C1   C
ATOM     75  C   SER 6  10       2.560 -11.039   0.188  0.00  0.00      C1   C
ATOM     76  O   SER 6  10       3.285 -11.451   1.081  0.00  0.00      C1   O
ATOM     77  CB  SER 6  10       1.978  -8.733   0.993  0.00  0.00      C1   C
ATOM     78  OG  SER 6  10       0.590  -8.825   1.062  0.00  0.00      C1   O
ATOM     79  N   GLY 6  11       1.755 -11.881  -0.518  0.00  0.00      C1   N
ATOM     80  CA  GLY 6  11       1.548 -13.219  -0.034  0.00  0.00      C1   C
ATOM     81  C   GLY 6  11       2.736 -14.147  -0.051  0.00  0.00      C1   C
ATOM     82  O   GLY 6  11       2.669 -15.081   0.734  0.00  0.00      C1   O
ATOM     83  N   LYS 6  12       3.783 -13.851  -0.828  0.00  0.00      C1   N
ATOM     84  CA  LYS 6  12       4.976 -14.690  -0.756  0.00  0.00      C1   C
ATOM     85  C   LYS 6  12       5.709 -14.577   0.734  0.00  0.00      C1   C
ATOM     86  O   LYS 6  12       6.469 -15.499   1.088  0.00  0.00      C1   O
ATOM     87  CB  LYS 6  12       5.915 -14.516  -1.959  0.00  0.00      C1   C
ATOM     88  CG  LYS 6  12       5.560 -15.281  -3.204  0.00  0.00      C1   C
ATOM     89  CD  LYS 6  12       5.403 -16.828  -2.891  0.00  0.00      C1   C
ATOM     90  CE  LYS 6  12       4.786 -17.457  -4.024  0.00  0.00      C1   C
ATOM     91  NZ  LYS 6  12       4.326 -18.904  -3.771  0.00  0.00      C1   N
ATOM     92  N   VAL 6  13       5.384 -13.555   1.556  0.00  0.00      C1   N
ATOM     93  CA  VAL 6  13       5.831 -13.274   2.931  0.00  0.00      C1   C
ATOM     94  C   VAL 6  13       4.796 -13.738   3.949  0.00  0.00      C1   C
ATOM     95  O   VAL 6  13       5.140 -14.371   4.922  0.00  0.00      C1   O
ATOM     96  CB  VAL 6  13       6.275 -11.800   3.097  0.00  0.00      C1   C
ATOM     97  CG1 VAL 6  13       6.622 -11.352   4.558  0.00  0.00      C1   C
ATOM     98  CG2 VAL 6  13       7.444 -11.487   2.147  0.00  0.00      C1   C
ATOM     99  N   GLU 6  14       3.516 -13.388   3.773  0.00  0.00      C1   N
ATOM    100  CA  GLU 6  14       2.363 -13.743   4.671  0.00  0.00      C1   C
ATOM    101  C   GLU 6  14       2.377 -15.197   5.269  0.00  0.00      C1   C
ATOM    102  O   GLU 6  14       2.186 -15.265   6.455  0.00  0.00      C1   O
ATOM    103  CB  GLU 6  14       1.086 -13.601   3.824  0.00  0.00      C1   C
ATOM    104  CG  GLU 6  14       0.701 -12.136   3.552  0.00  0.00      C1   C
ATOM    105  CD  GLU 6  14      -0.448 -11.915   2.584  0.00  0.00      C1   C
ATOM    106  OE1 GLU 6  14      -0.300 -11.149   1.580  0.00  0.00      C1   O
ATOM    107  OE2 GLU 6  14      -1.591 -12.463   2.728  0.00  0.00      C1   O
ATOM    108  N   GLY 6  15       2.734 -16.215   4.448  0.00  0.00      C1   N
ATOM    109  CA  GLY 6  15       2.995 -17.613   5.031  0.00  0.00      C1   C
ATOM    110  C   GLY 6  15       4.164 -17.767   5.965  0.00  0.00      C1   C
ATOM    111  O   GLY 6  15       4.141 -18.725   6.763  0.00  0.00      C1   O
ATOM    112  N   CYS 6  16       5.143 -16.895   6.150  0.00  0.00      C1   N
ATOM    113  CA  CYS 6  16       6.260 -17.000   7.129  0.00  0.00      C1   C
ATOM    114  C   CYS 6  16       6.091 -16.225   8.469  0.00  0.00      C1   C
ATOM    115  O   CYS 6  16       6.971 -16.371   9.306  0.00  0.00      C1   O
ATOM    116  CB  CYS 6  16       7.609 -16.653   6.412  0.00  0.00      C1   C
ATOM    117  SG  CYS 6  16       7.767 -17.712   4.906  0.00  0.00      C1   S
ATOM    118  N   MET 6  17       4.991 -15.483   8.726  0.00  0.00      C1   N
ATOM    119  CA  MET 6  17       4.776 -14.647   9.943  0.00  0.00      C1   C
ATOM    120  C   MET 6  17       4.040 -15.510  10.963  0.00  0.00      C1   C
ATOM    121  O   MET 6  17       3.062 -16.273  10.612  0.00  0.00      C1   O
ATOM    122  CB  MET 6  17       3.996 -13.351   9.701  0.00  0.00      C1   C
ATOM    123  CG  MET 6  17       4.593 -12.259   8.735  0.00  0.00      C1   C
ATOM    124  SD  MET 6  17       6.443 -12.036   9.027  0.00  0.00      C1   S
ATOM    125  CE  MET 6  17       6.535 -11.327  10.735  0.00  0.00      C1   C
ATOM    126  N   VAL 6  18       4.430 -15.367  12.245  0.00  0.00      C1   N
ATOM    127  CA  VAL 6  18       3.896 -16.042  13.464  0.00  0.00      C1   C
ATOM    128  C   VAL 6  18       3.586 -15.076  14.638  0.00  0.00      C1   C
ATOM    129  O   VAL 6  18       4.135 -13.967  14.685  0.00  0.00      C1   O
ATOM    130  CB  VAL 6  18       4.780 -17.245  13.912  0.00  0.00      C1   C
ATOM    131  CG1 VAL 6  18       5.110 -18.170  12.732  0.00  0.00      C1   C
ATOM    132  CG2 VAL 6  18       6.151 -16.894  14.535  0.00  0.00      C1   C
ATOM    133  N   GLN 6  19       2.837 -15.620  15.677  0.00  0.00      C1   N
ATOM    134  CA  GLN 6  19       2.907 -15.146  17.078  0.00  0.00      C1   C
ATOM    135  C   GLN 6  19       4.111 -15.618  17.898  0.00  0.00      C1   C
ATOM    136  O   GLN 6  19       4.543 -16.790  17.847  0.00  0.00      C1   O
ATOM    137  CB  GLN 6  19       1.522 -15.300  17.739  0.00  0.00      C1   C
ATOM    138  CG  GLN 6  19       1.275 -14.635  19.092  0.00  0.00      C1   C
ATOM    139  CD  GLN 6  19      -0.064 -15.128  19.717  0.00  0.00      C1   C
ATOM    140  NE2 GLN 6  19      -0.060 -16.277  20.296  0.00  0.00      C1   N
ATOM    141  OE1 GLN 6  19      -1.139 -14.554  19.638  0.00  0.00      C1   O
ATOM    142  N   VAL 6  20       4.697 -14.772  18.787  0.00  0.00      C1   N
ATOM    143  CA  VAL 6  20       5.628 -15.154  19.872  0.00  0.00      C1   C
ATOM    144  C   VAL 6  20       5.215 -14.555  21.202  0.00  0.00      C1   C
ATOM    145  O   VAL 6  20       5.053 -13.363  21.182  0.00  0.00      C1   O
ATOM    146  CB  VAL 6  20       7.070 -14.596  19.525  0.00  0.00      C1   C
ATOM    147  CG1 VAL 6  20       8.067 -15.025  20.612  0.00  0.00      C1   C
ATOM    148  CG2 VAL 6  20       7.573 -15.230  18.188  0.00  0.00      C1   C
ATOM    149  N   THR 6  21       5.019 -15.263  22.286  0.00  0.00      C1   N
ATOM    150  CA  THR 6  21       4.745 -14.631  23.598  0.00  0.00      C1   C
ATOM    151  C   THR 6  21       5.915 -14.846  24.593  0.00  0.00      C1   C
ATOM    152  O   THR 6  21       6.468 -15.926  24.740  0.00  0.00      C1   O
ATOM    153  CB  THR 6  21       3.485 -15.234  24.081  0.00  0.00      C1   C
ATOM    154  OG1 THR 6  21       2.384 -14.988  23.213  0.00  0.00      C1   O
ATOM    155  CG2 THR 6  21       3.014 -14.699  25.383  0.00  0.00      C1   C
ATOM    156  N   CYS 6  22       6.225 -13.868  25.428  0.00  0.00      C1   N
ATOM    157  CA  CYS 6  22       7.283 -13.900  26.400  0.00  0.00      C1   C
ATOM    158  C   CYS 6  22       6.818 -13.140  27.710  0.00  0.00      C1   C
ATOM    159  O   CYS 6  22       7.116 -11.955  27.967  0.00  0.00      C1   O
ATOM    160  CB  CYS 6  22       8.538 -13.291  25.810  0.00  0.00      C1   C
ATOM    161  SG  CYS 6  22       9.977 -13.466  26.879  0.00  0.00      C1   S
ATOM    162  N   GLY 6  23       5.897 -13.782  28.425  0.00  0.00      C1   N
ATOM    163  CA  GLY 6  23       5.296 -13.178  29.583  0.00  0.00      C1   C
ATOM    164  C   GLY 6  23       4.058 -12.334  29.061  0.00  0.00      C1   C
ATOM    165  O   GLY 6  23       3.167 -12.786  28.412  0.00  0.00      C1   O
ATOM    166  N   THR 6  24       4.142 -11.122  29.598  0.00  0.00      C1   N
ATOM    167  CA  THR 6  24       3.144  -9.991  29.427  0.00  0.00      C1   C
ATOM    168  C   THR 6  24       3.348  -9.354  28.034  0.00  0.00      C1   C
ATOM    169  O   THR 6  24       2.494  -8.571  27.601  0.00  0.00      C1   O
ATOM    170  CB  THR 6  24       3.309  -8.903  30.511  0.00  0.00      C1   C
ATOM    171  OG1 THR 6  24       4.715  -8.557  30.631  0.00  0.00      C1   O
ATOM    172  CG2 THR 6  24       3.060  -9.515  31.914  0.00  0.00      C1   C
ATOM    173  N   THR 6  25       4.382  -9.676  27.315  0.00  0.00      C1   N
ATOM    174  CA  THR 6  25       4.739  -9.095  26.081  0.00  0.00      C1   C
ATOM    175  C   THR 6  25       4.803 -10.032  24.928  0.00  0.00      C1   C
ATOM    176  O   THR 6  25       5.531 -11.073  24.914  0.00  0.00      C1   O
ATOM    177  CB  THR 6  25       6.103  -8.357  26.192  0.00  0.00      C1   C
ATOM    178  OG1 THR 6  25       7.066  -9.055  26.968  0.00  0.00      C1   O
ATOM    179  CG2 THR 6  25       5.788  -6.986  26.875  0.00  0.00      C1   C
ATOM    180  N   THR 6  26       4.012  -9.746  23.835  0.00  0.00      C1   N
ATOM    181  CA  THR 6  26       3.883 -10.476  22.564  0.00  0.00      C1   C
ATOM    182  C   THR 6  26       4.360  -9.734  21.347  0.00  0.00      C1   C
ATOM    183  O   THR 6  26       4.182  -8.513  21.169  0.00  0.00      C1   O
ATOM    184  CB  THR 6  26       2.426 -10.898  22.421  0.00  0.00      C1   C
ATOM    185  OG1 THR 6  26       2.177 -11.989  23.245  0.00  0.00      C1   O
ATOM    186  CG2 THR 6  26       2.007 -11.241  20.962  0.00  0.00      C1   C
ATOM    187  N   LEU 6  27       5.022 -10.524  20.525  0.00  0.00      C1   N
ATOM    188  CA  LEU 6  27       5.566 -10.026  19.274  0.00  0.00      C1   C
ATOM    189  C   LEU 6  27       5.065 -10.807  18.079  0.00  0.00      C1   C
ATOM    190  O   LEU 6  27       4.753 -11.974  18.108  0.00  0.00      C1   O
ATOM    191  CB  LEU 6  27       7.079 -10.059  19.371  0.00  0.00      C1   C
ATOM    192  CG  LEU 6  27       7.719  -9.225  20.486  0.00  0.00      C1   C
ATOM    193  CD1 LEU 6  27       9.182  -9.691  20.757  0.00  0.00      C1   C
ATOM    194  CD2 LEU 6  27       7.813  -7.700  20.136  0.00  0.00      C1   C
ATOM    195  N   ASN 6  28       5.116 -10.135  16.866  0.00  0.00      C1   N
ATOM    196  CA  ASN 6  28       5.286 -10.878  15.585  0.00  0.00      C1   C
ATOM    197  C   ASN 6  28       6.657 -11.538  15.506  0.00  0.00      C1   C
ATOM    198  O   ASN 6  28       7.782 -11.136  15.910  0.00  0.00      C1   O
ATOM    199  CB  ASN 6  28       5.065  -9.907  14.444  0.00  0.00      C1   C
ATOM    200  CG  ASN 6  28       3.780  -9.109  14.549  0.00  0.00      C1   C
ATOM    201  OD1 ASN 6  28       2.772  -9.508  13.989  0.00  0.00      C1   O
ATOM    202  ND2 ASN 6  28       3.851  -7.931  15.064  0.00  0.00      C1   N
ATOM    203  N   GLY 6  29       6.638 -12.800  14.905  0.00  0.00      C1   N
ATOM    204  CA  GLY 6  29       7.887 -13.410  14.513  0.00  0.00      C1   C
ATOM    205  C   GLY 6  29       7.949 -13.832  13.118  0.00  0.00      C1   C
ATOM    206  O   GLY 6  29       6.948 -14.134  12.402  0.00  0.00      C1   O
ATOM    207  N   LEU 6  30       9.178 -14.064  12.705  0.00  0.00      C1   N
ATOM    208  CA  LEU 6  30       9.497 -14.570  11.347  0.00  0.00      C1   C
ATOM    209  C   LEU 6  30      10.021 -15.964  11.314  0.00  0.00      C1   C
ATOM    210  O   LEU 6  30      11.144 -16.215  11.764  0.00  0.00      C1   O
ATOM    211  CB  LEU 6  30      10.308 -13.527  10.538  0.00  0.00      C1   C
ATOM    212  CG  LEU 6  30      10.583 -13.972   9.078  0.00  0.00      C1   C
ATOM    213  CD1 LEU 6  30       9.257 -13.770   8.344  0.00  0.00      C1   C
ATOM    214  CD2 LEU 6  30      11.638 -13.151   8.335  0.00  0.00      C1   C
ATOM    215  N   TRP 6  31       9.227 -16.866  10.858  0.00  0.00      C1   N
ATOM    216  CA  TRP 6  31       9.618 -18.305  10.743  0.00  0.00      C1   C
ATOM    217  C   TRP 6  31      10.196 -18.581   9.350  0.00  0.00      C1   C
ATOM    218  O   TRP 6  31       9.416 -18.621   8.391  0.00  0.00      C1   O
ATOM    219  CB  TRP 6  31       8.421 -19.213  11.095  0.00  0.00      C1   C
ATOM    220  CG  TRP 6  31       8.655 -20.680  11.117  0.00  0.00      C1   C
ATOM    221  CD1 TRP 6  31       9.846 -21.262  11.351  0.00  0.00      C1   C
ATOM    222  CD2 TRP 6  31       7.667 -21.726  10.970  0.00  0.00      C1   C
ATOM    223  NE1 TRP 6  31       9.641 -22.619  11.479  0.00  0.00      C1   N
ATOM    224  CE2 TRP 6  31       8.336 -22.931  11.255  0.00  0.00      C1   C
ATOM    225  CE3 TRP 6  31       6.346 -21.832  10.590  0.00  0.00      C1   C
ATOM    226  CZ2 TRP 6  31       7.801 -24.186  11.246  0.00  0.00      C1   C
ATOM    227  CZ3 TRP 6  31       5.716 -23.132  10.560  0.00  0.00      C1   C
ATOM    228  CH2 TRP 6  31       6.432 -24.271  10.988  0.00  0.00      C1   C
ATOM    229  N   LEU 6  32      11.526 -18.664   9.139  0.00  0.00      C1   N
ATOM    230  CA  LEU 6  32      12.237 -18.965   7.937  0.00  0.00      C1   C
ATOM    231  C   LEU 6  32      13.327 -20.045   8.142  0.00  0.00      C1   C
ATOM    232  O   LEU 6  32      14.218 -19.882   8.877  0.00  0.00      C1   O
ATOM    233  CB  LEU 6  32      12.872 -17.792   7.198  0.00  0.00      C1   C
ATOM    234  CG  LEU 6  32      11.929 -16.913   6.297  0.00  0.00      C1   C
ATOM    235  CD1 LEU 6  32      12.628 -15.704   5.783  0.00  0.00      C1   C
ATOM    236  CD2 LEU 6  32      11.357 -17.762   5.130  0.00  0.00      C1   C
ATOM    237  N   ASP 6  33      13.149 -21.186   7.477  0.00  0.00      C1   N
ATOM    238  CA  ASP 6  33      13.773 -22.457   7.758  0.00  0.00      C1   C
ATOM    239  C   ASP 6  33      13.442 -22.908   9.198  0.00  0.00      C1   C
ATOM    240  O   ASP 6  33      12.193 -22.981   9.529  0.00  0.00      C1   O
ATOM    241  CB  ASP 6  33      15.251 -22.442   7.282  0.00  0.00      C1   C
ATOM    242  CG  ASP 6  33      15.530 -21.871   5.877  0.00  0.00      C1   C
ATOM    243  OD1 ASP 6  33      16.533 -21.125   5.737  0.00  0.00      C1   O
ATOM    244  OD2 ASP 6  33      14.634 -21.982   4.987  0.00  0.00      C1   O
ATOM    245  N   ASP 6  34      14.381 -23.221  10.090  0.00  0.00      C1   N
ATOM    246  CA  ASP 6  34      14.144 -23.632  11.456  0.00  0.00      C1   C
ATOM    247  C   ASP 6  34      14.569 -22.569  12.454  0.00  0.00      C1   C
ATOM    248  O   ASP 6  34      15.019 -22.777  13.576  0.00  0.00      C1   O
ATOM    249  CB  ASP 6  34      14.951 -24.921  11.691  0.00  0.00      C1   C
ATOM    250  CG  ASP 6  34      16.395 -24.980  11.178  0.00  0.00      C1   C
ATOM    251  OD1 ASP 6  34      16.958 -24.035  10.624  0.00  0.00      C1   O
ATOM    252  OD2 ASP 6  34      16.994 -26.093  11.079  0.00  0.00      C1   O
ATOM    253  N   VAL 6  35      14.320 -21.318  12.110  0.00  0.00      C1   N
ATOM    254  CA  VAL 6  35      14.636 -20.203  12.987  0.00  0.00      C1   C
ATOM    255  C   VAL 6  35      13.338 -19.324  12.997  0.00  0.00      C1   C
ATOM    256  O   VAL 6  35      12.782 -19.001  11.929  0.00  0.00      C1   O
ATOM    257  CB  VAL 6  35      15.907 -19.389  12.510  0.00  0.00      C1   C
ATOM    258  CG1 VAL 6  35      16.371 -18.469  13.666  0.00  0.00      C1   C
ATOM    259  CG2 VAL 6  35      17.091 -20.373  12.178  0.00  0.00      C1   C
ATOM    260  N   VAL 6  36      12.969 -18.972  14.231  0.00  0.00      C1   N
ATOM    261  CA  VAL 6  36      12.117 -17.736  14.398  0.00  0.00      C1   C
ATOM    262  C   VAL 6  36      12.989 -16.529  14.743  0.00  0.00      C1   C
ATOM    263  O   VAL 6  36      13.821 -16.584  15.616  0.00  0.00      C1   O
ATOM    264  CB  VAL 6  36      10.958 -17.849  15.341  0.00  0.00      C1   C
ATOM    265  CG1 VAL 6  36      10.225 -16.576  15.843  0.00  0.00      C1   C
ATOM    266  CG2 VAL 6  36       9.797 -18.595  14.633  0.00  0.00      C1   C
ATOM    267  N   TYR 6  37      12.687 -15.364  14.161  0.00  0.00      C1   N
ATOM    268  CA  TYR 6  37      13.255 -14.110  14.510  0.00  0.00      C1   C
ATOM    269  C   TYR 6  37      12.310 -12.995  15.112  0.00  0.00      C1   C
ATOM    270  O   TYR 6  37      11.248 -12.803  14.497  0.00  0.00      C1   O
ATOM    271  CB  TYR 6  37      13.989 -13.481  13.305  0.00  0.00      C1   C
ATOM    272  CG  TYR 6  37      14.948 -14.522  12.641  0.00  0.00      C1   C
ATOM    273  CD1 TYR 6  37      16.305 -14.629  12.920  0.00  0.00      C1   C
ATOM    274  CD2 TYR 6  37      14.470 -15.188  11.493  0.00  0.00      C1   C
ATOM    275  CE1 TYR 6  37      17.177 -15.360  12.161  0.00  0.00      C1   C
ATOM    276  CE2 TYR 6  37      15.302 -15.941  10.710  0.00  0.00      C1   C
ATOM    277  CZ  TYR 6  37      16.642 -16.089  11.080  0.00  0.00      C1   C
ATOM    278  OH  TYR 6  37      17.442 -16.876  10.321  0.00  0.00      C1   O
ATOM    279  N   CYS 6  38      12.629 -12.344  16.265  0.00  0.00      C1   N
ATOM    280  CA  CYS 6  38      11.684 -11.498  16.933  0.00  0.00      C1   C
ATOM    281  C   CYS 6  38      12.413 -10.489  17.834  0.00  0.00      C1   C
ATOM    282  O   CYS 6  38      13.513 -10.775  18.326  0.00  0.00      C1   O
ATOM    283  CB  CYS 6  38      10.639 -12.368  17.652  0.00  0.00      C1   C
ATOM    284  SG  CYS 6  38      11.293 -13.353  19.100  0.00  0.00      C1   S
ATOM    285  N   PRO 6  39      11.975  -9.251  18.027  0.00  0.00      C1   N
ATOM    286  CA  PRO 6  39      12.758  -8.252  18.759  0.00  0.00      C1   C
ATOM    287  C   PRO 6  39      13.167  -8.595  20.261  0.00  0.00      C1   C
ATOM    288  O   PRO 6  39      12.310  -8.986  20.945  0.00  0.00      C1   O
ATOM    289  CB  PRO 6  39      11.913  -6.969  18.763  0.00  0.00      C1   C
ATOM    290  CG  PRO 6  39      11.066  -7.118  17.502  0.00  0.00      C1   C
ATOM    291  CD  PRO 6  39      10.838  -8.651  17.373  0.00  0.00      C1   C
ATOM    292  N   ARG 6  40      14.393  -8.440  20.710  0.00  0.00      C1   N
ATOM    293  CA  ARG 6  40      14.699  -8.827  22.056  0.00  0.00      C1   C
ATOM    294  C   ARG 6  40      14.254  -7.811  23.156  0.00  0.00      C1   C
ATOM    295  O   ARG 6  40      14.251  -8.225  24.272  0.00  0.00      C1   O
ATOM    296  CB  ARG 6  40      16.170  -9.215  22.211  0.00  0.00      C1   C
ATOM    297  CG  ARG 6  40      16.952  -7.922  22.318  0.00  0.00      C1   C
ATOM    298  CD  ARG 6  40      18.454  -7.972  22.128  0.00  0.00      C1   C
ATOM    299  NE  ARG 6  40      19.101  -6.611  22.341  0.00  0.00      C1   N
ATOM    300  CZ  ARG 6  40      20.337  -6.371  22.732  0.00  0.00      C1   C
ATOM    301  NH1 ARG 6  40      21.223  -7.304  22.908  0.00  0.00      C1   N
ATOM    302  NH2 ARG 6  40      20.683  -5.119  23.029  0.00  0.00      C1   N
ATOM    303  N   HIS 6  41      13.879  -6.583  22.926  0.00  0.00      C1   N
ATOM    304  CA  HIS 6  41      13.523  -5.524  23.877  0.00  0.00      C1   C
ATOM    305  C   HIS 6  41      12.498  -6.047  24.993  0.00  0.00      C1   C
ATOM    306  O   HIS 6  41      12.595  -5.597  26.144  0.00  0.00      C1   O
ATOM    307  CB  HIS 6  41      13.136  -4.262  23.100  0.00  0.00      C1   C
ATOM    308  CG  HIS 6  41      12.003  -4.372  22.169  0.00  0.00      C1   C
ATOM    309  ND1 HIS 6  41      10.736  -4.832  22.487  0.00  0.00      C1   N
ATOM    310  CD2 HIS 6  41      11.949  -3.834  20.891  0.00  0.00      C1   C
ATOM    311  CE1 HIS 6  41       9.906  -4.519  21.423  0.00  0.00      C1   C
ATOM    312  NE2 HIS 6  41      10.675  -3.852  20.494  0.00  0.00      C1   N
ATOM    313  N   VAL 6  42      11.501  -6.909  24.777  0.00  0.00      C1   N
ATOM    314  CA  VAL 6  42      10.708  -7.546  25.802  0.00  0.00      C1   C
ATOM    315  C   VAL 6  42      11.523  -8.212  26.891  0.00  0.00      C1   C
ATOM    316  O   VAL 6  42      11.017  -8.401  28.009  0.00  0.00      C1   O
ATOM    317  CB  VAL 6  42       9.872  -8.605  25.157  0.00  0.00      C1   C
ATOM    318  CG1 VAL 6  42       8.841  -7.965  24.190  0.00  0.00      C1   C
ATOM    319  CG2 VAL 6  42      10.598  -9.692  24.251  0.00  0.00      C1   C
ATOM    320  N   ILE 6  43      12.824  -8.581  26.797  0.00  0.00      C1   N
ATOM    321  CA  ILE 6  43      13.699  -8.949  27.953  0.00  0.00      C1   C
ATOM    322  C   ILE 6  43      13.956  -7.785  28.917  0.00  0.00      C1   C
ATOM    323  O   ILE 6  43      14.176  -8.036  30.133  0.00  0.00      C1   O
ATOM    324  CB  ILE 6  43      15.025  -9.430  27.355  0.00  0.00      C1   C
ATOM    325  CG1 ILE 6  43      14.777 -10.790  26.748  0.00  0.00      C1   C
ATOM    326  CG2 ILE 6  43      16.226  -9.659  28.345  0.00  0.00      C1   C
ATOM    327  CD1 ILE 6  43      14.059 -11.828  27.619  0.00  0.00      C1   C
ATOM    328  N   CYS 6  44      13.854  -6.479  28.494  0.00  0.00      C1   N
ATOM    329  CA  CYS 6  44      14.534  -5.403  29.176  0.00  0.00      C1   C
ATOM    330  C   CYS 6  44      13.612  -4.160  29.488  0.00  0.00      C1   C
ATOM    331  O   CYS 6  44      13.927  -3.540  30.482  0.00  0.00      C1   O
ATOM    332  CB  CYS 6  44      15.754  -4.971  28.401  0.00  0.00      C1   C
ATOM    333  SG  CYS 6  44      17.322  -5.864  28.756  0.00  0.00      C1   S
ATOM    334  N   THR 6  45      12.576  -3.866  28.705  0.00  0.00      C1   N
ATOM    335  CA  THR 6  45      11.715  -2.646  28.762  0.00  0.00      C1   C
ATOM    336  C   THR 6  45      10.978  -2.558  30.102  0.00  0.00      C1   C
ATOM    337  O   THR 6  45      10.637  -1.462  30.509  0.00  0.00      C1   O
ATOM    338  CB  THR 6  45      10.751  -2.538  27.546  0.00  0.00      C1   C
ATOM    339  OG1 THR 6  45      10.202  -3.845  27.318  0.00  0.00      C1   O
ATOM    340  CG2 THR 6  45      11.468  -2.163  26.250  0.00  0.00      C1   C
ATOM    341  N   SER 6  46      10.840  -3.684  30.855  0.00  0.00      C1   N
ATOM    342  CA  SER 6  46      10.237  -3.633  32.226  0.00  0.00      C1   C
ATOM    343  C   SER 6  46      11.102  -4.300  33.329  0.00  0.00      C1   C
ATOM    344  O   SER 6  46      10.613  -4.946  34.275  0.00  0.00      C1   O
ATOM    345  CB  SER 6  46       8.761  -4.108  32.283  0.00  0.00      C1   C
ATOM    346  OG  SER 6  46       7.810  -3.442  31.472  0.00  0.00      C1   O
ATOM    347  N   GLU 6  47      12.372  -3.911  33.372  0.00  0.00      C1   N
ATOM    348  CA  GLU 6  47      13.258  -3.958  34.507  0.00  0.00      C1   C
ATOM    349  C   GLU 6  47      13.603  -2.594  35.158  0.00  0.00      C1   C
ATOM    350  O   GLU 6  47      13.916  -1.609  34.497  0.00  0.00      C1   O
ATOM    351  CB  GLU 6  47      14.580  -4.616  34.096  0.00  0.00      C1   C
ATOM    352  CG  GLU 6  47      14.399  -6.119  33.947  0.00  0.00      C1   C
ATOM    353  CD  GLU 6  47      14.111  -7.019  35.227  0.00  0.00      C1   C
ATOM    354  OE1 GLU 6  47      14.099  -6.568  36.354  0.00  0.00      C1   O
ATOM    355  OE2 GLU 6  47      13.699  -8.179  35.064  0.00  0.00      C1   O
ATOM    356  N   ASP 6  48      13.412  -2.546  36.444  0.00  0.00      C1   N
ATOM    357  CA  ASP 6  48      13.480  -1.244  37.274  0.00  0.00      C1   C
ATOM    358  C   ASP 6  48      14.933  -0.842  37.556  0.00  0.00      C1   C
ATOM    359  O   ASP 6  48      15.442  -0.682  38.713  0.00  0.00      C1   O
ATOM    360  CB  ASP 6  48      12.616  -1.263  38.618  0.00  0.00      C1   C
ATOM    361  CG  ASP 6  48      11.131  -1.757  38.493  0.00  0.00      C1   C
ATOM    362  OD1 ASP 6  48      10.662  -1.803  37.366  0.00  0.00      C1   O
ATOM    363  OD2 ASP 6  48      10.472  -2.035  39.530  0.00  0.00      C1   O
ATOM    364  N   MET 6  49      15.637  -0.741  36.396  0.00  0.00      C1   N
ATOM    365  CA  MET 6  49      17.088  -0.475  36.208  0.00  0.00      C1   C
ATOM    366  C   MET 6  49      17.360   0.609  35.163  0.00  0.00      C1   C
ATOM    367  O   MET 6  49      16.765   0.651  34.081  0.00  0.00      C1   O
ATOM    368  CB  MET 6  49      17.738  -1.681  35.558  0.00  0.00      C1   C
ATOM    369  CG  MET 6  49      17.535  -2.932  36.394  0.00  0.00      C1   C
ATOM    370  SD  MET 6  49      18.501  -4.339  35.720  0.00  0.00      C1   S
ATOM    371  CE  MET 6  49      17.851  -5.769  36.570  0.00  0.00      C1   C
ATOM    372  N   LEU 6  50      18.383   1.399  35.558  0.00  0.00      C1   N
ATOM    373  CA  LEU 6  50      18.986   2.458  34.756  0.00  0.00      C1   C
ATOM    374  C   LEU 6  50      19.677   2.129  33.533  0.00  0.00      C1   C
ATOM    375  O   LEU 6  50      19.497   2.767  32.489  0.00  0.00      C1   O
ATOM    376  CB  LEU 6  50      19.760   3.405  35.718  0.00  0.00      C1   C
ATOM    377  CG  LEU 6  50      20.725   4.439  35.054  0.00  0.00      C1   C
ATOM    378  CD1 LEU 6  50      19.898   5.477  34.359  0.00  0.00      C1   C
ATOM    379  CD2 LEU 6  50      21.537   5.171  36.189  0.00  0.00      C1   C
ATOM    380  N   ASN 6  51      20.334   0.974  33.492  0.00  0.00      C1   N
ATOM    381  CA  ASN 6  51      20.776   0.283  32.205  0.00  0.00      C1   C
ATOM    382  C   ASN 6  51      20.582  -1.288  32.412  0.00  0.00      C1   C
ATOM    383  O   ASN 6  51      21.466  -1.876  32.992  0.00  0.00      C1   O
ATOM    384  CB  ASN 6  51      22.166   0.814  31.819  0.00  0.00      C1   C
ATOM    385  CG  ASN 6  51      22.630   0.265  30.424  0.00  0.00      C1   C
ATOM    386  OD1 ASN 6  51      21.850  -0.288  29.708  0.00  0.00      C1   O
ATOM    387  ND2 ASN 6  51      23.778   0.549  29.906  0.00  0.00      C1   N
ATOM    388  N   PRO 6  52      19.521  -1.900  31.903  0.00  0.00      C1   N
ATOM    389  CA  PRO 6  52      19.235  -3.342  32.067  0.00  0.00      C1   C
ATOM    390  C   PRO 6  52      20.168  -4.106  31.042  0.00  0.00      C1   C
ATOM    391  O   PRO 6  52      19.928  -4.083  29.913  0.00  0.00      C1   O
ATOM    392  CB  PRO 6  52      17.723  -3.527  31.718  0.00  0.00      C1   C
ATOM    393  CG  PRO 6  52      17.514  -2.344  30.760  0.00  0.00      C1   C
ATOM    394  CD  PRO 6  52      18.350  -1.224  31.279  0.00  0.00      C1   C
ATOM    395  N   ASN 6  53      21.172  -4.847  31.508  0.00  0.00      C1   N
ATOM    396  CA  ASN 6  53      22.038  -5.669  30.663  0.00  0.00      C1   C
ATOM    397  C   ASN 6  53      21.354  -6.871  30.036  0.00  0.00      C1   C
ATOM    398  O   ASN 6  53      21.198  -7.920  30.618  0.00  0.00      C1   O
ATOM    399  CB  ASN 6  53      23.250  -6.125  31.490  0.00  0.00      C1   C
ATOM    400  CG  ASN 6  53      24.152  -7.021  30.740  0.00  0.00      C1   C
ATOM    401  OD1 ASN 6  53      24.261  -7.100  29.540  0.00  0.00      C1   O
ATOM    402  ND2 ASN 6  53      25.080  -7.642  31.438  0.00  0.00      C1   N
ATOM    403  N   TYR 6  54      21.026  -6.734  28.755  0.00  0.00      C1   N
ATOM    404  CA  TYR 6  54      20.522  -7.720  27.835  0.00  0.00      C1   C
ATOM    405  C   TYR 6  54      21.185  -9.072  27.804  0.00  0.00      C1   C
ATOM    406  O   TYR 6  54      20.456 -10.053  27.756  0.00  0.00      C1   O
ATOM    407  CB  TYR 6  54      20.548  -7.170  26.401  0.00  0.00      C1   C
ATOM    408  CG  TYR 6  54      19.412  -6.268  26.013  0.00  0.00      C1   C
ATOM    409  CD1 TYR 6  54      18.168  -6.865  25.781  0.00  0.00      C1   C
ATOM    410  CD2 TYR 6  54      19.537  -4.836  26.066  0.00  0.00      C1   C
ATOM    411  CE1 TYR 6  54      17.100  -6.051  25.391  0.00  0.00      C1   C
ATOM    412  CE2 TYR 6  54      18.465  -4.053  25.656  0.00  0.00      C1   C
ATOM    413  CZ  TYR 6  54      17.291  -4.683  25.227  0.00  0.00      C1   C
ATOM    414  OH  TYR 6  54      16.121  -4.022  24.892  0.00  0.00      C1   O
ATOM    415  N   GLU 6  55      22.557  -9.151  27.810  0.00  0.00      C1   N
ATOM    416  CA  GLU 6  55      23.215 -10.470  27.782  0.00  0.00      C1   C
ATOM    417  C   GLU 6  55      23.069 -11.351  29.061  0.00  0.00      C1   C
ATOM    418  O   GLU 6  55      22.739 -12.523  28.977  0.00  0.00      C1   O
ATOM    419  CB  GLU 6  55      24.712 -10.314  27.380  0.00  0.00      C1   C
ATOM    420  CG  GLU 6  55      25.508 -11.594  27.395  0.00  0.00      C1   C
ATOM    421  CD  GLU 6  55      26.876 -11.431  26.673  0.00  0.00      C1   C
ATOM    422  OE1 GLU 6  55      27.946 -11.734  27.248  0.00  0.00      C1   O
ATOM    423  OE2 GLU 6  55      26.992 -10.801  25.643  0.00  0.00      C1   O
ATOM    424  N   ASP 6  56      22.968 -10.693  30.227  0.00  0.00      C1   N
ATOM    425  CA  ASP 6  56      22.695 -11.293  31.542  0.00  0.00      C1   C
ATOM    426  C   ASP 6  56      21.206 -11.596  31.680  0.00  0.00      C1   C
ATOM    427  O   ASP 6  56      20.868 -12.679  32.039  0.00  0.00      C1   O
ATOM    428  CB  ASP 6  56      23.184 -10.411  32.666  0.00  0.00      C1   C
ATOM    429  CG  ASP 6  56      23.169 -11.139  34.031  0.00  0.00      C1   C
ATOM    430  OD1 ASP 6  56      23.782 -12.240  34.180  0.00  0.00      C1   O
ATOM    431  OD2 ASP 6  56      22.545 -10.584  34.928  0.00  0.00      C1   O
ATOM    432  N   LEU 6  57      20.289 -10.632  31.389  0.00  0.00      C1   N
ATOM    433  CA  LEU 6  57      18.820 -10.929  31.304  0.00  0.00      C1   C
ATOM    434  C   LEU 6  57      18.394 -12.043  30.307  0.00  0.00      C1   C
ATOM    435  O   LEU 6  57      17.379 -12.684  30.649  0.00  0.00      C1   O
ATOM    436  CB  LEU 6  57      17.964  -9.647  31.039  0.00  0.00      C1   C
ATOM    437  CG  LEU 6  57      18.089  -8.616  32.138  0.00  0.00      C1   C
ATOM    438  CD1 LEU 6  57      16.938  -7.635  31.973  0.00  0.00      C1   C
ATOM    439  CD2 LEU 6  57      17.858  -9.158  33.529  0.00  0.00      C1   C
ATOM    440  N   LEU 6  58      19.151 -12.468  29.290  0.00  0.00      C1   N
ATOM    441  CA  LEU 6  58      18.729 -13.676  28.468  0.00  0.00      C1   C
ATOM    442  C   LEU 6  58      19.340 -15.031  28.972  0.00  0.00      C1   C
ATOM    443  O   LEU 6  58      18.743 -16.118  28.797  0.00  0.00      C1   O
ATOM    444  CB  LEU 6  58      19.052 -13.378  27.043  0.00  0.00      C1   C
ATOM    445  CG  LEU 6  58      18.725 -14.445  25.998  0.00  0.00      C1   C
ATOM    446  CD1 LEU 6  58      17.183 -14.462  25.885  0.00  0.00      C1   C
ATOM    447  CD2 LEU 6  58      19.307 -14.114  24.663  0.00  0.00      C1   C
ATOM    448  N   ILE 6  59      20.367 -14.997  29.790  0.00  0.00      C1   N
ATOM    449  CA  ILE 6  59      20.672 -16.149  30.732  0.00  0.00      C1   C
ATOM    450  C   ILE 6  59      19.525 -16.350  31.716  0.00  0.00      C1   C
ATOM    451  O   ILE 6  59      19.041 -17.437  31.853  0.00  0.00      C1   O
ATOM    452  CB  ILE 6  59      22.012 -15.880  31.440  0.00  0.00      C1   C
ATOM    453  CG1 ILE 6  59      23.186 -15.658  30.533  0.00  0.00      C1   C
ATOM    454  CG2 ILE 6  59      22.237 -16.902  32.616  0.00  0.00      C1   C
ATOM    455  CD1 ILE 6  59      24.445 -14.946  31.131  0.00  0.00      C1   C
ATOM    456  N   ARG 6  60      19.023 -15.290  32.351  0.00  0.00      C1   N
ATOM    457  CA  ARG 6  60      18.014 -15.331  33.459  0.00  0.00      C1   C
ATOM    458  C   ARG 6  60      16.630 -15.817  32.929  0.00  0.00      C1   C
ATOM    459  O   ARG 6  60      15.918 -16.514  33.626  0.00  0.00      C1   O
ATOM    460  CB  ARG 6  60      17.903 -13.933  33.948  0.00  0.00      C1   C
ATOM    461  CG  ARG 6  60      19.023 -13.586  34.863  0.00  0.00      C1   C
ATOM    462  CD  ARG 6  60      19.081 -12.117  35.273  0.00  0.00      C1   C
ATOM    463  NE  ARG 6  60      20.212 -11.841  36.193  0.00  0.00      C1   N
ATOM    464  CZ  ARG 6  60      20.235 -12.189  37.452  0.00  0.00      C1   C
ATOM    465  NH1 ARG 6  60      21.335 -12.202  38.147  0.00  0.00      C1   N
ATOM    466  NH2 ARG 6  60      19.127 -12.390  38.124  0.00  0.00      C1   N
ATOM    467  N   LYS 6  61      16.218 -15.357  31.725  0.00  0.00      C1   N
ATOM    468  CA  LYS 6  61      15.037 -15.925  30.993  0.00  0.00      C1   C
ATOM    469  C   LYS 6  61      15.267 -17.435  30.486  0.00  0.00      C1   C
ATOM    470  O   LYS 6  61      16.399 -17.816  30.218  0.00  0.00      C1   O
ATOM    471  CB  LYS 6  61      14.727 -14.942  29.805  0.00  0.00      C1   C
ATOM    472  CG  LYS 6  61      13.198 -14.934  29.483  0.00  0.00      C1   C
ATOM    473  CD  LYS 6  61      12.470 -14.084  30.591  0.00  0.00      C1   C
ATOM    474  CE  LYS 6  61      10.974 -14.174  30.366  0.00  0.00      C1   C
ATOM    475  NZ  LYS 6  61      10.305 -13.594  31.500  0.00  0.00      C1   N
ATOM    476  N   SER 6  62      14.236 -18.219  30.312  0.00  0.00      C1   N
ATOM    477  CA  SER 6  62      14.440 -19.632  29.916  0.00  0.00      C1   C
ATOM    478  C   SER 6  62      13.589 -20.149  28.797  0.00  0.00      C1   C
ATOM    479  O   SER 6  62      12.547 -19.596  28.572  0.00  0.00      C1   O
ATOM    480  CB  SER 6  62      14.541 -20.573  31.130  0.00  0.00      C1   C
ATOM    481  OG  SER 6  62      13.658 -20.242  32.090  0.00  0.00      C1   O
ATOM    482  N   ASN 6  63      13.913 -21.248  28.164  0.00  0.00      C1   N
ATOM    483  CA  ASN 6  63      13.172 -21.906  27.034  0.00  0.00      C1   C
ATOM    484  C   ASN 6  63      11.644 -21.932  27.257  0.00  0.00      C1   C
ATOM    485  O   ASN 6  63      11.034 -21.452  26.350  0.00  0.00      C1   O
ATOM    486  CB  ASN 6  63      13.658 -23.365  26.920  0.00  0.00      C1   C
ATOM    487  CG  ASN 6  63      14.757 -23.529  25.903  0.00  0.00      C1   C
ATOM    488  OD1 ASN 6  63      15.177 -22.536  25.316  0.00  0.00      C1   O
ATOM    489  ND2 ASN 6  63      15.298 -24.675  25.723  0.00  0.00      C1   N
ATOM    490  N   HIS 6  64      11.069 -22.299  28.446  0.00  0.00      C1   N
ATOM    491  CA  HIS 6  64       9.672 -22.332  28.797  0.00  0.00      C1   C
ATOM    492  C   HIS 6  64       8.932 -20.960  28.890  0.00  0.00      C1   C
ATOM    493  O   HIS 6  64       7.738 -20.907  29.154  0.00  0.00      C1   O
ATOM    494  CB  HIS 6  64       9.539 -23.282  30.049  0.00  0.00      C1   C
ATOM    495  CG  HIS 6  64       9.774 -22.605  31.405  0.00  0.00      C1   C
ATOM    496  ND1 HIS 6  64       8.915 -22.662  32.583  0.00  0.00      C1   N
ATOM    497  CD2 HIS 6  64      10.730 -21.685  31.659  0.00  0.00      C1   C
ATOM    498  CE1 HIS 6  64       9.364 -21.795  33.454  0.00  0.00      C1   C
ATOM    499  NE2 HIS 6  64      10.456 -21.169  32.953  0.00  0.00      C1   N
ATOM    500  N   ASN 6  65       9.653 -19.874  28.705  0.00  0.00      C1   N
ATOM    501  CA  ASN 6  65       9.152 -18.490  28.514  0.00  0.00      C1   C
ATOM    502  C   ASN 6  65       8.967 -18.022  27.030  0.00  0.00      C1   C
ATOM    503  O   ASN 6  65       8.526 -16.930  26.770  0.00  0.00      C1   O
ATOM    504  CB  ASN 6  65      10.017 -17.433  29.250  0.00  0.00      C1   C
ATOM    505  CG  ASN 6  65      10.322 -17.646  30.718  0.00  0.00      C1   C
ATOM    506  OD1 ASN 6  65      11.450 -17.572  31.214  0.00  0.00      C1   O
ATOM    507  ND2 ASN 6  65       9.283 -17.665  31.470  0.00  0.00      C1   N
ATOM    508  N   PHE 6  66       9.484 -18.837  26.040  0.00  0.00      C1   N
ATOM    509  CA  PHE 6  66       9.273 -18.490  24.662  0.00  0.00      C1   C
ATOM    510  C   PHE 6  66       8.256 -19.363  23.854  0.00  0.00      C1   C
ATOM    511  O   PHE 6  66       8.617 -20.340  23.223  0.00  0.00      C1   O
ATOM    512  CB  PHE 6  66      10.581 -18.271  23.864  0.00  0.00      C1   C
ATOM    513  CG  PHE 6  66      11.636 -17.470  24.680  0.00  0.00      C1   C
ATOM    514  CD1 PHE 6  66      11.636 -16.027  24.642  0.00  0.00      C1   C
ATOM    515  CD2 PHE 6  66      12.507 -18.202  25.510  0.00  0.00      C1   C
ATOM    516  CE1 PHE 6  66      12.618 -15.363  25.350  0.00  0.00      C1   C
ATOM    517  CE2 PHE 6  66      13.455 -17.387  26.199  0.00  0.00      C1   C
ATOM    518  CZ  PHE 6  66      13.591 -16.034  26.075  0.00  0.00      C1   C
ATOM    519  N   LEU 6  67       6.980 -19.004  24.012  0.00  0.00      C1   N
ATOM    520  CA  LEU 6  67       5.867 -19.652  23.272  0.00  0.00      C1   C
ATOM    521  C   LEU 6  67       5.652 -19.129  21.844  0.00  0.00      C1   C
ATOM    522  O   LEU 6  67       5.274 -17.990  21.618  0.00  0.00      C1   O
ATOM    523  CB  LEU 6  67       4.646 -19.693  24.161  0.00  0.00      C1   C
ATOM    524  CG  LEU 6  67       4.587 -20.664  25.312  0.00  0.00      C1   C
ATOM    525  CD1 LEU 6  67       4.465 -22.185  24.923  0.00  0.00      C1   C
ATOM    526  CD2 LEU 6  67       5.671 -20.652  26.376  0.00  0.00      C1   C
ATOM    527  N   VAL 6  68       6.038 -19.923  20.878  0.00  0.00      C1   N
ATOM    528  CA  VAL 6  68       5.876 -19.666  19.452  0.00  0.00      C1   C
ATOM    529  C   VAL 6  68       4.605 -20.326  18.887  0.00  0.00      C1   C
ATOM    530  O   VAL 6  68       4.464 -21.519  19.118  0.00  0.00      C1   O
ATOM    531  CB  VAL 6  68       7.210 -20.065  18.711  0.00  0.00      C1   C
ATOM    532  CG1 VAL 6  68       7.032 -19.734  17.224  0.00  0.00      C1   C
ATOM    533  CG2 VAL 6  68       8.477 -19.381  19.164  0.00  0.00      C1   C
ATOM    534  N   GLN 6  69       3.724 -19.553  18.171  0.00  0.00      C1   N
ATOM    535  CA  GLN 6  69       2.569 -20.168  17.561  0.00  0.00      C1   C
ATOM    536  C   GLN 6  69       2.302 -19.756  16.050  0.00  0.00      C1   C
ATOM    537  O   GLN 6  69       1.757 -18.679  15.698  0.00  0.00      C1   O
ATOM    538  CB  GLN 6  69       1.387 -19.968  18.483  0.00  0.00      C1   C
ATOM    539  CG  GLN 6  69       0.153 -20.824  18.094  0.00  0.00      C1   C
ATOM    540  CD  GLN 6  69      -1.075 -20.620  18.970  0.00  0.00      C1   C
ATOM    541  OE1 GLN 6  69      -1.033 -20.610  20.237  0.00  0.00      C1   O
ATOM    542  NE2 GLN 6  69      -2.210 -20.248  18.449  0.00  0.00      C1   N
ATOM    543  N   ALA 6  70       2.783 -20.671  15.172  0.00  0.00      C1   N
ATOM    544  CA  ALA 6  70       2.404 -20.706  13.775  0.00  0.00      C1   C
ATOM    545  C   ALA 6  70       0.986 -21.121  13.535  0.00  0.00      C1   C
ATOM    546  O   ALA 6  70       0.686 -22.264  13.218  0.00  0.00      C1   O
ATOM    547  CB  ALA 6  70       3.363 -21.501  12.973  0.00  0.00      C1   C
ATOM    548  N   GLY 6  71       0.010 -20.239  13.820  0.00  0.00      C1   N
ATOM    549  CA  GLY 6  71      -1.444 -20.405  13.624  0.00  0.00      C1   C
ATOM    550  C   GLY 6  71      -2.151 -21.521  14.440  0.00  0.00      C1   C
ATOM    551  O   GLY 6  71      -2.261 -21.342  15.712  0.00  0.00      C1   O
ATOM    552  N   ASN 6  72      -2.496 -22.661  13.833  0.00  0.00      C1   N
ATOM    553  CA  ASN 6  72      -2.951 -23.865  14.568  0.00  0.00      C1   C
ATOM    554  C   ASN 6  72      -1.872 -24.434  15.550  0.00  0.00      C1   C
ATOM    555  O   ASN 6  72      -2.212 -25.225  16.412  0.00  0.00      C1   O
ATOM    556  CB  ASN 6  72      -3.578 -24.980  13.827  0.00  0.00      C1   C
ATOM    557  CG  ASN 6  72      -4.233 -24.548  12.482  0.00  0.00      C1   C
ATOM    558  OD1 ASN 6  72      -3.611 -24.613  11.457  0.00  0.00      C1   O
ATOM    559  ND2 ASN 6  72      -5.417 -23.993  12.448  0.00  0.00      C1   N
ATOM    560  N   VAL 6  73      -0.542 -24.154  15.439  0.00  0.00      C1   N
ATOM    561  CA  VAL 6  73       0.496 -25.007  16.055  0.00  0.00      C1   C
ATOM    562  C   VAL 6  73       1.528 -24.133  16.824  0.00  0.00      C1   C
ATOM    563  O   VAL 6  73       2.298 -23.356  16.263  0.00  0.00      C1   O
ATOM    564  CB  VAL 6  73       1.112 -26.021  15.091  0.00  0.00      C1   C
ATOM    565  CG1 VAL 6  73       0.072 -27.109  14.746  0.00  0.00      C1   C
ATOM    566  CG2 VAL 6  73       1.740 -25.463  13.888  0.00  0.00      C1   C
ATOM    567  N   GLN 6  74       1.594 -24.468  18.085  0.00  0.00      C1   N
ATOM    568  CA  GLN 6  74       2.838 -24.295  18.846  0.00  0.00      C1   C
ATOM    569  C   GLN 6  74       4.066 -25.020  18.239  0.00  0.00      C1   C
ATOM    570  O   GLN 6  74       3.970 -26.164  17.751  0.00  0.00      C1   O
ATOM    571  CB  GLN 6  74       2.595 -24.615  20.324  0.00  0.00      C1   C
ATOM    572  CG  GLN 6  74       1.725 -23.553  20.986  0.00  0.00      C1   C
ATOM    573  CD  GLN 6  74       1.683 -23.564  22.547  0.00  0.00      C1   C
ATOM    574  NE2 GLN 6  74       1.372 -22.516  23.219  0.00  0.00      C1   N
ATOM    575  OE1 GLN 6  74       1.981 -24.567  23.224  0.00  0.00      C1   O
ATOM    576  N   LEU 6  75       5.226 -24.292  18.384  0.00  0.00      C1   N
ATOM    577  CA  LEU 6  75       6.496 -24.782  18.014  0.00  0.00      C1   C
ATOM    578  C   LEU 6  75       7.552 -24.981  19.120  0.00  0.00      C1   C
ATOM    579  O   LEU 6  75       7.709 -24.114  19.952  0.00  0.00      C1   O
ATOM    580  CB  LEU 6  75       7.122 -24.017  16.882  0.00  0.00      C1   C
ATOM    581  CG  LEU 6  75       6.245 -23.985  15.607  0.00  0.00      C1   C
ATOM    582  CD1 LEU 6  75       6.680 -22.835  14.673  0.00  0.00      C1   C
ATOM    583  CD2 LEU 6  75       6.150 -25.322  14.952  0.00  0.00      C1   C
ATOM    584  N   ARG 6  76       8.105 -26.216  19.127  0.00  0.00      C1   N
ATOM    585  CA  ARG 6  76       9.307 -26.698  19.864  0.00  0.00      C1   C
ATOM    586  C   ARG 6  76      10.486 -25.739  19.825  0.00  0.00      C1   C
ATOM    587  O   ARG 6  76      11.263 -25.804  18.876  0.00  0.00      C1   O
ATOM    588  CB  ARG 6  76       9.697 -28.119  19.414  0.00  0.00      C1   C
ATOM    589  CG  ARG 6  76      10.609 -28.718  20.520  0.00  0.00      C1   C
ATOM    590  CD  ARG 6  76      10.854 -30.156  20.206  0.00  0.00      C1   C
ATOM    591  NE  ARG 6  76      11.539 -30.788  21.325  0.00  0.00      C1   N
ATOM    592  CZ  ARG 6  76      12.309 -31.927  21.260  0.00  0.00      C1   C
ATOM    593  NH1 ARG 6  76      12.542 -32.691  20.232  0.00  0.00      C1   N
ATOM    594  NH2 ARG 6  76      12.942 -32.365  22.359  0.00  0.00      C1   N
ATOM    595  N   VAL 6  77      10.648 -24.922  20.829  0.00  0.00      C1   N
ATOM    596  CA  VAL 6  77      11.778 -23.990  21.031  0.00  0.00      C1   C
ATOM    597  C   VAL 6  77      12.895 -24.707  21.717  0.00  0.00      C1   C
ATOM    598  O   VAL 6  77      12.953 -24.851  22.961  0.00  0.00      C1   O
ATOM    599  CB  VAL 6  77      11.511 -22.594  21.529  0.00  0.00      C1   C
ATOM    600  CG1 VAL 6  77      12.718 -21.736  21.636  0.00  0.00      C1   C
ATOM    601  CG2 VAL 6  77      10.469 -21.859  20.650  0.00  0.00      C1   C
ATOM    602  N   ILE 6  78      13.744 -25.361  20.902  0.00  0.00      C1   N
ATOM    603  CA  ILE 6  78      14.979 -25.991  21.411  0.00  0.00      C1   C
ATOM    604  C   ILE 6  78      15.947 -25.052  22.091  0.00  0.00      C1   C
ATOM    605  O   ILE 6  78      16.574 -25.486  23.052  0.00  0.00      C1   O
ATOM    606  CB  ILE 6  78      15.723 -26.716  20.174  0.00  0.00      C1   C
ATOM    607  CG1 ILE 6  78      14.893 -27.909  19.536  0.00  0.00      C1   C
ATOM    608  CG2 ILE 6  78      17.160 -27.163  20.477  0.00  0.00      C1   C
ATOM    609  CD1 ILE 6  78      14.739 -29.229  20.340  0.00  0.00      C1   C
ATOM    610  N   GLY 6  79      16.209 -23.878  21.530  0.00  0.00      C1   N
ATOM    611  CA  GLY 6  79      17.052 -22.887  22.221  0.00  0.00      C1   C
ATOM    612  C   GLY 6  79      16.733 -21.461  21.922  0.00  0.00      C1   C
ATOM    613  O   GLY 6  79      15.899 -21.174  21.079  0.00  0.00      C1   O
ATOM    614  N   HIS 6  80      17.350 -20.565  22.669  0.00  0.00      C1   N
ATOM    615  CA  HIS 6  80      16.992 -19.170  22.819  0.00  0.00      C1   C
ATOM    616  C   HIS 6  80      18.246 -18.386  22.893  0.00  0.00      C1   C
ATOM    617  O   HIS 6  80      19.083 -18.640  23.792  0.00  0.00      C1   O
ATOM    618  CB  HIS 6  80      16.066 -18.867  24.125  0.00  0.00      C1   C
ATOM    619  CG  HIS 6  80      16.608 -19.238  25.427  0.00  0.00      C1   C
ATOM    620  ND1 HIS 6  80      16.810 -20.502  25.983  0.00  0.00      C1   N
ATOM    621  CD2 HIS 6  80      17.247 -18.330  26.260  0.00  0.00      C1   C
ATOM    622  CE1 HIS 6  80      17.614 -20.347  27.060  0.00  0.00      C1   C
ATOM    623  NE2 HIS 6  80      17.800 -19.050  27.249  0.00  0.00      C1   N
ATOM    624  N   SER 6  81      18.481 -17.561  21.910  0.00  0.00      C1   N
ATOM    625  CA  SER 6  81      19.747 -16.886  21.724  0.00  0.00      C1   C
ATOM    626  C   SER 6  81      19.572 -15.523  20.989  0.00  0.00      C1   C
ATOM    627  O   SER 6  81      18.412 -15.155  20.639  0.00  0.00      C1   O
ATOM    628  CB  SER 6  81      20.803 -17.709  20.863  0.00  0.00      C1   C
ATOM    629  OG  SER 6  81      20.555 -17.733  19.474  0.00  0.00      C1   O
ATOM    630  N   MET 6  82      20.618 -14.777  20.624  0.00  0.00      C1   N
ATOM    631  CA  MET 6  82      20.619 -13.575  19.745  0.00  0.00      C1   C
ATOM    632  C   MET 6  82      21.654 -13.437  18.633  0.00  0.00      C1   C
ATOM    633  O   MET 6  82      22.887 -13.488  18.854  0.00  0.00      C1   O
ATOM    634  CB  MET 6  82      20.394 -12.222  20.368  0.00  0.00      C1   C
ATOM    635  CG  MET 6  82      21.055 -12.135  21.754  0.00  0.00      C1   C
ATOM    636  SD  MET 6  82      20.487 -10.707  22.761  0.00  0.00      C1   S
ATOM    637  CE  MET 6  82      21.559 -11.058  24.098  0.00  0.00      C1   C
ATOM    638  N   GLN 6  83      21.152 -13.070  17.453  0.00  0.00      C1   N
ATOM    639  CA  GLN 6  83      21.964 -12.332  16.506  0.00  0.00      C1   C
ATOM    640  C   GLN 6  83      21.741 -10.849  16.509  0.00  0.00      C1   C
ATOM    641  O   GLN 6  83      20.649 -10.395  16.146  0.00  0.00      C1   O
ATOM    642  CB  GLN 6  83      21.924 -12.907  15.094  0.00  0.00      C1   C
ATOM    643  CG  GLN 6  83      20.642 -12.641  14.182  0.00  0.00      C1   C
ATOM    644  CD  GLN 6  83      20.643 -13.206  12.792  0.00  0.00      C1   C
ATOM    645  OE1 GLN 6  83      21.633 -13.813  12.423  0.00  0.00      C1   O
ATOM    646  NE2 GLN 6  83      19.567 -13.139  12.023  0.00  0.00      C1   N
ATOM    647  N   ASN 6  84      22.715 -10.089  17.072  0.00  0.00      C1   N
ATOM    648  CA  ASN 6  84      22.740  -8.639  17.243  0.00  0.00      C1   C
ATOM    649  C   ASN 6  84      21.630  -8.171  18.213  0.00  0.00      C1   C
ATOM    650  O   ASN 6  84      21.899  -8.005  19.393  0.00  0.00      C1   O
ATOM    651  CB  ASN 6  84      22.896  -7.917  15.986  0.00  0.00      C1   C
ATOM    652  CG  ASN 6  84      24.140  -8.424  15.327  0.00  0.00      C1   C
ATOM    653  OD1 ASN 6  84      25.291  -8.151  15.718  0.00  0.00      C1   O
ATOM    654  ND2 ASN 6  84      24.116  -9.216  14.245  0.00  0.00      C1   N
ATOM    655  N   CYS 6  85      20.394  -7.910  17.680  0.00  0.00      C1   N
ATOM    656  CA  CYS 6  85      19.268  -7.586  18.496  0.00  0.00      C1   C
ATOM    657  C   CYS 6  85      17.911  -8.349  18.238  0.00  0.00      C1   C
ATOM    658  O   CYS 6  85      16.941  -8.189  19.009  0.00  0.00      C1   O
ATOM    659  CB  CYS 6  85      18.959  -6.083  18.262  0.00  0.00      C1   C
ATOM    660  SG  CYS 6  85      20.330  -4.942  18.339  0.00  0.00      C1   S
ATOM    661  N   VAL 6  86      17.818  -9.220  17.227  0.00  0.00      C1   N
ATOM    662  CA  VAL 6  86      16.752 -10.230  17.160  0.00  0.00      C1   C
ATOM    663  C   VAL 6  86      17.065 -11.428  17.999  0.00  0.00      C1   C
ATOM    664  O   VAL 6  86      18.164 -11.940  17.949  0.00  0.00      C1   O
ATOM    665  CB  VAL 6  86      16.124 -10.595  15.787  0.00  0.00      C1   C
ATOM    666  CG1 VAL 6  86      15.434  -9.476  15.042  0.00  0.00      C1   C
ATOM    667  CG2 VAL 6  86      17.144 -11.248  14.820  0.00  0.00      C1   C
ATOM    668  N   LEU 6  87      16.104 -11.835  18.816  0.00  0.00      C1   N
ATOM    669  CA  LEU 6  87      16.084 -13.183  19.318  0.00  0.00      C1   C
ATOM    670  C   LEU 6  87      16.084 -14.182  18.118  0.00  0.00      C1   C
ATOM    671  O   LEU 6  87      15.232 -14.072  17.222  0.00  0.00      C1   O
ATOM    672  CB  LEU 6  87      14.961 -13.464  20.307  0.00  0.00      C1   C
ATOM    673  CG  LEU 6  87      15.100 -12.605  21.592  0.00  0.00      C1   C
ATOM    674  CD1 LEU 6  87      13.985 -12.875  22.550  0.00  0.00      C1   C
ATOM    675  CD2 LEU 6  87      16.517 -12.706  22.230  0.00  0.00      C1   C
ATOM    676  N   LYS 6  88      16.927 -15.175  18.197  0.00  0.00      C1   N
ATOM    677  CA  LYS 6  88      16.762 -16.354  17.410  0.00  0.00      C1   C
ATOM    678  C   LYS 6  88      16.156 -17.426  18.333  0.00  0.00      C1   C
ATOM    679  O   LYS 6  88      16.772 -17.818  19.261  0.00  0.00      C1   O
ATOM    680  CB  LYS 6  88      18.069 -16.760  16.829  0.00  0.00      C1   C
ATOM    681  CG  LYS 6  88      18.299 -16.004  15.519  0.00  0.00      C1   C
ATOM    682  CD  LYS 6  88      19.668 -16.286  14.804  0.00  0.00      C1   C
ATOM    683  CE  LYS 6  88      20.022 -17.804  14.815  0.00  0.00      C1   C
ATOM    684  NZ  LYS 6  88      21.390 -18.026  14.324  0.00  0.00      C1   N
ATOM    685  N   LEU 6  89      14.922 -17.882  17.981  0.00  0.00      C1   N
ATOM    686  CA  LEU 6  89      14.341 -19.024  18.702  0.00  0.00      C1   C
ATOM    687  C   LEU 6  89      14.481 -20.243  17.818  0.00  0.00      C1   C
ATOM    688  O   LEU 6  89      13.866 -20.354  16.716  0.00  0.00      C1   O
ATOM    689  CB  LEU 6  89      12.882 -18.674  19.129  0.00  0.00      C1   C
ATOM    690  CG  LEU 6  89      12.673 -17.623  20.219  0.00  0.00      C1   C
ATOM    691  CD1 LEU 6  89      11.182 -17.357  20.368  0.00  0.00      C1   C
ATOM    692  CD2 LEU 6  89      13.487 -18.090  21.489  0.00  0.00      C1   C
ATOM    693  N   LYS 6  90      15.246 -21.176  18.324  0.00  0.00      C1   N
ATOM    694  CA  LYS 6  90      15.614 -22.324  17.604  0.00  0.00      C1   C
ATOM    695  C   LYS 6  90      14.420 -23.342  17.596  0.00  0.00      C1   C
ATOM    696  O   LYS 6  90      14.091 -23.819  18.670  0.00  0.00      C1   O
ATOM    697  CB  LYS 6  90      16.909 -22.874  18.178  0.00  0.00      C1   C
ATOM    698  CG  LYS 6  90      17.672 -23.648  17.144  0.00  0.00      C1   C
ATOM    699  CD  LYS 6  90      18.508 -24.894  17.563  0.00  0.00      C1   C
ATOM    700  CE  LYS 6  90      19.022 -25.509  16.260  0.00  0.00      C1   C
ATOM    701  NZ  LYS 6  90      19.086 -26.997  16.404  0.00  0.00      C1   N
ATOM    702  N   VAL 6  91      13.787 -23.627  16.476  0.00  0.00      C1   N
ATOM    703  CA  VAL 6  91      12.523 -24.412  16.409  0.00  0.00      C1   C
ATOM    704  C   VAL 6  91      12.850 -25.749  15.685  0.00  0.00      C1   C
ATOM    705  O   VAL 6  91      13.536 -25.705  14.615  0.00  0.00      C1   O
ATOM    706  CB  VAL 6  91      11.364 -23.639  15.753  0.00  0.00      C1   C
ATOM    707  CG1 VAL 6  91      10.683 -22.678  16.777  0.00  0.00      C1   C
ATOM    708  CG2 VAL 6  91      11.471 -22.910  14.339  0.00  0.00      C1   C
ATOM    709  N   ASP 6  92      12.342 -26.862  16.223  0.00  0.00      C1   N
ATOM    710  CA  ASP 6  92      12.740 -28.191  15.719  0.00  0.00      C1   C
ATOM    711  C   ASP 6  92      12.079 -28.578  14.381  0.00  0.00      C1   C
ATOM    712  O   ASP 6  92      11.820 -29.720  14.139  0.00  0.00      C1   O
ATOM    713  CB  ASP 6  92      12.503 -29.186  16.922  0.00  0.00      C1   C
ATOM    714  CG  ASP 6  92      13.559 -30.390  16.807  0.00  0.00      C1   C
ATOM    715  OD1 ASP 6  92      13.145 -31.560  16.819  0.00  0.00      C1   O
ATOM    716  OD2 ASP 6  92      14.720 -30.035  16.892  0.00  0.00      C1   O
ATOM    717  N   THR 6  93      11.757 -27.577  13.521  0.00  0.00      C1   N
ATOM    718  CA  THR 6  93      10.852 -27.699  12.376  0.00  0.00      C1   C
ATOM    719  C   THR 6  93      11.011 -26.520  11.462  0.00  0.00      C1   C
ATOM    720  O   THR 6  93      10.913 -25.371  11.892  0.00  0.00      C1   O
ATOM    721  CB  THR 6  93       9.415 -27.739  13.023  0.00  0.00      C1   C
ATOM    722  OG1 THR 6  93       9.141 -28.757  13.965  0.00  0.00      C1   O
ATOM    723  CG2 THR 6  93       8.275 -27.968  11.986  0.00  0.00      C1   C
ATOM    724  N   ALA 6  94      11.268 -26.791  10.158  0.00  0.00      C1   N
ATOM    725  CA  ALA 6  94      11.253 -25.873   9.077  0.00  0.00      C1   C
ATOM    726  C   ALA 6  94       9.807 -25.486   8.639  0.00  0.00      C1   C
ATOM    727  O   ALA 6  94       8.939 -26.369   8.524  0.00  0.00      C1   O
ATOM    728  CB  ALA 6  94      12.210 -26.208   7.980  0.00  0.00      C1   C
ATOM    729  N   ASN 6  95       9.588 -24.227   8.306  0.00  0.00      C1   N
ATOM    730  CA  ASN 6  95       8.350 -23.711   7.684  0.00  0.00      C1   C
ATOM    731  C   ASN 6  95       8.117 -24.320   6.271  0.00  0.00      C1   C
ATOM    732  O   ASN 6  95       8.904 -24.061   5.340  0.00  0.00      C1   O
ATOM    733  CB  ASN 6  95       8.349 -22.209   7.601  0.00  0.00      C1   C
ATOM    734  CG  ASN 6  95       6.984 -21.558   7.304  0.00  0.00      C1   C
ATOM    735  OD1 ASN 6  95       5.976 -22.249   7.000  0.00  0.00      C1   O
ATOM    736  ND2 ASN 6  95       6.876 -20.314   7.388  0.00  0.00      C1   N
ATOM    737  N   PRO 6  96       7.003 -25.013   6.084  0.00  0.00      C1   N
ATOM    738  CA  PRO 6  96       6.586 -25.465   4.756  0.00  0.00      C1   C
ATOM    739  C   PRO 6  96       6.145 -24.388   3.768  0.00  0.00      C1   C
ATOM    740  O   PRO 6  96       5.970 -24.629   2.601  0.00  0.00      C1   O
ATOM    741  CB  PRO 6  96       5.558 -26.556   5.172  0.00  0.00      C1   C
ATOM    742  CG  PRO 6  96       4.898 -26.138   6.500  0.00  0.00      C1   C
ATOM    743  CD  PRO 6  96       6.139 -25.486   7.173  0.00  0.00      C1   C
ATOM    744  N   LYS 6  97       6.063 -23.145   4.286  0.00  0.00      C1   N
ATOM    745  CA  LYS 6  97       5.783 -21.925   3.510  0.00  0.00      C1   C
ATOM    746  C   LYS 6  97       7.038 -21.033   3.189  0.00  0.00      C1   C
ATOM    747  O   LYS 6  97       6.895 -20.061   2.429  0.00  0.00      C1   O
ATOM    748  CB  LYS 6  97       4.682 -21.099   4.201  0.00  0.00      C1   C
ATOM    749  CG  LYS 6  97       3.341 -21.962   4.537  0.00  0.00      C1   C
ATOM    750  CD  LYS 6  97       2.331 -21.080   5.190  0.00  0.00      C1   C
ATOM    751  CE  LYS 6  97       0.982 -21.800   5.510  0.00  0.00      C1   C
ATOM    752  NZ  LYS 6  97       1.191 -23.058   6.333  0.00  0.00      C1   N
ATOM    753  N   THR 6  98       8.264 -21.391   3.608  0.00  0.00      C1   N
ATOM    754  CA  THR 6  98       9.477 -20.689   3.137  0.00  0.00      C1   C
ATOM    755  C   THR 6  98       9.525 -20.529   1.594  0.00  0.00      C1   C
ATOM    756  O   THR 6  98       9.410 -21.588   0.950  0.00  0.00      C1   O
ATOM    757  CB  THR 6  98      10.757 -21.381   3.643  0.00  0.00      C1   C
ATOM    758  OG1 THR 6  98      10.790 -21.549   5.012  0.00  0.00      C1   O
ATOM    759  CG2 THR 6  98      11.986 -20.596   3.431  0.00  0.00      C1   C
ATOM    760  N   PRO 6  99       9.697 -19.351   1.043  0.00  0.00      C1   N
ATOM    761  CA  PRO 6  99       9.746 -19.145  -0.366  0.00  0.00      C1   C
ATOM    762  C   PRO 6  99      11.229 -19.136  -0.784  0.00  0.00      C1   C
ATOM    763  O   PRO 6  99      12.155 -19.387  -0.017  0.00  0.00      C1   O
ATOM    764  CB  PRO 6  99       9.118 -17.786  -0.524  0.00  0.00      C1   C
ATOM    765  CG  PRO 6  99       9.605 -17.025   0.718  0.00  0.00      C1   C
ATOM    766  CD  PRO 6  99       9.747 -18.072   1.764  0.00  0.00      C1   C
ATOM    767  N   LYS 6 100      11.552 -18.969  -2.137  0.00  0.00      C1   N
ATOM    768  CA  LYS 6 100      12.876 -18.412  -2.466  0.00  0.00      C1   C
ATOM    769  C   LYS 6 100      13.147 -17.088  -1.763  0.00  0.00      C1   C
ATOM    770  O   LYS 6 100      12.376 -16.125  -1.906  0.00  0.00      C1   O
ATOM    771  CB  LYS 6 100      13.002 -18.340  -3.998  0.00  0.00      C1   C
ATOM    772  CG  LYS 6 100      14.483 -18.468  -4.546  0.00  0.00      C1   C
ATOM    773  CD  LYS 6 100      14.696 -18.239  -6.060  0.00  0.00      C1   C
ATOM    774  CE  LYS 6 100      16.235 -18.291  -6.211  0.00  0.00      C1   C
ATOM    775  NZ  LYS 6 100      16.744 -18.481  -7.592  0.00  0.00      C1   N
ATOM    776  N   TYR 6 101      14.246 -17.080  -0.948  0.00  0.00      C1   N
ATOM    777  CA  TYR 6 101      14.537 -15.821  -0.170  0.00  0.00      C1   C
ATOM    778  C   TYR 6 101      16.036 -15.483   0.030  0.00  0.00      C1   C
ATOM    779  O   TYR 6 101      16.856 -16.310  -0.063  0.00  0.00      C1   O
ATOM    780  CB  TYR 6 101      13.842 -15.869   1.177  0.00  0.00      C1   C
ATOM    781  CG  TYR 6 101      14.628 -16.556   2.326  0.00  0.00      C1   C
ATOM    782  CD1 TYR 6 101      14.531 -17.963   2.415  0.00  0.00      C1   C
ATOM    783  CD2 TYR 6 101      15.564 -15.866   3.093  0.00  0.00      C1   C
ATOM    784  CE1 TYR 6 101      15.224 -18.675   3.375  0.00  0.00      C1   C
ATOM    785  CE2 TYR 6 101      16.294 -16.601   4.054  0.00  0.00      C1   C
ATOM    786  CZ  TYR 6 101      16.068 -17.997   4.218  0.00  0.00      C1   C
ATOM    787  OH  TYR 6 101      16.545 -18.590   5.386  0.00  0.00      C1   O
ATOM    788  N   LYS 6 102      16.288 -14.264   0.438  0.00  0.00      C1   N
ATOM    789  CA  LYS 6 102      17.598 -13.623   0.657  0.00  0.00      C1   C
ATOM    790  C   LYS 6 102      17.437 -12.567   1.734  0.00  0.00      C1   C
ATOM    791  O   LYS 6 102      16.456 -11.823   1.784  0.00  0.00      C1   O
ATOM    792  CB  LYS 6 102      18.294 -13.045  -0.600  0.00  0.00      C1   C
ATOM    793  CG  LYS 6 102      17.533 -12.187  -1.634  0.00  0.00      C1   C
ATOM    794  CD  LYS 6 102      18.528 -11.882  -2.817  0.00  0.00      C1   C
ATOM    795  CE  LYS 6 102      17.858 -10.997  -3.958  0.00  0.00      C1   C
ATOM    796  NZ  LYS 6 102      18.745 -10.529  -5.049  0.00  0.00      C1   N
ATOM    797  N   PHE 6 103      18.556 -12.365   2.455  0.00  0.00      C1   N
ATOM    798  CA  PHE 6 103      18.697 -11.362   3.486  0.00  0.00      C1   C
ATOM    799  C   PHE 6 103      19.426 -10.215   2.812  0.00  0.00      C1   C
ATOM    800  O   PHE 6 103      20.520 -10.244   2.319  0.00  0.00      C1   O
ATOM    801  CB  PHE 6 103      19.426 -11.992   4.719  0.00  0.00      C1   C
ATOM    802  CG  PHE 6 103      18.575 -13.065   5.476  0.00  0.00      C1   C
ATOM    803  CD1 PHE 6 103      19.060 -14.297   6.001  0.00  0.00      C1   C
ATOM    804  CD2 PHE 6 103      17.254 -12.713   5.819  0.00  0.00      C1   C
ATOM    805  CE1 PHE 6 103      18.233 -15.221   6.739  0.00  0.00      C1   C
ATOM    806  CE2 PHE 6 103      16.483 -13.567   6.673  0.00  0.00      C1   C
ATOM    807  CZ  PHE 6 103      17.036 -14.759   7.222  0.00  0.00      C1   C
ATOM    808  N   VAL 6 104      18.962  -8.949   2.950  0.00  0.00      C1   N
ATOM    809  CA  VAL 6 104      19.533  -7.696   2.413  0.00  0.00      C1   C
ATOM    810  C   VAL 6 104      19.412  -6.557   3.495  0.00  0.00      C1   C
ATOM    811  O   VAL 6 104      18.469  -6.528   4.295  0.00  0.00      C1   O
ATOM    812  CB  VAL 6 104      19.129  -7.311   0.959  0.00  0.00      C1   C
ATOM    813  CG1 VAL 6 104      19.584  -8.356  -0.071  0.00  0.00      C1   C
ATOM    814  CG2 VAL 6 104      17.685  -7.256   0.924  0.00  0.00      C1   C
ATOM    815  N   ARG 6 105      20.410  -5.645   3.357  0.00  0.00      C1   N
ATOM    816  CA  ARG 6 105      20.267  -4.317   3.946  0.00  0.00      C1   C
ATOM    817  C   ARG 6 105      19.697  -3.320   2.979  0.00  0.00      C1   C
ATOM    818  O   ARG 6 105      19.821  -3.474   1.756  0.00  0.00      C1   O
ATOM    819  CB  ARG 6 105      21.526  -3.757   4.743  0.00  0.00      C1   C
ATOM    820  CG  ARG 6 105      21.730  -4.636   5.951  0.00  0.00      C1   C
ATOM    821  CD  ARG 6 105      22.820  -4.120   6.968  0.00  0.00      C1   C
ATOM    822  NE  ARG 6 105      22.496  -2.814   7.540  0.00  0.00      C1   N
ATOM    823  CZ  ARG 6 105      21.912  -2.562   8.721  0.00  0.00      C1   C
ATOM    824  NH1 ARG 6 105      21.462  -3.476   9.476  0.00  0.00      C1   N
ATOM    825  NH2 ARG 6 105      21.837  -1.389   9.238  0.00  0.00      C1   N
ATOM    826  N   ILE 6 106      19.103  -2.268   3.533  0.00  0.00      C1   N
ATOM    827  CA  ILE 6 106      18.686  -1.055   2.751  0.00  0.00      C1   C
ATOM    828  C   ILE 6 106      19.555   0.225   3.049  0.00  0.00      C1   C
ATOM    829  O   ILE 6 106      20.086   0.431   4.132  0.00  0.00      C1   O
ATOM    830  CB  ILE 6 106      17.150  -0.858   2.715  0.00  0.00      C1   C
ATOM    831  CG1 ILE 6 106      16.655  -0.608   4.142  0.00  0.00      C1   C
ATOM    832  CG2 ILE 6 106      16.508  -2.007   1.894  0.00  0.00      C1   C
ATOM    833  CD1 ILE 6 106      15.140  -0.643   4.107  0.00  0.00      C1   C
ATOM    834  N   GLN 6 107      19.559   1.128   2.082  0.00  0.00      C1   N
ATOM    835  CA  GLN 6 107      20.364   2.330   1.993  0.00  0.00      C1   C
ATOM    836  C   GLN 6 107      19.510   3.530   1.575  0.00  0.00      C1   C
ATOM    837  O   GLN 6 107      18.504   3.387   0.857  0.00  0.00      C1   O
ATOM    838  CB  GLN 6 107      21.550   2.083   1.086  0.00  0.00      C1   C
ATOM    839  CG  GLN 6 107      22.667   1.268   1.722  0.00  0.00      C1   C
ATOM    840  CD  GLN 6 107      23.981   1.158   0.915  0.00  0.00      C1   C
ATOM    841  OE1 GLN 6 107      24.165   1.802  -0.136  0.00  0.00      C1   O
ATOM    842  NE2 GLN 6 107      24.959   0.370   1.270  0.00  0.00      C1   N
ATOM    843  N   PRO 6 108      19.968   4.761   1.863  0.00  0.00      C1   N
ATOM    844  CA  PRO 6 108      19.096   5.893   1.837  0.00  0.00      C1   C
ATOM    845  C   PRO 6 108      18.614   6.244   0.455  0.00  0.00      C1   C
ATOM    846  O   PRO 6 108      19.461   6.360  -0.446  0.00  0.00      C1   O
ATOM    847  CB  PRO 6 108      19.838   7.034   2.579  0.00  0.00      C1   C
ATOM    848  CG  PRO 6 108      20.829   6.206   3.410  0.00  0.00      C1   C
ATOM    849  CD  PRO 6 108      21.248   5.147   2.436  0.00  0.00      C1   C
ATOM    850  N   GLY 6 109      17.304   6.435   0.257  0.00  0.00      C1   N
ATOM    851  CA  GLY 6 109      16.506   6.572  -1.025  0.00  0.00      C1   C
ATOM    852  C   GLY 6 109      15.777   5.283  -1.414  0.00  0.00      C1   C
ATOM    853  O   GLY 6 109      14.855   5.495  -2.162  0.00  0.00      C1   O
ATOM    854  N   GLN 6 110      16.232   4.055  -1.047  0.00  0.00      C1   N
ATOM    855  CA  GLN 6 110      15.602   2.831  -1.492  0.00  0.00      C1   C
ATOM    856  C   GLN 6 110      14.143   2.778  -0.966  0.00  0.00      C1   C
ATOM    857  O   GLN 6 110      13.940   2.897   0.209  0.00  0.00      C1   O
ATOM    858  CB  GLN 6 110      16.304   1.544  -1.015  0.00  0.00      C1   C
ATOM    859  CG  GLN 6 110      17.446   1.239  -1.920  0.00  0.00      C1   C
ATOM    860  CD  GLN 6 110      18.031  -0.080  -1.434  0.00  0.00      C1   C
ATOM    861  OE1 GLN 6 110      18.821  -0.091  -0.491  0.00  0.00      C1   O
ATOM    862  NE2 GLN 6 110      17.644  -1.176  -2.077  0.00  0.00      C1   N
ATOM    863  N   THR 6 111      13.203   2.391  -1.856  0.00  0.00      C1   N
ATOM    864  CA  THR 6 111      11.882   2.009  -1.414  0.00  0.00      C1   C
ATOM    865  C   THR 6 111      11.913   0.551  -0.936  0.00  0.00      C1   C
ATOM    866  O   THR 6 111      12.770  -0.237  -1.187  0.00  0.00      C1   O
ATOM    867  CB  THR 6 111      10.891   2.385  -2.493  0.00  0.00      C1   C
ATOM    868  OG1 THR 6 111      11.361   2.188  -3.773  0.00  0.00      C1   O
ATOM    869  CG2 THR 6 111      10.513   3.854  -2.398  0.00  0.00      C1   C
ATOM    870  N   PHE 6 112      10.820   0.177  -0.237  0.00  0.00      C1   N
ATOM    871  CA  PHE 6 112      10.547  -1.201   0.050  0.00  0.00      C1   C
ATOM    872  C   PHE 6 112       9.035  -1.305   0.437  0.00  0.00      C1   C
ATOM    873  O   PHE 6 112       8.317  -0.253   0.586  0.00  0.00      C1   O
ATOM    874  CB  PHE 6 112      11.382  -1.583   1.294  0.00  0.00      C1   C
ATOM    875  CG  PHE 6 112      11.185  -0.851   2.611  0.00  0.00      C1   C
ATOM    876  CD1 PHE 6 112      11.400   0.558   2.767  0.00  0.00      C1   C
ATOM    877  CD2 PHE 6 112      10.763  -1.606   3.719  0.00  0.00      C1   C
ATOM    878  CE1 PHE 6 112      11.290   1.136   4.052  0.00  0.00      C1   C
ATOM    879  CE2 PHE 6 112      10.678  -0.995   4.920  0.00  0.00      C1   C
ATOM    880  CZ  PHE 6 112      11.018   0.307   5.149  0.00  0.00      C1   C
ATOM    881  N   SER 6 113       8.534  -2.475   0.777  0.00  0.00      C1   N
ATOM    882  CA  SER 6 113       7.225  -2.644   1.469  0.00  0.00      C1   C
ATOM    883  C   SER 6 113       7.285  -3.157   2.927  0.00  0.00      C1   C
ATOM    884  O   SER 6 113       8.132  -4.019   3.300  0.00  0.00      C1   O
ATOM    885  CB  SER 6 113       6.251  -3.559   0.699  0.00  0.00      C1   C
ATOM    886  OG  SER 6 113       5.762  -2.768  -0.415  0.00  0.00      C1   O
ATOM    887  N   VAL 6 114       6.448  -2.558   3.736  0.00  0.00      C1   N
ATOM    888  CA  VAL 6 114       6.171  -3.065   5.052  0.00  0.00      C1   C
ATOM    889  C   VAL 6 114       4.905  -3.943   4.948  0.00  0.00      C1   C
ATOM    890  O   VAL 6 114       3.853  -3.427   4.677  0.00  0.00      C1   O
ATOM    891  CB  VAL 6 114       6.077  -1.970   6.083  0.00  0.00      C1   C
ATOM    892  CG1 VAL 6 114       5.662  -2.543   7.416  0.00  0.00      C1   C
ATOM    893  CG2 VAL 6 114       7.439  -1.198   6.140  0.00  0.00      C1   C
ATOM    894  N   LEU 6 115       5.009  -5.211   5.271  0.00  0.00      C1   N
ATOM    895  CA  LEU 6 115       3.921  -6.020   5.757  0.00  0.00      C1   C
ATOM    896  C   LEU 6 115       3.800  -5.804   7.240  0.00  0.00      C1   C
ATOM    897  O   LEU 6 115       4.495  -6.416   8.056  0.00  0.00      C1   O
ATOM    898  CB  LEU 6 115       4.086  -7.520   5.395  0.00  0.00      C1   C
ATOM    899  CG  LEU 6 115       2.822  -8.392   5.759  0.00  0.00      C1   C
ATOM    900  CD1 LEU 6 115       1.485  -7.957   5.151  0.00  0.00      C1   C
ATOM    901  CD2 LEU 6 115       3.090  -9.908   5.347  0.00  0.00      C1   C
ATOM    902  N   ALA 6 116       2.948  -4.876   7.655  0.00  0.00      C1   N
ATOM    903  CA  ALA 6 116       2.502  -4.605   9.029  0.00  0.00      C1   C
ATOM    904  C   ALA 6 116       1.511  -5.763   9.400  0.00  0.00      C1   C
ATOM    905  O   ALA 6 116       0.832  -6.409   8.590  0.00  0.00      C1   O
ATOM    906  CB  ALA 6 116       1.956  -3.157   9.141  0.00  0.00      C1   C
ATOM    907  N   CYS 6 117       1.474  -5.982  10.738  0.00  0.00      C1   N
ATOM    908  CA  CYS 6 117       0.996  -7.171  11.410  0.00  0.00      C1   C
ATOM    909  C   CYS 6 117       0.447  -6.866  12.861  0.00  0.00      C1   C
ATOM    910  O   CYS 6 117       0.912  -5.902  13.529  0.00  0.00      C1   O
ATOM    911  CB  CYS 6 117       2.188  -8.196  11.453  0.00  0.00      C1   C
ATOM    912  SG  CYS 6 117       2.817  -8.732   9.851  0.00  0.00      C1   S
ATOM    913  N   TYR 6 118      -0.494  -7.594  13.283  0.00  0.00      C1   N
ATOM    914  CA  TYR 6 118      -0.949  -7.509  14.717  0.00  0.00      C1   C
ATOM    915  C   TYR 6 118      -0.769  -8.967  15.281  0.00  0.00      C1   C
ATOM    916  O   TYR 6 118      -1.404  -9.913  14.795  0.00  0.00      C1   O
ATOM    917  CB  TYR 6 118      -2.366  -7.071  14.844  0.00  0.00      C1   C
ATOM    918  CG  TYR 6 118      -2.811  -7.184  16.277  0.00  0.00      C1   C
ATOM    919  CD1 TYR 6 118      -3.449  -8.337  16.682  0.00  0.00      C1   C
ATOM    920  CD2 TYR 6 118      -2.648  -6.042  17.113  0.00  0.00      C1   C
ATOM    921  CE1 TYR 6 118      -3.941  -8.418  18.025  0.00  0.00      C1   C
ATOM    922  CE2 TYR 6 118      -3.191  -6.148  18.416  0.00  0.00      C1   C
ATOM    923  CZ  TYR 6 118      -3.760  -7.328  18.890  0.00  0.00      C1   C
ATOM    924  OH  TYR 6 118      -4.347  -7.284  20.068  0.00  0.00      C1   O
ATOM    925  N   ASN 6 119       0.061  -8.978  16.340  0.00  0.00      C1   N
ATOM    926  CA  ASN 6 119       0.405 -10.087  17.176  0.00  0.00      C1   C
ATOM    927  C   ASN 6 119       0.602 -11.413  16.447  0.00  0.00      C1   C
ATOM    928  O   ASN 6 119       0.165 -12.402  16.931  0.00  0.00      C1   O
ATOM    929  CB  ASN 6 119      -0.649 -10.053  18.322  0.00  0.00      C1   C
ATOM    930  CG  ASN 6 119      -0.605  -8.802  19.240  0.00  0.00      C1   C
ATOM    931  ND2 ASN 6 119      -1.569  -8.638  20.078  0.00  0.00      C1   N
ATOM    932  OD1 ASN 6 119       0.323  -8.025  19.267  0.00  0.00      C1   O
ATOM    933  N   GLY 6 120       1.328 -11.451  15.359  0.00  0.00      C1   N
ATOM    934  CA  GLY 6 120       1.527 -12.670  14.616  0.00  0.00      C1   C
ATOM    935  C   GLY 6 120       0.755 -13.021  13.429  0.00  0.00      C1   C
ATOM    936  O   GLY 6 120       1.071 -14.010  12.776  0.00  0.00      C1   O
ATOM    937  N   SER 6 121      -0.213 -12.194  13.097  0.00  0.00      C1   N
ATOM    938  CA  SER 6 121      -1.076 -12.256  11.979  0.00  0.00      C1   C
ATOM    939  C   SER 6 121      -0.978 -10.911  11.148  0.00  0.00      C1   C
ATOM    940  O   SER 6 121      -1.185  -9.835  11.714  0.00  0.00      C1   O
ATOM    941  CB  SER 6 121      -2.585 -12.583  12.356  0.00  0.00      C1   C
ATOM    942  OG  SER 6 121      -2.690 -13.944  12.516  0.00  0.00      C1   O
ATOM    943  N   PRO 6 122      -0.684 -10.995   9.854  0.00  0.00      C1   N
ATOM    944  CA  PRO 6 122      -0.535  -9.805   9.051  0.00  0.00      C1   C
ATOM    945  C   PRO 6 122      -1.796  -9.006   8.861  0.00  0.00      C1   C
ATOM    946  O   PRO 6 122      -2.902  -9.555   8.680  0.00  0.00      C1   O
ATOM    947  CB  PRO 6 122      -0.021 -10.258   7.745  0.00  0.00      C1   C
ATOM    948  CG  PRO 6 122       0.734 -11.575   8.032  0.00  0.00      C1   C
ATOM    949  CD  PRO 6 122      -0.034 -12.120   9.240  0.00  0.00      C1   C
ATOM    950  N   SER 6 123      -1.719  -7.678   8.763  0.00  0.00      C1   N
ATOM    951  CA  SER 6 123      -2.924  -6.821   8.840  0.00  0.00      C1   C
ATOM    952  C   SER 6 123      -2.955  -5.803   7.630  0.00  0.00      C1   C
ATOM    953  O   SER 6 123      -4.013  -5.488   7.110  0.00  0.00      C1   O
ATOM    954  CB  SER 6 123      -2.925  -6.082  10.213  0.00  0.00      C1   C
ATOM    955  OG  SER 6 123      -1.715  -5.401  10.405  0.00  0.00      C1   O
ATOM    956  N   GLY 6 124      -1.769  -5.202   7.245  0.00  0.00      C1   N
ATOM    957  CA  GLY 6 124      -1.592  -4.272   6.132  0.00  0.00      C1   C
ATOM    958  C   GLY 6 124      -0.287  -4.374   5.367  0.00  0.00      C1   C
ATOM    959  O   GLY 6 124       0.777  -4.821   5.902  0.00  0.00      C1   O
ATOM    960  N   VAL 6 125      -0.336  -3.935   4.148  0.00  0.00      C1   N
ATOM    961  CA  VAL 6 125       0.945  -3.708   3.422  0.00  0.00      C1   C
ATOM    962  C   VAL 6 125       0.965  -2.222   2.966  0.00  0.00      C1   C
ATOM    963  O   VAL 6 125      -0.023  -1.682   2.387  0.00  0.00      C1   O
ATOM    964  CB  VAL 6 125       1.202  -4.700   2.314  0.00  0.00      C1   C
ATOM    965  CG1 VAL 6 125       0.249  -4.619   1.039  0.00  0.00      C1   C
ATOM    966  CG2 VAL 6 125       2.704  -4.853   1.887  0.00  0.00      C1   C
ATOM    967  N   TYR 6 126       2.105  -1.620   2.941  0.00  0.00      C1   N
ATOM    968  CA  TYR 6 126       2.329  -0.263   2.318  0.00  0.00      C1   C
ATOM    969  C   TYR 6 126       3.776  -0.083   1.766  0.00  0.00      C1   C
ATOM    970  O   TYR 6 126       4.673  -0.956   2.043  0.00  0.00      C1   O
ATOM    971  CB  TYR 6 126       1.871   0.819   3.303  0.00  0.00      C1   C
ATOM    972  CG  TYR 6 126       2.802   0.873   4.490  0.00  0.00      C1   C
ATOM    973  CD1 TYR 6 126       3.864   1.813   4.547  0.00  0.00      C1   C
ATOM    974  CD2 TYR 6 126       2.458   0.092   5.616  0.00  0.00      C1   C
ATOM    975  CE1 TYR 6 126       4.643   1.966   5.780  0.00  0.00      C1   C
ATOM    976  CE2 TYR 6 126       3.209   0.262   6.853  0.00  0.00      C1   C
ATOM    977  CZ  TYR 6 126       4.279   1.170   6.896  0.00  0.00      C1   C
ATOM    978  OH  TYR 6 126       5.103   1.212   8.018  0.00  0.00      C1   O
ATOM    979  N   GLN 6 127       3.946   0.823   0.743  0.00  0.00      C1   N
ATOM    980  CA  GLN 6 127       5.172   1.315   0.179  0.00  0.00      C1   C
ATOM    981  C   GLN 6 127       5.658   2.609   0.828  0.00  0.00      C1   C
ATOM    982  O   GLN 6 127       4.913   3.431   1.352  0.00  0.00      C1   O
ATOM    983  CB  GLN 6 127       5.217   1.183  -1.378  0.00  0.00      C1   C
ATOM    984  CG  GLN 6 127       4.568   2.401  -2.115  0.00  0.00      C1   C
ATOM    985  CD  GLN 6 127       5.159   3.725  -1.923  0.00  0.00      C1   C
ATOM    986  OE1 GLN 6 127       4.582   4.680  -1.448  0.00  0.00      C1   O
ATOM    987  NE2 GLN 6 127       6.420   3.900  -2.323  0.00  0.00      C1   N
ATOM    988  N   CYS 6 128       6.998   2.675   1.003  0.00  0.00      C1   N
ATOM    989  CA  CYS 6 128       7.695   3.756   1.667  0.00  0.00      C1   C
ATOM    990  C   CYS 6 128       9.108   3.820   1.221  0.00  0.00      C1   C
ATOM    991  O   CYS 6 128       9.629   2.810   0.702  0.00  0.00      C1   O
ATOM    992  CB  CYS 6 128       7.606   3.754   3.224  0.00  0.00      C1   C
ATOM    993  SG  CYS 6 128       8.047   2.190   3.965  0.00  0.00      C1   S
ATOM    994  N   ALA 6 129       9.938   4.805   1.563  0.00  0.00      C1   N
ATOM    995  CA  ALA 6 129      11.415   4.821   1.323  0.00  0.00      C1   C
ATOM    996  C   ALA 6 129      12.243   4.909   2.663  0.00  0.00      C1   C
ATOM    997  O   ALA 6 129      11.892   5.720   3.589  0.00  0.00      C1   O
ATOM    998  CB  ALA 6 129      11.669   5.994   0.367  0.00  0.00      C1   C
ATOM    999  N   MET 6 130      13.373   4.180   2.813  0.00  0.00      C1   N
ATOM   1000  CA  MET 6 130      14.449   4.456   3.839  0.00  0.00      C1   C
ATOM   1001  C   MET 6 130      15.096   5.802   3.514  0.00  0.00      C1   C
ATOM   1002  O   MET 6 130      15.585   6.048   2.431  0.00  0.00      C1   O
ATOM   1003  CB  MET 6 130      15.541   3.407   3.766  0.00  0.00      C1   C
ATOM   1004  CG  MET 6 130      16.732   3.512   4.761  0.00  0.00      C1   C
ATOM   1005  SD  MET 6 130      16.451   3.608   6.586  0.00  0.00      C1   S
ATOM   1006  CE  MET 6 130      15.421   2.134   6.666  0.00  0.00      C1   C
ATOM   1007  N   ARG 6 131      15.137   6.665   4.489  0.00  0.00      C1   N
ATOM   1008  CA  ARG 6 131      15.730   7.999   4.296  0.00  0.00      C1   C
ATOM   1009  C   ARG 6 131      16.909   8.263   5.229  0.00  0.00      C1   C
ATOM   1010  O   ARG 6 131      16.927   7.599   6.239  0.00  0.00      C1   O
ATOM   1011  CB  ARG 6 131      14.764   9.085   4.440  0.00  0.00      C1   C
ATOM   1012  CG  ARG 6 131      13.629   8.975   3.429  0.00  0.00      C1   C
ATOM   1013  CD  ARG 6 131      12.535  10.015   3.820  0.00  0.00      C1   C
ATOM   1014  NE  ARG 6 131      11.570  10.014   2.752  0.00  0.00      C1   N
ATOM   1015  CZ  ARG 6 131      10.386   9.346   2.728  0.00  0.00      C1   C
ATOM   1016  NH1 ARG 6 131      10.118   8.475   3.681  0.00  0.00      C1   N
ATOM   1017  NH2 ARG 6 131       9.528   9.594   1.763  0.00  0.00      C1   N
ATOM   1018  N   PRO 6 132      17.793   9.223   4.900  0.00  0.00      C1   N
ATOM   1019  CA  PRO 6 132      18.886   9.722   5.798  0.00  0.00      C1   C
ATOM   1020  C   PRO 6 132      18.632   9.903   7.294  0.00  0.00      C1   C
ATOM   1021  O   PRO 6 132      19.609   9.763   7.971  0.00  0.00      C1   O
ATOM   1022  CB  PRO 6 132      19.448  10.994   5.127  0.00  0.00      C1   C
ATOM   1023  CG  PRO 6 132      19.380  10.678   3.649  0.00  0.00      C1   C
ATOM   1024  CD  PRO 6 132      18.007   9.945   3.547  0.00  0.00      C1   C
ATOM   1025  N   ASN 6 133      17.331  10.162   7.746  0.00  0.00      C1   N
ATOM   1026  CA  ASN 6 133      16.925  10.172   9.193  0.00  0.00      C1   C
ATOM   1027  C   ASN 6 133      17.062   8.787   9.806  0.00  0.00      C1   C
ATOM   1028  O   ASN 6 133      17.242   8.652  11.037  0.00  0.00      C1   O
ATOM   1029  CB  ASN 6 133      15.415  10.660   9.268  0.00  0.00      C1   C
ATOM   1030  CG  ASN 6 133      14.396   9.850   8.476  0.00  0.00      C1   C
ATOM   1031  OD1 ASN 6 133      14.621   8.723   7.961  0.00  0.00      C1   O
ATOM   1032  ND2 ASN 6 133      13.243  10.412   8.387  0.00  0.00      C1   N
ATOM   1033  N   PHE 6 134      17.096   7.686   9.033  0.00  0.00      C1   N
ATOM   1034  CA  PHE 6 134      16.893   6.258   9.429  0.00  0.00      C1   C
ATOM   1035  C   PHE 6 134      15.636   5.907  10.236  0.00  0.00      C1   C
ATOM   1036  O   PHE 6 134      15.683   5.043  11.090  0.00  0.00      C1   O
ATOM   1037  CB  PHE 6 134      18.173   5.779  10.152  0.00  0.00      C1   C
ATOM   1038  CG  PHE 6 134      19.398   5.833   9.322  0.00  0.00      C1   C
ATOM   1039  CD1 PHE 6 134      20.332   6.852   9.678  0.00  0.00      C1   C
ATOM   1040  CD2 PHE 6 134      19.531   4.919   8.278  0.00  0.00      C1   C
ATOM   1041  CE1 PHE 6 134      21.518   6.863   8.890  0.00  0.00      C1   C
ATOM   1042  CE2 PHE 6 134      20.786   5.009   7.522  0.00  0.00      C1   C
ATOM   1043  CZ  PHE 6 134      21.751   5.995   7.803  0.00  0.00      C1   C
ATOM   1044  N   THR 6 135      14.665   6.781  10.246  0.00  0.00      C1   N
ATOM   1045  CA  THR 6 135      13.434   6.628  10.937  0.00  0.00      C1   C
ATOM   1046  C   THR 6 135      12.261   6.421  10.033  0.00  0.00      C1   C
ATOM   1047  O   THR 6 135      11.962   7.248   9.165  0.00  0.00      C1   O
ATOM   1048  CB  THR 6 135      13.256   7.690  11.999  0.00  0.00      C1   C
ATOM   1049  OG1 THR 6 135      13.375   9.060  11.608  0.00  0.00      C1   O
ATOM   1050  CG2 THR 6 135      14.141   7.499  13.189  0.00  0.00      C1   C
ATOM   1051  N   ILE 6 136      11.476   5.389  10.362  0.00  0.00      C1   N
ATOM   1052  CA  ILE 6 136      10.358   4.976   9.446  0.00  0.00      C1   C
ATOM   1053  C   ILE 6 136       8.966   5.417  10.018  0.00  0.00      C1   C
ATOM   1054  O   ILE 6 136       8.731   5.364  11.221  0.00  0.00      C1   O
ATOM   1055  CB  ILE 6 136      10.354   3.488   9.029  0.00  0.00      C1   C
ATOM   1056  CG1 ILE 6 136      11.535   3.187   8.073  0.00  0.00      C1   C
ATOM   1057  CG2 ILE 6 136       9.096   2.868   8.468  0.00  0.00      C1   C
ATOM   1058  CD1 ILE 6 136      11.424   3.784   6.626  0.00  0.00      C1   C
ATOM   1059  N   LYS 6 137       7.996   5.728   9.138  0.00  0.00      C1   N
ATOM   1060  CA  LYS 6 137       6.661   6.149   9.466  0.00  0.00      C1   C
ATOM   1061  C   LYS 6 137       5.786   5.013   9.117  0.00  0.00      C1   C
ATOM   1062  O   LYS 6 137       5.731   4.459   7.957  0.00  0.00      C1   O
ATOM   1063  CB  LYS 6 137       6.303   7.506   8.853  0.00  0.00      C1   C
ATOM   1064  CG  LYS 6 137       7.152   8.525   9.496  0.00  0.00      C1   C
ATOM   1065  CD  LYS 6 137       6.822   9.943   9.225  0.00  0.00      C1   C
ATOM   1066  CE  LYS 6 137       7.314  10.362   7.840  0.00  0.00      C1   C
ATOM   1067  NZ  LYS 6 137       6.779  11.719   7.463  0.00  0.00      C1   N
ATOM   1068  N   GLY 6 138       5.046   4.502  10.070  0.00  0.00      C1   N
ATOM   1069  CA  GLY 6 138       4.337   3.223   9.987  0.00  0.00      C1   C
ATOM   1070  C   GLY 6 138       3.006   3.271  10.725  0.00  0.00      C1   C
ATOM   1071  O   GLY 6 138       2.817   3.934  11.702  0.00  0.00      C1   O
ATOM   1072  N   SER 6 139       2.183   2.272  10.328  0.00  0.00      C1   N
ATOM   1073  CA  SER 6 139       1.040   1.723  11.067  0.00  0.00      C1   C
ATOM   1074  C   SER 6 139       1.414   0.934  12.293  0.00  0.00      C1   C
ATOM   1075  O   SER 6 139       1.085  -0.276  12.508  0.00  0.00      C1   O
ATOM   1076  CB  SER 6 139       0.220   0.818  10.116  0.00  0.00      C1   C
ATOM   1077  OG  SER 6 139       1.088   0.026   9.295  0.00  0.00      C1   O
ATOM   1078  N   PHE 6 140       2.162   1.606  13.091  0.00  0.00      C1   N
ATOM   1079  CA  PHE 6 140       2.770   1.160  14.343  0.00  0.00      C1   C
ATOM   1080  C   PHE 6 140       2.121   1.587  15.584  0.00  0.00      C1   C
ATOM   1081  O   PHE 6 140       2.684   2.375  16.362  0.00  0.00      C1   O
ATOM   1082  CB  PHE 6 140       4.337   1.242  14.207  0.00  0.00      C1   C
ATOM   1083  CG  PHE 6 140       5.051   0.892  12.973  0.00  0.00      C1   C
ATOM   1084  CD1 PHE 6 140       4.655  -0.243  12.220  0.00  0.00      C1   C
ATOM   1085  CD2 PHE 6 140       6.162   1.685  12.550  0.00  0.00      C1   C
ATOM   1086  CE1 PHE 6 140       5.294  -0.585  11.002  0.00  0.00      C1   C
ATOM   1087  CE2 PHE 6 140       6.806   1.308  11.411  0.00  0.00      C1   C
ATOM   1088  CZ  PHE 6 140       6.468   0.163  10.653  0.00  0.00      C1   C
ATOM   1089  N   LEU 6 141       0.841   1.245  15.792  0.00  0.00      C1   N
ATOM   1090  CA  LEU 6 141       0.043   1.724  16.910  0.00  0.00      C1   C
ATOM   1091  C   LEU 6 141       0.131   0.768  18.105  0.00  0.00      C1   C
ATOM   1092  O   LEU 6 141       0.687   1.271  19.060  0.00  0.00      C1   O
ATOM   1093  CB  LEU 6 141      -1.402   2.087  16.453  0.00  0.00      C1   C
ATOM   1094  CG  LEU 6 141      -2.161   3.024  17.383  0.00  0.00      C1   C
ATOM   1095  CD1 LEU 6 141      -1.282   4.210  17.876  0.00  0.00      C1   C
ATOM   1096  CD2 LEU 6 141      -3.488   3.433  16.715  0.00  0.00      C1   C
ATOM   1097  N   ASN 6 142      -0.232  -0.527  17.981  0.00  0.00      C1   N
ATOM   1098  CA  ASN 6 142       0.078  -1.478  18.988  0.00  0.00      C1   C
ATOM   1099  C   ASN 6 142       0.130  -2.919  18.250  0.00  0.00      C1   C
ATOM   1100  O   ASN 6 142      -0.579  -3.128  17.281  0.00  0.00      C1   O
ATOM   1101  CB  ASN 6 142      -0.924  -1.460  20.161  0.00  0.00      C1   C
ATOM   1102  CG  ASN 6 142      -0.927  -2.659  21.137  0.00  0.00      C1   C
ATOM   1103  OD1 ASN 6 142      -1.855  -3.417  21.357  0.00  0.00      C1   O
ATOM   1104  ND2 ASN 6 142       0.237  -3.011  21.570  0.00  0.00      C1   N
ATOM   1105  N   GLY 6 143       0.920  -3.896  18.775  0.00  0.00      C1   N
ATOM   1106  CA  GLY 6 143       1.100  -5.241  18.282  0.00  0.00      C1   C
ATOM   1107  C   GLY 6 143       1.837  -5.318  16.917  0.00  0.00      C1   C
ATOM   1108  O   GLY 6 143       1.866  -6.401  16.323  0.00  0.00      C1   O
ATOM   1109  N   SER 6 144       2.411  -4.260  16.420  0.00  0.00      C1   N
ATOM   1110  CA  SER 6 144       3.248  -4.345  15.167  0.00  0.00      C1   C
ATOM   1111  C   SER 6 144       4.731  -4.582  15.388  0.00  0.00      C1   C
ATOM   1112  O   SER 6 144       5.398  -4.804  14.390  0.00  0.00      C1   O
ATOM   1113  CB  SER 6 144       2.902  -3.167  14.308  0.00  0.00      C1   C
ATOM   1114  OG  SER 6 144       2.829  -1.918  15.082  0.00  0.00      C1   O
ATOM   1115  N   CYS 6 145       5.293  -4.476  16.624  0.00  0.00      C1   N
ATOM   1116  CA  CYS 6 145       6.662  -4.977  16.857  0.00  0.00      C1   C
ATOM   1117  C   CYS 6 145       6.962  -6.373  16.306  0.00  0.00      C1   C
ATOM   1118  O   CYS 6 145       6.345  -7.381  16.622  0.00  0.00      C1   O
ATOM   1119  CB  CYS 6 145       6.907  -4.900  18.337  0.00  0.00      C1   C
ATOM   1120  SG  CYS 6 145       7.036  -3.134  19.050  0.00  0.00      C1   S
ATOM   1121  N   GLY 6 146       7.867  -6.361  15.297  0.00  0.00      C1   N
ATOM   1122  CA  GLY 6 146       8.109  -7.477  14.437  0.00  0.00      C1   C
ATOM   1123  C   GLY 6 146       7.581  -7.396  12.994  0.00  0.00      C1   C
ATOM   1124  O   GLY 6 146       7.746  -8.340  12.209  0.00  0.00      C1   O
ATOM   1125  N   SER 6 147       6.901  -6.286  12.696  0.00  0.00      C1   N
ATOM   1126  CA  SER 6 147       6.362  -6.013  11.305  0.00  0.00      C1   C
ATOM   1127  C   SER 6 147       7.527  -5.919  10.345  0.00  0.00      C1   C
ATOM   1128  O   SER 6 147       8.474  -5.224  10.740  0.00  0.00      C1   O
ATOM   1129  CB  SER 6 147       5.475  -4.851  11.154  0.00  0.00      C1   C
ATOM   1130  OG  SER 6 147       4.214  -5.178  11.739  0.00  0.00      C1   O
ATOM   1131  N   VAL 6 148       7.455  -6.541   9.168  0.00  0.00      C1   N
ATOM   1132  CA  VAL 6 148       8.654  -6.684   8.361  0.00  0.00      C1   C
ATOM   1133  C   VAL 6 148       8.611  -5.854   7.033  0.00  0.00      C1   C
ATOM   1134  O   VAL 6 148       7.559  -5.443   6.601  0.00  0.00      C1   O
ATOM   1135  CB  VAL 6 148       9.024  -8.139   8.050  0.00  0.00      C1   C
ATOM   1136  CG1 VAL 6 148       8.953  -9.084   9.281  0.00  0.00      C1   C
ATOM   1137  CG2 VAL 6 148       8.145  -8.805   6.969  0.00  0.00      C1   C
ATOM   1138  N   GLY 6 149       9.798  -5.613   6.577  0.00  0.00      C1   N
ATOM   1139  CA  GLY 6 149      10.099  -4.916   5.366  0.00  0.00      C1   C
ATOM   1140  C   GLY 6 149      10.713  -5.856   4.390  0.00  0.00      C1   C
ATOM   1141  O   GLY 6 149      11.662  -6.524   4.835  0.00  0.00      C1   O
ATOM   1142  N   PHE 6 150      10.229  -5.867   3.177  0.00  0.00      C1   N
ATOM   1143  CA  PHE 6 150      10.461  -6.815   2.040  0.00  0.00      C1   C
ATOM   1144  C   PHE 6 150      10.476  -6.058   0.656  0.00  0.00      C1   C
ATOM   1145  O   PHE 6 150       9.938  -4.969   0.425  0.00  0.00      C1   O
ATOM   1146  CB  PHE 6 150       9.505  -8.047   2.072  0.00  0.00      C1   C
ATOM   1147  CG  PHE 6 150       8.157  -7.955   1.358  0.00  0.00      C1   C
ATOM   1148  CD1 PHE 6 150       7.018  -7.242   1.920  0.00  0.00      C1   C
ATOM   1149  CD2 PHE 6 150       8.066  -8.591   0.082  0.00  0.00      C1   C
ATOM   1150  CE1 PHE 6 150       5.793  -7.306   1.272  0.00  0.00      C1   C
ATOM   1151  CE2 PHE 6 150       6.807  -8.641  -0.535  0.00  0.00      C1   C
ATOM   1152  CZ  PHE 6 150       5.698  -7.978   0.026  0.00  0.00      C1   C
ATOM   1153  N   ASN 6 151      11.205  -6.691  -0.276  0.00  0.00      C1   N
ATOM   1154  CA  ASN 6 151      11.211  -6.421  -1.683  0.00  0.00      C1   C
ATOM   1155  C   ASN 6 151      11.107  -7.694  -2.608  0.00  0.00      C1   C
ATOM   1156  O   ASN 6 151      11.728  -8.698  -2.329  0.00  0.00      C1   O
ATOM   1157  CB  ASN 6 151      12.496  -5.615  -2.025  0.00  0.00      C1   C
ATOM   1158  CG  ASN 6 151      12.965  -4.506  -1.089  0.00  0.00      C1   C
ATOM   1159  OD1 ASN 6 151      13.407  -4.646   0.018  0.00  0.00      C1   O
ATOM   1160  ND2 ASN 6 151      12.982  -3.306  -1.561  0.00  0.00      C1   N
ATOM   1161  N   ILE 6 152      10.414  -7.664  -3.727  0.00  0.00      C1   N
ATOM   1162  CA  ILE 6 152      10.518  -8.791  -4.679  0.00  0.00      C1   C
ATOM   1163  C   ILE 6 152      11.656  -8.518  -5.670  0.00  0.00      C1   C
ATOM   1164  O   ILE 6 152      11.665  -7.553  -6.477  0.00  0.00      C1   O
ATOM   1165  CB  ILE 6 152       9.131  -9.107  -5.270  0.00  0.00      C1   C
ATOM   1166  CG1 ILE 6 152       8.198  -9.530  -4.029  0.00  0.00      C1   C
ATOM   1167  CG2 ILE 6 152       9.187 -10.121  -6.434  0.00  0.00      C1   C
ATOM   1168  CD1 ILE 6 152       8.907 -10.516  -3.165  0.00  0.00      C1   C
ATOM   1169  N   ASP 6 153      12.664  -9.404  -5.723  0.00  0.00      C1   N
ATOM   1170  CA  ASP 6 153      13.802  -9.350  -6.647  0.00  0.00      C1   C
ATOM   1171  C   ASP 6 153      13.711 -10.479  -7.651  0.00  0.00      C1   C
ATOM   1172  O   ASP 6 153      14.447 -11.428  -7.527  0.00  0.00      C1   O
ATOM   1173  CB  ASP 6 153      15.213  -9.132  -5.956  0.00  0.00      C1   C
ATOM   1174  CG  ASP 6 153      16.267  -8.872  -6.996  0.00  0.00      C1   C
ATOM   1175  OD1 ASP 6 153      17.513  -8.969  -6.688  0.00  0.00      C1   O
ATOM   1176  OD2 ASP 6 153      16.018  -8.385  -8.129  0.00  0.00      C1   O
ATOM   1177  N   TYR 6 154      12.854 -10.303  -8.632  0.00  0.00      C1   N
ATOM   1178  CA  TYR 6 154      12.468 -11.237  -9.706  0.00  0.00      C1   C
ATOM   1179  C   TYR 6 154      11.574 -12.334  -9.182  0.00  0.00      C1   C
ATOM   1180  O   TYR 6 154      10.364 -12.153  -9.132  0.00  0.00      C1   O
ATOM   1181  CB  TYR 6 154      13.605 -11.634 -10.686  0.00  0.00      C1   C
ATOM   1182  CG  TYR 6 154      13.340 -12.709 -11.759  0.00  0.00      C1   C
ATOM   1183  CD1 TYR 6 154      12.192 -12.520 -12.576  0.00  0.00      C1   C
ATOM   1184  CD2 TYR 6 154      14.252 -13.731 -11.969  0.00  0.00      C1   C
ATOM   1185  CE1 TYR 6 154      11.875 -13.498 -13.576  0.00  0.00      C1   C
ATOM   1186  CE2 TYR 6 154      13.969 -14.703 -13.004  0.00  0.00      C1   C
ATOM   1187  CZ  TYR 6 154      12.884 -14.436 -13.883  0.00  0.00      C1   C
ATOM   1188  OH  TYR 6 154      12.735 -15.242 -15.006  0.00  0.00      C1   O
ATOM   1189  N   ASP 6 155      12.158 -13.460  -8.783  0.00  0.00      C1   N
ATOM   1190  CA  ASP 6 155      11.486 -14.558  -8.232  0.00  0.00      C1   C
ATOM   1191  C   ASP 6 155      12.140 -14.908  -6.847  0.00  0.00      C1   C
ATOM   1192  O   ASP 6 155      11.866 -15.959  -6.307  0.00  0.00      C1   O
ATOM   1193  CB  ASP 6 155      11.567 -15.833  -9.188  0.00  0.00      C1   C
ATOM   1194  CG  ASP 6 155      12.891 -16.305  -9.732  0.00  0.00      C1   C
ATOM   1195  OD1 ASP 6 155      12.947 -17.217 -10.597  0.00  0.00      C1   O
ATOM   1196  OD2 ASP 6 155      13.936 -15.701  -9.380  0.00  0.00      C1   O
ATOM   1197  N   CYS 6 156      12.915 -14.055  -6.235  0.00  0.00      C1   N
ATOM   1198  CA  CYS 6 156      13.404 -14.200  -4.907  0.00  0.00      C1   C
ATOM   1199  C   CYS 6 156      12.816 -13.082  -3.936  0.00  0.00      C1   C
ATOM   1200  O   CYS 6 156      12.414 -11.971  -4.332  0.00  0.00      C1   O
ATOM   1201  CB  CYS 6 156      14.961 -14.218  -4.959  0.00  0.00      C1   C
ATOM   1202  SG  CYS 6 156      15.618 -14.766  -3.307  0.00  0.00      C1   S
ATOM   1203  N   VAL 6 157      12.665 -13.457  -2.702  0.00  0.00      C1   N
ATOM   1204  CA  VAL 6 157      11.964 -12.614  -1.684  0.00  0.00      C1   C
ATOM   1205  C   VAL 6 157      13.064 -11.967  -0.834  0.00  0.00      C1   C
ATOM   1206  O   VAL 6 157      13.598 -12.655   0.006  0.00  0.00      C1   O
ATOM   1207  CB  VAL 6 157      10.929 -13.458  -0.807  0.00  0.00      C1   C
ATOM   1208  CG1 VAL 6 157      10.371 -12.452   0.110  0.00  0.00      C1   C
ATOM   1209  CG2 VAL 6 157       9.824 -13.954  -1.699  0.00  0.00      C1   C
ATOM   1210  N   SER 6 158      13.331 -10.709  -1.088  0.00  0.00      C1   N
ATOM   1211  CA  SER 6 158      14.335  -9.990  -0.319  0.00  0.00      C1   C
ATOM   1212  C   SER 6 158      13.677  -9.557   0.970  0.00  0.00      C1   C
ATOM   1213  O   SER 6 158      12.791  -8.702   0.999  0.00  0.00      C1   O
ATOM   1214  CB  SER 6 158      15.005  -8.810  -1.023  0.00  0.00      C1   C
ATOM   1215  OG  SER 6 158      15.610  -9.349  -2.171  0.00  0.00      C1   O
ATOM   1216  N   PHE 6 159      14.190 -10.127   2.130  0.00  0.00      C1   N
ATOM   1217  CA  PHE 6 159      13.891  -9.555   3.469  0.00  0.00      C1   C
ATOM   1218  C   PHE 6 159      14.907  -8.497   3.778  0.00  0.00      C1   C
ATOM   1219  O   PHE 6 159      16.110  -8.774   3.647  0.00  0.00      C1   O
ATOM   1220  CB  PHE 6 159      13.834 -10.658   4.521  0.00  0.00      C1   C
ATOM   1221  CG  PHE 6 159      12.649 -11.613   4.493  0.00  0.00      C1   C
ATOM   1222  CD1 PHE 6 159      12.576 -12.639   3.571  0.00  0.00      C1   C
ATOM   1223  CD2 PHE 6 159      11.540 -11.284   5.398  0.00  0.00      C1   C
ATOM   1224  CE1 PHE 6 159      11.382 -13.359   3.495  0.00  0.00      C1   C
ATOM   1225  CE2 PHE 6 159      10.399 -12.109   5.310  0.00  0.00      C1   C
ATOM   1226  CZ  PHE 6 159      10.341 -13.200   4.420  0.00  0.00      C1   C
ATOM   1227  N   CYS 6 160      14.473  -7.308   4.304  0.00  0.00      C1   N
ATOM   1228  CA  CYS 6 160      15.426  -6.269   4.725  0.00  0.00      C1   C
ATOM   1229  C   CYS 6 160      15.102  -5.459   6.022  0.00  0.00      C1   C
ATOM   1230  O   CYS 6 160      16.024  -4.808   6.535  0.00  0.00      C1   O
ATOM   1231  CB  CYS 6 160      15.526  -5.317   3.558  0.00  0.00      C1   C
ATOM   1232  SG  CYS 6 160      13.901  -4.502   3.325  0.00  0.00      C1   S
ATOM   1233  N   TYR 6 161      13.914  -5.477   6.581  0.00  0.00      C1   N
ATOM   1234  CA  TYR 6 161      13.689  -4.768   7.808  0.00  0.00      C1   C
ATOM   1235  C   TYR 6 161      12.802  -5.493   8.830  0.00  0.00      C1   C
ATOM   1236  O   TYR 6 161      11.808  -6.188   8.473  0.00  0.00      C1   O
ATOM   1237  CB  TYR 6 161      13.040  -3.380   7.468  0.00  0.00      C1   C
ATOM   1238  CG  TYR 6 161      12.486  -2.561   8.629  0.00  0.00      C1   C
ATOM   1239  CD1 TYR 6 161      13.360  -1.566   9.162  0.00  0.00      C1   C
ATOM   1240  CD2 TYR 6 161      11.124  -2.505   8.943  0.00  0.00      C1   C
ATOM   1241  CE1 TYR 6 161      12.923  -0.715  10.158  0.00  0.00      C1   C
ATOM   1242  CE2 TYR 6 161      10.661  -1.506   9.846  0.00  0.00      C1   C
ATOM   1243  CZ  TYR 6 161      11.587  -0.590  10.447  0.00  0.00      C1   C
ATOM   1244  OH  TYR 6 161      11.225   0.287  11.430  0.00  0.00      C1   O
ATOM   1245  N   MET 6 162      12.924  -5.177  10.130  0.00  0.00      C1   N
ATOM   1246  CA  MET 6 162      12.022  -5.567  11.192  0.00  0.00      C1   C
ATOM   1247  C   MET 6 162      11.801  -4.410  12.182  0.00  0.00      C1   C
ATOM   1248  O   MET 6 162      12.786  -3.917  12.789  0.00  0.00      C1   O
ATOM   1249  CB  MET 6 162      12.258  -7.011  11.862  0.00  0.00      C1   C
ATOM   1250  CG  MET 6 162      11.095  -7.259  12.823  0.00  0.00      C1   C
ATOM   1251  SD  MET 6 162      11.228  -8.858  13.666  0.00  0.00      C1   S
ATOM   1252  CE  MET 6 162      10.729 -10.113  12.429  0.00  0.00      C1   C
ATOM   1253  N   HIS 6 163      10.575  -3.931  12.386  0.00  0.00      C1   N
ATOM   1254  CA  HIS 6 163      10.231  -2.894  13.356  0.00  0.00      C1   C
ATOM   1255  C   HIS 6 163      10.582  -3.364  14.760  0.00  0.00      C1   C
ATOM   1256  O   HIS 6 163      10.275  -4.522  15.139  0.00  0.00      C1   O
ATOM   1257  CB  HIS 6 163       8.747  -2.555  13.334  0.00  0.00      C1   C
ATOM   1258  CG  HIS 6 163       8.465  -1.496  14.327  0.00  0.00      C1   C
ATOM   1259  ND1 HIS 6 163       7.523  -1.607  15.343  0.00  0.00      C1   N
ATOM   1260  CD2 HIS 6 163       9.116  -0.279  14.482  0.00  0.00      C1   C
ATOM   1261  CE1 HIS 6 163       7.569  -0.469  16.049  0.00  0.00      C1   C
ATOM   1262  NE2 HIS 6 163       8.501   0.361  15.551  0.00  0.00      C1   N
ATOM   1263  N   HIS 6 164      11.198  -2.496  15.554  0.00  0.00      C1   N
ATOM   1264  CA  HIS 6 164      11.529  -2.540  16.941  0.00  0.00      C1   C
ATOM   1265  C   HIS 6 164      10.669  -1.545  17.818  0.00  0.00      C1   C
ATOM   1266  O   HIS 6 164       9.817  -2.033  18.563  0.00  0.00      C1   O
ATOM   1267  CB  HIS 6 164      13.014  -2.457  17.184  0.00  0.00      C1   C
ATOM   1268  CG  HIS 6 164      13.769  -3.784  17.120  0.00  0.00      C1   C
ATOM   1269  ND1 HIS 6 164      14.841  -4.325  17.914  0.00  0.00      C1   N
ATOM   1270  CD2 HIS 6 164      13.546  -4.742  16.171  0.00  0.00      C1   C
ATOM   1271  CE1 HIS 6 164      15.201  -5.537  17.388  0.00  0.00      C1   C
ATOM   1272  NE2 HIS 6 164      14.405  -5.806  16.385  0.00  0.00      C1   N
ATOM   1273  N   MET 6 165      10.938  -0.254  17.793  0.00  0.00      C1   N
ATOM   1274  CA  MET 6 165      10.477   0.587  18.880  0.00  0.00      C1   C
ATOM   1275  C   MET 6 165      10.179   1.995  18.420  0.00  0.00      C1   C
ATOM   1276  O   MET 6 165      10.921   2.549  17.610  0.00  0.00      C1   O
ATOM   1277  CB  MET 6 165      11.304   0.492  20.156  0.00  0.00      C1   C
ATOM   1278  CG  MET 6 165      12.577   1.367  20.306  0.00  0.00      C1   C
ATOM   1279  SD  MET 6 165      13.981   1.084  19.189  0.00  0.00      C1   S
ATOM   1280  CE  MET 6 165      15.209   1.697  20.343  0.00  0.00      C1   C
ATOM   1281  N   GLU 6 166       9.186   2.543  19.135  0.00  0.00      C1   N
ATOM   1282  CA  GLU 6 166       9.027   4.043  19.237  0.00  0.00      C1   C
ATOM   1283  C   GLU 6 166       9.828   4.733  20.315  0.00  0.00      C1   C
ATOM   1284  O   GLU 6 166       9.888   4.225  21.429  0.00  0.00      C1   O
ATOM   1285  CB  GLU 6 166       7.608   4.488  19.261  0.00  0.00      C1   C
ATOM   1286  CG  GLU 6 166       7.420   6.010  18.849  0.00  0.00      C1   C
ATOM   1287  CD  GLU 6 166       5.981   6.374  18.546  0.00  0.00      C1   C
ATOM   1288  OE1 GLU 6 166       5.780   7.616  18.419  0.00  0.00      C1   O
ATOM   1289  OE2 GLU 6 166       5.086   5.520  18.546  0.00  0.00      C1   O
ATOM   1290  N   LEU 6 167      10.334   5.865  20.072  0.00  0.00      C1   N
ATOM   1291  CA  LEU 6 167      11.272   6.679  20.882  0.00  0.00      C1   C
ATOM   1292  C   LEU 6 167      10.547   7.722  21.720  0.00  0.00      C1   C
ATOM   1293  O   LEU 6 167       9.539   8.167  21.252  0.00  0.00      C1   O
ATOM   1294  CB  LEU 6 167      12.346   7.494  20.090  0.00  0.00      C1   C
ATOM   1295  CG  LEU 6 167      13.618   6.658  19.809  0.00  0.00      C1   C
ATOM   1296  CD1 LEU 6 167      13.497   5.189  19.419  0.00  0.00      C1   C
ATOM   1297  CD2 LEU 6 167      14.323   7.356  18.701  0.00  0.00      C1   C
ATOM   1298  N   PRO 6 168      11.100   8.284  22.802  0.00  0.00      C1   N
ATOM   1299  CA  PRO 6 168      10.515   9.449  23.461  0.00  0.00      C1   C
ATOM   1300  C   PRO 6 168      10.372  10.592  22.556  0.00  0.00      C1   C
ATOM   1301  O   PRO 6 168       9.305  11.145  22.375  0.00  0.00      C1   O
ATOM   1302  CB  PRO 6 168      11.467   9.807  24.581  0.00  0.00      C1   C
ATOM   1303  CG  PRO 6 168      12.237   8.587  24.869  0.00  0.00      C1   C
ATOM   1304  CD  PRO 6 168      12.122   7.684  23.644  0.00  0.00      C1   C
ATOM   1305  N   THR 6 169      11.542  10.924  21.850  0.00  0.00      C1   N
ATOM   1306  CA  THR 6 169      11.767  11.853  20.754  0.00  0.00      C1   C
ATOM   1307  C   THR 6 169      10.678  11.894  19.624  0.00  0.00      C1   C
ATOM   1308  O   THR 6 169      10.784  12.793  18.768  0.00  0.00      C1   O
ATOM   1309  CB  THR 6 169      13.182  11.482  20.144  0.00  0.00      C1   C
ATOM   1310  OG1 THR 6 169      14.035  10.608  20.944  0.00  0.00      C1   O
ATOM   1311  CG2 THR 6 169      13.892  12.782  19.940  0.00  0.00      C1   C
ATOM   1312  N   GLY 6 170       9.709  10.986  19.476  0.00  0.00      C1   N
ATOM   1313  CA  GLY 6 170       8.526  11.112  18.561  0.00  0.00      C1   C
ATOM   1314  C   GLY 6 170       8.589  10.231  17.371  0.00  0.00      C1   C
ATOM   1315  O   GLY 6 170       7.941  10.487  16.356  0.00  0.00      C1   O
ATOM   1316  N   VAL 6 171       9.522   9.264  17.273  0.00  0.00      C1   N
ATOM   1317  CA  VAL 6 171       9.931   8.517  15.987  0.00  0.00      C1   C
ATOM   1318  C   VAL 6 171      10.194   7.030  16.128  0.00  0.00      C1   C
ATOM   1319  O   VAL 6 171      10.507   6.605  17.291  0.00  0.00      C1   O
ATOM   1320  CB  VAL 6 171      11.054   9.241  15.171  0.00  0.00      C1   C
ATOM   1321  CG1 VAL 6 171      10.704  10.574  14.441  0.00  0.00      C1   C
ATOM   1322  CG2 VAL 6 171      12.303   9.515  15.938  0.00  0.00      C1   C
ATOM   1323  N   HIS 6 172      10.204   6.155  15.061  0.00  0.00      C1   N
ATOM   1324  CA  HIS 6 172      10.473   4.743  15.309  0.00  0.00      C1   C
ATOM   1325  C   HIS 6 172      11.829   4.289  14.697  0.00  0.00      C1   C
ATOM   1326  O   HIS 6 172      12.184   4.697  13.547  0.00  0.00      C1   O
ATOM   1327  CB  HIS 6 172       9.356   3.823  14.735  0.00  0.00      C1   C
ATOM   1328  CG  HIS 6 172       8.035   3.991  15.451  0.00  0.00      C1   C
ATOM   1329  ND1 HIS 6 172       7.347   2.990  16.130  0.00  0.00      C1   N
ATOM   1330  CD2 HIS 6 172       7.118   5.014  15.273  0.00  0.00      C1   C
ATOM   1331  CE1 HIS 6 172       6.098   3.432  16.370  0.00  0.00      C1   C
ATOM   1332  NE2 HIS 6 172       5.946   4.637  15.823  0.00  0.00      C1   N
ATOM   1333  N   ALA 6 173      12.400   3.337  15.414  0.00  0.00      C1   N
ATOM   1334  CA  ALA 6 173      13.630   2.746  14.995  0.00  0.00      C1   C
ATOM   1335  C   ALA 6 173      13.470   1.191  14.839  0.00  0.00      C1   C
ATOM   1336  O   ALA 6 173      12.568   0.513  15.350  0.00  0.00      C1   O
ATOM   1337  CB  ALA 6 173      14.673   3.255  16.027  0.00  0.00      C1   C
ATOM   1338  N   GLY 6 174      14.420   0.668  14.139  0.00  0.00      C1   N
ATOM   1339  CA  GLY 6 174      14.342  -0.742  13.794  0.00  0.00      C1   C
ATOM   1340  C   GLY 6 174      15.568  -1.433  13.216  0.00  0.00      C1   C
ATOM   1341  O   GLY 6 174      16.583  -0.806  12.955  0.00  0.00      C1   O
ATOM   1342  N   THR 6 175      15.518  -2.715  12.967  0.00  0.00      C1   N
ATOM   1343  CA  THR 6 175      16.633  -3.575  12.543  0.00  0.00      C1   C
ATOM   1344  C   THR 6 175      16.402  -4.211  11.158  0.00  0.00      C1   C
ATOM   1345  O   THR 6 175      15.362  -3.925  10.573  0.00  0.00      C1   O
ATOM   1346  CB  THR 6 175      16.860  -4.656  13.598  0.00  0.00      C1   C
ATOM   1347  OG1 THR 6 175      15.918  -5.652  13.678  0.00  0.00      C1   O
ATOM   1348  CG2 THR 6 175      17.180  -4.056  14.957  0.00  0.00      C1   C
ATOM   1349  N   ASP 6 176      17.381  -4.890  10.598  0.00  0.00      C1   N
ATOM   1350  CA  ASP 6 176      17.304  -5.918   9.546  0.00  0.00      C1   C
ATOM   1351  C   ASP 6 176      16.884  -7.211  10.203  0.00  0.00      C1   C
ATOM   1352  O   ASP 6 176      16.768  -7.362  11.450  0.00  0.00      C1   O
ATOM   1353  CB  ASP 6 176      18.564  -5.981   8.649  0.00  0.00      C1   C
ATOM   1354  CG  ASP 6 176      19.949  -6.211   9.300  0.00  0.00      C1   C
ATOM   1355  OD1 ASP 6 176      20.047  -6.230  10.557  0.00  0.00      C1   O
ATOM   1356  OD2 ASP 6 176      20.950  -6.105   8.542  0.00  0.00      C1   O
ATOM   1357  N   LEU 6 177      16.778  -8.325   9.375  0.00  0.00      C1   N
ATOM   1358  CA  LEU 6 177      16.503  -9.691   9.853  0.00  0.00      C1   C
ATOM   1359  C   LEU 6 177      17.740 -10.426  10.474  0.00  0.00      C1   C
ATOM   1360  O   LEU 6 177      17.514 -11.130  11.412  0.00  0.00      C1   O
ATOM   1361  CB  LEU 6 177      15.809 -10.485   8.723  0.00  0.00      C1   C
ATOM   1362  CG  LEU 6 177      14.331 -10.100   8.483  0.00  0.00      C1   C
ATOM   1363  CD1 LEU 6 177      13.579 -10.366   9.791  0.00  0.00      C1   C
ATOM   1364  CD2 LEU 6 177      13.906  -8.699   8.092  0.00  0.00      C1   C
ATOM   1365  N   GLU 6 178      18.921  -9.975  10.092  0.00  0.00      C1   N
ATOM   1366  CA  GLU 6 178      20.244 -10.139  10.852  0.00  0.00      C1   C
ATOM   1367  C   GLU 6 178      20.359  -9.361  12.140  0.00  0.00      C1   C
ATOM   1368  O   GLU 6 178      21.432  -9.526  12.800  0.00  0.00      C1   O
ATOM   1369  CB  GLU 6 178      21.372  -9.852   9.900  0.00  0.00      C1   C
ATOM   1370  CG  GLU 6 178      22.765 -10.413  10.304  0.00  0.00      C1   C
ATOM   1371  CD  GLU 6 178      23.859 -10.225   9.247  0.00  0.00      C1   C
ATOM   1372  OE1 GLU 6 178      24.928 -10.885   9.247  0.00  0.00      C1   O
ATOM   1373  OE2 GLU 6 178      23.636  -9.392   8.318  0.00  0.00      C1   O
ATOM   1374  N   GLY 6 179      19.416  -8.523  12.510  0.00  0.00      C1   N
ATOM   1375  CA  GLY 6 179      19.382  -8.032  13.857  0.00  0.00      C1   C
ATOM   1376  C   GLY 6 179      20.025  -6.628  14.134  0.00  0.00      C1   C
ATOM   1377  O   GLY 6 179      19.897  -6.147  15.257  0.00  0.00      C1   O
ATOM   1378  N   ASN 6 180      20.630  -5.973  13.151  0.00  0.00      C1   N
ATOM   1379  CA  ASN 6 180      21.327  -4.681  13.373  0.00  0.00      C1   C
ATOM   1380  C   ASN 6 180      20.443  -3.454  12.948  0.00  0.00      C1   C
ATOM   1381  O   ASN 6 180      19.804  -3.442  11.928  0.00  0.00      C1   O
ATOM   1382  CB  ASN 6 180      22.658  -4.721  12.607  0.00  0.00      C1   C
ATOM   1383  CG  ASN 6 180      23.776  -5.601  13.088  0.00  0.00      C1   C
ATOM   1384  ND2 ASN 6 180      24.094  -6.604  12.341  0.00  0.00      C1   N
ATOM   1385  OD1 ASN 6 180      24.374  -5.427  14.136  0.00  0.00      C1   O
ATOM   1386  N   PHE 6 181      20.504  -2.395  13.724  0.00  0.00      C1   N
ATOM   1387  CA  PHE 6 181      19.704  -1.226  13.496  0.00  0.00      C1   C
ATOM   1388  C   PHE 6 181      20.200  -0.458  12.252  0.00  0.00      C1   C
ATOM   1389  O   PHE 6 181      21.405  -0.417  11.968  0.00  0.00      C1   O
ATOM   1390  CB  PHE 6 181      19.662  -0.256  14.758  0.00  0.00      C1   C
ATOM   1391  CG  PHE 6 181      18.726  -0.625  15.845  0.00  0.00      C1   C
ATOM   1392  CD1 PHE 6 181      19.070  -1.460  16.946  0.00  0.00      C1   C
ATOM   1393  CD2 PHE 6 181      17.466  -0.081  15.870  0.00  0.00      C1   C
ATOM   1394  CE1 PHE 6 181      18.106  -1.917  17.838  0.00  0.00      C1   C
ATOM   1395  CE2 PHE 6 181      16.464  -0.494  16.776  0.00  0.00      C1   C
ATOM   1396  CZ  PHE 6 181      16.805  -1.413  17.786  0.00  0.00      C1   C
ATOM   1397  N   TYR 6 182      19.238   0.085  11.523  0.00  0.00      C1   N
ATOM   1398  CA  TYR 6 182      19.404   1.243  10.657  0.00  0.00      C1   C
ATOM   1399  C   TYR 6 182      19.579   2.612  11.451  0.00  0.00      C1   C
ATOM   1400  O   TYR 6 182      18.816   2.861  12.416  0.00  0.00      C1   O
ATOM   1401  CB  TYR 6 182      18.196   1.432   9.716  0.00  0.00      C1   C
ATOM   1402  CG  TYR 6 182      18.184   0.229   8.781  0.00  0.00      C1   C
ATOM   1403  CD1 TYR 6 182      19.164   0.111   7.763  0.00  0.00      C1   C
ATOM   1404  CD2 TYR 6 182      17.263  -0.855   9.022  0.00  0.00      C1   C
ATOM   1405  CE1 TYR 6 182      19.208  -1.067   6.950  0.00  0.00      C1   C
ATOM   1406  CE2 TYR 6 182      17.371  -2.010   8.300  0.00  0.00      C1   C
ATOM   1407  CZ  TYR 6 182      18.310  -2.064   7.225  0.00  0.00      C1   C
ATOM   1408  OH  TYR 6 182      18.199  -3.135   6.350  0.00  0.00      C1   O
ATOM   1409  N   GLY 6 183      20.586   3.435  11.162  0.00  0.00      C1   N
ATOM   1410  CA  GLY 6 183      20.909   4.658  11.843  0.00  0.00      C1   C
ATOM   1411  C   GLY 6 183      21.536   4.391  13.243  0.00  0.00      C1   C
ATOM   1412  O   GLY 6 183      21.842   3.233  13.626  0.00  0.00      C1   O
ATOM   1413  N   PRO 6 184      21.736   5.471  13.977  0.00  0.00      C1   N
ATOM   1414  CA  PRO 6 184      22.475   5.607  15.241  0.00  0.00      C1   C
ATOM   1415  C   PRO 6 184      21.699   5.282  16.472  0.00  0.00      C1   C
ATOM   1416  O   PRO 6 184      21.448   6.106  17.351  0.00  0.00      C1   O
ATOM   1417  CB  PRO 6 184      22.899   7.127  15.201  0.00  0.00      C1   C
ATOM   1418  CG  PRO 6 184      21.697   7.834  14.544  0.00  0.00      C1   C
ATOM   1419  CD  PRO 6 184      21.178   6.727  13.611  0.00  0.00      C1   C
ATOM   1420  N   PHE 6 185      21.156   4.085  16.464  0.00  0.00      C1   N
ATOM   1421  CA  PHE 6 185      20.234   3.616  17.482  0.00  0.00      C1   C
ATOM   1422  C   PHE 6 185      20.537   2.364  18.297  0.00  0.00      C1   C
ATOM   1423  O   PHE 6 185      21.098   1.428  17.748  0.00  0.00      C1   O
ATOM   1424  CB  PHE 6 185      18.855   3.418  16.825  0.00  0.00      C1   C
ATOM   1425  CG  PHE 6 185      18.262   4.607  16.257  0.00  0.00      C1   C
ATOM   1426  CD1 PHE 6 185      17.727   4.554  14.967  0.00  0.00      C1   C
ATOM   1427  CD2 PHE 6 185      18.155   5.783  16.940  0.00  0.00      C1   C
ATOM   1428  CE1 PHE 6 185      17.107   5.683  14.413  0.00  0.00      C1   C
ATOM   1429  CE2 PHE 6 185      17.592   6.953  16.377  0.00  0.00      C1   C
ATOM   1430  CZ  PHE 6 185      16.954   6.849  15.090  0.00  0.00      C1   C
ATOM   1431  N   VAL 6 186      20.117   2.315  19.536  0.00  0.00      C1   N
ATOM   1432  CA  VAL 6 186      20.223   1.208  20.524  0.00  0.00      C1   C
ATOM   1433  C   VAL 6 186      18.862   0.963  21.202  0.00  0.00      C1   C
ATOM   1434  O   VAL 6 186      18.065   1.915  21.474  0.00  0.00      C1   O
ATOM   1435  CB  VAL 6 186      21.328   1.492  21.578  0.00  0.00      C1   C
ATOM   1436  CG1 VAL 6 186      22.759   1.543  21.018  0.00  0.00      C1   C
ATOM   1437  CG2 VAL 6 186      21.117   2.759  22.308  0.00  0.00      C1   C
ATOM   1438  N   ASP 6 187      18.558  -0.319  21.504  0.00  0.00      C1   N
ATOM   1439  CA  ASP 6 187      17.321  -0.776  22.142  0.00  0.00      C1   C
ATOM   1440  C   ASP 6 187      17.243  -0.516  23.628  0.00  0.00      C1   C
ATOM   1441  O   ASP 6 187      16.452  -1.056  24.403  0.00  0.00      C1   O
ATOM   1442  CB  ASP 6 187      16.904  -2.128  21.609  0.00  0.00      C1   C
ATOM   1443  CG  ASP 6 187      17.777  -3.312  21.993  0.00  0.00      C1   C
ATOM   1444  OD1 ASP 6 187      18.730  -3.096  22.761  0.00  0.00      C1   O
ATOM   1445  OD2 ASP 6 187      17.564  -4.456  21.461  0.00  0.00      C1   O
ATOM   1446  N   ARG 6 188      18.004   0.531  24.094  0.00  0.00      C1   N
ATOM   1447  CA  ARG 6 188      17.855   1.159  25.426  0.00  0.00      C1   C
ATOM   1448  C   ARG 6 188      16.695   2.189  25.382  0.00  0.00      C1   C
ATOM   1449  O   ARG 6 188      16.333   2.725  24.310  0.00  0.00      C1   O
ATOM   1450  CB  ARG 6 188      19.196   1.843  25.822  0.00  0.00      C1   C
ATOM   1451  CG  ARG 6 188      20.148   0.811  26.437  0.00  0.00      C1   C
ATOM   1452  CD  ARG 6 188      21.563   1.344  26.586  0.00  0.00      C1   C
ATOM   1453  NE  ARG 6 188      21.521   2.422  27.590  0.00  0.00      C1   N
ATOM   1454  CZ  ARG 6 188      22.696   2.973  27.993  0.00  0.00      C1   C
ATOM   1455  NH1 ARG 6 188      23.841   2.815  27.400  0.00  0.00      C1   N
ATOM   1456  NH2 ARG 6 188      22.684   3.772  29.044  0.00  0.00      C1   N
ATOM   1457  N   GLN 6 189      16.105   2.507  26.520  0.00  0.00      C1   N
ATOM   1458  CA  GLN 6 189      15.061   3.544  26.697  0.00  0.00      C1   C
ATOM   1459  C   GLN 6 189      15.607   4.860  27.177  0.00  0.00      C1   C
ATOM   1460  O   GLN 6 189      15.545   5.205  28.344  0.00  0.00      C1   O
ATOM   1461  CB  GLN 6 189      13.829   3.012  27.409  0.00  0.00      C1   C
ATOM   1462  CG  GLN 6 189      13.052   1.897  26.691  0.00  0.00      C1   C
ATOM   1463  CD  GLN 6 189      11.857   1.400  27.630  0.00  0.00      C1   C
ATOM   1464  NE2 GLN 6 189      12.125   0.588  28.678  0.00  0.00      C1   N
ATOM   1465  OE1 GLN 6 189      10.677   1.444  27.269  0.00  0.00      C1   O
ATOM   1466  N   THR 6 190      16.201   5.544  26.147  0.00  0.00      C1   N
ATOM   1467  CA  THR 6 190      16.853   6.906  26.051  0.00  0.00      C1   C
ATOM   1468  C   THR 6 190      16.265   7.694  24.901  0.00  0.00      C1   C
ATOM   1469  O   THR 6 190      15.945   7.162  23.820  0.00  0.00      C1   O
ATOM   1470  CB  THR 6 190      18.355   6.681  25.858  0.00  0.00      C1   C
ATOM   1471  OG1 THR 6 190      18.757   5.786  24.760  0.00  0.00      C1   O
ATOM   1472  CG2 THR 6 190      18.962   6.157  27.116  0.00  0.00      C1   C
ATOM   1473  N   ALA 6 191      16.367   9.007  25.006  0.00  0.00      C1   N
ATOM   1474  CA  ALA 6 191      15.869   9.974  24.019  0.00  0.00      C1   C
ATOM   1475  C   ALA 6 191      16.775  10.181  22.754  0.00  0.00      C1   C
ATOM   1476  O   ALA 6 191      17.199  11.313  22.473  0.00  0.00      C1   O
ATOM   1477  CB  ALA 6 191      15.538  11.288  24.783  0.00  0.00      C1   C
ATOM   1478  N   GLN 6 192      17.140   9.105  22.056  0.00  0.00      C1   N
ATOM   1479  CA  GLN 6 192      18.077   9.080  20.946  0.00  0.00      C1   C
ATOM   1480  C   GLN 6 192      17.731  10.099  19.886  0.00  0.00      C1   C
ATOM   1481  O   GLN 6 192      16.587  10.280  19.416  0.00  0.00      C1   O
ATOM   1482  CB  GLN 6 192      18.161   7.654  20.371  0.00  0.00      C1   C
ATOM   1483  CG  GLN 6 192      19.113   6.857  21.276  0.00  0.00      C1   C
ATOM   1484  CD  GLN 6 192      18.699   5.387  21.148  0.00  0.00      C1   C
ATOM   1485  OE1 GLN 6 192      18.812   4.747  20.081  0.00  0.00      C1   O
ATOM   1486  NE2 GLN 6 192      18.175   4.709  22.187  0.00  0.00      C1   N
ATOM   1487  N   ALA 6 193      18.798  10.812  19.466  0.00  0.00      C1   N
ATOM   1488  CA  ALA 6 193      18.622  11.700  18.313  0.00  0.00      C1   C
ATOM   1489  C   ALA 6 193      18.654  10.913  16.967  0.00  0.00      C1   C
ATOM   1490  O   ALA 6 193      19.716  10.461  16.550  0.00  0.00      C1   O
ATOM   1491  CB  ALA 6 193      19.726  12.748  18.321  0.00  0.00      C1   C
ATOM   1492  N   ALA 6 194      17.499  10.922  16.278  0.00  0.00      C1   N
ATOM   1493  CA  ALA 6 194      17.344  10.552  14.878  0.00  0.00      C1   C
ATOM   1494  C   ALA 6 194      18.206  11.319  13.882  0.00  0.00      C1   C
ATOM   1495  O   ALA 6 194      18.530  12.446  14.184  0.00  0.00      C1   O
ATOM   1496  CB  ALA 6 194      15.850  10.526  14.534  0.00  0.00      C1   C
ATOM   1497  N   GLY 6 195      18.581  10.716  12.741  0.00  0.00      C1   N
ATOM   1498  CA  GLY 6 195      19.457  11.307  11.736  0.00  0.00      C1   C
ATOM   1499  C   GLY 6 195      18.918  12.635  11.202  0.00  0.00      C1   C
ATOM   1500  O   GLY 6 195      17.694  12.688  10.867  0.00  0.00      C1   O
ATOM   1501  N   THR 6 196      19.715  13.676  10.977  0.00  0.00      C1   N
ATOM   1502  CA  THR 6 196      19.449  14.920  10.217  0.00  0.00      C1   C
ATOM   1503  C   THR 6 196      18.671  14.645   8.956  0.00  0.00      C1   C
ATOM   1504  O   THR 6 196      19.175  13.846   8.168  0.00  0.00      C1   O
ATOM   1505  CB  THR 6 196      20.712  15.615   9.794  0.00  0.00      C1   C
ATOM   1506  OG1 THR 6 196      21.470  15.925  10.894  0.00  0.00      C1   O
ATOM   1507  CG2 THR 6 196      20.373  16.890   9.069  0.00  0.00      C1   C
ATOM   1508  N   ASP 6 197      17.475  15.225   8.835  0.00  0.00      C1   N
ATOM   1509  CA  ASP 6 197      16.504  15.005   7.755  0.00  0.00      C1   C
ATOM   1510  C   ASP 6 197      16.833  15.687   6.425  0.00  0.00      C1   C
ATOM   1511  O   ASP 6 197      16.324  16.726   6.114  0.00  0.00      C1   O
ATOM   1512  CB  ASP 6 197      15.106  15.300   8.228  0.00  0.00      C1   C
ATOM   1513  CG  ASP 6 197      13.931  14.803   7.386  0.00  0.00      C1   C
ATOM   1514  OD1 ASP 6 197      12.817  15.077   7.903  0.00  0.00      C1   O
ATOM   1515  OD2 ASP 6 197      14.130  14.042   6.373  0.00  0.00      C1   O
ATOM   1516  N   THR 6 198      17.826  15.262   5.695  0.00  0.00      C1   N
ATOM   1517  CA  THR 6 198      18.183  15.595   4.282  0.00  0.00      C1   C
ATOM   1518  C   THR 6 198      17.264  14.920   3.281  0.00  0.00      C1   C
ATOM   1519  O   THR 6 198      16.823  13.814   3.528  0.00  0.00      C1   O
ATOM   1520  CB  THR 6 198      19.685  15.424   3.993  0.00  0.00      C1   C
ATOM   1521  OG1 THR 6 198      20.229  14.084   4.231  0.00  0.00      C1   O
ATOM   1522  CG2 THR 6 198      20.619  16.442   4.608  0.00  0.00      C1   C
ATOM   1523  N   THR 6 199      17.071  15.611   2.098  0.00  0.00      C1   N
ATOM   1524  CA  THR 6 199      16.177  15.093   1.040  0.00  0.00      C1   C
ATOM   1525  C   THR 6 199      16.894  14.457  -0.197  0.00  0.00      C1   C
ATOM   1526  O   THR 6 199      17.887  14.964  -0.687  0.00  0.00      C1   O
ATOM   1527  CB  THR 6 199      15.220  16.279   0.698  0.00  0.00      C1   C
ATOM   1528  OG1 THR 6 199      14.471  16.674   1.784  0.00  0.00      C1   O
ATOM   1529  CG2 THR 6 199      14.318  15.982  -0.476  0.00  0.00      C1   C
ATOM   1530  N   ILE 6 200      16.368  13.331  -0.642  0.00  0.00      C1   N
ATOM   1531  CA  ILE 6 200      16.826  12.533  -1.710  0.00  0.00      C1   C
ATOM   1532  C   ILE 6 200      16.439  13.058  -3.093  0.00  0.00      C1   C
ATOM   1533  O   ILE 6 200      15.350  12.751  -3.591  0.00  0.00      C1   O
ATOM   1534  CB  ILE 6 200      16.618  10.997  -1.435  0.00  0.00      C1   C
ATOM   1535  CG1 ILE 6 200      17.511  10.372  -0.295  0.00  0.00      C1   C
ATOM   1536  CG2 ILE 6 200      16.804  10.071  -2.625  0.00  0.00      C1   C
ATOM   1537  CD1 ILE 6 200      18.985  10.812  -0.400  0.00  0.00      C1   C
ATOM   1538  N   THR 6 201      17.268  13.883  -3.625  0.00  0.00      C1   N
ATOM   1539  CA  THR 6 201      17.115  14.520  -4.949  0.00  0.00      C1   C
ATOM   1540  C   THR 6 201      16.891  13.424  -6.073  0.00  0.00      C1   C
ATOM   1541  O   THR 6 201      16.006  13.702  -6.894  0.00  0.00      C1   O
ATOM   1542  CB  THR 6 201      18.332  15.420  -5.187  0.00  0.00      C1   C
ATOM   1543  OG1 THR 6 201      18.684  16.163  -4.040  0.00  0.00      C1   O
ATOM   1544  CG2 THR 6 201      18.133  16.297  -6.418  0.00  0.00      C1   C
ATOM   1545  N   VAL 6 202      17.565  12.286  -6.085  0.00  0.00      C1   N
ATOM   1546  CA  VAL 6 202      17.304  11.141  -7.034  0.00  0.00      C1   C
ATOM   1547  C   VAL 6 202      15.836  10.822  -7.175  0.00  0.00      C1   C
ATOM   1548  O   VAL 6 202      15.235  10.648  -8.241  0.00  0.00      C1   O
ATOM   1549  CB  VAL 6 202      18.209   9.965  -6.606  0.00  0.00      C1   C
ATOM   1550  CG1 VAL 6 202      17.787   8.568  -7.061  0.00  0.00      C1   C
ATOM   1551  CG2 VAL 6 202      19.677  10.148  -6.935  0.00  0.00      C1   C
ATOM   1552  N   ASN 6 203      15.182  10.598  -6.050  0.00  0.00      C1   N
ATOM   1553  CA  ASN 6 203      13.701  10.448  -5.933  0.00  0.00      C1   C
ATOM   1554  C   ASN 6 203      12.808  11.616  -6.341  0.00  0.00      C1   C
ATOM   1555  O   ASN 6 203      11.707  11.381  -6.926  0.00  0.00      C1   O
ATOM   1556  CB  ASN 6 203      13.478  10.037  -4.478  0.00  0.00      C1   C
ATOM   1557  CG  ASN 6 203      13.999   8.649  -4.104  0.00  0.00      C1   C
ATOM   1558  OD1 ASN 6 203      14.889   8.025  -4.670  0.00  0.00      C1   O
ATOM   1559  ND2 ASN 6 203      13.500   8.105  -2.997  0.00  0.00      C1   N
ATOM   1560  N   VAL 6 204      13.038  12.872  -5.932  0.00  0.00      C1   N
ATOM   1561  CA  VAL 6 204      12.213  13.998  -6.436  0.00  0.00      C1   C
ATOM   1562  C   VAL 6 204      12.346  14.211  -7.982  0.00  0.00      C1   C
ATOM   1563  O   VAL 6 204      11.349  14.389  -8.721  0.00  0.00      C1   O
ATOM   1564  CB  VAL 6 204      12.434  15.292  -5.586  0.00  0.00      C1   C
ATOM   1565  CG1 VAL 6 204      11.216  16.216  -5.942  0.00  0.00      C1   C
ATOM   1566  CG2 VAL 6 204      12.392  14.989  -4.073  0.00  0.00      C1   C
ATOM   1567  N   LEU 6 205      13.564  13.951  -8.527  0.00  0.00      C1   N
ATOM   1568  CA  LEU 6 205      13.737  13.769 -10.014  0.00  0.00      C1   C
ATOM   1569  C   LEU 6 205      12.919  12.601 -10.613  0.00  0.00      C1   C
ATOM   1570  O   LEU 6 205      12.200  12.830 -11.591  0.00  0.00      C1   O
ATOM   1571  CB  LEU 6 205      15.206  13.808 -10.325  0.00  0.00      C1   C
ATOM   1572  CG  LEU 6 205      15.904  15.118 -10.061  0.00  0.00      C1   C
ATOM   1573  CD1 LEU 6 205      17.434  15.032 -10.234  0.00  0.00      C1   C
ATOM   1574  CD2 LEU 6 205      15.297  16.112 -11.094  0.00  0.00      C1   C
ATOM   1575  N   ALA 6 206      12.908  11.355 -10.076  0.00  0.00      C1   N
ATOM   1576  CA  ALA 6 206      12.049  10.283 -10.437  0.00  0.00      C1   C
ATOM   1577  C   ALA 6 206      10.545  10.726 -10.464  0.00  0.00      C1   C
ATOM   1578  O   ALA 6 206       9.952  10.535 -11.506  0.00  0.00      C1   O
ATOM   1579  CB  ALA 6 206      12.216   9.116  -9.492  0.00  0.00      C1   C
ATOM   1580  N   TRP 6 207      10.033  11.464  -9.428  0.00  0.00      C1   N
ATOM   1581  CA  TRP 6 207       8.651  11.859  -9.249  0.00  0.00      C1   C
ATOM   1582  C   TRP 6 207       8.331  12.855 -10.293  0.00  0.00      C1   C
ATOM   1583  O   TRP 6 207       7.332  12.646 -10.947  0.00  0.00      C1   O
ATOM   1584  CB  TRP 6 207       8.433  12.363  -7.762  0.00  0.00      C1   C
ATOM   1585  CG  TRP 6 207       7.190  13.050  -7.345  0.00  0.00      C1   C
ATOM   1586  CD1 TRP 6 207       5.944  12.547  -7.182  0.00  0.00      C1   C
ATOM   1587  CD2 TRP 6 207       7.014  14.548  -7.209  0.00  0.00      C1   C
ATOM   1588  NE1 TRP 6 207       5.057  13.559  -6.891  0.00  0.00      C1   N
ATOM   1589  CE2 TRP 6 207       5.719  14.764  -6.757  0.00  0.00      C1   C
ATOM   1590  CE3 TRP 6 207       7.817  15.686  -7.595  0.00  0.00      C1   C
ATOM   1591  CZ2 TRP 6 207       5.348  16.079  -6.365  0.00  0.00      C1   C
ATOM   1592  CZ3 TRP 6 207       7.336  17.002  -7.315  0.00  0.00      C1   C
ATOM   1593  CH2 TRP 6 207       6.128  17.241  -6.693  0.00  0.00      C1   C
ATOM   1594  N   LEU 6 208       9.236  13.807 -10.700  0.00  0.00      C1   N
ATOM   1595  CA  LEU 6 208       9.068  14.516 -12.005  0.00  0.00      C1   C
ATOM   1596  C   LEU 6 208       8.987  13.850 -13.311  0.00  0.00      C1   C
ATOM   1597  O   LEU 6 208       8.073  14.204 -14.085  0.00  0.00      C1   O
ATOM   1598  CB  LEU 6 208       9.998  15.660 -12.157  0.00  0.00      C1   C
ATOM   1599  CG  LEU 6 208      10.078  16.751 -11.016  0.00  0.00      C1   C
ATOM   1600  CD1 LEU 6 208      10.968  17.865 -11.400  0.00  0.00      C1   C
ATOM   1601  CD2 LEU 6 208       8.732  17.316 -10.598  0.00  0.00      C1   C
ATOM   1602  N   TYR 6 209      10.007  13.028 -13.631  0.00  0.00      C1   N
ATOM   1603  CA  TYR 6 209       9.909  12.055 -14.707  0.00  0.00      C1   C
ATOM   1604  C   TYR 6 209       8.602  11.263 -14.695  0.00  0.00      C1   C
ATOM   1605  O   TYR 6 209       8.015  11.138 -15.805  0.00  0.00      C1   O
ATOM   1606  CB  TYR 6 209      11.229  11.264 -14.701  0.00  0.00      C1   C
ATOM   1607  CG  TYR 6 209      12.381  12.066 -15.183  0.00  0.00      C1   C
ATOM   1608  CD1 TYR 6 209      12.413  12.520 -16.457  0.00  0.00      C1   C
ATOM   1609  CD2 TYR 6 209      13.602  12.024 -14.443  0.00  0.00      C1   C
ATOM   1610  CE1 TYR 6 209      13.625  12.972 -17.056  0.00  0.00      C1   C
ATOM   1611  CE2 TYR 6 209      14.741  12.547 -14.982  0.00  0.00      C1   C
ATOM   1612  CZ  TYR 6 209      14.842  12.939 -16.262  0.00  0.00      C1   C
ATOM   1613  OH  TYR 6 209      15.984  13.448 -16.752  0.00  0.00      C1   O
ATOM   1614  N   ALA 6 210       8.097  10.746 -13.550  0.00  0.00      C1   N
ATOM   1615  CA  ALA 6 210       6.748  10.188 -13.487  0.00  0.00      C1   C
ATOM   1616  C   ALA 6 210       5.548  11.152 -13.734  0.00  0.00      C1   C
ATOM   1617  O   ALA 6 210       4.598  10.721 -14.429  0.00  0.00      C1   O
ATOM   1618  CB  ALA 6 210       6.483   9.349 -12.186  0.00  0.00      C1   C
ATOM   1619  N   ALA 6 211       5.649  12.423 -13.313  0.00  0.00      C1   N
ATOM   1620  CA  ALA 6 211       4.662  13.389 -13.633  0.00  0.00      C1   C
ATOM   1621  C   ALA 6 211       4.565  13.639 -15.175  0.00  0.00      C1   C
ATOM   1622  O   ALA 6 211       3.497  13.592 -15.730  0.00  0.00      C1   O
ATOM   1623  CB  ALA 6 211       4.863  14.600 -12.679  0.00  0.00      C1   C
ATOM   1624  N   VAL 6 212       5.658  13.874 -15.865  0.00  0.00      C1   N
ATOM   1625  CA  VAL 6 212       5.966  13.864 -17.287  0.00  0.00      C1   C
ATOM   1626  C   VAL 6 212       5.303  12.655 -17.971  0.00  0.00      C1   C
ATOM   1627  O   VAL 6 212       4.363  12.861 -18.789  0.00  0.00      C1   O
ATOM   1628  CB  VAL 6 212       7.406  13.973 -17.641  0.00  0.00      C1   C
ATOM   1629  CG1 VAL 6 212       7.906  13.454 -19.014  0.00  0.00      C1   C
ATOM   1630  CG2 VAL 6 212       7.864  15.382 -17.498  0.00  0.00      C1   C
ATOM   1631  N   ILE 6 213       5.621  11.402 -17.565  0.00  0.00      C1   N
ATOM   1632  CA  ILE 6 213       4.899  10.169 -17.937  0.00  0.00      C1   C
ATOM   1633  C   ILE 6 213       3.313  10.304 -17.796  0.00  0.00      C1   C
ATOM   1634  O   ILE 6 213       2.605   9.725 -18.609  0.00  0.00      C1   O
ATOM   1635  CB  ILE 6 213       5.592   9.004 -17.143  0.00  0.00      C1   C
ATOM   1636  CG1 ILE 6 213       6.880   8.625 -17.955  0.00  0.00      C1   C
ATOM   1637  CG2 ILE 6 213       4.654   7.755 -16.998  0.00  0.00      C1   C
ATOM   1638  CD1 ILE 6 213       7.990   7.836 -17.175  0.00  0.00      C1   C
ATOM   1639  N   ASN 6 214       2.795  10.950 -16.807  0.00  0.00      C1   N
ATOM   1640  CA  ASN 6 214       1.368  11.069 -16.597  0.00  0.00      C1   C
ATOM   1641  C   ASN 6 214       0.708  12.344 -17.220  0.00  0.00      C1   C
ATOM   1642  O   ASN 6 214      -0.271  12.927 -16.780  0.00  0.00      C1   O
ATOM   1643  CB  ASN 6 214       1.097  10.859 -15.098  0.00  0.00      C1   C
ATOM   1644  CG  ASN 6 214       1.491   9.547 -14.573  0.00  0.00      C1   C
ATOM   1645  OD1 ASN 6 214       1.440   8.540 -15.254  0.00  0.00      C1   O
ATOM   1646  ND2 ASN 6 214       1.873   9.419 -13.307  0.00  0.00      C1   N
ATOM   1647  N   GLY 6 215       1.346  12.850 -18.346  0.00  0.00      C1   N
ATOM   1648  CA  GLY 6 215       0.932  13.942 -19.209  0.00  0.00      C1   C
ATOM   1649  C   GLY 6 215       1.252  15.427 -18.787  0.00  0.00      C1   C
ATOM   1650  O   GLY 6 215       0.991  16.226 -19.634  0.00  0.00      C1   O
ATOM   1651  N   ASP 6 216       1.708  15.628 -17.581  0.00  0.00      C1   N
ATOM   1652  CA  ASP 6 216       2.146  16.881 -17.106  0.00  0.00      C1   C
ATOM   1653  C   ASP 6 216       3.441  17.520 -17.767  0.00  0.00      C1   C
ATOM   1654  O   ASP 6 216       4.374  16.758 -18.064  0.00  0.00      C1   O
ATOM   1655  CB  ASP 6 216       2.203  16.849 -15.568  0.00  0.00      C1   C
ATOM   1656  CG  ASP 6 216       0.969  16.396 -14.808  0.00  0.00      C1   C
ATOM   1657  OD1 ASP 6 216      -0.234  16.445 -15.299  0.00  0.00      C1   O
ATOM   1658  OD2 ASP 6 216       1.091  15.969 -13.655  0.00  0.00      C1   O
ATOM   1659  N   ARG 6 217       3.483  18.836 -17.841  0.00  0.00      C1   N
ATOM   1660  CA  ARG 6 217       4.583  19.595 -18.528  0.00  0.00      C1   C
ATOM   1661  C   ARG 6 217       4.923  20.928 -17.823  0.00  0.00      C1   C
ATOM   1662  O   ARG 6 217       6.002  21.437 -18.106  0.00  0.00      C1   O
ATOM   1663  CB  ARG 6 217       4.036  19.946 -19.981  0.00  0.00      C1   C
ATOM   1664  CG  ARG 6 217       4.397  18.845 -20.972  0.00  0.00      C1   C
ATOM   1665  CD  ARG 6 217       3.193  18.054 -21.424  0.00  0.00      C1   C
ATOM   1666  NE  ARG 6 217       3.497  16.878 -22.259  0.00  0.00      C1   N
ATOM   1667  CZ  ARG 6 217       3.822  15.655 -21.874  0.00  0.00      C1   C
ATOM   1668  NH1 ARG 6 217       3.665  14.760 -22.769  0.00  0.00      C1   N
ATOM   1669  NH2 ARG 6 217       4.191  15.361 -20.651  0.00  0.00      C1   N
ATOM   1670  N   TRP 6 218       4.030  21.642 -17.135  0.00  0.00      C1   N
ATOM   1671  CA  TRP 6 218       4.160  23.024 -16.683  0.00  0.00      C1   C
ATOM   1672  C   TRP 6 218       5.484  23.391 -16.045  0.00  0.00      C1   C
ATOM   1673  O   TRP 6 218       5.848  24.584 -16.313  0.00  0.00      C1   O
ATOM   1674  CB  TRP 6 218       3.042  23.404 -15.791  0.00  0.00      C1   C
ATOM   1675  CG  TRP 6 218       3.043  22.824 -14.501  0.00  0.00      C1   C
ATOM   1676  CD1 TRP 6 218       2.267  21.802 -14.087  0.00  0.00      C1   C
ATOM   1677  CD2 TRP 6 218       3.826  23.217 -13.268  0.00  0.00      C1   C
ATOM   1678  NE1 TRP 6 218       2.481  21.556 -12.755  0.00  0.00      C1   N
ATOM   1679  CE2 TRP 6 218       3.331  22.425 -12.176  0.00  0.00      C1   C
ATOM   1680  CE3 TRP 6 218       4.812  24.226 -13.032  0.00  0.00      C1   C
ATOM   1681  CZ2 TRP 6 218       3.760  22.713 -10.845  0.00  0.00      C1   C
ATOM   1682  CZ3 TRP 6 218       5.364  24.386 -11.724  0.00  0.00      C1   C
ATOM   1683  CH2 TRP 6 218       4.818  23.656 -10.598  0.00  0.00      C1   C
ATOM   1684  N   PHE 6 219       6.172  22.584 -15.325  0.00  0.00      C1   N
ATOM   1685  CA  PHE 6 219       7.421  22.753 -14.592  0.00  0.00      C1   C
ATOM   1686  C   PHE 6 219       8.716  22.724 -15.343  0.00  0.00      C1   C
ATOM   1687  O   PHE 6 219       9.781  23.064 -14.837  0.00  0.00      C1   O
ATOM   1688  CB  PHE 6 219       7.468  21.794 -13.326  0.00  0.00      C1   C
ATOM   1689  CG  PHE 6 219       7.194  20.312 -13.709  0.00  0.00      C1   C
ATOM   1690  CD1 PHE 6 219       8.061  19.491 -14.517  0.00  0.00      C1   C
ATOM   1691  CD2 PHE 6 219       6.048  19.701 -13.204  0.00  0.00      C1   C
ATOM   1692  CE1 PHE 6 219       7.735  18.127 -14.805  0.00  0.00      C1   C
ATOM   1693  CE2 PHE 6 219       5.802  18.317 -13.353  0.00  0.00      C1   C
ATOM   1694  CZ  PHE 6 219       6.681  17.571 -14.152  0.00  0.00      C1   C
ATOM   1695  N   LEU 6 220       8.583  22.366 -16.626  0.00  0.00      C1   N
ATOM   1696  CA  LEU 6 220       9.659  22.143 -17.622  0.00  0.00      C1   C
ATOM   1697  C   LEU 6 220      10.412  23.440 -17.924  0.00  0.00      C1   C
ATOM   1698  O   LEU 6 220       9.986  24.378 -18.656  0.00  0.00      C1   O
ATOM   1699  CB  LEU 6 220       9.138  21.561 -18.958  0.00  0.00      C1   C
ATOM   1700  CG  LEU 6 220       8.693  20.102 -18.774  0.00  0.00      C1   C
ATOM   1701  CD1 LEU 6 220       8.014  19.478 -19.940  0.00  0.00      C1   C
ATOM   1702  CD2 LEU 6 220       9.910  19.170 -18.511  0.00  0.00      C1   C
ATOM   1703  N   ASN 6 221      11.599  23.461 -17.424  0.00  0.00      C1   N
ATOM   1704  CA  ASN 6 221      12.505  24.526 -17.518  0.00  0.00      C1   C
ATOM   1705  C   ASN 6 221      13.521  24.372 -18.643  0.00  0.00      C1   C
ATOM   1706  O   ASN 6 221      14.360  23.513 -18.589  0.00  0.00      C1   O
ATOM   1707  CB  ASN 6 221      13.077  24.818 -16.115  0.00  0.00      C1   C
ATOM   1708  CG  ASN 6 221      13.870  26.117 -16.062  0.00  0.00      C1   C
ATOM   1709  OD1 ASN 6 221      14.821  26.344 -16.761  0.00  0.00      C1   O
ATOM   1710  ND2 ASN 6 221      13.405  27.099 -15.295  0.00  0.00      C1   N
ATOM   1711  N   ARG 6 222      13.460  25.312 -19.563  0.00  0.00      C1   N
ATOM   1712  CA  ARG 6 222      14.291  25.219 -20.744  0.00  0.00      C1   C
ATOM   1713  C   ARG 6 222      15.679  25.964 -20.676  0.00  0.00      C1   C
ATOM   1714  O   ARG 6 222      16.599  25.588 -21.472  0.00  0.00      C1   O
ATOM   1715  CB  ARG 6 222      13.466  25.512 -21.997  0.00  0.00      C1   C
ATOM   1716  CG  ARG 6 222      12.172  24.900 -22.315  0.00  0.00      C1   C
ATOM   1717  CD  ARG 6 222      12.208  23.327 -22.289  0.00  0.00      C1   C
ATOM   1718  NE  ARG 6 222      10.955  22.701 -22.648  0.00  0.00      C1   N
ATOM   1719  CZ  ARG 6 222      10.874  21.430 -22.982  0.00  0.00      C1   C
ATOM   1720  NH1 ARG 6 222      11.894  20.543 -23.000  0.00  0.00      C1   N
ATOM   1721  NH2 ARG 6 222       9.705  21.046 -23.485  0.00  0.00      C1   N
ATOM   1722  N   PHE 6 223      15.930  26.649 -19.516  0.00  0.00      C1   N
ATOM   1723  CA  PHE 6 223      17.165  27.344 -19.248  0.00  0.00      C1   C
ATOM   1724  C   PHE 6 223      18.295  26.405 -18.765  0.00  0.00      C1   C
ATOM   1725  O   PHE 6 223      18.027  25.575 -17.885  0.00  0.00      C1   O
ATOM   1726  CB  PHE 6 223      16.857  28.663 -18.373  0.00  0.00      C1   C
ATOM   1727  CG  PHE 6 223      16.063  29.801 -19.079  0.00  0.00      C1   C
ATOM   1728  CD1 PHE 6 223      14.668  29.887 -18.989  0.00  0.00      C1   C
ATOM   1729  CD2 PHE 6 223      16.734  30.848 -19.751  0.00  0.00      C1   C
ATOM   1730  CE1 PHE 6 223      13.901  30.946 -19.509  0.00  0.00      C1   C
ATOM   1731  CE2 PHE 6 223      16.007  31.966 -20.264  0.00  0.00      C1   C
ATOM   1732  CZ  PHE 6 223      14.583  32.039 -20.087  0.00  0.00      C1   C
ATOM   1733  N   THR 6 224      19.525  26.615 -19.189  0.00  0.00      C1   N
ATOM   1734  CA  THR 6 224      20.663  25.765 -18.769  0.00  0.00      C1   C
ATOM   1735  C   THR 6 224      21.191  25.989 -17.334  0.00  0.00      C1   C
ATOM   1736  O   THR 6 224      21.441  27.137 -16.871  0.00  0.00      C1   O
ATOM   1737  CB  THR 6 224      21.825  25.674 -19.857  0.00  0.00      C1   C
ATOM   1738  OG1 THR 6 224      22.475  26.892 -19.861  0.00  0.00      C1   O
ATOM   1739  CG2 THR 6 224      21.296  25.543 -21.236  0.00  0.00      C1   C
ATOM   1740  N   THR 6 225      21.508  24.878 -16.649  0.00  0.00      C1   N
ATOM   1741  CA  THR 6 225      22.145  24.927 -15.369  0.00  0.00      C1   C
ATOM   1742  C   THR 6 225      23.549  24.192 -15.473  0.00  0.00      C1   C
ATOM   1743  O   THR 6 225      23.901  23.561 -16.431  0.00  0.00      C1   O
ATOM   1744  CB  THR 6 225      21.210  24.369 -14.276  0.00  0.00      C1   C
ATOM   1745  OG1 THR 6 225      21.650  24.577 -12.967  0.00  0.00      C1   O
ATOM   1746  CG2 THR 6 225      20.881  22.846 -14.458  0.00  0.00      C1   C
ATOM   1747  N   THR 6 226      24.280  24.248 -14.354  0.00  0.00      C1   N
ATOM   1748  CA  THR 6 226      25.363  23.229 -14.142  0.00  0.00      C1   C
ATOM   1749  C   THR 6 226      25.136  22.389 -12.944  0.00  0.00      C1   C
ATOM   1750  O   THR 6 226      24.216  22.683 -12.166  0.00  0.00      C1   O
ATOM   1751  CB  THR 6 226      26.772  23.953 -14.083  0.00  0.00      C1   C
ATOM   1752  OG1 THR 6 226      26.907  24.638 -12.832  0.00  0.00      C1   O
ATOM   1753  CG2 THR 6 226      27.148  24.864 -15.156  0.00  0.00      C1   C
ATOM   1754  N   LEU 6 227      25.842  21.218 -12.791  0.00  0.00      C1   N
ATOM   1755  CA  LEU 6 227      25.726  20.282 -11.717  0.00  0.00      C1   C
ATOM   1756  C   LEU 6 227      26.067  20.872 -10.298  0.00  0.00      C1   C
ATOM   1757  O   LEU 6 227      25.213  20.814  -9.389  0.00  0.00      C1   O
ATOM   1758  CB  LEU 6 227      26.513  18.959 -12.061  0.00  0.00      C1   C
ATOM   1759  CG  LEU 6 227      26.044  17.793 -11.189  0.00  0.00      C1   C
ATOM   1760  CD1 LEU 6 227      24.634  17.410 -11.614  0.00  0.00      C1   C
ATOM   1761  CD2 LEU 6 227      27.018  16.633 -11.565  0.00  0.00      C1   C
ATOM   1762  N   ASN 6 228      27.185  21.522 -10.219  0.00  0.00      C1   N
ATOM   1763  CA  ASN 6 228      27.641  22.343  -9.146  0.00  0.00      C1   C
ATOM   1764  C   ASN 6 228      26.681  23.575  -8.857  0.00  0.00      C1   C
ATOM   1765  O   ASN 6 228      26.320  23.733  -7.671  0.00  0.00      C1   O
ATOM   1766  CB  ASN 6 228      29.147  22.941  -9.313  0.00  0.00      C1   C
ATOM   1767  CG  ASN 6 228      29.519  23.849  -8.092  0.00  0.00      C1   C
ATOM   1768  ND2 ASN 6 228      29.994  23.259  -7.068  0.00  0.00      C1   N
ATOM   1769  OD1 ASN 6 228      29.434  25.062  -8.138  0.00  0.00      C1   O
ATOM   1770  N   ASP 6 229      26.132  24.289  -9.900  0.00  0.00      C1   N
ATOM   1771  CA  ASP 6 229      25.047  25.268  -9.704  0.00  0.00      C1   C
ATOM   1772  C   ASP 6 229      23.807  24.786  -8.982  0.00  0.00      C1   C
ATOM   1773  O   ASP 6 229      23.503  25.260  -7.917  0.00  0.00      C1   O
ATOM   1774  CB  ASP 6 229      24.656  26.102 -10.970  0.00  0.00      C1   C
ATOM   1775  CG  ASP 6 229      25.665  26.897 -11.749  0.00  0.00      C1   C
ATOM   1776  OD1 ASP 6 229      26.744  27.254 -11.204  0.00  0.00      C1   O
ATOM   1777  OD2 ASP 6 229      25.539  27.360 -12.906  0.00  0.00      C1   O
ATOM   1778  N   PHE 6 230      23.350  23.661  -9.432  0.00  0.00      C1   N
ATOM   1779  CA  PHE 6 230      22.316  22.983  -8.670  0.00  0.00      C1   C
ATOM   1780  C   PHE 6 230      22.733  22.482  -7.280  0.00  0.00      C1   C
ATOM   1781  O   PHE 6 230      21.955  22.711  -6.352  0.00  0.00      C1   O
ATOM   1782  CB  PHE 6 230      21.778  21.797  -9.506  0.00  0.00      C1   C
ATOM   1783  CG  PHE 6 230      20.535  21.035  -9.031  0.00  0.00      C1   C
ATOM   1784  CD1 PHE 6 230      19.536  21.752  -8.306  0.00  0.00      C1   C
ATOM   1785  CD2 PHE 6 230      20.350  19.688  -9.325  0.00  0.00      C1   C
ATOM   1786  CE1 PHE 6 230      18.363  21.103  -7.887  0.00  0.00      C1   C
ATOM   1787  CE2 PHE 6 230      19.128  19.047  -8.983  0.00  0.00      C1   C
ATOM   1788  CZ  PHE 6 230      18.118  19.730  -8.306  0.00  0.00      C1   C
ATOM   1789  N   ASN 6 231      23.807  21.742  -7.077  0.00  0.00      C1   N
ATOM   1790  CA  ASN 6 231      24.371  21.263  -5.813  0.00  0.00      C1   C
ATOM   1791  C   ASN 6 231      24.509  22.282  -4.681  0.00  0.00      C1   C
ATOM   1792  O   ASN 6 231      24.042  21.939  -3.595  0.00  0.00      C1   O
ATOM   1793  CB  ASN 6 231      25.764  20.521  -6.074  0.00  0.00      C1   C
ATOM   1794  CG  ASN 6 231      25.663  19.278  -6.812  0.00  0.00      C1   C
ATOM   1795  OD1 ASN 6 231      24.527  18.800  -6.845  0.00  0.00      C1   O
ATOM   1796  ND2 ASN 6 231      26.760  18.711  -7.374  0.00  0.00      C1   N
ATOM   1797  N   LEU 6 232      25.126  23.495  -4.907  0.00  0.00      C1   N
ATOM   1798  CA  LEU 6 232      25.056  24.682  -4.064  0.00  0.00      C1   C
ATOM   1799  C   LEU 6 232      23.605  24.941  -3.554  0.00  0.00      C1   C
ATOM   1800  O   LEU 6 232      23.430  24.966  -2.367  0.00  0.00      C1   O
ATOM   1801  CB  LEU 6 232      25.650  25.865  -4.829  0.00  0.00      C1   C
ATOM   1802  CG  LEU 6 232      27.216  25.893  -4.919  0.00  0.00      C1   C
ATOM   1803  CD1 LEU 6 232      27.655  27.190  -5.578  0.00  0.00      C1   C
ATOM   1804  CD2 LEU 6 232      27.909  25.862  -3.603  0.00  0.00      C1   C
ATOM   1805  N   VAL 6 233      22.663  25.249  -4.482  0.00  0.00      C1   N
ATOM   1806  CA  VAL 6 233      21.275  25.433  -4.279  0.00  0.00      C1   C
ATOM   1807  C   VAL 6 233      20.625  24.298  -3.397  0.00  0.00      C1   C
ATOM   1808  O   VAL 6 233      20.043  24.614  -2.390  0.00  0.00      C1   O
ATOM   1809  CB  VAL 6 233      20.464  25.701  -5.655  0.00  0.00      C1   C
ATOM   1810  CG1 VAL 6 233      18.945  25.912  -5.462  0.00  0.00      C1   C
ATOM   1811  CG2 VAL 6 233      20.971  26.963  -6.278  0.00  0.00      C1   C
ATOM   1812  N   ALA 6 234      20.783  23.038  -3.826  0.00  0.00      C1   N
ATOM   1813  CA  ALA 6 234      20.357  21.839  -3.102  0.00  0.00      C1   C
ATOM   1814  C   ALA 6 234      20.808  21.824  -1.665  0.00  0.00      C1   C
ATOM   1815  O   ALA 6 234      19.935  21.743  -0.746  0.00  0.00      C1   O
ATOM   1816  CB  ALA 6 234      20.668  20.500  -3.829  0.00  0.00      C1   C
ATOM   1817  N   MET 6 235      22.155  21.882  -1.415  0.00  0.00      C1   N
ATOM   1818  CA  MET 6 235      22.645  21.880  -0.027  0.00  0.00      C1   C
ATOM   1819  C   MET 6 235      22.002  22.979   0.923  0.00  0.00      C1   C
ATOM   1820  O   MET 6 235      21.573  22.842   2.013  0.00  0.00      C1   O
ATOM   1821  CB  MET 6 235      24.154  21.901  -0.086  0.00  0.00      C1   C
ATOM   1822  CG  MET 6 235      24.938  20.668  -0.494  0.00  0.00      C1   C
ATOM   1823  SD  MET 6 235      26.750  20.807  -0.511  0.00  0.00      C1   S
ATOM   1824  CE  MET 6 235      26.837  21.552  -2.135  0.00  0.00      C1   C
ATOM   1825  N   LYS 6 236      21.878  24.219   0.376  0.00  0.00      C1   N
ATOM   1826  CA  LYS 6 236      21.269  25.329   1.124  0.00  0.00      C1   C
ATOM   1827  C   LYS 6 236      19.769  25.188   1.262  0.00  0.00      C1   C
ATOM   1828  O   LYS 6 236      19.366  25.707   2.325  0.00  0.00      C1   O
ATOM   1829  CB  LYS 6 236      21.775  26.645   0.481  0.00  0.00      C1   C
ATOM   1830  CG  LYS 6 236      21.877  27.858   1.402  0.00  0.00      C1   C
ATOM   1831  CD  LYS 6 236      22.644  29.102   0.870  0.00  0.00      C1   C
ATOM   1832  CE  LYS 6 236      22.763  30.098   2.001  0.00  0.00      C1   C
ATOM   1833  NZ  LYS 6 236      23.579  31.294   1.581  0.00  0.00      C1   N
ATOM   1834  N   TYR 6 237      18.968  24.484   0.412  0.00  0.00      C1   N
ATOM   1835  CA  TYR 6 237      17.636  24.069   0.723  0.00  0.00      C1   C
ATOM   1836  C   TYR 6 237      17.397  22.636   1.463  0.00  0.00      C1   C
ATOM   1837  O   TYR 6 237      16.288  22.131   1.387  0.00  0.00      C1   O
ATOM   1838  CB  TYR 6 237      16.921  24.263  -0.620  0.00  0.00      C1   C
ATOM   1839  CG  TYR 6 237      16.553  25.700  -0.984  0.00  0.00      C1   C
ATOM   1840  CD1 TYR 6 237      17.223  26.367  -1.955  0.00  0.00      C1   C
ATOM   1841  CD2 TYR 6 237      15.587  26.352  -0.193  0.00  0.00      C1   C
ATOM   1842  CE1 TYR 6 237      16.935  27.665  -2.297  0.00  0.00      C1   C
ATOM   1843  CE2 TYR 6 237      15.320  27.650  -0.589  0.00  0.00      C1   C
ATOM   1844  CZ  TYR 6 237      15.963  28.382  -1.613  0.00  0.00      C1   C
ATOM   1845  OH  TYR 6 237      15.658  29.647  -1.952  0.00  0.00      C1   O
ATOM   1846  N   ASN 6 238      18.392  22.055   2.060  0.00  0.00      C1   N
ATOM   1847  CA  ASN 6 238      18.591  20.762   2.679  0.00  0.00      C1   C
ATOM   1848  C   ASN 6 238      18.205  19.519   1.732  0.00  0.00      C1   C
ATOM   1849  O   ASN 6 238      17.688  18.496   2.215  0.00  0.00      C1   O
ATOM   1850  CB  ASN 6 238      17.859  20.852   4.015  0.00  0.00      C1   C
ATOM   1851  CG  ASN 6 238      18.605  21.726   5.009  0.00  0.00      C1   C
ATOM   1852  ND2 ASN 6 238      17.973  21.919   6.173  0.00  0.00      C1   N
ATOM   1853  OD1 ASN 6 238      19.613  22.333   4.752  0.00  0.00      C1   O
ATOM   1854  N   TYR 6 239      18.570  19.637   0.476  0.00  0.00      C1   N
ATOM   1855  CA  TYR 6 239      18.594  18.454  -0.454  0.00  0.00      C1   C
ATOM   1856  C   TYR 6 239      20.024  17.977  -0.784  0.00  0.00      C1   C
ATOM   1857  O   TYR 6 239      20.999  18.691  -0.670  0.00  0.00      C1   O
ATOM   1858  CB  TYR 6 239      17.932  18.792  -1.804  0.00  0.00      C1   C
ATOM   1859  CG  TYR 6 239      16.456  18.868  -1.924  0.00  0.00      C1   C
ATOM   1860  CD1 TYR 6 239      15.613  19.506  -1.006  0.00  0.00      C1   C
ATOM   1861  CD2 TYR 6 239      15.854  18.396  -3.112  0.00  0.00      C1   C
ATOM   1862  CE1 TYR 6 239      14.225  19.575  -1.161  0.00  0.00      C1   C
ATOM   1863  CE2 TYR 6 239      14.477  18.487  -3.313  0.00  0.00      C1   C
ATOM   1864  CZ  TYR 6 239      13.671  19.106  -2.344  0.00  0.00      C1   C
ATOM   1865  OH  TYR 6 239      12.346  19.178  -2.476  0.00  0.00      C1   O
ATOM   1866  N   GLU 6 240      20.166  16.710  -1.087  0.00  0.00      C1   N
ATOM   1867  CA  GLU 6 240      21.507  16.058  -1.243  0.00  0.00      C1   C
ATOM   1868  C   GLU 6 240      22.089  16.361  -2.647  0.00  0.00      C1   C
ATOM   1869  O   GLU 6 240      21.357  16.187  -3.644  0.00  0.00      C1   O
ATOM   1870  CB  GLU 6 240      21.477  14.523  -0.969  0.00  0.00      C1   C
ATOM   1871  CG  GLU 6 240      21.225  14.252   0.544  0.00  0.00      C1   C
ATOM   1872  CD  GLU 6 240      21.994  13.048   1.139  0.00  0.00      C1   C
ATOM   1873  OE1 GLU 6 240      22.327  12.137   0.338  0.00  0.00      C1   O
ATOM   1874  OE2 GLU 6 240      22.058  13.037   2.370  0.00  0.00      C1   O
ATOM   1875  N   PRO 6 241      23.317  16.822  -2.751  0.00  0.00      C1   N
ATOM   1876  CA  PRO 6 241      23.969  17.120  -4.023  0.00  0.00      C1   C
ATOM   1877  C   PRO 6 241      24.291  15.910  -4.964  0.00  0.00      C1   C
ATOM   1878  O   PRO 6 241      24.695  14.826  -4.409  0.00  0.00      C1   O
ATOM   1879  CB  PRO 6 241      25.227  17.910  -3.558  0.00  0.00      C1   C
ATOM   1880  CG  PRO 6 241      25.637  17.387  -2.189  0.00  0.00      C1   C
ATOM   1881  CD  PRO 6 241      24.214  16.997  -1.668  0.00  0.00      C1   C
ATOM   1882  N   LEU 6 242      24.106  16.052  -6.273  0.00  0.00      C1   N
ATOM   1883  CA  LEU 6 242      24.310  15.109  -7.355  0.00  0.00      C1   C
ATOM   1884  C   LEU 6 242      25.743  14.954  -7.684  0.00  0.00      C1   C
ATOM   1885  O   LEU 6 242      26.491  15.920  -7.615  0.00  0.00      C1   O
ATOM   1886  CB  LEU 6 242      23.445  15.460  -8.585  0.00  0.00      C1   C
ATOM   1887  CG  LEU 6 242      21.929  15.363  -8.335  0.00  0.00      C1   C
ATOM   1888  CD1 LEU 6 242      21.073  16.041  -9.473  0.00  0.00      C1   C
ATOM   1889  CD2 LEU 6 242      21.318  14.019  -8.167  0.00  0.00      C1   C
ATOM   1890  N   THR 6 243      26.096  13.676  -7.912  0.00  0.00      C1   N
ATOM   1891  CA  THR 6 243      27.419  13.383  -8.468  0.00  0.00      C1   C
ATOM   1892  C   THR 6 243      27.320  13.071  -9.995  0.00  0.00      C1   C
ATOM   1893  O   THR 6 243      26.237  12.895 -10.629  0.00  0.00      C1   O
ATOM   1894  CB  THR 6 243      28.045  12.230  -7.648  0.00  0.00      C1   C
ATOM   1895  OG1 THR 6 243      27.351  11.044  -7.882  0.00  0.00      C1   O
ATOM   1896  CG2 THR 6 243      28.141  12.433  -6.113  0.00  0.00      C1   C
ATOM   1897  N   GLN 6 244      28.521  12.952 -10.636  0.00  0.00      C1   N
ATOM   1898  CA  GLN 6 244      28.610  12.257 -11.934  0.00  0.00      C1   C
ATOM   1899  C   GLN 6 244      27.939  10.883 -12.039  0.00  0.00      C1   C
ATOM   1900  O   GLN 6 244      27.456  10.470 -13.125  0.00  0.00      C1   O
ATOM   1901  CB  GLN 6 244      30.095  12.263 -12.350  0.00  0.00      C1   C
ATOM   1902  CG  GLN 6 244      30.374  11.435 -13.658  0.00  0.00      C1   C
ATOM   1903  CD  GLN 6 244      31.879  11.482 -13.920  0.00  0.00      C1   C
ATOM   1904  OE1 GLN 6 244      32.650  12.057 -13.241  0.00  0.00      C1   O
ATOM   1905  NE2 GLN 6 244      32.346  10.738 -14.934  0.00  0.00      C1   N
ATOM   1906  N   ASP 6 245      27.819  10.125 -10.933  0.00  0.00      C1   N
ATOM   1907  CA  ASP 6 245      27.297   8.788 -10.649  0.00  0.00      C1   C
ATOM   1908  C   ASP 6 245      25.711   8.979 -10.573  0.00  0.00      C1   C
ATOM   1909  O   ASP 6 245      24.994   8.214 -11.239  0.00  0.00      C1   O
ATOM   1910  CB  ASP 6 245      27.983   8.113  -9.457  0.00  0.00      C1   C
ATOM   1911  CG  ASP 6 245      29.454   8.111  -9.389  0.00  0.00      C1   C
ATOM   1912  OD1 ASP 6 245      30.160   8.249 -10.418  0.00  0.00      C1   O
ATOM   1913  OD2 ASP 6 245      29.987   7.885  -8.255  0.00  0.00      C1   O
ATOM   1914  N   HIS 6 246      25.262   9.903  -9.750  0.00  0.00      C1   N
ATOM   1915  CA  HIS 6 246      23.775  10.218  -9.780  0.00  0.00      C1   C
ATOM   1916  C   HIS 6 246      23.193  10.604 -11.117  0.00  0.00      C1   C
ATOM   1917  O   HIS 6 246      22.127  10.148 -11.435  0.00  0.00      C1   O
ATOM   1918  CB  HIS 6 246      23.344  11.321  -8.884  0.00  0.00      C1   C
ATOM   1919  CG  HIS 6 246      23.648  11.092  -7.415  0.00  0.00      C1   C
ATOM   1920  ND1 HIS 6 246      24.403  11.924  -6.533  0.00  0.00      C1   N
ATOM   1921  CD2 HIS 6 246      23.083  10.131  -6.668  0.00  0.00      C1   C
ATOM   1922  CE1 HIS 6 246      24.216  11.418  -5.313  0.00  0.00      C1   C
ATOM   1923  NE2 HIS 6 246      23.403  10.320  -5.348  0.00  0.00      C1   N
ATOM   1924  N   VAL 6 247      23.907  11.377 -11.976  0.00  0.00      C1   N
ATOM   1925  CA  VAL 6 247      23.466  11.718 -13.395  0.00  0.00      C1   C
ATOM   1926  C   VAL 6 247      23.380  10.402 -14.217  0.00  0.00      C1   C
ATOM   1927  O   VAL 6 247      22.303  10.107 -14.764  0.00  0.00      C1   O
ATOM   1928  CB  VAL 6 247      24.380  12.770 -13.963  0.00  0.00      C1   C
ATOM   1929  CG1 VAL 6 247      24.097  12.945 -15.410  0.00  0.00      C1   C
ATOM   1930  CG2 VAL 6 247      24.181  14.131 -13.261  0.00  0.00      C1   C
ATOM   1931  N   ASP 6 248      24.365   9.492 -14.182  0.00  0.00      C1   N
ATOM   1932  CA  ASP 6 248      24.214   8.095 -14.679  0.00  0.00      C1   C
ATOM   1933  C   ASP 6 248      23.138   7.228 -14.015  0.00  0.00      C1   C
ATOM   1934  O   ASP 6 248      22.544   6.495 -14.750  0.00  0.00      C1   O
ATOM   1935  CB  ASP 6 248      25.501   7.364 -14.728  0.00  0.00      C1   C
ATOM   1936  CG  ASP 6 248      25.724   6.473 -15.953  0.00  0.00      C1   C
ATOM   1937  OD1 ASP 6 248      24.997   6.478 -16.986  0.00  0.00      C1   O
ATOM   1938  OD2 ASP 6 248      26.715   5.732 -15.969  0.00  0.00      C1   O
ATOM   1939  N   ILE 6 249      22.826   7.255 -12.698  0.00  0.00      C1   N
ATOM   1940  CA  ILE 6 249      21.646   6.606 -12.101  0.00  0.00      C1   C
ATOM   1941  C   ILE 6 249      20.310   7.065 -12.758  0.00  0.00      C1   C
ATOM   1942  O   ILE 6 249      19.403   6.253 -12.901  0.00  0.00      C1   O
ATOM   1943  CB  ILE 6 249      21.644   6.715 -10.511  0.00  0.00      C1   C
ATOM   1944  CG1 ILE 6 249      22.099   5.492  -9.696  0.00  0.00      C1   C
ATOM   1945  CG2 ILE 6 249      20.256   7.054  -9.987  0.00  0.00      C1   C
ATOM   1946  CD1 ILE 6 249      23.480   5.023 -10.160  0.00  0.00      C1   C
ATOM   1947  N   LEU 6 250      20.199   8.351 -12.974  0.00  0.00      C1   N
ATOM   1948  CA  LEU 6 250      19.059   8.904 -13.676  0.00  0.00      C1   C
ATOM   1949  C   LEU 6 250      19.138   8.629 -15.213  0.00  0.00      C1   C
ATOM   1950  O   LEU 6 250      18.156   9.039 -15.863  0.00  0.00      C1   O
ATOM   1951  CB  LEU 6 250      18.945  10.366 -13.289  0.00  0.00      C1   C
ATOM   1952  CG  LEU 6 250      18.677  10.620 -11.784  0.00  0.00      C1   C
ATOM   1953  CD1 LEU 6 250      18.674  12.170 -11.470  0.00  0.00      C1   C
ATOM   1954  CD2 LEU 6 250      17.334   9.974 -11.479  0.00  0.00      C1   C
ATOM   1955  N   GLY 6 251      20.153   7.918 -15.694  0.00  0.00      C1   N
ATOM   1956  CA  GLY 6 251      20.277   7.527 -17.126  0.00  0.00      C1   C
ATOM   1957  C   GLY 6 251      19.109   6.613 -17.598  0.00  0.00      C1   C
ATOM   1958  O   GLY 6 251      18.447   7.020 -18.599  0.00  0.00      C1   O
ATOM   1959  N   PRO 6 252      18.750   5.504 -16.920  0.00  0.00      C1   N
ATOM   1960  CA  PRO 6 252      17.738   4.664 -17.526  0.00  0.00      C1   C
ATOM   1961  C   PRO 6 252      16.340   5.300 -17.596  0.00  0.00      C1   C
ATOM   1962  O   PRO 6 252      15.877   5.290 -18.741  0.00  0.00      C1   O
ATOM   1963  CB  PRO 6 252      17.793   3.343 -16.680  0.00  0.00      C1   C
ATOM   1964  CG  PRO 6 252      19.257   3.331 -16.194  0.00  0.00      C1   C
ATOM   1965  CD  PRO 6 252      19.536   4.765 -15.886  0.00  0.00      C1   C
ATOM   1966  N   LEU 6 253      15.775   5.960 -16.507  0.00  0.00      C1   N
ATOM   1967  CA  LEU 6 253      14.572   6.863 -16.551  0.00  0.00      C1   C
ATOM   1968  C   LEU 6 253      14.618   8.024 -17.597  0.00  0.00      C1   C
ATOM   1969  O   LEU 6 253      13.603   8.305 -18.257  0.00  0.00      C1   O
ATOM   1970  CB  LEU 6 253      14.223   7.307 -15.112  0.00  0.00      C1   C
ATOM   1971  CG  LEU 6 253      12.803   7.821 -14.898  0.00  0.00      C1   C
ATOM   1972  CD1 LEU 6 253      11.682   6.936 -15.596  0.00  0.00      C1   C
ATOM   1973  CD2 LEU 6 253      12.441   7.677 -13.472  0.00  0.00      C1   C
ATOM   1974  N   SER 6 254      15.787   8.568 -17.886  0.00  0.00      C1   N
ATOM   1975  CA  SER 6 254      15.955   9.658 -18.883  0.00  0.00      C1   C
ATOM   1976  C   SER 6 254      16.084   9.281 -20.275  0.00  0.00      C1   C
ATOM   1977  O   SER 6 254      15.645  10.036 -21.156  0.00  0.00      C1   O
ATOM   1978  CB  SER 6 254      16.997  10.775 -18.540  0.00  0.00      C1   C
ATOM   1979  OG  SER 6 254      18.314  10.246 -18.395  0.00  0.00      C1   O
ATOM   1980  N   ALA 6 255      16.599   8.091 -20.572  0.00  0.00      C1   N
ATOM   1981  CA  ALA 6 255      16.356   7.388 -21.796  0.00  0.00      C1   C
ATOM   1982  C   ALA 6 255      14.885   7.130 -22.093  0.00  0.00      C1   C
ATOM   1983  O   ALA 6 255      14.429   7.594 -23.121  0.00  0.00      C1   O
ATOM   1984  CB  ALA 6 255      17.245   6.164 -21.778  0.00  0.00      C1   C
ATOM   1985  N   GLN 6 256      14.175   6.434 -21.222  0.00  0.00      C1   N
ATOM   1986  CA  GLN 6 256      12.738   6.303 -21.284  0.00  0.00      C1   C
ATOM   1987  C   GLN 6 256      11.940   7.576 -21.610  0.00  0.00      C1   C
ATOM   1988  O   GLN 6 256      11.012   7.584 -22.390  0.00  0.00      C1   O
ATOM   1989  CB  GLN 6 256      12.187   5.626 -19.981  0.00  0.00      C1   C
ATOM   1990  CG  GLN 6 256      10.766   5.064 -20.001  0.00  0.00      C1   C
ATOM   1991  CD  GLN 6 256      10.589   4.020 -21.030  0.00  0.00      C1   C
ATOM   1992  OE1 GLN 6 256      11.538   3.309 -21.494  0.00  0.00      C1   O
ATOM   1993  NE2 GLN 6 256       9.406   3.657 -21.472  0.00  0.00      C1   N
ATOM   1994  N   THR 6 257      12.340   8.747 -21.074  0.00  0.00      C1   N
ATOM   1995  CA  THR 6 257      11.503   9.975 -21.064  0.00  0.00      C1   C
ATOM   1996  C   THR 6 257      11.823  10.925 -22.227  0.00  0.00      C1   C
ATOM   1997  O   THR 6 257      11.004  11.871 -22.456  0.00  0.00      C1   O
ATOM   1998  CB  THR 6 257      11.553  10.703 -19.716  0.00  0.00      C1   C
ATOM   1999  OG1 THR 6 257      12.901  10.758 -19.353  0.00  0.00      C1   O
ATOM   2000  CG2 THR 6 257      10.798  10.070 -18.561  0.00  0.00      C1   C
ATOM   2001  N   GLY 6 258      13.030  10.807 -22.824  0.00  0.00      C1   N
ATOM   2002  CA  GLY 6 258      13.457  11.771 -23.865  0.00  0.00      C1   C
ATOM   2003  C   GLY 6 258      13.993  13.107 -23.301  0.00  0.00      C1   C
ATOM   2004  O   GLY 6 258      14.410  13.911 -24.115  0.00  0.00      C1   O
ATOM   2005  N   ILE 6 259      13.978  13.308 -22.013  0.00  0.00      C1   N
ATOM   2006  CA  ILE 6 259      14.388  14.597 -21.459  0.00  0.00      C1   C
ATOM   2007  C   ILE 6 259      15.604  14.394 -20.588  0.00  0.00      C1   C
ATOM   2008  O   ILE 6 259      15.641  13.548 -19.675  0.00  0.00      C1   O
ATOM   2009  CB  ILE 6 259      13.198  15.274 -20.631  0.00  0.00      C1   C
ATOM   2010  CG1 ILE 6 259      11.913  15.404 -21.464  0.00  0.00      C1   C
ATOM   2011  CG2 ILE 6 259      13.650  16.639 -20.146  0.00  0.00      C1   C
ATOM   2012  CD1 ILE 6 259      10.722  15.743 -20.592  0.00  0.00      C1   C
ATOM   2013  N   ALA 6 260      16.616  15.227 -20.912  0.00  0.00      C1   N
ATOM   2014  CA  ALA 6 260      17.923  15.295 -20.283  0.00  0.00      C1   C
ATOM   2015  C   ALA 6 260      17.811  15.512 -18.741  0.00  0.00      C1   C
ATOM   2016  O   ALA 6 260      16.997  16.315 -18.224  0.00  0.00      C1   O
ATOM   2017  CB  ALA 6 260      18.711  16.389 -21.008  0.00  0.00      C1   C
ATOM   2018  N   VAL 6 261      18.742  14.848 -18.056  0.00  0.00      C1   N
ATOM   2019  CA  VAL 6 261      18.915  14.975 -16.597  0.00  0.00      C1   C
ATOM   2020  C   VAL 6 261      19.189  16.388 -16.088  0.00  0.00      C1   C
ATOM   2021  O   VAL 6 261      18.444  16.875 -15.229  0.00  0.00      C1   O
ATOM   2022  CB  VAL 6 261      19.962  14.056 -15.950  0.00  0.00      C1   C
ATOM   2023  CG1 VAL 6 261      20.058  14.247 -14.373  0.00  0.00      C1   C
ATOM   2024  CG2 VAL 6 261      19.547  12.573 -16.177  0.00  0.00      C1   C
ATOM   2025  N   LEU 6 262      20.083  17.182 -16.676  0.00  0.00      C1   N
ATOM   2026  CA  LEU 6 262      20.324  18.579 -16.300  0.00  0.00      C1   C
ATOM   2027  C   LEU 6 262      19.143  19.561 -16.740  0.00  0.00      C1   C
ATOM   2028  O   LEU 6 262      18.845  20.558 -16.062  0.00  0.00      C1   O
ATOM   2029  CB  LEU 6 262      21.689  19.017 -16.764  0.00  0.00      C1   C
ATOM   2030  CG  LEU 6 262      22.867  18.693 -15.854  0.00  0.00      C1   C
ATOM   2031  CD1 LEU 6 262      22.869  19.786 -14.742  0.00  0.00      C1   C
ATOM   2032  CD2 LEU 6 262      22.889  17.239 -15.184  0.00  0.00      C1   C
ATOM   2033  N   ASP 6 263      18.200  19.210 -17.665  0.00  0.00      C1   N
ATOM   2034  CA  ASP 6 263      16.825  19.682 -17.835  0.00  0.00      C1   C
ATOM   2035  C   ASP 6 263      15.825  19.362 -16.746  0.00  0.00      C1   C
ATOM   2036  O   ASP 6 263      15.055  20.225 -16.360  0.00  0.00      C1   O
ATOM   2037  CB  ASP 6 263      16.169  19.383 -19.175  0.00  0.00      C1   C
ATOM   2038  CG  ASP 6 263      16.934  19.466 -20.517  0.00  0.00      C1   C
ATOM   2039  OD1 ASP 6 263      18.059  20.007 -20.698  0.00  0.00      C1   O
ATOM   2040  OD2 ASP 6 263      16.364  19.209 -21.555  0.00  0.00      C1   O
ATOM   2041  N   MET 6 264      15.888  18.227 -16.163  0.00  0.00      C1   N
ATOM   2042  CA  MET 6 264      15.057  17.971 -14.974  0.00  0.00      C1   C
ATOM   2043  C   MET 6 264      15.579  18.664 -13.705  0.00  0.00      C1   C
ATOM   2044  O   MET 6 264      14.788  19.181 -12.885  0.00  0.00      C1   O
ATOM   2045  CB  MET 6 264      14.696  16.527 -14.690  0.00  0.00      C1   C
ATOM   2046  CG  MET 6 264      13.629  16.046 -15.686  0.00  0.00      C1   C
ATOM   2047  SD  MET 6 264      12.192  17.032 -15.735  0.00  0.00      C1   S
ATOM   2048  CE  MET 6 264      11.019  15.983 -16.530  0.00  0.00      C1   C
ATOM   2049  N   CYS 6 265      16.901  18.687 -13.525  0.00  0.00      C1   N
ATOM   2050  CA  CYS 6 265      17.673  19.433 -12.548  0.00  0.00      C1   C
ATOM   2051  C   CYS 6 265      17.317  20.925 -12.562  0.00  0.00      C1   C
ATOM   2052  O   CYS 6 265      17.040  21.596 -11.529  0.00  0.00      C1   O
ATOM   2053  CB  CYS 6 265      19.206  19.317 -12.722  0.00  0.00      C1   C
ATOM   2054  SG  CYS 6 265      19.695  17.628 -12.361  0.00  0.00      C1   S
ATOM   2055  N   ALA 6 266      17.266  21.559 -13.748  0.00  0.00      C1   N
ATOM   2056  CA  ALA 6 266      16.822  22.984 -13.907  0.00  0.00      C1   C
ATOM   2057  C   ALA 6 266      15.321  23.169 -13.468  0.00  0.00      C1   C
ATOM   2058  O   ALA 6 266      14.984  24.117 -12.801  0.00  0.00      C1   O
ATOM   2059  CB  ALA 6 266      17.060  23.376 -15.367  0.00  0.00      C1   C
ATOM   2060  N   SER 6 267      14.455  22.179 -13.917  0.00  0.00      C1   N
ATOM   2061  CA  SER 6 267      13.025  22.165 -13.615  0.00  0.00      C1   C
ATOM   2062  C   SER 6 267      12.780  22.075 -12.105  0.00  0.00      C1   C
ATOM   2063  O   SER 6 267      12.100  22.986 -11.637  0.00  0.00      C1   O
ATOM   2064  CB  SER 6 267      12.281  21.045 -14.296  0.00  0.00      C1   C
ATOM   2065  OG  SER 6 267      12.473  21.150 -15.754  0.00  0.00      C1   O
ATOM   2066  N   LEU 6 268      13.331  21.113 -11.329  0.00  0.00      C1   N
ATOM   2067  CA  LEU 6 268      13.340  21.062  -9.860  0.00  0.00      C1   C
ATOM   2068  C   LEU 6 268      14.097  22.216  -9.237  0.00  0.00      C1   C
ATOM   2069  O   LEU 6 268      13.643  22.708  -8.198  0.00  0.00      C1   O
ATOM   2070  CB  LEU 6 268      13.930  19.677  -9.484  0.00  0.00      C1   C
ATOM   2071  CG  LEU 6 268      13.833  19.367  -7.979  0.00  0.00      C1   C
ATOM   2072  CD1 LEU 6 268      12.571  19.777  -7.178  0.00  0.00      C1   C
ATOM   2073  CD2 LEU 6 268      13.992  17.893  -7.922  0.00  0.00      C1   C
ATOM   2074  N   LYS 6 269      15.175  22.722  -9.767  0.00  0.00      C1   N
ATOM   2075  CA  LYS 6 269      15.755  23.951  -9.199  0.00  0.00      C1   C
ATOM   2076  C   LYS 6 269      14.806  25.154  -9.260  0.00  0.00      C1   C
ATOM   2077  O   LYS 6 269      14.658  25.818  -8.259  0.00  0.00      C1   O
ATOM   2078  CB  LYS 6 269      17.198  24.218  -9.873  0.00  0.00      C1   C
ATOM   2079  CG  LYS 6 269      17.789  25.572  -9.346  0.00  0.00      C1   C
ATOM   2080  CD  LYS 6 269      19.203  25.628  -9.816  0.00  0.00      C1   C
ATOM   2081  CE  LYS 6 269      19.205  25.953 -11.374  0.00  0.00      C1   C
ATOM   2082  NZ  LYS 6 269      20.472  26.525 -11.726  0.00  0.00      C1   N
ATOM   2083  N   GLU 6 270      14.017  25.363 -10.264  0.00  0.00      C1   N
ATOM   2084  CA  GLU 6 270      12.929  26.367 -10.369  0.00  0.00      C1   C
ATOM   2085  C   GLU 6 270      11.810  26.094  -9.401  0.00  0.00      C1   C
ATOM   2086  O   GLU 6 270      11.384  27.007  -8.699  0.00  0.00      C1   O
ATOM   2087  CB  GLU 6 270      12.419  26.523 -11.854  0.00  0.00      C1   C
ATOM   2088  CG  GLU 6 270      11.861  27.939 -12.100  0.00  0.00      C1   C
ATOM   2089  CD  GLU 6 270      11.237  28.252 -13.411  0.00  0.00      C1   C
ATOM   2090  OE1 GLU 6 270      10.881  27.384 -14.178  0.00  0.00      C1   O
ATOM   2091  OE2 GLU 6 270      11.027  29.481 -13.669  0.00  0.00      C1   O
ATOM   2092  N   LEU 6 271      11.238  24.841  -9.379  0.00  0.00      C1   N
ATOM   2093  CA  LEU 6 271      10.360  24.352  -8.348  0.00  0.00      C1   C
ATOM   2094  C   LEU 6 271      10.830  24.670  -6.946  0.00  0.00      C1   C
ATOM   2095  O   LEU 6 271      10.015  24.914  -6.027  0.00  0.00      C1   O
ATOM   2096  CB  LEU 6 271      10.242  22.827  -8.481  0.00  0.00      C1   C
ATOM   2097  CG  LEU 6 271       9.211  22.338  -9.587  0.00  0.00      C1   C
ATOM   2098  CD1 LEU 6 271       9.389  20.889 -10.216  0.00  0.00      C1   C
ATOM   2099  CD2 LEU 6 271       7.767  22.589  -9.068  0.00  0.00      C1   C
ATOM   2100  N   LEU 6 272      12.170  24.553  -6.647  0.00  0.00      C1   N
ATOM   2101  CA  LEU 6 272      12.675  24.822  -5.327  0.00  0.00      C1   C
ATOM   2102  C   LEU 6 272      12.785  26.362  -5.043  0.00  0.00      C1   C
ATOM   2103  O   LEU 6 272      12.275  26.745  -3.996  0.00  0.00      C1   O
ATOM   2104  CB  LEU 6 272      14.056  24.228  -5.205  0.00  0.00      C1   C
ATOM   2105  CG  LEU 6 272      14.025  22.781  -4.745  0.00  0.00      C1   C
ATOM   2106  CD1 LEU 6 272      15.343  22.106  -4.628  0.00  0.00      C1   C
ATOM   2107  CD2 LEU 6 272      13.431  22.686  -3.296  0.00  0.00      C1   C
ATOM   2108  N   GLN 6 273      13.479  27.147  -5.920  0.00  0.00      C1   N
ATOM   2109  CA  GLN 6 273      13.652  28.582  -5.817  0.00  0.00      C1   C
ATOM   2110  C   GLN 6 273      12.371  29.453  -5.848  0.00  0.00      C1   C
ATOM   2111  O   GLN 6 273      12.260  30.399  -5.131  0.00  0.00      C1   O
ATOM   2112  CB  GLN 6 273      14.590  29.067  -6.985  0.00  0.00      C1   C
ATOM   2113  CG  GLN 6 273      16.026  28.577  -6.777  0.00  0.00      C1   C
ATOM   2114  CD  GLN 6 273      16.904  28.894  -7.986  0.00  0.00      C1   C
ATOM   2115  NE2 GLN 6 273      18.119  29.313  -7.913  0.00  0.00      C1   N
ATOM   2116  OE1 GLN 6 273      16.392  28.821  -9.124  0.00  0.00      C1   O
ATOM   2117  N   ASN 6 274      11.331  29.117  -6.576  0.00  0.00      C1   N
ATOM   2118  CA  ASN 6 274      10.160  30.000  -6.590  0.00  0.00      C1   C
ATOM   2119  C   ASN 6 274       8.974  29.274  -5.904  0.00  0.00      C1   C
ATOM   2120  O   ASN 6 274       7.951  29.905  -5.669  0.00  0.00      C1   O
ATOM   2121  CB  ASN 6 274       9.768  30.495  -7.987  0.00  0.00      C1   C
ATOM   2122  CG  ASN 6 274      10.747  31.432  -8.628  0.00  0.00      C1   C
ATOM   2123  OD1 ASN 6 274      11.963  31.365  -8.518  0.00  0.00      C1   O
ATOM   2124  ND2 ASN 6 274      10.179  32.215  -9.449  0.00  0.00      C1   N
ATOM   2125  N   GLY 6 275       9.156  28.004  -5.500  0.00  0.00      C1   N
ATOM   2126  CA  GLY 6 275       8.105  27.247  -4.952  0.00  0.00      C1   C
ATOM   2127  C   GLY 6 275       7.061  26.824  -5.941  0.00  0.00      C1   C
ATOM   2128  O   GLY 6 275       7.263  26.819  -7.141  0.00  0.00      C1   O
ATOM   2129  N   MET 6 276       5.866  26.330  -5.467  0.00  0.00      C1   N
ATOM   2130  CA  MET 6 276       4.708  26.067  -6.409  0.00  0.00      C1   C
ATOM   2131  C   MET 6 276       3.598  27.150  -6.480  0.00  0.00      C1   C
ATOM   2132  O   MET 6 276       3.006  27.310  -7.485  0.00  0.00      C1   O
ATOM   2133  CB  MET 6 276       4.135  24.620  -6.420  0.00  0.00      C1   C
ATOM   2134  CG  MET 6 276       5.156  23.570  -6.553  0.00  0.00      C1   C
ATOM   2135  SD  MET 6 276       4.523  21.856  -6.808  0.00  0.00      C1   S
ATOM   2136  CE  MET 6 276       3.845  21.670  -5.099  0.00  0.00      C1   C
ATOM   2137  N   ASN 6 277       3.390  28.029  -5.497  0.00  0.00      C1   N
ATOM   2138  CA  ASN 6 277       2.526  29.200  -5.626  0.00  0.00      C1   C
ATOM   2139  C   ASN 6 277       1.018  28.845  -5.922  0.00  0.00      C1   C
ATOM   2140  O   ASN 6 277       0.417  29.571  -6.716  0.00  0.00      C1   O
ATOM   2141  CB  ASN 6 277       3.173  30.342  -6.434  0.00  0.00      C1   C
ATOM   2142  CG  ASN 6 277       4.673  30.490  -6.108  0.00  0.00      C1   C
ATOM   2143  ND2 ASN 6 277       5.548  30.233  -7.054  0.00  0.00      C1   N
ATOM   2144  OD1 ASN 6 277       5.035  30.807  -5.017  0.00  0.00      C1   O
ATOM   2145  N   GLY 6 278       0.526  27.644  -5.593  0.00  0.00      C1   N
ATOM   2146  CA  GLY 6 278      -0.771  27.181  -6.058  0.00  0.00      C1   C
ATOM   2147  C   GLY 6 278      -0.796  26.085  -7.107  0.00  0.00      C1   C
ATOM   2148  O   GLY 6 278      -1.910  25.640  -7.391  0.00  0.00      C1   O
ATOM   2149  N   ARG 6 279       0.336  25.739  -7.744  0.00  0.00      C1   N
ATOM   2150  CA  ARG 6 279       0.335  24.569  -8.603  0.00  0.00      C1   C
ATOM   2151  C   ARG 6 279       0.499  23.244  -7.746  0.00  0.00      C1   C
ATOM   2152  O   ARG 6 279       1.130  23.240  -6.709  0.00  0.00      C1   O
ATOM   2153  CB  ARG 6 279       1.496  24.743  -9.628  0.00  0.00      C1   C
ATOM   2154  CG  ARG 6 279       1.322  26.000 -10.534  0.00  0.00      C1   C
ATOM   2155  CD  ARG 6 279       2.137  25.895 -11.823  0.00  0.00      C1   C
ATOM   2156  NE  ARG 6 279       1.839  27.098 -12.659  0.00  0.00      C1   N
ATOM   2157  CZ  ARG 6 279       0.768  27.399 -13.388  0.00  0.00      C1   C
ATOM   2158  NH1 ARG 6 279      -0.143  26.538 -13.663  0.00  0.00      C1   N
ATOM   2159  NH2 ARG 6 279       0.573  28.547 -13.887  0.00  0.00      C1   N
ATOM   2160  N   THR 6 280       0.068  22.110  -8.242  0.00  0.00      C1   N
ATOM   2161  CA  THR 6 280       0.139  20.774  -7.572  0.00  0.00      C1   C
ATOM   2162  C   THR 6 280       0.612  19.615  -8.501  0.00  0.00      C1   C
ATOM   2163  O   THR 6 280       0.537  19.727  -9.709  0.00  0.00      C1   O
ATOM   2164  CB  THR 6 280      -1.234  20.490  -6.969  0.00  0.00      C1   C
ATOM   2165  OG1 THR 6 280      -2.180  20.241  -7.971  0.00  0.00      C1   O
ATOM   2166  CG2 THR 6 280      -1.709  21.536  -5.969  0.00  0.00      C1   C
ATOM   2167  N   ILE 6 281       1.244  18.560  -7.996  0.00  0.00      C1   N
ATOM   2168  CA  ILE 6 281       1.974  17.575  -8.854  0.00  0.00      C1   C
ATOM   2169  C   ILE 6 281       1.566  16.160  -8.317  0.00  0.00      C1   C
ATOM   2170  O   ILE 6 281       1.861  15.755  -7.206  0.00  0.00      C1   O
ATOM   2171  CB  ILE 6 281       3.457  17.811  -8.864  0.00  0.00      C1   C
ATOM   2172  CG1 ILE 6 281       3.802  19.077  -9.665  0.00  0.00      C1   C
ATOM   2173  CG2 ILE 6 281       4.217  16.696  -9.573  0.00  0.00      C1   C
ATOM   2174  CD1 ILE 6 281       5.278  19.386  -9.671  0.00  0.00      C1   C
ATOM   2175  N   LEU 6 282       0.830  15.434  -9.264  0.00  0.00      C1   N
ATOM   2176  CA  LEU 6 282       0.234  14.038  -9.063  0.00  0.00      C1   C
ATOM   2177  C   LEU 6 282      -0.691  14.113  -7.782  0.00  0.00      C1   C
ATOM   2178  O   LEU 6 282      -0.785  13.229  -6.955  0.00  0.00      C1   O
ATOM   2179  CB  LEU 6 282       1.420  13.044  -8.883  0.00  0.00      C1   C
ATOM   2180  CG  LEU 6 282       2.370  12.965 -10.104  0.00  0.00      C1   C
ATOM   2181  CD1 LEU 6 282       3.559  12.062  -9.718  0.00  0.00      C1   C
ATOM   2182  CD2 LEU 6 282       1.739  12.316 -11.362  0.00  0.00      C1   C
ATOM   2183  N   GLY 6 283      -1.416  15.225  -7.547  0.00  0.00      C1   N
ATOM   2184  CA  GLY 6 283      -2.392  15.281  -6.415  0.00  0.00      C1   C
ATOM   2185  C   GLY 6 283      -1.739  15.763  -5.095  0.00  0.00      C1   C
ATOM   2186  O   GLY 6 283      -2.432  15.698  -4.132  0.00  0.00      C1   O
ATOM   2187  N   SER 6 284      -0.422  16.137  -5.075  0.00  0.00      C1   N
ATOM   2188  CA  SER 6 284       0.274  16.705  -3.880  0.00  0.00      C1   C
ATOM   2189  C   SER 6 284       0.397  18.264  -3.909  0.00  0.00      C1   C
ATOM   2190  O   SER 6 284       0.702  18.696  -4.982  0.00  0.00      C1   O
ATOM   2191  CB  SER 6 284       1.700  16.104  -3.935  0.00  0.00      C1   C
ATOM   2192  OG  SER 6 284       2.567  16.697  -2.950  0.00  0.00      C1   O
ATOM   2193  N   ALA 6 285       0.359  19.030  -2.823  0.00  0.00      C1   N
ATOM   2194  CA  ALA 6 285       0.863  20.417  -2.875  0.00  0.00      C1   C
ATOM   2195  C   ALA 6 285       2.280  20.528  -2.336  0.00  0.00      C1   C
ATOM   2196  O   ALA 6 285       2.759  21.668  -2.189  0.00  0.00      C1   O
ATOM   2197  CB  ALA 6 285      -0.101  21.456  -2.288  0.00  0.00      C1   C
ATOM   2198  N   LEU 6 286       3.065  19.453  -2.302  0.00  0.00      C1   N
ATOM   2199  CA  LEU 6 286       4.476  19.414  -1.924  0.00  0.00      C1   C
ATOM   2200  C   LEU 6 286       5.370  18.790  -2.983  0.00  0.00      C1   C
ATOM   2201  O   LEU 6 286       4.914  18.122  -3.892  0.00  0.00      C1   O
ATOM   2202  CB  LEU 6 286       4.626  18.677  -0.568  0.00  0.00      C1   C
ATOM   2203  CG  LEU 6 286       3.984  19.439   0.697  0.00  0.00      C1   C
ATOM   2204  CD1 LEU 6 286       4.065  18.602   1.927  0.00  0.00      C1   C
ATOM   2205  CD2 LEU 6 286       4.724  20.697   1.069  0.00  0.00      C1   C
ATOM   2206  N   LEU 6 287       6.637  18.933  -2.752  0.00  0.00      C1   N
ATOM   2207  CA  LEU 6 287       7.834  18.269  -3.376  0.00  0.00      C1   C
ATOM   2208  C   LEU 6 287       7.973  16.916  -2.634  0.00  0.00      C1   C
ATOM   2209  O   LEU 6 287       8.078  16.811  -1.409  0.00  0.00      C1   O
ATOM   2210  CB  LEU 6 287       9.004  19.236  -3.478  0.00  0.00      C1   C
ATOM   2211  CG  LEU 6 287       8.897  20.476  -4.429  0.00  0.00      C1   C
ATOM   2212  CD1 LEU 6 287      10.319  21.075  -4.386  0.00  0.00      C1   C
ATOM   2213  CD2 LEU 6 287       8.660  20.090  -5.892  0.00  0.00      C1   C
ATOM   2214  N   GLU 6 288       7.814  15.762  -3.286  0.00  0.00      C1   N
ATOM   2215  CA  GLU 6 288       7.730  14.383  -2.796  0.00  0.00      C1   C
ATOM   2216  C   GLU 6 288       8.936  13.541  -3.326  0.00  0.00      C1   C
ATOM   2217  O   GLU 6 288       9.029  13.465  -4.516  0.00  0.00      C1   O
ATOM   2218  CB  GLU 6 288       6.407  13.725  -3.005  0.00  0.00      C1   C
ATOM   2219  CG  GLU 6 288       5.269  14.535  -2.254  0.00  0.00      C1   C
ATOM   2220  CD  GLU 6 288       3.900  13.793  -2.366  0.00  0.00      C1   C
ATOM   2221  OE1 GLU 6 288       3.736  13.101  -3.377  0.00  0.00      C1   O
ATOM   2222  OE2 GLU 6 288       2.970  13.845  -1.522  0.00  0.00      C1   O
ATOM   2223  N   ASP 6 289       9.600  12.756  -2.439  0.00  0.00      C1   N
ATOM   2224  CA  ASP 6 289      10.659  11.791  -2.622  0.00  0.00      C1   C
ATOM   2225  C   ASP 6 289      10.266  10.312  -2.352  0.00  0.00      C1   C
ATOM   2226  O   ASP 6 289      11.174   9.512  -2.098  0.00  0.00      C1   O
ATOM   2227  CB  ASP 6 289      11.815  12.239  -1.652  0.00  0.00      C1   C
ATOM   2228  CG  ASP 6 289      11.545  12.106  -0.165  0.00  0.00      C1   C
ATOM   2229  OD1 ASP 6 289      10.420  11.660   0.283  0.00  0.00      C1   O
ATOM   2230  OD2 ASP 6 289      12.441  12.273   0.662  0.00  0.00      C1   O
ATOM   2231  N   GLU 6 290       8.993   9.908  -2.264  0.00  0.00      C1   N
ATOM   2232  CA  GLU 6 290       8.346   8.665  -1.786  0.00  0.00      C1   C
ATOM   2233  C   GLU 6 290       8.562   7.395  -2.649  0.00  0.00      C1   C
ATOM   2234  O   GLU 6 290       8.116   6.291  -2.309  0.00  0.00      C1   O
ATOM   2235  CB  GLU 6 290       6.761   9.001  -1.675  0.00  0.00      C1   C
ATOM   2236  CG  GLU 6 290       6.454  10.044  -0.554  0.00  0.00      C1   C
ATOM   2237  CD  GLU 6 290       5.208   9.720   0.211  0.00  0.00      C1   C
ATOM   2238  OE1 GLU 6 290       4.970  10.467   1.169  0.00  0.00      C1   O
ATOM   2239  OE2 GLU 6 290       4.525   8.696  -0.040  0.00  0.00      C1   O
ATOM   2240  N   PHE 6 291       9.174   7.487  -3.907  0.00  0.00      C1   N
ATOM   2241  CA  PHE 6 291       9.447   6.332  -4.841  0.00  0.00      C1   C
ATOM   2242  C   PHE 6 291      10.788   6.513  -5.599  0.00  0.00      C1   C
ATOM   2243  O   PHE 6 291      11.202   7.670  -5.876  0.00  0.00      C1   O
ATOM   2244  CB  PHE 6 291       8.260   6.007  -5.706  0.00  0.00      C1   C
ATOM   2245  CG  PHE 6 291       7.859   7.158  -6.553  0.00  0.00      C1   C
ATOM   2246  CD1 PHE 6 291       8.514   7.440  -7.775  0.00  0.00      C1   C
ATOM   2247  CD2 PHE 6 291       6.740   7.899  -6.216  0.00  0.00      C1   C
ATOM   2248  CE1 PHE 6 291       8.090   8.425  -8.620  0.00  0.00      C1   C
ATOM   2249  CE2 PHE 6 291       6.229   8.942  -7.074  0.00  0.00      C1   C
ATOM   2250  CZ  PHE 6 291       6.891   9.196  -8.296  0.00  0.00      C1   C
ATOM   2251  N   THR 6 292      11.342   5.389  -6.129  0.00  0.00      C1   N
ATOM   2252  CA  THR 6 292      12.670   5.469  -6.859  0.00  0.00      C1   C
ATOM   2253  C   THR 6 292      12.583   5.373  -8.404  0.00  0.00      C1   C
ATOM   2254  O   THR 6 292      11.526   5.020  -8.900  0.00  0.00      C1   O
ATOM   2255  CB  THR 6 292      13.771   4.453  -6.227  0.00  0.00      C1   C
ATOM   2256  OG1 THR 6 292      13.171   3.159  -6.376  0.00  0.00      C1   O
ATOM   2257  CG2 THR 6 292      13.943   4.622  -4.740  0.00  0.00      C1   C
ATOM   2258  N   PRO 6 293      13.631   5.691  -9.188  0.00  0.00      C1   N
ATOM   2259  CA  PRO 6 293      13.579   5.558 -10.677  0.00  0.00      C1   C
ATOM   2260  C   PRO 6 293      13.195   4.128 -11.097  0.00  0.00      C1   C
ATOM   2261  O   PRO 6 293      12.345   3.908 -11.966  0.00  0.00      C1   O
ATOM   2262  CB  PRO 6 293      14.907   5.983 -11.160  0.00  0.00      C1   C
ATOM   2263  CG  PRO 6 293      15.519   6.786  -9.996  0.00  0.00      C1   C
ATOM   2264  CD  PRO 6 293      14.945   6.165  -8.731  0.00  0.00      C1   C
ATOM   2265  N   PHE 6 294      13.917   3.155 -10.537  0.00  0.00      C1   N
ATOM   2266  CA  PHE 6 294      13.691   1.750 -10.560  0.00  0.00      C1   C
ATOM   2267  C   PHE 6 294      12.175   1.380 -10.414  0.00  0.00      C1   C
ATOM   2268  O   PHE 6 294      11.732   0.593 -11.276  0.00  0.00      C1   O
ATOM   2269  CB  PHE 6 294      14.519   1.037  -9.435  0.00  0.00      C1   C
ATOM   2270  CG  PHE 6 294      14.155  -0.379  -9.093  0.00  0.00      C1   C
ATOM   2271  CD1 PHE 6 294      14.721  -1.405  -9.859  0.00  0.00      C1   C
ATOM   2272  CD2 PHE 6 294      13.254  -0.711  -8.057  0.00  0.00      C1   C
ATOM   2273  CE1 PHE 6 294      14.320  -2.751  -9.572  0.00  0.00      C1   C
ATOM   2274  CE2 PHE 6 294      12.765  -2.036  -7.869  0.00  0.00      C1   C
ATOM   2275  CZ  PHE 6 294      13.453  -3.069  -8.540  0.00  0.00      C1   C
ATOM   2276  N   ASP 6 295      11.393   1.964  -9.467  0.00  0.00      C1   N
ATOM   2277  CA  ASP 6 295      10.054   1.721  -9.397  0.00  0.00      C1   C
ATOM   2278  C   ASP 6 295       9.198   2.097 -10.583  0.00  0.00      C1   C
ATOM   2279  O   ASP 6 295       8.313   1.355 -10.965  0.00  0.00      C1   O
ATOM   2280  CB  ASP 6 295       9.434   2.367  -8.124  0.00  0.00      C1   C
ATOM   2281  CG  ASP 6 295       9.862   1.838  -6.757  0.00  0.00      C1   C
ATOM   2282  OD1 ASP 6 295       9.639   2.626  -5.775  0.00  0.00      C1   O
ATOM   2283  OD2 ASP 6 295      10.406   0.770  -6.673  0.00  0.00      C1   O
ATOM   2284  N   VAL 6 296       9.463   3.333 -11.089  0.00  0.00      C1   N
ATOM   2285  CA  VAL 6 296       8.887   3.831 -12.398  0.00  0.00      C1   C
ATOM   2286  C   VAL 6 296       9.215   2.879 -13.520  0.00  0.00      C1   C
ATOM   2287  O   VAL 6 296       8.245   2.412 -14.172  0.00  0.00      C1   O
ATOM   2288  CB  VAL 6 296       9.271   5.285 -12.671  0.00  0.00      C1   C
ATOM   2289  CG1 VAL 6 296       8.476   5.918 -13.821  0.00  0.00      C1   C
ATOM   2290  CG2 VAL 6 296       8.964   6.254 -11.512  0.00  0.00      C1   C
ATOM   2291  N   VAL 6 297      10.498   2.473 -13.767  0.00  0.00      C1   N
ATOM   2292  CA  VAL 6 297      11.007   1.626 -14.839  0.00  0.00      C1   C
ATOM   2293  C   VAL 6 297      10.418   0.221 -14.755  0.00  0.00      C1   C
ATOM   2294  O   VAL 6 297      10.002  -0.334 -15.746  0.00  0.00      C1   O
ATOM   2295  CB  VAL 6 297      12.530   1.671 -14.970  0.00  0.00      C1   C
ATOM   2296  CG1 VAL 6 297      13.085   0.796 -16.130  0.00  0.00      C1   C
ATOM   2297  CG2 VAL 6 297      12.998   3.124 -15.151  0.00  0.00      C1   C
ATOM   2298  N   ARG 6 298      10.380  -0.381 -13.581  0.00  0.00      C1   N
ATOM   2299  CA  ARG 6 298       9.663  -1.612 -13.342  0.00  0.00      C1   C
ATOM   2300  C   ARG 6 298       8.131  -1.577 -13.720  0.00  0.00      C1   C
ATOM   2301  O   ARG 6 298       7.587  -2.621 -14.057  0.00  0.00      C1   O
ATOM   2302  CB  ARG 6 298       9.845  -1.972 -11.816  0.00  0.00      C1   C
ATOM   2303  CG  ARG 6 298       9.652  -3.494 -11.558  0.00  0.00      C1   C
ATOM   2304  CD  ARG 6 298       9.719  -3.947 -10.185  0.00  0.00      C1   C
ATOM   2305  NE  ARG 6 298       8.760  -3.457  -9.245  0.00  0.00      C1   N
ATOM   2306  CZ  ARG 6 298       8.906  -2.535  -8.306  0.00  0.00      C1   C
ATOM   2307  NH1 ARG 6 298       8.023  -2.501  -7.339  0.00  0.00      C1   N
ATOM   2308  NH2 ARG 6 298       9.756  -1.606  -8.380  0.00  0.00      C1   N
ATOM   2309  N   GLN 6 299       7.455  -0.446 -13.673  0.00  0.00      C1   N
ATOM   2310  CA  GLN 6 299       6.062  -0.193 -14.079  0.00  0.00      C1   C
ATOM   2311  C   GLN 6 299       5.950   0.266 -15.617  0.00  0.00      C1   C
ATOM   2312  O   GLN 6 299       4.915  -0.090 -16.240  0.00  0.00      C1   O
ATOM   2313  CB  GLN 6 299       5.355   0.790 -13.158  0.00  0.00      C1   C
ATOM   2314  CG  GLN 6 299       3.925   0.420 -12.869  0.00  0.00      C1   C
ATOM   2315  CD  GLN 6 299       3.256   1.346 -11.842  0.00  0.00      C1   C
ATOM   2316  OE1 GLN 6 299       2.444   2.200 -12.166  0.00  0.00      C1   O
ATOM   2317  NE2 GLN 6 299       3.667   1.247 -10.623  0.00  0.00      C1   N
ATOM   2318  N   CYS 6 300       6.993   0.873 -16.106  0.00  0.00      C1   N
ATOM   2319  CA  CYS 6 300       7.222   1.323 -17.459  0.00  0.00      C1   C
ATOM   2320  C   CYS 6 300       7.147   0.198 -18.516  0.00  0.00      C1   C
ATOM   2321  O   CYS 6 300       8.065  -0.556 -18.689  0.00  0.00      C1   O
ATOM   2322  CB  CYS 6 300       8.337   2.379 -17.722  0.00  0.00      C1   C
ATOM   2323  SG  CYS 6 300       7.852   4.002 -17.031  0.00  0.00      C1   S
ATOM   2324  N   SER 6 301       6.010   0.080 -19.188  0.00  0.00      C1   N
ATOM   2325  CA  SER 6 301       5.789  -0.723 -20.412  0.00  0.00      C1   C
ATOM   2326  C   SER 6 301       6.402  -0.073 -21.636  0.00  0.00      C1   C
ATOM   2327  O   SER 6 301       6.383   1.126 -21.683  0.00  0.00      C1   O
ATOM   2328  CB  SER 6 301       4.268  -1.082 -20.599  0.00  0.00      C1   C
ATOM   2329  OG  SER 6 301       3.382  -0.017 -20.388  0.00  0.00      C1   O
ATOM   2330  N   GLY 6 302       6.962  -0.749 -22.663  0.00  0.00      C1   N
ATOM   2331  CA  GLY 6 302       7.531  -0.108 -23.894  0.00  0.00      C1   C
ATOM   2332  C   GLY 6 302       8.815   0.688 -23.537  0.00  0.00      C1   C
ATOM   2333  O   GLY 6 302       8.909   1.855 -23.803  0.00  0.00      C1   O
ATOM   2334  N   VAL 6 303       9.750  -0.082 -22.876  0.00  0.00      C1   N
ATOM   2335  CA  VAL 6 303      11.046   0.489 -22.482  0.00  0.00      C1   C
ATOM   2336  C   VAL 6 303      11.891   0.688 -23.746  0.00  0.00      C1   C
ATOM   2337  O   VAL 6 303      11.920  -0.151 -24.649  0.00  0.00      C1   O
ATOM   2338  CB  VAL 6 303      11.717  -0.225 -21.296  0.00  0.00      C1   C
ATOM   2339  CG1 VAL 6 303      10.767  -0.170 -20.127  0.00  0.00      C1   C
ATOM   2340  CG2 VAL 6 303      12.265  -1.570 -21.647  0.00  0.00      C1   C
ATOM   2341  N   THR 6 304      12.577   1.852 -23.831  0.00  0.00      C1   N
ATOM   2342  CA  THR 6 304      13.222   2.402 -25.025  0.00  0.00      C1   C
ATOM   2343  C   THR 6 304      14.695   2.000 -25.275  0.00  0.00      C1   C
ATOM   2344  O   THR 6 304      15.355   2.335 -26.256  0.00  0.00      C1   O
ATOM   2345  CB  THR 6 304      12.977   3.958 -25.025  0.00  0.00      C1   C
ATOM   2346  OG1 THR 6 304      13.483   4.592 -23.892  0.00  0.00      C1   O
ATOM   2347  CG2 THR 6 304      11.450   4.374 -25.190  0.00  0.00      C1   C
ATOM   2348  N   PHE 6 305      15.214   1.184 -24.365  0.00  0.00      C1   N
ATOM   2349  CA  PHE 6 305      16.511   0.647 -24.440  0.00  0.00      C1   C
ATOM   2350  CB  PHE 6 305      17.465   1.415 -23.431  0.00  0.00      C1   C
ATOM   2351  CG  PHE 6 305      16.894   1.445 -22.024  0.00  0.00      C1   C
ATOM   2352  CD1 PHE 6 305      17.083   0.432 -21.042  0.00  0.00      C1   C
ATOM   2353  CE1 PHE 6 305      16.430   0.520 -19.788  0.00  0.00      C1   C
ATOM   2354  CZ  PHE 6 305      15.538   1.561 -19.565  0.00  0.00      C1   C
ATOM   2355  CE2 PHE 6 305      15.396   2.636 -20.435  0.00  0.00      C1   C
ATOM   2356  CD2 PHE 6 305      16.091   2.534 -21.685  0.00  0.00      C1   C
ATOM   2357  C   PHE 6 305      16.590  -0.916 -24.050  0.00  0.00      C1   C
ATOM   2358  O   PHE 6 305      15.867  -1.269 -23.179  0.00  0.00      C1   O
ATOM   2359  N   GLN 6 306      17.479  -1.684 -24.582  0.00  0.00      C1   N
ATOM   2360  CA  GLN 6 306      17.618  -3.022 -24.047  0.00  0.00      C1   C
ATOM   2361  CB  GLN 6 306      16.555  -3.995 -24.806  0.00  0.00      C1   C
ATOM   2362  CG  GLN 6 306      15.860  -4.811 -23.776  0.00  0.00      C1   C
ATOM   2363  CD  GLN 6 306      14.915  -5.844 -24.420  0.00  0.00      C1   C
ATOM   2364  OE1 GLN 6 306      15.295  -6.991 -24.550  0.00  0.00      C1   O
ATOM   2365  NE2 GLN 6 306      13.713  -5.387 -24.845  0.00  0.00      C1   N
ATOM   2366  C   GLN 6 306      19.108  -3.573 -24.145  0.00  0.00      C1   C
ATOM   2367  OXT GLN 6 306      19.461  -4.224 -25.182  0.00  0.00      C1   O
ATOM   2368  O   GLN 6 306      19.917  -3.176 -23.284  0.00  0.00      C1   O
END
ATOM      1  N   SER 6   1       2.122   2.746 -20.742  0.00  0.00      C1   N
ATOM      2  CA  SER 6   1       2.061   4.182 -20.345  0.00  0.00      C1   C
ATOM      3  C   SER 6   1       1.659   4.431 -18.918  0.00  0.00      C1   C
ATOM      4  O   SER 6   1       0.961   3.608 -18.340  0.00  0.00      C1   O
ATOM      5  CB  SER 6   1       1.111   4.966 -21.295  0.00  0.00      C1   C
ATOM      6  OG  SER 6   1      -0.192   4.300 -21.459  0.00  0.00      C1   O
ATOM      7  N   GLY 6   2       2.078   5.546 -18.352  0.00  0.00      C1   N
ATOM      8  CA  GLY 6   2       1.900   5.990 -16.980  0.00  0.00      C1   C
ATOM      9  C   GLY 6   2       2.757   5.296 -15.909  0.00  0.00      C1   C
ATOM     10  O   GLY 6   2       3.484   4.339 -16.126  0.00  0.00      C1   O
ATOM     11  N   PHE 6   3       2.619   5.776 -14.693  0.00  0.00      C1   N
ATOM     12  CA  PHE 6   3       3.214   5.326 -13.437  0.00  0.00      C1   C
ATOM     13  C   PHE 6   3       2.370   5.620 -12.185  0.00  0.00      C1   C
ATOM     14  O   PHE 6   3       1.725   6.720 -12.140  0.00  0.00      C1   O
ATOM     15  CB  PHE 6   3       4.597   6.090 -13.206  0.00  0.00      C1   C
ATOM     16  CG  PHE 6   3       5.184   5.844 -11.853  0.00  0.00      C1   C
ATOM     17  CD1 PHE 6   3       4.887   6.733 -10.756  0.00  0.00      C1   C
ATOM     18  CD2 PHE 6   3       5.956   4.713 -11.656  0.00  0.00      C1   C
ATOM     19  CE1 PHE 6   3       5.276   6.423  -9.481  0.00  0.00      C1   C
ATOM     20  CE2 PHE 6   3       6.428   4.491 -10.344  0.00  0.00      C1   C
ATOM     21  CZ  PHE 6   3       6.026   5.242  -9.285  0.00  0.00      C1   C
ATOM     22  N   ARG 6   4       2.459   4.738 -11.173  0.00  0.00      C1   N
ATOM     23  CA  ARG 6   4       1.822   5.005  -9.848  0.00  0.00      C1   C
ATOM     24  C   ARG 6   4       2.642   4.275  -8.757  0.00  0.00      C1   C
ATOM     25  O   ARG 6   4       2.944   3.045  -8.825  0.00  0.00      C1   O
ATOM     26  CB  ARG 6   4       0.312   4.640  -9.923  0.00  0.00      C1   C
ATOM     27  CG  ARG 6   4      -0.539   4.718  -8.634  0.00  0.00      C1   C
ATOM     28  CD  ARG 6   4      -1.997   4.294  -8.909  0.00  0.00      C1   C
ATOM     29  NE  ARG 6   4      -2.735   4.546  -7.693  0.00  0.00      C1   N
ATOM     30  CZ  ARG 6   4      -4.055   4.728  -7.595  0.00  0.00      C1   C
ATOM     31  NH1 ARG 6   4      -4.807   4.496  -8.597  0.00  0.00      C1   N
ATOM     32  NH2 ARG 6   4      -4.544   5.138  -6.489  0.00  0.00      C1   N
ATOM     33  N   LYS 6   5       2.921   4.984  -7.719  0.00  0.00      C1   N
ATOM     34  CA  LYS 6   5       3.468   4.398  -6.475  0.00  0.00      C1   C
ATOM     35  C   LYS 6   5       2.629   3.361  -5.696  0.00  0.00      C1   C
ATOM     36  O   LYS 6   5       1.560   3.679  -5.274  0.00  0.00      C1   O
ATOM     37  CB  LYS 6   5       4.123   5.443  -5.549  0.00  0.00      C1   C
ATOM     38  CG  LYS 6   5       3.102   6.367  -4.923  0.00  0.00      C1   C
ATOM     39  CD  LYS 6   5       3.762   7.492  -4.160  0.00  0.00      C1   C
ATOM     40  CE  LYS 6   5       2.616   8.323  -3.449  0.00  0.00      C1   C
ATOM     41  NZ  LYS 6   5       3.244   9.114  -2.399  0.00  0.00      C1   N
ATOM     42  N   MET 6   6       3.191   2.145  -5.376  0.00  0.00      C1   N
ATOM     43  CA  MET 6   6       2.389   1.087  -4.734  0.00  0.00      C1   C
ATOM     44  C   MET 6   6       3.296  -0.042  -4.252  0.00  0.00      C1   C
ATOM     45  O   MET 6   6       4.369  -0.343  -4.691  0.00  0.00      C1   O
ATOM     46  CB  MET 6   6       1.319   0.513  -5.753  0.00  0.00      C1   C
ATOM     47  CG  MET 6   6       1.995  -0.157  -6.929  0.00  0.00      C1   C
ATOM     48  SD  MET 6   6       0.703  -0.768  -8.100  0.00  0.00      C1   S
ATOM     49  CE  MET 6   6       0.187   0.800  -8.904  0.00  0.00      C1   C
ATOM     50  N   ALA 6   7       2.777  -0.748  -3.259  0.00  0.00      C1   N
ATOM     51  CA  ALA 6   7       3.353  -1.906  -2.607  0.00  0.00      C1   C
ATOM     52  C   ALA 6   7       3.481  -3.050  -3.514  0.00  0.00      C1   C
ATOM     53  O   ALA 6   7       2.739  -3.336  -4.434  0.00  0.00      C1   O
ATOM     54  CB  ALA 6   7       2.717  -2.136  -1.286  0.00  0.00      C1   C
ATOM     55  N   PHE 6   8       4.398  -3.922  -3.118  0.00  0.00      C1   N
ATOM     56  CA  PHE 6   8       4.515  -5.295  -3.639  0.00  0.00      C1   C
ATOM     57  C   PHE 6   8       3.318  -6.128  -3.069  0.00  0.00      C1   C
ATOM     58  O   PHE 6   8       2.741  -5.874  -1.992  0.00  0.00      C1   O
ATOM     59  CB  PHE 6   8       5.820  -5.923  -3.168  0.00  0.00      C1   C
ATOM     60  CG  PHE 6   8       7.159  -5.352  -3.778  0.00  0.00      C1   C
ATOM     61  CD1 PHE 6   8       8.147  -4.813  -2.980  0.00  0.00      C1   C
ATOM     62  CD2 PHE 6   8       7.291  -5.451  -5.124  0.00  0.00      C1   C
ATOM     63  CE1 PHE 6   8       9.360  -4.273  -3.568  0.00  0.00      C1   C
ATOM     64  CE2 PHE 6   8       8.487  -4.927  -5.778  0.00  0.00      C1   C
ATOM     65  CZ  PHE 6   8       9.496  -4.254  -4.959  0.00  0.00      C1   C
ATOM     66  N   PRO 6   9       2.908  -7.181  -3.850  0.00  0.00      C1   N
ATOM     67  CA  PRO 6   9       2.234  -8.335  -3.364  0.00  0.00      C1   C
ATOM     68  C   PRO 6   9       3.011  -8.833  -2.190  0.00  0.00      C1   C
ATOM     69  O   PRO 6   9       4.217  -9.189  -2.150  0.00  0.00      C1   O
ATOM     70  CB  PRO 6   9       2.121  -9.294  -4.587  0.00  0.00      C1   C
ATOM     71  CG  PRO 6   9       2.509  -8.376  -5.744  0.00  0.00      C1   C
ATOM     72  CD  PRO 6   9       3.438  -7.379  -5.177  0.00  0.00      C1   C
ATOM     73  N   SER 6  10       2.242  -9.130  -1.088  0.00  0.00      C1   N
ATOM     74  CA  SER 6  10       2.834  -9.527   0.208  0.00  0.00      C1   C
ATOM     75  C   SER 6  10       2.399 -10.974   0.552  0.00  0.00      C1   C
ATOM     76  O   SER 6  10       2.834 -11.422   1.577  0.00  0.00      C1   O
ATOM     77  CB  SER 6  10       2.437  -8.501   1.241  0.00  0.00      C1   C
ATOM     78  OG  SER 6  10       1.058  -8.733   1.517  0.00  0.00      C1   O
ATOM     79  N   GLY 6  11       1.507 -11.631  -0.205  0.00  0.00      C1   N
ATOM     80  CA  GLY 6  11       0.936 -12.897   0.253  0.00  0.00      C1   C
ATOM     81  C   GLY 6  11       1.826 -14.092   0.564  0.00  0.00      C1   C
ATOM     82  O   GLY 6  11       1.386 -14.869   1.482  0.00  0.00      C1   O
ATOM     83  N   LYS 6  12       2.948 -14.299  -0.166  0.00  0.00      C1   N
ATOM     84  CA  LYS 6  12       3.959 -15.275   0.257  0.00  0.00      C1   C
ATOM     85  C   LYS 6  12       4.770 -14.731   1.457  0.00  0.00      C1   C
ATOM     86  O   LYS 6  12       5.367 -15.499   2.167  0.00  0.00      C1   O
ATOM     87  CB  LYS 6  12       4.970 -15.605  -0.906  0.00  0.00      C1   C
ATOM     88  CG  LYS 6  12       6.037 -14.595  -1.134  0.00  0.00      C1   C
ATOM     89  CD  LYS 6  12       6.673 -14.885  -2.487  0.00  0.00      C1   C
ATOM     90  CE  LYS 6  12       5.893 -14.558  -3.769  0.00  0.00      C1   C
ATOM     91  NZ  LYS 6  12       6.662 -14.684  -5.005  0.00  0.00      C1   N
ATOM     92  N   VAL 6  13       4.776 -13.383   1.805  0.00  0.00      C1   N
ATOM     93  CA  VAL 6  13       5.466 -12.992   3.073  0.00  0.00      C1   C
ATOM     94  C   VAL 6  13       4.539 -13.326   4.246  0.00  0.00      C1   C
ATOM     95  O   VAL 6  13       5.009 -13.667   5.277  0.00  0.00      C1   O
ATOM     96  CB  VAL 6  13       5.821 -11.473   3.056  0.00  0.00      C1   C
ATOM     97  CG1 VAL 6  13       6.949 -11.190   4.087  0.00  0.00      C1   C
ATOM     98  CG2 VAL 6  13       6.217 -10.838   1.675  0.00  0.00      C1   C
ATOM     99  N   GLU 6  14       3.223 -13.087   4.118  0.00  0.00      C1   N
ATOM    100  CA  GLU 6  14       2.201 -13.284   5.229  0.00  0.00      C1   C
ATOM    101  C   GLU 6  14       2.424 -14.656   5.928  0.00  0.00      C1   C
ATOM    102  O   GLU 6  14       2.455 -14.764   7.160  0.00  0.00      C1   O
ATOM    103  CB  GLU 6  14       0.684 -12.993   4.762  0.00  0.00      C1   C
ATOM    104  CG  GLU 6  14       0.265 -11.655   4.220  0.00  0.00      C1   C
ATOM    105  CD  GLU 6  14      -0.926 -11.837   3.263  0.00  0.00      C1   C
ATOM    106  OE1 GLU 6  14      -0.893 -11.244   2.220  0.00  0.00      C1   O
ATOM    107  OE2 GLU 6  14      -1.871 -12.574   3.658  0.00  0.00      C1   O
ATOM    108  N   GLY 6  15       2.504 -15.736   5.064  0.00  0.00      C1   N
ATOM    109  CA  GLY 6  15       2.693 -17.133   5.491  0.00  0.00      C1   C
ATOM    110  C   GLY 6  15       4.002 -17.395   6.355  0.00  0.00      C1   C
ATOM    111  O   GLY 6  15       4.114 -18.344   7.074  0.00  0.00      C1   O
ATOM    112  N   CYS 6  16       5.033 -16.540   6.238  0.00  0.00      C1   N
ATOM    113  CA  CYS 6  16       6.271 -16.576   7.036  0.00  0.00      C1   C
ATOM    114  C   CYS 6  16       6.113 -15.624   8.294  0.00  0.00      C1   C
ATOM    115  O   CYS 6  16       7.116 -15.558   9.000  0.00  0.00      C1   O
ATOM    116  CB  CYS 6  16       7.503 -16.303   6.214  0.00  0.00      C1   C
ATOM    117  SG  CYS 6  16       7.671 -17.374   4.762  0.00  0.00      C1   S
ATOM    118  N   MET 6  17       4.985 -14.970   8.557  0.00  0.00      C1   N
ATOM    119  CA  MET 6  17       4.699 -14.140   9.720  0.00  0.00      C1   C
ATOM    120  C   MET 6  17       3.921 -14.968  10.756  0.00  0.00      C1   C
ATOM    121  O   MET 6  17       2.900 -15.552  10.358  0.00  0.00      C1   O
ATOM    122  CB  MET 6  17       4.179 -12.630   9.468  0.00  0.00      C1   C
ATOM    123  CG  MET 6  17       5.058 -11.990   8.458  0.00  0.00      C1   C
ATOM    124  SD  MET 6  17       6.819 -11.974   8.753  0.00  0.00      C1   S
ATOM    125  CE  MET 6  17       6.710 -10.884  10.213  0.00  0.00      C1   C
ATOM    126  N   VAL 6  18       4.480 -15.091  11.972  0.00  0.00      C1   N
ATOM    127  CA  VAL 6  18       3.996 -15.865  13.113  0.00  0.00      C1   C
ATOM    128  C   VAL 6  18       3.890 -14.941  14.451  0.00  0.00      C1   C
ATOM    129  O   VAL 6  18       4.154 -13.772  14.474  0.00  0.00      C1   O
ATOM    130  CB  VAL 6  18       4.684 -17.194  13.177  0.00  0.00      C1   C
ATOM    131  CG1 VAL 6  18       4.620 -18.034  11.852  0.00  0.00      C1   C
ATOM    132  CG2 VAL 6  18       6.097 -17.196  13.766  0.00  0.00      C1   C
ATOM    133  N   GLN 6  19       3.521 -15.571  15.565  0.00  0.00      C1   N
ATOM    134  CA  GLN 6  19       3.503 -15.084  16.939  0.00  0.00      C1   C
ATOM    135  C   GLN 6  19       4.777 -15.546  17.754  0.00  0.00      C1   C
ATOM    136  O   GLN 6  19       4.961 -16.775  17.867  0.00  0.00      C1   O
ATOM    137  CB  GLN 6  19       2.150 -15.398  17.636  0.00  0.00      C1   C
ATOM    138  CG  GLN 6  19       2.081 -14.437  18.858  0.00  0.00      C1   C
ATOM    139  CD  GLN 6  19       0.925 -14.717  19.860  0.00  0.00      C1   C
ATOM    140  NE2 GLN 6  19      -0.221 -14.056  19.688  0.00  0.00      C1   N
ATOM    141  OE1 GLN 6  19       0.799 -15.627  20.694  0.00  0.00      C1   O
ATOM    142  N   VAL 6  20       5.476 -14.679  18.447  0.00  0.00      C1   N
ATOM    143  CA  VAL 6  20       6.461 -15.069  19.438  0.00  0.00      C1   C
ATOM    144  C   VAL 6  20       6.204 -14.301  20.719  0.00  0.00      C1   C
ATOM    145  O   VAL 6  20       6.561 -13.152  20.818  0.00  0.00      C1   O
ATOM    146  CB  VAL 6  20       7.857 -14.779  18.869  0.00  0.00      C1   C
ATOM    147  CG1 VAL 6  20       8.858 -14.998  19.941  0.00  0.00      C1   C
ATOM    148  CG2 VAL 6  20       8.250 -15.381  17.578  0.00  0.00      C1   C
ATOM    149  N   THR 6  21       5.542 -14.924  21.625  0.00  0.00      C1   N
ATOM    150  CA  THR 6  21       5.213 -14.400  22.990  0.00  0.00      C1   C
ATOM    151  C   THR 6  21       6.294 -14.796  24.012  0.00  0.00      C1   C
ATOM    152  O   THR 6  21       6.421 -15.976  24.369  0.00  0.00      C1   O
ATOM    153  CB  THR 6  21       3.793 -14.730  23.515  0.00  0.00      C1   C
ATOM    154  OG1 THR 6  21       2.850 -14.093  22.645  0.00  0.00      C1   O
ATOM    155  CG2 THR 6  21       3.617 -14.079  24.923  0.00  0.00      C1   C
ATOM    156  N   CYS 6  22       7.053 -13.847  24.528  0.00  0.00      C1   N
ATOM    157  CA  CYS 6  22       7.980 -14.163  25.659  0.00  0.00      C1   C
ATOM    158  C   CYS 6  22       7.390 -13.710  26.944  0.00  0.00      C1   C
ATOM    159  O   CYS 6  22       7.078 -12.540  27.070  0.00  0.00      C1   O
ATOM    160  CB  CYS 6  22       9.417 -13.642  25.340  0.00  0.00      C1   C
ATOM    161  SG  CYS 6  22      10.599 -14.270  26.584  0.00  0.00      C1   S
ATOM    162  N   GLY 6  23       7.206 -14.644  27.885  0.00  0.00      C1   N
ATOM    163  CA  GLY 6  23       6.418 -14.388  29.070  0.00  0.00      C1   C
ATOM    164  C   GLY 6  23       4.932 -14.196  28.647  0.00  0.00      C1   C
ATOM    165  O   GLY 6  23       4.306 -15.101  28.099  0.00  0.00      C1   O
ATOM    166  N   THR 6  24       4.448 -12.976  28.901  0.00  0.00      C1   N
ATOM    167  CA  THR 6  24       3.214 -12.442  28.294  0.00  0.00      C1   C
ATOM    168  C   THR 6  24       3.250 -11.362  27.203  0.00  0.00      C1   C
ATOM    169  O   THR 6  24       2.203 -11.096  26.633  0.00  0.00      C1   O
ATOM    170  CB  THR 6  24       2.194 -12.124  29.366  0.00  0.00      C1   C
ATOM    171  OG1 THR 6  24       2.497 -11.012  30.170  0.00  0.00      C1   O
ATOM    172  CG2 THR 6  24       1.981 -13.244  30.472  0.00  0.00      C1   C
ATOM    173  N   THR 6  25       4.446 -10.849  26.864  0.00  0.00      C1   N
ATOM    174  CA  THR 6  25       4.688  -9.810  25.830  0.00  0.00      C1   C
ATOM    175  C   THR 6  25       4.822 -10.471  24.420  0.00  0.00      C1   C
ATOM    176  O   THR 6  25       5.658 -11.350  24.280  0.00  0.00      C1   O
ATOM    177  CB  THR 6  25       5.849  -8.870  26.175  0.00  0.00      C1   C
ATOM    178  OG1 THR 6  25       7.067  -9.547  26.371  0.00  0.00      C1   O
ATOM    179  CG2 THR 6  25       5.532  -8.010  27.412  0.00  0.00      C1   C
ATOM    180  N   THR 6  26       4.217  -9.859  23.402  0.00  0.00      C1   N
ATOM    181  CA  THR 6  26       4.102 -10.536  22.130  0.00  0.00      C1   C
ATOM    182  C   THR 6  26       4.885  -9.775  21.095  0.00  0.00      C1   C
ATOM    183  O   THR 6  26       4.823  -8.535  20.994  0.00  0.00      C1   O
ATOM    184  CB  THR 6  26       2.665 -10.615  21.591  0.00  0.00      C1   C
ATOM    185  OG1 THR 6  26       1.782 -11.449  22.381  0.00  0.00      C1   O
ATOM    186  CG2 THR 6  26       2.493 -11.253  20.226  0.00  0.00      C1   C
ATOM    187  N   LEU 6  27       5.696 -10.587  20.419  0.00  0.00      C1   N
ATOM    188  CA  LEU 6  27       6.328 -10.186  19.225  0.00  0.00      C1   C
ATOM    189  C   LEU 6  27       5.637 -10.678  17.982  0.00  0.00      C1   C
ATOM    190  O   LEU 6  27       4.864 -11.666  18.068  0.00  0.00      C1   O
ATOM    191  CB  LEU 6  27       7.794 -10.484  19.152  0.00  0.00      C1   C
ATOM    192  CG  LEU 6  27       8.691 -10.089  20.314  0.00  0.00      C1   C
ATOM    193  CD1 LEU 6  27      10.000 -10.845  20.250  0.00  0.00      C1   C
ATOM    194  CD2 LEU 6  27       9.107  -8.595  20.351  0.00  0.00      C1   C
ATOM    195  N   ASN 6  28       5.852 -10.020  16.861  0.00  0.00      C1   N
ATOM    196  CA  ASN 6  28       5.775 -10.653  15.602  0.00  0.00      C1   C
ATOM    197  C   ASN 6  28       7.144 -11.340  15.311  0.00  0.00      C1   C
ATOM    198  O   ASN 6  28       8.211 -10.780  15.656  0.00  0.00      C1   O
ATOM    199  CB  ASN 6  28       5.291  -9.697  14.451  0.00  0.00      C1   C
ATOM    200  CG  ASN 6  28       4.005  -9.020  14.846  0.00  0.00      C1   C
ATOM    201  OD1 ASN 6  28       2.947  -9.544  14.850  0.00  0.00      C1   O
ATOM    202  ND2 ASN 6  28       4.001  -7.766  15.271  0.00  0.00      C1   N
ATOM    203  N   GLY 6  29       7.078 -12.482  14.540  0.00  0.00      C1   N
ATOM    204  CA  GLY 6  29       8.281 -13.155  14.021  0.00  0.00      C1   C
ATOM    205  C   GLY 6  29       8.205 -13.565  12.499  0.00  0.00      C1   C
ATOM    206  O   GLY 6  29       7.159 -14.064  12.084  0.00  0.00      C1   O
ATOM    207  N   LEU 6  30       9.307 -13.371  11.817  0.00  0.00      C1   N
ATOM    208  CA  LEU 6  30       9.624 -13.968  10.551  0.00  0.00      C1   C
ATOM    209  C   LEU 6  30      10.104 -15.455  10.748  0.00  0.00      C1   C
ATOM    210  O   LEU 6  30      11.147 -15.646  11.397  0.00  0.00      C1   O
ATOM    211  CB  LEU 6  30      10.589 -13.040   9.825  0.00  0.00      C1   C
ATOM    212  CG  LEU 6  30      11.251 -13.608   8.652  0.00  0.00      C1   C
ATOM    213  CD1 LEU 6  30      10.304 -14.063   7.514  0.00  0.00      C1   C
ATOM    214  CD2 LEU 6  30      12.188 -12.541   8.065  0.00  0.00      C1   C
ATOM    215  N   TRP 6  31       9.444 -16.453  10.203  0.00  0.00      C1   N
ATOM    216  CA  TRP 6  31       9.789 -17.842  10.053  0.00  0.00      C1   C
ATOM    217  C   TRP 6  31      10.428 -18.301   8.714  0.00  0.00      C1   C
ATOM    218  O   TRP 6  31       9.692 -18.580   7.700  0.00  0.00      C1   O
ATOM    219  CB  TRP 6  31       8.554 -18.615  10.481  0.00  0.00      C1   C
ATOM    220  CG  TRP 6  31       8.581 -20.081  10.701  0.00  0.00      C1   C
ATOM    221  CD1 TRP 6  31       9.638 -20.831  11.040  0.00  0.00      C1   C
ATOM    222  CD2 TRP 6  31       7.485 -21.036  10.569  0.00  0.00      C1   C
ATOM    223  NE1 TRP 6  31       9.328 -22.212  10.998  0.00  0.00      C1   N
ATOM    224  CE2 TRP 6  31       8.014 -22.371  10.716  0.00  0.00      C1   C
ATOM    225  CE3 TRP 6  31       6.135 -20.900  10.131  0.00  0.00      C1   C
ATOM    226  CZ2 TRP 6  31       7.204 -23.538  10.501  0.00  0.00      C1   C
ATOM    227  CZ3 TRP 6  31       5.222 -22.030  10.125  0.00  0.00      C1   C
ATOM    228  CH2 TRP 6  31       5.775 -23.332  10.181  0.00  0.00      C1   C
ATOM    229  N   LEU 6  32      11.766 -18.367   8.640  0.00  0.00      C1   N
ATOM    230  CA  LEU 6  32      12.537 -18.866   7.435  0.00  0.00      C1   C
ATOM    231  C   LEU 6  32      13.280 -20.125   7.805  0.00  0.00      C1   C
ATOM    232  O   LEU 6  32      13.983 -20.105   8.808  0.00  0.00      C1   O
ATOM    233  CB  LEU 6  32      13.378 -17.813   6.779  0.00  0.00      C1   C
ATOM    234  CG  LEU 6  32      12.680 -16.624   6.122  0.00  0.00      C1   C
ATOM    235  CD1 LEU 6  32      13.661 -15.484   5.757  0.00  0.00      C1   C
ATOM    236  CD2 LEU 6  32      11.949 -17.062   4.852  0.00  0.00      C1   C
ATOM    237  N   ASP 6  33      13.082 -21.183   7.076  0.00  0.00      C1   N
ATOM    238  CA  ASP 6  33      13.374 -22.580   7.400  0.00  0.00      C1   C
ATOM    239  C   ASP 6  33      12.945 -22.956   8.877  0.00  0.00      C1   C
ATOM    240  O   ASP 6  33      11.810 -22.619   9.260  0.00  0.00      C1   O
ATOM    241  CB  ASP 6  33      14.858 -22.794   6.972  0.00  0.00      C1   C
ATOM    242  CG  ASP 6  33      15.305 -22.062   5.714  0.00  0.00      C1   C
ATOM    243  OD1 ASP 6  33      16.274 -21.254   5.812  0.00  0.00      C1   O
ATOM    244  OD2 ASP 6  33      14.699 -22.340   4.620  0.00  0.00      C1   O
ATOM    245  N   ASP 6  34      13.777 -23.494   9.662  0.00  0.00      C1   N
ATOM    246  CA  ASP 6  34      13.571 -23.758  11.071  0.00  0.00      C1   C
ATOM    247  C   ASP 6  34      14.213 -22.629  12.067  0.00  0.00      C1   C
ATOM    248  O   ASP 6  34      14.804 -22.982  13.136  0.00  0.00      C1   O
ATOM    249  CB  ASP 6  34      14.109 -25.142  11.412  0.00  0.00      C1   C
ATOM    250  CG  ASP 6  34      15.548 -25.486  11.138  0.00  0.00      C1   C
ATOM    251  OD1 ASP 6  34      16.140 -26.106  12.034  0.00  0.00      C1   O
ATOM    252  OD2 ASP 6  34      16.166 -25.129  10.161  0.00  0.00      C1   O
ATOM    253  N   VAL 6  35      13.947 -21.430  11.682  0.00  0.00      C1   N
ATOM    254  CA  VAL 6  35      14.415 -20.170  12.383  0.00  0.00      C1   C
ATOM    255  C   VAL 6  35      13.274 -19.105  12.354  0.00  0.00      C1   C
ATOM    256  O   VAL 6  35      12.800 -18.730  11.301  0.00  0.00      C1   O
ATOM    257  CB  VAL 6  35      15.717 -19.634  11.797  0.00  0.00      C1   C
ATOM    258  CG1 VAL 6  35      16.148 -18.386  12.535  0.00  0.00      C1   C
ATOM    259  CG2 VAL 6  35      16.911 -20.645  11.878  0.00  0.00      C1   C
ATOM    260  N   VAL 6  36      12.895 -18.530  13.449  0.00  0.00      C1   N
ATOM    261  CA  VAL 6  36      12.080 -17.307  13.607  0.00  0.00      C1   C
ATOM    262  C   VAL 6  36      13.065 -16.188  14.127  0.00  0.00      C1   C
ATOM    263  O   VAL 6  36      13.661 -16.288  15.126  0.00  0.00      C1   O
ATOM    264  CB  VAL 6  36      10.859 -17.445  14.514  0.00  0.00      C1   C
ATOM    265  CG1 VAL 6  36      10.190 -16.176  14.950  0.00  0.00      C1   C
ATOM    266  CG2 VAL 6  36       9.825 -18.319  13.890  0.00  0.00      C1   C
ATOM    267  N   TYR 6  37      13.305 -15.233  13.220  0.00  0.00      C1   N
ATOM    268  CA  TYR 6  37      13.913 -13.888  13.313  0.00  0.00      C1   C
ATOM    269  C   TYR 6  37      12.819 -12.951  13.907  0.00  0.00      C1   C
ATOM    270  O   TYR 6  37      11.692 -12.893  13.512  0.00  0.00      C1   O
ATOM    271  CB  TYR 6  37      14.457 -13.426  12.017  0.00  0.00      C1   C
ATOM    272  CG  TYR 6  37      15.372 -14.378  11.312  0.00  0.00      C1   C
ATOM    273  CD1 TYR 6  37      16.801 -14.218  11.381  0.00  0.00      C1   C
ATOM    274  CD2 TYR 6  37      14.885 -15.460  10.575  0.00  0.00      C1   C
ATOM    275  CE1 TYR 6  37      17.645 -15.163  10.781  0.00  0.00      C1   C
ATOM    276  CE2 TYR 6  37      15.693 -16.323   9.890  0.00  0.00      C1   C
ATOM    277  CZ  TYR 6  37      17.113 -16.167   9.965  0.00  0.00      C1   C
ATOM    278  OH  TYR 6  37      17.860 -17.035   9.348  0.00  0.00      C1   O
ATOM    279  N   CYS 6  38      13.168 -12.265  15.012  0.00  0.00      C1   N
ATOM    280  CA  CYS 6  38      12.284 -11.279  15.702  0.00  0.00      C1   C
ATOM    281  C   CYS 6  38      13.222 -10.336  16.653  0.00  0.00      C1   C
ATOM    282  O   CYS 6  38      14.404 -10.618  16.798  0.00  0.00      C1   O
ATOM    283  CB  CYS 6  38      11.174 -11.945  16.504  0.00  0.00      C1   C
ATOM    284  SG  CYS 6  38      11.746 -13.162  17.753  0.00  0.00      C1   S
ATOM    285  N   PRO 6  39      12.673  -9.232  17.217  0.00  0.00      C1   N
ATOM    286  CA  PRO 6  39      13.340  -8.296  18.150  0.00  0.00      C1   C
ATOM    287  C   PRO 6  39      13.878  -9.022  19.363  0.00  0.00      C1   C
ATOM    288  O   PRO 6  39      13.195  -9.856  20.003  0.00  0.00      C1   O
ATOM    289  CB  PRO 6  39      12.485  -7.102  18.326  0.00  0.00      C1   C
ATOM    290  CG  PRO 6  39      11.632  -7.218  17.089  0.00  0.00      C1   C
ATOM    291  CD  PRO 6  39      11.404  -8.647  16.932  0.00  0.00      C1   C
ATOM    292  N   ARG 6  40      15.094  -8.739  19.898  0.00  0.00      C1   N
ATOM    293  CA  ARG 6  40      15.520  -9.308  21.122  0.00  0.00      C1   C
ATOM    294  C   ARG 6  40      14.827  -8.611  22.417  0.00  0.00      C1   C
ATOM    295  O   ARG 6  40      14.566  -9.297  23.368  0.00  0.00      C1   O
ATOM    296  CB  ARG 6  40      17.112  -9.472  21.197  0.00  0.00      C1   C
ATOM    297  CG  ARG 6  40      17.699  -8.060  21.266  0.00  0.00      C1   C
ATOM    298  CD  ARG 6  40      19.263  -8.174  21.494  0.00  0.00      C1   C
ATOM    299  NE  ARG 6  40      19.847  -6.819  21.428  0.00  0.00      C1   N
ATOM    300  CZ  ARG 6  40      21.085  -6.441  21.749  0.00  0.00      C1   C
ATOM    301  NH1 ARG 6  40      22.002  -7.348  21.923  0.00  0.00      C1   N
ATOM    302  NH2 ARG 6  40      21.398  -5.180  21.970  0.00  0.00      C1   N
ATOM    303  N   HIS 6  41      14.596  -7.258  22.356  0.00  0.00      C1   N
ATOM    304  CA  HIS 6  41      14.284  -6.365  23.443  0.00  0.00      C1   C
ATOM    305  C   HIS 6  41      13.440  -6.832  24.619  0.00  0.00      C1   C
ATOM    306  O   HIS 6  41      13.848  -6.449  25.709  0.00  0.00      C1   O
ATOM    307  CB  HIS 6  41      13.782  -5.074  22.910  0.00  0.00      C1   C
ATOM    308  CG  HIS 6  41      12.563  -4.977  22.074  0.00  0.00      C1   C
ATOM    309  ND1 HIS 6  41      11.329  -5.553  22.354  0.00  0.00      C1   N
ATOM    310  CD2 HIS 6  41      12.491  -4.342  20.856  0.00  0.00      C1   C
ATOM    311  CE1 HIS 6  41      10.460  -5.026  21.382  0.00  0.00      C1   C
ATOM    312  NE2 HIS 6  41      11.196  -4.327  20.471  0.00  0.00      C1   N
ATOM    313  N   VAL 6  42      12.307  -7.631  24.344  0.00  0.00      C1   N
ATOM    314  CA  VAL 6  42      11.553  -8.188  25.475  0.00  0.00      C1   C
ATOM    315  C   VAL 6  42      12.429  -8.914  26.536  0.00  0.00      C1   C
ATOM    316  O   VAL 6  42      12.064  -8.866  27.711  0.00  0.00      C1   O
ATOM    317  CB  VAL 6  42      10.412  -9.107  25.036  0.00  0.00      C1   C
ATOM    318  CG1 VAL 6  42       9.343  -8.334  24.360  0.00  0.00      C1   C
ATOM    319  CG2 VAL 6  42      10.877 -10.362  24.277  0.00  0.00      C1   C
ATOM    320  N   ILE 6  43      13.582  -9.514  26.116  0.00  0.00      C1   N
ATOM    321  CA  ILE 6  43      14.703 -10.084  26.969  0.00  0.00      C1   C
ATOM    322  C   ILE 6  43      15.165  -9.082  28.003  0.00  0.00      C1   C
ATOM    323  O   ILE 6  43      15.414  -9.515  29.172  0.00  0.00      C1   O
ATOM    324  CB  ILE 6  43      15.894 -10.613  26.148  0.00  0.00      C1   C
ATOM    325  CG1 ILE 6  43      15.458 -11.921  25.497  0.00  0.00      C1   C
ATOM    326  CG2 ILE 6  43      17.135 -10.747  27.014  0.00  0.00      C1   C
ATOM    327  CD1 ILE 6  43      14.962 -12.975  26.474  0.00  0.00      C1   C
ATOM    328  N   CYS 6  44      15.286  -7.808  27.796  0.00  0.00      C1   N
ATOM    329  CA  CYS 6  44      15.606  -6.737  28.751  0.00  0.00      C1   C
ATOM    330  C   CYS 6  44      14.368  -5.990  29.272  0.00  0.00      C1   C
ATOM    331  O   CYS 6  44      14.451  -5.699  30.432  0.00  0.00      C1   O
ATOM    332  CB  CYS 6  44      16.737  -5.896  28.286  0.00  0.00      C1   C
ATOM    333  SG  CYS 6  44      18.308  -6.766  28.164  0.00  0.00      C1   S
ATOM    334  N   THR 6  45      13.367  -5.597  28.466  0.00  0.00      C1   N
ATOM    335  CA  THR 6  45      12.247  -4.764  28.919  0.00  0.00      C1   C
ATOM    336  C   THR 6  45      11.501  -5.197  30.202  0.00  0.00      C1   C
ATOM    337  O   THR 6  45      10.902  -4.313  30.870  0.00  0.00      C1   O
ATOM    338  CB  THR 6  45      11.289  -4.529  27.760  0.00  0.00      C1   C
ATOM    339  OG1 THR 6  45      10.927  -5.731  27.237  0.00  0.00      C1   O
ATOM    340  CG2 THR 6  45      12.016  -3.752  26.658  0.00  0.00      C1   C
ATOM    341  N   SER 6  46      11.513  -6.502  30.613  0.00  0.00      C1   N
ATOM    342  CA  SER 6  46      10.935  -6.845  31.922  0.00  0.00      C1   C
ATOM    343  C   SER 6  46      11.840  -6.549  33.170  0.00  0.00      C1   C
ATOM    344  O   SER 6  46      11.385  -6.752  34.297  0.00  0.00      C1   O
ATOM    345  CB  SER 6  46      10.679  -8.379  31.867  0.00  0.00      C1   C
ATOM    346  OG  SER 6  46      11.909  -9.015  31.644  0.00  0.00      C1   O
ATOM    347  N   GLU 6  47      13.138  -6.268  33.071  0.00  0.00      C1   N
ATOM    348  CA  GLU 6  47      13.968  -5.971  34.278  0.00  0.00      C1   C
ATOM    349  C   GLU 6  47      14.108  -4.507  34.493  0.00  0.00      C1   C
ATOM    350  O   GLU 6  47      14.625  -3.812  33.636  0.00  0.00      C1   O
ATOM    351  CB  GLU 6  47      15.264  -6.750  34.217  0.00  0.00      C1   C
ATOM    352  CG  GLU 6  47      15.236  -8.330  34.354  0.00  0.00      C1   C
ATOM    353  CD  GLU 6  47      15.097  -8.794  35.790  0.00  0.00      C1   C
ATOM    354  OE1 GLU 6  47      15.248 -10.045  35.947  0.00  0.00      C1   O
ATOM    355  OE2 GLU 6  47      14.772  -7.992  36.678  0.00  0.00      C1   O
ATOM    356  N   ASP 6  48      13.792  -4.061  35.772  0.00  0.00      C1   N
ATOM    357  CA  ASP 6  48      13.854  -2.684  36.338  0.00  0.00      C1   C
ATOM    358  C   ASP 6  48      15.331  -2.189  36.453  0.00  0.00      C1   C
ATOM    359  O   ASP 6  48      15.701  -1.640  37.477  0.00  0.00      C1   O
ATOM    360  CB  ASP 6  48      13.054  -2.531  37.645  0.00  0.00      C1   C
ATOM    361  CG  ASP 6  48      13.326  -3.541  38.779  0.00  0.00      C1   C
ATOM    362  OD1 ASP 6  48      13.735  -3.205  39.942  0.00  0.00      C1   O
ATOM    363  OD2 ASP 6  48      12.891  -4.697  38.590  0.00  0.00      C1   O
ATOM    364  N   MET 6  49      16.108  -2.154  35.326  0.00  0.00      C1   N
ATOM    365  CA  MET 6  49      17.375  -1.548  35.154  0.00  0.00      C1   C
ATOM    366  C   MET 6  49      17.441  -0.869  33.758  0.00  0.00      C1   C
ATOM    367  O   MET 6  49      16.991  -1.465  32.772  0.00  0.00      C1   O
ATOM    368  CB  MET 6  49      18.514  -2.616  35.348  0.00  0.00      C1   C
ATOM    369  CG  MET 6  49      18.439  -3.299  36.696  0.00  0.00      C1   C
ATOM    370  SD  MET 6  49      19.856  -4.364  37.113  0.00  0.00      C1   S
ATOM    371  CE  MET 6  49      19.615  -5.886  36.292  0.00  0.00      C1   C
ATOM    372  N   LEU 6  50      18.090   0.327  33.770  0.00  0.00      C1   N
ATOM    373  CA  LEU 6  50      18.312   1.237  32.616  0.00  0.00      C1   C
ATOM    374  C   LEU 6  50      19.156   0.592  31.480  0.00  0.00      C1   C
ATOM    375  O   LEU 6  50      18.843   0.738  30.334  0.00  0.00      C1   O
ATOM    376  CB  LEU 6  50      18.851   2.653  33.121  0.00  0.00      C1   C
ATOM    377  CG  LEU 6  50      17.899   3.427  34.084  0.00  0.00      C1   C
ATOM    378  CD1 LEU 6  50      18.573   4.613  34.740  0.00  0.00      C1   C
ATOM    379  CD2 LEU 6  50      16.718   3.981  33.260  0.00  0.00      C1   C
ATOM    380  N   ASN 6  51      20.306  -0.035  31.763  0.00  0.00      C1   N
ATOM    381  CA  ASN 6  51      21.197  -0.559  30.691  0.00  0.00      C1   C
ATOM    382  C   ASN 6  51      21.794  -2.041  30.884  0.00  0.00      C1   C
ATOM    383  O   ASN 6  51      22.991  -2.243  30.890  0.00  0.00      C1   O
ATOM    384  CB  ASN 6  51      22.340   0.475  30.577  0.00  0.00      C1   C
ATOM    385  CG  ASN 6  51      21.921   1.839  30.093  0.00  0.00      C1   C
ATOM    386  OD1 ASN 6  51      21.804   2.099  28.920  0.00  0.00      C1   O
ATOM    387  ND2 ASN 6  51      21.778   2.796  30.987  0.00  0.00      C1   N
ATOM    388  N   PRO 6  52      20.814  -3.035  30.962  0.00  0.00      C1   N
ATOM    389  CA  PRO 6  52      21.112  -4.483  31.223  0.00  0.00      C1   C
ATOM    390  C   PRO 6  52      21.839  -5.052  30.035  0.00  0.00      C1   C
ATOM    391  O   PRO 6  52      21.567  -4.690  28.898  0.00  0.00      C1   O
ATOM    392  CB  PRO 6  52      19.689  -5.151  31.383  0.00  0.00      C1   C
ATOM    393  CG  PRO 6  52      18.712  -4.050  30.992  0.00  0.00      C1   C
ATOM    394  CD  PRO 6  52      19.391  -2.778  31.232  0.00  0.00      C1   C
ATOM    395  N   ASN 6  53      22.729  -6.032  30.281  0.00  0.00      C1   N
ATOM    396  CA  ASN 6  53      23.366  -6.862  29.351  0.00  0.00      C1   C
ATOM    397  C   ASN 6  53      22.484  -7.963  28.737  0.00  0.00      C1   C
ATOM    398  O   ASN 6  53      22.254  -8.965  29.458  0.00  0.00      C1   O
ATOM    399  CB  ASN 6  53      24.726  -7.442  29.917  0.00  0.00      C1   C
ATOM    400  CG  ASN 6  53      25.577  -7.976  28.703  0.00  0.00      C1   C
ATOM    401  OD1 ASN 6  53      25.972  -7.258  27.827  0.00  0.00      C1   O
ATOM    402  ND2 ASN 6  53      26.081  -9.177  28.783  0.00  0.00      C1   N
ATOM    403  N   TYR 6  54      22.040  -7.651  27.504  0.00  0.00      C1   N
ATOM    404  CA  TYR 6  54      21.165  -8.524  26.734  0.00  0.00      C1   C
ATOM    405  C   TYR 6  54      21.529 -10.018  26.738  0.00  0.00      C1   C
ATOM    406  O   TYR 6  54      20.592 -10.766  26.948  0.00  0.00      C1   O
ATOM    407  CB  TYR 6  54      20.942  -7.990  25.270  0.00  0.00      C1   C
ATOM    408  CG  TYR 6  54      19.748  -7.033  25.124  0.00  0.00      C1   C
ATOM    409  CD1 TYR 6  54      18.472  -7.582  24.992  0.00  0.00      C1   C
ATOM    410  CD2 TYR 6  54      19.936  -5.670  24.954  0.00  0.00      C1   C
ATOM    411  CE1 TYR 6  54      17.396  -6.678  24.731  0.00  0.00      C1   C
ATOM    412  CE2 TYR 6  54      18.871  -4.785  24.856  0.00  0.00      C1   C
ATOM    413  CZ  TYR 6  54      17.570  -5.277  24.737  0.00  0.00      C1   C
ATOM    414  OH  TYR 6  54      16.498  -4.414  24.639  0.00  0.00      C1   O
ATOM    415  N   GLU 6  55      22.830 -10.372  26.607  0.00  0.00      C1   N
ATOM    416  CA  GLU 6  55      23.290 -11.714  26.676  0.00  0.00      C1   C
ATOM    417  C   GLU 6  55      23.158 -12.372  27.992  0.00  0.00      C1   C
ATOM    418  O   GLU 6  55      22.749 -13.490  28.007  0.00  0.00      C1   O
ATOM    419  CB  GLU 6  55      24.702 -11.858  26.070  0.00  0.00      C1   C
ATOM    420  CG  GLU 6  55      24.696 -11.696  24.525  0.00  0.00      C1   C
ATOM    421  CD  GLU 6  55      24.402 -12.889  23.643  0.00  0.00      C1   C
ATOM    422  OE1 GLU 6  55      25.024 -12.989  22.518  0.00  0.00      C1   O
ATOM    423  OE2 GLU 6  55      23.437 -13.588  23.810  0.00  0.00      C1   O
ATOM    424  N   ASP 6  56      23.472 -11.786  29.204  0.00  0.00      C1   N
ATOM    425  CA  ASP 6  56      23.069 -12.419  30.486  0.00  0.00      C1   C
ATOM    426  C   ASP 6  56      21.594 -12.559  30.828  0.00  0.00      C1   C
ATOM    427  O   ASP 6  56      21.258 -13.474  31.574  0.00  0.00      C1   O
ATOM    428  CB  ASP 6  56      23.832 -11.735  31.679  0.00  0.00      C1   C
ATOM    429  CG  ASP 6  56      25.320 -11.539  31.459  0.00  0.00      C1   C
ATOM    430  OD1 ASP 6  56      25.670 -10.377  31.263  0.00  0.00      C1   O
ATOM    431  OD2 ASP 6  56      26.052 -12.564  31.480  0.00  0.00      C1   O
ATOM    432  N   LEU 6  57      20.711 -11.699  30.238  0.00  0.00      C1   N
ATOM    433  CA  LEU 6  57      19.227 -11.897  30.541  0.00  0.00      C1   C
ATOM    434  C   LEU 6  57      18.583 -12.917  29.546  0.00  0.00      C1   C
ATOM    435  O   LEU 6  57      17.600 -13.604  29.904  0.00  0.00      C1   O
ATOM    436  CB  LEU 6  57      18.477 -10.562  30.591  0.00  0.00      C1   C
ATOM    437  CG  LEU 6  57      18.905  -9.731  31.758  0.00  0.00      C1   C
ATOM    438  CD1 LEU 6  57      18.131  -8.407  31.726  0.00  0.00      C1   C
ATOM    439  CD2 LEU 6  57      18.498 -10.365  33.125  0.00  0.00      C1   C
ATOM    440  N   LEU 6  58      19.221 -13.227  28.397  0.00  0.00      C1   N
ATOM    441  CA  LEU 6  58      19.027 -14.508  27.715  0.00  0.00      C1   C
ATOM    442  C   LEU 6  58      19.580 -15.702  28.478  0.00  0.00      C1   C
ATOM    443  O   LEU 6  58      18.892 -16.708  28.548  0.00  0.00      C1   O
ATOM    444  CB  LEU 6  58      19.458 -14.332  26.283  0.00  0.00      C1   C
ATOM    445  CG  LEU 6  58      18.959 -15.511  25.358  0.00  0.00      C1   C
ATOM    446  CD1 LEU 6  58      17.446 -15.385  25.141  0.00  0.00      C1   C
ATOM    447  CD2 LEU 6  58      19.611 -15.540  24.005  0.00  0.00      C1   C
ATOM    448  N   ILE 6  59      20.794 -15.625  29.075  0.00  0.00      C1   N
ATOM    449  CA  ILE 6  59      21.351 -16.682  30.048  0.00  0.00      C1   C
ATOM    450  C   ILE 6  59      20.249 -17.165  31.162  0.00  0.00      C1   C
ATOM    451  O   ILE 6  59      20.200 -18.306  31.605  0.00  0.00      C1   O
ATOM    452  CB  ILE 6  59      22.719 -16.369  30.605  0.00  0.00      C1   C
ATOM    453  CG1 ILE 6  59      23.629 -16.498  29.362  0.00  0.00      C1   C
ATOM    454  CG2 ILE 6  59      23.186 -17.171  31.786  0.00  0.00      C1   C
ATOM    455  CD1 ILE 6  59      25.050 -15.964  29.630  0.00  0.00      C1   C
ATOM    456  N   ARG 6  60      19.433 -16.166  31.586  0.00  0.00      C1   N
ATOM    457  CA  ARG 6  60      18.322 -16.362  32.526  0.00  0.00      C1   C
ATOM    458  C   ARG 6  60      17.008 -16.988  31.981  0.00  0.00      C1   C
ATOM    459  O   ARG 6  60      16.194 -17.368  32.826  0.00  0.00      C1   O
ATOM    460  CB  ARG 6  60      18.188 -15.084  33.319  0.00  0.00      C1   C
ATOM    461  CG  ARG 6  60      19.318 -14.912  34.314  0.00  0.00      C1   C
ATOM    462  CD  ARG 6  60      19.614 -13.474  34.581  0.00  0.00      C1   C
ATOM    463  NE  ARG 6  60      20.443 -13.184  35.738  0.00  0.00      C1   N
ATOM    464  CZ  ARG 6  60      21.583 -12.524  35.728  0.00  0.00      C1   C
ATOM    465  NH1 ARG 6  60      22.136 -12.364  36.844  0.00  0.00      C1   N
ATOM    466  NH2 ARG 6  60      22.247 -11.972  34.700  0.00  0.00      C1   N
ATOM    467  N   LYS 6  61      16.779 -17.159  30.682  0.00  0.00      C1   N
ATOM    468  CA  LYS 6  61      15.598 -17.779  29.976  0.00  0.00      C1   C
ATOM    469  C   LYS 6  61      15.847 -19.320  29.842  0.00  0.00      C1   C
ATOM    470  O   LYS 6  61      16.959 -19.817  29.615  0.00  0.00      C1   O
ATOM    471  CB  LYS 6  61      15.380 -17.101  28.564  0.00  0.00      C1   C
ATOM    472  CG  LYS 6  61      14.854 -15.716  28.629  0.00  0.00      C1   C
ATOM    473  CD  LYS 6  61      13.882 -15.345  29.675  0.00  0.00      C1   C
ATOM    474  CE  LYS 6  61      13.509 -13.862  29.625  0.00  0.00      C1   C
ATOM    475  NZ  LYS 6  61      12.525 -13.521  30.628  0.00  0.00      C1   N
ATOM    476  N   SER 6  62      14.709 -20.049  29.834  0.00  0.00      C1   N
ATOM    477  CA  SER 6  62      14.642 -21.420  29.142  0.00  0.00      C1   C
ATOM    478  C   SER 6  62      13.747 -21.301  27.884  0.00  0.00      C1   C
ATOM    479  O   SER 6  62      12.946 -20.398  27.826  0.00  0.00      C1   O
ATOM    480  CB  SER 6  62      13.939 -22.457  30.062  0.00  0.00      C1   C
ATOM    481  OG  SER 6  62      12.565 -22.171  30.217  0.00  0.00      C1   O
ATOM    482  N   ASN 6  63      13.854 -22.337  27.022  0.00  0.00      C1   N
ATOM    483  CA  ASN 6  63      12.921 -22.526  25.948  0.00  0.00      C1   C
ATOM    484  C   ASN 6  63      11.389 -22.437  26.347  0.00  0.00      C1   C
ATOM    485  O   ASN 6  63      10.612 -22.009  25.510  0.00  0.00      C1   O
ATOM    486  CB  ASN 6  63      13.266 -23.804  25.203  0.00  0.00      C1   C
ATOM    487  CG  ASN 6  63      14.603 -23.670  24.400  0.00  0.00      C1   C
ATOM    488  OD1 ASN 6  63      14.999 -22.610  23.979  0.00  0.00      C1   O
ATOM    489  ND2 ASN 6  63      15.207 -24.818  24.137  0.00  0.00      C1   N
ATOM    490  N   HIS 6  64      10.942 -22.657  27.579  0.00  0.00      C1   N
ATOM    491  CA  HIS 6  64       9.596 -22.372  28.129  0.00  0.00      C1   C
ATOM    492  C   HIS 6  64       9.135 -20.939  28.139  0.00  0.00      C1   C
ATOM    493  O   HIS 6  64       7.967 -20.750  27.988  0.00  0.00      C1   O
ATOM    494  CB  HIS 6  64       9.521 -23.045  29.565  0.00  0.00      C1   C
ATOM    495  CG  HIS 6  64       8.078 -23.047  30.100  0.00  0.00      C1   C
ATOM    496  ND1 HIS 6  64       7.026 -23.735  29.495  0.00  0.00      C1   N
ATOM    497  CD2 HIS 6  64       7.648 -22.518  31.290  0.00  0.00      C1   C
ATOM    498  CE1 HIS 6  64       6.003 -23.632  30.382  0.00  0.00      C1   C
ATOM    499  NE2 HIS 6  64       6.352 -22.890  31.463  0.00  0.00      C1   N
ATOM    500  N   ASN 6  65      10.035 -20.014  28.236  0.00  0.00      C1   N
ATOM    501  CA  ASN 6  65       9.652 -18.564  28.299  0.00  0.00      C1   C
ATOM    502  C   ASN 6  65       9.172 -18.022  26.897  0.00  0.00      C1   C
ATOM    503  O   ASN 6  65       8.663 -16.888  26.769  0.00  0.00      C1   O
ATOM    504  CB  ASN 6  65      10.688 -17.748  29.030  0.00  0.00      C1   C
ATOM    505  CG  ASN 6  65      11.223 -18.311  30.322  0.00  0.00      C1   C
ATOM    506  OD1 ASN 6  65      12.307 -18.860  30.330  0.00  0.00      C1   O
ATOM    507  ND2 ASN 6  65      10.460 -18.135  31.446  0.00  0.00      C1   N
ATOM    508  N   PHE 6  66       9.342 -18.809  25.829  0.00  0.00      C1   N
ATOM    509  CA  PHE 6  66       8.943 -18.505  24.369  0.00  0.00      C1   C
ATOM    510  C   PHE 6  66       7.716 -19.345  23.931  0.00  0.00      C1   C
ATOM    511  O   PHE 6  66       7.896 -20.505  23.531  0.00  0.00      C1   O
ATOM    512  CB  PHE 6  66      10.182 -18.748  23.489  0.00  0.00      C1   C
ATOM    513  CG  PHE 6  66      11.293 -17.745  23.790  0.00  0.00      C1   C
ATOM    514  CD1 PHE 6  66      11.109 -16.453  23.201  0.00  0.00      C1   C
ATOM    515  CD2 PHE 6  66      12.375 -18.049  24.612  0.00  0.00      C1   C
ATOM    516  CE1 PHE 6  66      12.055 -15.468  23.591  0.00  0.00      C1   C
ATOM    517  CE2 PHE 6  66      13.427 -17.099  24.790  0.00  0.00      C1   C
ATOM    518  CZ  PHE 6  66      13.234 -15.841  24.255  0.00  0.00      C1   C
ATOM    519  N   LEU 6  67       6.475 -18.757  24.015  0.00  0.00      C1   N
ATOM    520  CA  LEU 6  67       5.339 -19.424  23.426  0.00  0.00      C1   C
ATOM    521  C   LEU 6  67       5.439 -18.944  21.907  0.00  0.00      C1   C
ATOM    522  O   LEU 6  67       5.219 -17.766  21.673  0.00  0.00      C1   O
ATOM    523  CB  LEU 6  67       4.084 -18.942  24.195  0.00  0.00      C1   C
ATOM    524  CG  LEU 6  67       2.819 -19.631  23.749  0.00  0.00      C1   C
ATOM    525  CD1 LEU 6  67       2.846 -21.108  24.094  0.00  0.00      C1   C
ATOM    526  CD2 LEU 6  67       1.573 -19.027  24.310  0.00  0.00      C1   C
ATOM    527  N   VAL 6  68       5.608 -19.856  20.914  0.00  0.00      C1   N
ATOM    528  CA  VAL 6  68       5.642 -19.521  19.466  0.00  0.00      C1   C
ATOM    529  C   VAL 6  68       4.554 -20.273  18.629  0.00  0.00      C1   C
ATOM    530  O   VAL 6  68       4.430 -21.491  18.855  0.00  0.00      C1   O
ATOM    531  CB  VAL 6  68       7.109 -19.676  19.063  0.00  0.00      C1   C
ATOM    532  CG1 VAL 6  68       7.340 -19.396  17.604  0.00  0.00      C1   C
ATOM    533  CG2 VAL 6  68       8.117 -18.720  19.817  0.00  0.00      C1   C
ATOM    534  N   GLN 6  69       3.805 -19.616  17.761  0.00  0.00      C1   N
ATOM    535  CA  GLN 6  69       2.724 -20.246  17.018  0.00  0.00      C1   C
ATOM    536  C   GLN 6  69       2.616 -19.718  15.621  0.00  0.00      C1   C
ATOM    537  O   GLN 6  69       2.456 -18.541  15.452  0.00  0.00      C1   O
ATOM    538  CB  GLN 6  69       1.368 -20.157  17.698  0.00  0.00      C1   C
ATOM    539  CG  GLN 6  69       1.093 -21.234  18.707  0.00  0.00      C1   C
ATOM    540  CD  GLN 6  69      -0.151 -20.835  19.467  0.00  0.00      C1   C
ATOM    541  OE1 GLN 6  69      -1.238 -21.130  19.085  0.00  0.00      C1   O
ATOM    542  NE2 GLN 6  69      -0.066 -19.903  20.377  0.00  0.00      C1   N
ATOM    543  N   ALA 6  70       2.495 -20.665  14.656  0.00  0.00      C1   N
ATOM    544  CA  ALA 6  70       1.988 -20.372  13.326  0.00  0.00      C1   C
ATOM    545  C   ALA 6  70       0.446 -20.603  13.102  0.00  0.00      C1   C
ATOM    546  O   ALA 6  70       0.030 -21.465  12.310  0.00  0.00      C1   O
ATOM    547  CB  ALA 6  70       2.894 -21.161  12.336  0.00  0.00      C1   C
ATOM    548  N   GLY 6  71      -0.415 -19.830  13.713  0.00  0.00      C1   N
ATOM    549  CA  GLY 6  71      -1.788 -20.091  13.824  0.00  0.00      C1   C
ATOM    550  C   GLY 6  71      -2.149 -21.389  14.510  0.00  0.00      C1   C
ATOM    551  O   GLY 6  71      -1.742 -21.565  15.707  0.00  0.00      C1   O
ATOM    552  N   ASN 6  72      -2.843 -22.240  13.891  0.00  0.00      C1   N
ATOM    553  CA  ASN 6  72      -3.280 -23.535  14.449  0.00  0.00      C1   C
ATOM    554  C   ASN 6  72      -2.168 -24.653  14.305  0.00  0.00      C1   C
ATOM    555  O   ASN 6  72      -2.394 -25.785  13.843  0.00  0.00      C1   O
ATOM    556  CB  ASN 6  72      -4.609 -24.050  13.856  0.00  0.00      C1   C
ATOM    557  CG  ASN 6  72      -4.658 -24.257  12.346  0.00  0.00      C1   C
ATOM    558  OD1 ASN 6  72      -4.013 -23.497  11.595  0.00  0.00      C1   O
ATOM    559  ND2 ASN 6  72      -5.289 -25.300  11.850  0.00  0.00      C1   N
ATOM    560  N   VAL 6  73      -0.915 -24.343  14.758  0.00  0.00      C1   N
ATOM    561  CA  VAL 6  73       0.218 -25.234  14.996  0.00  0.00      C1   C
ATOM    562  C   VAL 6  73       1.243 -24.518  15.902  0.00  0.00      C1   C
ATOM    563  O   VAL 6  73       1.754 -23.414  15.543  0.00  0.00      C1   O
ATOM    564  CB  VAL 6  73       0.805 -25.842  13.742  0.00  0.00      C1   C
ATOM    565  CG1 VAL 6  73       1.132 -24.890  12.613  0.00  0.00      C1   C
ATOM    566  CG2 VAL 6  73       1.952 -26.774  14.095  0.00  0.00      C1   C
ATOM    567  N   GLN 6  74       1.465 -25.197  16.984  0.00  0.00      C1   N
ATOM    568  CA  GLN 6  74       2.441 -24.822  17.932  0.00  0.00      C1   C
ATOM    569  C   GLN 6  74       3.789 -25.030  17.223  0.00  0.00      C1   C
ATOM    570  O   GLN 6  74       4.151 -26.121  16.754  0.00  0.00      C1   O
ATOM    571  CB  GLN 6  74       2.266 -25.543  19.282  0.00  0.00      C1   C
ATOM    572  CG  GLN 6  74       1.311 -24.897  20.210  0.00  0.00      C1   C
ATOM    573  CD  GLN 6  74       1.304 -25.557  21.570  0.00  0.00      C1   C
ATOM    574  NE2 GLN 6  74       0.832 -24.809  22.507  0.00  0.00      C1   N
ATOM    575  OE1 GLN 6  74       1.699 -26.702  21.781  0.00  0.00      C1   O
ATOM    576  N   LEU 6  75       4.587 -24.042  17.313  0.00  0.00      C1   N
ATOM    577  CA  LEU 6  75       5.964 -24.152  16.929  0.00  0.00      C1   C
ATOM    578  C   LEU 6  75       6.799 -24.268  18.217  0.00  0.00      C1   C
ATOM    579  O   LEU 6  75       6.810 -23.358  19.071  0.00  0.00      C1   O
ATOM    580  CB  LEU 6  75       6.429 -22.968  16.150  0.00  0.00      C1   C
ATOM    581  CG  LEU 6  75       5.859 -22.888  14.773  0.00  0.00      C1   C
ATOM    582  CD1 LEU 6  75       6.520 -21.739  14.056  0.00  0.00      C1   C
ATOM    583  CD2 LEU 6  75       6.189 -24.184  13.995  0.00  0.00      C1   C
ATOM    584  N   ARG 6  76       7.378 -25.499  18.344  0.00  0.00      C1   N
ATOM    585  CA  ARG 6  76       8.243 -25.868  19.514  0.00  0.00      C1   C
ATOM    586  C   ARG 6  76       9.642 -25.352  19.360  0.00  0.00      C1   C
ATOM    587  O   ARG 6  76      10.410 -25.860  18.531  0.00  0.00      C1   O
ATOM    588  CB  ARG 6  76       8.167 -27.352  19.847  0.00  0.00      C1   C
ATOM    589  CG  ARG 6  76       9.170 -27.773  20.986  0.00  0.00      C1   C
ATOM    590  CD  ARG 6  76       8.703 -27.065  22.311  0.00  0.00      C1   C
ATOM    591  NE  ARG 6  76       7.374 -27.551  22.866  0.00  0.00      C1   N
ATOM    592  CZ  ARG 6  76       7.144 -27.722  24.150  0.00  0.00      C1   C
ATOM    593  NH1 ARG 6  76       8.090 -28.080  25.013  0.00  0.00      C1   N
ATOM    594  NH2 ARG 6  76       5.935 -27.579  24.648  0.00  0.00      C1   N
ATOM    595  N   VAL 6  77      10.028 -24.364  20.270  0.00  0.00      C1   N
ATOM    596  CA  VAL 6  77      11.384 -23.768  20.388  0.00  0.00      C1   C
ATOM    597  C   VAL 6  77      12.337 -24.851  20.891  0.00  0.00      C1   C
ATOM    598  O   VAL 6  77      12.158 -25.382  22.023  0.00  0.00      C1   O
ATOM    599  CB  VAL 6  77      11.469 -22.470  21.183  0.00  0.00      C1   C
ATOM    600  CG1 VAL 6  77      12.879 -21.884  21.371  0.00  0.00      C1   C
ATOM    601  CG2 VAL 6  77      10.646 -21.358  20.581  0.00  0.00      C1   C
ATOM    602  N   ILE 6  78      13.397 -25.085  20.068  0.00  0.00      C1   N
ATOM    603  CA  ILE 6  78      14.493 -25.922  20.368  0.00  0.00      C1   C
ATOM    604  C   ILE 6  78      15.788 -25.153  20.706  0.00  0.00      C1   C
ATOM    605  O   ILE 6  78      16.459 -25.517  21.659  0.00  0.00      C1   O
ATOM    606  CB  ILE 6  78      14.725 -27.102  19.406  0.00  0.00      C1   C
ATOM    607  CG1 ILE 6  78      14.976 -26.670  17.912  0.00  0.00      C1   C
ATOM    608  CG2 ILE 6  78      13.517 -27.941  19.600  0.00  0.00      C1   C
ATOM    609  CD1 ILE 6  78      15.441 -27.799  17.006  0.00  0.00      C1   C
ATOM    610  N   GLY 6  79      16.065 -23.995  20.087  0.00  0.00      C1   N
ATOM    611  CA  GLY 6  79      17.059 -23.107  20.691  0.00  0.00      C1   C
ATOM    612  C   GLY 6  79      16.949 -21.618  20.506  0.00  0.00      C1   C
ATOM    613  O   GLY 6  79      16.780 -21.125  19.427  0.00  0.00      C1   O
ATOM    614  N   HIS 6  80      17.244 -20.892  21.656  0.00  0.00      C1   N
ATOM    615  CA  HIS 6  80      17.405 -19.424  21.674  0.00  0.00      C1   C
ATOM    616  C   HIS 6  80      18.855 -18.912  21.746  0.00  0.00      C1   C
ATOM    617  O   HIS 6  80      19.485 -18.988  22.764  0.00  0.00      C1   O
ATOM    618  CB  HIS 6  80      16.383 -18.819  22.621  0.00  0.00      C1   C
ATOM    619  CG  HIS 6  80      16.555 -19.119  24.104  0.00  0.00      C1   C
ATOM    620  ND1 HIS 6  80      17.681 -19.080  24.853  0.00  0.00      C1   N
ATOM    621  CD2 HIS 6  80      15.529 -19.593  24.926  0.00  0.00      C1   C
ATOM    622  CE1 HIS 6  80      17.296 -19.494  26.089  0.00  0.00      C1   C
ATOM    623  NE2 HIS 6  80      16.062 -19.861  26.196  0.00  0.00      C1   N
ATOM    624  N   SER 6  81      19.319 -18.258  20.656  0.00  0.00      C1   N
ATOM    625  CA  SER 6  81      20.391 -17.321  20.617  0.00  0.00      C1   C
ATOM    626  C   SER 6  81      19.975 -15.972  20.055  0.00  0.00      C1   C
ATOM    627  O   SER 6  81      18.851 -15.912  19.591  0.00  0.00      C1   O
ATOM    628  CB  SER 6  81      21.640 -17.907  19.833  0.00  0.00      C1   C
ATOM    629  OG  SER 6  81      21.310 -18.366  18.516  0.00  0.00      C1   O
ATOM    630  N   MET 6  82      20.870 -14.979  20.146  0.00  0.00      C1   N
ATOM    631  CA  MET 6  82      20.788 -13.749  19.386  0.00  0.00      C1   C
ATOM    632  C   MET 6  82      21.916 -13.592  18.416  0.00  0.00      C1   C
ATOM    633  O   MET 6  82      23.088 -13.997  18.622  0.00  0.00      C1   O
ATOM    634  CB  MET 6  82      20.521 -12.498  20.295  0.00  0.00      C1   C
ATOM    635  CG  MET 6  82      21.788 -11.979  20.964  0.00  0.00      C1   C
ATOM    636  SD  MET 6  82      21.635 -10.729  22.271  0.00  0.00      C1   S
ATOM    637  CE  MET 6  82      20.638 -11.684  23.448  0.00  0.00      C1   C
ATOM    638  N   GLN 6  83      21.600 -12.842  17.360  0.00  0.00      C1   N
ATOM    639  CA  GLN 6  83      22.567 -12.357  16.397  0.00  0.00      C1   C
ATOM    640  C   GLN 6  83      22.269 -10.893  16.396  0.00  0.00      C1   C
ATOM    641  O   GLN 6  83      21.162 -10.442  15.961  0.00  0.00      C1   O
ATOM    642  CB  GLN 6  83      22.444 -13.093  15.050  0.00  0.00      C1   C
ATOM    643  CG  GLN 6  83      23.563 -12.686  14.109  0.00  0.00      C1   C
ATOM    644  CD  GLN 6  83      23.358 -13.448  12.726  0.00  0.00      C1   C
ATOM    645  OE1 GLN 6  83      23.495 -14.617  12.609  0.00  0.00      C1   O
ATOM    646  NE2 GLN 6  83      22.679 -12.858  11.836  0.00  0.00      C1   N
ATOM    647  N   ASN 6  84      23.204 -10.062  16.926  0.00  0.00      C1   N
ATOM    648  CA  ASN 6  84      23.062  -8.644  17.284  0.00  0.00      C1   C
ATOM    649  C   ASN 6  84      21.661  -8.329  17.912  0.00  0.00      C1   C
ATOM    650  O   ASN 6  84      21.538  -8.909  18.989  0.00  0.00      C1   O
ATOM    651  CB  ASN 6  84      23.584  -7.781  16.115  0.00  0.00      C1   C
ATOM    652  CG  ASN 6  84      23.861  -6.403  16.329  0.00  0.00      C1   C
ATOM    653  OD1 ASN 6  84      23.114  -5.710  16.975  0.00  0.00      C1   O
ATOM    654  ND2 ASN 6  84      24.853  -5.909  15.613  0.00  0.00      C1   N
ATOM    655  N   CYS 6  85      20.764  -7.466  17.415  0.00  0.00      C1   N
ATOM    656  CA  CYS 6  85      19.480  -7.177  18.134  0.00  0.00      C1   C
ATOM    657  C   CYS 6  85      18.250  -8.020  17.714  0.00  0.00      C1   C
ATOM    658  O   CYS 6  85      17.103  -7.836  18.136  0.00  0.00      C1   O
ATOM    659  CB  CYS 6  85      19.264  -5.662  18.132  0.00  0.00      C1   C
ATOM    660  SG  CYS 6  85      20.701  -4.760  18.688  0.00  0.00      C1   S
ATOM    661  N   VAL 6  86      18.522  -9.078  16.967  0.00  0.00      C1   N
ATOM    662  CA  VAL 6  86      17.497 -10.038  16.581  0.00  0.00      C1   C
ATOM    663  C   VAL 6  86      17.793 -11.432  17.268  0.00  0.00      C1   C
ATOM    664  O   VAL 6  86      18.937 -11.901  17.369  0.00  0.00      C1   O
ATOM    665  CB  VAL 6  86      17.193 -10.141  15.081  0.00  0.00      C1   C
ATOM    666  CG1 VAL 6  86      16.690  -8.835  14.425  0.00  0.00      C1   C
ATOM    667  CG2 VAL 6  86      18.489 -10.592  14.373  0.00  0.00      C1   C
ATOM    668  N   LEU 6  87      16.745 -12.042  17.655  0.00  0.00      C1   N
ATOM    669  CA  LEU 6  87      16.703 -13.502  18.008  0.00  0.00      C1   C
ATOM    670  C   LEU 6  87      16.895 -14.343  16.793  0.00  0.00      C1   C
ATOM    671  O   LEU 6  87      16.327 -14.070  15.717  0.00  0.00      C1   O
ATOM    672  CB  LEU 6  87      15.429 -13.774  18.763  0.00  0.00      C1   C
ATOM    673  CG  LEU 6  87      15.400 -13.239  20.250  0.00  0.00      C1   C
ATOM    674  CD1 LEU 6  87      14.182 -13.741  21.027  0.00  0.00      C1   C
ATOM    675  CD2 LEU 6  87      16.695 -13.523  21.058  0.00  0.00      C1   C
ATOM    676  N   LYS 6  88      17.677 -15.436  16.880  0.00  0.00      C1   N
ATOM    677  CA  LYS 6  88      17.442 -16.607  16.000  0.00  0.00      C1   C
ATOM    678  C   LYS 6  88      16.949 -17.761  16.867  0.00  0.00      C1   C
ATOM    679  O   LYS 6  88      17.598 -18.336  17.712  0.00  0.00      C1   O
ATOM    680  CB  LYS 6  88      18.733 -16.961  15.143  0.00  0.00      C1   C
ATOM    681  CG  LYS 6  88      19.477 -15.795  14.489  0.00  0.00      C1   C
ATOM    682  CD  LYS 6  88      20.749 -16.303  13.762  0.00  0.00      C1   C
ATOM    683  CE  LYS 6  88      21.892 -16.900  14.537  0.00  0.00      C1   C
ATOM    684  NZ  LYS 6  88      23.085 -17.024  13.716  0.00  0.00      C1   N
ATOM    685  N   LEU 6  89      15.644 -17.985  16.710  0.00  0.00      C1   N
ATOM    686  CA  LEU 6  89      14.934 -19.065  17.396  0.00  0.00      C1   C
ATOM    687  C   LEU 6  89      14.875 -20.302  16.518  0.00  0.00      C1   C
ATOM    688  O   LEU 6  89      14.273 -20.275  15.397  0.00  0.00      C1   O
ATOM    689  CB  LEU 6  89      13.484 -18.662  17.838  0.00  0.00      C1   C
ATOM    690  CG  LEU 6  89      13.375 -17.540  18.851  0.00  0.00      C1   C
ATOM    691  CD1 LEU 6  89      11.911 -17.398  19.196  0.00  0.00      C1   C
ATOM    692  CD2 LEU 6  89      14.117 -17.832  20.165  0.00  0.00      C1   C
ATOM    693  N   LYS 6  90      15.570 -21.306  17.015  0.00  0.00      C1   N
ATOM    694  CA  LYS 6  90      15.502 -22.541  16.253  0.00  0.00      C1   C
ATOM    695  C   LYS 6  90      14.201 -23.307  16.637  0.00  0.00      C1   C
ATOM    696  O   LYS 6  90      13.943 -23.571  17.819  0.00  0.00      C1   O
ATOM    697  CB  LYS 6  90      16.785 -23.396  16.456  0.00  0.00      C1   C
ATOM    698  CG  LYS 6  90      16.921 -24.436  15.342  0.00  0.00      C1   C
ATOM    699  CD  LYS 6  90      18.239 -25.242  15.655  0.00  0.00      C1   C
ATOM    700  CE  LYS 6  90      18.355 -26.421  14.756  0.00  0.00      C1   C
ATOM    701  NZ  LYS 6  90      18.393 -26.089  13.315  0.00  0.00      C1   N
ATOM    702  N   VAL 6  91      13.321 -23.709  15.684  0.00  0.00      C1   N
ATOM    703  CA  VAL 6  91      12.089 -24.512  15.975  0.00  0.00      C1   C
ATOM    704  C   VAL 6  91      12.235 -25.961  15.374  0.00  0.00      C1   C
ATOM    705  O   VAL 6  91      13.162 -26.227  14.610  0.00  0.00      C1   O
ATOM    706  CB  VAL 6  91      10.796 -23.799  15.597  0.00  0.00      C1   C
ATOM    707  CG1 VAL 6  91      10.586 -22.532  16.412  0.00  0.00      C1   C
ATOM    708  CG2 VAL 6  91      10.804 -23.414  14.108  0.00  0.00      C1   C
ATOM    709  N   ASP 6  92      11.364 -26.829  15.761  0.00  0.00      C1   N
ATOM    710  CA  ASP 6  92      11.475 -28.186  15.338  0.00  0.00      C1   C
ATOM    711  C   ASP 6  92      10.864 -28.665  13.994  0.00  0.00      C1   C
ATOM    712  O   ASP 6  92      11.006 -29.791  13.599  0.00  0.00      C1   O
ATOM    713  CB  ASP 6  92      11.357 -29.254  16.480  0.00  0.00      C1   C
ATOM    714  CG  ASP 6  92       9.916 -29.385  16.955  0.00  0.00      C1   C
ATOM    715  OD1 ASP 6  92       9.629 -30.162  17.957  0.00  0.00      C1   O
ATOM    716  OD2 ASP 6  92       9.078 -28.735  16.385  0.00  0.00      C1   O
ATOM    717  N   THR 6  93      10.152 -27.763  13.255  0.00  0.00      C1   N
ATOM    718  CA  THR 6  93       9.835 -27.904  11.834  0.00  0.00      C1   C
ATOM    719  C   THR 6  93      10.179 -26.689  11.075  0.00  0.00      C1   C
ATOM    720  O   THR 6  93       9.853 -25.566  11.542  0.00  0.00      C1   O
ATOM    721  CB  THR 6  93       8.370 -28.245  11.528  0.00  0.00      C1   C
ATOM    722  OG1 THR 6  93       7.478 -27.616  12.396  0.00  0.00      C1   O
ATOM    723  CG2 THR 6  93       8.159 -29.741  11.562  0.00  0.00      C1   C
ATOM    724  N   ALA 6  94      10.794 -26.822   9.867  0.00  0.00      C1   N
ATOM    725  CA  ALA 6  94      11.117 -25.715   8.977  0.00  0.00      C1   C
ATOM    726  C   ALA 6  94       9.819 -25.181   8.390  0.00  0.00      C1   C
ATOM    727  O   ALA 6  94       8.899 -25.998   8.104  0.00  0.00      C1   O
ATOM    728  CB  ALA 6  94      12.211 -26.205   8.020  0.00  0.00      C1   C
ATOM    729  N   ASN 6  95       9.701 -23.891   7.979  0.00  0.00      C1   N
ATOM    730  CA  ASN 6  95       8.465 -23.413   7.365  0.00  0.00      C1   C
ATOM    731  C   ASN 6  95       8.202 -24.121   6.050  0.00  0.00      C1   C
ATOM    732  O   ASN 6  95       8.883 -23.844   5.050  0.00  0.00      C1   O
ATOM    733  CB  ASN 6  95       8.472 -21.922   7.272  0.00  0.00      C1   C
ATOM    734  CG  ASN 6  95       7.135 -21.343   7.097  0.00  0.00      C1   C
ATOM    735  OD1 ASN 6  95       6.079 -21.955   6.821  0.00  0.00      C1   O
ATOM    736  ND2 ASN 6  95       7.087 -20.004   7.205  0.00  0.00      C1   N
ATOM    737  N   PRO 6  96       7.088 -24.945   5.945  0.00  0.00      C1   N
ATOM    738  CA  PRO 6  96       6.534 -25.337   4.617  0.00  0.00      C1   C
ATOM    739  C   PRO 6  96       6.450 -24.157   3.554  0.00  0.00      C1   C
ATOM    740  O   PRO 6  96       6.752 -24.382   2.374  0.00  0.00      C1   O
ATOM    741  CB  PRO 6  96       5.142 -25.900   4.790  0.00  0.00      C1   C
ATOM    742  CG  PRO 6  96       4.796 -25.411   6.254  0.00  0.00      C1   C
ATOM    743  CD  PRO 6  96       6.085 -25.229   7.001  0.00  0.00      C1   C
ATOM    744  N   LYS 6  97       6.122 -22.980   3.947  0.00  0.00      C1   N
ATOM    745  CA  LYS 6  97       5.848 -22.000   2.904  0.00  0.00      C1   C
ATOM    746  C   LYS 6  97       7.077 -21.077   2.690  0.00  0.00      C1   C
ATOM    747  O   LYS 6  97       6.755 -19.956   2.284  0.00  0.00      C1   O
ATOM    748  CB  LYS 6  97       4.573 -21.228   3.314  0.00  0.00      C1   C
ATOM    749  CG  LYS 6  97       3.399 -22.173   3.640  0.00  0.00      C1   C
ATOM    750  CD  LYS 6  97       2.076 -21.354   3.568  0.00  0.00      C1   C
ATOM    751  CE  LYS 6  97       1.006 -22.276   4.215  0.00  0.00      C1   C
ATOM    752  NZ  LYS 6  97      -0.296 -21.625   4.396  0.00  0.00      C1   N
ATOM    753  N   THR 6  98       8.350 -21.472   2.971  0.00  0.00      C1   N
ATOM    754  CA  THR 6  98       9.538 -20.651   2.687  0.00  0.00      C1   C
ATOM    755  C   THR 6  98       9.631 -20.312   1.118  0.00  0.00      C1   C
ATOM    756  O   THR 6  98       9.732 -21.193   0.270  0.00  0.00      C1   O
ATOM    757  CB  THR 6  98      10.798 -21.229   3.241  0.00  0.00      C1   C
ATOM    758  OG1 THR 6  98      10.643 -21.216   4.608  0.00  0.00      C1   O
ATOM    759  CG2 THR 6  98      12.165 -20.553   2.952  0.00  0.00      C1   C
ATOM    760  N   PRO 6  99       9.484 -18.996   0.762  0.00  0.00      C1   N
ATOM    761  CA  PRO 6  99       9.874 -18.390  -0.498  0.00  0.00      C1   C
ATOM    762  C   PRO 6  99      11.386 -18.346  -0.596  0.00  0.00      C1   C
ATOM    763  O   PRO 6  99      12.115 -18.357   0.409  0.00  0.00      C1   O
ATOM    764  CB  PRO 6  99       9.210 -17.047  -0.542  0.00  0.00      C1   C
ATOM    765  CG  PRO 6  99       9.290 -16.517   0.880  0.00  0.00      C1   C
ATOM    766  CD  PRO 6  99       8.996 -17.893   1.657  0.00  0.00      C1   C
ATOM    767  N   LYS 6 100      12.010 -18.277  -1.785  0.00  0.00      C1   N
ATOM    768  CA  LYS 6 100      13.477 -17.853  -1.973  0.00  0.00      C1   C
ATOM    769  C   LYS 6 100      13.745 -16.494  -1.259  0.00  0.00      C1   C
ATOM    770  O   LYS 6 100      12.934 -15.573  -1.470  0.00  0.00      C1   O
ATOM    771  CB  LYS 6 100      13.716 -17.683  -3.509  0.00  0.00      C1   C
ATOM    772  CG  LYS 6 100      15.177 -17.554  -3.949  0.00  0.00      C1   C
ATOM    773  CD  LYS 6 100      15.300 -17.248  -5.475  0.00  0.00      C1   C
ATOM    774  CE  LYS 6 100      16.724 -16.844  -5.847  0.00  0.00      C1   C
ATOM    775  NZ  LYS 6 100      16.940 -16.838  -7.275  0.00  0.00      C1   N
ATOM    776  N   TYR 6 101      14.810 -16.442  -0.449  0.00  0.00      C1   N
ATOM    777  CA  TYR 6 101      15.201 -15.270   0.360  0.00  0.00      C1   C
ATOM    778  C   TYR 6 101      16.663 -14.786   0.220  0.00  0.00      C1   C
ATOM    779  O   TYR 6 101      17.591 -15.590   0.040  0.00  0.00      C1   O
ATOM    780  CB  TYR 6 101      14.772 -15.393   1.777  0.00  0.00      C1   C
ATOM    781  CG  TYR 6 101      15.510 -16.442   2.514  0.00  0.00      C1   C
ATOM    782  CD1 TYR 6 101      15.125 -17.737   2.672  0.00  0.00      C1   C
ATOM    783  CD2 TYR 6 101      16.680 -15.993   3.145  0.00  0.00      C1   C
ATOM    784  CE1 TYR 6 101      15.805 -18.600   3.580  0.00  0.00      C1   C
ATOM    785  CE2 TYR 6 101      17.478 -16.877   3.947  0.00  0.00      C1   C
ATOM    786  CZ  TYR 6 101      16.964 -18.149   4.298  0.00  0.00      C1   C
ATOM    787  OH  TYR 6 101      17.676 -19.071   5.104  0.00  0.00      C1   O
ATOM    788  N   LYS 6 102      16.877 -13.490   0.561  0.00  0.00      C1   N
ATOM    789  CA  LYS 6 102      18.208 -12.897   0.839  0.00  0.00      C1   C
ATOM    790  C   LYS 6 102      18.125 -11.661   1.831  0.00  0.00      C1   C
ATOM    791  O   LYS 6 102      17.163 -10.887   1.813  0.00  0.00      C1   O
ATOM    792  CB  LYS 6 102      18.900 -12.488  -0.390  0.00  0.00      C1   C
ATOM    793  CG  LYS 6 102      18.249 -11.454  -1.241  0.00  0.00      C1   C
ATOM    794  CD  LYS 6 102      18.879 -11.383  -2.577  0.00  0.00      C1   C
ATOM    795  CE  LYS 6 102      18.053 -10.808  -3.731  0.00  0.00      C1   C
ATOM    796  NZ  LYS 6 102      18.726 -11.254  -4.975  0.00  0.00      C1   N
ATOM    797  N   PHE 6 103      19.112 -11.540   2.788  0.00  0.00      C1   N
ATOM    798  CA  PHE 6 103      19.198 -10.461   3.812  0.00  0.00      C1   C
ATOM    799  C   PHE 6 103      20.083  -9.268   3.360  0.00  0.00      C1   C
ATOM    800  O   PHE 6 103      21.288  -9.395   3.135  0.00  0.00      C1   O
ATOM    801  CB  PHE 6 103      19.697 -11.044   5.176  0.00  0.00      C1   C
ATOM    802  CG  PHE 6 103      18.971 -12.281   5.717  0.00  0.00      C1   C
ATOM    803  CD1 PHE 6 103      17.606 -12.136   5.694  0.00  0.00      C1   C
ATOM    804  CD2 PHE 6 103      19.576 -13.575   5.888  0.00  0.00      C1   C
ATOM    805  CE1 PHE 6 103      16.756 -13.233   6.077  0.00  0.00      C1   C
ATOM    806  CE2 PHE 6 103      18.745 -14.670   6.143  0.00  0.00      C1   C
ATOM    807  CZ  PHE 6 103      17.392 -14.467   6.268  0.00  0.00      C1   C
ATOM    808  N   VAL 6 104      19.613  -8.004   3.316  0.00  0.00      C1   N
ATOM    809  CA  VAL 6 104      20.418  -6.849   2.800  0.00  0.00      C1   C
ATOM    810  C   VAL 6 104      20.277  -5.711   3.791  0.00  0.00      C1   C
ATOM    811  O   VAL 6 104      19.149  -5.354   4.154  0.00  0.00      C1   O
ATOM    812  CB  VAL 6 104      19.936  -6.430   1.324  0.00  0.00      C1   C
ATOM    813  CG1 VAL 6 104      20.764  -5.284   0.791  0.00  0.00      C1   C
ATOM    814  CG2 VAL 6 104      20.048  -7.589   0.298  0.00  0.00      C1   C
ATOM    815  N   ARG 6 105      21.375  -5.074   4.292  0.00  0.00      C1   N
ATOM    816  CA  ARG 6 105      21.244  -3.761   4.901  0.00  0.00      C1   C
ATOM    817  C   ARG 6 105      21.015  -2.643   3.821  0.00  0.00      C1   C
ATOM    818  O   ARG 6 105      22.007  -2.200   3.156  0.00  0.00      C1   O
ATOM    819  CB  ARG 6 105      22.515  -3.604   5.678  0.00  0.00      C1   C
ATOM    820  CG  ARG 6 105      22.468  -2.393   6.625  0.00  0.00      C1   C
ATOM    821  CD  ARG 6 105      23.797  -2.439   7.333  0.00  0.00      C1   C
ATOM    822  NE  ARG 6 105      23.891  -1.347   8.233  0.00  0.00      C1   N
ATOM    823  CZ  ARG 6 105      23.248  -1.195   9.373  0.00  0.00      C1   C
ATOM    824  NH1 ARG 6 105      22.339  -2.023   9.777  0.00  0.00      C1   N
ATOM    825  NH2 ARG 6 105      23.557  -0.199  10.141  0.00  0.00      C1   N
ATOM    826  N   ILE 6 106      19.791  -2.088   3.700  0.00  0.00      C1   N
ATOM    827  CA  ILE 6 106      19.473  -0.932   2.796  0.00  0.00      C1   C
ATOM    828  C   ILE 6 106      20.018   0.487   3.219  0.00  0.00      C1   C
ATOM    829  O   ILE 6 106      20.525   0.555   4.355  0.00  0.00      C1   O
ATOM    830  CB  ILE 6 106      17.942  -0.885   2.551  0.00  0.00      C1   C
ATOM    831  CG1 ILE 6 106      17.233  -0.790   3.857  0.00  0.00      C1   C
ATOM    832  CG2 ILE 6 106      17.449  -1.989   1.630  0.00  0.00      C1   C
ATOM    833  CD1 ILE 6 106      15.910   0.035   3.747  0.00  0.00      C1   C
ATOM    834  N   GLN 6 107      19.930   1.504   2.356  0.00  0.00      C1   N
ATOM    835  CA  GLN 6 107      20.558   2.825   2.673  0.00  0.00      C1   C
ATOM    836  C   GLN 6 107      19.575   3.944   2.494  0.00  0.00      C1   C
ATOM    837  O   GLN 6 107      18.548   3.835   1.859  0.00  0.00      C1   O
ATOM    838  CB  GLN 6 107      21.821   2.978   1.745  0.00  0.00      C1   C
ATOM    839  CG  GLN 6 107      22.894   1.832   1.865  0.00  0.00      C1   C
ATOM    840  CD  GLN 6 107      24.159   2.209   1.096  0.00  0.00      C1   C
ATOM    841  OE1 GLN 6 107      24.141   3.103   0.184  0.00  0.00      C1   O
ATOM    842  NE2 GLN 6 107      25.200   1.494   1.278  0.00  0.00      C1   N
ATOM    843  N   PRO 6 108      19.923   5.159   2.964  0.00  0.00      C1   N
ATOM    844  CA  PRO 6 108      19.225   6.445   2.617  0.00  0.00      C1   C
ATOM    845  C   PRO 6 108      19.019   6.637   1.116  0.00  0.00      C1   C
ATOM    846  O   PRO 6 108      19.924   6.436   0.251  0.00  0.00      C1   O
ATOM    847  CB  PRO 6 108      20.004   7.584   3.332  0.00  0.00      C1   C
ATOM    848  CG  PRO 6 108      20.766   6.761   4.449  0.00  0.00      C1   C
ATOM    849  CD  PRO 6 108      20.863   5.309   4.057  0.00  0.00      C1   C
ATOM    850  N   GLY 6 109      17.772   6.936   0.823  0.00  0.00      C1   N
ATOM    851  CA  GLY 6 109      17.256   6.820  -0.587  0.00  0.00      C1   C
ATOM    852  C   GLY 6 109      16.397   5.632  -1.016  0.00  0.00      C1   C
ATOM    853  O   GLY 6 109      15.580   5.728  -1.903  0.00  0.00      C1   O
ATOM    854  N   GLN 6 110      16.571   4.446  -0.376  0.00  0.00      C1   N
ATOM    855  CA  GLN 6 110      15.984   3.197  -0.744  0.00  0.00      C1   C
ATOM    856  C   GLN 6 110      14.449   3.156  -0.399  0.00  0.00      C1   C
ATOM    857  O   GLN 6 110      13.925   3.718   0.509  0.00  0.00      C1   O
ATOM    858  CB  GLN 6 110      16.872   2.051  -0.266  0.00  0.00      C1   C
ATOM    859  CG  GLN 6 110      18.199   1.972  -1.022  0.00  0.00      C1   C
ATOM    860  CD  GLN 6 110      18.807   0.609  -1.025  0.00  0.00      C1   C
ATOM    861  OE1 GLN 6 110      19.723   0.158  -0.250  0.00  0.00      C1   O
ATOM    862  NE2 GLN 6 110      18.341  -0.226  -1.906  0.00  0.00      C1   N
ATOM    863  N   THR 6 111      13.799   2.452  -1.322  0.00  0.00      C1   N
ATOM    864  CA  THR 6 111      12.381   2.021  -1.052  0.00  0.00      C1   C
ATOM    865  C   THR 6 111      12.312   0.510  -0.872  0.00  0.00      C1   C
ATOM    866  O   THR 6 111      13.127  -0.306  -1.333  0.00  0.00      C1   O
ATOM    867  CB  THR 6 111      11.469   2.384  -2.227  0.00  0.00      C1   C
ATOM    868  OG1 THR 6 111      11.951   1.924  -3.437  0.00  0.00      C1   O
ATOM    869  CG2 THR 6 111      11.277   3.913  -2.204  0.00  0.00      C1   C
ATOM    870  N   PHE 6 112      11.215   0.181  -0.087  0.00  0.00      C1   N
ATOM    871  CA  PHE 6 112      10.925  -1.160   0.288  0.00  0.00      C1   C
ATOM    872  C   PHE 6 112       9.422  -1.184   0.554  0.00  0.00      C1   C
ATOM    873  O   PHE 6 112       8.769  -0.162   0.809  0.00  0.00      C1   O
ATOM    874  CB  PHE 6 112      11.734  -1.692   1.427  0.00  0.00      C1   C
ATOM    875  CG  PHE 6 112      11.754  -0.901   2.668  0.00  0.00      C1   C
ATOM    876  CD1 PHE 6 112      12.554   0.259   2.806  0.00  0.00      C1   C
ATOM    877  CD2 PHE 6 112      11.072  -1.433   3.817  0.00  0.00      C1   C
ATOM    878  CE1 PHE 6 112      12.571   0.940   4.004  0.00  0.00      C1   C
ATOM    879  CE2 PHE 6 112      11.188  -0.726   5.046  0.00  0.00      C1   C
ATOM    880  CZ  PHE 6 112      11.877   0.431   5.106  0.00  0.00      C1   C
ATOM    881  N   SER 6 113       8.764  -2.339   0.443  0.00  0.00      C1   N
ATOM    882  CA  SER 6 113       7.470  -2.485   1.044  0.00  0.00      C1   C
ATOM    883  C   SER 6 113       7.572  -2.912   2.514  0.00  0.00      C1   C
ATOM    884  O   SER 6 113       8.549  -3.491   3.018  0.00  0.00      C1   O
ATOM    885  CB  SER 6 113       6.626  -3.526   0.297  0.00  0.00      C1   C
ATOM    886  OG  SER 6 113       6.389  -3.082  -1.027  0.00  0.00      C1   O
ATOM    887  N   VAL 6 114       6.418  -2.725   3.224  0.00  0.00      C1   N
ATOM    888  CA  VAL 6 114       6.240  -3.177   4.627  0.00  0.00      C1   C
ATOM    889  C   VAL 6 114       5.075  -4.181   4.636  0.00  0.00      C1   C
ATOM    890  O   VAL 6 114       3.939  -3.966   4.121  0.00  0.00      C1   O
ATOM    891  CB  VAL 6 114       5.998  -2.039   5.576  0.00  0.00      C1   C
ATOM    892  CG1 VAL 6 114       5.510  -2.390   7.022  0.00  0.00      C1   C
ATOM    893  CG2 VAL 6 114       7.282  -1.281   5.848  0.00  0.00      C1   C
ATOM    894  N   LEU 6 115       5.285  -5.339   5.303  0.00  0.00      C1   N
ATOM    895  CA  LEU 6 115       4.146  -6.109   5.944  0.00  0.00      C1   C
ATOM    896  C   LEU 6 115       4.052  -5.759   7.463  0.00  0.00      C1   C
ATOM    897  O   LEU 6 115       4.903  -6.069   8.290  0.00  0.00      C1   O
ATOM    898  CB  LEU 6 115       4.411  -7.621   5.691  0.00  0.00      C1   C
ATOM    899  CG  LEU 6 115       3.157  -8.414   6.021  0.00  0.00      C1   C
ATOM    900  CD1 LEU 6 115       2.019  -8.012   5.086  0.00  0.00      C1   C
ATOM    901  CD2 LEU 6 115       3.441  -9.874   5.728  0.00  0.00      C1   C
ATOM    902  N   ALA 6 116       2.971  -5.032   7.650  0.00  0.00      C1   N
ATOM    903  CA  ALA 6 116       2.536  -4.772   9.014  0.00  0.00      C1   C
ATOM    904  C   ALA 6 116       1.716  -5.964   9.559  0.00  0.00      C1   C
ATOM    905  O   ALA 6 116       0.913  -6.569   8.869  0.00  0.00      C1   O
ATOM    906  CB  ALA 6 116       1.738  -3.436   9.078  0.00  0.00      C1   C
ATOM    907  N   CYS 6 117       1.857  -6.185  10.856  0.00  0.00      C1   N
ATOM    908  CA  CYS 6 117       1.263  -7.217  11.707  0.00  0.00      C1   C
ATOM    909  C   CYS 6 117       0.919  -6.575  13.086  0.00  0.00      C1   C
ATOM    910  O   CYS 6 117       1.328  -5.517  13.402  0.00  0.00      C1   O
ATOM    911  CB  CYS 6 117       2.233  -8.360  11.891  0.00  0.00      C1   C
ATOM    912  SG  CYS 6 117       2.949  -8.947  10.301  0.00  0.00      C1   S
ATOM    913  N   TYR 6 118      -0.037  -7.202  13.770  0.00  0.00      C1   N
ATOM    914  CA  TYR 6 118      -0.480  -6.920  15.151  0.00  0.00      C1   C
ATOM    915  C   TYR 6 118      -0.410  -8.277  15.919  0.00  0.00      C1   C
ATOM    916  O   TYR 6 118      -1.096  -9.176  15.579  0.00  0.00      C1   O
ATOM    917  CB  TYR 6 118      -1.939  -6.471  15.106  0.00  0.00      C1   C
ATOM    918  CG  TYR 6 118      -2.528  -6.312  16.483  0.00  0.00      C1   C
ATOM    919  CD1 TYR 6 118      -3.181  -7.369  17.114  0.00  0.00      C1   C
ATOM    920  CD2 TYR 6 118      -2.393  -5.082  17.107  0.00  0.00      C1   C
ATOM    921  CE1 TYR 6 118      -3.636  -7.206  18.449  0.00  0.00      C1   C
ATOM    922  CE2 TYR 6 118      -2.777  -4.991  18.452  0.00  0.00      C1   C
ATOM    923  CZ  TYR 6 118      -3.377  -6.061  19.148  0.00  0.00      C1   C
ATOM    924  OH  TYR 6 118      -3.693  -5.979  20.473  0.00  0.00      C1   O
ATOM    925  N   ASN 6 119       0.513  -8.489  16.871  0.00  0.00      C1   N
ATOM    926  CA  ASN 6 119       0.667  -9.654  17.812  0.00  0.00      C1   C
ATOM    927  C   ASN 6 119       0.416 -11.033  17.122  0.00  0.00      C1   C
ATOM    928  O   ASN 6 119      -0.419 -11.851  17.532  0.00  0.00      C1   O
ATOM    929  CB  ASN 6 119      -0.355  -9.313  18.960  0.00  0.00      C1   C
ATOM    930  CG  ASN 6 119       0.032  -8.092  19.845  0.00  0.00      C1   C
ATOM    931  ND2 ASN 6 119      -0.939  -7.654  20.613  0.00  0.00      C1   N
ATOM    932  OD1 ASN 6 119       1.137  -7.624  19.896  0.00  0.00      C1   O
ATOM    933  N   GLY 6 120       1.150 -11.371  16.060  0.00  0.00      C1   N
ATOM    934  CA  GLY 6 120       1.045 -12.683  15.416  0.00  0.00      C1   C
ATOM    935  C   GLY 6 120       0.262 -12.698  14.134  0.00  0.00      C1   C
ATOM    936  O   GLY 6 120       0.488 -13.633  13.387  0.00  0.00      C1   O
ATOM    937  N   SER 6 121      -0.701 -11.795  13.887  0.00  0.00      C1   N
ATOM    938  CA  SER 6 121      -1.598 -11.699  12.726  0.00  0.00      C1   C
ATOM    939  C   SER 6 121      -1.240 -10.449  11.882  0.00  0.00      C1   C
ATOM    940  O   SER 6 121      -1.357  -9.332  12.367  0.00  0.00      C1   O
ATOM    941  CB  SER 6 121      -3.035 -11.596  13.115  0.00  0.00      C1   C
ATOM    942  OG  SER 6 121      -3.573 -12.818  13.617  0.00  0.00      C1   O
ATOM    943  N   PRO 6 122      -0.851 -10.594  10.594  0.00  0.00      C1   N
ATOM    944  CA  PRO 6 122      -0.708  -9.585   9.535  0.00  0.00      C1   C
ATOM    945  C   PRO 6 122      -2.051  -8.775   9.440  0.00  0.00      C1   C
ATOM    946  O   PRO 6 122      -3.166  -9.271   9.359  0.00  0.00      C1   O
ATOM    947  CB  PRO 6 122      -0.294 -10.261   8.251  0.00  0.00      C1   C
ATOM    948  CG  PRO 6 122      -0.661 -11.708   8.506  0.00  0.00      C1   C
ATOM    949  CD  PRO 6 122      -0.705 -11.879   9.985  0.00  0.00      C1   C
ATOM    950  N   SER 6 123      -1.868  -7.514   9.196  0.00  0.00      C1   N
ATOM    951  CA  SER 6 123      -2.860  -6.407   9.192  0.00  0.00      C1   C
ATOM    952  C   SER 6 123      -2.831  -5.459   7.953  0.00  0.00      C1   C
ATOM    953  O   SER 6 123      -3.894  -5.033   7.497  0.00  0.00      C1   O
ATOM    954  CB  SER 6 123      -2.773  -5.525  10.421  0.00  0.00      C1   C
ATOM    955  OG  SER 6 123      -1.482  -5.002  10.550  0.00  0.00      C1   O
ATOM    956  N   GLY 6 124      -1.654  -5.177   7.440  0.00  0.00      C1   N
ATOM    957  CA  GLY 6 124      -1.647  -4.390   6.159  0.00  0.00      C1   C
ATOM    958  C   GLY 6 124      -0.312  -4.241   5.469  0.00  0.00      C1   C
ATOM    959  O   GLY 6 124       0.690  -4.748   5.956  0.00  0.00      C1   O
ATOM    960  N   VAL 6 125      -0.351  -3.762   4.226  0.00  0.00      C1   N
ATOM    961  CA  VAL 6 125       0.852  -3.605   3.412  0.00  0.00      C1   C
ATOM    962  C   VAL 6 125       0.903  -2.238   2.820  0.00  0.00      C1   C
ATOM    963  O   VAL 6 125      -0.045  -1.658   2.310  0.00  0.00      C1   O
ATOM    964  CB  VAL 6 125       1.083  -4.731   2.322  0.00  0.00      C1   C
ATOM    965  CG1 VAL 6 125      -0.218  -5.059   1.687  0.00  0.00      C1   C
ATOM    966  CG2 VAL 6 125       2.038  -4.381   1.204  0.00  0.00      C1   C
ATOM    967  N   TYR 6 126       2.084  -1.626   2.929  0.00  0.00      C1   N
ATOM    968  CA  TYR 6 126       2.351  -0.405   2.118  0.00  0.00      C1   C
ATOM    969  C   TYR 6 126       3.764  -0.313   1.620  0.00  0.00      C1   C
ATOM    970  O   TYR 6 126       4.636  -1.156   1.955  0.00  0.00      C1   O
ATOM    971  CB  TYR 6 126       1.885   0.757   3.021  0.00  0.00      C1   C
ATOM    972  CG  TYR 6 126       2.661   0.943   4.340  0.00  0.00      C1   C
ATOM    973  CD1 TYR 6 126       3.786   1.794   4.315  0.00  0.00      C1   C
ATOM    974  CD2 TYR 6 126       2.346   0.169   5.443  0.00  0.00      C1   C
ATOM    975  CE1 TYR 6 126       4.600   1.897   5.411  0.00  0.00      C1   C
ATOM    976  CE2 TYR 6 126       3.157   0.262   6.662  0.00  0.00      C1   C
ATOM    977  CZ  TYR 6 126       4.285   1.118   6.547  0.00  0.00      C1   C
ATOM    978  OH  TYR 6 126       5.061   1.263   7.597  0.00  0.00      C1   O
ATOM    979  N   GLN 6 127       4.092   0.698   0.831  0.00  0.00      C1   N
ATOM    980  CA  GLN 6 127       5.501   0.844   0.473  0.00  0.00      C1   C
ATOM    981  C   GLN 6 127       6.046   2.232   1.093  0.00  0.00      C1   C
ATOM    982  O   GLN 6 127       5.286   3.122   1.552  0.00  0.00      C1   O
ATOM    983  CB  GLN 6 127       5.763   0.704  -1.030  0.00  0.00      C1   C
ATOM    984  CG  GLN 6 127       5.053   1.740  -1.956  0.00  0.00      C1   C
ATOM    985  CD  GLN 6 127       5.554   3.202  -1.836  0.00  0.00      C1   C
ATOM    986  OE1 GLN 6 127       4.966   4.075  -1.289  0.00  0.00      C1   O
ATOM    987  NE2 GLN 6 127       6.633   3.503  -2.537  0.00  0.00      C1   N
ATOM    988  N   CYS 6 128       7.369   2.479   1.133  0.00  0.00      C1   N
ATOM    989  CA  CYS 6 128       8.037   3.485   1.923  0.00  0.00      C1   C
ATOM    990  C   CYS 6 128       9.531   3.681   1.543  0.00  0.00      C1   C
ATOM    991  O   CYS 6 128      10.156   2.870   0.870  0.00  0.00      C1   O
ATOM    992  CB  CYS 6 128       7.915   3.064   3.431  0.00  0.00      C1   C
ATOM    993  SG  CYS 6 128       8.558   1.412   3.659  0.00  0.00      C1   S
ATOM    994  N   ALA 6 129      10.039   4.907   1.788  0.00  0.00      C1   N
ATOM    995  CA  ALA 6 129      11.501   5.220   1.777  0.00  0.00      C1   C
ATOM    996  C   ALA 6 129      12.168   5.211   3.206  0.00  0.00      C1   C
ATOM    997  O   ALA 6 129      11.655   5.572   4.202  0.00  0.00      C1   O
ATOM    998  CB  ALA 6 129      11.711   6.561   1.004  0.00  0.00      C1   C
ATOM    999  N   MET 6 130      13.440   4.824   3.055  0.00  0.00      C1   N
ATOM   1000  CA  MET 6 130      14.543   4.976   3.968  0.00  0.00      C1   C
ATOM   1001  C   MET 6 130      15.209   6.267   3.682  0.00  0.00      C1   C
ATOM   1002  O   MET 6 130      15.563   6.646   2.576  0.00  0.00      C1   O
ATOM   1003  CB  MET 6 130      15.474   3.721   3.820  0.00  0.00      C1   C
ATOM   1004  CG  MET 6 130      16.834   3.798   4.608  0.00  0.00      C1   C
ATOM   1005  SD  MET 6 130      16.938   3.973   6.465  0.00  0.00      C1   S
ATOM   1006  CE  MET 6 130      16.413   2.353   7.144  0.00  0.00      C1   C
ATOM   1007  N   ARG 6 131      15.320   7.061   4.740  0.00  0.00      C1   N
ATOM   1008  CA  ARG 6 131      15.778   8.484   4.691  0.00  0.00      C1   C
ATOM   1009  C   ARG 6 131      17.000   8.728   5.582  0.00  0.00      C1   C
ATOM   1010  O   ARG 6 131      17.236   8.072   6.587  0.00  0.00      C1   O
ATOM   1011  CB  ARG 6 131      14.686   9.467   4.957  0.00  0.00      C1   C
ATOM   1012  CG  ARG 6 131      13.500   9.358   4.040  0.00  0.00      C1   C
ATOM   1013  CD  ARG 6 131      12.443  10.476   4.467  0.00  0.00      C1   C
ATOM   1014  NE  ARG 6 131      11.259  10.341   3.585  0.00  0.00      C1   N
ATOM   1015  CZ  ARG 6 131      10.432   9.321   3.476  0.00  0.00      C1   C
ATOM   1016  NH1 ARG 6 131      10.425   8.282   4.230  0.00  0.00      C1   N
ATOM   1017  NH2 ARG 6 131       9.604   9.278   2.448  0.00  0.00      C1   N
ATOM   1018  N   PRO 6 132      17.775   9.763   5.295  0.00  0.00      C1   N
ATOM   1019  CA  PRO 6 132      18.898  10.313   6.150  0.00  0.00      C1   C
ATOM   1020  C   PRO 6 132      18.595  10.531   7.645  0.00  0.00      C1   C
ATOM   1021  O   PRO 6 132      19.552  10.501   8.372  0.00  0.00      C1   O
ATOM   1022  CB  PRO 6 132      19.496  11.546   5.387  0.00  0.00      C1   C
ATOM   1023  CG  PRO 6 132      19.120  11.273   3.899  0.00  0.00      C1   C
ATOM   1024  CD  PRO 6 132      17.703  10.672   4.129  0.00  0.00      C1   C
ATOM   1025  N   ASN 6 133      17.330  10.717   8.064  0.00  0.00      C1   N
ATOM   1026  CA  ASN 6 133      16.988  10.760   9.491  0.00  0.00      C1   C
ATOM   1027  C   ASN 6 133      16.885   9.356  10.272  0.00  0.00      C1   C
ATOM   1028  O   ASN 6 133      16.684   9.335  11.506  0.00  0.00      C1   O
ATOM   1029  CB  ASN 6 133      15.614  11.527   9.562  0.00  0.00      C1   C
ATOM   1030  CG  ASN 6 133      14.397  10.720   9.045  0.00  0.00      C1   C
ATOM   1031  OD1 ASN 6 133      14.481   9.622   8.455  0.00  0.00      C1   O
ATOM   1032  ND2 ASN 6 133      13.254  11.359   9.269  0.00  0.00      C1   N
ATOM   1033  N   PHE 6 134      16.882   8.158   9.580  0.00  0.00      C1   N
ATOM   1034  CA  PHE 6 134      16.729   6.796  10.094  0.00  0.00      C1   C
ATOM   1035  C   PHE 6 134      15.433   6.452  10.966  0.00  0.00      C1   C
ATOM   1036  O   PHE 6 134      15.443   5.577  11.815  0.00  0.00      C1   O
ATOM   1037  CB  PHE 6 134      18.074   6.501  10.762  0.00  0.00      C1   C
ATOM   1038  CG  PHE 6 134      19.239   6.451   9.801  0.00  0.00      C1   C
ATOM   1039  CD1 PHE 6 134      20.245   7.485   9.786  0.00  0.00      C1   C
ATOM   1040  CD2 PHE 6 134      19.409   5.270   9.033  0.00  0.00      C1   C
ATOM   1041  CE1 PHE 6 134      21.247   7.457   8.876  0.00  0.00      C1   C
ATOM   1042  CE2 PHE 6 134      20.500   5.248   8.155  0.00  0.00      C1   C
ATOM   1043  CZ  PHE 6 134      21.339   6.387   7.989  0.00  0.00      C1   C
ATOM   1044  N   THR 6 135      14.307   7.111  10.675  0.00  0.00      C1   N
ATOM   1045  CA  THR 6 135      13.053   6.950  11.403  0.00  0.00      C1   C
ATOM   1046  C   THR 6 135      11.848   6.655  10.533  0.00  0.00      C1   C
ATOM   1047  O   THR 6 135      11.185   7.582   9.996  0.00  0.00      C1   O
ATOM   1048  CB  THR 6 135      12.797   8.208  12.224  0.00  0.00      C1   C
ATOM   1049  OG1 THR 6 135      12.973   9.458  11.548  0.00  0.00      C1   O
ATOM   1050  CG2 THR 6 135      13.826   8.236  13.386  0.00  0.00      C1   C
ATOM   1051  N   ILE 6 136      11.740   5.418  10.143  0.00  0.00      C1   N
ATOM   1052  CA  ILE 6 136      10.744   4.826   9.247  0.00  0.00      C1   C
ATOM   1053  C   ILE 6 136       9.303   5.188   9.786  0.00  0.00      C1   C
ATOM   1054  O   ILE 6 136       8.876   4.942  10.915  0.00  0.00      C1   O
ATOM   1055  CB  ILE 6 136      11.052   3.310   8.968  0.00  0.00      C1   C
ATOM   1056  CG1 ILE 6 136      12.440   3.151   8.230  0.00  0.00      C1   C
ATOM   1057  CG2 ILE 6 136       9.936   2.529   8.235  0.00  0.00      C1   C
ATOM   1058  CD1 ILE 6 136      12.545   3.735   6.817  0.00  0.00      C1   C
ATOM   1059  N   LYS 6 137       8.422   5.588   8.846  0.00  0.00      C1   N
ATOM   1060  CA  LYS 6 137       7.043   6.164   8.895  0.00  0.00      C1   C
ATOM   1061  C   LYS 6 137       6.102   4.977   8.688  0.00  0.00      C1   C
ATOM   1062  O   LYS 6 137       6.101   4.367   7.616  0.00  0.00      C1   O
ATOM   1063  CB  LYS 6 137       6.830   7.313   7.876  0.00  0.00      C1   C
ATOM   1064  CG  LYS 6 137       7.619   8.570   8.318  0.00  0.00      C1   C
ATOM   1065  CD  LYS 6 137       7.387   9.800   7.390  0.00  0.00      C1   C
ATOM   1066  CE  LYS 6 137       8.131   9.602   6.034  0.00  0.00      C1   C
ATOM   1067  NZ  LYS 6 137       7.477  10.436   5.023  0.00  0.00      C1   N
ATOM   1068  N   GLY 6 138       5.274   4.617   9.676  0.00  0.00      C1   N
ATOM   1069  CA  GLY 6 138       4.518   3.355   9.606  0.00  0.00      C1   C
ATOM   1070  C   GLY 6 138       3.219   3.324  10.471  0.00  0.00      C1   C
ATOM   1071  O   GLY 6 138       3.030   4.090  11.443  0.00  0.00      C1   O
ATOM   1072  N   SER 6 139       2.272   2.392  10.109  0.00  0.00      C1   N
ATOM   1073  CA  SER 6 139       1.096   2.002  10.885  0.00  0.00      C1   C
ATOM   1074  C   SER 6 139       1.405   1.183  12.219  0.00  0.00      C1   C
ATOM   1075  O   SER 6 139       1.023   0.029  12.411  0.00  0.00      C1   O
ATOM   1076  CB  SER 6 139       0.273   1.135   9.931  0.00  0.00      C1   C
ATOM   1077  OG  SER 6 139       1.011   0.344   9.019  0.00  0.00      C1   O
ATOM   1078  N   PHE 6 140       2.188   1.899  13.008  0.00  0.00      C1   N
ATOM   1079  CA  PHE 6 140       2.809   1.506  14.266  0.00  0.00      C1   C
ATOM   1080  C   PHE 6 140       2.113   2.178  15.481  0.00  0.00      C1   C
ATOM   1081  O   PHE 6 140       2.813   2.928  16.127  0.00  0.00      C1   O
ATOM   1082  CB  PHE 6 140       4.274   1.813  14.207  0.00  0.00      C1   C
ATOM   1083  CG  PHE 6 140       4.938   1.253  12.990  0.00  0.00      C1   C
ATOM   1084  CD1 PHE 6 140       4.559   0.050  12.436  0.00  0.00      C1   C
ATOM   1085  CD2 PHE 6 140       5.860   2.036  12.288  0.00  0.00      C1   C
ATOM   1086  CE1 PHE 6 140       5.173  -0.520  11.298  0.00  0.00      C1   C
ATOM   1087  CE2 PHE 6 140       6.495   1.521  11.140  0.00  0.00      C1   C
ATOM   1088  CZ  PHE 6 140       6.158   0.270  10.663  0.00  0.00      C1   C
ATOM   1089  N   LEU 6 141       0.821   1.970  15.725  0.00  0.00      C1   N
ATOM   1090  CA  LEU 6 141       0.136   2.392  16.927  0.00  0.00      C1   C
ATOM   1091  C   LEU 6 141       0.491   1.503  18.134  0.00  0.00      C1   C
ATOM   1092  O   LEU 6 141       0.912   1.980  19.136  0.00  0.00      C1   O
ATOM   1093  CB  LEU 6 141      -1.310   2.525  16.697  0.00  0.00      C1   C
ATOM   1094  CG  LEU 6 141      -1.996   3.580  17.569  0.00  0.00      C1   C
ATOM   1095  CD1 LEU 6 141      -1.627   4.985  17.319  0.00  0.00      C1   C
ATOM   1096  CD2 LEU 6 141      -3.508   3.448  17.544  0.00  0.00      C1   C
ATOM   1097  N   ASN 6 142       0.283   0.198  17.952  0.00  0.00      C1   N
ATOM   1098  CA  ASN 6 142       0.429  -0.823  19.034  0.00  0.00      C1   C
ATOM   1099  C   ASN 6 142       0.435  -2.284  18.517  0.00  0.00      C1   C
ATOM   1100  O   ASN 6 142      -0.177  -2.698  17.582  0.00  0.00      C1   O
ATOM   1101  CB  ASN 6 142      -0.592  -0.548  20.181  0.00  0.00      C1   C
ATOM   1102  CG  ASN 6 142      -2.023  -0.580  19.668  0.00  0.00      C1   C
ATOM   1103  OD1 ASN 6 142      -2.646  -1.634  19.367  0.00  0.00      C1   O
ATOM   1104  ND2 ASN 6 142      -2.573   0.618  19.546  0.00  0.00      C1   N
ATOM   1105  N   GLY 6 143       1.188  -3.107  19.201  0.00  0.00      C1   N
ATOM   1106  CA  GLY 6 143       1.458  -4.490  18.812  0.00  0.00      C1   C
ATOM   1107  C   GLY 6 143       2.170  -4.760  17.439  0.00  0.00      C1   C
ATOM   1108  O   GLY 6 143       1.943  -5.745  16.788  0.00  0.00      C1   O
ATOM   1109  N   SER 6 144       2.959  -3.801  16.968  0.00  0.00      C1   N
ATOM   1110  CA  SER 6 144       3.620  -3.838  15.672  0.00  0.00      C1   C
ATOM   1111  C   SER 6 144       5.027  -4.459  15.620  0.00  0.00      C1   C
ATOM   1112  O   SER 6 144       5.422  -4.855  14.501  0.00  0.00      C1   O
ATOM   1113  CB  SER 6 144       3.608  -2.454  14.997  0.00  0.00      C1   C
ATOM   1114  OG  SER 6 144       4.609  -1.556  15.624  0.00  0.00      C1   O
ATOM   1115  N   CYS 6 145       5.810  -4.366  16.704  0.00  0.00      C1   N
ATOM   1116  CA  CYS 6 145       7.138  -4.746  16.819  0.00  0.00      C1   C
ATOM   1117  C   CYS 6 145       7.452  -6.202  16.274  0.00  0.00      C1   C
ATOM   1118  O   CYS 6 145       6.962  -7.252  16.773  0.00  0.00      C1   O
ATOM   1119  CB  CYS 6 145       7.691  -4.679  18.266  0.00  0.00      C1   C
ATOM   1120  SG  CYS 6 145       6.763  -5.514  19.534  0.00  0.00      C1   S
ATOM   1121  N   GLY 6 146       8.140  -6.292  15.128  0.00  0.00      C1   N
ATOM   1122  CA  GLY 6 146       8.321  -7.574  14.389  0.00  0.00      C1   C
ATOM   1123  C   GLY 6 146       7.643  -7.493  12.961  0.00  0.00      C1   C
ATOM   1124  O   GLY 6 146       7.600  -8.487  12.282  0.00  0.00      C1   O
ATOM   1125  N   SER 6 147       7.096  -6.321  12.521  0.00  0.00      C1   N
ATOM   1126  CA  SER 6 147       6.688  -5.993  11.104  0.00  0.00      C1   C
ATOM   1127  C   SER 6 147       7.942  -5.919  10.283  0.00  0.00      C1   C
ATOM   1128  O   SER 6 147       8.959  -5.333  10.622  0.00  0.00      C1   O
ATOM   1129  CB  SER 6 147       5.836  -4.697  11.133  0.00  0.00      C1   C
ATOM   1130  OG  SER 6 147       4.503  -4.922  11.586  0.00  0.00      C1   O
ATOM   1131  N   VAL 6 148       7.849  -6.454   9.086  0.00  0.00      C1   N
ATOM   1132  CA  VAL 6 148       9.048  -6.569   8.235  0.00  0.00      C1   C
ATOM   1133  C   VAL 6 148       8.974  -5.571   7.004  0.00  0.00      C1   C
ATOM   1134  O   VAL 6 148       7.907  -5.398   6.454  0.00  0.00      C1   O
ATOM   1135  CB  VAL 6 148       9.359  -7.971   7.652  0.00  0.00      C1   C
ATOM   1136  CG1 VAL 6 148       9.992  -8.739   8.745  0.00  0.00      C1   C
ATOM   1137  CG2 VAL 6 148       8.146  -8.751   7.015  0.00  0.00      C1   C
ATOM   1138  N   GLY 6 149      10.143  -4.971   6.590  0.00  0.00      C1   N
ATOM   1139  CA  GLY 6 149      10.290  -4.505   5.185  0.00  0.00      C1   C
ATOM   1140  C   GLY 6 149      11.344  -5.240   4.349  0.00  0.00      C1   C
ATOM   1141  O   GLY 6 149      12.252  -5.841   4.905  0.00  0.00      C1   O
ATOM   1142  N   PHE 6 150      11.117  -5.096   3.032  0.00  0.00      C1   N
ATOM   1143  CA  PHE 6 150      11.375  -6.174   2.123  0.00  0.00      C1   C
ATOM   1144  C   PHE 6 150      11.262  -5.648   0.631  0.00  0.00      C1   C
ATOM   1145  O   PHE 6 150      10.364  -4.894   0.238  0.00  0.00      C1   O
ATOM   1146  CB  PHE 6 150      10.268  -7.252   2.257  0.00  0.00      C1   C
ATOM   1147  CG  PHE 6 150       8.851  -7.014   1.775  0.00  0.00      C1   C
ATOM   1148  CD1 PHE 6 150       7.859  -6.506   2.630  0.00  0.00      C1   C
ATOM   1149  CD2 PHE 6 150       8.468  -7.317   0.459  0.00  0.00      C1   C
ATOM   1150  CE1 PHE 6 150       6.488  -6.395   2.149  0.00  0.00      C1   C
ATOM   1151  CE2 PHE 6 150       7.135  -7.127  -0.086  0.00  0.00      C1   C
ATOM   1152  CZ  PHE 6 150       6.161  -6.688   0.843  0.00  0.00      C1   C
ATOM   1153  N   ASN 6 151      12.197  -6.088  -0.246  0.00  0.00      C1   N
ATOM   1154  CA  ASN 6 151      12.045  -5.816  -1.634  0.00  0.00      C1   C
ATOM   1155  C   ASN 6 151      11.935  -7.074  -2.511  0.00  0.00      C1   C
ATOM   1156  O   ASN 6 151      12.550  -8.120  -2.259  0.00  0.00      C1   O
ATOM   1157  CB  ASN 6 151      13.121  -4.948  -2.176  0.00  0.00      C1   C
ATOM   1158  CG  ASN 6 151      13.192  -3.476  -1.654  0.00  0.00      C1   C
ATOM   1159  OD1 ASN 6 151      12.265  -2.799  -1.991  0.00  0.00      C1   O
ATOM   1160  ND2 ASN 6 151      14.212  -3.069  -0.852  0.00  0.00      C1   N
ATOM   1161  N   ILE 6 152      11.112  -7.048  -3.592  0.00  0.00      C1   N
ATOM   1162  CA  ILE 6 152      10.983  -8.249  -4.414  0.00  0.00      C1   C
ATOM   1163  C   ILE 6 152      11.829  -8.067  -5.595  0.00  0.00      C1   C
ATOM   1164  O   ILE 6 152      11.716  -7.052  -6.389  0.00  0.00      C1   O
ATOM   1165  CB  ILE 6 152       9.531  -8.440  -4.820  0.00  0.00      C1   C
ATOM   1166  CG1 ILE 6 152       8.596  -8.493  -3.586  0.00  0.00      C1   C
ATOM   1167  CG2 ILE 6 152       9.374  -9.673  -5.701  0.00  0.00      C1   C
ATOM   1168  CD1 ILE 6 152       8.839  -9.701  -2.629  0.00  0.00      C1   C
ATOM   1169  N   ASP 6 153      12.763  -9.016  -5.775  0.00  0.00      C1   N
ATOM   1170  CA  ASP 6 153      13.728  -9.011  -6.859  0.00  0.00      C1   C
ATOM   1171  C   ASP 6 153      13.378 -10.117  -7.852  0.00  0.00      C1   C
ATOM   1172  O   ASP 6 153      13.985 -11.162  -7.760  0.00  0.00      C1   O
ATOM   1173  CB  ASP 6 153      15.103  -9.178  -6.229  0.00  0.00      C1   C
ATOM   1174  CG  ASP 6 153      16.273  -9.321  -7.155  0.00  0.00      C1   C
ATOM   1175  OD1 ASP 6 153      17.286  -9.941  -6.805  0.00  0.00      C1   O
ATOM   1176  OD2 ASP 6 153      16.261  -8.677  -8.246  0.00  0.00      C1   O
ATOM   1177  N   TYR 6 154      12.365  -9.865  -8.621  0.00  0.00      C1   N
ATOM   1178  CA  TYR 6 154      11.645 -10.847  -9.478  0.00  0.00      C1   C
ATOM   1179  C   TYR 6 154      11.270 -12.082  -8.612  0.00  0.00      C1   C
ATOM   1180  O   TYR 6 154      10.335 -11.989  -7.788  0.00  0.00      C1   O
ATOM   1181  CB  TYR 6 154      12.362 -11.111 -10.807  0.00  0.00      C1   C
ATOM   1182  CG  TYR 6 154      12.559  -9.994 -11.741  0.00  0.00      C1   C
ATOM   1183  CD1 TYR 6 154      11.681  -9.636 -12.714  0.00  0.00      C1   C
ATOM   1184  CD2 TYR 6 154      13.883  -9.490 -11.762  0.00  0.00      C1   C
ATOM   1185  CE1 TYR 6 154      11.990  -8.622 -13.641  0.00  0.00      C1   C
ATOM   1186  CE2 TYR 6 154      14.155  -8.444 -12.692  0.00  0.00      C1   C
ATOM   1187  CZ  TYR 6 154      13.225  -7.978 -13.621  0.00  0.00      C1   C
ATOM   1188  OH  TYR 6 154      13.515  -6.962 -14.471  0.00  0.00      C1   O
ATOM   1189  N   ASP 6 155      12.018 -13.182  -8.708  0.00  0.00      C1   N
ATOM   1190  CA  ASP 6 155      11.731 -14.392  -7.974  0.00  0.00      C1   C
ATOM   1191  C   ASP 6 155      12.012 -14.271  -6.510  0.00  0.00      C1   C
ATOM   1192  O   ASP 6 155      11.619 -15.171  -5.749  0.00  0.00      C1   O
ATOM   1193  CB  ASP 6 155      12.528 -15.600  -8.607  0.00  0.00      C1   C
ATOM   1194  CG  ASP 6 155      13.969 -15.454  -9.027  0.00  0.00      C1   C
ATOM   1195  OD1 ASP 6 155      14.836 -16.024  -8.391  0.00  0.00      C1   O
ATOM   1196  OD2 ASP 6 155      14.170 -14.646 -10.007  0.00  0.00      C1   O
ATOM   1197  N   CYS 6 156      12.518 -13.240  -5.885  0.00  0.00      C1   N
ATOM   1198  CA  CYS 6 156      13.240 -13.423  -4.633  0.00  0.00      C1   C
ATOM   1199  C   CYS 6 156      12.770 -12.430  -3.606  0.00  0.00      C1   C
ATOM   1200  O   CYS 6 156      12.627 -11.271  -3.899  0.00  0.00      C1   O
ATOM   1201  CB  CYS 6 156      14.660 -13.295  -4.972  0.00  0.00      C1   C
ATOM   1202  SG  CYS 6 156      15.607 -13.527  -3.450  0.00  0.00      C1   S
ATOM   1203  N   VAL 6 157      12.425 -12.939  -2.470  0.00  0.00      C1   N
ATOM   1204  CA  VAL 6 157      12.118 -12.068  -1.316  0.00  0.00      C1   C
ATOM   1205  C   VAL 6 157      13.426 -11.632  -0.626  0.00  0.00      C1   C
ATOM   1206  O   VAL 6 157      14.166 -12.385  -0.061  0.00  0.00      C1   O
ATOM   1207  CB  VAL 6 157      11.081 -12.612  -0.314  0.00  0.00      C1   C
ATOM   1208  CG1 VAL 6 157      10.635 -11.555   0.649  0.00  0.00      C1   C
ATOM   1209  CG2 VAL 6 157       9.822 -13.090  -1.046  0.00  0.00      C1   C
ATOM   1210  N   SER 6 158      13.884 -10.383  -0.805  0.00  0.00      C1   N
ATOM   1211  CA  SER 6 158      14.885  -9.701   0.014  0.00  0.00      C1   C
ATOM   1212  C   SER 6 158      14.228  -9.139   1.384  0.00  0.00      C1   C
ATOM   1213  O   SER 6 158      13.209  -8.503   1.337  0.00  0.00      C1   O
ATOM   1214  CB  SER 6 158      15.768  -8.648  -0.758  0.00  0.00      C1   C
ATOM   1215  OG  SER 6 158      14.987  -7.445  -1.048  0.00  0.00      C1   O
ATOM   1216  N   PHE 6 159      14.744  -9.598   2.481  0.00  0.00      C1   N
ATOM   1217  CA  PHE 6 159      14.248  -9.171   3.833  0.00  0.00      C1   C
ATOM   1218  C   PHE 6 159      15.303  -8.259   4.437  0.00  0.00      C1   C
ATOM   1219  O   PHE 6 159      16.430  -8.648   4.636  0.00  0.00      C1   O
ATOM   1220  CB  PHE 6 159      13.807 -10.353   4.787  0.00  0.00      C1   C
ATOM   1221  CG  PHE 6 159      12.882 -11.422   4.278  0.00  0.00      C1   C
ATOM   1222  CD1 PHE 6 159      13.241 -12.338   3.268  0.00  0.00      C1   C
ATOM   1223  CD2 PHE 6 159      11.560 -11.521   4.700  0.00  0.00      C1   C
ATOM   1224  CE1 PHE 6 159      12.347 -13.297   2.763  0.00  0.00      C1   C
ATOM   1225  CE2 PHE 6 159      10.664 -12.495   4.276  0.00  0.00      C1   C
ATOM   1226  CZ  PHE 6 159      11.098 -13.503   3.392  0.00  0.00      C1   C
ATOM   1227  N   CYS 6 160      14.989  -6.939   4.565  0.00  0.00      C1   N
ATOM   1228  CA  CYS 6 160      15.991  -5.878   4.885  0.00  0.00      C1   C
ATOM   1229  C   CYS 6 160      15.686  -5.092   6.145  0.00  0.00      C1   C
ATOM   1230  O   CYS 6 160      16.586  -4.729   6.879  0.00  0.00      C1   O
ATOM   1231  CB  CYS 6 160      16.095  -4.897   3.668  0.00  0.00      C1   C
ATOM   1232  SG  CYS 6 160      14.654  -3.935   3.192  0.00  0.00      C1   S
ATOM   1233  N   TYR 6 161      14.407  -4.816   6.566  0.00  0.00      C1   N
ATOM   1234  CA  TYR 6 161      14.081  -4.055   7.777  0.00  0.00      C1   C
ATOM   1235  C   TYR 6 161      13.114  -4.922   8.656  0.00  0.00      C1   C
ATOM   1236  O   TYR 6 161      12.378  -5.770   8.126  0.00  0.00      C1   O
ATOM   1237  CB  TYR 6 161      13.476  -2.757   7.323  0.00  0.00      C1   C
ATOM   1238  CG  TYR 6 161      12.987  -1.904   8.427  0.00  0.00      C1   C
ATOM   1239  CD1 TYR 6 161      13.868  -0.988   9.176  0.00  0.00      C1   C
ATOM   1240  CD2 TYR 6 161      11.637  -1.865   8.697  0.00  0.00      C1   C
ATOM   1241  CE1 TYR 6 161      13.331  -0.222  10.227  0.00  0.00      C1   C
ATOM   1242  CE2 TYR 6 161      11.145  -1.104   9.805  0.00  0.00      C1   C
ATOM   1243  CZ  TYR 6 161      11.953  -0.329  10.622  0.00  0.00      C1   C
ATOM   1244  OH  TYR 6 161      11.388   0.479  11.539  0.00  0.00      C1   O
ATOM   1245  N   MET 6 162      13.155  -4.590   9.938  0.00  0.00      C1   N
ATOM   1246  CA  MET 6 162      12.087  -5.045  10.875  0.00  0.00      C1   C
ATOM   1247  C   MET 6 162      11.860  -3.959  11.948  0.00  0.00      C1   C
ATOM   1248  O   MET 6 162      12.837  -3.359  12.506  0.00  0.00      C1   O
ATOM   1249  CB  MET 6 162      12.620  -6.290  11.562  0.00  0.00      C1   C
ATOM   1250  CG  MET 6 162      11.776  -6.952  12.703  0.00  0.00      C1   C
ATOM   1251  SD  MET 6 162      12.764  -8.131  13.637  0.00  0.00      C1   S
ATOM   1252  CE  MET 6 162      12.890  -9.617  12.652  0.00  0.00      C1   C
ATOM   1253  N   HIS 6 163      10.581  -3.516  12.156  0.00  0.00      C1   N
ATOM   1254  CA  HIS 6 163      10.157  -2.645  13.211  0.00  0.00      C1   C
ATOM   1255  C   HIS 6 163      10.560  -3.295  14.565  0.00  0.00      C1   C
ATOM   1256  O   HIS 6 163      10.208  -4.433  14.852  0.00  0.00      C1   O
ATOM   1257  CB  HIS 6 163       8.601  -2.521  13.210  0.00  0.00      C1   C
ATOM   1258  CG  HIS 6 163       8.215  -1.456  14.210  0.00  0.00      C1   C
ATOM   1259  ND1 HIS 6 163       7.872  -1.733  15.523  0.00  0.00      C1   N
ATOM   1260  CD2 HIS 6 163       8.304  -0.134  14.033  0.00  0.00      C1   C
ATOM   1261  CE1 HIS 6 163       7.718  -0.542  16.081  0.00  0.00      C1   C
ATOM   1262  NE2 HIS 6 163       8.029   0.446  15.267  0.00  0.00      C1   N
ATOM   1263  N   HIS 6 164      11.369  -2.510  15.311  0.00  0.00      C1   N
ATOM   1264  CA  HIS 6 164      11.742  -2.974  16.641  0.00  0.00      C1   C
ATOM   1265  C   HIS 6 164      10.929  -2.227  17.677  0.00  0.00      C1   C
ATOM   1266  O   HIS 6 164      10.256  -2.882  18.455  0.00  0.00      C1   O
ATOM   1267  CB  HIS 6 164      13.316  -2.867  16.936  0.00  0.00      C1   C
ATOM   1268  CG  HIS 6 164      14.236  -3.913  16.370  0.00  0.00      C1   C
ATOM   1269  ND1 HIS 6 164      15.338  -4.413  16.983  0.00  0.00      C1   N
ATOM   1270  CD2 HIS 6 164      14.004  -4.655  15.236  0.00  0.00      C1   C
ATOM   1271  CE1 HIS 6 164      15.766  -5.472  16.289  0.00  0.00      C1   C
ATOM   1272  NE2 HIS 6 164      14.979  -5.691  15.224  0.00  0.00      C1   N
ATOM   1273  N   MET 6 165      10.909  -0.883  17.641  0.00  0.00      C1   N
ATOM   1274  CA  MET 6 165      10.176  -0.245  18.722  0.00  0.00      C1   C
ATOM   1275  C   MET 6 165       9.877   1.233  18.424  0.00  0.00      C1   C
ATOM   1276  O   MET 6 165      10.568   1.851  17.628  0.00  0.00      C1   O
ATOM   1277  CB  MET 6 165      10.912  -0.245  20.061  0.00  0.00      C1   C
ATOM   1278  CG  MET 6 165      12.294   0.345  20.120  0.00  0.00      C1   C
ATOM   1279  SD  MET 6 165      13.721  -0.654  19.745  0.00  0.00      C1   S
ATOM   1280  CE  MET 6 165      14.950   0.647  20.012  0.00  0.00      C1   C
ATOM   1281  N   GLU 6 166       8.860   1.850  18.982  0.00  0.00      C1   N
ATOM   1282  CA  GLU 6 166       8.774   3.304  19.204  0.00  0.00      C1   C
ATOM   1283  C   GLU 6 166       9.572   3.631  20.516  0.00  0.00      C1   C
ATOM   1284  O   GLU 6 166       9.332   3.076  21.586  0.00  0.00      C1   O
ATOM   1285  CB  GLU 6 166       7.298   3.578  19.341  0.00  0.00      C1   C
ATOM   1286  CG  GLU 6 166       6.909   5.059  19.295  0.00  0.00      C1   C
ATOM   1287  CD  GLU 6 166       5.454   5.291  19.713  0.00  0.00      C1   C
ATOM   1288  OE1 GLU 6 166       4.685   4.325  19.783  0.00  0.00      C1   O
ATOM   1289  OE2 GLU 6 166       5.093   6.458  20.067  0.00  0.00      C1   O
ATOM   1290  N   LEU 6 167      10.479   4.644  20.349  0.00  0.00      C1   N
ATOM   1291  CA  LEU 6 167      11.183   5.467  21.365  0.00  0.00      C1   C
ATOM   1292  C   LEU 6 167      10.209   6.373  22.026  0.00  0.00      C1   C
ATOM   1293  O   LEU 6 167       9.278   6.815  21.381  0.00  0.00      C1   O
ATOM   1294  CB  LEU 6 167      12.553   6.097  20.823  0.00  0.00      C1   C
ATOM   1295  CG  LEU 6 167      13.588   5.119  20.375  0.00  0.00      C1   C
ATOM   1296  CD1 LEU 6 167      13.606   3.877  21.289  0.00  0.00      C1   C
ATOM   1297  CD2 LEU 6 167      13.453   4.662  18.931  0.00  0.00      C1   C
ATOM   1298  N   PRO 6 168      10.463   6.738  23.263  0.00  0.00      C1   N
ATOM   1299  CA  PRO 6 168       9.665   7.687  24.102  0.00  0.00      C1   C
ATOM   1300  C   PRO 6 168       9.392   8.999  23.365  0.00  0.00      C1   C
ATOM   1301  O   PRO 6 168       8.307   9.555  23.433  0.00  0.00      C1   O
ATOM   1302  CB  PRO 6 168      10.433   7.974  25.317  0.00  0.00      C1   C
ATOM   1303  CG  PRO 6 168      11.388   6.726  25.411  0.00  0.00      C1   C
ATOM   1304  CD  PRO 6 168      11.281   5.981  24.103  0.00  0.00      C1   C
ATOM   1305  N   THR 6 169      10.419   9.555  22.667  0.00  0.00      C1   N
ATOM   1306  CA  THR 6 169      10.362  10.531  21.635  0.00  0.00      C1   C
ATOM   1307  C   THR 6 169       9.296  10.440  20.535  0.00  0.00      C1   C
ATOM   1308  O   THR 6 169       9.323  11.237  19.553  0.00  0.00      C1   O
ATOM   1309  CB  THR 6 169      11.768  10.514  20.993  0.00  0.00      C1   C
ATOM   1310  OG1 THR 6 169      12.499   9.386  21.274  0.00  0.00      C1   O
ATOM   1311  CG2 THR 6 169      12.425  11.733  21.582  0.00  0.00      C1   C
ATOM   1312  N   GLY 6 170       8.398   9.457  20.632  0.00  0.00      C1   N
ATOM   1313  CA  GLY 6 170       7.358   9.171  19.600  0.00  0.00      C1   C
ATOM   1314  C   GLY 6 170       7.995   8.569  18.254  0.00  0.00      C1   C
ATOM   1315  O   GLY 6 170       7.185   8.254  17.385  0.00  0.00      C1   O
ATOM   1316  N   VAL 6 171       9.281   8.366  18.075  0.00  0.00      C1   N
ATOM   1317  CA  VAL 6 171       9.831   7.839  16.781  0.00  0.00      C1   C
ATOM   1318  C   VAL 6 171      10.208   6.350  16.800  0.00  0.00      C1   C
ATOM   1319  O   VAL 6 171      10.469   5.781  17.845  0.00  0.00      C1   O
ATOM   1320  CB  VAL 6 171      10.998   8.774  16.348  0.00  0.00      C1   C
ATOM   1321  CG1 VAL 6 171      10.585  10.224  16.083  0.00  0.00      C1   C
ATOM   1322  CG2 VAL 6 171      12.239   8.633  17.338  0.00  0.00      C1   C
ATOM   1323  N   HIS 6 172      10.260   5.771  15.629  0.00  0.00      C1   N
ATOM   1324  CA  HIS 6 172      10.383   4.333  15.495  0.00  0.00      C1   C
ATOM   1325  C   HIS 6 172      11.820   3.961  14.998  0.00  0.00      C1   C
ATOM   1326  O   HIS 6 172      12.291   4.505  14.023  0.00  0.00      C1   O
ATOM   1327  CB  HIS 6 172       9.296   3.743  14.564  0.00  0.00      C1   C
ATOM   1328  CG  HIS 6 172       7.881   4.034  14.889  0.00  0.00      C1   C
ATOM   1329  ND1 HIS 6 172       7.116   3.346  15.766  0.00  0.00      C1   N
ATOM   1330  CD2 HIS 6 172       7.223   5.189  14.576  0.00  0.00      C1   C
ATOM   1331  CE1 HIS 6 172       5.948   4.027  15.919  0.00  0.00      C1   C
ATOM   1332  NE2 HIS 6 172       6.023   5.185  15.267  0.00  0.00      C1   N
ATOM   1333  N   ALA 6 173      12.355   2.928  15.609  0.00  0.00      C1   N
ATOM   1334  CA  ALA 6 173      13.591   2.322  15.043  0.00  0.00      C1   C
ATOM   1335  C   ALA 6 173      13.481   0.812  14.658  0.00  0.00      C1   C
ATOM   1336  O   ALA 6 173      12.632   0.096  15.126  0.00  0.00      C1   O
ATOM   1337  CB  ALA 6 173      14.661   2.481  16.109  0.00  0.00      C1   C
ATOM   1338  N   GLY 6 174      14.329   0.445  13.740  0.00  0.00      C1   N
ATOM   1339  CA  GLY 6 174      14.591  -0.970  13.395  0.00  0.00      C1   C
ATOM   1340  C   GLY 6 174      15.891  -1.404  12.864  0.00  0.00      C1   C
ATOM   1341  O   GLY 6 174      16.864  -0.568  12.705  0.00  0.00      C1   O
ATOM   1342  N   THR 6 175      15.950  -2.702  12.592  0.00  0.00      C1   N
ATOM   1343  CA  THR 6 175      17.185  -3.304  12.115  0.00  0.00      C1   C
ATOM   1344  C   THR 6 175      17.046  -3.963  10.813  0.00  0.00      C1   C
ATOM   1345  O   THR 6 175      15.973  -4.221  10.327  0.00  0.00      C1   O
ATOM   1346  CB  THR 6 175      17.725  -4.306  13.114  0.00  0.00      C1   C
ATOM   1347  OG1 THR 6 175      16.925  -5.390  13.177  0.00  0.00      C1   O
ATOM   1348  CG2 THR 6 175      17.787  -3.783  14.574  0.00  0.00      C1   C
ATOM   1349  N   ASP 6 176      18.191  -4.352  10.211  0.00  0.00      C1   N
ATOM   1350  CA  ASP 6 176      18.358  -5.407   9.203  0.00  0.00      C1   C
ATOM   1351  C   ASP 6 176      18.071  -6.718   9.870  0.00  0.00      C1   C
ATOM   1352  O   ASP 6 176      18.110  -6.986  11.090  0.00  0.00      C1   O
ATOM   1353  CB  ASP 6 176      19.678  -5.290   8.355  0.00  0.00      C1   C
ATOM   1354  CG  ASP 6 176      21.004  -5.494   9.111  0.00  0.00      C1   C
ATOM   1355  OD1 ASP 6 176      21.186  -6.615   9.558  0.00  0.00      C1   O
ATOM   1356  OD2 ASP 6 176      22.007  -4.725   9.090  0.00  0.00      C1   O
ATOM   1357  N   LEU 6 177      17.862  -7.747   9.011  0.00  0.00      C1   N
ATOM   1358  CA  LEU 6 177      17.557  -9.189   9.236  0.00  0.00      C1   C
ATOM   1359  C   LEU 6 177      18.724 -10.025   9.729  0.00  0.00      C1   C
ATOM   1360  O   LEU 6 177      18.479 -11.147  10.295  0.00  0.00      C1   O
ATOM   1361  CB  LEU 6 177      16.709  -9.840   8.106  0.00  0.00      C1   C
ATOM   1362  CG  LEU 6 177      15.169  -9.651   8.200  0.00  0.00      C1   C
ATOM   1363  CD1 LEU 6 177      14.648 -10.383   9.450  0.00  0.00      C1   C
ATOM   1364  CD2 LEU 6 177      14.668  -8.215   8.131  0.00  0.00      C1   C
ATOM   1365  N   GLU 6 178      19.934  -9.498   9.497  0.00  0.00      C1   N
ATOM   1366  CA  GLU 6 178      21.187 -10.037  10.103  0.00  0.00      C1   C
ATOM   1367  C   GLU 6 178      21.452  -9.455  11.515  0.00  0.00      C1   C
ATOM   1368  O   GLU 6 178      22.387  -9.905  12.208  0.00  0.00      C1   O
ATOM   1369  CB  GLU 6 178      22.309  -9.747   9.191  0.00  0.00      C1   C
ATOM   1370  CG  GLU 6 178      22.407 -10.764   8.048  0.00  0.00      C1   C
ATOM   1371  CD  GLU 6 178      23.676 -10.886   7.236  0.00  0.00      C1   C
ATOM   1372  OE1 GLU 6 178      23.613 -11.280   6.010  0.00  0.00      C1   O
ATOM   1373  OE2 GLU 6 178      24.774 -10.551   7.844  0.00  0.00      C1   O
ATOM   1374  N   GLY 6 179      20.733  -8.371  11.959  0.00  0.00      C1   N
ATOM   1375  CA  GLY 6 179      20.688  -8.013  13.281  0.00  0.00      C1   C
ATOM   1376  C   GLY 6 179      21.019  -6.609  13.570  0.00  0.00      C1   C
ATOM   1377  O   GLY 6 179      20.849  -6.179  14.748  0.00  0.00      C1   O
ATOM   1378  N   ASN 6 180      21.544  -5.787  12.638  0.00  0.00      C1   N
ATOM   1379  CA  ASN 6 180      22.096  -4.516  13.067  0.00  0.00      C1   C
ATOM   1380  C   ASN 6 180      21.183  -3.293  12.717  0.00  0.00      C1   C
ATOM   1381  O   ASN 6 180      20.592  -3.189  11.615  0.00  0.00      C1   O
ATOM   1382  CB  ASN 6 180      23.576  -4.473  12.511  0.00  0.00      C1   C
ATOM   1383  CG  ASN 6 180      24.233  -3.205  13.157  0.00  0.00      C1   C
ATOM   1384  ND2 ASN 6 180      25.092  -2.511  12.512  0.00  0.00      C1   N
ATOM   1385  OD1 ASN 6 180      23.819  -2.753  14.213  0.00  0.00      C1   O
ATOM   1386  N   PHE 6 181      20.961  -2.445  13.788  0.00  0.00      C1   N
ATOM   1387  CA  PHE 6 181      20.150  -1.170  13.761  0.00  0.00      C1   C
ATOM   1388  C   PHE 6 181      20.536  -0.213  12.647  0.00  0.00      C1   C
ATOM   1389  O   PHE 6 181      21.739  -0.058  12.385  0.00  0.00      C1   O
ATOM   1390  CB  PHE 6 181      20.315  -0.479  15.060  0.00  0.00      C1   C
ATOM   1391  CG  PHE 6 181      19.241  -0.716  16.015  0.00  0.00      C1   C
ATOM   1392  CD1 PHE 6 181      19.251  -1.737  16.995  0.00  0.00      C1   C
ATOM   1393  CD2 PHE 6 181      17.988  -0.115  15.712  0.00  0.00      C1   C
ATOM   1394  CE1 PHE 6 181      18.029  -2.111  17.647  0.00  0.00      C1   C
ATOM   1395  CE2 PHE 6 181      16.826  -0.437  16.353  0.00  0.00      C1   C
ATOM   1396  CZ  PHE 6 181      16.876  -1.404  17.362  0.00  0.00      C1   C
ATOM   1397  N   TYR 6 182      19.576   0.394  12.072  0.00  0.00      C1   N
ATOM   1398  CA  TYR 6 182      19.687   1.473  11.076  0.00  0.00      C1   C
ATOM   1399  C   TYR 6 182      19.803   2.858  11.655  0.00  0.00      C1   C
ATOM   1400  O   TYR 6 182      18.907   3.270  12.391  0.00  0.00      C1   O
ATOM   1401  CB  TYR 6 182      18.463   1.472  10.124  0.00  0.00      C1   C
ATOM   1402  CG  TYR 6 182      18.643   0.292   9.086  0.00  0.00      C1   C
ATOM   1403  CD1 TYR 6 182      19.611   0.247   8.099  0.00  0.00      C1   C
ATOM   1404  CD2 TYR 6 182      17.710  -0.773   9.176  0.00  0.00      C1   C
ATOM   1405  CE1 TYR 6 182      19.633  -0.791   7.148  0.00  0.00      C1   C
ATOM   1406  CE2 TYR 6 182      17.590  -1.800   8.236  0.00  0.00      C1   C
ATOM   1407  CZ  TYR 6 182      18.593  -1.783   7.195  0.00  0.00      C1   C
ATOM   1408  OH  TYR 6 182      18.459  -2.673   6.166  0.00  0.00      C1   O
ATOM   1409  N   GLY 6 183      20.995   3.489  11.483  0.00  0.00      C1   N
ATOM   1410  CA  GLY 6 183      21.492   4.696  12.158  0.00  0.00      C1   C
ATOM   1411  C   GLY 6 183      21.624   4.681  13.683  0.00  0.00      C1   C
ATOM   1412  O   GLY 6 183      22.294   3.757  14.258  0.00  0.00      C1   O
ATOM   1413  N   PRO 6 184      21.049   5.710  14.403  0.00  0.00      C1   N
ATOM   1414  CA  PRO 6 184      21.481   6.320  15.701  0.00  0.00      C1   C
ATOM   1415  C   PRO 6 184      20.721   5.796  16.922  0.00  0.00      C1   C
ATOM   1416  O   PRO 6 184      20.484   6.456  17.967  0.00  0.00      C1   O
ATOM   1417  CB  PRO 6 184      21.311   7.787  15.543  0.00  0.00      C1   C
ATOM   1418  CG  PRO 6 184      20.054   7.835  14.705  0.00  0.00      C1   C
ATOM   1419  CD  PRO 6 184      20.483   6.796  13.633  0.00  0.00      C1   C
ATOM   1420  N   PHE 6 185      20.267   4.525  16.768  0.00  0.00      C1   N
ATOM   1421  CA  PHE 6 185      19.313   3.766  17.585  0.00  0.00      C1   C
ATOM   1422  C   PHE 6 185      19.860   2.596  18.342  0.00  0.00      C1   C
ATOM   1423  O   PHE 6 185      20.636   1.776  17.825  0.00  0.00      C1   O
ATOM   1424  CB  PHE 6 185      18.089   3.506  16.732  0.00  0.00      C1   C
ATOM   1425  CG  PHE 6 185      17.266   4.726  16.453  0.00  0.00      C1   C
ATOM   1426  CD1 PHE 6 185      17.275   5.252  15.113  0.00  0.00      C1   C
ATOM   1427  CD2 PHE 6 185      16.482   5.312  17.435  0.00  0.00      C1   C
ATOM   1428  CE1 PHE 6 185      16.739   6.462  14.833  0.00  0.00      C1   C
ATOM   1429  CE2 PHE 6 185      15.875   6.600  17.162  0.00  0.00      C1   C
ATOM   1430  CZ  PHE 6 185      16.026   7.154  15.860  0.00  0.00      C1   C
ATOM   1431  N   VAL 6 186      19.511   2.451  19.620  0.00  0.00      C1   N
ATOM   1432  CA  VAL 6 186      19.815   1.423  20.563  0.00  0.00      C1   C
ATOM   1433  C   VAL 6 186      18.524   0.913  21.233  0.00  0.00      C1   C
ATOM   1434  O   VAL 6 186      17.606   1.685  21.489  0.00  0.00      C1   O
ATOM   1435  CB  VAL 6 186      20.858   1.986  21.576  0.00  0.00      C1   C
ATOM   1436  CG1 VAL 6 186      22.192   2.331  20.940  0.00  0.00      C1   C
ATOM   1437  CG2 VAL 6 186      20.349   3.173  22.413  0.00  0.00      C1   C
ATOM   1438  N   ASP 6 187      18.499  -0.406  21.518  0.00  0.00      C1   N
ATOM   1439  CA  ASP 6 187      17.364  -1.038  22.146  0.00  0.00      C1   C
ATOM   1440  C   ASP 6 187      17.204  -0.836  23.675  0.00  0.00      C1   C
ATOM   1441  O   ASP 6 187      16.930  -1.766  24.472  0.00  0.00      C1   O
ATOM   1442  CB  ASP 6 187      17.094  -2.515  21.685  0.00  0.00      C1   C
ATOM   1443  CG  ASP 6 187      18.251  -3.517  21.540  0.00  0.00      C1   C
ATOM   1444  OD1 ASP 6 187      19.418  -3.171  21.794  0.00  0.00      C1   O
ATOM   1445  OD2 ASP 6 187      17.995  -4.676  21.092  0.00  0.00      C1   O
ATOM   1446  N   ARG 6 188      17.186   0.455  23.932  0.00  0.00      C1   N
ATOM   1447  CA  ARG 6 188      16.798   1.040  25.263  0.00  0.00      C1   C
ATOM   1448  C   ARG 6 188      15.406   1.757  25.099  0.00  0.00      C1   C
ATOM   1449  O   ARG 6 188      15.012   2.251  24.023  0.00  0.00      C1   O
ATOM   1450  CB  ARG 6 188      17.933   1.976  25.800  0.00  0.00      C1   C
ATOM   1451  CG  ARG 6 188      19.342   1.246  25.928  0.00  0.00      C1   C
ATOM   1452  CD  ARG 6 188      19.214   0.079  26.882  0.00  0.00      C1   C
ATOM   1453  NE  ARG 6 188      20.585  -0.533  26.975  0.00  0.00      C1   N
ATOM   1454  CZ  ARG 6 188      20.875  -1.790  27.306  0.00  0.00      C1   C
ATOM   1455  NH1 ARG 6 188      20.015  -2.684  27.653  0.00  0.00      C1   N
ATOM   1456  NH2 ARG 6 188      22.103  -2.201  27.372  0.00  0.00      C1   N
ATOM   1457  N   GLN 6 189      14.757   1.955  26.225  0.00  0.00      C1   N
ATOM   1458  CA  GLN 6 189      13.575   2.884  26.359  0.00  0.00      C1   C
ATOM   1459  C   GLN 6 189      14.085   4.244  26.628  0.00  0.00      C1   C
ATOM   1460  O   GLN 6 189      13.994   4.735  27.735  0.00  0.00      C1   O
ATOM   1461  CB  GLN 6 189      12.589   2.230  27.305  0.00  0.00      C1   C
ATOM   1462  CG  GLN 6 189      12.151   0.915  26.716  0.00  0.00      C1   C
ATOM   1463  CD  GLN 6 189      10.934   0.311  27.471  0.00  0.00      C1   C
ATOM   1464  NE2 GLN 6 189      11.173  -0.113  28.670  0.00  0.00      C1   N
ATOM   1465  OE1 GLN 6 189       9.831   0.139  27.025  0.00  0.00      C1   O
ATOM   1466  N   THR 6 190      14.619   4.909  25.610  0.00  0.00      C1   N
ATOM   1467  CA  THR 6 190      15.210   6.284  25.779  0.00  0.00      C1   C
ATOM   1468  C   THR 6 190      14.981   7.250  24.662  0.00  0.00      C1   C
ATOM   1469  O   THR 6 190      14.589   6.887  23.552  0.00  0.00      C1   O
ATOM   1470  CB  THR 6 190      16.717   6.352  26.079  0.00  0.00      C1   C
ATOM   1471  OG1 THR 6 190      17.446   5.513  25.116  0.00  0.00      C1   O
ATOM   1472  CG2 THR 6 190      17.090   5.773  27.434  0.00  0.00      C1   C
ATOM   1473  N   ALA 6 191      15.075   8.581  24.924  0.00  0.00      C1   N
ATOM   1474  CA  ALA 6 191      14.687   9.756  24.070  0.00  0.00      C1   C
ATOM   1475  C   ALA 6 191      15.593   9.950  22.812  0.00  0.00      C1   C
ATOM   1476  O   ALA 6 191      15.920  11.112  22.473  0.00  0.00      C1   O
ATOM   1477  CB  ALA 6 191      14.507  10.937  24.988  0.00  0.00      C1   C
ATOM   1478  N   GLN 6 192      15.918   8.848  22.146  0.00  0.00      C1   N
ATOM   1479  CA  GLN 6 192      16.915   8.869  21.127  0.00  0.00      C1   C
ATOM   1480  C   GLN 6 192      16.510   9.736  19.857  0.00  0.00      C1   C
ATOM   1481  O   GLN 6 192      15.371   9.700  19.331  0.00  0.00      C1   O
ATOM   1482  CB  GLN 6 192      17.178   7.478  20.707  0.00  0.00      C1   C
ATOM   1483  CG  GLN 6 192      17.883   6.602  21.724  0.00  0.00      C1   C
ATOM   1484  CD  GLN 6 192      17.521   5.136  21.517  0.00  0.00      C1   C
ATOM   1485  OE1 GLN 6 192      17.816   4.613  20.462  0.00  0.00      C1   O
ATOM   1486  NE2 GLN 6 192      16.843   4.516  22.520  0.00  0.00      C1   N
ATOM   1487  N   ALA 6 193      17.422  10.603  19.428  0.00  0.00      C1   N
ATOM   1488  CA  ALA 6 193      17.315  11.627  18.400  0.00  0.00      C1   C
ATOM   1489  C   ALA 6 193      17.338  11.004  16.926  0.00  0.00      C1   C
ATOM   1490  O   ALA 6 193      18.295  10.323  16.612  0.00  0.00      C1   O
ATOM   1491  CB  ALA 6 193      18.308  12.792  18.581  0.00  0.00      C1   C
ATOM   1492  N   ALA 6 194      16.324  11.436  16.131  0.00  0.00      C1   N
ATOM   1493  CA  ALA 6 194      16.321  11.399  14.719  0.00  0.00      C1   C
ATOM   1494  C   ALA 6 194      17.478  12.201  13.988  0.00  0.00      C1   C
ATOM   1495  O   ALA 6 194      18.052  13.140  14.537  0.00  0.00      C1   O
ATOM   1496  CB  ALA 6 194      14.898  11.888  14.205  0.00  0.00      C1   C
ATOM   1497  N   GLY 6 195      17.946  11.618  12.859  0.00  0.00      C1   N
ATOM   1498  CA  GLY 6 195      19.098  12.100  12.076  0.00  0.00      C1   C
ATOM   1499  C   GLY 6 195      18.722  13.334  11.240  0.00  0.00      C1   C
ATOM   1500  O   GLY 6 195      17.718  13.994  11.395  0.00  0.00      C1   O
ATOM   1501  N   THR 6 196      19.764  13.670  10.397  0.00  0.00      C1   N
ATOM   1502  CA  THR 6 196      19.802  14.729   9.425  0.00  0.00      C1   C
ATOM   1503  C   THR 6 196      18.621  14.828   8.450  0.00  0.00      C1   C
ATOM   1504  O   THR 6 196      18.310  13.881   7.786  0.00  0.00      C1   O
ATOM   1505  CB  THR 6 196      21.197  14.824   8.684  0.00  0.00      C1   C
ATOM   1506  OG1 THR 6 196      21.416  13.677   7.885  0.00  0.00      C1   O
ATOM   1507  CG2 THR 6 196      22.274  14.992   9.656  0.00  0.00      C1   C
ATOM   1508  N   ASP 6 197      17.953  15.933   8.254  0.00  0.00      C1   N
ATOM   1509  CA  ASP 6 197      16.719  16.088   7.405  0.00  0.00      C1   C
ATOM   1510  C   ASP 6 197      16.949  16.501   5.928  0.00  0.00      C1   C
ATOM   1511  O   ASP 6 197      15.993  16.806   5.260  0.00  0.00      C1   O
ATOM   1512  CB  ASP 6 197      15.812  17.048   8.110  0.00  0.00      C1   C
ATOM   1513  CG  ASP 6 197      16.242  18.539   8.213  0.00  0.00      C1   C
ATOM   1514  OD1 ASP 6 197      15.368  19.404   8.427  0.00  0.00      C1   O
ATOM   1515  OD2 ASP 6 197      17.493  18.784   8.274  0.00  0.00      C1   O
ATOM   1516  N   THR 6 198      18.201  16.404   5.431  0.00  0.00      C1   N
ATOM   1517  CA  THR 6 198      18.644  16.469   4.019  0.00  0.00      C1   C
ATOM   1518  C   THR 6 198      17.775  15.616   3.178  0.00  0.00      C1   C
ATOM   1519  O   THR 6 198      17.755  14.383   3.280  0.00  0.00      C1   O
ATOM   1520  CB  THR 6 198      20.140  15.973   3.910  0.00  0.00      C1   C
ATOM   1521  OG1 THR 6 198      20.972  16.343   4.901  0.00  0.00      C1   O
ATOM   1522  CG2 THR 6 198      20.758  16.290   2.526  0.00  0.00      C1   C
ATOM   1523  N   THR 6 199      17.021  16.232   2.249  0.00  0.00      C1   N
ATOM   1524  CA  THR 6 199      16.134  15.556   1.212  0.00  0.00      C1   C
ATOM   1525  C   THR 6 199      17.054  14.707   0.235  0.00  0.00      C1   C
ATOM   1526  O   THR 6 199      18.076  15.221  -0.243  0.00  0.00      C1   O
ATOM   1527  CB  THR 6 199      15.059  16.484   0.612  0.00  0.00      C1   C
ATOM   1528  OG1 THR 6 199      14.201  17.006   1.618  0.00  0.00      C1   O
ATOM   1529  CG2 THR 6 199      14.306  15.676  -0.364  0.00  0.00      C1   C
ATOM   1530  N   ILE 6 200      16.693  13.496  -0.052  0.00  0.00      C1   N
ATOM   1531  CA  ILE 6 200      17.229  12.642  -1.202  0.00  0.00      C1   C
ATOM   1532  C   ILE 6 200      16.679  13.024  -2.522  0.00  0.00      C1   C
ATOM   1533  O   ILE 6 200      15.523  12.757  -2.911  0.00  0.00      C1   O
ATOM   1534  CB  ILE 6 200      17.173  11.130  -0.879  0.00  0.00      C1   C
ATOM   1535  CG1 ILE 6 200      17.940  10.793   0.362  0.00  0.00      C1   C
ATOM   1536  CG2 ILE 6 200      17.654  10.303  -2.140  0.00  0.00      C1   C
ATOM   1537  CD1 ILE 6 200      19.372  11.236   0.340  0.00  0.00      C1   C
ATOM   1538  N   THR 6 201      17.528  13.777  -3.214  0.00  0.00      C1   N
ATOM   1539  CA  THR 6 201      17.221  14.561  -4.430  0.00  0.00      C1   C
ATOM   1540  C   THR 6 201      16.883  13.703  -5.616  0.00  0.00      C1   C
ATOM   1541  O   THR 6 201      15.900  14.061  -6.290  0.00  0.00      C1   O
ATOM   1542  CB  THR 6 201      18.383  15.516  -4.856  0.00  0.00      C1   C
ATOM   1543  OG1 THR 6 201      19.049  15.954  -3.683  0.00  0.00      C1   O
ATOM   1544  CG2 THR 6 201      17.980  16.743  -5.620  0.00  0.00      C1   C
ATOM   1545  N   VAL 6 202      17.551  12.529  -5.848  0.00  0.00      C1   N
ATOM   1546  CA  VAL 6 202      17.177  11.568  -6.991  0.00  0.00      C1   C
ATOM   1547  C   VAL 6 202      15.851  10.910  -6.733  0.00  0.00      C1   C
ATOM   1548  O   VAL 6 202      15.281  10.595  -7.760  0.00  0.00      C1   O
ATOM   1549  CB  VAL 6 202      18.268  10.500  -7.178  0.00  0.00      C1   C
ATOM   1550  CG1 VAL 6 202      19.573  11.118  -7.696  0.00  0.00      C1   C
ATOM   1551  CG2 VAL 6 202      18.445   9.600  -5.923  0.00  0.00      C1   C
ATOM   1552  N   ASN 6 203      15.318  10.840  -5.494  0.00  0.00      C1   N
ATOM   1553  CA  ASN 6 203      13.891  10.471  -5.268  0.00  0.00      C1   C
ATOM   1554  C   ASN 6 203      12.941  11.571  -5.793  0.00  0.00      C1   C
ATOM   1555  O   ASN 6 203      12.041  11.222  -6.509  0.00  0.00      C1   O
ATOM   1556  CB  ASN 6 203      13.665  10.015  -3.787  0.00  0.00      C1   C
ATOM   1557  CG  ASN 6 203      14.175   8.631  -3.537  0.00  0.00      C1   C
ATOM   1558  OD1 ASN 6 203      15.154   8.263  -4.134  0.00  0.00      C1   O
ATOM   1559  ND2 ASN 6 203      13.573   7.796  -2.728  0.00  0.00      C1   N
ATOM   1560  N   VAL 6 204      13.127  12.856  -5.521  0.00  0.00      C1   N
ATOM   1561  CA  VAL 6 204      12.282  13.970  -5.932  0.00  0.00      C1   C
ATOM   1562  C   VAL 6 204      12.466  14.231  -7.440  0.00  0.00      C1   C
ATOM   1563  O   VAL 6 204      11.539  14.555  -8.128  0.00  0.00      C1   O
ATOM   1564  CB  VAL 6 204      12.524  15.198  -5.073  0.00  0.00      C1   C
ATOM   1565  CG1 VAL 6 204      11.821  16.485  -5.562  0.00  0.00      C1   C
ATOM   1566  CG2 VAL 6 204      12.294  15.014  -3.543  0.00  0.00      C1   C
ATOM   1567  N   LEU 6 205      13.746  14.045  -7.944  0.00  0.00      C1   N
ATOM   1568  CA  LEU 6 205      13.958  14.132  -9.315  0.00  0.00      C1   C
ATOM   1569  C   LEU 6 205      13.288  12.978 -10.056  0.00  0.00      C1   C
ATOM   1570  O   LEU 6 205      12.545  13.247 -10.956  0.00  0.00      C1   O
ATOM   1571  CB  LEU 6 205      15.456  14.299  -9.609  0.00  0.00      C1   C
ATOM   1572  CG  LEU 6 205      16.171  15.588  -9.181  0.00  0.00      C1   C
ATOM   1573  CD1 LEU 6 205      17.663  15.438  -9.457  0.00  0.00      C1   C
ATOM   1574  CD2 LEU 6 205      15.523  16.815  -9.843  0.00  0.00      C1   C
ATOM   1575  N   ALA 6 206      13.529  11.712  -9.751  0.00  0.00      C1   N
ATOM   1576  CA  ALA 6 206      12.714  10.560 -10.239  0.00  0.00      C1   C
ATOM   1577  C   ALA 6 206      11.235  10.698 -10.013  0.00  0.00      C1   C
ATOM   1578  O   ALA 6 206      10.555  10.218 -10.912  0.00  0.00      C1   O
ATOM   1579  CB  ALA 6 206      13.192   9.263  -9.654  0.00  0.00      C1   C
ATOM   1580  N   TRP 6 207      10.738  11.455  -9.013  0.00  0.00      C1   N
ATOM   1581  CA  TRP 6 207       9.377  11.886  -8.953  0.00  0.00      C1   C
ATOM   1582  C   TRP 6 207       8.872  12.845 -10.082  0.00  0.00      C1   C
ATOM   1583  O   TRP 6 207       7.911  12.467 -10.722  0.00  0.00      C1   O
ATOM   1584  CB  TRP 6 207       9.070  12.339  -7.504  0.00  0.00      C1   C
ATOM   1585  CG  TRP 6 207       7.787  12.941  -7.176  0.00  0.00      C1   C
ATOM   1586  CD1 TRP 6 207       6.623  12.324  -6.914  0.00  0.00      C1   C
ATOM   1587  CD2 TRP 6 207       7.554  14.376  -7.030  0.00  0.00      C1   C
ATOM   1588  NE1 TRP 6 207       5.695  13.303  -6.626  0.00  0.00      C1   N
ATOM   1589  CE2 TRP 6 207       6.232  14.544  -6.512  0.00  0.00      C1   C
ATOM   1590  CE3 TRP 6 207       8.347  15.465  -7.186  0.00  0.00      C1   C
ATOM   1591  CZ2 TRP 6 207       5.768  15.828  -6.134  0.00  0.00      C1   C
ATOM   1592  CZ3 TRP 6 207       7.856  16.764  -6.909  0.00  0.00      C1   C
ATOM   1593  CH2 TRP 6 207       6.587  16.943  -6.304  0.00  0.00      C1   C
ATOM   1594  N   LEU 6 208       9.603  13.980 -10.357  0.00  0.00      C1   N
ATOM   1595  CA  LEU 6 208       9.346  14.832 -11.505  0.00  0.00      C1   C
ATOM   1596  C   LEU 6 208       9.433  14.082 -12.812  0.00  0.00      C1   C
ATOM   1597  O   LEU 6 208       8.660  14.258 -13.696  0.00  0.00      C1   O
ATOM   1598  CB  LEU 6 208      10.311  16.111 -11.573  0.00  0.00      C1   C
ATOM   1599  CG  LEU 6 208      10.165  17.238 -10.469  0.00  0.00      C1   C
ATOM   1600  CD1 LEU 6 208      11.314  18.213 -10.552  0.00  0.00      C1   C
ATOM   1601  CD2 LEU 6 208       8.768  17.849 -10.502  0.00  0.00      C1   C
ATOM   1602  N   TYR 6 209      10.350  13.152 -12.936  0.00  0.00      C1   N
ATOM   1603  CA  TYR 6 209      10.488  12.199 -14.005  0.00  0.00      C1   C
ATOM   1604  C   TYR 6 209       9.238  11.360 -14.257  0.00  0.00      C1   C
ATOM   1605  O   TYR 6 209       8.649  11.436 -15.369  0.00  0.00      C1   O
ATOM   1606  CB  TYR 6 209      11.742  11.270 -14.036  0.00  0.00      C1   C
ATOM   1607  CG  TYR 6 209      13.041  11.879 -14.573  0.00  0.00      C1   C
ATOM   1608  CD1 TYR 6 209      13.028  12.368 -15.860  0.00  0.00      C1   C
ATOM   1609  CD2 TYR 6 209      14.220  12.093 -13.787  0.00  0.00      C1   C
ATOM   1610  CE1 TYR 6 209      14.086  13.112 -16.401  0.00  0.00      C1   C
ATOM   1611  CE2 TYR 6 209      15.344  12.730 -14.370  0.00  0.00      C1   C
ATOM   1612  CZ  TYR 6 209      15.300  13.209 -15.693  0.00  0.00      C1   C
ATOM   1613  OH  TYR 6 209      16.272  13.878 -16.282  0.00  0.00      C1   O
ATOM   1614  N   ALA 6 210       8.659  10.682 -13.247  0.00  0.00      C1   N
ATOM   1615  CA  ALA 6 210       7.327  10.145 -13.356  0.00  0.00      C1   C
ATOM   1616  C   ALA 6 210       6.185  11.218 -13.741  0.00  0.00      C1   C
ATOM   1617  O   ALA 6 210       5.367  10.962 -14.569  0.00  0.00      C1   O
ATOM   1618  CB  ALA 6 210       7.021   9.225 -12.136  0.00  0.00      C1   C
ATOM   1619  N   ALA 6 211       6.195  12.477 -13.229  0.00  0.00      C1   N
ATOM   1620  CA  ALA 6 211       5.258  13.579 -13.599  0.00  0.00      C1   C
ATOM   1621  C   ALA 6 211       5.345  13.884 -15.106  0.00  0.00      C1   C
ATOM   1622  O   ALA 6 211       4.273  13.930 -15.703  0.00  0.00      C1   O
ATOM   1623  CB  ALA 6 211       5.517  14.840 -12.736  0.00  0.00      C1   C
ATOM   1624  N   VAL 6 212       6.546  13.921 -15.732  0.00  0.00      C1   N
ATOM   1625  CA  VAL 6 212       6.853  13.892 -17.185  0.00  0.00      C1   C
ATOM   1626  C   VAL 6 212       6.351  12.662 -17.949  0.00  0.00      C1   C
ATOM   1627  O   VAL 6 212       5.770  12.827 -19.006  0.00  0.00      C1   O
ATOM   1628  CB  VAL 6 212       8.336  14.315 -17.465  0.00  0.00      C1   C
ATOM   1629  CG1 VAL 6 212       8.639  14.330 -18.977  0.00  0.00      C1   C
ATOM   1630  CG2 VAL 6 212       8.640  15.747 -16.936  0.00  0.00      C1   C
ATOM   1631  N   ILE 6 213       6.532  11.453 -17.419  0.00  0.00      C1   N
ATOM   1632  CA  ILE 6 213       5.946  10.172 -17.927  0.00  0.00      C1   C
ATOM   1633  C   ILE 6 213       4.409  10.131 -17.913  0.00  0.00      C1   C
ATOM   1634  O   ILE 6 213       3.783   9.917 -18.993  0.00  0.00      C1   O
ATOM   1635  CB  ILE 6 213       6.641   9.081 -17.070  0.00  0.00      C1   C
ATOM   1636  CG1 ILE 6 213       8.146   8.896 -17.457  0.00  0.00      C1   C
ATOM   1637  CG2 ILE 6 213       5.985   7.683 -17.079  0.00  0.00      C1   C
ATOM   1638  CD1 ILE 6 213       9.014   8.216 -16.280  0.00  0.00      C1   C
ATOM   1639  N   ASN 6 214       3.761  10.468 -16.820  0.00  0.00      C1   N
ATOM   1640  CA  ASN 6 214       2.320  10.800 -16.777  0.00  0.00      C1   C
ATOM   1641  C   ASN 6 214       2.037  12.114 -17.507  0.00  0.00      C1   C
ATOM   1642  O   ASN 6 214       0.909  12.595 -17.369  0.00  0.00      C1   O
ATOM   1643  CB  ASN 6 214       1.854  10.879 -15.326  0.00  0.00      C1   C
ATOM   1644  CG  ASN 6 214       2.100   9.650 -14.474  0.00  0.00      C1   C
ATOM   1645  OD1 ASN 6 214       2.610   8.607 -14.836  0.00  0.00      C1   O
ATOM   1646  ND2 ASN 6 214       1.673   9.704 -13.241  0.00  0.00      C1   N
ATOM   1647  N   GLY 6 215       2.914  12.672 -18.326  0.00  0.00      C1   N
ATOM   1648  CA  GLY 6 215       2.515  13.605 -19.310  0.00  0.00      C1   C
ATOM   1649  C   GLY 6 215       2.467  15.070 -18.869  0.00  0.00      C1   C
ATOM   1650  O   GLY 6 215       2.008  15.939 -19.593  0.00  0.00      C1   O
ATOM   1651  N   ASP 6 216       3.019  15.503 -17.751  0.00  0.00      C1   N
ATOM   1652  CA  ASP 6 216       3.188  16.929 -17.420  0.00  0.00      C1   C
ATOM   1653  C   ASP 6 216       4.390  17.671 -18.122  0.00  0.00      C1   C
ATOM   1654  O   ASP 6 216       5.460  17.069 -18.271  0.00  0.00      C1   O
ATOM   1655  CB  ASP 6 216       3.150  17.227 -15.942  0.00  0.00      C1   C
ATOM   1656  CG  ASP 6 216       1.813  16.850 -15.293  0.00  0.00      C1   C
ATOM   1657  OD1 ASP 6 216       0.801  16.556 -15.938  0.00  0.00      C1   O
ATOM   1658  OD2 ASP 6 216       1.763  16.874 -14.016  0.00  0.00      C1   O
ATOM   1659  N   ARG 6 217       4.069  18.893 -18.539  0.00  0.00      C1   N
ATOM   1660  CA  ARG 6 217       4.970  19.652 -19.468  0.00  0.00      C1   C
ATOM   1661  C   ARG 6 217       5.159  21.091 -18.927  0.00  0.00      C1   C
ATOM   1662  O   ARG 6 217       6.173  21.680 -19.317  0.00  0.00      C1   O
ATOM   1663  CB  ARG 6 217       4.253  19.729 -20.834  0.00  0.00      C1   C
ATOM   1664  CG  ARG 6 217       4.297  18.436 -21.643  0.00  0.00      C1   C
ATOM   1665  CD  ARG 6 217       5.704  17.850 -21.691  0.00  0.00      C1   C
ATOM   1666  NE  ARG 6 217       5.754  16.590 -22.417  0.00  0.00      C1   N
ATOM   1667  CZ  ARG 6 217       5.589  15.372 -21.917  0.00  0.00      C1   C
ATOM   1668  NH1 ARG 6 217       5.440  14.385 -22.750  0.00  0.00      C1   N
ATOM   1669  NH2 ARG 6 217       5.548  15.131 -20.659  0.00  0.00      C1   N
ATOM   1670  N   TRP 6 218       4.266  21.651 -18.046  0.00  0.00      C1   N
ATOM   1671  CA  TRP 6 218       4.263  23.057 -17.610  0.00  0.00      C1   C
ATOM   1672  C   TRP 6 218       5.530  23.471 -16.834  0.00  0.00      C1   C
ATOM   1673  O   TRP 6 218       5.975  24.609 -16.971  0.00  0.00      C1   O
ATOM   1674  CB  TRP 6 218       2.995  23.309 -16.782  0.00  0.00      C1   C
ATOM   1675  CG  TRP 6 218       2.772  22.586 -15.469  0.00  0.00      C1   C
ATOM   1676  CD1 TRP 6 218       2.145  21.457 -15.301  0.00  0.00      C1   C
ATOM   1677  CD2 TRP 6 218       3.165  23.003 -14.130  0.00  0.00      C1   C
ATOM   1678  NE1 TRP 6 218       2.106  21.074 -13.980  0.00  0.00      C1   N
ATOM   1679  CE2 TRP 6 218       2.803  21.979 -13.237  0.00  0.00      C1   C
ATOM   1680  CE3 TRP 6 218       3.581  24.243 -13.531  0.00  0.00      C1   C
ATOM   1681  CZ2 TRP 6 218       3.076  22.114 -11.826  0.00  0.00      C1   C
ATOM   1682  CZ3 TRP 6 218       3.977  24.317 -12.191  0.00  0.00      C1   C
ATOM   1683  CH2 TRP 6 218       3.677  23.314 -11.294  0.00  0.00      C1   C
ATOM   1684  N   PHE 6 219       6.062  22.611 -15.916  0.00  0.00      C1   N
ATOM   1685  CA  PHE 6 219       7.235  23.043 -15.140  0.00  0.00      C1   C
ATOM   1686  C   PHE 6 219       8.523  22.882 -15.829  0.00  0.00      C1   C
ATOM   1687  O   PHE 6 219       9.567  23.338 -15.288  0.00  0.00      C1   O
ATOM   1688  CB  PHE 6 219       7.114  22.236 -13.849  0.00  0.00      C1   C
ATOM   1689  CG  PHE 6 219       7.218  20.718 -13.964  0.00  0.00      C1   C
ATOM   1690  CD1 PHE 6 219       8.416  20.036 -14.089  0.00  0.00      C1   C
ATOM   1691  CD2 PHE 6 219       5.920  20.054 -13.924  0.00  0.00      C1   C
ATOM   1692  CE1 PHE 6 219       8.339  18.639 -14.200  0.00  0.00      C1   C
ATOM   1693  CE2 PHE 6 219       5.883  18.662 -14.093  0.00  0.00      C1   C
ATOM   1694  CZ  PHE 6 219       7.102  18.022 -14.311  0.00  0.00      C1   C
ATOM   1695  N   LEU 6 220       8.511  22.330 -16.966  0.00  0.00      C1   N
ATOM   1696  CA  LEU 6 220       9.704  22.354 -17.873  0.00  0.00      C1   C
ATOM   1697  C   LEU 6 220      10.121  23.813 -18.215  0.00  0.00      C1   C
ATOM   1698  O   LEU 6 220       9.497  24.532 -19.018  0.00  0.00      C1   O
ATOM   1699  CB  LEU 6 220       9.362  21.479 -19.027  0.00  0.00      C1   C
ATOM   1700  CG  LEU 6 220       8.841  19.953 -18.749  0.00  0.00      C1   C
ATOM   1701  CD1 LEU 6 220       8.629  19.095 -20.008  0.00  0.00      C1   C
ATOM   1702  CD2 LEU 6 220       9.924  19.232 -17.935  0.00  0.00      C1   C
ATOM   1703  N   ASN 6 221      11.286  24.247 -17.843  0.00  0.00      C1   N
ATOM   1704  CA  ASN 6 221      11.821  25.573 -18.114  0.00  0.00      C1   C
ATOM   1705  C   ASN 6 221      13.120  25.478 -18.733  0.00  0.00      C1   C
ATOM   1706  O   ASN 6 221      14.053  24.819 -18.257  0.00  0.00      C1   O
ATOM   1707  CB  ASN 6 221      11.922  26.374 -16.748  0.00  0.00      C1   C
ATOM   1708  CG  ASN 6 221      12.667  25.642 -15.585  0.00  0.00      C1   C
ATOM   1709  OD1 ASN 6 221      12.709  24.413 -15.429  0.00  0.00      C1   O
ATOM   1710  ND2 ASN 6 221      13.391  26.337 -14.774  0.00  0.00      C1   N
ATOM   1711  N   ARG 6 222      13.267  26.124 -19.897  0.00  0.00      C1   N
ATOM   1712  CA  ARG 6 222      14.551  26.181 -20.647  0.00  0.00      C1   C
ATOM   1713  C   ARG 6 222      15.641  27.032 -19.983  0.00  0.00      C1   C
ATOM   1714  O   ARG 6 222      16.590  27.442 -20.603  0.00  0.00      C1   O
ATOM   1715  CB  ARG 6 222      14.303  26.519 -22.133  0.00  0.00      C1   C
ATOM   1716  CG  ARG 6 222      13.701  25.351 -22.951  0.00  0.00      C1   C
ATOM   1717  CD  ARG 6 222      13.508  25.695 -24.419  0.00  0.00      C1   C
ATOM   1718  NE  ARG 6 222      13.069  24.596 -25.250  0.00  0.00      C1   N
ATOM   1719  CZ  ARG 6 222      12.077  24.653 -26.158  0.00  0.00      C1   C
ATOM   1720  NH1 ARG 6 222      11.390  25.798 -26.363  0.00  0.00      C1   N
ATOM   1721  NH2 ARG 6 222      11.722  23.646 -26.874  0.00  0.00      C1   N
ATOM   1722  N   PHE 6 223      15.504  27.358 -18.644  0.00  0.00      C1   N
ATOM   1723  CA  PHE 6 223      16.510  28.063 -17.870  0.00  0.00      C1   C
ATOM   1724  C   PHE 6 223      17.742  27.180 -17.597  0.00  0.00      C1   C
ATOM   1725  O   PHE 6 223      17.907  26.640 -16.553  0.00  0.00      C1   O
ATOM   1726  CB  PHE 6 223      15.965  28.838 -16.622  0.00  0.00      C1   C
ATOM   1727  CG  PHE 6 223      16.912  29.945 -16.095  0.00  0.00      C1   C
ATOM   1728  CD1 PHE 6 223      16.821  30.408 -14.728  0.00  0.00      C1   C
ATOM   1729  CD2 PHE 6 223      17.906  30.525 -16.910  0.00  0.00      C1   C
ATOM   1730  CE1 PHE 6 223      17.713  31.320 -14.174  0.00  0.00      C1   C
ATOM   1731  CE2 PHE 6 223      18.859  31.374 -16.328  0.00  0.00      C1   C
ATOM   1732  CZ  PHE 6 223      18.750  31.807 -14.993  0.00  0.00      C1   C
ATOM   1733  N   THR 6 224      18.606  27.044 -18.586  0.00  0.00      C1   N
ATOM   1734  CA  THR 6 224      20.016  26.466 -18.480  0.00  0.00      C1   C
ATOM   1735  C   THR 6 224      20.697  26.658 -17.119  0.00  0.00      C1   C
ATOM   1736  O   THR 6 224      20.965  27.795 -16.770  0.00  0.00      C1   O
ATOM   1737  CB  THR 6 224      20.903  27.024 -19.625  0.00  0.00      C1   C
ATOM   1738  OG1 THR 6 224      20.176  26.809 -20.847  0.00  0.00      C1   O
ATOM   1739  CG2 THR 6 224      22.296  26.459 -19.716  0.00  0.00      C1   C
ATOM   1740  N   THR 6 225      20.857  25.550 -16.370  0.00  0.00      C1   N
ATOM   1741  CA  THR 6 225      21.039  25.562 -14.895  0.00  0.00      C1   C
ATOM   1742  C   THR 6 225      22.366  24.815 -14.811  0.00  0.00      C1   C
ATOM   1743  O   THR 6 225      22.432  23.651 -15.205  0.00  0.00      C1   O
ATOM   1744  CB  THR 6 225      19.901  24.860 -14.077  0.00  0.00      C1   C
ATOM   1745  OG1 THR 6 225      18.857  25.770 -14.003  0.00  0.00      C1   O
ATOM   1746  CG2 THR 6 225      20.237  24.649 -12.653  0.00  0.00      C1   C
ATOM   1747  N   THR 6 226      23.448  25.552 -14.449  0.00  0.00      C1   N
ATOM   1748  CA  THR 6 226      24.656  24.864 -14.196  0.00  0.00      C1   C
ATOM   1749  C   THR 6 226      24.806  24.144 -12.873  0.00  0.00      C1   C
ATOM   1750  O   THR 6 226      24.054  24.367 -11.952  0.00  0.00      C1   O
ATOM   1751  CB  THR 6 226      25.768  25.808 -14.548  0.00  0.00      C1   C
ATOM   1752  OG1 THR 6 226      25.691  27.057 -13.785  0.00  0.00      C1   O
ATOM   1753  CG2 THR 6 226      26.070  26.135 -16.011  0.00  0.00      C1   C
ATOM   1754  N   LEU 6 227      25.806  23.226 -12.771  0.00  0.00      C1   N
ATOM   1755  CA  LEU 6 227      26.046  22.366 -11.587  0.00  0.00      C1   C
ATOM   1756  C   LEU 6 227      26.374  23.176 -10.275  0.00  0.00      C1   C
ATOM   1757  O   LEU 6 227      25.731  22.853  -9.246  0.00  0.00      C1   O
ATOM   1758  CB  LEU 6 227      27.135  21.396 -11.826  0.00  0.00      C1   C
ATOM   1759  CG  LEU 6 227      27.299  20.297 -10.703  0.00  0.00      C1   C
ATOM   1760  CD1 LEU 6 227      26.011  19.447 -10.435  0.00  0.00      C1   C
ATOM   1761  CD2 LEU 6 227      28.551  19.366 -10.959  0.00  0.00      C1   C
ATOM   1762  N   ASN 6 228      27.261  24.155 -10.358  0.00  0.00      C1   N
ATOM   1763  CA  ASN 6 228      27.541  25.093  -9.182  0.00  0.00      C1   C
ATOM   1764  C   ASN 6 228      26.286  25.659  -8.541  0.00  0.00      C1   C
ATOM   1765  O   ASN 6 228      26.177  25.538  -7.360  0.00  0.00      C1   O
ATOM   1766  CB  ASN 6 228      28.502  26.184  -9.574  0.00  0.00      C1   C
ATOM   1767  CG  ASN 6 228      28.298  26.832 -10.950  0.00  0.00      C1   C
ATOM   1768  ND2 ASN 6 228      29.359  27.470 -11.500  0.00  0.00      C1   N
ATOM   1769  OD1 ASN 6 228      27.272  26.684 -11.586  0.00  0.00      C1   O
ATOM   1770  N   ASP 6 229      25.470  26.408  -9.368  0.00  0.00      C1   N
ATOM   1771  CA  ASP 6 229      24.192  27.021  -8.930  0.00  0.00      C1   C
ATOM   1772  C   ASP 6 229      23.237  25.989  -8.419  0.00  0.00      C1   C
ATOM   1773  O   ASP 6 229      22.609  26.238  -7.401  0.00  0.00      C1   O
ATOM   1774  CB  ASP 6 229      23.513  27.883 -10.031  0.00  0.00      C1   C
ATOM   1775  CG  ASP 6 229      24.414  29.049 -10.614  0.00  0.00      C1   C
ATOM   1776  OD1 ASP 6 229      24.006  29.633 -11.642  0.00  0.00      C1   O
ATOM   1777  OD2 ASP 6 229      25.404  29.461  -9.972  0.00  0.00      C1   O
ATOM   1778  N   PHE 6 230      23.181  24.787  -9.038  0.00  0.00      C1   N
ATOM   1779  CA  PHE 6 230      22.281  23.717  -8.494  0.00  0.00      C1   C
ATOM   1780  C   PHE 6 230      22.757  23.111  -7.107  0.00  0.00      C1   C
ATOM   1781  O   PHE 6 230      21.967  22.821  -6.237  0.00  0.00      C1   O
ATOM   1782  CB  PHE 6 230      22.191  22.570  -9.577  0.00  0.00      C1   C
ATOM   1783  CG  PHE 6 230      21.326  21.438  -9.091  0.00  0.00      C1   C
ATOM   1784  CD1 PHE 6 230      19.962  21.717  -8.872  0.00  0.00      C1   C
ATOM   1785  CD2 PHE 6 230      21.759  20.116  -8.973  0.00  0.00      C1   C
ATOM   1786  CE1 PHE 6 230      19.046  20.786  -8.314  0.00  0.00      C1   C
ATOM   1787  CE2 PHE 6 230      20.792  19.141  -8.480  0.00  0.00      C1   C
ATOM   1788  CZ  PHE 6 230      19.458  19.452  -8.199  0.00  0.00      C1   C
ATOM   1789  N   ASN 6 231      24.042  22.805  -6.986  0.00  0.00      C1   N
ATOM   1790  CA  ASN 6 231      24.700  22.358  -5.742  0.00  0.00      C1   C
ATOM   1791  C   ASN 6 231      24.494  23.439  -4.525  0.00  0.00      C1   C
ATOM   1792  O   ASN 6 231      24.412  23.017  -3.345  0.00  0.00      C1   O
ATOM   1793  CB  ASN 6 231      26.091  21.845  -5.992  0.00  0.00      C1   C
ATOM   1794  CG  ASN 6 231      25.994  20.511  -6.647  0.00  0.00      C1   C
ATOM   1795  OD1 ASN 6 231      24.944  19.842  -6.706  0.00  0.00      C1   O
ATOM   1796  ND2 ASN 6 231      27.103  19.945  -7.009  0.00  0.00      C1   N
ATOM   1797  N   LEU 6 232      24.487  24.715  -4.887  0.00  0.00      C1   N
ATOM   1798  CA  LEU 6 232      24.174  25.783  -3.928  0.00  0.00      C1   C
ATOM   1799  C   LEU 6 232      22.678  25.906  -3.585  0.00  0.00      C1   C
ATOM   1800  O   LEU 6 232      22.318  25.985  -2.432  0.00  0.00      C1   O
ATOM   1801  CB  LEU 6 232      24.863  27.135  -4.169  0.00  0.00      C1   C
ATOM   1802  CG  LEU 6 232      26.414  27.135  -4.023  0.00  0.00      C1   C
ATOM   1803  CD1 LEU 6 232      26.854  28.551  -4.219  0.00  0.00      C1   C
ATOM   1804  CD2 LEU 6 232      26.737  26.779  -2.551  0.00  0.00      C1   C
ATOM   1805  N   VAL 6 233      21.730  25.858  -4.562  0.00  0.00      C1   N
ATOM   1806  CA  VAL 6 233      20.295  25.581  -4.210  0.00  0.00      C1   C
ATOM   1807  C   VAL 6 233      20.089  24.302  -3.482  0.00  0.00      C1   C
ATOM   1808  O   VAL 6 233      19.205  24.265  -2.571  0.00  0.00      C1   O
ATOM   1809  CB  VAL 6 233      19.224  25.814  -5.326  0.00  0.00      C1   C
ATOM   1810  CG1 VAL 6 233      19.243  27.206  -5.935  0.00  0.00      C1   C
ATOM   1811  CG2 VAL 6 233      19.581  24.766  -6.451  0.00  0.00      C1   C
ATOM   1812  N   ALA 6 234      20.891  23.245  -3.674  0.00  0.00      C1   N
ATOM   1813  CA  ALA 6 234      20.844  22.029  -2.914  0.00  0.00      C1   C
ATOM   1814  C   ALA 6 234      21.170  22.225  -1.477  0.00  0.00      C1   C
ATOM   1815  O   ALA 6 234      20.454  21.866  -0.525  0.00  0.00      C1   O
ATOM   1816  CB  ALA 6 234      21.565  20.810  -3.546  0.00  0.00      C1   C
ATOM   1817  N   MET 6 235      22.252  22.927  -1.136  0.00  0.00      C1   N
ATOM   1818  CA  MET 6 235      22.671  23.323   0.201  0.00  0.00      C1   C
ATOM   1819  C   MET 6 235      21.718  24.230   0.798  0.00  0.00      C1   C
ATOM   1820  O   MET 6 235      21.229  23.991   1.920  0.00  0.00      C1   O
ATOM   1821  CB  MET 6 235      24.144  23.850   0.279  0.00  0.00      C1   C
ATOM   1822  CG  MET 6 235      25.124  22.679   0.125  0.00  0.00      C1   C
ATOM   1823  SD  MET 6 235      26.866  23.203   0.279  0.00  0.00      C1   S
ATOM   1824  CE  MET 6 235      27.655  21.590   0.188  0.00  0.00      C1   C
ATOM   1825  N   LYS 6 236      21.349  25.334   0.144  0.00  0.00      C1   N
ATOM   1826  CA  LYS 6 236      20.393  26.371   0.552  0.00  0.00      C1   C
ATOM   1827  C   LYS 6 236      19.090  25.714   1.003  0.00  0.00      C1   C
ATOM   1828  O   LYS 6 236      18.572  26.020   2.097  0.00  0.00      C1   O
ATOM   1829  CB  LYS 6 236      20.250  27.390  -0.613  0.00  0.00      C1   C
ATOM   1830  CG  LYS 6 236      19.257  28.521  -0.270  0.00  0.00      C1   C
ATOM   1831  CD  LYS 6 236      19.246  29.483  -1.435  0.00  0.00      C1   C
ATOM   1832  CE  LYS 6 236      18.273  30.662  -1.142  0.00  0.00      C1   C
ATOM   1833  NZ  LYS 6 236      18.148  31.608  -2.253  0.00  0.00      C1   N
ATOM   1834  N   TYR 6 237      18.455  24.853   0.197  0.00  0.00      C1   N
ATOM   1835  CA  TYR 6 237      17.160  24.195   0.656  0.00  0.00      C1   C
ATOM   1836  C   TYR 6 237      17.275  22.738   1.184  0.00  0.00      C1   C
ATOM   1837  O   TYR 6 237      16.306  21.997   1.227  0.00  0.00      C1   O
ATOM   1838  CB  TYR 6 237      16.109  24.462  -0.408  0.00  0.00      C1   C
ATOM   1839  CG  TYR 6 237      16.009  25.943  -0.851  0.00  0.00      C1   C
ATOM   1840  CD1 TYR 6 237      15.351  26.842   0.037  0.00  0.00      C1   C
ATOM   1841  CD2 TYR 6 237      16.370  26.392  -2.087  0.00  0.00      C1   C
ATOM   1842  CE1 TYR 6 237      15.168  28.198  -0.319  0.00  0.00      C1   C
ATOM   1843  CE2 TYR 6 237      16.043  27.730  -2.486  0.00  0.00      C1   C
ATOM   1844  CZ  TYR 6 237      15.300  28.607  -1.644  0.00  0.00      C1   C
ATOM   1845  OH  TYR 6 237      15.181  29.893  -2.083  0.00  0.00      C1   O
ATOM   1846  N   ASN 6 238      18.456  22.365   1.625  0.00  0.00      C1   N
ATOM   1847  CA  ASN 6 238      18.652  21.071   2.334  0.00  0.00      C1   C
ATOM   1848  C   ASN 6 238      18.436  19.740   1.580  0.00  0.00      C1   C
ATOM   1849  O   ASN 6 238      17.607  18.888   1.948  0.00  0.00      C1   O
ATOM   1850  CB  ASN 6 238      17.959  21.129   3.699  0.00  0.00      C1   C
ATOM   1851  CG  ASN 6 238      18.541  20.131   4.705  0.00  0.00      C1   C
ATOM   1852  ND2 ASN 6 238      17.790  20.151   5.881  0.00  0.00      C1   N
ATOM   1853  OD1 ASN 6 238      19.506  19.456   4.533  0.00  0.00      C1   O
ATOM   1854  N   TYR 6 239      19.209  19.592   0.503  0.00  0.00      C1   N
ATOM   1855  CA  TYR 6 239      19.141  18.447  -0.409  0.00  0.00      C1   C
ATOM   1856  C   TYR 6 239      20.648  17.962  -0.627  0.00  0.00      C1   C
ATOM   1857  O   TYR 6 239      21.602  18.626  -0.186  0.00  0.00      C1   O
ATOM   1858  CB  TYR 6 239      18.524  18.857  -1.726  0.00  0.00      C1   C
ATOM   1859  CG  TYR 6 239      17.032  18.834  -1.781  0.00  0.00      C1   C
ATOM   1860  CD1 TYR 6 239      16.292  19.928  -1.318  0.00  0.00      C1   C
ATOM   1861  CD2 TYR 6 239      16.331  17.815  -2.453  0.00  0.00      C1   C
ATOM   1862  CE1 TYR 6 239      14.913  19.954  -1.440  0.00  0.00      C1   C
ATOM   1863  CE2 TYR 6 239      14.936  17.831  -2.491  0.00  0.00      C1   C
ATOM   1864  CZ  TYR 6 239      14.237  18.893  -1.976  0.00  0.00      C1   C
ATOM   1865  OH  TYR 6 239      12.893  18.832  -2.068  0.00  0.00      C1   O
ATOM   1866  N   GLU 6 240      20.717  16.750  -1.223  0.00  0.00      C1   N
ATOM   1867  CA  GLU 6 240      21.950  16.118  -1.709  0.00  0.00      C1   C
ATOM   1868  C   GLU 6 240      22.360  16.702  -3.046  0.00  0.00      C1   C
ATOM   1869  O   GLU 6 240      21.679  16.551  -4.040  0.00  0.00      C1   O
ATOM   1870  CB  GLU 6 240      21.846  14.588  -1.820  0.00  0.00      C1   C
ATOM   1871  CG  GLU 6 240      22.368  13.781  -0.538  0.00  0.00      C1   C
ATOM   1872  CD  GLU 6 240      23.742  14.291  -0.085  0.00  0.00      C1   C
ATOM   1873  OE1 GLU 6 240      23.850  14.922   1.033  0.00  0.00      C1   O
ATOM   1874  OE2 GLU 6 240      24.782  14.074  -0.784  0.00  0.00      C1   O
ATOM   1875  N   PRO 6 241      23.566  17.304  -3.053  0.00  0.00      C1   N
ATOM   1876  CA  PRO 6 241      24.233  17.880  -4.215  0.00  0.00      C1   C
ATOM   1877  C   PRO 6 241      24.630  16.740  -5.214  0.00  0.00      C1   C
ATOM   1878  O   PRO 6 241      24.826  15.549  -4.831  0.00  0.00      C1   O
ATOM   1879  CB  PRO 6 241      25.400  18.730  -3.706  0.00  0.00      C1   C
ATOM   1880  CG  PRO 6 241      25.076  18.860  -2.206  0.00  0.00      C1   C
ATOM   1881  CD  PRO 6 241      24.417  17.517  -1.838  0.00  0.00      C1   C
ATOM   1882  N   LEU 6 242      24.744  17.127  -6.440  0.00  0.00      C1   N
ATOM   1883  CA  LEU 6 242      24.725  16.101  -7.581  0.00  0.00      C1   C
ATOM   1884  C   LEU 6 242      26.171  15.666  -7.953  0.00  0.00      C1   C
ATOM   1885  O   LEU 6 242      27.043  16.487  -8.243  0.00  0.00      C1   O
ATOM   1886  CB  LEU 6 242      24.019  16.531  -8.958  0.00  0.00      C1   C
ATOM   1887  CG  LEU 6 242      23.400  15.385  -9.811  0.00  0.00      C1   C
ATOM   1888  CD1 LEU 6 242      22.131  14.798  -9.114  0.00  0.00      C1   C
ATOM   1889  CD2 LEU 6 242      22.956  15.874 -11.254  0.00  0.00      C1   C
ATOM   1890  N   THR 6 243      26.401  14.350  -8.038  0.00  0.00      C1   N
ATOM   1891  CA  THR 6 243      27.778  13.852  -8.422  0.00  0.00      C1   C
ATOM   1892  C   THR 6 243      27.672  13.001  -9.664  0.00  0.00      C1   C
ATOM   1893  O   THR 6 243      26.602  12.742 -10.171  0.00  0.00      C1   O
ATOM   1894  CB  THR 6 243      28.393  13.056  -7.223  0.00  0.00      C1   C
ATOM   1895  OG1 THR 6 243      27.494  11.984  -7.030  0.00  0.00      C1   O
ATOM   1896  CG2 THR 6 243      28.501  13.859  -5.989  0.00  0.00      C1   C
ATOM   1897  N   GLN 6 244      28.868  12.769 -10.303  0.00  0.00      C1   N
ATOM   1898  CA  GLN 6 244      28.878  11.889 -11.532  0.00  0.00      C1   C
ATOM   1899  C   GLN 6 244      28.156  10.534 -11.252  0.00  0.00      C1   C
ATOM   1900  O   GLN 6 244      27.578   9.952 -12.218  0.00  0.00      C1   O
ATOM   1901  CB  GLN 6 244      30.337  11.750 -12.110  0.00  0.00      C1   C
ATOM   1902  CG  GLN 6 244      31.027  13.005 -12.638  0.00  0.00      C1   C
ATOM   1903  CD  GLN 6 244      30.104  13.887 -13.511  0.00  0.00      C1   C
ATOM   1904  OE1 GLN 6 244      29.802  13.589 -14.684  0.00  0.00      C1   O
ATOM   1905  NE2 GLN 6 244      29.650  15.010 -13.003  0.00  0.00      C1   N
ATOM   1906  N   ASP 6 245      28.077   9.970 -10.013  0.00  0.00      C1   N
ATOM   1907  CA  ASP 6 245      27.329   8.723  -9.775  0.00  0.00      C1   C
ATOM   1908  C   ASP 6 245      25.831   8.989  -9.757  0.00  0.00      C1   C
ATOM   1909  O   ASP 6 245      25.167   8.245 -10.440  0.00  0.00      C1   O
ATOM   1910  CB  ASP 6 245      27.883   8.051  -8.516  0.00  0.00      C1   C
ATOM   1911  CG  ASP 6 245      29.288   7.547  -8.686  0.00  0.00      C1   C
ATOM   1912  OD1 ASP 6 245      29.895   7.701  -9.759  0.00  0.00      C1   O
ATOM   1913  OD2 ASP 6 245      29.780   6.965  -7.668  0.00  0.00      C1   O
ATOM   1914  N   HIS 6 246      25.340  10.060  -9.142  0.00  0.00      C1   N
ATOM   1915  CA  HIS 6 246      23.954  10.647  -9.380  0.00  0.00      C1   C
ATOM   1916  C   HIS 6 246      23.449  11.060 -10.754  0.00  0.00      C1   C
ATOM   1917  O   HIS 6 246      22.354  10.663 -11.102  0.00  0.00      C1   O
ATOM   1918  CB  HIS 6 246      23.627  11.720  -8.331  0.00  0.00      C1   C
ATOM   1919  CG  HIS 6 246      24.173  11.573  -6.998  0.00  0.00      C1   C
ATOM   1920  ND1 HIS 6 246      24.710  12.641  -6.248  0.00  0.00      C1   N
ATOM   1921  CD2 HIS 6 246      24.157  10.406  -6.297  0.00  0.00      C1   C
ATOM   1922  CE1 HIS 6 246      25.100  12.066  -5.131  0.00  0.00      C1   C
ATOM   1923  NE2 HIS 6 246      24.856  10.698  -5.158  0.00  0.00      C1   N
ATOM   1924  N   VAL 6 247      24.269  11.820 -11.508  0.00  0.00      C1   N
ATOM   1925  CA  VAL 6 247      24.137  11.941 -12.951  0.00  0.00      C1   C
ATOM   1926  C   VAL 6 247      23.899  10.618 -13.684  0.00  0.00      C1   C
ATOM   1927  O   VAL 6 247      23.032  10.492 -14.549  0.00  0.00      C1   O
ATOM   1928  CB  VAL 6 247      25.363  12.635 -13.568  0.00  0.00      C1   C
ATOM   1929  CG1 VAL 6 247      25.467  12.751 -15.112  0.00  0.00      C1   C
ATOM   1930  CG2 VAL 6 247      25.410  14.068 -13.075  0.00  0.00      C1   C
ATOM   1931  N   ASP 6 248      24.711   9.591 -13.434  0.00  0.00      C1   N
ATOM   1932  CA  ASP 6 248      24.515   8.211 -13.951  0.00  0.00      C1   C
ATOM   1933  C   ASP 6 248      23.198   7.598 -13.564  0.00  0.00      C1   C
ATOM   1934  O   ASP 6 248      22.512   7.176 -14.536  0.00  0.00      C1   O
ATOM   1935  CB  ASP 6 248      25.812   7.325 -13.718  0.00  0.00      C1   C
ATOM   1936  CG  ASP 6 248      25.562   5.787 -13.744  0.00  0.00      C1   C
ATOM   1937  OD1 ASP 6 248      25.781   5.171 -14.774  0.00  0.00      C1   O
ATOM   1938  OD2 ASP 6 248      25.188   5.261 -12.670  0.00  0.00      C1   O
ATOM   1939  N   ILE 6 249      22.895   7.711 -12.270  0.00  0.00      C1   N
ATOM   1940  CA  ILE 6 249      21.624   7.253 -11.699  0.00  0.00      C1   C
ATOM   1941  C   ILE 6 249      20.479   7.741 -12.477  0.00  0.00      C1   C
ATOM   1942  O   ILE 6 249      19.625   6.966 -12.905  0.00  0.00      C1   O
ATOM   1943  CB  ILE 6 249      21.557   7.538 -10.129  0.00  0.00      C1   C
ATOM   1944  CG1 ILE 6 249      22.417   6.524  -9.398  0.00  0.00      C1   C
ATOM   1945  CG2 ILE 6 249      20.082   7.443  -9.622  0.00  0.00      C1   C
ATOM   1946  CD1 ILE 6 249      22.138   5.076  -9.712  0.00  0.00      C1   C
ATOM   1947  N   LEU 6 250      20.362   9.059 -12.697  0.00  0.00      C1   N
ATOM   1948  CA  LEU 6 250      19.273   9.696 -13.473  0.00  0.00      C1   C
ATOM   1949  C   LEU 6 250      19.346   9.569 -14.977  0.00  0.00      C1   C
ATOM   1950  O   LEU 6 250      18.401  10.005 -15.594  0.00  0.00      C1   O
ATOM   1951  CB  LEU 6 250      18.983  11.115 -13.077  0.00  0.00      C1   C
ATOM   1952  CG  LEU 6 250      18.682  11.339 -11.612  0.00  0.00      C1   C
ATOM   1953  CD1 LEU 6 250      18.324  12.755 -11.354  0.00  0.00      C1   C
ATOM   1954  CD2 LEU 6 250      17.419  10.508 -11.223  0.00  0.00      C1   C
ATOM   1955  N   GLY 6 251      20.359   8.896 -15.597  0.00  0.00      C1   N
ATOM   1956  CA  GLY 6 251      20.578   8.785 -17.024  0.00  0.00      C1   C
ATOM   1957  C   GLY 6 251      19.620   7.976 -17.887  0.00  0.00      C1   C
ATOM   1958  O   GLY 6 251      19.129   8.492 -18.836  0.00  0.00      C1   O
ATOM   1959  N   PRO 6 252      19.210   6.791 -17.561  0.00  0.00      C1   N
ATOM   1960  CA  PRO 6 252      18.130   5.991 -18.188  0.00  0.00      C1   C
ATOM   1961  C   PRO 6 252      16.799   6.731 -18.108  0.00  0.00      C1   C
ATOM   1962  O   PRO 6 252      16.202   6.929 -19.145  0.00  0.00      C1   O
ATOM   1963  CB  PRO 6 252      18.073   4.699 -17.421  0.00  0.00      C1   C
ATOM   1964  CG  PRO 6 252      19.452   4.588 -16.883  0.00  0.00      C1   C
ATOM   1965  CD  PRO 6 252      19.904   5.992 -16.606  0.00  0.00      C1   C
ATOM   1966  N   LEU 6 253      16.357   7.232 -16.964  0.00  0.00      C1   N
ATOM   1967  CA  LEU 6 253      15.148   8.098 -16.892  0.00  0.00      C1   C
ATOM   1968  C   LEU 6 253      15.250   9.383 -17.758  0.00  0.00      C1   C
ATOM   1969  O   LEU 6 253      14.322   9.722 -18.486  0.00  0.00      C1   O
ATOM   1970  CB  LEU 6 253      14.827   8.500 -15.445  0.00  0.00      C1   C
ATOM   1971  CG  LEU 6 253      14.020   7.446 -14.690  0.00  0.00      C1   C
ATOM   1972  CD1 LEU 6 253      13.796   7.877 -13.252  0.00  0.00      C1   C
ATOM   1973  CD2 LEU 6 253      12.691   7.254 -15.437  0.00  0.00      C1   C
ATOM   1974  N   SER 6 254      16.403  10.014 -17.844  0.00  0.00      C1   N
ATOM   1975  CA  SER 6 254      16.644  11.109 -18.822  0.00  0.00      C1   C
ATOM   1976  C   SER 6 254      16.408  10.703 -20.233  0.00  0.00      C1   C
ATOM   1977  O   SER 6 254      15.401  11.137 -20.804  0.00  0.00      C1   O
ATOM   1978  CB  SER 6 254      17.989  11.839 -18.679  0.00  0.00      C1   C
ATOM   1979  OG  SER 6 254      18.021  12.873 -19.660  0.00  0.00      C1   O
ATOM   1980  N   ALA 6 255      17.087   9.664 -20.765  0.00  0.00      C1   N
ATOM   1981  CA  ALA 6 255      16.857   9.043 -22.063  0.00  0.00      C1   C
ATOM   1982  C   ALA 6 255      15.408   8.553 -22.348  0.00  0.00      C1   C
ATOM   1983  O   ALA 6 255      15.020   8.805 -23.478  0.00  0.00      C1   O
ATOM   1984  CB  ALA 6 255      17.716   7.803 -22.141  0.00  0.00      C1   C
ATOM   1985  N   GLN 6 256      14.777   7.926 -21.382  0.00  0.00      C1   N
ATOM   1986  CA  GLN 6 256      13.469   7.253 -21.637  0.00  0.00      C1   C
ATOM   1987  C   GLN 6 256      12.357   8.351 -21.812  0.00  0.00      C1   C
ATOM   1988  O   GLN 6 256      11.263   8.041 -22.289  0.00  0.00      C1   O
ATOM   1989  CB  GLN 6 256      13.132   6.381 -20.409  0.00  0.00      C1   C
ATOM   1990  CG  GLN 6 256      12.061   5.390 -20.717  0.00  0.00      C1   C
ATOM   1991  CD  GLN 6 256      11.858   4.426 -19.597  0.00  0.00      C1   C
ATOM   1992  OE1 GLN 6 256      12.700   4.375 -18.682  0.00  0.00      C1   O
ATOM   1993  NE2 GLN 6 256      11.060   3.423 -19.672  0.00  0.00      C1   N
ATOM   1994  N   THR 6 257      12.591   9.639 -21.542  0.00  0.00      C1   N
ATOM   1995  CA  THR 6 257      11.708  10.780 -21.799  0.00  0.00      C1   C
ATOM   1996  C   THR 6 257      12.221  11.778 -22.845  0.00  0.00      C1   C
ATOM   1997  O   THR 6 257      11.410  12.485 -23.384  0.00  0.00      C1   O
ATOM   1998  CB  THR 6 257      11.446  11.448 -20.407  0.00  0.00      C1   C
ATOM   1999  OG1 THR 6 257      12.624  12.139 -20.005  0.00  0.00      C1   O
ATOM   2000  CG2 THR 6 257      10.885  10.688 -19.230  0.00  0.00      C1   C
ATOM   2001  N   GLY 6 258      13.534  11.971 -22.926  0.00  0.00      C1   N
ATOM   2002  CA  GLY 6 258      14.137  13.101 -23.597  0.00  0.00      C1   C
ATOM   2003  C   GLY 6 258      14.162  14.361 -22.705  0.00  0.00      C1   C
ATOM   2004  O   GLY 6 258      14.434  15.407 -23.340  0.00  0.00      C1   O
ATOM   2005  N   ILE 6 259      13.879  14.288 -21.414  0.00  0.00      C1   N
ATOM   2006  CA  ILE 6 259      14.252  15.411 -20.523  0.00  0.00      C1   C
ATOM   2007  C   ILE 6 259      15.585  15.082 -19.885  0.00  0.00      C1   C
ATOM   2008  O   ILE 6 259      15.703  14.148 -19.034  0.00  0.00      C1   O
ATOM   2009  CB  ILE 6 259      13.172  15.863 -19.502  0.00  0.00      C1   C
ATOM   2010  CG1 ILE 6 259      11.851  16.181 -20.119  0.00  0.00      C1   C
ATOM   2011  CG2 ILE 6 259      13.660  17.030 -18.610  0.00  0.00      C1   C
ATOM   2012  CD1 ILE 6 259      11.779  17.399 -21.056  0.00  0.00      C1   C
ATOM   2013  N   ALA 6 260      16.591  15.828 -20.354  0.00  0.00      C1   N
ATOM   2014  CA  ALA 6 260      17.979  15.929 -19.861  0.00  0.00      C1   C
ATOM   2015  C   ALA 6 260      18.140  16.053 -18.286  0.00  0.00      C1   C
ATOM   2016  O   ALA 6 260      17.307  16.730 -17.701  0.00  0.00      C1   O
ATOM   2017  CB  ALA 6 260      18.729  17.187 -20.372  0.00  0.00      C1   C
ATOM   2018  N   VAL 6 261      19.122  15.451 -17.674  0.00  0.00      C1   N
ATOM   2019  CA  VAL 6 261      19.353  15.441 -16.187  0.00  0.00      C1   C
ATOM   2020  C   VAL 6 261      19.416  16.895 -15.626  0.00  0.00      C1   C
ATOM   2021  O   VAL 6 261      18.471  17.245 -14.968  0.00  0.00      C1   O
ATOM   2022  CB  VAL 6 261      20.383  14.493 -15.641  0.00  0.00      C1   C
ATOM   2023  CG1 VAL 6 261      20.633  14.537 -14.081  0.00  0.00      C1   C
ATOM   2024  CG2 VAL 6 261      20.115  13.068 -16.183  0.00  0.00      C1   C
ATOM   2025  N   LEU 6 262      20.420  17.721 -15.981  0.00  0.00      C1   N
ATOM   2026  CA  LEU 6 262      20.446  19.064 -15.486  0.00  0.00      C1   C
ATOM   2027  C   LEU 6 262      19.258  19.942 -15.914  0.00  0.00      C1   C
ATOM   2028  O   LEU 6 262      19.139  21.066 -15.425  0.00  0.00      C1   O
ATOM   2029  CB  LEU 6 262      21.841  19.648 -15.832  0.00  0.00      C1   C
ATOM   2030  CG  LEU 6 262      22.939  19.568 -14.738  0.00  0.00      C1   C
ATOM   2031  CD1 LEU 6 262      22.502  20.381 -13.580  0.00  0.00      C1   C
ATOM   2032  CD2 LEU 6 262      23.238  18.095 -14.376  0.00  0.00      C1   C
ATOM   2033  N   ASP 6 263      18.348  19.502 -16.811  0.00  0.00      C1   N
ATOM   2034  CA  ASP 6 263      17.158  20.288 -17.102  0.00  0.00      C1   C
ATOM   2035  C   ASP 6 263      15.953  19.941 -16.214  0.00  0.00      C1   C
ATOM   2036  O   ASP 6 263      15.282  20.877 -15.877  0.00  0.00      C1   O
ATOM   2037  CB  ASP 6 263      16.727  20.395 -18.584  0.00  0.00      C1   C
ATOM   2038  CG  ASP 6 263      17.851  20.715 -19.605  0.00  0.00      C1   C
ATOM   2039  OD1 ASP 6 263      19.056  20.933 -19.262  0.00  0.00      C1   O
ATOM   2040  OD2 ASP 6 263      17.626  20.957 -20.828  0.00  0.00      C1   O
ATOM   2041  N   MET 6 264      15.829  18.696 -15.742  0.00  0.00      C1   N
ATOM   2042  CA  MET 6 264      15.138  18.377 -14.431  0.00  0.00      C1   C
ATOM   2043  C   MET 6 264      15.720  19.183 -13.256  0.00  0.00      C1   C
ATOM   2044  O   MET 6 264      14.999  19.657 -12.378  0.00  0.00      C1   O
ATOM   2045  CB  MET 6 264      15.312  16.905 -14.191  0.00  0.00      C1   C
ATOM   2046  CG  MET 6 264      14.017  16.477 -13.514  0.00  0.00      C1   C
ATOM   2047  SD  MET 6 264      12.518  17.064 -14.300  0.00  0.00      C1   S
ATOM   2048  CE  MET 6 264      12.218  15.533 -15.218  0.00  0.00      C1   C
ATOM   2049  N   CYS 6 265      17.034  19.279 -13.110  0.00  0.00      C1   N
ATOM   2050  CA  CYS 6 265      17.642  20.120 -12.110  0.00  0.00      C1   C
ATOM   2051  C   CYS 6 265      17.201  21.527 -12.226  0.00  0.00      C1   C
ATOM   2052  O   CYS 6 265      16.986  22.111 -11.147  0.00  0.00      C1   O
ATOM   2053  CB  CYS 6 265      19.184  19.937 -12.126  0.00  0.00      C1   C
ATOM   2054  SG  CYS 6 265      19.774  18.256 -11.889  0.00  0.00      C1   S
ATOM   2055  N   ALA 6 266      17.038  22.107 -13.425  0.00  0.00      C1   N
ATOM   2056  CA  ALA 6 266      16.488  23.403 -13.658  0.00  0.00      C1   C
ATOM   2057  C   ALA 6 266      15.104  23.579 -13.090  0.00  0.00      C1   C
ATOM   2058  O   ALA 6 266      14.757  24.546 -12.399  0.00  0.00      C1   O
ATOM   2059  CB  ALA 6 266      16.661  23.815 -15.103  0.00  0.00      C1   C
ATOM   2060  N   SER 6 267      14.188  22.716 -13.485  0.00  0.00      C1   N
ATOM   2061  CA  SER 6 267      12.812  22.663 -12.972  0.00  0.00      C1   C
ATOM   2062  C   SER 6 267      12.658  22.557 -11.443  0.00  0.00      C1   C
ATOM   2063  O   SER 6 267      11.898  23.330 -10.846  0.00  0.00      C1   O
ATOM   2064  CB  SER 6 267      12.222  21.372 -13.485  0.00  0.00      C1   C
ATOM   2065  OG  SER 6 267      11.911  21.524 -14.848  0.00  0.00      C1   O
ATOM   2066  N   LEU 6 268      13.536  21.717 -10.790  0.00  0.00      C1   N
ATOM   2067  CA  LEU 6 268      13.478  21.652  -9.354  0.00  0.00      C1   C
ATOM   2068  C   LEU 6 268      14.101  22.933  -8.796  0.00  0.00      C1   C
ATOM   2069  O   LEU 6 268      13.517  23.360  -7.820  0.00  0.00      C1   O
ATOM   2070  CB  LEU 6 268      14.286  20.427  -8.845  0.00  0.00      C1   C
ATOM   2071  CG  LEU 6 268      14.235  20.169  -7.311  0.00  0.00      C1   C
ATOM   2072  CD1 LEU 6 268      12.843  19.986  -6.780  0.00  0.00      C1   C
ATOM   2073  CD2 LEU 6 268      15.165  19.027  -6.902  0.00  0.00      C1   C
ATOM   2074  N   LYS 6 269      15.030  23.645  -9.395  0.00  0.00      C1   N
ATOM   2075  CA  LYS 6 269      15.547  24.967  -9.001  0.00  0.00      C1   C
ATOM   2076  C   LYS 6 269      14.507  26.079  -9.043  0.00  0.00      C1   C
ATOM   2077  O   LYS 6 269      14.442  26.835  -8.057  0.00  0.00      C1   O
ATOM   2078  CB  LYS 6 269      16.882  25.170  -9.741  0.00  0.00      C1   C
ATOM   2079  CG  LYS 6 269      17.520  26.522  -9.358  0.00  0.00      C1   C
ATOM   2080  CD  LYS 6 269      18.913  26.683  -9.984  0.00  0.00      C1   C
ATOM   2081  CE  LYS 6 269      19.668  27.953  -9.686  0.00  0.00      C1   C
ATOM   2082  NZ  LYS 6 269      19.094  29.111 -10.453  0.00  0.00      C1   N
ATOM   2083  N   GLU 6 270      13.695  26.185 -10.151  0.00  0.00      C1   N
ATOM   2084  CA  GLU 6 270      12.493  27.021 -10.247  0.00  0.00      C1   C
ATOM   2085  C   GLU 6 270      11.562  26.741  -9.089  0.00  0.00      C1   C
ATOM   2086  O   GLU 6 270      11.336  27.673  -8.367  0.00  0.00      C1   O
ATOM   2087  CB  GLU 6 270      11.912  26.871 -11.646  0.00  0.00      C1   C
ATOM   2088  CG  GLU 6 270      10.688  27.826 -11.810  0.00  0.00      C1   C
ATOM   2089  CD  GLU 6 270      10.960  29.312 -11.681  0.00  0.00      C1   C
ATOM   2090  OE1 GLU 6 270      12.135  29.732 -11.578  0.00  0.00      C1   O
ATOM   2091  OE2 GLU 6 270       9.987  30.122 -11.703  0.00  0.00      C1   O
ATOM   2092  N   LEU 6 271      11.156  25.502  -8.891  0.00  0.00      C1   N
ATOM   2093  CA  LEU 6 271      10.241  25.094  -7.771  0.00  0.00      C1   C
ATOM   2094  C   LEU 6 271      10.775  25.311  -6.372  0.00  0.00      C1   C
ATOM   2095  O   LEU 6 271       9.968  25.607  -5.473  0.00  0.00      C1   O
ATOM   2096  CB  LEU 6 271       9.930  23.595  -7.952  0.00  0.00      C1   C
ATOM   2097  CG  LEU 6 271       9.118  23.167  -9.216  0.00  0.00      C1   C
ATOM   2098  CD1 LEU 6 271       8.886  21.684  -9.341  0.00  0.00      C1   C
ATOM   2099  CD2 LEU 6 271       7.733  23.845  -9.101  0.00  0.00      C1   C
ATOM   2100  N   LEU 6 272      12.038  25.133  -6.060  0.00  0.00      C1   N
ATOM   2101  CA  LEU 6 272      12.725  25.554  -4.799  0.00  0.00      C1   C
ATOM   2102  C   LEU 6 272      12.981  27.032  -4.568  0.00  0.00      C1   C
ATOM   2103  O   LEU 6 272      12.802  27.510  -3.424  0.00  0.00      C1   O
ATOM   2104  CB  LEU 6 272      14.114  24.950  -4.720  0.00  0.00      C1   C
ATOM   2105  CG  LEU 6 272      14.070  23.379  -4.473  0.00  0.00      C1   C
ATOM   2106  CD1 LEU 6 272      15.435  22.845  -4.624  0.00  0.00      C1   C
ATOM   2107  CD2 LEU 6 272      13.501  23.074  -3.081  0.00  0.00      C1   C
ATOM   2108  N   GLN 6 273      13.483  27.737  -5.523  0.00  0.00      C1   N
ATOM   2109  CA  GLN 6 273      13.884  29.128  -5.280  0.00  0.00      C1   C
ATOM   2110  C   GLN 6 273      12.771  30.095  -5.641  0.00  0.00      C1   C
ATOM   2111  O   GLN 6 273      12.614  31.017  -4.864  0.00  0.00      C1   O
ATOM   2112  CB  GLN 6 273      15.180  29.473  -6.031  0.00  0.00      C1   C
ATOM   2113  CG  GLN 6 273      15.919  30.780  -5.534  0.00  0.00      C1   C
ATOM   2114  CD  GLN 6 273      17.435  30.587  -5.669  0.00  0.00      C1   C
ATOM   2115  NE2 GLN 6 273      18.053  30.447  -6.793  0.00  0.00      C1   N
ATOM   2116  OE1 GLN 6 273      18.124  30.503  -4.664  0.00  0.00      C1   O
ATOM   2117  N   ASN 6 274      11.892  29.899  -6.617  0.00  0.00      C1   N
ATOM   2118  CA  ASN 6 274      10.551  30.544  -6.895  0.00  0.00      C1   C
ATOM   2119  C   ASN 6 274       9.430  29.885  -6.088  0.00  0.00      C1   C
ATOM   2120  O   ASN 6 274       8.724  30.506  -5.328  0.00  0.00      C1   O
ATOM   2121  CB  ASN 6 274      10.239  30.696  -8.376  0.00  0.00      C1   C
ATOM   2122  CG  ASN 6 274       9.125  31.636  -8.712  0.00  0.00      C1   C
ATOM   2123  OD1 ASN 6 274       8.535  32.290  -7.862  0.00  0.00      C1   O
ATOM   2124  ND2 ASN 6 274       8.693  31.718  -9.903  0.00  0.00      C1   N
ATOM   2125  N   GLY 6 275       9.192  28.582  -6.357  0.00  0.00      C1   N
ATOM   2126  CA  GLY 6 275       8.114  27.798  -5.730  0.00  0.00      C1   C
ATOM   2127  C   GLY 6 275       7.184  26.947  -6.581  0.00  0.00      C1   C
ATOM   2128  O   GLY 6 275       6.935  27.283  -7.745  0.00  0.00      C1   O
ATOM   2129  N   MET 6 276       6.429  26.117  -5.992  0.00  0.00      C1   N
ATOM   2130  CA  MET 6 276       5.340  25.439  -6.610  0.00  0.00      C1   C
ATOM   2131  C   MET 6 276       4.130  26.401  -6.897  0.00  0.00      C1   C
ATOM   2132  O   MET 6 276       3.369  26.113  -7.871  0.00  0.00      C1   O
ATOM   2133  CB  MET 6 276       4.988  24.212  -5.819  0.00  0.00      C1   C
ATOM   2134  CG  MET 6 276       6.129  23.230  -5.534  0.00  0.00      C1   C
ATOM   2135  SD  MET 6 276       5.592  21.693  -4.608  0.00  0.00      C1   S
ATOM   2136  CE  MET 6 276       4.357  20.978  -5.702  0.00  0.00      C1   C
ATOM   2137  N   ASN 6 277       3.950  27.498  -6.121  0.00  0.00      C1   N
ATOM   2138  CA  ASN 6 277       3.176  28.649  -6.475  0.00  0.00      C1   C
ATOM   2139  C   ASN 6 277       1.728  28.267  -6.882  0.00  0.00      C1   C
ATOM   2140  O   ASN 6 277       1.211  28.717  -7.891  0.00  0.00      C1   O
ATOM   2141  CB  ASN 6 277       3.906  29.490  -7.498  0.00  0.00      C1   C
ATOM   2142  CG  ASN 6 277       5.177  30.112  -7.015  0.00  0.00      C1   C
ATOM   2143  ND2 ASN 6 277       6.122  30.449  -7.914  0.00  0.00      C1   N
ATOM   2144  OD1 ASN 6 277       5.391  30.239  -5.881  0.00  0.00      C1   O
ATOM   2145  N   GLY 6 278       1.054  27.407  -6.092  0.00  0.00      C1   N
ATOM   2146  CA  GLY 6 278      -0.355  27.006  -6.098  0.00  0.00      C1   C
ATOM   2147  C   GLY 6 278      -0.766  25.869  -7.025  0.00  0.00      C1   C
ATOM   2148  O   GLY 6 278      -1.932  25.537  -7.199  0.00  0.00      C1   O
ATOM   2149  N   ARG 6 279       0.181  25.261  -7.749  0.00  0.00      C1   N
ATOM   2150  CA  ARG 6 279      -0.022  24.061  -8.616  0.00  0.00      C1   C
ATOM   2151  C   ARG 6 279       0.570  22.764  -8.016  0.00  0.00      C1   C
ATOM   2152  O   ARG 6 279       1.231  22.739  -7.012  0.00  0.00      C1   O
ATOM   2153  CB  ARG 6 279       0.716  24.351  -9.958  0.00  0.00      C1   C
ATOM   2154  CG  ARG 6 279       0.001  25.633 -10.588  0.00  0.00      C1   C
ATOM   2155  CD  ARG 6 279       0.612  26.092 -11.958  0.00  0.00      C1   C
ATOM   2156  NE  ARG 6 279       0.178  25.199 -13.048  0.00  0.00      C1   N
ATOM   2157  CZ  ARG 6 279       0.490  25.377 -14.340  0.00  0.00      C1   C
ATOM   2158  NH1 ARG 6 279       1.307  26.245 -14.821  0.00  0.00      C1   N
ATOM   2159  NH2 ARG 6 279       0.048  24.667 -15.317  0.00  0.00      C1   N
ATOM   2160  N   THR 6 280       0.290  21.592  -8.605  0.00  0.00      C1   N
ATOM   2161  CA  THR 6 280       0.448  20.286  -7.953  0.00  0.00      C1   C
ATOM   2162  C   THR 6 280       1.066  19.279  -8.848  0.00  0.00      C1   C
ATOM   2163  O   THR 6 280       0.929  19.284 -10.068  0.00  0.00      C1   O
ATOM   2164  CB  THR 6 280      -0.847  19.814  -7.429  0.00  0.00      C1   C
ATOM   2165  OG1 THR 6 280      -1.930  19.932  -8.291  0.00  0.00      C1   O
ATOM   2166  CG2 THR 6 280      -1.180  20.499  -6.130  0.00  0.00      C1   C
ATOM   2167  N   ILE 6 281       1.804  18.323  -8.222  0.00  0.00      C1   N
ATOM   2168  CA  ILE 6 281       2.627  17.329  -8.890  0.00  0.00      C1   C
ATOM   2169  C   ILE 6 281       2.337  15.892  -8.422  0.00  0.00      C1   C
ATOM   2170  O   ILE 6 281       2.485  15.619  -7.269  0.00  0.00      C1   O
ATOM   2171  CB  ILE 6 281       4.172  17.643  -8.726  0.00  0.00      C1   C
ATOM   2172  CG1 ILE 6 281       4.381  19.022  -9.454  0.00  0.00      C1   C
ATOM   2173  CG2 ILE 6 281       5.040  16.533  -9.332  0.00  0.00      C1   C
ATOM   2174  CD1 ILE 6 281       5.792  19.671  -9.785  0.00  0.00      C1   C
ATOM   2175  N   LEU 6 282       1.898  15.058  -9.308  0.00  0.00      C1   N
ATOM   2176  CA  LEU 6 282       1.441  13.696  -8.968  0.00  0.00      C1   C
ATOM   2177  C   LEU 6 282       0.399  13.711  -7.810  0.00  0.00      C1   C
ATOM   2178  O   LEU 6 282       0.487  12.892  -6.889  0.00  0.00      C1   O
ATOM   2179  CB  LEU 6 282       2.712  12.715  -8.688  0.00  0.00      C1   C
ATOM   2180  CG  LEU 6 282       3.581  12.624  -9.945  0.00  0.00      C1   C
ATOM   2181  CD1 LEU 6 282       4.638  11.490  -9.736  0.00  0.00      C1   C
ATOM   2182  CD2 LEU 6 282       2.734  12.067 -11.131  0.00  0.00      C1   C
ATOM   2183  N   GLY 6 283      -0.689  14.449  -7.944  0.00  0.00      C1   N
ATOM   2184  CA  GLY 6 283      -1.669  14.616  -6.830  0.00  0.00      C1   C
ATOM   2185  C   GLY 6 283      -1.115  15.255  -5.479  0.00  0.00      C1   C
ATOM   2186  O   GLY 6 283      -1.866  15.177  -4.460  0.00  0.00      C1   O
ATOM   2187  N   SER 6 284       0.078  15.891  -5.464  0.00  0.00      C1   N
ATOM   2188  CA  SER 6 284       0.767  16.467  -4.262  0.00  0.00      C1   C
ATOM   2189  C   SER 6 284       1.223  17.951  -4.360  0.00  0.00      C1   C
ATOM   2190  O   SER 6 284       1.740  18.471  -5.369  0.00  0.00      C1   O
ATOM   2191  CB  SER 6 284       1.972  15.553  -3.848  0.00  0.00      C1   C
ATOM   2192  OG  SER 6 284       2.769  16.199  -2.902  0.00  0.00      C1   O
ATOM   2193  N   ALA 6 285       0.979  18.623  -3.288  0.00  0.00      C1   N
ATOM   2194  CA  ALA 6 285       1.444  19.957  -3.019  0.00  0.00      C1   C
ATOM   2195  C   ALA 6 285       2.790  20.098  -2.417  0.00  0.00      C1   C
ATOM   2196  O   ALA 6 285       3.134  21.209  -2.003  0.00  0.00      C1   O
ATOM   2197  CB  ALA 6 285       0.290  20.576  -2.191  0.00  0.00      C1   C
ATOM   2198  N   LEU 6 286       3.617  19.049  -2.351  0.00  0.00      C1   N
ATOM   2199  CA  LEU 6 286       4.925  19.050  -1.661  0.00  0.00      C1   C
ATOM   2200  C   LEU 6 286       5.945  18.268  -2.460  0.00  0.00      C1   C
ATOM   2201  O   LEU 6 286       5.576  17.348  -3.174  0.00  0.00      C1   O
ATOM   2202  CB  LEU 6 286       4.734  18.489  -0.213  0.00  0.00      C1   C
ATOM   2203  CG  LEU 6 286       3.924  19.345   0.798  0.00  0.00      C1   C
ATOM   2204  CD1 LEU 6 286       3.628  18.562   2.064  0.00  0.00      C1   C
ATOM   2205  CD2 LEU 6 286       4.756  20.568   1.176  0.00  0.00      C1   C
ATOM   2206  N   LEU 6 287       7.201  18.553  -2.211  0.00  0.00      C1   N
ATOM   2207  CA  LEU 6 287       8.380  17.950  -2.938  0.00  0.00      C1   C
ATOM   2208  C   LEU 6 287       8.728  16.570  -2.429  0.00  0.00      C1   C
ATOM   2209  O   LEU 6 287       9.483  16.470  -1.447  0.00  0.00      C1   O
ATOM   2210  CB  LEU 6 287       9.610  18.912  -2.954  0.00  0.00      C1   C
ATOM   2211  CG  LEU 6 287       9.308  20.236  -3.705  0.00  0.00      C1   C
ATOM   2212  CD1 LEU 6 287      10.466  21.219  -3.727  0.00  0.00      C1   C
ATOM   2213  CD2 LEU 6 287       8.989  19.868  -5.132  0.00  0.00      C1   C
ATOM   2214  N   GLU 6 288       8.277  15.526  -3.165  0.00  0.00      C1   N
ATOM   2215  CA  GLU 6 288       8.257  14.193  -2.474  0.00  0.00      C1   C
ATOM   2216  C   GLU 6 288       9.304  13.187  -2.988  0.00  0.00      C1   C
ATOM   2217  O   GLU 6 288       9.578  13.086  -4.176  0.00  0.00      C1   O
ATOM   2218  CB  GLU 6 288       6.908  13.582  -2.493  0.00  0.00      C1   C
ATOM   2219  CG  GLU 6 288       6.005  14.245  -1.528  0.00  0.00      C1   C
ATOM   2220  CD  GLU 6 288       4.534  13.711  -1.559  0.00  0.00      C1   C
ATOM   2221  OE1 GLU 6 288       4.074  13.216  -0.495  0.00  0.00      C1   O
ATOM   2222  OE2 GLU 6 288       4.082  13.573  -2.723  0.00  0.00      C1   O
ATOM   2223  N   ASP 6 289       9.739  12.434  -1.997  0.00  0.00      C1   N
ATOM   2224  CA  ASP 6 289      10.796  11.412  -1.971  0.00  0.00      C1   C
ATOM   2225  C   ASP 6 289      10.416   9.936  -1.733  0.00  0.00      C1   C
ATOM   2226  O   ASP 6 289      11.204   9.099  -1.413  0.00  0.00      C1   O
ATOM   2227  CB  ASP 6 289      11.764  11.825  -0.949  0.00  0.00      C1   C
ATOM   2228  CG  ASP 6 289      11.266  11.776   0.543  0.00  0.00      C1   C
ATOM   2229  OD1 ASP 6 289      10.109  11.414   0.720  0.00  0.00      C1   O
ATOM   2230  OD2 ASP 6 289      11.998  12.128   1.467  0.00  0.00      C1   O
ATOM   2231  N   GLU 6 290       9.113   9.537  -1.921  0.00  0.00      C1   N
ATOM   2232  CA  GLU 6 290       8.503   8.166  -1.699  0.00  0.00      C1   C
ATOM   2233  C   GLU 6 290       8.900   6.986  -2.688  0.00  0.00      C1   C
ATOM   2234  O   GLU 6 290       8.444   5.887  -2.464  0.00  0.00      C1   O
ATOM   2235  CB  GLU 6 290       6.973   8.234  -1.378  0.00  0.00      C1   C
ATOM   2236  CG  GLU 6 290       6.749   8.814   0.052  0.00  0.00      C1   C
ATOM   2237  CD  GLU 6 290       5.261   8.853   0.393  0.00  0.00      C1   C
ATOM   2238  OE1 GLU 6 290       4.547   8.221  -0.417  0.00  0.00      C1   O
ATOM   2239  OE2 GLU 6 290       4.808   9.536   1.371  0.00  0.00      C1   O
ATOM   2240  N   PHE 6 291       9.525   7.252  -3.779  0.00  0.00      C1   N
ATOM   2241  CA  PHE 6 291       9.911   6.247  -4.793  0.00  0.00      C1   C
ATOM   2242  C   PHE 6 291      11.250   6.577  -5.595  0.00  0.00      C1   C
ATOM   2243  O   PHE 6 291      11.616   7.726  -5.864  0.00  0.00      C1   O
ATOM   2244  CB  PHE 6 291       8.705   5.911  -5.690  0.00  0.00      C1   C
ATOM   2245  CG  PHE 6 291       8.080   6.994  -6.487  0.00  0.00      C1   C
ATOM   2246  CD1 PHE 6 291       8.809   7.524  -7.528  0.00  0.00      C1   C
ATOM   2247  CD2 PHE 6 291       6.945   7.705  -6.024  0.00  0.00      C1   C
ATOM   2248  CE1 PHE 6 291       8.340   8.570  -8.398  0.00  0.00      C1   C
ATOM   2249  CE2 PHE 6 291       6.376   8.688  -6.918  0.00  0.00      C1   C
ATOM   2250  CZ  PHE 6 291       7.099   9.110  -8.055  0.00  0.00      C1   C
ATOM   2251  N   THR 6 292      11.962   5.449  -5.921  0.00  0.00      C1   N
ATOM   2252  CA  THR 6 292      13.332   5.493  -6.502  0.00  0.00      C1   C
ATOM   2253  C   THR 6 292      13.320   5.613  -8.054  0.00  0.00      C1   C
ATOM   2254  O   THR 6 292      12.357   5.211  -8.705  0.00  0.00      C1   O
ATOM   2255  CB  THR 6 292      14.156   4.280  -6.184  0.00  0.00      C1   C
ATOM   2256  OG1 THR 6 292      13.424   3.158  -6.600  0.00  0.00      C1   O
ATOM   2257  CG2 THR 6 292      14.487   4.151  -4.740  0.00  0.00      C1   C
ATOM   2258  N   PRO 6 293      14.443   5.957  -8.720  0.00  0.00      C1   N
ATOM   2259  CA  PRO 6 293      14.617   5.762 -10.159  0.00  0.00      C1   C
ATOM   2260  C   PRO 6 293      14.354   4.370 -10.675  0.00  0.00      C1   C
ATOM   2261  O   PRO 6 293      13.612   4.226 -11.606  0.00  0.00      C1   O
ATOM   2262  CB  PRO 6 293      16.056   6.122 -10.471  0.00  0.00      C1   C
ATOM   2263  CG  PRO 6 293      16.419   7.122  -9.381  0.00  0.00      C1   C
ATOM   2264  CD  PRO 6 293      15.509   6.849  -8.127  0.00  0.00      C1   C
ATOM   2265  N   PHE 6 294      14.921   3.327  -9.980  0.00  0.00      C1   N
ATOM   2266  CA  PHE 6 294      14.529   1.857 -10.120  0.00  0.00      C1   C
ATOM   2267  C   PHE 6 294      12.993   1.473 -10.146  0.00  0.00      C1   C
ATOM   2268  O   PHE 6 294      12.559   0.715 -10.991  0.00  0.00      C1   O
ATOM   2269  CB  PHE 6 294      15.211   1.141  -8.956  0.00  0.00      C1   C
ATOM   2270  CG  PHE 6 294      15.162  -0.413  -8.909  0.00  0.00      C1   C
ATOM   2271  CD1 PHE 6 294      15.128  -0.992  -7.659  0.00  0.00      C1   C
ATOM   2272  CD2 PHE 6 294      14.930  -1.224 -10.047  0.00  0.00      C1   C
ATOM   2273  CE1 PHE 6 294      14.860  -2.333  -7.502  0.00  0.00      C1   C
ATOM   2274  CE2 PHE 6 294      14.659  -2.596  -9.906  0.00  0.00      C1   C
ATOM   2275  CZ  PHE 6 294      14.537  -3.130  -8.612  0.00  0.00      C1   C
ATOM   2276  N   ASP 6 295      12.219   2.238  -9.409  0.00  0.00      C1   N
ATOM   2277  CA  ASP 6 295      10.799   1.989  -9.248  0.00  0.00      C1   C
ATOM   2278  C   ASP 6 295      10.010   2.293 -10.478  0.00  0.00      C1   C
ATOM   2279  O   ASP 6 295       9.166   1.498 -10.879  0.00  0.00      C1   O
ATOM   2280  CB  ASP 6 295      10.127   2.513  -7.926  0.00  0.00      C1   C
ATOM   2281  CG  ASP 6 295      10.767   2.076  -6.551  0.00  0.00      C1   C
ATOM   2282  OD1 ASP 6 295      11.433   0.985  -6.690  0.00  0.00      C1   O
ATOM   2283  OD2 ASP 6 295      10.347   2.573  -5.452  0.00  0.00      C1   O
ATOM   2284  N   VAL 6 296      10.414   3.349 -11.059  0.00  0.00      C1   N
ATOM   2285  CA  VAL 6 296       9.842   3.816 -12.256  0.00  0.00      C1   C
ATOM   2286  C   VAL 6 296      10.156   3.033 -13.429  0.00  0.00      C1   C
ATOM   2287  O   VAL 6 296       9.248   2.519 -14.114  0.00  0.00      C1   O
ATOM   2288  CB  VAL 6 296      10.132   5.298 -12.530  0.00  0.00      C1   C
ATOM   2289  CG1 VAL 6 296       9.276   5.831 -13.741  0.00  0.00      C1   C
ATOM   2290  CG2 VAL 6 296       9.850   6.175 -11.378  0.00  0.00      C1   C
ATOM   2291  N   VAL 6 297      11.448   2.776 -13.660  0.00  0.00      C1   N
ATOM   2292  CA  VAL 6 297      11.876   1.885 -14.741  0.00  0.00      C1   C
ATOM   2293  C   VAL 6 297      11.441   0.417 -14.618  0.00  0.00      C1   C
ATOM   2294  O   VAL 6 297      10.973  -0.113 -15.595  0.00  0.00      C1   O
ATOM   2295  CB  VAL 6 297      13.349   2.064 -15.163  0.00  0.00      C1   C
ATOM   2296  CG1 VAL 6 297      13.707   3.539 -15.461  0.00  0.00      C1   C
ATOM   2297  CG2 VAL 6 297      14.358   1.465 -14.212  0.00  0.00      C1   C
ATOM   2298  N   ARG 6 298      11.335  -0.161 -13.394  0.00  0.00      C1   N
ATOM   2299  CA  ARG 6 298      10.689  -1.484 -13.195  0.00  0.00      C1   C
ATOM   2300  C   ARG 6 298       9.217  -1.485 -13.658  0.00  0.00      C1   C
ATOM   2301  O   ARG 6 298       8.853  -2.268 -14.565  0.00  0.00      C1   O
ATOM   2302  CB  ARG 6 298      10.784  -1.955 -11.747  0.00  0.00      C1   C
ATOM   2303  CG  ARG 6 298      10.102  -3.236 -11.450  0.00  0.00      C1   C
ATOM   2304  CD  ARG 6 298      10.591  -3.644 -10.007  0.00  0.00      C1   C
ATOM   2305  NE  ARG 6 298       9.905  -2.761  -9.042  0.00  0.00      C1   N
ATOM   2306  CZ  ARG 6 298      10.405  -1.780  -8.359  0.00  0.00      C1   C
ATOM   2307  NH1 ARG 6 298       9.748  -1.177  -7.422  0.00  0.00      C1   N
ATOM   2308  NH2 ARG 6 298      11.593  -1.358  -8.523  0.00  0.00      C1   N
ATOM   2309  N   GLN 6 299       8.430  -0.482 -13.277  0.00  0.00      C1   N
ATOM   2310  CA  GLN 6 299       6.998  -0.309 -13.698  0.00  0.00      C1   C
ATOM   2311  C   GLN 6 299       6.835   0.075 -15.213  0.00  0.00      C1   C
ATOM   2312  O   GLN 6 299       5.830  -0.345 -15.788  0.00  0.00      C1   O
ATOM   2313  CB  GLN 6 299       6.333   0.719 -12.813  0.00  0.00      C1   C
ATOM   2314  CG  GLN 6 299       4.812   0.414 -12.728  0.00  0.00      C1   C
ATOM   2315  CD  GLN 6 299       4.005   1.302 -11.792  0.00  0.00      C1   C
ATOM   2316  OE1 GLN 6 299       3.816   2.462 -11.955  0.00  0.00      C1   O
ATOM   2317  NE2 GLN 6 299       3.359   0.726 -10.792  0.00  0.00      C1   N
ATOM   2318  N   CYS 6 300       7.717   0.826 -15.846  0.00  0.00      C1   N
ATOM   2319  CA  CYS 6 300       7.710   1.202 -17.284  0.00  0.00      C1   C
ATOM   2320  C   CYS 6 300       8.005   0.058 -18.222  0.00  0.00      C1   C
ATOM   2321  O   CYS 6 300       7.608   0.200 -19.366  0.00  0.00      C1   O
ATOM   2322  CB  CYS 6 300       8.454   2.497 -17.691  0.00  0.00      C1   C
ATOM   2323  SG  CYS 6 300       7.864   3.956 -16.721  0.00  0.00      C1   S
ATOM   2324  N   SER 6 301       8.704  -1.011 -17.839  0.00  0.00      C1   N
ATOM   2325  CA  SER 6 301       9.039  -2.114 -18.676  0.00  0.00      C1   C
ATOM   2326  C   SER 6 301       7.756  -2.859 -19.127  0.00  0.00      C1   C
ATOM   2327  O   SER 6 301       6.802  -3.267 -18.390  0.00  0.00      C1   O
ATOM   2328  CB  SER 6 301       9.969  -3.051 -17.926  0.00  0.00      C1   C
ATOM   2329  OG  SER 6 301      11.224  -2.467 -17.669  0.00  0.00      C1   O
ATOM   2330  N   GLY 6 302       7.820  -3.247 -20.400  0.00  0.00      C1   N
ATOM   2331  CA  GLY 6 302       6.807  -3.994 -21.193  0.00  0.00      C1   C
ATOM   2332  C   GLY 6 302       7.177  -5.403 -21.482  0.00  0.00      C1   C
ATOM   2333  O   GLY 6 302       7.824  -6.046 -20.670  0.00  0.00      C1   O
ATOM   2334  N   VAL 6 303       6.750  -5.911 -22.645  0.00  0.00      C1   N
ATOM   2335  CA  VAL 6 303       6.879  -7.276 -22.965  0.00  0.00      C1   C
ATOM   2336  C   VAL 6 303       8.303  -7.727 -23.209  0.00  0.00      C1   C
ATOM   2337  O   VAL 6 303       9.078  -7.056 -23.879  0.00  0.00      C1   O
ATOM   2338  CB  VAL 6 303       5.848  -7.652 -24.033  0.00  0.00      C1   C
ATOM   2339  CG1 VAL 6 303       6.148  -9.113 -24.531  0.00  0.00      C1   C
ATOM   2340  CG2 VAL 6 303       4.384  -7.635 -23.539  0.00  0.00      C1   C
ATOM   2341  N   THR 6 304       8.728  -8.831 -22.644  0.00  0.00      C1   N
ATOM   2342  CA  THR 6 304      10.120  -9.335 -22.880  0.00  0.00      C1   C
ATOM   2343  C   THR 6 304      10.093 -10.831 -23.021  0.00  0.00      C1   C
ATOM   2344  O   THR 6 304       9.183 -11.522 -22.501  0.00  0.00      C1   O
ATOM   2345  CB  THR 6 304      11.163  -8.817 -21.839  0.00  0.00      C1   C
ATOM   2346  OG1 THR 6 304      12.484  -9.127 -22.274  0.00  0.00      C1   O
ATOM   2347  CG2 THR 6 304      10.891  -9.431 -20.456  0.00  0.00      C1   C
ATOM   2348  N   PHE 6 305      11.163 -11.399 -23.627  0.00  0.00      C1   N
ATOM   2349  CA  PHE 6 305      11.440 -12.862 -23.641  0.00  0.00      C1   C
ATOM   2350  CB  PHE 6 305      12.244 -13.174 -24.910  0.00  0.00      C1   C
ATOM   2351  CG  PHE 6 305      11.536 -12.778 -26.201  0.00  0.00      C1   C
ATOM   2352  CD1 PHE 6 305      12.159 -11.875 -27.105  0.00  0.00      C1   C
ATOM   2353  CE1 PHE 6 305      11.443 -11.468 -28.238  0.00  0.00      C1   C
ATOM   2354  CZ  PHE 6 305      10.139 -11.954 -28.474  0.00  0.00      C1   C
ATOM   2355  CE2 PHE 6 305       9.486 -12.840 -27.578  0.00  0.00      C1   C
ATOM   2356  CD2 PHE 6 305      10.208 -13.268 -26.455  0.00  0.00      C1   C
ATOM   2357  C   PHE 6 305      12.067 -13.302 -22.353  0.00  0.00      C1   C
ATOM   2358  O   PHE 6 305      13.235 -12.980 -22.064  0.00  0.00      C1   O
ATOM   2359  N   GLN 6 306      11.382 -14.139 -21.604  0.00  0.00      C1   N
ATOM   2360  CA  GLN 6 306      11.908 -14.888 -20.495  0.00  0.00      C1   C
ATOM   2361  CB  GLN 6 306      11.155 -14.517 -19.179  0.00  0.00      C1   C
ATOM   2362  CG  GLN 6 306      11.618 -13.180 -18.540  0.00  0.00      C1   C
ATOM   2363  CD  GLN 6 306      12.994 -13.281 -17.867  0.00  0.00      C1   C
ATOM   2364  OE1 GLN 6 306      13.983 -13.220 -18.605  0.00  0.00      C1   O
ATOM   2365  NE2 GLN 6 306      13.147 -13.648 -16.621  0.00  0.00      C1   N
ATOM   2366  C   GLN 6 306      11.955 -16.427 -20.709  0.00  0.00      C1   C
ATOM   2367  OXT GLN 6 306      12.960 -16.934 -21.224  0.00  0.00      C1   O
ATOM   2368  O   GLN 6 306      10.914 -17.076 -20.410  0.00  0.00      C1   O
END
ATOM      1  N   SER 6   1       3.031   1.957 -19.607  0.00  0.00      C1   N
ATOM      2  CA  SER 6   1       3.073   3.429 -19.720  0.00  0.00      C1   C
ATOM      3  C   SER 6   1       2.297   4.068 -18.542  0.00  0.00      C1   C
ATOM      4  O   SER 6   1       1.472   3.390 -17.870  0.00  0.00      C1   O
ATOM      5  CB  SER 6   1       2.574   3.894 -21.049  0.00  0.00      C1   C
ATOM      6  OG  SER 6   1       1.398   3.322 -21.668  0.00  0.00      C1   O
ATOM      7  N   GLY 6   2       2.596   5.353 -18.206  0.00  0.00      C1   N
ATOM      8  CA  GLY 6   2       2.059   5.913 -16.897  0.00  0.00      C1   C
ATOM      9  C   GLY 6   2       2.852   5.619 -15.609  0.00  0.00      C1   C
ATOM     10  O   GLY 6   2       3.872   4.942 -15.598  0.00  0.00      C1   O
ATOM     11  N   PHE 6   3       2.335   6.182 -14.518  0.00  0.00      C1   N
ATOM     12  CA  PHE 6   3       2.921   6.125 -13.177  0.00  0.00      C1   C
ATOM     13  C   PHE 6   3       1.862   6.134 -12.055  0.00  0.00      C1   C
ATOM     14  O   PHE 6   3       1.167   7.145 -11.865  0.00  0.00      C1   O
ATOM     15  CB  PHE 6   3       4.073   7.173 -12.938  0.00  0.00      C1   C
ATOM     16  CG  PHE 6   3       4.772   6.732 -11.727  0.00  0.00      C1   C
ATOM     17  CD1 PHE 6   3       4.416   7.156 -10.396  0.00  0.00      C1   C
ATOM     18  CD2 PHE 6   3       5.621   5.577 -11.822  0.00  0.00      C1   C
ATOM     19  CE1 PHE 6   3       4.979   6.523  -9.263  0.00  0.00      C1   C
ATOM     20  CE2 PHE 6   3       6.030   4.865 -10.727  0.00  0.00      C1   C
ATOM     21  CZ  PHE 6   3       5.696   5.312  -9.460  0.00  0.00      C1   C
ATOM     22  N   ARG 6   4       1.881   5.199 -11.199  0.00  0.00      C1   N
ATOM     23  CA  ARG 6   4       1.178   5.310  -9.951  0.00  0.00      C1   C
ATOM     24  C   ARG 6   4       2.080   4.604  -8.872  0.00  0.00      C1   C
ATOM     25  O   ARG 6   4       2.517   3.480  -9.092  0.00  0.00      C1   O
ATOM     26  CB  ARG 6   4      -0.220   4.639 -10.075  0.00  0.00      C1   C
ATOM     27  CG  ARG 6   4      -1.125   4.869  -8.879  0.00  0.00      C1   C
ATOM     28  CD  ARG 6   4      -2.509   4.347  -9.094  0.00  0.00      C1   C
ATOM     29  NE  ARG 6   4      -3.418   4.592  -7.937  0.00  0.00      C1   N
ATOM     30  CZ  ARG 6   4      -4.645   5.183  -7.867  0.00  0.00      C1   C
ATOM     31  NH1 ARG 6   4      -5.225   5.569  -8.985  0.00  0.00      C1   N
ATOM     32  NH2 ARG 6   4      -5.189   5.494  -6.792  0.00  0.00      C1   N
ATOM     33  N   LYS 6   5       2.371   5.205  -7.771  0.00  0.00      C1   N
ATOM     34  CA  LYS 6   5       3.278   4.774  -6.618  0.00  0.00      C1   C
ATOM     35  C   LYS 6   5       2.534   3.605  -5.946  0.00  0.00      C1   C
ATOM     36  O   LYS 6   5       1.408   3.714  -5.446  0.00  0.00      C1   O
ATOM     37  CB  LYS 6   5       3.316   6.066  -5.714  0.00  0.00      C1   C
ATOM     38  CG  LYS 6   5       4.284   5.916  -4.595  0.00  0.00      C1   C
ATOM     39  CD  LYS 6   5       4.346   7.223  -3.686  0.00  0.00      C1   C
ATOM     40  CE  LYS 6   5       3.034   7.748  -3.229  0.00  0.00      C1   C
ATOM     41  NZ  LYS 6   5       3.293   9.072  -2.632  0.00  0.00      C1   N
ATOM     42  N   MET 6   6       3.232   2.441  -5.900  0.00  0.00      C1   N
ATOM     43  CA  MET 6   6       2.560   1.284  -5.331  0.00  0.00      C1   C
ATOM     44  C   MET 6   6       3.588   0.317  -4.631  0.00  0.00      C1   C
ATOM     45  O   MET 6   6       4.690   0.047  -5.110  0.00  0.00      C1   O
ATOM     46  CB  MET 6   6       1.787   0.510  -6.493  0.00  0.00      C1   C
ATOM     47  CG  MET 6   6       2.652   0.076  -7.679  0.00  0.00      C1   C
ATOM     48  SD  MET 6   6       1.641  -0.770  -8.953  0.00  0.00      C1   S
ATOM     49  CE  MET 6   6       3.017  -1.272 -10.184  0.00  0.00      C1   C
ATOM     50  N   ALA 6   7       3.072  -0.273  -3.508  0.00  0.00      C1   N
ATOM     51  CA  ALA 6   7       3.547  -1.492  -2.781  0.00  0.00      C1   C
ATOM     52  C   ALA 6   7       3.882  -2.751  -3.607  0.00  0.00      C1   C
ATOM     53  O   ALA 6   7       3.225  -3.029  -4.624  0.00  0.00      C1   O
ATOM     54  CB  ALA 6   7       2.541  -1.867  -1.629  0.00  0.00      C1   C
ATOM     55  N   PHE 6   8       4.951  -3.551  -3.175  0.00  0.00      C1   N
ATOM     56  CA  PHE 6   8       5.202  -4.927  -3.643  0.00  0.00      C1   C
ATOM     57  C   PHE 6   8       3.997  -5.774  -3.228  0.00  0.00      C1   C
ATOM     58  O   PHE 6   8       3.636  -5.729  -2.045  0.00  0.00      C1   O
ATOM     59  CB  PHE 6   8       6.582  -5.461  -3.180  0.00  0.00      C1   C
ATOM     60  CG  PHE 6   8       7.714  -5.073  -4.025  0.00  0.00      C1   C
ATOM     61  CD1 PHE 6   8       8.850  -4.516  -3.423  0.00  0.00      C1   C
ATOM     62  CD2 PHE 6   8       7.647  -5.157  -5.416  0.00  0.00      C1   C
ATOM     63  CE1 PHE 6   8       9.925  -4.111  -4.223  0.00  0.00      C1   C
ATOM     64  CE2 PHE 6   8       8.731  -4.683  -6.168  0.00  0.00      C1   C
ATOM     65  CZ  PHE 6   8       9.878  -4.169  -5.616  0.00  0.00      C1   C
ATOM     66  N   PRO 6   9       3.334  -6.591  -4.105  0.00  0.00      C1   N
ATOM     67  CA  PRO 6   9       2.468  -7.713  -3.721  0.00  0.00      C1   C
ATOM     68  C   PRO 6   9       3.063  -8.668  -2.606  0.00  0.00      C1   C
ATOM     69  O   PRO 6   9       4.225  -9.074  -2.705  0.00  0.00      C1   O
ATOM     70  CB  PRO 6   9       2.253  -8.496  -5.049  0.00  0.00      C1   C
ATOM     71  CG  PRO 6   9       2.497  -7.421  -6.135  0.00  0.00      C1   C
ATOM     72  CD  PRO 6   9       3.574  -6.557  -5.504  0.00  0.00      C1   C
ATOM     73  N   SER 6  10       2.257  -9.019  -1.612  0.00  0.00      C1   N
ATOM     74  CA  SER 6  10       2.883  -9.494  -0.367  0.00  0.00      C1   C
ATOM     75  C   SER 6  10       2.835 -11.016  -0.261  0.00  0.00      C1   C
ATOM     76  O   SER 6  10       3.325 -11.501   0.799  0.00  0.00      C1   O
ATOM     77  CB  SER 6  10       2.241  -8.712   0.802  0.00  0.00      C1   C
ATOM     78  OG  SER 6  10       0.866  -8.794   0.712  0.00  0.00      C1   O
ATOM     79  N   GLY 6  11       2.400 -11.857  -1.236  0.00  0.00      C1   N
ATOM     80  CA  GLY 6  11       2.134 -13.291  -0.915  0.00  0.00      C1   C
ATOM     81  C   GLY 6  11       3.412 -13.978  -0.592  0.00  0.00      C1   C
ATOM     82  O   GLY 6  11       3.409 -14.793   0.309  0.00  0.00      C1   O
ATOM     83  N   LYS 6  12       4.533 -13.672  -1.281  0.00  0.00      C1   N
ATOM     84  CA  LYS 6  12       5.862 -14.358  -0.945  0.00  0.00      C1   C
ATOM     85  C   LYS 6  12       6.347 -14.026   0.452  0.00  0.00      C1   C
ATOM     86  O   LYS 6  12       7.404 -14.556   0.877  0.00  0.00      C1   O
ATOM     87  CB  LYS 6  12       6.889 -13.830  -2.039  0.00  0.00      C1   C
ATOM     88  CG  LYS 6  12       6.788 -14.448  -3.451  0.00  0.00      C1   C
ATOM     89  CD  LYS 6  12       7.795 -13.806  -4.390  0.00  0.00      C1   C
ATOM     90  CE  LYS 6  12       8.020 -14.705  -5.617  0.00  0.00      C1   C
ATOM     91  NZ  LYS 6  12       6.707 -14.957  -6.235  0.00  0.00      C1   N
ATOM     92  N   VAL 6  13       5.675 -13.183   1.226  0.00  0.00      C1   N
ATOM     93  CA  VAL 6  13       6.093 -12.849   2.610  0.00  0.00      C1   C
ATOM     94  C   VAL 6  13       5.167 -13.562   3.592  0.00  0.00      C1   C
ATOM     95  O   VAL 6  13       5.705 -14.188   4.526  0.00  0.00      C1   O
ATOM     96  CB  VAL 6  13       6.138 -11.316   2.884  0.00  0.00      C1   C
ATOM     97  CG1 VAL 6  13       6.418 -10.958   4.367  0.00  0.00      C1   C
ATOM     98  CG2 VAL 6  13       7.180 -10.633   1.971  0.00  0.00      C1   C
ATOM     99  N   GLU 6  14       3.840 -13.381   3.467  0.00  0.00      C1   N
ATOM    100  CA  GLU 6  14       2.849 -13.645   4.532  0.00  0.00      C1   C
ATOM    101  C   GLU 6  14       2.987 -14.925   5.278  0.00  0.00      C1   C
ATOM    102  O   GLU 6  14       2.860 -14.831   6.486  0.00  0.00      C1   O
ATOM    103  CB  GLU 6  14       1.410 -13.509   3.936  0.00  0.00      C1   C
ATOM    104  CG  GLU 6  14       1.007 -12.087   3.561  0.00  0.00      C1   C
ATOM    105  CD  GLU 6  14      -0.022 -12.051   2.425  0.00  0.00      C1   C
ATOM    106  OE1 GLU 6  14      -0.050 -11.139   1.615  0.00  0.00      C1   O
ATOM    107  OE2 GLU 6  14      -0.794 -12.998   2.285  0.00  0.00      C1   O
ATOM    108  N   GLY 6  15       3.219 -16.026   4.561  0.00  0.00      C1   N
ATOM    109  CA  GLY 6  15       3.498 -17.317   5.157  0.00  0.00      C1   C
ATOM    110  C   GLY 6  15       4.714 -17.436   6.099  0.00  0.00      C1   C
ATOM    111  O   GLY 6  15       4.643 -18.354   6.935  0.00  0.00      C1   O
ATOM    112  N   CYS 6  16       5.823 -16.670   6.031  0.00  0.00      C1   N
ATOM    113  CA  CYS 6  16       6.816 -16.409   7.077  0.00  0.00      C1   C
ATOM    114  C   CYS 6  16       6.340 -15.761   8.369  0.00  0.00      C1   C
ATOM    115  O   CYS 6  16       7.134 -15.829   9.338  0.00  0.00      C1   O
ATOM    116  CB  CYS 6  16       7.986 -15.661   6.488  0.00  0.00      C1   C
ATOM    117  SG  CYS 6  16       8.732 -16.554   5.110  0.00  0.00      C1   S
ATOM    118  N   MET 6  17       5.288 -14.951   8.407  0.00  0.00      C1   N
ATOM    119  CA  MET 6  17       4.881 -14.143   9.603  0.00  0.00      C1   C
ATOM    120  C   MET 6  17       4.343 -15.023  10.720  0.00  0.00      C1   C
ATOM    121  O   MET 6  17       3.229 -15.533  10.644  0.00  0.00      C1   O
ATOM    122  CB  MET 6  17       3.793 -13.026   9.191  0.00  0.00      C1   C
ATOM    123  CG  MET 6  17       4.409 -12.197   8.125  0.00  0.00      C1   C
ATOM    124  SD  MET 6  17       6.150 -11.651   8.257  0.00  0.00      C1   S
ATOM    125  CE  MET 6  17       6.242 -10.531   9.741  0.00  0.00      C1   C
ATOM    126  N   VAL 6  18       5.026 -15.163  11.868  0.00  0.00      C1   N
ATOM    127  CA  VAL 6  18       4.637 -15.947  13.041  0.00  0.00      C1   C
ATOM    128  C   VAL 6  18       4.271 -15.072  14.248  0.00  0.00      C1   C
ATOM    129  O   VAL 6  18       4.801 -13.983  14.388  0.00  0.00      C1   O
ATOM    130  CB  VAL 6  18       5.610 -17.070  13.549  0.00  0.00      C1   C
ATOM    131  CG1 VAL 6  18       5.618 -18.237  12.541  0.00  0.00      C1   C
ATOM    132  CG2 VAL 6  18       7.007 -16.539  13.692  0.00  0.00      C1   C
ATOM    133  N   GLN 6  19       3.555 -15.669  15.189  0.00  0.00      C1   N
ATOM    134  CA  GLN 6  19       3.326 -15.003  16.485  0.00  0.00      C1   C
ATOM    135  C   GLN 6  19       4.275 -15.629  17.442  0.00  0.00      C1   C
ATOM    136  O   GLN 6  19       4.161 -16.810  17.731  0.00  0.00      C1   O
ATOM    137  CB  GLN 6  19       1.852 -15.165  16.911  0.00  0.00      C1   C
ATOM    138  CG  GLN 6  19       1.631 -14.150  18.010  0.00  0.00      C1   C
ATOM    139  CD  GLN 6  19       0.477 -14.517  18.932  0.00  0.00      C1   C
ATOM    140  NE2 GLN 6  19      -0.678 -13.918  18.760  0.00  0.00      C1   N
ATOM    141  OE1 GLN 6  19       0.489 -15.480  19.608  0.00  0.00      C1   O
ATOM    142  N   VAL 6  20       5.043 -14.783  18.123  0.00  0.00      C1   N
ATOM    143  CA  VAL 6  20       6.167 -15.165  19.063  0.00  0.00      C1   C
ATOM    144  C   VAL 6  20       5.925 -14.706  20.502  0.00  0.00      C1   C
ATOM    145  O   VAL 6  20       5.827 -13.495  20.700  0.00  0.00      C1   O
ATOM    146  CB  VAL 6  20       7.583 -14.815  18.521  0.00  0.00      C1   C
ATOM    147  CG1 VAL 6  20       8.607 -15.554  19.319  0.00  0.00      C1   C
ATOM    148  CG2 VAL 6  20       7.693 -15.242  17.068  0.00  0.00      C1   C
ATOM    149  N   THR 6  21       5.915 -15.566  21.460  0.00  0.00      C1   N
ATOM    150  CA  THR 6  21       5.744 -15.140  22.902  0.00  0.00      C1   C
ATOM    151  C   THR 6  21       7.126 -15.436  23.539  0.00  0.00      C1   C
ATOM    152  O   THR 6  21       7.693 -16.532  23.398  0.00  0.00      C1   O
ATOM    153  CB  THR 6  21       4.747 -16.052  23.543  0.00  0.00      C1   C
ATOM    154  OG1 THR 6  21       3.429 -15.893  23.046  0.00  0.00      C1   O
ATOM    155  CG2 THR 6  21       4.493 -15.793  25.078  0.00  0.00      C1   C
ATOM    156  N   CYS 6  22       7.573 -14.409  24.235  0.00  0.00      C1   N
ATOM    157  CA  CYS 6  22       8.577 -14.601  25.301  0.00  0.00      C1   C
ATOM    158  C   CYS 6  22       8.046 -13.993  26.601  0.00  0.00      C1   C
ATOM    159  O   CYS 6  22       7.710 -12.803  26.650  0.00  0.00      C1   O
ATOM    160  CB  CYS 6  22       9.930 -14.055  24.866  0.00  0.00      C1   C
ATOM    161  SG  CYS 6  22      11.050 -14.378  26.266  0.00  0.00      C1   S
ATOM    162  N   GLY 6  23       7.969 -14.813  27.670  0.00  0.00      C1   N
ATOM    163  CA  GLY 6  23       7.290 -14.450  28.903  0.00  0.00      C1   C
ATOM    164  C   GLY 6  23       5.812 -14.131  28.765  0.00  0.00      C1   C
ATOM    165  O   GLY 6  23       4.981 -14.866  28.363  0.00  0.00      C1   O
ATOM    166  N   THR 6  24       5.571 -12.879  29.104  0.00  0.00      C1   N
ATOM    167  CA  THR 6  24       4.187 -12.172  29.092  0.00  0.00      C1   C
ATOM    168  C   THR 6  24       3.825 -11.625  27.669  0.00  0.00      C1   C
ATOM    169  O   THR 6  24       2.610 -11.452  27.356  0.00  0.00      C1   O
ATOM    170  CB  THR 6  24       4.269 -11.143  30.159  0.00  0.00      C1   C
ATOM    171  OG1 THR 6  24       5.462 -10.346  30.146  0.00  0.00      C1   O
ATOM    172  CG2 THR 6  24       4.201 -11.797  31.506  0.00  0.00      C1   C
ATOM    173  N   THR 6  25       4.797 -11.226  26.877  0.00  0.00      C1   N
ATOM    174  CA  THR 6  25       4.637 -10.459  25.614  0.00  0.00      C1   C
ATOM    175  C   THR 6  25       4.491 -11.420  24.410  0.00  0.00      C1   C
ATOM    176  O   THR 6  25       5.126 -12.443  24.223  0.00  0.00      C1   O
ATOM    177  CB  THR 6  25       5.800  -9.454  25.487  0.00  0.00      C1   C
ATOM    178  OG1 THR 6  25       5.621  -8.604  26.576  0.00  0.00      C1   O
ATOM    179  CG2 THR 6  25       5.633  -8.467  24.303  0.00  0.00      C1   C
ATOM    180  N   THR 6  26       3.601 -10.947  23.529  0.00  0.00      C1   N
ATOM    181  CA  THR 6  26       3.440 -11.446  22.118  0.00  0.00      C1   C
ATOM    182  C   THR 6  26       3.973 -10.401  21.116  0.00  0.00      C1   C
ATOM    183  O   THR 6  26       3.684  -9.162  21.248  0.00  0.00      C1   O
ATOM    184  CB  THR 6  26       1.996 -11.802  21.768  0.00  0.00      C1   C
ATOM    185  OG1 THR 6  26       1.092 -10.940  22.316  0.00  0.00      C1   O
ATOM    186  CG2 THR 6  26       1.744 -13.237  22.255  0.00  0.00      C1   C
ATOM    187  N   LEU 6  27       4.707 -10.943  20.118  0.00  0.00      C1   N
ATOM    188  CA  LEU 6  27       5.458 -10.259  19.042  0.00  0.00      C1   C
ATOM    189  C   LEU 6  27       5.171 -10.897  17.668  0.00  0.00      C1   C
ATOM    190  O   LEU 6  27       4.563 -12.033  17.585  0.00  0.00      C1   O
ATOM    191  CB  LEU 6  27       6.967 -10.426  19.302  0.00  0.00      C1   C
ATOM    192  CG  LEU 6  27       7.637  -9.839  20.575  0.00  0.00      C1   C
ATOM    193  CD1 LEU 6  27       9.192 -10.110  20.608  0.00  0.00      C1   C
ATOM    194  CD2 LEU 6  27       7.199  -8.350  20.646  0.00  0.00      C1   C
ATOM    195  N   ASN 6  28       5.671 -10.303  16.542  0.00  0.00      C1   N
ATOM    196  CA  ASN 6  28       5.829 -10.889  15.193  0.00  0.00      C1   C
ATOM    197  C   ASN 6  28       7.202 -11.448  15.018  0.00  0.00      C1   C
ATOM    198  O   ASN 6  28       8.204 -10.803  15.379  0.00  0.00      C1   O
ATOM    199  CB  ASN 6  28       5.334  -9.938  14.053  0.00  0.00      C1   C
ATOM    200  CG  ASN 6  28       3.991  -9.422  14.399  0.00  0.00      C1   C
ATOM    201  OD1 ASN 6  28       3.024 -10.164  14.260  0.00  0.00      C1   O
ATOM    202  ND2 ASN 6  28       3.903  -8.241  14.946  0.00  0.00      C1   N
ATOM    203  N   GLY 6  29       7.322 -12.642  14.397  0.00  0.00      C1   N
ATOM    204  CA  GLY 6  29       8.612 -13.278  14.043  0.00  0.00      C1   C
ATOM    205  C   GLY 6  29       8.700 -13.521  12.532  0.00  0.00      C1   C
ATOM    206  O   GLY 6  29       7.719 -13.743  11.823  0.00  0.00      C1   O
ATOM    207  N   LEU 6  30       9.939 -13.549  12.035  0.00  0.00      C1   N
ATOM    208  CA  LEU 6  30      10.222 -14.104  10.713  0.00  0.00      C1   C
ATOM    209  C   LEU 6  30      10.646 -15.521  10.839  0.00  0.00      C1   C
ATOM    210  O   LEU 6  30      11.740 -15.773  11.335  0.00  0.00      C1   O
ATOM    211  CB  LEU 6  30      11.295 -13.174  10.046  0.00  0.00      C1   C
ATOM    212  CG  LEU 6  30      11.159 -13.433   8.501  0.00  0.00      C1   C
ATOM    213  CD1 LEU 6  30       9.871 -13.043   7.875  0.00  0.00      C1   C
ATOM    214  CD2 LEU 6  30      12.262 -12.554   7.857  0.00  0.00      C1   C
ATOM    215  N   TRP 6  31       9.788 -16.482  10.441  0.00  0.00      C1   N
ATOM    216  CA  TRP 6  31      10.026 -17.942  10.317  0.00  0.00      C1   C
ATOM    217  C   TRP 6  31      10.470 -18.269   8.924  0.00  0.00      C1   C
ATOM    218  O   TRP 6  31       9.760 -18.227   7.976  0.00  0.00      C1   O
ATOM    219  CB  TRP 6  31       8.799 -18.701  10.714  0.00  0.00      C1   C
ATOM    220  CG  TRP 6  31       8.938 -20.181  10.778  0.00  0.00      C1   C
ATOM    221  CD1 TRP 6  31      10.111 -20.821  11.019  0.00  0.00      C1   C
ATOM    222  CD2 TRP 6  31       7.899 -21.121  10.697  0.00  0.00      C1   C
ATOM    223  NE1 TRP 6  31       9.837 -22.139  10.953  0.00  0.00      C1   N
ATOM    224  CE2 TRP 6  31       8.525 -22.400  10.699  0.00  0.00      C1   C
ATOM    225  CE3 TRP 6  31       6.503 -21.109  10.458  0.00  0.00      C1   C
ATOM    226  CZ2 TRP 6  31       7.880 -23.596  10.495  0.00  0.00      C1   C
ATOM    227  CZ3 TRP 6  31       5.805 -22.319  10.295  0.00  0.00      C1   C
ATOM    228  CH2 TRP 6  31       6.486 -23.556  10.183  0.00  0.00      C1   C
ATOM    229  N   LEU 6  32      11.830 -18.488   8.822  0.00  0.00      C1   N
ATOM    230  CA  LEU 6  32      12.640 -18.747   7.580  0.00  0.00      C1   C
ATOM    231  C   LEU 6  32      13.556 -19.957   7.777  0.00  0.00      C1   C
ATOM    232  O   LEU 6  32      14.460 -20.004   8.608  0.00  0.00      C1   O
ATOM    233  CB  LEU 6  32      13.543 -17.603   7.177  0.00  0.00      C1   C
ATOM    234  CG  LEU 6  32      12.668 -16.583   6.431  0.00  0.00      C1   C
ATOM    235  CD1 LEU 6  32      13.538 -15.326   6.160  0.00  0.00      C1   C
ATOM    236  CD2 LEU 6  32      12.150 -17.024   5.029  0.00  0.00      C1   C
ATOM    237  N   ASP 6  33      13.282 -20.959   6.889  0.00  0.00      C1   N
ATOM    238  CA  ASP 6  33      13.672 -22.357   7.161  0.00  0.00      C1   C
ATOM    239  C   ASP 6  33      13.194 -22.733   8.589  0.00  0.00      C1   C
ATOM    240  O   ASP 6  33      12.103 -22.369   8.954  0.00  0.00      C1   O
ATOM    241  CB  ASP 6  33      15.149 -22.787   6.905  0.00  0.00      C1   C
ATOM    242  CG  ASP 6  33      15.574 -22.414   5.423  0.00  0.00      C1   C
ATOM    243  OD1 ASP 6  33      16.108 -21.315   5.227  0.00  0.00      C1   O
ATOM    244  OD2 ASP 6  33      15.349 -23.218   4.480  0.00  0.00      C1   O
ATOM    245  N   ASP 6  34      14.015 -23.464   9.382  0.00  0.00      C1   N
ATOM    246  CA  ASP 6  34      13.654 -23.722  10.762  0.00  0.00      C1   C
ATOM    247  C   ASP 6  34      14.064 -22.655  11.797  0.00  0.00      C1   C
ATOM    248  O   ASP 6  34      14.176 -23.027  13.016  0.00  0.00      C1   O
ATOM    249  CB  ASP 6  34      14.182 -25.124  11.115  0.00  0.00      C1   C
ATOM    250  CG  ASP 6  34      15.733 -25.352  10.993  0.00  0.00      C1   C
ATOM    251  OD1 ASP 6  34      16.535 -24.389  10.780  0.00  0.00      C1   O
ATOM    252  OD2 ASP 6  34      16.063 -26.588  11.297  0.00  0.00      C1   O
ATOM    253  N   VAL 6  35      14.223 -21.381  11.425  0.00  0.00      C1   N
ATOM    254  CA  VAL 6  35      14.799 -20.291  12.276  0.00  0.00      C1   C
ATOM    255  C   VAL 6  35      13.771 -19.148  12.295  0.00  0.00      C1   C
ATOM    256  O   VAL 6  35      13.287 -18.565  11.273  0.00  0.00      C1   O
ATOM    257  CB  VAL 6  35      16.191 -19.885  11.789  0.00  0.00      C1   C
ATOM    258  CG1 VAL 6  35      16.945 -19.208  12.952  0.00  0.00      C1   C
ATOM    259  CG2 VAL 6  35      17.153 -21.018  11.350  0.00  0.00      C1   C
ATOM    260  N   VAL 6  36      13.504 -18.734  13.573  0.00  0.00      C1   N
ATOM    261  CA  VAL 6  36      12.493 -17.755  13.894  0.00  0.00      C1   C
ATOM    262  C   VAL 6  36      13.172 -16.529  14.516  0.00  0.00      C1   C
ATOM    263  O   VAL 6  36      13.724 -16.558  15.595  0.00  0.00      C1   O
ATOM    264  CB  VAL 6  36      11.346 -18.354  14.769  0.00  0.00      C1   C
ATOM    265  CG1 VAL 6  36      10.380 -17.130  14.998  0.00  0.00      C1   C
ATOM    266  CG2 VAL 6  36      10.610 -19.463  14.079  0.00  0.00      C1   C
ATOM    267  N   TYR 6  37      13.184 -15.467  13.751  0.00  0.00      C1   N
ATOM    268  CA  TYR 6  37      13.747 -14.170  14.114  0.00  0.00      C1   C
ATOM    269  C   TYR 6  37      12.701 -13.139  14.731  0.00  0.00      C1   C
ATOM    270  O   TYR 6  37      11.665 -12.984  14.153  0.00  0.00      C1   O
ATOM    271  CB  TYR 6  37      14.620 -13.473  12.921  0.00  0.00      C1   C
ATOM    272  CG  TYR 6  37      15.503 -14.491  12.223  0.00  0.00      C1   C
ATOM    273  CD1 TYR 6  37      16.797 -14.657  12.720  0.00  0.00      C1   C
ATOM    274  CD2 TYR 6  37      15.091 -15.180  10.993  0.00  0.00      C1   C
ATOM    275  CE1 TYR 6  37      17.689 -15.504  11.978  0.00  0.00      C1   C
ATOM    276  CE2 TYR 6  37      16.010 -16.016  10.351  0.00  0.00      C1   C
ATOM    277  CZ  TYR 6  37      17.255 -16.221  10.859  0.00  0.00      C1   C
ATOM    278  OH  TYR 6  37      18.190 -16.993  10.182  0.00  0.00      C1   O
ATOM    279  N   CYS 6  38      12.931 -12.441  15.849  0.00  0.00      C1   N
ATOM    280  CA  CYS 6  38      12.020 -11.327  16.355  0.00  0.00      C1   C
ATOM    281  C   CYS 6  38      12.680 -10.405  17.392  0.00  0.00      C1   C
ATOM    282  O   CYS 6  38      13.792 -10.708  17.812  0.00  0.00      C1   O
ATOM    283  CB  CYS 6  38      10.918 -12.105  17.024  0.00  0.00      C1   C
ATOM    284  SG  CYS 6  38      11.423 -12.905  18.556  0.00  0.00      C1   S
ATOM    285  N   PRO 6  39      12.067  -9.227  17.777  0.00  0.00      C1   N
ATOM    286  CA  PRO 6  39      12.837  -8.256  18.594  0.00  0.00      C1   C
ATOM    287  C   PRO 6  39      13.240  -8.653  20.055  0.00  0.00      C1   C
ATOM    288  O   PRO 6  39      12.606  -9.535  20.660  0.00  0.00      C1   O
ATOM    289  CB  PRO 6  39      12.081  -6.990  18.535  0.00  0.00      C1   C
ATOM    290  CG  PRO 6  39      11.342  -7.072  17.130  0.00  0.00      C1   C
ATOM    291  CD  PRO 6  39      10.903  -8.503  17.226  0.00  0.00      C1   C
ATOM    292  N   ARG 6  40      14.458  -8.244  20.533  0.00  0.00      C1   N
ATOM    293  CA  ARG 6  40      14.927  -8.751  21.855  0.00  0.00      C1   C
ATOM    294  C   ARG 6  40      14.431  -7.877  23.013  0.00  0.00      C1   C
ATOM    295  O   ARG 6  40      14.381  -8.517  24.072  0.00  0.00      C1   O
ATOM    296  CB  ARG 6  40      16.468  -9.015  21.939  0.00  0.00      C1   C
ATOM    297  CG  ARG 6  40      17.254  -7.691  21.971  0.00  0.00      C1   C
ATOM    298  CD  ARG 6  40      18.743  -7.990  22.023  0.00  0.00      C1   C
ATOM    299  NE  ARG 6  40      19.495  -6.726  22.048  0.00  0.00      C1   N
ATOM    300  CZ  ARG 6  40      20.615  -6.443  22.723  0.00  0.00      C1   C
ATOM    301  NH1 ARG 6  40      21.347  -7.289  23.302  0.00  0.00      C1   N
ATOM    302  NH2 ARG 6  40      20.896  -5.180  22.901  0.00  0.00      C1   N
ATOM    303  N   HIS 6  41      14.043  -6.611  22.850  0.00  0.00      C1   N
ATOM    304  CA  HIS 6  41      13.679  -5.775  23.960  0.00  0.00      C1   C
ATOM    305  C   HIS 6  41      12.906  -6.412  25.192  0.00  0.00      C1   C
ATOM    306  O   HIS 6  41      13.298  -6.027  26.244  0.00  0.00      C1   O
ATOM    307  CB  HIS 6  41      12.957  -4.492  23.437  0.00  0.00      C1   C
ATOM    308  CG  HIS 6  41      11.768  -4.709  22.539  0.00  0.00      C1   C
ATOM    309  ND1 HIS 6  41      10.782  -5.644  22.767  0.00  0.00      C1   N
ATOM    310  CD2 HIS 6  41      11.546  -4.076  21.326  0.00  0.00      C1   C
ATOM    311  CE1 HIS 6  41       9.902  -5.474  21.727  0.00  0.00      C1   C
ATOM    312  NE2 HIS 6  41      10.366  -4.551  20.863  0.00  0.00      C1   N
ATOM    313  N   VAL 6  42      11.880  -7.282  24.987  0.00  0.00      C1   N
ATOM    314  CA  VAL 6  42      11.212  -8.106  25.905  0.00  0.00      C1   C
ATOM    315  C   VAL 6  42      12.083  -8.634  27.014  0.00  0.00      C1   C
ATOM    316  O   VAL 6  42      11.594  -8.556  28.166  0.00  0.00      C1   O
ATOM    317  CB  VAL 6  42      10.344  -9.226  25.236  0.00  0.00      C1   C
ATOM    318  CG1 VAL 6  42       9.114  -8.713  24.367  0.00  0.00      C1   C
ATOM    319  CG2 VAL 6  42      11.120 -10.146  24.286  0.00  0.00      C1   C
ATOM    320  N   ILE 6  43      13.287  -9.161  26.776  0.00  0.00      C1   N
ATOM    321  CA  ILE 6  43      14.219  -9.637  27.852  0.00  0.00      C1   C
ATOM    322  C   ILE 6  43      14.456  -8.571  28.977  0.00  0.00      C1   C
ATOM    323  O   ILE 6  43      14.330  -8.896  30.153  0.00  0.00      C1   O
ATOM    324  CB  ILE 6  43      15.544 -10.123  27.159  0.00  0.00      C1   C
ATOM    325  CG1 ILE 6  43      15.355 -11.406  26.328  0.00  0.00      C1   C
ATOM    326  CG2 ILE 6  43      16.599 -10.426  28.222  0.00  0.00      C1   C
ATOM    327  CD1 ILE 6  43      14.887 -12.651  27.061  0.00  0.00      C1   C
[truncated: 4,276,916 more chars]
