# Supplementary material for: Candidate Binding Sites for Allosteric Inhibition of the SARS-CoV-2 Main Protease from the Analysis of Large-Scale Molecular Dynamics Simulations
Source: J Phys Chem Lett. 2020 Dec 11;12(1):65–72. doi: 10.1021/acs.jpclett.0c03182 (PMC7755075; doi:10.1021/acs.jpclett.0c03182)
Supplement: Supplementary file 2 — jz0c03182_si_002.zip [file jz0c03182_si_002.zip › core_sets/m1_cset-6.pdb]

ATOM      1  N   SER 6   1      -0.199   4.678 -19.701  0.00  0.00      C1   N
ATOM      2  CA  SER 6   1       1.201   4.841 -19.453  0.00  0.00      C1   C
ATOM      3  C   SER 6   1       1.385   5.587 -18.159  0.00  0.00      C1   C
ATOM      4  O   SER 6   1       0.617   6.477 -17.957  0.00  0.00      C1   O
ATOM      5  CB  SER 6   1       1.968   5.491 -20.650  0.00  0.00      C1   C
ATOM      6  OG  SER 6   1       1.054   6.433 -21.227  0.00  0.00      C1   O
ATOM      7  N   GLY 6   2       2.360   5.179 -17.264  0.00  0.00      C1   N
ATOM      8  CA  GLY 6   2       2.630   6.014 -16.059  0.00  0.00      C1   C
ATOM      9  C   GLY 6   2       3.359   5.152 -14.988  0.00  0.00      C1   C
ATOM     10  O   GLY 6   2       4.151   4.263 -15.250  0.00  0.00      C1   O
ATOM     11  N   PHE 6   3       3.051   5.509 -13.758  0.00  0.00      C1   N
ATOM     12  CA  PHE 6   3       3.660   4.952 -12.487  0.00  0.00      C1   C
ATOM     13  C   PHE 6   3       2.804   5.351 -11.335  0.00  0.00      C1   C
ATOM     14  O   PHE 6   3       2.393   6.528 -11.262  0.00  0.00      C1   O
ATOM     15  CB  PHE 6   3       5.061   5.467 -12.400  0.00  0.00      C1   C
ATOM     16  CG  PHE 6   3       5.633   5.110 -11.029  0.00  0.00      C1   C
ATOM     17  CD1 PHE 6   3       5.426   5.918  -9.904  0.00  0.00      C1   C
ATOM     18  CD2 PHE 6   3       6.162   3.890 -10.905  0.00  0.00      C1   C
ATOM     19  CE1 PHE 6   3       5.787   5.452  -8.634  0.00  0.00      C1   C
ATOM     20  CE2 PHE 6   3       6.573   3.424  -9.632  0.00  0.00      C1   C
ATOM     21  CZ  PHE 6   3       6.410   4.210  -8.515  0.00  0.00      C1   C
ATOM     22  N   ARG 6   4       2.506   4.418 -10.477  0.00  0.00      C1   N
ATOM     23  CA  ARG 6   4       1.916   4.662  -9.191  0.00  0.00      C1   C
ATOM     24  C   ARG 6   4       2.772   4.154  -8.056  0.00  0.00      C1   C
ATOM     25  O   ARG 6   4       3.141   2.982  -8.025  0.00  0.00      C1   O
ATOM     26  CB  ARG 6   4       0.519   4.051  -9.207  0.00  0.00      C1   C
ATOM     27  CG  ARG 6   4      -0.134   4.053  -7.827  0.00  0.00      C1   C
ATOM     28  CD  ARG 6   4      -1.604   3.636  -7.921  0.00  0.00      C1   C
ATOM     29  NE  ARG 6   4      -2.449   3.923  -6.701  0.00  0.00      C1   N
ATOM     30  CZ  ARG 6   4      -3.492   4.624  -6.555  0.00  0.00      C1   C
ATOM     31  NH1 ARG 6   4      -4.376   4.960  -7.468  0.00  0.00      C1   N
ATOM     32  NH2 ARG 6   4      -3.841   5.013  -5.355  0.00  0.00      C1   N
ATOM     33  N   LYS 6   5       3.062   4.925  -6.948  0.00  0.00      C1   N
ATOM     34  CA  LYS 6   5       3.621   4.490  -5.722  0.00  0.00      C1   C
ATOM     35  C   LYS 6   5       2.735   3.360  -5.056  0.00  0.00      C1   C
ATOM     36  O   LYS 6   5       1.570   3.666  -4.776  0.00  0.00      C1   O
ATOM     37  CB  LYS 6   5       3.724   5.768  -4.744  0.00  0.00      C1   C
ATOM     38  CG  LYS 6   5       4.138   5.467  -3.339  0.00  0.00      C1   C
ATOM     39  CD  LYS 6   5       4.419   6.679  -2.507  0.00  0.00      C1   C
ATOM     40  CE  LYS 6   5       3.277   7.516  -2.062  0.00  0.00      C1   C
ATOM     41  NZ  LYS 6   5       3.716   8.755  -1.383  0.00  0.00      C1   N
ATOM     42  N   MET 6   6       3.250   2.200  -4.699  0.00  0.00      C1   N
ATOM     43  CA  MET 6   6       2.557   1.160  -4.016  0.00  0.00      C1   C
ATOM     44  C   MET 6   6       3.541   0.076  -3.512  0.00  0.00      C1   C
ATOM     45  O   MET 6   6       4.667  -0.122  -4.008  0.00  0.00      C1   O
ATOM     46  CB  MET 6   6       1.408   0.539  -4.893  0.00  0.00      C1   C
ATOM     47  CG  MET 6   6       1.877  -0.059  -6.208  0.00  0.00      C1   C
ATOM     48  SD  MET 6   6       0.688  -0.955  -7.204  0.00  0.00      C1   S
ATOM     49  CE  MET 6   6       1.734  -1.535  -8.530  0.00  0.00      C1   C
ATOM     50  N   ALA 6   7       3.050  -0.656  -2.505  0.00  0.00      C1   N
ATOM     51  CA  ALA 6   7       3.642  -1.867  -1.960  0.00  0.00      C1   C
ATOM     52  C   ALA 6   7       3.818  -3.029  -3.025  0.00  0.00      C1   C
ATOM     53  O   ALA 6   7       3.078  -3.177  -3.941  0.00  0.00      C1   O
ATOM     54  CB  ALA 6   7       2.844  -2.444  -0.773  0.00  0.00      C1   C
ATOM     55  N   PHE 6   8       4.626  -4.059  -2.632  0.00  0.00      C1   N
ATOM     56  CA  PHE 6   8       4.746  -5.445  -3.194  0.00  0.00      C1   C
ATOM     57  C   PHE 6   8       3.679  -6.429  -2.667  0.00  0.00      C1   C
ATOM     58  O   PHE 6   8       3.194  -6.158  -1.564  0.00  0.00      C1   O
ATOM     59  CB  PHE 6   8       6.137  -6.027  -3.071  0.00  0.00      C1   C
ATOM     60  CG  PHE 6   8       7.126  -5.465  -4.124  0.00  0.00      C1   C
ATOM     61  CD1 PHE 6   8       8.345  -4.830  -3.794  0.00  0.00      C1   C
ATOM     62  CD2 PHE 6   8       6.685  -5.553  -5.505  0.00  0.00      C1   C
ATOM     63  CE1 PHE 6   8       9.112  -4.409  -4.877  0.00  0.00      C1   C
ATOM     64  CE2 PHE 6   8       7.536  -5.202  -6.537  0.00  0.00      C1   C
ATOM     65  CZ  PHE 6   8       8.812  -4.643  -6.242  0.00  0.00      C1   C
ATOM     66  N   PRO 6   9       3.293  -7.474  -3.422  0.00  0.00      C1   N
ATOM     67  CA  PRO 6   9       2.390  -8.483  -2.934  0.00  0.00      C1   C
ATOM     68  C   PRO 6   9       2.795  -9.057  -1.565  0.00  0.00      C1   C
ATOM     69  O   PRO 6   9       3.917  -9.502  -1.403  0.00  0.00      C1   O
ATOM     70  CB  PRO 6   9       2.163  -9.493  -4.075  0.00  0.00      C1   C
ATOM     71  CG  PRO 6   9       2.726  -8.818  -5.349  0.00  0.00      C1   C
ATOM     72  CD  PRO 6   9       3.652  -7.741  -4.785  0.00  0.00      C1   C
ATOM     73  N   SER 6  10       1.884  -9.273  -0.675  0.00  0.00      C1   N
ATOM     74  CA  SER 6  10       2.308  -9.658   0.729  0.00  0.00      C1   C
ATOM     75  C   SER 6  10       2.304 -11.201   1.064  0.00  0.00      C1   C
ATOM     76  O   SER 6  10       2.953 -11.596   2.028  0.00  0.00      C1   O
ATOM     77  CB  SER 6  10       1.576  -8.985   1.832  0.00  0.00      C1   C
ATOM     78  OG  SER 6  10       0.168  -8.969   1.673  0.00  0.00      C1   O
ATOM     79  N   GLY 6  11       1.824 -12.095   0.201  0.00  0.00      C1   N
ATOM     80  CA  GLY 6  11       1.721 -13.489   0.490  0.00  0.00      C1   C
ATOM     81  C   GLY 6  11       2.960 -14.293   0.700  0.00  0.00      C1   C
ATOM     82  O   GLY 6  11       2.983 -15.116   1.605  0.00  0.00      C1   O
ATOM     83  N   LYS 6  12       4.011 -14.070  -0.039  0.00  0.00      C1   N
ATOM     84  CA  LYS 6  12       5.321 -14.587   0.265  0.00  0.00      C1   C
ATOM     85  C   LYS 6  12       5.976 -14.173   1.608  0.00  0.00      C1   C
ATOM     86  O   LYS 6  12       6.990 -14.773   2.023  0.00  0.00      C1   O
ATOM     87  CB  LYS 6  12       6.245 -14.241  -0.906  0.00  0.00      C1   C
ATOM     88  CG  LYS 6  12       6.033 -15.108  -2.197  0.00  0.00      C1   C
ATOM     89  CD  LYS 6  12       7.073 -14.695  -3.281  0.00  0.00      C1   C
ATOM     90  CE  LYS 6  12       6.996 -15.581  -4.525  0.00  0.00      C1   C
ATOM     91  NZ  LYS 6  12       7.208 -16.977  -4.224  0.00  0.00      C1   N
ATOM     92  N   VAL 6  13       5.315 -13.216   2.236  0.00  0.00      C1   N
ATOM     93  CA  VAL 6  13       5.705 -12.661   3.541  0.00  0.00      C1   C
ATOM     94  C   VAL 6  13       4.716 -13.068   4.617  0.00  0.00      C1   C
ATOM     95  O   VAL 6  13       5.009 -13.270   5.789  0.00  0.00      C1   O
ATOM     96  CB  VAL 6  13       5.914 -11.156   3.365  0.00  0.00      C1   C
ATOM     97  CG1 VAL 6  13       6.390 -10.478   4.644  0.00  0.00      C1   C
ATOM     98  CG2 VAL 6  13       6.993 -10.789   2.280  0.00  0.00      C1   C
ATOM     99  N   GLU 6  14       3.421 -13.100   4.279  0.00  0.00      C1   N
ATOM    100  CA  GLU 6  14       2.413 -13.629   5.196  0.00  0.00      C1   C
ATOM    101  C   GLU 6  14       2.524 -15.065   5.645  0.00  0.00      C1   C
ATOM    102  O   GLU 6  14       2.214 -15.275   6.776  0.00  0.00      C1   O
ATOM    103  CB  GLU 6  14       1.055 -13.344   4.566  0.00  0.00      C1   C
ATOM    104  CG  GLU 6  14       0.592 -11.831   4.440  0.00  0.00      C1   C
ATOM    105  CD  GLU 6  14      -0.751 -11.781   3.725  0.00  0.00      C1   C
ATOM    106  OE1 GLU 6  14      -0.919 -11.182   2.630  0.00  0.00      C1   O
ATOM    107  OE2 GLU 6  14      -1.691 -12.329   4.315  0.00  0.00      C1   O
ATOM    108  N   GLY 6  15       2.865 -15.994   4.714  0.00  0.00      C1   N
ATOM    109  CA  GLY 6  15       3.362 -17.349   5.065  0.00  0.00      C1   C
ATOM    110  C   GLY 6  15       4.415 -17.282   6.206  0.00  0.00      C1   C
ATOM    111  O   GLY 6  15       4.308 -18.185   7.023  0.00  0.00      C1   O
ATOM    112  N   CYS 6  16       5.223 -16.281   6.500  0.00  0.00      C1   N
ATOM    113  CA  CYS 6  16       6.346 -16.261   7.419  0.00  0.00      C1   C
ATOM    114  C   CYS 6  16       5.970 -15.551   8.798  0.00  0.00      C1   C
ATOM    115  O   CYS 6  16       6.907 -15.429   9.598  0.00  0.00      C1   O
ATOM    116  CB  CYS 6  16       7.558 -15.705   6.691  0.00  0.00      C1   C
ATOM    117  SG  CYS 6  16       7.866 -16.715   5.219  0.00  0.00      C1   S
ATOM    118  N   MET 6  17       4.736 -15.023   9.125  0.00  0.00      C1   N
ATOM    119  CA  MET 6  17       4.484 -14.404  10.423  0.00  0.00      C1   C
ATOM    120  C   MET 6  17       4.009 -15.418  11.585  0.00  0.00      C1   C
ATOM    121  O   MET 6  17       3.045 -16.169  11.367  0.00  0.00      C1   O
ATOM    122  CB  MET 6  17       3.741 -13.074  10.221  0.00  0.00      C1   C
ATOM    123  CG  MET 6  17       4.478 -12.035   9.388  0.00  0.00      C1   C
ATOM    124  SD  MET 6  17       6.218 -11.685   9.789  0.00  0.00      C1   S
ATOM    125  CE  MET 6  17       6.132 -11.280  11.520  0.00  0.00      C1   C
ATOM    126  N   VAL 6  18       4.597 -15.429  12.807  0.00  0.00      C1   N
ATOM    127  CA  VAL 6  18       4.117 -16.216  14.014  0.00  0.00      C1   C
ATOM    128  C   VAL 6  18       4.103 -15.378  15.293  0.00  0.00      C1   C
ATOM    129  O   VAL 6  18       4.636 -14.271  15.504  0.00  0.00      C1   O
ATOM    130  CB  VAL 6  18       4.911 -17.521  14.110  0.00  0.00      C1   C
ATOM    131  CG1 VAL 6  18       4.628 -18.442  12.910  0.00  0.00      C1   C
ATOM    132  CG2 VAL 6  18       6.411 -17.390  14.310  0.00  0.00      C1   C
ATOM    133  N   GLN 6  19       3.493 -15.975  16.245  0.00  0.00      C1   N
ATOM    134  CA  GLN 6  19       3.516 -15.528  17.674  0.00  0.00      C1   C
ATOM    135  C   GLN 6  19       4.787 -16.000  18.312  0.00  0.00      C1   C
ATOM    136  O   GLN 6  19       4.960 -17.220  18.483  0.00  0.00      C1   O
ATOM    137  CB  GLN 6  19       2.209 -15.774  18.438  0.00  0.00      C1   C
ATOM    138  CG  GLN 6  19       2.001 -14.943  19.718  0.00  0.00      C1   C
ATOM    139  CD  GLN 6  19       0.590 -15.130  20.343  0.00  0.00      C1   C
ATOM    140  NE2 GLN 6  19      -0.491 -14.423  19.950  0.00  0.00      C1   N
ATOM    141  OE1 GLN 6  19       0.484 -16.035  21.155  0.00  0.00      C1   O
ATOM    142  N   VAL 6  20       5.552 -15.097  18.947  0.00  0.00      C1   N
ATOM    143  CA  VAL 6  20       6.628 -15.481  19.829  0.00  0.00      C1   C
ATOM    144  C   VAL 6  20       6.251 -14.963  21.212  0.00  0.00      C1   C
ATOM    145  O   VAL 6  20       6.212 -13.776  21.481  0.00  0.00      C1   O
ATOM    146  CB  VAL 6  20       7.998 -14.961  19.357  0.00  0.00      C1   C
ATOM    147  CG1 VAL 6  20       9.208 -15.564  20.213  0.00  0.00      C1   C
ATOM    148  CG2 VAL 6  20       8.251 -15.557  17.971  0.00  0.00      C1   C
ATOM    149  N   THR 6  21       6.044 -15.960  22.075  0.00  0.00      C1   N
ATOM    150  CA  THR 6  21       5.933 -15.622  23.486  0.00  0.00      C1   C
ATOM    151  C   THR 6  21       7.147 -16.151  24.304  0.00  0.00      C1   C
ATOM    152  O   THR 6  21       7.653 -17.206  23.985  0.00  0.00      C1   O
ATOM    153  CB  THR 6  21       4.639 -16.144  24.006  0.00  0.00      C1   C
ATOM    154  OG1 THR 6  21       3.568 -15.424  23.412  0.00  0.00      C1   O
ATOM    155  CG2 THR 6  21       4.411 -15.976  25.471  0.00  0.00      C1   C
ATOM    156  N   CYS 6  22       7.608 -15.236  25.170  0.00  0.00      C1   N
ATOM    157  CA  CYS 6  22       8.304 -15.692  26.291  0.00  0.00      C1   C
ATOM    158  C   CYS 6  22       7.718 -15.029  27.506  0.00  0.00      C1   C
ATOM    159  O   CYS 6  22       7.746 -13.775  27.610  0.00  0.00      C1   O
ATOM    160  CB  CYS 6  22       9.807 -15.348  26.152  0.00  0.00      C1   C
ATOM    161  SG  CYS 6  22      10.677 -16.415  27.363  0.00  0.00      C1   S
ATOM    162  N   GLY 6  23       7.016 -15.743  28.418  0.00  0.00      C1   N
ATOM    163  CA  GLY 6  23       6.439 -15.211  29.631  0.00  0.00      C1   C
ATOM    164  C   GLY 6  23       5.257 -14.273  29.318  0.00  0.00      C1   C
ATOM    165  O   GLY 6  23       4.424 -14.567  28.462  0.00  0.00      C1   O
ATOM    166  N   THR 6  24       5.144 -13.097  29.966  0.00  0.00      C1   N
ATOM    167  CA  THR 6  24       4.304 -11.923  29.654  0.00  0.00      C1   C
ATOM    168  C   THR 6  24       4.585 -11.057  28.383  0.00  0.00      C1   C
ATOM    169  O   THR 6  24       3.964 -10.078  28.080  0.00  0.00      C1   O
ATOM    170  CB  THR 6  24       3.987 -11.110  30.990  0.00  0.00      C1   C
ATOM    171  OG1 THR 6  24       5.113 -10.651  31.672  0.00  0.00      C1   O
ATOM    172  CG2 THR 6  24       3.130 -11.861  31.988  0.00  0.00      C1   C
ATOM    173  N   THR 6  25       5.619 -11.462  27.608  0.00  0.00      C1   N
ATOM    174  CA  THR 6  25       6.028 -10.670  26.449  0.00  0.00      C1   C
ATOM    175  C   THR 6  25       5.788 -11.491  25.085  0.00  0.00      C1   C
ATOM    176  O   THR 6  25       6.256 -12.640  24.960  0.00  0.00      C1   O
ATOM    177  CB  THR 6  25       7.528 -10.213  26.630  0.00  0.00      C1   C
ATOM    178  OG1 THR 6  25       7.866  -9.893  27.936  0.00  0.00      C1   O
ATOM    179  CG2 THR 6  25       7.786  -8.925  25.746  0.00  0.00      C1   C
ATOM    180  N   THR 6  26       4.980 -10.868  24.200  0.00  0.00      C1   N
ATOM    181  CA  THR 6  26       4.391 -11.569  23.046  0.00  0.00      C1   C
ATOM    182  C   THR 6  26       4.592 -10.594  21.909  0.00  0.00      C1   C
ATOM    183  O   THR 6  26       3.832  -9.598  21.896  0.00  0.00      C1   O
ATOM    184  CB  THR 6  26       2.943 -11.910  23.311  0.00  0.00      C1   C
ATOM    185  OG1 THR 6  26       2.938 -12.911  24.275  0.00  0.00      C1   O
ATOM    186  CG2 THR 6  26       2.344 -12.538  22.054  0.00  0.00      C1   C
ATOM    187  N   LEU 6  27       5.609 -10.877  21.041  0.00  0.00      C1   N
ATOM    188  CA  LEU 6  27       5.903 -10.197  19.871  0.00  0.00      C1   C
ATOM    189  C   LEU 6  27       5.468 -10.969  18.601  0.00  0.00      C1   C
ATOM    190  O   LEU 6  27       5.057 -12.163  18.634  0.00  0.00      C1   O
ATOM    191  CB  LEU 6  27       7.425  -9.968  19.833  0.00  0.00      C1   C
ATOM    192  CG  LEU 6  27       7.818  -9.079  21.050  0.00  0.00      C1   C
ATOM    193  CD1 LEU 6  27       9.080  -8.329  20.698  0.00  0.00      C1   C
ATOM    194  CD2 LEU 6  27       6.912  -7.974  21.457  0.00  0.00      C1   C
ATOM    195  N   ASN 6  28       5.695 -10.368  17.444  0.00  0.00      C1   N
ATOM    196  CA  ASN 6  28       5.677 -11.179  16.212  0.00  0.00      C1   C
ATOM    197  C   ASN 6  28       7.051 -11.860  15.968  0.00  0.00      C1   C
ATOM    198  O   ASN 6  28       8.151 -11.350  16.247  0.00  0.00      C1   O
ATOM    199  CB  ASN 6  28       5.238 -10.387  14.955  0.00  0.00      C1   C
ATOM    200  CG  ASN 6  28       4.052  -9.489  14.986  0.00  0.00      C1   C
ATOM    201  OD1 ASN 6  28       2.855  -9.818  14.835  0.00  0.00      C1   O
ATOM    202  ND2 ASN 6  28       4.225  -8.216  15.160  0.00  0.00      C1   N
ATOM    203  N   GLY 6  29       7.064 -13.089  15.477  0.00  0.00      C1   N
ATOM    204  CA  GLY 6  29       8.131 -13.813  14.925  0.00  0.00      C1   C
ATOM    205  C   GLY 6  29       8.137 -14.002  13.320  0.00  0.00      C1   C
ATOM    206  O   GLY 6  29       7.120 -14.225  12.712  0.00  0.00      C1   O
ATOM    207  N   LEU 6  30       9.310 -14.044  12.678  0.00  0.00      C1   N
ATOM    208  CA  LEU 6  30       9.434 -14.420  11.314  0.00  0.00      C1   C
ATOM    209  C   LEU 6  30       9.943 -15.902  11.190  0.00  0.00      C1   C
ATOM    210  O   LEU 6  30      11.105 -16.172  11.459  0.00  0.00      C1   O
ATOM    211  CB  LEU 6  30      10.253 -13.403  10.512  0.00  0.00      C1   C
ATOM    212  CG  LEU 6  30      10.404 -13.613   9.029  0.00  0.00      C1   C
ATOM    213  CD1 LEU 6  30       9.328 -13.070   8.139  0.00  0.00      C1   C
ATOM    214  CD2 LEU 6  30      11.727 -13.097   8.524  0.00  0.00      C1   C
ATOM    215  N   TRP 6  31       9.029 -16.868  10.837  0.00  0.00      C1   N
ATOM    216  CA  TRP 6  31       9.335 -18.288  10.703  0.00  0.00      C1   C
ATOM    217  C   TRP 6  31       9.923 -18.648   9.193  0.00  0.00      C1   C
ATOM    218  O   TRP 6  31       9.096 -18.582   8.236  0.00  0.00      C1   O
ATOM    219  CB  TRP 6  31       8.014 -18.985  11.116  0.00  0.00      C1   C
ATOM    220  CG  TRP 6  31       8.060 -20.522  11.114  0.00  0.00      C1   C
ATOM    221  CD1 TRP 6  31       9.196 -21.323  11.142  0.00  0.00      C1   C
ATOM    222  CD2 TRP 6  31       6.972 -21.495  11.019  0.00  0.00      C1   C
ATOM    223  NE1 TRP 6  31       8.837 -22.661  11.081  0.00  0.00      C1   N
ATOM    224  CE2 TRP 6  31       7.497 -22.818  11.016  0.00  0.00      C1   C
ATOM    225  CE3 TRP 6  31       5.561 -21.314  10.824  0.00  0.00      C1   C
ATOM    226  CZ2 TRP 6  31       6.683 -23.876  10.773  0.00  0.00      C1   C
ATOM    227  CZ3 TRP 6  31       4.795 -22.422  10.428  0.00  0.00      C1   C
ATOM    228  CH2 TRP 6  31       5.310 -23.755  10.488  0.00  0.00      C1   C
ATOM    229  N   LEU 6  32      11.230 -18.928   9.082  0.00  0.00      C1   N
ATOM    230  CA  LEU 6  32      11.934 -19.172   7.795  0.00  0.00      C1   C
ATOM    231  C   LEU 6  32      12.814 -20.421   7.906  0.00  0.00      C1   C
ATOM    232  O   LEU 6  32      13.887 -20.374   8.557  0.00  0.00      C1   O
ATOM    233  CB  LEU 6  32      12.822 -17.964   7.375  0.00  0.00      C1   C
ATOM    234  CG  LEU 6  32      12.091 -16.665   6.874  0.00  0.00      C1   C
ATOM    235  CD1 LEU 6  32      13.176 -15.676   6.477  0.00  0.00      C1   C
ATOM    236  CD2 LEU 6  32      11.205 -17.060   5.750  0.00  0.00      C1   C
ATOM    237  N   ASP 6  33      12.301 -21.436   7.148  0.00  0.00      C1   N
ATOM    238  CA  ASP 6  33      12.686 -22.888   7.344  0.00  0.00      C1   C
ATOM    239  C   ASP 6  33      12.383 -23.226   8.797  0.00  0.00      C1   C
ATOM    240  O   ASP 6  33      11.187 -23.197   9.165  0.00  0.00      C1   O
ATOM    241  CB  ASP 6  33      14.089 -23.168   6.833  0.00  0.00      C1   C
ATOM    242  CG  ASP 6  33      14.436 -22.523   5.450  0.00  0.00      C1   C
ATOM    243  OD1 ASP 6  33      13.940 -23.084   4.462  0.00  0.00      C1   O
ATOM    244  OD2 ASP 6  33      15.227 -21.597   5.328  0.00  0.00      C1   O
ATOM    245  N   ASP 6  34      13.363 -23.493   9.634  0.00  0.00      C1   N
ATOM    246  CA  ASP 6  34      13.266 -23.988  10.960  0.00  0.00      C1   C
ATOM    247  C   ASP 6  34      13.957 -22.999  11.990  0.00  0.00      C1   C
ATOM    248  O   ASP 6  34      14.349 -23.321  13.127  0.00  0.00      C1   O
ATOM    249  CB  ASP 6  34      13.730 -25.467  11.042  0.00  0.00      C1   C
ATOM    250  CG  ASP 6  34      15.180 -25.946  10.762  0.00  0.00      C1   C
ATOM    251  OD1 ASP 6  34      16.072 -25.146  10.341  0.00  0.00      C1   O
ATOM    252  OD2 ASP 6  34      15.508 -27.110  11.039  0.00  0.00      C1   O
ATOM    253  N   VAL 6  35      13.993 -21.731  11.617  0.00  0.00      C1   N
ATOM    254  CA  VAL 6  35      14.418 -20.632  12.477  0.00  0.00      C1   C
ATOM    255  C   VAL 6  35      13.366 -19.521  12.608  0.00  0.00      C1   C
ATOM    256  O   VAL 6  35      12.897 -19.065  11.579  0.00  0.00      C1   O
ATOM    257  CB  VAL 6  35      15.842 -20.051  12.128  0.00  0.00      C1   C
ATOM    258  CG1 VAL 6  35      16.195 -18.913  13.087  0.00  0.00      C1   C
ATOM    259  CG2 VAL 6  35      16.895 -21.120  12.029  0.00  0.00      C1   C
ATOM    260  N   VAL 6  36      12.899 -19.180  13.769  0.00  0.00      C1   N
ATOM    261  CA  VAL 6  36      12.122 -18.002  13.999  0.00  0.00      C1   C
ATOM    262  C   VAL 6  36      12.973 -16.813  14.350  0.00  0.00      C1   C
ATOM    263  O   VAL 6  36      13.820 -16.827  15.175  0.00  0.00      C1   O
ATOM    264  CB  VAL 6  36      10.993 -18.155  14.979  0.00  0.00      C1   C
ATOM    265  CG1 VAL 6  36      10.136 -16.947  14.835  0.00  0.00      C1   C
ATOM    266  CG2 VAL 6  36      10.170 -19.479  14.712  0.00  0.00      C1   C
ATOM    267  N   TYR 6  37      12.874 -15.772  13.574  0.00  0.00      C1   N
ATOM    268  CA  TYR 6  37      13.676 -14.527  13.743  0.00  0.00      C1   C
ATOM    269  C   TYR 6  37      12.719 -13.489  14.434  0.00  0.00      C1   C
ATOM    270  O   TYR 6  37      11.614 -13.158  13.956  0.00  0.00      C1   O
ATOM    271  CB  TYR 6  37      14.084 -14.005  12.383  0.00  0.00      C1   C
ATOM    272  CG  TYR 6  37      15.140 -14.829  11.590  0.00  0.00      C1   C
ATOM    273  CD1 TYR 6  37      16.474 -14.399  11.439  0.00  0.00      C1   C
ATOM    274  CD2 TYR 6  37      14.627 -16.054  11.061  0.00  0.00      C1   C
ATOM    275  CE1 TYR 6  37      17.244 -15.222  10.569  0.00  0.00      C1   C
ATOM    276  CE2 TYR 6  37      15.490 -16.886  10.306  0.00  0.00      C1   C
ATOM    277  CZ  TYR 6  37      16.827 -16.493  10.110  0.00  0.00      C1   C
ATOM    278  OH  TYR 6  37      17.746 -17.194   9.437  0.00  0.00      C1   O
ATOM    279  N   CYS 6  38      13.132 -12.901  15.542  0.00  0.00      C1   N
ATOM    280  CA  CYS 6  38      12.360 -11.800  16.133  0.00  0.00      C1   C
ATOM    281  C   CYS 6  38      13.208 -10.771  16.911  0.00  0.00      C1   C
ATOM    282  O   CYS 6  38      14.301 -11.040  17.414  0.00  0.00      C1   O
ATOM    283  CB  CYS 6  38      11.219 -12.491  16.975  0.00  0.00      C1   C
ATOM    284  SG  CYS 6  38      11.831 -12.963  18.683  0.00  0.00      C1   S
ATOM    285  N   PRO 6  39      12.627  -9.600  17.206  0.00  0.00      C1   N
ATOM    286  CA  PRO 6  39      13.253  -8.676  18.214  0.00  0.00      C1   C
ATOM    287  C   PRO 6  39      13.522  -9.336  19.595  0.00  0.00      C1   C
ATOM    288  O   PRO 6  39      12.627  -9.877  20.230  0.00  0.00      C1   O
ATOM    289  CB  PRO 6  39      12.241  -7.544  18.342  0.00  0.00      C1   C
ATOM    290  CG  PRO 6  39      11.388  -7.682  17.039  0.00  0.00      C1   C
ATOM    291  CD  PRO 6  39      11.222  -9.159  16.971  0.00  0.00      C1   C
ATOM    292  N   ARG 6  40      14.762  -9.263  19.950  0.00  0.00      C1   N
ATOM    293  CA  ARG 6  40      15.242  -9.736  21.235  0.00  0.00      C1   C
ATOM    294  C   ARG 6  40      14.571  -9.301  22.501  0.00  0.00      C1   C
ATOM    295  O   ARG 6  40      14.460 -10.013  23.464  0.00  0.00      C1   O
ATOM    296  CB  ARG 6  40      16.749  -9.738  21.322  0.00  0.00      C1   C
ATOM    297  CG  ARG 6  40      17.339  -8.347  21.583  0.00  0.00      C1   C
ATOM    298  CD  ARG 6  40      18.823  -8.431  21.573  0.00  0.00      C1   C
ATOM    299  NE  ARG 6  40      19.287  -7.053  21.720  0.00  0.00      C1   N
ATOM    300  CZ  ARG 6  40      20.502  -6.796  21.871  0.00  0.00      C1   C
ATOM    301  NH1 ARG 6  40      21.460  -7.696  21.951  0.00  0.00      C1   N
ATOM    302  NH2 ARG 6  40      20.928  -5.558  21.932  0.00  0.00      C1   N
ATOM    303  N   HIS 6  41      13.871  -8.085  22.548  0.00  0.00      C1   N
ATOM    304  CA  HIS 6  41      13.126  -7.579  23.665  0.00  0.00      C1   C
ATOM    305  C   HIS 6  41      11.818  -8.352  23.977  0.00  0.00      C1   C
ATOM    306  O   HIS 6  41      11.099  -8.019  24.868  0.00  0.00      C1   O
ATOM    307  CB  HIS 6  41      13.017  -6.082  23.725  0.00  0.00      C1   C
ATOM    308  CG  HIS 6  41      12.256  -5.471  22.575  0.00  0.00      C1   C
ATOM    309  ND1 HIS 6  41      11.016  -5.904  22.108  0.00  0.00      C1   N
ATOM    310  CD2 HIS 6  41      12.336  -4.193  22.141  0.00  0.00      C1   C
ATOM    311  CE1 HIS 6  41      10.423  -4.935  21.428  0.00  0.00      C1   C
ATOM    312  NE2 HIS 6  41      11.220  -3.895  21.383  0.00  0.00      C1   N
ATOM    313  N   VAL 6  42      11.591  -9.465  23.260  0.00  0.00      C1   N
ATOM    314  CA  VAL 6  42      10.704 -10.582  23.858  0.00  0.00      C1   C
ATOM    315  C   VAL 6  42      11.312 -11.206  25.145  0.00  0.00      C1   C
ATOM    316  O   VAL 6  42      10.530 -11.556  26.083  0.00  0.00      C1   O
ATOM    317  CB  VAL 6  42      10.248 -11.564  22.787  0.00  0.00      C1   C
ATOM    318  CG1 VAL 6  42      11.366 -12.581  22.384  0.00  0.00      C1   C
ATOM    319  CG2 VAL 6  42       9.023 -12.300  23.229  0.00  0.00      C1   C
ATOM    320  N   ILE 6  43      12.680 -11.336  25.258  0.00  0.00      C1   N
ATOM    321  CA  ILE 6  43      13.424 -11.918  26.393  0.00  0.00      C1   C
ATOM    322  C   ILE 6  43      13.395 -11.207  27.735  0.00  0.00      C1   C
ATOM    323  O   ILE 6  43      13.934 -11.703  28.704  0.00  0.00      C1   O
ATOM    324  CB  ILE 6  43      14.771 -12.646  26.007  0.00  0.00      C1   C
ATOM    325  CG1 ILE 6  43      15.975 -11.681  26.111  0.00  0.00      C1   C
ATOM    326  CG2 ILE 6  43      14.622 -13.403  24.686  0.00  0.00      C1   C
ATOM    327  CD1 ILE 6  43      17.286 -12.427  25.598  0.00  0.00      C1   C
ATOM    328  N   CYS 6  44      12.894  -9.981  27.774  0.00  0.00      C1   N
ATOM    329  CA  CYS 6  44      12.981  -9.008  28.877  0.00  0.00      C1   C
ATOM    330  C   CYS 6  44      11.624  -8.418  29.131  0.00  0.00      C1   C
ATOM    331  O   CYS 6  44      10.720  -8.588  28.290  0.00  0.00      C1   O
ATOM    332  CB  CYS 6  44      14.172  -8.127  28.492  0.00  0.00      C1   C
ATOM    333  SG  CYS 6  44      13.696  -7.030  27.120  0.00  0.00      C1   S
ATOM    334  N   THR 6  45      11.552  -7.684  30.201  0.00  0.00      C1   N
ATOM    335  CA  THR 6  45      10.307  -7.127  30.804  0.00  0.00      C1   C
ATOM    336  C   THR 6  45      10.437  -5.646  30.864  0.00  0.00      C1   C
ATOM    337  O   THR 6  45      11.018  -5.149  31.859  0.00  0.00      C1   O
ATOM    338  CB  THR 6  45      10.021  -7.711  32.167  0.00  0.00      C1   C
ATOM    339  OG1 THR 6  45       9.805  -9.108  32.091  0.00  0.00      C1   O
ATOM    340  CG2 THR 6  45       8.764  -7.136  32.898  0.00  0.00      C1   C
ATOM    341  N   SER 6  46       9.830  -4.880  29.947  0.00  0.00      C1   N
ATOM    342  CA  SER 6  46       9.934  -3.369  29.859  0.00  0.00      C1   C
ATOM    343  C   SER 6  46       9.683  -2.621  31.122  0.00  0.00      C1   C
ATOM    344  O   SER 6  46      10.457  -1.737  31.465  0.00  0.00      C1   O
ATOM    345  CB  SER 6  46       9.035  -2.923  28.714  0.00  0.00      C1   C
ATOM    346  OG  SER 6  46       9.540  -3.369  27.465  0.00  0.00      C1   O
ATOM    347  N   GLU 6  47       8.629  -3.030  31.898  0.00  0.00      C1   N
ATOM    348  CA  GLU 6  47       8.276  -2.244  33.121  0.00  0.00      C1   C
ATOM    349  C   GLU 6  47       9.346  -2.417  34.274  0.00  0.00      C1   C
ATOM    350  O   GLU 6  47       9.568  -1.491  35.000  0.00  0.00      C1   O
ATOM    351  CB  GLU 6  47       6.859  -2.489  33.679  0.00  0.00      C1   C
ATOM    352  CG  GLU 6  47       6.363  -1.142  34.171  0.00  0.00      C1   C
ATOM    353  CD  GLU 6  47       5.099  -1.218  35.036  0.00  0.00      C1   C
ATOM    354  OE1 GLU 6  47       4.180  -0.412  34.723  0.00  0.00      C1   O
ATOM    355  OE2 GLU 6  47       5.021  -2.093  35.938  0.00  0.00      C1   O
ATOM    356  N   ASP 6  48      10.031  -3.616  34.323  0.00  0.00      C1   N
ATOM    357  CA  ASP 6  48      10.994  -3.959  35.402  0.00  0.00      C1   C
ATOM    358  C   ASP 6  48      12.448  -3.806  34.954  0.00  0.00      C1   C
ATOM    359  O   ASP 6  48      13.224  -3.291  35.753  0.00  0.00      C1   O
ATOM    360  CB  ASP 6  48      10.666  -5.414  35.759  0.00  0.00      C1   C
ATOM    361  CG  ASP 6  48      11.477  -5.993  36.996  0.00  0.00      C1   C
ATOM    362  OD1 ASP 6  48      11.838  -7.179  36.829  0.00  0.00      C1   O
ATOM    363  OD2 ASP 6  48      12.005  -5.265  37.877  0.00  0.00      C1   O
ATOM    364  N   MET 6  49      12.825  -4.011  33.722  0.00  0.00      C1   N
ATOM    365  CA  MET 6  49      14.120  -4.117  33.265  0.00  0.00      C1   C
ATOM    366  C   MET 6  49      14.460  -2.903  32.340  0.00  0.00      C1   C
ATOM    367  O   MET 6  49      14.107  -2.878  31.134  0.00  0.00      C1   O
ATOM    368  CB  MET 6  49      14.332  -5.516  32.552  0.00  0.00      C1   C
ATOM    369  CG  MET 6  49      13.965  -6.807  33.310  0.00  0.00      C1   C
ATOM    370  SD  MET 6  49      13.938  -8.450  32.517  0.00  0.00      C1   S
ATOM    371  CE  MET 6  49      13.212  -9.530  33.754  0.00  0.00      C1   C
ATOM    372  N   LEU 6  50      15.089  -1.873  32.927  0.00  0.00      C1   N
ATOM    373  CA  LEU 6  50      15.605  -0.688  32.256  0.00  0.00      C1   C
ATOM    374  C   LEU 6  50      16.810  -0.841  31.381  0.00  0.00      C1   C
ATOM    375  O   LEU 6  50      16.864  -0.303  30.312  0.00  0.00      C1   O
ATOM    376  CB  LEU 6  50      15.727   0.491  33.300  0.00  0.00      C1   C
ATOM    377  CG  LEU 6  50      14.378   1.076  33.702  0.00  0.00      C1   C
ATOM    378  CD1 LEU 6  50      14.443   2.498  34.272  0.00  0.00      C1   C
ATOM    379  CD2 LEU 6  50      13.354   1.128  32.493  0.00  0.00      C1   C
ATOM    380  N   ASN 6  51      17.776  -1.654  31.792  0.00  0.00      C1   N
ATOM    381  CA  ASN 6  51      18.798  -2.199  30.871  0.00  0.00      C1   C
ATOM    382  C   ASN 6  51      18.823  -3.705  31.040  0.00  0.00      C1   C
ATOM    383  O   ASN 6  51      19.429  -4.178  31.986  0.00  0.00      C1   O
ATOM    384  CB  ASN 6  51      20.112  -1.420  31.113  0.00  0.00      C1   C
ATOM    385  CG  ASN 6  51      21.233  -1.827  30.155  0.00  0.00      C1   C
ATOM    386  OD1 ASN 6  51      21.127  -2.773  29.346  0.00  0.00      C1   O
ATOM    387  ND2 ASN 6  51      22.370  -1.231  30.332  0.00  0.00      C1   N
ATOM    388  N   PRO 6  52      18.095  -4.348  30.178  0.00  0.00      C1   N
ATOM    389  CA  PRO 6  52      18.138  -5.827  30.182  0.00  0.00      C1   C
ATOM    390  C   PRO 6  52      19.499  -6.344  29.697  0.00  0.00      C1   C
ATOM    391  O   PRO 6  52      19.884  -6.054  28.584  0.00  0.00      C1   O
ATOM    392  CB  PRO 6  52      17.064  -6.209  29.269  0.00  0.00      C1   C
ATOM    393  CG  PRO 6  52      16.854  -4.987  28.302  0.00  0.00      C1   C
ATOM    394  CD  PRO 6  52      17.279  -3.785  29.092  0.00  0.00      C1   C
ATOM    395  N   ASN 6  53      20.231  -7.126  30.508  0.00  0.00      C1   N
ATOM    396  CA  ASN 6  53      21.424  -7.835  29.962  0.00  0.00      C1   C
ATOM    397  C   ASN 6  53      20.955  -8.893  28.950  0.00  0.00      C1   C
ATOM    398  O   ASN 6  53      20.510  -9.998  29.341  0.00  0.00      C1   O
ATOM    399  CB  ASN 6  53      22.322  -8.424  31.004  0.00  0.00      C1   C
ATOM    400  CG  ASN 6  53      23.653  -8.781  30.362  0.00  0.00      C1   C
ATOM    401  OD1 ASN 6  53      23.917  -9.856  29.842  0.00  0.00      C1   O
ATOM    402  ND2 ASN 6  53      24.546  -7.833  30.380  0.00  0.00      C1   N
ATOM    403  N   TYR 6  54      21.111  -8.635  27.659  0.00  0.00      C1   N
ATOM    404  CA  TYR 6  54      20.634  -9.596  26.697  0.00  0.00      C1   C
ATOM    405  C   TYR 6  54      21.404 -10.934  26.783  0.00  0.00      C1   C
ATOM    406  O   TYR 6  54      20.716 -11.934  26.567  0.00  0.00      C1   O
ATOM    407  CB  TYR 6  54      20.575  -8.848  25.325  0.00  0.00      C1   C
ATOM    408  CG  TYR 6  54      19.360  -7.932  25.155  0.00  0.00      C1   C
ATOM    409  CD1 TYR 6  54      18.135  -8.528  25.228  0.00  0.00      C1   C
ATOM    410  CD2 TYR 6  54      19.494  -6.533  25.017  0.00  0.00      C1   C
ATOM    411  CE1 TYR 6  54      17.015  -7.688  25.209  0.00  0.00      C1   C
ATOM    412  CE2 TYR 6  54      18.333  -5.683  24.838  0.00  0.00      C1   C
ATOM    413  CZ  TYR 6  54      17.051  -6.306  24.957  0.00  0.00      C1   C
ATOM    414  OH  TYR 6  54      15.944  -5.544  25.020  0.00  0.00      C1   O
ATOM    415  N   GLU 6  55      22.719 -11.085  27.104  0.00  0.00      C1   N
ATOM    416  CA  GLU 6  55      23.433 -12.336  27.282  0.00  0.00      C1   C
ATOM    417  C   GLU 6  55      22.974 -13.090  28.512  0.00  0.00      C1   C
ATOM    418  O   GLU 6  55      22.564 -14.235  28.381  0.00  0.00      C1   O
ATOM    419  CB  GLU 6  55      24.932 -12.182  27.197  0.00  0.00      C1   C
ATOM    420  CG  GLU 6  55      25.718 -13.441  27.126  0.00  0.00      C1   C
ATOM    421  CD  GLU 6  55      27.217 -13.181  26.964  0.00  0.00      C1   C
ATOM    422  OE1 GLU 6  55      27.896 -13.855  26.191  0.00  0.00      C1   O
ATOM    423  OE2 GLU 6  55      27.663 -12.177  27.626  0.00  0.00      C1   O
ATOM    424  N   ASP 6  56      22.977 -12.424  29.707  0.00  0.00      C1   N
ATOM    425  CA  ASP 6  56      22.522 -13.134  30.968  0.00  0.00      C1   C
ATOM    426  C   ASP 6  56      21.002 -13.474  30.987  0.00  0.00      C1   C
ATOM    427  O   ASP 6  56      20.677 -14.583  31.387  0.00  0.00      C1   O
ATOM    428  CB  ASP 6  56      22.894 -12.247  32.223  0.00  0.00      C1   C
ATOM    429  CG  ASP 6  56      23.165 -13.009  33.509  0.00  0.00      C1   C
ATOM    430  OD1 ASP 6  56      23.505 -14.204  33.477  0.00  0.00      C1   O
ATOM    431  OD2 ASP 6  56      22.999 -12.421  34.629  0.00  0.00      C1   O
ATOM    432  N   LEU 6  57      20.139 -12.698  30.372  0.00  0.00      C1   N
ATOM    433  CA  LEU 6  57      18.700 -13.125  30.156  0.00  0.00      C1   C
ATOM    434  C   LEU 6  57      18.484 -14.344  29.273  0.00  0.00      C1   C
ATOM    435  O   LEU 6  57      17.723 -15.192  29.666  0.00  0.00      C1   O
ATOM    436  CB  LEU 6  57      17.828 -11.856  29.760  0.00  0.00      C1   C
ATOM    437  CG  LEU 6  57      17.480 -10.972  30.994  0.00  0.00      C1   C
ATOM    438  CD1 LEU 6  57      17.095  -9.572  30.466  0.00  0.00      C1   C
ATOM    439  CD2 LEU 6  57      16.279 -11.563  31.781  0.00  0.00      C1   C
ATOM    440  N   LEU 6  58      19.272 -14.489  28.207  0.00  0.00      C1   N
ATOM    441  CA  LEU 6  58      19.355 -15.706  27.425  0.00  0.00      C1   C
ATOM    442  C   LEU 6  58      19.822 -17.012  28.212  0.00  0.00      C1   C
ATOM    443  O   LEU 6  58      19.177 -18.003  28.043  0.00  0.00      C1   O
ATOM    444  CB  LEU 6  58      19.966 -15.459  26.003  0.00  0.00      C1   C
ATOM    445  CG  LEU 6  58      19.397 -16.332  24.853  0.00  0.00      C1   C
ATOM    446  CD1 LEU 6  58      17.901 -16.467  25.123  0.00  0.00      C1   C
ATOM    447  CD2 LEU 6  58      19.545 -15.651  23.486  0.00  0.00      C1   C
ATOM    448  N   ILE 6  59      20.906 -16.856  28.986  0.00  0.00      C1   N
ATOM    449  CA  ILE 6  59      21.256 -17.856  30.046  0.00  0.00      C1   C
ATOM    450  C   ILE 6  59      20.111 -18.093  31.117  0.00  0.00      C1   C
ATOM    451  O   ILE 6  59      19.845 -19.304  31.322  0.00  0.00      C1   O
ATOM    452  CB  ILE 6  59      22.573 -17.464  30.750  0.00  0.00      C1   C
ATOM    453  CG1 ILE 6  59      23.807 -17.703  29.865  0.00  0.00      C1   C
ATOM    454  CG2 ILE 6  59      22.829 -18.310  32.027  0.00  0.00      C1   C
ATOM    455  CD1 ILE 6  59      25.058 -16.898  30.228  0.00  0.00      C1   C
ATOM    456  N   ARG 6  60      19.400 -17.110  31.665  0.00  0.00      C1   N
ATOM    457  CA  ARG 6  60      18.251 -17.300  32.569  0.00  0.00      C1   C
ATOM    458  C   ARG 6  60      16.971 -17.956  31.876  0.00  0.00      C1   C
ATOM    459  O   ARG 6  60      16.410 -18.792  32.555  0.00  0.00      C1   O
ATOM    460  CB  ARG 6  60      17.975 -16.000  33.332  0.00  0.00      C1   C
ATOM    461  CG  ARG 6  60      19.082 -15.679  34.355  0.00  0.00      C1   C
ATOM    462  CD  ARG 6  60      18.878 -14.398  35.176  0.00  0.00      C1   C
ATOM    463  NE  ARG 6  60      20.081 -14.051  35.921  0.00  0.00      C1   N
ATOM    464  CZ  ARG 6  60      20.301 -13.001  36.742  0.00  0.00      C1   C
ATOM    465  NH1 ARG 6  60      21.412 -12.938  37.350  0.00  0.00      C1   N
ATOM    466  NH2 ARG 6  60      19.490 -11.951  36.871  0.00  0.00      C1   N
ATOM    467  N   LYS 6  61      16.614 -17.603  30.604  0.00  0.00      C1   N
ATOM    468  CA  LYS 6  61      15.525 -18.142  29.856  0.00  0.00      C1   C
ATOM    469  C   LYS 6  61      15.861 -19.566  29.308  0.00  0.00      C1   C
ATOM    470  O   LYS 6  61      17.016 -19.857  28.964  0.00  0.00      C1   O
ATOM    471  CB  LYS 6  61      15.107 -17.190  28.735  0.00  0.00      C1   C
ATOM    472  CG  LYS 6  61      14.056 -16.097  28.945  0.00  0.00      C1   C
ATOM    473  CD  LYS 6  61      14.181 -15.293  30.224  0.00  0.00      C1   C
ATOM    474  CE  LYS 6  61      13.116 -14.206  30.148  0.00  0.00      C1   C
ATOM    475  NZ  LYS 6  61      12.985 -13.242  31.287  0.00  0.00      C1   N
ATOM    476  N   SER 6  62      14.859 -20.390  29.199  0.00  0.00      C1   N
ATOM    477  CA  SER 6  62      14.994 -21.763  28.807  0.00  0.00      C1   C
ATOM    478  C   SER 6  62      13.994 -22.051  27.575  0.00  0.00      C1   C
ATOM    479  O   SER 6  62      13.062 -21.276  27.321  0.00  0.00      C1   O
ATOM    480  CB  SER 6  62      14.758 -22.661  29.982  0.00  0.00      C1   C
ATOM    481  OG  SER 6  62      15.051 -24.007  29.593  0.00  0.00      C1   O
ATOM    482  N   ASN 6  63      14.224 -23.097  26.797  0.00  0.00      C1   N
ATOM    483  CA  ASN 6  63      13.232 -23.460  25.788  0.00  0.00      C1   C
ATOM    484  C   ASN 6  63      11.735 -23.527  26.078  0.00  0.00      C1   C
ATOM    485  O   ASN 6  63      11.004 -22.875  25.351  0.00  0.00      C1   O
ATOM    486  CB  ASN 6  63      13.695 -24.856  25.098  0.00  0.00      C1   C
ATOM    487  CG  ASN 6  63      15.067 -24.753  24.422  0.00  0.00      C1   C
ATOM    488  OD1 ASN 6  63      15.632 -23.696  24.203  0.00  0.00      C1   O
ATOM    489  ND2 ASN 6  63      15.663 -25.875  24.106  0.00  0.00      C1   N
ATOM    490  N   HIS 6  64      11.292 -24.161  27.152  0.00  0.00      C1   N
ATOM    491  CA  HIS 6  64       9.853 -24.150  27.669  0.00  0.00      C1   C
ATOM    492  C   HIS 6  64       9.271 -22.733  27.903  0.00  0.00      C1   C
ATOM    493  O   HIS 6  64       8.060 -22.674  27.929  0.00  0.00      C1   O
ATOM    494  CB  HIS 6  64       9.602 -25.042  28.839  0.00  0.00      C1   C
ATOM    495  CG  HIS 6  64      10.077 -24.543  30.140  0.00  0.00      C1   C
ATOM    496  ND1 HIS 6  64      11.448 -24.500  30.411  0.00  0.00      C1   N
ATOM    497  CD2 HIS 6  64       9.362 -24.042  31.182  0.00  0.00      C1   C
ATOM    498  CE1 HIS 6  64      11.528 -24.109  31.685  0.00  0.00      C1   C
ATOM    499  NE2 HIS 6  64      10.260 -23.783  32.174  0.00  0.00      C1   N
ATOM    500  N   ASN 6  65      10.089 -21.731  28.122  0.00  0.00      C1   N
ATOM    501  CA  ASN 6  65       9.577 -20.373  28.182  0.00  0.00      C1   C
ATOM    502  C   ASN 6  65       9.208 -19.749  26.803  0.00  0.00      C1   C
ATOM    503  O   ASN 6  65       8.416 -18.863  26.848  0.00  0.00      C1   O
ATOM    504  CB  ASN 6  65      10.561 -19.419  28.905  0.00  0.00      C1   C
ATOM    505  CG  ASN 6  65      11.080 -19.951  30.184  0.00  0.00      C1   C
ATOM    506  OD1 ASN 6  65      12.270 -19.818  30.541  0.00  0.00      C1   O
ATOM    507  ND2 ASN 6  65      10.174 -20.415  31.010  0.00  0.00      C1   N
ATOM    508  N   PHE 6  66       9.567 -20.395  25.706  0.00  0.00      C1   N
ATOM    509  CA  PHE 6  66       9.212 -19.947  24.376  0.00  0.00      C1   C
ATOM    510  C   PHE 6  66       8.062 -20.817  23.781  0.00  0.00      C1   C
ATOM    511  O   PHE 6  66       8.190 -21.910  23.261  0.00  0.00      C1   O
ATOM    512  CB  PHE 6  66      10.471 -19.921  23.466  0.00  0.00      C1   C
ATOM    513  CG  PHE 6  66      11.616 -18.998  23.797  0.00  0.00      C1   C
ATOM    514  CD1 PHE 6  66      12.833 -19.455  24.387  0.00  0.00      C1   C
ATOM    515  CD2 PHE 6  66      11.372 -17.650  23.583  0.00  0.00      C1   C
ATOM    516  CE1 PHE 6  66      13.809 -18.494  24.655  0.00  0.00      C1   C
ATOM    517  CE2 PHE 6  66      12.326 -16.663  23.906  0.00  0.00      C1   C
ATOM    518  CZ  PHE 6  66      13.471 -17.122  24.396  0.00  0.00      C1   C
ATOM    519  N   LEU 6  67       6.855 -20.145  23.830  0.00  0.00      C1   N
ATOM    520  CA  LEU 6  67       5.655 -20.598  23.121  0.00  0.00      C1   C
ATOM    521  C   LEU 6  67       5.615 -19.921  21.765  0.00  0.00      C1   C
ATOM    522  O   LEU 6  67       5.555 -18.687  21.696  0.00  0.00      C1   O
ATOM    523  CB  LEU 6  67       4.499 -20.277  24.077  0.00  0.00      C1   C
ATOM    524  CG  LEU 6  67       4.323 -21.221  25.258  0.00  0.00      C1   C
ATOM    525  CD1 LEU 6  67       5.476 -21.473  26.218  0.00  0.00      C1   C
ATOM    526  CD2 LEU 6  67       3.153 -20.742  26.163  0.00  0.00      C1   C
ATOM    527  N   VAL 6  68       5.527 -20.739  20.715  0.00  0.00      C1   N
ATOM    528  CA  VAL 6  68       5.409 -20.273  19.383  0.00  0.00      C1   C
ATOM    529  C   VAL 6  68       4.153 -20.749  18.646  0.00  0.00      C1   C
ATOM    530  O   VAL 6  68       4.136 -21.912  18.280  0.00  0.00      C1   O
ATOM    531  CB  VAL 6  68       6.767 -20.541  18.555  0.00  0.00      C1   C
ATOM    532  CG1 VAL 6  68       6.681 -19.855  17.184  0.00  0.00      C1   C
ATOM    533  CG2 VAL 6  68       7.999 -19.965  19.271  0.00  0.00      C1   C
ATOM    534  N   GLN 6  69       3.188 -19.810  18.473  0.00  0.00      C1   N
ATOM    535  CA  GLN 6  69       1.997 -20.084  17.770  0.00  0.00      C1   C
ATOM    536  C   GLN 6  69       2.087 -19.872  16.228  0.00  0.00      C1   C
ATOM    537  O   GLN 6  69       2.124 -18.690  15.769  0.00  0.00      C1   O
ATOM    538  CB  GLN 6  69       0.768 -19.393  18.329  0.00  0.00      C1   C
ATOM    539  CG  GLN 6  69      -0.450 -20.276  18.011  0.00  0.00      C1   C
ATOM    540  CD  GLN 6  69      -0.630 -21.485  18.914  0.00  0.00      C1   C
ATOM    541  OE1 GLN 6  69       0.126 -21.788  19.840  0.00  0.00      C1   O
ATOM    542  NE2 GLN 6  69      -1.567 -22.299  18.535  0.00  0.00      C1   N
ATOM    543  N   ALA 6  70       2.060 -20.939  15.455  0.00  0.00      C1   N
ATOM    544  CA  ALA 6  70       1.758 -20.804  14.039  0.00  0.00      C1   C
ATOM    545  C   ALA 6  70       0.325 -21.226  13.655  0.00  0.00      C1   C
ATOM    546  O   ALA 6  70       0.136 -22.298  13.067  0.00  0.00      C1   O
ATOM    547  CB  ALA 6  70       2.762 -21.722  13.313  0.00  0.00      C1   C
ATOM    548  N   GLY 6  71      -0.685 -20.371  13.882  0.00  0.00      C1   N
ATOM    549  CA  GLY 6  71      -2.068 -20.786  13.636  0.00  0.00      C1   C
ATOM    550  C   GLY 6  71      -2.669 -21.566  14.785  0.00  0.00      C1   C
ATOM    551  O   GLY 6  71      -2.780 -21.167  15.933  0.00  0.00      C1   O
ATOM    552  N   ASN 6  72      -3.317 -22.648  14.384  0.00  0.00      C1   N
ATOM    553  CA  ASN 6  72      -3.875 -23.640  15.390  0.00  0.00      C1   C
ATOM    554  C   ASN 6  72      -2.739 -24.585  15.893  0.00  0.00      C1   C
ATOM    555  O   ASN 6  72      -3.038 -25.640  16.530  0.00  0.00      C1   O
ATOM    556  CB  ASN 6  72      -5.052 -24.453  14.880  0.00  0.00      C1   C
ATOM    557  CG  ASN 6  72      -6.138 -23.637  14.239  0.00  0.00      C1   C
ATOM    558  OD1 ASN 6  72      -6.114 -22.436  14.199  0.00  0.00      C1   O
ATOM    559  ND2 ASN 6  72      -7.202 -24.272  13.801  0.00  0.00      C1   N
ATOM    560  N   VAL 6  73      -1.447 -24.249  15.680  0.00  0.00      C1   N
ATOM    561  CA  VAL 6  73      -0.320 -25.146  15.925  0.00  0.00      C1   C
ATOM    562  C   VAL 6  73       0.708 -24.493  16.818  0.00  0.00      C1   C
ATOM    563  O   VAL 6  73       1.327 -23.502  16.470  0.00  0.00      C1   O
ATOM    564  CB  VAL 6  73       0.136 -25.702  14.625  0.00  0.00      C1   C
ATOM    565  CG1 VAL 6  73       1.367 -26.509  14.927  0.00  0.00      C1   C
ATOM    566  CG2 VAL 6  73      -0.887 -26.583  13.983  0.00  0.00      C1   C
ATOM    567  N   GLN 6  74       1.052 -25.117  17.935  0.00  0.00      C1   N
ATOM    568  CA  GLN 6  74       2.174 -24.694  18.819  0.00  0.00      C1   C
ATOM    569  C   GLN 6  74       3.509 -25.424  18.486  0.00  0.00      C1   C
ATOM    570  O   GLN 6  74       3.734 -26.624  18.747  0.00  0.00      C1   O
ATOM    571  CB  GLN 6  74       1.767 -24.837  20.285  0.00  0.00      C1   C
ATOM    572  CG  GLN 6  74       2.482 -23.684  21.040  0.00  0.00      C1   C
ATOM    573  CD  GLN 6  74       1.831 -23.443  22.380  0.00  0.00      C1   C
ATOM    574  NE2 GLN 6  74       0.860 -22.627  22.377  0.00  0.00      C1   N
ATOM    575  OE1 GLN 6  74       2.227 -23.900  23.427  0.00  0.00      C1   O
ATOM    576  N   LEU 6  75       4.444 -24.729  17.834  0.00  0.00      C1   N
ATOM    577  CA  LEU 6  75       5.751 -25.316  17.450  0.00  0.00      C1   C
ATOM    578  C   LEU 6  75       6.664 -25.523  18.674  0.00  0.00      C1   C
ATOM    579  O   LEU 6  75       6.539 -24.853  19.721  0.00  0.00      C1   O
ATOM    580  CB  LEU 6  75       6.351 -24.257  16.484  0.00  0.00      C1   C
ATOM    581  CG  LEU 6  75       5.522 -23.785  15.279  0.00  0.00      C1   C
ATOM    582  CD1 LEU 6  75       6.426 -23.009  14.273  0.00  0.00      C1   C
ATOM    583  CD2 LEU 6  75       5.007 -25.101  14.632  0.00  0.00      C1   C
ATOM    584  N   ARG 6  76       7.742 -26.336  18.516  0.00  0.00      C1   N
ATOM    585  CA  ARG 6  76       8.825 -26.815  19.380  0.00  0.00      C1   C
ATOM    586  C   ARG 6  76      10.099 -25.986  19.238  0.00  0.00      C1   C
ATOM    587  O   ARG 6  76      10.947 -26.344  18.387  0.00  0.00      C1   O
ATOM    588  CB  ARG 6  76       9.098 -28.267  19.098  0.00  0.00      C1   C
ATOM    589  CG  ARG 6  76      10.039 -28.922  20.139  0.00  0.00      C1   C
ATOM    590  CD  ARG 6  76      10.434 -30.394  19.995  0.00  0.00      C1   C
ATOM    591  NE  ARG 6  76      11.285 -30.755  21.158  0.00  0.00      C1   N
ATOM    592  CZ  ARG 6  76      11.962 -31.912  21.266  0.00  0.00      C1   C
ATOM    593  NH1 ARG 6  76      11.955 -32.790  20.336  0.00  0.00      C1   N
ATOM    594  NH2 ARG 6  76      12.650 -32.188  22.307  0.00  0.00      C1   N
ATOM    595  N   VAL 6  77      10.292 -24.996  20.043  0.00  0.00      C1   N
ATOM    596  CA  VAL 6  77      11.682 -24.558  20.289  0.00  0.00      C1   C
ATOM    597  C   VAL 6  77      12.585 -25.672  20.770  0.00  0.00      C1   C
ATOM    598  O   VAL 6  77      12.319 -26.180  21.865  0.00  0.00      C1   O
ATOM    599  CB  VAL 6  77      11.780 -23.327  21.192  0.00  0.00      C1   C
ATOM    600  CG1 VAL 6  77      13.219 -22.874  21.433  0.00  0.00      C1   C
ATOM    601  CG2 VAL 6  77      11.042 -22.059  20.614  0.00  0.00      C1   C
ATOM    602  N   ILE 6  78      13.684 -25.977  20.008  0.00  0.00      C1   N
ATOM    603  CA  ILE 6  78      14.747 -26.734  20.533  0.00  0.00      C1   C
ATOM    604  C   ILE 6  78      16.064 -25.961  20.893  0.00  0.00      C1   C
ATOM    605  O   ILE 6  78      16.885 -26.536  21.633  0.00  0.00      C1   O
ATOM    606  CB  ILE 6  78      14.989 -27.969  19.618  0.00  0.00      C1   C
ATOM    607  CG1 ILE 6  78      15.666 -27.597  18.306  0.00  0.00      C1   C
ATOM    608  CG2 ILE 6  78      13.690 -28.765  19.387  0.00  0.00      C1   C
ATOM    609  CD1 ILE 6  78      15.589 -28.645  17.216  0.00  0.00      C1   C
ATOM    610  N   GLY 6  79      16.171 -24.652  20.635  0.00  0.00      C1   N
ATOM    611  CA  GLY 6  79      17.202 -23.781  21.212  0.00  0.00      C1   C
ATOM    612  C   GLY 6  79      16.955 -22.278  20.886  0.00  0.00      C1   C
ATOM    613  O   GLY 6  79      16.195 -21.774  20.032  0.00  0.00      C1   O
ATOM    614  N   HIS 6  80      17.699 -21.479  21.629  0.00  0.00      C1   N
ATOM    615  CA  HIS 6  80      17.592 -20.070  21.747  0.00  0.00      C1   C
ATOM    616  C   HIS 6  80      18.934 -19.343  21.620  0.00  0.00      C1   C
ATOM    617  O   HIS 6  80      19.840 -19.440  22.475  0.00  0.00      C1   O
ATOM    618  CB  HIS 6  80      16.890 -19.823  23.139  0.00  0.00      C1   C
ATOM    619  CG  HIS 6  80      17.495 -20.502  24.333  0.00  0.00      C1   C
ATOM    620  ND1 HIS 6  80      17.250 -21.767  24.805  0.00  0.00      C1   N
ATOM    621  CD2 HIS 6  80      18.406 -19.933  25.205  0.00  0.00      C1   C
ATOM    622  CE1 HIS 6  80      18.073 -21.994  25.837  0.00  0.00      C1   C
ATOM    623  NE2 HIS 6  80      18.789 -20.908  26.223  0.00  0.00      C1   N
ATOM    624  N   SER 6  81      19.124 -18.449  20.605  0.00  0.00      C1   N
ATOM    625  CA  SER 6  81      20.358 -17.625  20.490  0.00  0.00      C1   C
ATOM    626  C   SER 6  81      20.097 -16.297  19.864  0.00  0.00      C1   C
ATOM    627  O   SER 6  81      18.945 -15.973  19.571  0.00  0.00      C1   O
ATOM    628  CB  SER 6  81      21.474 -18.423  19.809  0.00  0.00      C1   C
ATOM    629  OG  SER 6  81      21.079 -18.548  18.428  0.00  0.00      C1   O
ATOM    630  N   MET 6  82      21.066 -15.345  19.741  0.00  0.00      C1   N
ATOM    631  CA  MET 6  82      20.934 -14.061  19.014  0.00  0.00      C1   C
ATOM    632  C   MET 6  82      21.933 -13.790  17.976  0.00  0.00      C1   C
ATOM    633  O   MET 6  82      23.105 -14.125  18.168  0.00  0.00      C1   O
ATOM    634  CB  MET 6  82      20.666 -12.837  19.817  0.00  0.00      C1   C
ATOM    635  CG  MET 6  82      21.831 -12.481  20.761  0.00  0.00      C1   C
ATOM    636  SD  MET 6  82      21.295 -11.259  22.052  0.00  0.00      C1   S
ATOM    637  CE  MET 6  82      22.836 -10.817  22.905  0.00  0.00      C1   C
ATOM    638  N   GLN 6  83      21.538 -13.100  16.864  0.00  0.00      C1   N
ATOM    639  CA  GLN 6  83      22.526 -12.362  16.128  0.00  0.00      C1   C
ATOM    640  C   GLN 6  83      22.152 -10.890  16.428  0.00  0.00      C1   C
ATOM    641  O   GLN 6  83      21.163 -10.371  15.996  0.00  0.00      C1   O
ATOM    642  CB  GLN 6  83      22.526 -12.746  14.634  0.00  0.00      C1   C
ATOM    643  CG  GLN 6  83      23.716 -12.428  13.711  0.00  0.00      C1   C
ATOM    644  CD  GLN 6  83      23.534 -13.016  12.323  0.00  0.00      C1   C
ATOM    645  OE1 GLN 6  83      22.489 -12.943  11.646  0.00  0.00      C1   O
ATOM    646  NE2 GLN 6  83      24.602 -13.539  11.796  0.00  0.00      C1   N
ATOM    647  N   ASN 6  84      23.031 -10.217  17.238  0.00  0.00      C1   N
ATOM    648  CA  ASN 6  84      22.889  -8.819  17.550  0.00  0.00      C1   C
ATOM    649  C   ASN 6  84      21.547  -8.597  18.228  0.00  0.00      C1   C
ATOM    650  O   ASN 6  84      21.224  -9.182  19.245  0.00  0.00      C1   O
ATOM    651  CB  ASN 6  84      23.142  -7.927  16.334  0.00  0.00      C1   C
ATOM    652  CG  ASN 6  84      24.455  -8.292  15.712  0.00  0.00      C1   C
ATOM    653  OD1 ASN 6  84      25.582  -8.089  16.268  0.00  0.00      C1   O
ATOM    654  ND2 ASN 6  84      24.351  -8.753  14.499  0.00  0.00      C1   N
ATOM    655  N   CYS 6  85      20.619  -7.827  17.692  0.00  0.00      C1   N
ATOM    656  CA  CYS 6  85      19.243  -7.606  18.175  0.00  0.00      C1   C
ATOM    657  C   CYS 6  85      18.153  -8.583  17.724  0.00  0.00      C1   C
ATOM    658  O   CYS 6  85      17.004  -8.448  18.092  0.00  0.00      C1   O
ATOM    659  CB  CYS 6  85      18.839  -6.154  17.930  0.00  0.00      C1   C
ATOM    660  SG  CYS 6  85      20.038  -4.988  18.619  0.00  0.00      C1   S
ATOM    661  N   VAL 6  86      18.488  -9.587  16.919  0.00  0.00      C1   N
ATOM    662  CA  VAL 6  86      17.498 -10.543  16.452  0.00  0.00      C1   C
ATOM    663  C   VAL 6  86      17.757 -11.938  17.156  0.00  0.00      C1   C
ATOM    664  O   VAL 6  86      18.663 -12.713  16.882  0.00  0.00      C1   O
ATOM    665  CB  VAL 6  86      17.133 -10.721  14.969  0.00  0.00      C1   C
ATOM    666  CG1 VAL 6  86      16.481  -9.466  14.558  0.00  0.00      C1   C
ATOM    667  CG2 VAL 6  86      18.258 -11.085  13.947  0.00  0.00      C1   C
ATOM    668  N   LEU 6  87      16.849 -12.162  18.019  0.00  0.00      C1   N
ATOM    669  CA  LEU 6  87      16.626 -13.458  18.669  0.00  0.00      C1   C
ATOM    670  C   LEU 6  87      16.256 -14.467  17.533  0.00  0.00      C1   C
ATOM    671  O   LEU 6  87      15.281 -14.323  16.819  0.00  0.00      C1   O
ATOM    672  CB  LEU 6  87      15.627 -13.374  19.778  0.00  0.00      C1   C
ATOM    673  CG  LEU 6  87      15.724 -14.686  20.596  0.00  0.00      C1   C
ATOM    674  CD1 LEU 6  87      16.803 -14.597  21.659  0.00  0.00      C1   C
ATOM    675  CD2 LEU 6  87      14.385 -14.930  21.252  0.00  0.00      C1   C
ATOM    676  N   LYS 6  88      17.138 -15.525  17.452  0.00  0.00      C1   N
ATOM    677  CA  LYS 6  88      16.914 -16.570  16.517  0.00  0.00      C1   C
ATOM    678  C   LYS 6  88      16.506 -17.777  17.347  0.00  0.00      C1   C
ATOM    679  O   LYS 6  88      17.372 -18.382  18.024  0.00  0.00      C1   O
ATOM    680  CB  LYS 6  88      18.183 -16.895  15.723  0.00  0.00      C1   C
ATOM    681  CG  LYS 6  88      18.432 -15.934  14.524  0.00  0.00      C1   C
ATOM    682  CD  LYS 6  88      19.866 -16.160  13.921  0.00  0.00      C1   C
ATOM    683  CE  LYS 6  88      20.145 -15.010  12.928  0.00  0.00      C1   C
ATOM    684  NZ  LYS 6  88      21.456 -15.282  12.263  0.00  0.00      C1   N
ATOM    685  N   LEU 6  89      15.246 -18.237  17.347  0.00  0.00      C1   N
ATOM    686  CA  LEU 6  89      14.735 -19.451  17.881  0.00  0.00      C1   C
ATOM    687  C   LEU 6  89      14.731 -20.581  16.875  0.00  0.00      C1   C
ATOM    688  O   LEU 6  89      13.899 -20.616  15.937  0.00  0.00      C1   O
ATOM    689  CB  LEU 6  89      13.438 -19.321  18.598  0.00  0.00      C1   C
ATOM    690  CG  LEU 6  89      13.533 -18.297  19.758  0.00  0.00      C1   C
ATOM    691  CD1 LEU 6  89      12.076 -17.893  20.251  0.00  0.00      C1   C
ATOM    692  CD2 LEU 6  89      14.427 -18.797  20.909  0.00  0.00      C1   C
ATOM    693  N   LYS 6  90      15.580 -21.551  17.133  0.00  0.00      C1   N
ATOM    694  CA  LYS 6  90      15.599 -22.747  16.293  0.00  0.00      C1   C
ATOM    695  C   LYS 6  90      14.569 -23.769  16.717  0.00  0.00      C1   C
ATOM    696  O   LYS 6  90      14.539 -24.260  17.829  0.00  0.00      C1   O
ATOM    697  CB  LYS 6  90      17.042 -23.297  16.233  0.00  0.00      C1   C
ATOM    698  CG  LYS 6  90      17.329 -24.549  15.318  0.00  0.00      C1   C
ATOM    699  CD  LYS 6  90      18.839 -24.913  15.525  0.00  0.00      C1   C
ATOM    700  CE  LYS 6  90      19.392 -26.193  15.046  0.00  0.00      C1   C
ATOM    701  NZ  LYS 6  90      20.886 -26.109  15.103  0.00  0.00      C1   N
ATOM    702  N   VAL 6  91      13.717 -24.239  15.797  0.00  0.00      C1   N
ATOM    703  CA  VAL 6  91      12.535 -25.028  16.011  0.00  0.00      C1   C
ATOM    704  C   VAL 6  91      12.700 -26.398  15.271  0.00  0.00      C1   C
ATOM    705  O   VAL 6  91      13.541 -26.579  14.395  0.00  0.00      C1   O
ATOM    706  CB  VAL 6  91      11.234 -24.217  15.577  0.00  0.00      C1   C
ATOM    707  CG1 VAL 6  91      11.062 -23.049  16.492  0.00  0.00      C1   C
ATOM    708  CG2 VAL 6  91      11.469 -23.731  14.125  0.00  0.00      C1   C
ATOM    709  N   ASP 6  92      11.889 -27.355  15.655  0.00  0.00      C1   N
ATOM    710  CA  ASP 6  92      11.919 -28.758  15.146  0.00  0.00      C1   C
ATOM    711  C   ASP 6  92      11.176 -28.934  13.803  0.00  0.00      C1   C
ATOM    712  O   ASP 6  92      11.108 -30.079  13.328  0.00  0.00      C1   O
ATOM    713  CB  ASP 6  92      11.447 -29.862  16.220  0.00  0.00      C1   C
ATOM    714  CG  ASP 6  92      11.939 -31.296  16.051  0.00  0.00      C1   C
ATOM    715  OD1 ASP 6  92      11.102 -32.216  16.091  0.00  0.00      C1   O
ATOM    716  OD2 ASP 6  92      13.133 -31.601  15.795  0.00  0.00      C1   O
ATOM    717  N   THR 6  93      10.682 -27.841  13.187  0.00  0.00      C1   N
ATOM    718  CA  THR 6  93       9.813 -27.837  12.004  0.00  0.00      C1   C
ATOM    719  C   THR 6  93      10.072 -26.744  11.053  0.00  0.00      C1   C
ATOM    720  O   THR 6  93       9.963 -25.643  11.470  0.00  0.00      C1   O
ATOM    721  CB  THR 6  93       8.311 -27.826  12.308  0.00  0.00      C1   C
ATOM    722  OG1 THR 6  93       7.881 -26.746  13.113  0.00  0.00      C1   O
ATOM    723  CG2 THR 6  93       7.844 -29.224  12.890  0.00  0.00      C1   C
ATOM    724  N   ALA 6  94      10.187 -27.036   9.751  0.00  0.00      C1   N
ATOM    725  CA  ALA 6  94      10.320 -25.934   8.806  0.00  0.00      C1   C
ATOM    726  C   ALA 6  94       9.017 -25.581   8.102  0.00  0.00      C1   C
ATOM    727  O   ALA 6  94       8.161 -26.388   7.714  0.00  0.00      C1   O
ATOM    728  CB  ALA 6  94      11.342 -26.364   7.744  0.00  0.00      C1   C
ATOM    729  N   ASN 6  95       8.820 -24.242   8.108  0.00  0.00      C1   N
ATOM    730  CA  ASN 6  95       7.600 -23.570   7.566  0.00  0.00      C1   C
ATOM    731  C   ASN 6  95       7.410 -23.979   6.099  0.00  0.00      C1   C
ATOM    732  O   ASN 6  95       8.260 -23.662   5.253  0.00  0.00      C1   O
ATOM    733  CB  ASN 6  95       7.709 -22.026   7.691  0.00  0.00      C1   C
ATOM    734  CG  ASN 6  95       6.482 -21.216   7.324  0.00  0.00      C1   C
ATOM    735  OD1 ASN 6  95       5.440 -21.658   6.979  0.00  0.00      C1   O
ATOM    736  ND2 ASN 6  95       6.666 -19.916   7.508  0.00  0.00      C1   N
ATOM    737  N   PRO 6  96       6.318 -24.641   5.708  0.00  0.00      C1   N
ATOM    738  CA  PRO 6  96       5.990 -25.015   4.346  0.00  0.00      C1   C
ATOM    739  C   PRO 6  96       5.796 -23.771   3.387  0.00  0.00      C1   C
ATOM    740  O   PRO 6  96       6.010 -24.040   2.221  0.00  0.00      C1   O
ATOM    741  CB  PRO 6  96       4.662 -25.824   4.437  0.00  0.00      C1   C
ATOM    742  CG  PRO 6  96       4.596 -26.148   5.915  0.00  0.00      C1   C
ATOM    743  CD  PRO 6  96       5.149 -24.900   6.527  0.00  0.00      C1   C
ATOM    744  N   LYS 6  97       5.452 -22.589   3.915  0.00  0.00      C1   N
ATOM    745  CA  LYS 6  97       5.243 -21.414   2.993  0.00  0.00      C1   C
ATOM    746  C   LYS 6  97       6.595 -20.620   2.775  0.00  0.00      C1   C
ATOM    747  O   LYS 6  97       6.544 -19.544   2.212  0.00  0.00      C1   O
ATOM    748  CB  LYS 6  97       4.034 -20.587   3.530  0.00  0.00      C1   C
ATOM    749  CG  LYS 6  97       2.732 -21.412   3.691  0.00  0.00      C1   C
ATOM    750  CD  LYS 6  97       1.638 -20.400   4.123  0.00  0.00      C1   C
ATOM    751  CE  LYS 6  97       0.228 -20.951   4.022  0.00  0.00      C1   C
ATOM    752  NZ  LYS 6  97      -0.785 -20.110   4.720  0.00  0.00      C1   N
ATOM    753  N   THR 6  98       7.712 -21.095   3.174  0.00  0.00      C1   N
ATOM    754  CA  THR 6  98       9.041 -20.496   2.865  0.00  0.00      C1   C
ATOM    755  C   THR 6  98       9.294 -20.182   1.402  0.00  0.00      C1   C
ATOM    756  O   THR 6  98       9.327 -21.195   0.645  0.00  0.00      C1   O
ATOM    757  CB  THR 6  98      10.216 -21.230   3.458  0.00  0.00      C1   C
ATOM    758  OG1 THR 6  98      10.013 -21.303   4.823  0.00  0.00      C1   O
ATOM    759  CG2 THR 6  98      11.544 -20.561   3.350  0.00  0.00      C1   C
ATOM    760  N   PRO 6  99       9.585 -18.930   1.132  0.00  0.00      C1   N
ATOM    761  CA  PRO 6  99       9.939 -18.422  -0.212  0.00  0.00      C1   C
ATOM    762  C   PRO 6  99      11.376 -18.828  -0.543  0.00  0.00      C1   C
ATOM    763  O   PRO 6  99      12.056 -19.436   0.244  0.00  0.00      C1   O
ATOM    764  CB  PRO 6  99       9.530 -16.963  -0.306  0.00  0.00      C1   C
ATOM    765  CG  PRO 6  99       9.866 -16.512   1.076  0.00  0.00      C1   C
ATOM    766  CD  PRO 6  99       9.353 -17.705   1.976  0.00  0.00      C1   C
ATOM    767  N   LYS 6 100      11.853 -18.470  -1.742  0.00  0.00      C1   N
ATOM    768  CA  LYS 6 100      13.280 -18.255  -1.887  0.00  0.00      C1   C
ATOM    769  C   LYS 6 100      13.654 -16.816  -1.492  0.00  0.00      C1   C
ATOM    770  O   LYS 6 100      12.930 -15.918  -1.758  0.00  0.00      C1   O
ATOM    771  CB  LYS 6 100      13.807 -18.919  -3.155  0.00  0.00      C1   C
ATOM    772  CG  LYS 6 100      13.619 -18.037  -4.403  0.00  0.00      C1   C
ATOM    773  CD  LYS 6 100      13.784 -18.841  -5.642  0.00  0.00      C1   C
ATOM    774  CE  LYS 6 100      13.723 -17.954  -6.876  0.00  0.00      C1   C
ATOM    775  NZ  LYS 6 100      14.239 -18.653  -8.053  0.00  0.00      C1   N
ATOM    776  N   TYR 6 101      14.713 -16.616  -0.791  0.00  0.00      C1   N
ATOM    777  CA  TYR 6 101      14.994 -15.472   0.039  0.00  0.00      C1   C
ATOM    778  C   TYR 6 101      16.437 -15.052   0.258  0.00  0.00      C1   C
ATOM    779  O   TYR 6 101      17.376 -15.826   0.070  0.00  0.00      C1   O
ATOM    780  CB  TYR 6 101      14.240 -15.535   1.313  0.00  0.00      C1   C
ATOM    781  CG  TYR 6 101      14.731 -16.500   2.367  0.00  0.00      C1   C
ATOM    782  CD1 TYR 6 101      14.133 -17.745   2.537  0.00  0.00      C1   C
ATOM    783  CD2 TYR 6 101      15.805 -16.126   3.269  0.00  0.00      C1   C
ATOM    784  CE1 TYR 6 101      14.592 -18.626   3.545  0.00  0.00      C1   C
ATOM    785  CE2 TYR 6 101      16.261 -17.053   4.273  0.00  0.00      C1   C
ATOM    786  CZ  TYR 6 101      15.699 -18.300   4.330  0.00  0.00      C1   C
ATOM    787  OH  TYR 6 101      15.996 -19.202   5.344  0.00  0.00      C1   O
ATOM    788  N   LYS 6 102      16.594 -13.749   0.593  0.00  0.00      C1   N
ATOM    789  CA  LYS 6 102      17.830 -13.162   1.057  0.00  0.00      C1   C
ATOM    790  C   LYS 6 102      17.638 -12.099   2.124  0.00  0.00      C1   C
ATOM    791  O   LYS 6 102      16.628 -11.354   2.104  0.00  0.00      C1   O
ATOM    792  CB  LYS 6 102      18.669 -12.823  -0.144  0.00  0.00      C1   C
ATOM    793  CG  LYS 6 102      17.904 -11.907  -1.118  0.00  0.00      C1   C
ATOM    794  CD  LYS 6 102      18.645 -11.564  -2.432  0.00  0.00      C1   C
ATOM    795  CE  LYS 6 102      17.937 -10.621  -3.385  0.00  0.00      C1   C
ATOM    796  NZ  LYS 6 102      18.655 -10.541  -4.605  0.00  0.00      C1   N
ATOM    797  N   PHE 6 103      18.621 -11.961   2.947  0.00  0.00      C1   N
ATOM    798  CA  PHE 6 103      18.771 -10.745   3.774  0.00  0.00      C1   C
ATOM    799  C   PHE 6 103      19.538  -9.656   3.043  0.00  0.00      C1   C
ATOM    800  O   PHE 6 103      20.487  -9.916   2.318  0.00  0.00      C1   O
ATOM    801  CB  PHE 6 103      19.421 -11.138   5.104  0.00  0.00      C1   C
ATOM    802  CG  PHE 6 103      18.678 -12.188   5.890  0.00  0.00      C1   C
ATOM    803  CD1 PHE 6 103      19.440 -13.339   6.288  0.00  0.00      C1   C
ATOM    804  CD2 PHE 6 103      17.260 -12.134   5.983  0.00  0.00      C1   C
ATOM    805  CE1 PHE 6 103      18.750 -14.384   6.920  0.00  0.00      C1   C
ATOM    806  CE2 PHE 6 103      16.596 -13.239   6.546  0.00  0.00      C1   C
ATOM    807  CZ  PHE 6 103      17.343 -14.340   6.973  0.00  0.00      C1   C
ATOM    808  N   VAL 6 104      19.027  -8.407   3.149  0.00  0.00      C1   N
ATOM    809  CA  VAL 6 104      19.737  -7.167   2.673  0.00  0.00      C1   C
ATOM    810  C   VAL 6 104      19.700  -6.018   3.762  0.00  0.00      C1   C
ATOM    811  O   VAL 6 104      18.867  -6.013   4.625  0.00  0.00      C1   O
ATOM    812  CB  VAL 6 104      19.250  -6.723   1.297  0.00  0.00      C1   C
ATOM    813  CG1 VAL 6 104      19.518  -7.718   0.249  0.00  0.00      C1   C
ATOM    814  CG2 VAL 6 104      17.818  -6.304   1.331  0.00  0.00      C1   C
ATOM    815  N   ARG 6 105      20.521  -5.043   3.688  0.00  0.00      C1   N
ATOM    816  CA  ARG 6 105      20.625  -3.909   4.529  0.00  0.00      C1   C
ATOM    817  C   ARG 6 105      20.331  -2.617   3.661  0.00  0.00      C1   C
ATOM    818  O   ARG 6 105      21.092  -2.259   2.731  0.00  0.00      C1   O
ATOM    819  CB  ARG 6 105      21.920  -3.903   5.272  0.00  0.00      C1   C
ATOM    820  CG  ARG 6 105      22.173  -2.614   6.093  0.00  0.00      C1   C
ATOM    821  CD  ARG 6 105      23.247  -2.889   7.115  0.00  0.00      C1   C
ATOM    822  NE  ARG 6 105      23.352  -1.783   8.063  0.00  0.00      C1   N
ATOM    823  CZ  ARG 6 105      22.583  -1.494   9.021  0.00  0.00      C1   C
ATOM    824  NH1 ARG 6 105      21.664  -2.249   9.461  0.00  0.00      C1   N
ATOM    825  NH2 ARG 6 105      22.789  -0.383   9.713  0.00  0.00      C1   N
ATOM    826  N   ILE 6 106      19.239  -1.944   4.085  0.00  0.00      C1   N
ATOM    827  CA  ILE 6 106      18.741  -0.830   3.275  0.00  0.00      C1   C
ATOM    828  C   ILE 6 106      19.488   0.508   3.511  0.00  0.00      C1   C
ATOM    829  O   ILE 6 106      19.648   1.033   4.531  0.00  0.00      C1   O
ATOM    830  CB  ILE 6 106      17.203  -0.730   3.512  0.00  0.00      C1   C
ATOM    831  CG1 ILE 6 106      16.456  -2.010   3.129  0.00  0.00      C1   C
ATOM    832  CG2 ILE 6 106      16.603   0.496   2.763  0.00  0.00      C1   C
ATOM    833  CD1 ILE 6 106      16.872  -2.681   1.845  0.00  0.00      C1   C
ATOM    834  N   GLN 6 107      19.985   1.101   2.421  0.00  0.00      C1   N
ATOM    835  CA  GLN 6 107      20.668   2.403   2.420  0.00  0.00      C1   C
ATOM    836  C   GLN 6 107      19.643   3.552   2.437  0.00  0.00      C1   C
ATOM    837  O   GLN 6 107      18.533   3.468   1.851  0.00  0.00      C1   O
ATOM    838  CB  GLN 6 107      21.618   2.470   1.162  0.00  0.00      C1   C
ATOM    839  CG  GLN 6 107      22.693   1.317   1.200  0.00  0.00      C1   C
ATOM    840  CD  GLN 6 107      23.706   1.539   2.306  0.00  0.00      C1   C
ATOM    841  OE1 GLN 6 107      23.645   1.078   3.391  0.00  0.00      C1   O
ATOM    842  NE2 GLN 6 107      24.607   2.427   2.052  0.00  0.00      C1   N
ATOM    843  N   PRO 6 108      20.088   4.682   2.919  0.00  0.00      C1   N
ATOM    844  CA  PRO 6 108      19.495   6.013   2.677  0.00  0.00      C1   C
ATOM    845  C   PRO 6 108      19.284   6.374   1.095  0.00  0.00      C1   C
ATOM    846  O   PRO 6 108      20.226   6.215   0.271  0.00  0.00      C1   O
ATOM    847  CB  PRO 6 108      20.450   7.106   3.302  0.00  0.00      C1   C
ATOM    848  CG  PRO 6 108      21.190   6.288   4.341  0.00  0.00      C1   C
ATOM    849  CD  PRO 6 108      21.301   4.877   3.699  0.00  0.00      C1   C
ATOM    850  N   GLY 6 109      18.073   6.756   0.765  0.00  0.00      C1   N
ATOM    851  CA  GLY 6 109      17.626   6.961  -0.605  0.00  0.00      C1   C
ATOM    852  C   GLY 6 109      16.965   5.717  -1.263  0.00  0.00      C1   C
ATOM    853  O   GLY 6 109      16.799   5.704  -2.481  0.00  0.00      C1   O
ATOM    854  N   GLN 6 110      16.688   4.611  -0.619  0.00  0.00      C1   N
ATOM    855  CA  GLN 6 110      15.994   3.383  -1.109  0.00  0.00      C1   C
ATOM    856  C   GLN 6 110      14.569   3.230  -0.569  0.00  0.00      C1   C
ATOM    857  O   GLN 6 110      14.021   3.924   0.272  0.00  0.00      C1   O
ATOM    858  CB  GLN 6 110      16.891   2.219  -0.733  0.00  0.00      C1   C
ATOM    859  CG  GLN 6 110      18.271   2.214  -1.470  0.00  0.00      C1   C
ATOM    860  CD  GLN 6 110      19.055   0.988  -1.033  0.00  0.00      C1   C
ATOM    861  OE1 GLN 6 110      18.773   0.368  -0.070  0.00  0.00      C1   O
ATOM    862  NE2 GLN 6 110      20.073   0.607  -1.790  0.00  0.00      C1   N
ATOM    863  N   THR 6 111      13.856   2.191  -1.120  0.00  0.00      C1   N
ATOM    864  CA  THR 6 111      12.484   1.919  -0.673  0.00  0.00      C1   C
ATOM    865  C   THR 6 111      12.242   0.434  -0.349  0.00  0.00      C1   C
ATOM    866  O   THR 6 111      12.957  -0.418  -0.858  0.00  0.00      C1   O
ATOM    867  CB  THR 6 111      11.457   2.254  -1.761  0.00  0.00      C1   C
ATOM    868  OG1 THR 6 111      11.900   1.640  -2.957  0.00  0.00      C1   O
ATOM    869  CG2 THR 6 111      11.533   3.794  -1.763  0.00  0.00      C1   C
ATOM    870  N   PHE 6 112      11.204   0.122   0.420  0.00  0.00      C1   N
ATOM    871  CA  PHE 6 112      10.772  -1.258   0.740  0.00  0.00      C1   C
ATOM    872  C   PHE 6 112       9.292  -1.302   1.197  0.00  0.00      C1   C
ATOM    873  O   PHE 6 112       8.802  -0.262   1.728  0.00  0.00      C1   O
ATOM    874  CB  PHE 6 112      11.632  -1.942   1.831  0.00  0.00      C1   C
ATOM    875  CG  PHE 6 112      11.695  -1.265   3.213  0.00  0.00      C1   C
ATOM    876  CD1 PHE 6 112      10.953  -1.744   4.314  0.00  0.00      C1   C
ATOM    877  CD2 PHE 6 112      12.383  -0.068   3.383  0.00  0.00      C1   C
ATOM    878  CE1 PHE 6 112      10.868  -0.966   5.490  0.00  0.00      C1   C
ATOM    879  CE2 PHE 6 112      12.477   0.559   4.588  0.00  0.00      C1   C
ATOM    880  CZ  PHE 6 112      11.650   0.207   5.665  0.00  0.00      C1   C
ATOM    881  N   SER 6 113       8.618  -2.452   1.071  0.00  0.00      C1   N
ATOM    882  CA  SER 6 113       7.261  -2.507   1.663  0.00  0.00      C1   C
ATOM    883  C   SER 6 113       7.209  -3.116   3.107  0.00  0.00      C1   C
ATOM    884  O   SER 6 113       8.216  -3.712   3.517  0.00  0.00      C1   O
ATOM    885  CB  SER 6 113       6.375  -3.401   0.772  0.00  0.00      C1   C
ATOM    886  OG  SER 6 113       6.226  -2.801  -0.530  0.00  0.00      C1   O
ATOM    887  N   VAL 6 114       6.144  -2.874   3.832  0.00  0.00      C1   N
ATOM    888  CA  VAL 6 114       6.046  -3.191   5.252  0.00  0.00      C1   C
ATOM    889  C   VAL 6 114       4.808  -4.043   5.467  0.00  0.00      C1   C
ATOM    890  O   VAL 6 114       3.662  -3.510   5.179  0.00  0.00      C1   O
ATOM    891  CB  VAL 6 114       5.972  -1.875   6.091  0.00  0.00      C1   C
ATOM    892  CG1 VAL 6 114       6.005  -2.332   7.566  0.00  0.00      C1   C
ATOM    893  CG2 VAL 6 114       7.156  -0.907   5.977  0.00  0.00      C1   C
ATOM    894  N   LEU 6 115       4.939  -5.225   6.177  0.00  0.00      C1   N
ATOM    895  CA  LEU 6 115       3.801  -5.970   6.686  0.00  0.00      C1   C
ATOM    896  C   LEU 6 115       3.582  -5.585   8.143  0.00  0.00      C1   C
ATOM    897  O   LEU 6 115       4.357  -6.125   8.954  0.00  0.00      C1   O
ATOM    898  CB  LEU 6 115       4.008  -7.509   6.430  0.00  0.00      C1   C
ATOM    899  CG  LEU 6 115       2.635  -8.195   6.374  0.00  0.00      C1   C
ATOM    900  CD1 LEU 6 115       1.748  -7.748   5.129  0.00  0.00      C1   C
ATOM    901  CD2 LEU 6 115       2.841  -9.742   6.232  0.00  0.00      C1   C
ATOM    902  N   ALA 6 116       2.643  -4.650   8.449  0.00  0.00      C1   N
ATOM    903  CA  ALA 6 116       2.246  -4.455   9.852  0.00  0.00      C1   C
ATOM    904  C   ALA 6 116       1.577  -5.796  10.229  0.00  0.00      C1   C
ATOM    905  O   ALA 6 116       0.727  -6.326   9.592  0.00  0.00      C1   O
ATOM    906  CB  ALA 6 116       1.360  -3.239  10.073  0.00  0.00      C1   C
ATOM    907  N   CYS 6 117       1.980  -6.234  11.443  0.00  0.00      C1   N
ATOM    908  CA  CYS 6 117       1.614  -7.463  12.048  0.00  0.00      C1   C
ATOM    909  C   CYS 6 117       1.307  -7.176  13.538  0.00  0.00      C1   C
ATOM    910  O   CYS 6 117       2.019  -6.495  14.282  0.00  0.00      C1   O
ATOM    911  CB  CYS 6 117       2.745  -8.545  11.890  0.00  0.00      C1   C
ATOM    912  SG  CYS 6 117       2.991  -8.833  10.106  0.00  0.00      C1   S
ATOM    913  N   TYR 6 118       0.194  -7.661  13.994  0.00  0.00      C1   N
ATOM    914  CA  TYR 6 118      -0.374  -7.578  15.323  0.00  0.00      C1   C
ATOM    915  C   TYR 6 118      -0.279  -8.923  16.002  0.00  0.00      C1   C
ATOM    916  O   TYR 6 118      -0.964  -9.893  15.654  0.00  0.00      C1   O
ATOM    917  CB  TYR 6 118      -1.823  -7.041  15.229  0.00  0.00      C1   C
ATOM    918  CG  TYR 6 118      -2.542  -7.048  16.535  0.00  0.00      C1   C
ATOM    919  CD1 TYR 6 118      -3.705  -7.913  16.778  0.00  0.00      C1   C
ATOM    920  CD2 TYR 6 118      -2.150  -6.143  17.534  0.00  0.00      C1   C
ATOM    921  CE1 TYR 6 118      -4.183  -8.067  18.111  0.00  0.00      C1   C
ATOM    922  CE2 TYR 6 118      -2.746  -6.151  18.787  0.00  0.00      C1   C
ATOM    923  CZ  TYR 6 118      -3.754  -7.132  19.101  0.00  0.00      C1   C
ATOM    924  OH  TYR 6 118      -4.336  -7.199  20.309  0.00  0.00      C1   O
ATOM    925  N   ASN 6 119       0.477  -8.990  17.145  0.00  0.00      C1   N
ATOM    926  CA  ASN 6 119       0.633 -10.084  18.107  0.00  0.00      C1   C
ATOM    927  C   ASN 6 119       0.711 -11.493  17.440  0.00  0.00      C1   C
ATOM    928  O   ASN 6 119      -0.019 -12.364  17.876  0.00  0.00      C1   O
ATOM    929  CB  ASN 6 119      -0.363  -9.951  19.278  0.00  0.00      C1   C
ATOM    930  CG  ASN 6 119      -0.208  -8.639  20.054  0.00  0.00      C1   C
ATOM    931  ND2 ASN 6 119      -1.188  -8.319  20.885  0.00  0.00      C1   N
ATOM    932  OD1 ASN 6 119       0.870  -8.099  20.204  0.00  0.00      C1   O
ATOM    933  N   GLY 6 120       1.454 -11.666  16.400  0.00  0.00      C1   N
ATOM    934  CA  GLY 6 120       1.503 -12.861  15.570  0.00  0.00      C1   C
ATOM    935  C   GLY 6 120       0.841 -12.916  14.245  0.00  0.00      C1   C
ATOM    936  O   GLY 6 120       1.157 -13.767  13.434  0.00  0.00      C1   O
ATOM    937  N   SER 6 121      -0.065 -11.962  13.971  0.00  0.00      C1   N
ATOM    938  CA  SER 6 121      -0.868 -12.099  12.692  0.00  0.00      C1   C
ATOM    939  C   SER 6 121      -0.935 -10.703  11.952  0.00  0.00      C1   C
ATOM    940  O   SER 6 121      -1.285  -9.657  12.589  0.00  0.00      C1   O
ATOM    941  CB  SER 6 121      -2.238 -12.739  12.904  0.00  0.00      C1   C
ATOM    942  OG  SER 6 121      -2.057 -13.957  13.678  0.00  0.00      C1   O
ATOM    943  N   PRO 6 122      -0.735 -10.669  10.601  0.00  0.00      C1   N
ATOM    944  CA  PRO 6 122      -0.740  -9.507   9.801  0.00  0.00      C1   C
ATOM    945  C   PRO 6 122      -2.060  -8.636   9.868  0.00  0.00      C1   C
ATOM    946  O   PRO 6 122      -3.145  -9.015   9.615  0.00  0.00      C1   O
ATOM    947  CB  PRO 6 122      -0.625 -10.018   8.402  0.00  0.00      C1   C
ATOM    948  CG  PRO 6 122       0.202 -11.291   8.492  0.00  0.00      C1   C
ATOM    949  CD  PRO 6 122      -0.452 -11.806   9.813  0.00  0.00      C1   C
ATOM    950  N   SER 6 123      -1.787  -7.368   9.932  0.00  0.00      C1   N
ATOM    951  CA  SER 6 123      -2.820  -6.373   9.842  0.00  0.00      C1   C
ATOM    952  C   SER 6 123      -3.065  -5.683   8.508  0.00  0.00      C1   C
ATOM    953  O   SER 6 123      -4.139  -5.729   7.908  0.00  0.00      C1   O
ATOM    954  CB  SER 6 123      -2.625  -5.391  10.990  0.00  0.00      C1   C
ATOM    955  OG  SER 6 123      -1.422  -4.669  11.043  0.00  0.00      C1   O
ATOM    956  N   GLY 6 124      -2.064  -5.024   7.911  0.00  0.00      C1   N
ATOM    957  CA  GLY 6 124      -2.034  -4.529   6.527  0.00  0.00      C1   C
ATOM    958  C   GLY 6 124      -0.593  -4.414   5.930  0.00  0.00      C1   C
ATOM    959  O   GLY 6 124       0.433  -4.666   6.548  0.00  0.00      C1   O
ATOM    960  N   VAL 6 125      -0.621  -3.857   4.732  0.00  0.00      C1   N
ATOM    961  CA  VAL 6 125       0.617  -3.661   3.915  0.00  0.00      C1   C
ATOM    962  C   VAL 6 125       0.750  -2.265   3.291  0.00  0.00      C1   C
ATOM    963  O   VAL 6 125      -0.213  -1.790   2.722  0.00  0.00      C1   O
ATOM    964  CB  VAL 6 125       0.680  -4.775   2.867  0.00  0.00      C1   C
ATOM    965  CG1 VAL 6 125      -0.507  -4.999   2.034  0.00  0.00      C1   C
ATOM    966  CG2 VAL 6 125       1.909  -4.612   1.964  0.00  0.00      C1   C
ATOM    967  N   TYR 6 126       1.866  -1.617   3.439  0.00  0.00      C1   N
ATOM    968  CA  TYR 6 126       2.074  -0.145   2.968  0.00  0.00      C1   C
ATOM    969  C   TYR 6 126       3.448   0.128   2.322  0.00  0.00      C1   C
ATOM    970  O   TYR 6 126       4.354  -0.587   2.541  0.00  0.00      C1   O
ATOM    971  CB  TYR 6 126       1.753   0.809   4.103  0.00  0.00      C1   C
ATOM    972  CG  TYR 6 126       2.697   0.880   5.238  0.00  0.00      C1   C
ATOM    973  CD1 TYR 6 126       3.730   1.849   5.239  0.00  0.00      C1   C
ATOM    974  CD2 TYR 6 126       2.430   0.110   6.391  0.00  0.00      C1   C
ATOM    975  CE1 TYR 6 126       4.679   1.941   6.286  0.00  0.00      C1   C
ATOM    976  CE2 TYR 6 126       3.402   0.218   7.475  0.00  0.00      C1   C
ATOM    977  CZ  TYR 6 126       4.491   1.118   7.409  0.00  0.00      C1   C
ATOM    978  OH  TYR 6 126       5.330   1.231   8.400  0.00  0.00      C1   O
ATOM    979  N   GLN 6 127       3.685   1.375   1.712  0.00  0.00      C1   N
ATOM    980  CA  GLN 6 127       4.979   1.676   0.997  0.00  0.00      C1   C
ATOM    981  C   GLN 6 127       5.902   2.583   1.844  0.00  0.00      C1   C
ATOM    982  O   GLN 6 127       5.439   3.685   2.218  0.00  0.00      C1   O
ATOM    983  CB  GLN 6 127       4.677   2.041  -0.475  0.00  0.00      C1   C
ATOM    984  CG  GLN 6 127       5.979   2.148  -1.217  0.00  0.00      C1   C
ATOM    985  CD  GLN 6 127       6.836   0.860  -1.284  0.00  0.00      C1   C
ATOM    986  OE1 GLN 6 127       6.366  -0.184  -0.915  0.00  0.00      C1   O
ATOM    987  NE2 GLN 6 127       8.039   0.987  -1.719  0.00  0.00      C1   N
ATOM    988  N   CYS 6 128       7.179   2.285   1.904  0.00  0.00      C1   N
ATOM    989  CA  CYS 6 128       8.099   3.037   2.783  0.00  0.00      C1   C
ATOM    990  C   CYS 6 128       9.412   3.418   2.230  0.00  0.00      C1   C
ATOM    991  O   CYS 6 128       9.897   2.664   1.397  0.00  0.00      C1   O
ATOM    992  CB  CYS 6 128       8.296   2.157   4.061  0.00  0.00      C1   C
ATOM    993  SG  CYS 6 128       8.775   3.163   5.394  0.00  0.00      C1   S
ATOM    994  N   ALA 6 129       9.990   4.536   2.715  0.00  0.00      C1   N
ATOM    995  CA  ALA 6 129      11.353   5.009   2.321  0.00  0.00      C1   C
ATOM    996  C   ALA 6 129      12.362   4.988   3.512  0.00  0.00      C1   C
ATOM    997  O   ALA 6 129      12.043   5.389   4.658  0.00  0.00      C1   O
ATOM    998  CB  ALA 6 129      11.260   6.398   1.738  0.00  0.00      C1   C
ATOM    999  N   MET 6 130      13.612   4.717   3.100  0.00  0.00      C1   N
ATOM   1000  CA  MET 6 130      14.787   4.868   3.916  0.00  0.00      C1   C
ATOM   1001  C   MET 6 130      15.312   6.291   3.646  0.00  0.00      C1   C
ATOM   1002  O   MET 6 130      16.109   6.591   2.735  0.00  0.00      C1   O
ATOM   1003  CB  MET 6 130      15.880   3.830   3.721  0.00  0.00      C1   C
ATOM   1004  CG  MET 6 130      16.833   3.960   4.882  0.00  0.00      C1   C
ATOM   1005  SD  MET 6 130      16.270   3.646   6.531  0.00  0.00      C1   S
ATOM   1006  CE  MET 6 130      15.880   1.925   6.554  0.00  0.00      C1   C
ATOM   1007  N   ARG 6 131      14.813   7.204   4.443  0.00  0.00      C1   N
ATOM   1008  CA  ARG 6 131      15.499   8.565   4.726  0.00  0.00      C1   C
ATOM   1009  C   ARG 6 131      16.790   8.571   5.534  0.00  0.00      C1   C
ATOM   1010  O   ARG 6 131      16.857   7.662   6.401  0.00  0.00      C1   O
ATOM   1011  CB  ARG 6 131      14.439   9.544   5.382  0.00  0.00      C1   C
ATOM   1012  CG  ARG 6 131      14.076   9.123   6.850  0.00  0.00      C1   C
ATOM   1013  CD  ARG 6 131      13.062  10.107   7.454  0.00  0.00      C1   C
ATOM   1014  NE  ARG 6 131      13.477  11.498   7.366  0.00  0.00      C1   N
ATOM   1015  CZ  ARG 6 131      12.677  12.516   7.564  0.00  0.00      C1   C
ATOM   1016  NH1 ARG 6 131      11.416  12.481   7.800  0.00  0.00      C1   N
ATOM   1017  NH2 ARG 6 131      13.185  13.717   7.397  0.00  0.00      C1   N
ATOM   1018  N   PRO 6 132      17.714   9.528   5.514  0.00  0.00      C1   N
ATOM   1019  CA  PRO 6 132      19.031   9.311   6.147  0.00  0.00      C1   C
ATOM   1020  C   PRO 6 132      19.019   9.414   7.719  0.00  0.00      C1   C
ATOM   1021  O   PRO 6 132      20.029   9.024   8.315  0.00  0.00      C1   O
ATOM   1022  CB  PRO 6 132      20.102  10.250   5.532  0.00  0.00      C1   C
ATOM   1023  CG  PRO 6 132      19.338  10.750   4.268  0.00  0.00      C1   C
ATOM   1024  CD  PRO 6 132      17.857  10.647   4.628  0.00  0.00      C1   C
ATOM   1025  N   ASN 6 133      17.906   9.836   8.355  0.00  0.00      C1   N
ATOM   1026  CA  ASN 6 133      17.781   9.638   9.799  0.00  0.00      C1   C
ATOM   1027  C   ASN 6 133      17.409   8.232  10.275  0.00  0.00      C1   C
ATOM   1028  O   ASN 6 133      17.524   8.026  11.469  0.00  0.00      C1   O
ATOM   1029  CB  ASN 6 133      16.851  10.765  10.434  0.00  0.00      C1   C
ATOM   1030  CG  ASN 6 133      15.315  10.595  10.370  0.00  0.00      C1   C
ATOM   1031  OD1 ASN 6 133      14.747   9.508  10.119  0.00  0.00      C1   O
ATOM   1032  ND2 ASN 6 133      14.563  11.609  10.542  0.00  0.00      C1   N
ATOM   1033  N   PHE 6 134      17.157   7.310   9.394  0.00  0.00      C1   N
ATOM   1034  CA  PHE 6 134      16.797   5.906   9.583  0.00  0.00      C1   C
ATOM   1035  C   PHE 6 134      15.505   5.658  10.360  0.00  0.00      C1   C
ATOM   1036  O   PHE 6 134      15.224   4.555  10.839  0.00  0.00      C1   O
ATOM   1037  CB  PHE 6 134      17.989   5.028  10.195  0.00  0.00      C1   C
ATOM   1038  CG  PHE 6 134      19.253   5.111   9.433  0.00  0.00      C1   C
ATOM   1039  CD1 PHE 6 134      20.243   6.068   9.869  0.00  0.00      C1   C
ATOM   1040  CD2 PHE 6 134      19.430   4.361   8.276  0.00  0.00      C1   C
ATOM   1041  CE1 PHE 6 134      21.346   6.201   9.130  0.00  0.00      C1   C
ATOM   1042  CE2 PHE 6 134      20.590   4.557   7.526  0.00  0.00      C1   C
ATOM   1043  CZ  PHE 6 134      21.557   5.458   7.995  0.00  0.00      C1   C
ATOM   1044  N   THR 6 135      14.744   6.716  10.551  0.00  0.00      C1   N
ATOM   1045  CA  THR 6 135      13.412   6.503  11.201  0.00  0.00      C1   C
ATOM   1046  C   THR 6 135      12.250   6.507  10.188  0.00  0.00      C1   C
ATOM   1047  O   THR 6 135      12.278   7.203   9.145  0.00  0.00      C1   O
ATOM   1048  CB  THR 6 135      13.157   7.412  12.441  0.00  0.00      C1   C
ATOM   1049  OG1 THR 6 135      13.009   8.744  12.024  0.00  0.00      C1   O
ATOM   1050  CG2 THR 6 135      14.319   7.234  13.438  0.00  0.00      C1   C
ATOM   1051  N   ILE 6 136      11.171   5.812  10.457  0.00  0.00      C1   N
ATOM   1052  CA  ILE 6 136      10.044   5.595   9.517  0.00  0.00      C1   C
ATOM   1053  C   ILE 6 136       8.638   5.803  10.205  0.00  0.00      C1   C
ATOM   1054  O   ILE 6 136       8.402   5.552  11.356  0.00  0.00      C1   O
ATOM   1055  CB  ILE 6 136      10.097   4.287   8.714  0.00  0.00      C1   C
ATOM   1056  CG1 ILE 6 136       9.864   3.091   9.613  0.00  0.00      C1   C
ATOM   1057  CG2 ILE 6 136      11.379   4.257   7.939  0.00  0.00      C1   C
ATOM   1058  CD1 ILE 6 136       9.507   1.819   8.823  0.00  0.00      C1   C
ATOM   1059  N   LYS 6 137       7.632   6.235   9.338  0.00  0.00      C1   N
ATOM   1060  CA  LYS 6 137       6.224   6.328   9.653  0.00  0.00      C1   C
ATOM   1061  C   LYS 6 137       5.533   4.913   9.559  0.00  0.00      C1   C
ATOM   1062  O   LYS 6 137       5.334   4.435   8.444  0.00  0.00      C1   O
ATOM   1063  CB  LYS 6 137       5.394   7.399   8.847  0.00  0.00      C1   C
ATOM   1064  CG  LYS 6 137       6.081   8.809   8.877  0.00  0.00      C1   C
ATOM   1065  CD  LYS 6 137       5.304   9.770   8.058  0.00  0.00      C1   C
ATOM   1066  CE  LYS 6 137       5.071   9.423   6.574  0.00  0.00      C1   C
ATOM   1067  NZ  LYS 6 137       4.579  10.673   5.941  0.00  0.00      C1   N
ATOM   1068  N   GLY 6 138       5.304   4.243  10.708  0.00  0.00      C1   N
ATOM   1069  CA  GLY 6 138       4.675   2.894  10.660  0.00  0.00      C1   C
ATOM   1070  C   GLY 6 138       3.288   2.875  11.313  0.00  0.00      C1   C
ATOM   1071  O   GLY 6 138       2.965   3.695  12.172  0.00  0.00      C1   O
ATOM   1072  N   SER 6 139       2.341   1.982  10.896  0.00  0.00      C1   N
ATOM   1073  CA  SER 6 139       1.022   1.711  11.500  0.00  0.00      C1   C
ATOM   1074  C   SER 6 139       1.047   0.830  12.698  0.00  0.00      C1   C
ATOM   1075  O   SER 6 139       0.399  -0.223  12.862  0.00  0.00      C1   O
ATOM   1076  CB  SER 6 139       0.129   1.099  10.358  0.00  0.00      C1   C
ATOM   1077  OG  SER 6 139       0.865   0.092   9.538  0.00  0.00      C1   O
ATOM   1078  N   PHE 6 140       1.848   1.228  13.652  0.00  0.00      C1   N
ATOM   1079  CA  PHE 6 140       2.252   0.376  14.715  0.00  0.00      C1   C
ATOM   1080  C   PHE 6 140       1.650   0.725  16.123  0.00  0.00      C1   C
ATOM   1081  O   PHE 6 140       2.416   0.585  17.037  0.00  0.00      C1   O
ATOM   1082  CB  PHE 6 140       3.758   0.269  14.711  0.00  0.00      C1   C
ATOM   1083  CG  PHE 6 140       4.391  -0.120  13.371  0.00  0.00      C1   C
ATOM   1084  CD1 PHE 6 140       3.922  -1.165  12.615  0.00  0.00      C1   C
ATOM   1085  CD2 PHE 6 140       5.619   0.463  13.002  0.00  0.00      C1   C
ATOM   1086  CE1 PHE 6 140       4.559  -1.556  11.408  0.00  0.00      C1   C
ATOM   1087  CE2 PHE 6 140       6.278   0.104  11.809  0.00  0.00      C1   C
ATOM   1088  CZ  PHE 6 140       5.731  -0.848  10.948  0.00  0.00      C1   C
ATOM   1089  N   LEU 6 141       0.413   1.240  16.230  0.00  0.00      C1   N
ATOM   1090  CA  LEU 6 141      -0.222   1.667  17.498  0.00  0.00      C1   C
ATOM   1091  C   LEU 6 141      -0.066   0.547  18.542  0.00  0.00      C1   C
ATOM   1092  O   LEU 6 141       0.557   0.785  19.589  0.00  0.00      C1   O
ATOM   1093  CB  LEU 6 141      -1.668   1.963  17.298  0.00  0.00      C1   C
ATOM   1094  CG  LEU 6 141      -1.921   3.399  16.731  0.00  0.00      C1   C
ATOM   1095  CD1 LEU 6 141      -3.349   3.598  16.161  0.00  0.00      C1   C
ATOM   1096  CD2 LEU 6 141      -1.989   4.279  18.007  0.00  0.00      C1   C
ATOM   1097  N   ASN 6 142      -0.532  -0.674  18.275  0.00  0.00      C1   N
ATOM   1098  CA  ASN 6 142      -0.520  -1.691  19.320  0.00  0.00      C1   C
ATOM   1099  C   ASN 6 142       0.059  -3.056  18.817  0.00  0.00      C1   C
ATOM   1100  O   ASN 6 142      -0.082  -3.428  17.666  0.00  0.00      C1   O
ATOM   1101  CB  ASN 6 142      -1.829  -1.953  20.189  0.00  0.00      C1   C
ATOM   1102  CG  ASN 6 142      -2.410  -0.646  20.667  0.00  0.00      C1   C
ATOM   1103  OD1 ASN 6 142      -1.943  -0.018  21.556  0.00  0.00      C1   O
ATOM   1104  ND2 ASN 6 142      -3.500  -0.311  20.113  0.00  0.00      C1   N
ATOM   1105  N   GLY 6 143       0.710  -3.860  19.699  0.00  0.00      C1   N
ATOM   1106  CA  GLY 6 143       1.066  -5.295  19.378  0.00  0.00      C1   C
ATOM   1107  C   GLY 6 143       2.091  -5.528  18.265  0.00  0.00      C1   C
ATOM   1108  O   GLY 6 143       1.909  -6.527  17.560  0.00  0.00      C1   O
ATOM   1109  N   SER 6 144       3.026  -4.625  17.961  0.00  0.00      C1   N
ATOM   1110  CA  SER 6 144       3.417  -4.381  16.581  0.00  0.00      C1   C
ATOM   1111  C   SER 6 144       4.904  -4.679  16.320  0.00  0.00      C1   C
ATOM   1112  O   SER 6 144       5.298  -4.781  15.179  0.00  0.00      C1   O
ATOM   1113  CB  SER 6 144       3.011  -2.966  16.221  0.00  0.00      C1   C
ATOM   1114  OG  SER 6 144       3.319  -1.998  17.161  0.00  0.00      C1   O
ATOM   1115  N   CYS 6 145       5.750  -4.845  17.352  0.00  0.00      C1   N
ATOM   1116  CA  CYS 6 145       7.241  -5.127  17.096  0.00  0.00      C1   C
ATOM   1117  C   CYS 6 145       7.495  -6.449  16.368  0.00  0.00      C1   C
ATOM   1118  O   CYS 6 145       6.726  -7.411  16.570  0.00  0.00      C1   O
ATOM   1119  CB  CYS 6 145       8.025  -5.004  18.368  0.00  0.00      C1   C
ATOM   1120  SG  CYS 6 145       7.706  -3.489  19.311  0.00  0.00      C1   S
ATOM   1121  N   GLY 6 146       8.545  -6.575  15.543  0.00  0.00      C1   N
ATOM   1122  CA  GLY 6 146       8.732  -7.704  14.620  0.00  0.00      C1   C
ATOM   1123  C   GLY 6 146       7.990  -7.522  13.279  0.00  0.00      C1   C
ATOM   1124  O   GLY 6 146       8.388  -8.242  12.354  0.00  0.00      C1   O
ATOM   1125  N   SER 6 147       7.001  -6.613  13.036  0.00  0.00      C1   N
ATOM   1126  CA  SER 6 147       6.514  -6.152  11.704  0.00  0.00      C1   C
ATOM   1127  C   SER 6 147       7.731  -5.966  10.736  0.00  0.00      C1   C
ATOM   1128  O   SER 6 147       8.725  -5.213  10.926  0.00  0.00      C1   O
ATOM   1129  CB  SER 6 147       5.797  -4.770  11.877  0.00  0.00      C1   C
ATOM   1130  OG  SER 6 147       4.481  -4.891  12.483  0.00  0.00      C1   O
ATOM   1131  N   VAL 6 148       7.618  -6.760   9.667  0.00  0.00      C1   N
ATOM   1132  CA  VAL 6 148       8.747  -6.910   8.709  0.00  0.00      C1   C
ATOM   1133  C   VAL 6 148       8.708  -6.101   7.448  0.00  0.00      C1   C
ATOM   1134  O   VAL 6 148       7.620  -5.877   6.861  0.00  0.00      C1   O
ATOM   1135  CB  VAL 6 148       9.056  -8.364   8.231  0.00  0.00      C1   C
ATOM   1136  CG1 VAL 6 148       9.735  -9.148   9.350  0.00  0.00      C1   C
ATOM   1137  CG2 VAL 6 148       7.776  -9.050   7.690  0.00  0.00      C1   C
ATOM   1138  N   GLY 6 149       9.818  -5.577   6.950  0.00  0.00      C1   N
ATOM   1139  CA  GLY 6 149       9.971  -4.958   5.633  0.00  0.00      C1   C
ATOM   1140  C   GLY 6 149      10.597  -5.948   4.659  0.00  0.00      C1   C
ATOM   1141  O   GLY 6 149      11.372  -6.809   5.062  0.00  0.00      C1   O
ATOM   1142  N   PHE 6 150      10.263  -5.787   3.398  0.00  0.00      C1   N
ATOM   1143  CA  PHE 6 150      10.612  -6.707   2.257  0.00  0.00      C1   C
ATOM   1144  C   PHE 6 150      10.686  -5.963   0.877  0.00  0.00      C1   C
ATOM   1145  O   PHE 6 150      10.024  -4.910   0.672  0.00  0.00      C1   O
ATOM   1146  CB  PHE 6 150       9.485  -7.744   2.049  0.00  0.00      C1   C
ATOM   1147  CG  PHE 6 150       8.052  -7.287   1.769  0.00  0.00      C1   C
ATOM   1148  CD1 PHE 6 150       7.269  -6.895   2.887  0.00  0.00      C1   C
ATOM   1149  CD2 PHE 6 150       7.521  -7.455   0.487  0.00  0.00      C1   C
ATOM   1150  CE1 PHE 6 150       5.918  -6.727   2.728  0.00  0.00      C1   C
ATOM   1151  CE2 PHE 6 150       6.109  -7.400   0.370  0.00  0.00      C1   C
ATOM   1152  CZ  PHE 6 150       5.336  -7.064   1.478  0.00  0.00      C1   C
ATOM   1153  N   ASN 6 151      11.368  -6.450  -0.104  0.00  0.00      C1   N
ATOM   1154  CA  ASN 6 151      11.048  -6.285  -1.566  0.00  0.00      C1   C
ATOM   1155  C   ASN 6 151      11.081  -7.612  -2.311  0.00  0.00      C1   C
ATOM   1156  O   ASN 6 151      11.581  -8.615  -1.729  0.00  0.00      C1   O
ATOM   1157  CB  ASN 6 151      12.104  -5.313  -2.101  0.00  0.00      C1   C
ATOM   1158  CG  ASN 6 151      12.031  -3.891  -1.588  0.00  0.00      C1   C
ATOM   1159  OD1 ASN 6 151      11.029  -3.265  -1.621  0.00  0.00      C1   O
ATOM   1160  ND2 ASN 6 151      13.177  -3.316  -1.246  0.00  0.00      C1   N
ATOM   1161  N   ILE 6 152      10.701  -7.647  -3.574  0.00  0.00      C1   N
ATOM   1162  CA  ILE 6 152      10.441  -8.912  -4.262  0.00  0.00      C1   C
ATOM   1163  C   ILE 6 152      10.836  -8.743  -5.757  0.00  0.00      C1   C
ATOM   1164  O   ILE 6 152      10.238  -7.919  -6.448  0.00  0.00      C1   O
ATOM   1165  CB  ILE 6 152       8.987  -9.470  -4.171  0.00  0.00      C1   C
ATOM   1166  CG1 ILE 6 152       8.325  -9.373  -2.746  0.00  0.00      C1   C
ATOM   1167  CG2 ILE 6 152       8.996 -10.858  -4.719  0.00  0.00      C1   C
ATOM   1168  CD1 ILE 6 152       7.052 -10.178  -2.642  0.00  0.00      C1   C
ATOM   1169  N   ASP 6 153      11.986  -9.268  -6.103  0.00  0.00      C1   N
ATOM   1170  CA  ASP 6 153      12.199  -9.491  -7.522  0.00  0.00      C1   C
ATOM   1171  C   ASP 6 153      12.526 -10.936  -7.909  0.00  0.00      C1   C
ATOM   1172  O   ASP 6 153      13.430 -11.618  -7.420  0.00  0.00      C1   O
ATOM   1173  CB  ASP 6 153      13.185  -8.547  -8.273  0.00  0.00      C1   C
ATOM   1174  CG  ASP 6 153      14.532  -8.176  -7.684  0.00  0.00      C1   C
ATOM   1175  OD1 ASP 6 153      14.858  -8.601  -6.540  0.00  0.00      C1   O
ATOM   1176  OD2 ASP 6 153      15.170  -7.232  -8.239  0.00  0.00      C1   O
ATOM   1177  N   TYR 6 154      11.853 -11.313  -9.020  0.00  0.00      C1   N
ATOM   1178  CA  TYR 6 154      11.996 -12.609  -9.686  0.00  0.00      C1   C
ATOM   1179  C   TYR 6 154      11.617 -13.768  -8.669  0.00  0.00      C1   C
ATOM   1180  O   TYR 6 154      12.325 -14.767  -8.610  0.00  0.00      C1   O
ATOM   1181  CB  TYR 6 154      13.337 -12.627 -10.423  0.00  0.00      C1   C
ATOM   1182  CG  TYR 6 154      13.475 -11.632 -11.515  0.00  0.00      C1   C
ATOM   1183  CD1 TYR 6 154      14.594 -10.760 -11.517  0.00  0.00      C1   C
ATOM   1184  CD2 TYR 6 154      12.676 -11.585 -12.668  0.00  0.00      C1   C
ATOM   1185  CE1 TYR 6 154      14.799  -9.815 -12.525  0.00  0.00      C1   C
ATOM   1186  CE2 TYR 6 154      12.824 -10.617 -13.700  0.00  0.00      C1   C
ATOM   1187  CZ  TYR 6 154      13.852  -9.678 -13.552  0.00  0.00      C1   C
ATOM   1188  OH  TYR 6 154      13.898  -8.593 -14.370  0.00  0.00      C1   O
ATOM   1189  N   ASP 6 155      10.507 -13.573  -7.950  0.00  0.00      C1   N
ATOM   1190  CA  ASP 6 155      10.003 -14.425  -6.945  0.00  0.00      C1   C
ATOM   1191  C   ASP 6 155      10.881 -14.531  -5.709  0.00  0.00      C1   C
ATOM   1192  O   ASP 6 155      10.421 -14.969  -4.656  0.00  0.00      C1   O
ATOM   1193  CB  ASP 6 155       9.812 -15.877  -7.421  0.00  0.00      C1   C
ATOM   1194  CG  ASP 6 155       9.129 -16.101  -8.743  0.00  0.00      C1   C
ATOM   1195  OD1 ASP 6 155       9.298 -17.149  -9.376  0.00  0.00      C1   O
ATOM   1196  OD2 ASP 6 155       8.385 -15.249  -9.217  0.00  0.00      C1   O
ATOM   1197  N   CYS 6 156      12.124 -14.117  -5.673  0.00  0.00      C1   N
ATOM   1198  CA  CYS 6 156      13.011 -13.886  -4.528  0.00  0.00      C1   C
ATOM   1199  C   CYS 6 156      12.639 -12.726  -3.610  0.00  0.00      C1   C
ATOM   1200  O   CYS 6 156      12.377 -11.633  -4.098  0.00  0.00      C1   O
ATOM   1201  CB  CYS 6 156      14.447 -13.899  -5.004  0.00  0.00      C1   C
ATOM   1202  SG  CYS 6 156      15.630 -13.648  -3.668  0.00  0.00      C1   S
ATOM   1203  N   VAL 6 157      12.477 -13.083  -2.304  0.00  0.00      C1   N
ATOM   1204  CA  VAL 6 157      12.159 -12.144  -1.227  0.00  0.00      C1   C
ATOM   1205  C   VAL 6 157      13.403 -11.559  -0.482  0.00  0.00      C1   C
ATOM   1206  O   VAL 6 157      14.011 -12.277   0.297  0.00  0.00      C1   O
ATOM   1207  CB  VAL 6 157      11.073 -12.611  -0.316  0.00  0.00      C1   C
ATOM   1208  CG1 VAL 6 157      10.484 -11.472   0.540  0.00  0.00      C1   C
ATOM   1209  CG2 VAL 6 157       9.791 -13.241  -0.992  0.00  0.00      C1   C
ATOM   1210  N   SER 6 158      13.649 -10.241  -0.594  0.00  0.00      C1   N
ATOM   1211  CA  SER 6 158      14.677  -9.458   0.082  0.00  0.00      C1   C
ATOM   1212  C   SER 6 158      14.126  -9.019   1.456  0.00  0.00      C1   C
ATOM   1213  O   SER 6 158      13.691  -7.859   1.626  0.00  0.00      C1   O
ATOM   1214  CB  SER 6 158      15.190  -8.429  -0.859  0.00  0.00      C1   C
ATOM   1215  OG  SER 6 158      16.034  -9.052  -1.817  0.00  0.00      C1   O
ATOM   1216  N   PHE 6 159      14.046  -9.976   2.386  0.00  0.00      C1   N
ATOM   1217  CA  PHE 6 159      13.794  -9.530   3.764  0.00  0.00      C1   C
ATOM   1218  C   PHE 6 159      14.884  -8.466   4.257  0.00  0.00      C1   C
ATOM   1219  O   PHE 6 159      16.035  -8.864   4.277  0.00  0.00      C1   O
ATOM   1220  CB  PHE 6 159      13.747 -10.716   4.613  0.00  0.00      C1   C
ATOM   1221  CG  PHE 6 159      12.507 -11.646   4.423  0.00  0.00      C1   C
ATOM   1222  CD1 PHE 6 159      12.656 -12.792   3.562  0.00  0.00      C1   C
ATOM   1223  CD2 PHE 6 159      11.366 -11.441   5.140  0.00  0.00      C1   C
ATOM   1224  CE1 PHE 6 159      11.596 -13.679   3.381  0.00  0.00      C1   C
ATOM   1225  CE2 PHE 6 159      10.211 -12.236   4.872  0.00  0.00      C1   C
ATOM   1226  CZ  PHE 6 159      10.343 -13.402   4.020  0.00  0.00      C1   C
ATOM   1227  N   CYS 6 160      14.457  -7.322   4.727  0.00  0.00      C1   N
ATOM   1228  CA  CYS 6 160      15.408  -6.230   5.048  0.00  0.00      C1   C
ATOM   1229  C   CYS 6 160      15.169  -5.513   6.430  0.00  0.00      C1   C
ATOM   1230  O   CYS 6 160      16.110  -5.027   7.015  0.00  0.00      C1   O
ATOM   1231  CB  CYS 6 160      15.465  -5.293   3.935  0.00  0.00      C1   C
ATOM   1232  SG  CYS 6 160      13.955  -4.349   3.666  0.00  0.00      C1   S
ATOM   1233  N   TYR 6 161      13.900  -5.482   6.905  0.00  0.00      C1   N
ATOM   1234  CA  TYR 6 161      13.523  -4.670   8.057  0.00  0.00      C1   C
ATOM   1235  C   TYR 6 161      12.713  -5.388   9.109  0.00  0.00      C1   C
ATOM   1236  O   TYR 6 161      11.878  -6.237   8.706  0.00  0.00      C1   O
ATOM   1237  CB  TYR 6 161      12.775  -3.360   7.529  0.00  0.00      C1   C
ATOM   1238  CG  TYR 6 161      12.462  -2.361   8.611  0.00  0.00      C1   C
ATOM   1239  CD1 TYR 6 161      13.231  -1.147   8.833  0.00  0.00      C1   C
ATOM   1240  CD2 TYR 6 161      11.215  -2.558   9.299  0.00  0.00      C1   C
ATOM   1241  CE1 TYR 6 161      12.828  -0.228   9.862  0.00  0.00      C1   C
ATOM   1242  CE2 TYR 6 161      10.829  -1.530  10.224  0.00  0.00      C1   C
ATOM   1243  CZ  TYR 6 161      11.682  -0.507  10.598  0.00  0.00      C1   C
ATOM   1244  OH  TYR 6 161      11.379   0.448  11.517  0.00  0.00      C1   O
ATOM   1245  N   MET 6 162      12.906  -5.072  10.425  0.00  0.00      C1   N
ATOM   1246  CA  MET 6 162      11.978  -5.460  11.458  0.00  0.00      C1   C
ATOM   1247  C   MET 6 162      11.874  -4.176  12.375  0.00  0.00      C1   C
ATOM   1248  O   MET 6 162      12.867  -3.447  12.557  0.00  0.00      C1   O
ATOM   1249  CB  MET 6 162      12.786  -6.669  12.119  0.00  0.00      C1   C
ATOM   1250  CG  MET 6 162      12.040  -7.305  13.300  0.00  0.00      C1   C
ATOM   1251  SD  MET 6 162      12.742  -8.961  13.617  0.00  0.00      C1   S
ATOM   1252  CE  MET 6 162      11.849 -10.065  12.447  0.00  0.00      C1   C
ATOM   1253  N   HIS 6 163      10.624  -3.887  12.752  0.00  0.00      C1   N
ATOM   1254  CA  HIS 6 163      10.202  -2.883  13.726  0.00  0.00      C1   C
ATOM   1255  C   HIS 6 163      10.548  -3.275  15.222  0.00  0.00      C1   C
ATOM   1256  O   HIS 6 163      10.344  -4.440  15.584  0.00  0.00      C1   O
ATOM   1257  CB  HIS 6 163       8.738  -2.556  13.524  0.00  0.00      C1   C
ATOM   1258  CG  HIS 6 163       8.201  -1.573  14.492  0.00  0.00      C1   C
ATOM   1259  ND1 HIS 6 163       8.822  -0.428  15.012  0.00  0.00      C1   N
ATOM   1260  CD2 HIS 6 163       7.063  -1.772  15.242  0.00  0.00      C1   C
ATOM   1261  CE1 HIS 6 163       8.109   0.001  16.025  0.00  0.00      C1   C
ATOM   1262  NE2 HIS 6 163       7.117  -0.817  16.249  0.00  0.00      C1   N
ATOM   1263  N   HIS 6 164      11.102  -2.318  15.939  0.00  0.00      C1   N
ATOM   1264  CA  HIS 6 164      11.555  -2.515  17.326  0.00  0.00      C1   C
ATOM   1265  C   HIS 6 164      11.032  -1.456  18.266  0.00  0.00      C1   C
ATOM   1266  O   HIS 6 164      10.281  -1.784  19.195  0.00  0.00      C1   O
ATOM   1267  CB  HIS 6 164      13.129  -2.484  17.390  0.00  0.00      C1   C
ATOM   1268  CG  HIS 6 164      13.696  -3.858  16.989  0.00  0.00      C1   C
ATOM   1269  ND1 HIS 6 164      14.451  -4.652  17.819  0.00  0.00      C1   N
ATOM   1270  CD2 HIS 6 164      13.820  -4.297  15.707  0.00  0.00      C1   C
ATOM   1271  CE1 HIS 6 164      14.890  -5.644  17.009  0.00  0.00      C1   C
ATOM   1272  NE2 HIS 6 164      14.541  -5.442  15.775  0.00  0.00      C1   N
ATOM   1273  N   MET 6 165      11.463  -0.213  18.074  0.00  0.00      C1   N
ATOM   1274  CA  MET 6 165      11.192   0.883  19.022  0.00  0.00      C1   C
ATOM   1275  C   MET 6 165      10.447   2.118  18.479  0.00  0.00      C1   C
ATOM   1276  O   MET 6 165      10.192   2.433  17.328  0.00  0.00      C1   O
ATOM   1277  CB  MET 6 165      12.592   1.427  19.593  0.00  0.00      C1   C
ATOM   1278  CG  MET 6 165      13.553   0.309  20.032  0.00  0.00      C1   C
ATOM   1279  SD  MET 6 165      13.229  -0.424  21.704  0.00  0.00      C1   S
ATOM   1280  CE  MET 6 165      13.511   0.908  22.902  0.00  0.00      C1   C
ATOM   1281  N   GLU 6 166      10.009   2.980  19.423  0.00  0.00      C1   N
ATOM   1282  CA  GLU 6 166       9.414   4.320  19.127  0.00  0.00      C1   C
ATOM   1283  C   GLU 6 166      10.152   5.457  19.791  0.00  0.00      C1   C
ATOM   1284  O   GLU 6 166      10.237   5.555  21.026  0.00  0.00      C1   O
ATOM   1285  CB  GLU 6 166       7.968   4.292  19.396  0.00  0.00      C1   C
ATOM   1286  CG  GLU 6 166       7.212   5.315  18.522  0.00  0.00      C1   C
ATOM   1287  CD  GLU 6 166       5.694   5.256  18.731  0.00  0.00      C1   C
ATOM   1288  OE1 GLU 6 166       4.976   6.197  18.381  0.00  0.00      C1   O
ATOM   1289  OE2 GLU 6 166       5.127   4.282  19.277  0.00  0.00      C1   O
ATOM   1290  N   LEU 6 167      10.580   6.362  18.965  0.00  0.00      C1   N
ATOM   1291  CA  LEU 6 167      11.156   7.612  19.468  0.00  0.00      C1   C
ATOM   1292  C   LEU 6 167      10.024   8.596  19.969  0.00  0.00      C1   C
ATOM   1293  O   LEU 6 167       8.845   8.469  19.568  0.00  0.00      C1   O
ATOM   1294  CB  LEU 6 167      12.293   8.195  18.508  0.00  0.00      C1   C
ATOM   1295  CG  LEU 6 167      13.519   7.263  18.263  0.00  0.00      C1   C
ATOM   1296  CD1 LEU 6 167      14.028   6.305  19.428  0.00  0.00      C1   C
ATOM   1297  CD2 LEU 6 167      13.358   6.350  17.004  0.00  0.00      C1   C
ATOM   1298  N   PRO 6 168      10.305   9.483  20.939  0.00  0.00      C1   N
ATOM   1299  CA  PRO 6 168       9.283  10.348  21.505  0.00  0.00      C1   C
ATOM   1300  C   PRO 6 168       8.421  11.328  20.671  0.00  0.00      C1   C
ATOM   1301  O   PRO 6 168       7.426  11.823  21.117  0.00  0.00      C1   O
ATOM   1302  CB  PRO 6 168       9.846  11.117  22.686  0.00  0.00      C1   C
ATOM   1303  CG  PRO 6 168      11.051  10.211  23.000  0.00  0.00      C1   C
ATOM   1304  CD  PRO 6 168      11.485   9.582  21.711  0.00  0.00      C1   C
ATOM   1305  N   THR 6 169       8.897  11.636  19.506  0.00  0.00      C1   N
ATOM   1306  CA  THR 6 169       8.094  12.155  18.379  0.00  0.00      C1   C
ATOM   1307  C   THR 6 169       7.006  11.285  17.697  0.00  0.00      C1   C
ATOM   1308  O   THR 6 169       6.207  11.771  16.922  0.00  0.00      C1   O
ATOM   1309  CB  THR 6 169       9.016  12.574  17.251  0.00  0.00      C1   C
ATOM   1310  OG1 THR 6 169      10.152  11.711  17.320  0.00  0.00      C1   O
ATOM   1311  CG2 THR 6 169       9.481  14.000  17.364  0.00  0.00      C1   C
ATOM   1312  N   GLY 6 170       6.951   9.950  17.994  0.00  0.00      C1   N
ATOM   1313  CA  GLY 6 170       5.954   9.055  17.461  0.00  0.00      C1   C
ATOM   1314  C   GLY 6 170       6.342   8.312  16.212  0.00  0.00      C1   C
ATOM   1315  O   GLY 6 170       5.472   7.897  15.472  0.00  0.00      C1   O
ATOM   1316  N   VAL 6 171       7.650   8.213  15.995  0.00  0.00      C1   N
ATOM   1317  CA  VAL 6 171       8.285   7.477  14.767  0.00  0.00      C1   C
ATOM   1318  C   VAL 6 171       9.104   6.256  15.205  0.00  0.00      C1   C
ATOM   1319  O   VAL 6 171       9.610   6.173  16.335  0.00  0.00      C1   O
ATOM   1320  CB  VAL 6 171       9.100   8.452  13.894  0.00  0.00      C1   C
ATOM   1321  CG1 VAL 6 171       8.379   9.704  13.501  0.00  0.00      C1   C
ATOM   1322  CG2 VAL 6 171      10.381   8.805  14.680  0.00  0.00      C1   C
ATOM   1323  N   HIS 6 172       9.100   5.320  14.269  0.00  0.00      C1   N
ATOM   1324  CA  HIS 6 172       9.672   3.976  14.596  0.00  0.00      C1   C
ATOM   1325  C   HIS 6 172      11.088   3.715  14.109  0.00  0.00      C1   C
ATOM   1326  O   HIS 6 172      11.514   4.112  13.004  0.00  0.00      C1   O
ATOM   1327  CB  HIS 6 172       8.577   3.117  14.014  0.00  0.00      C1   C
ATOM   1328  CG  HIS 6 172       7.097   3.353  14.408  0.00  0.00      C1   C
ATOM   1329  ND1 HIS 6 172       6.182   4.229  13.789  0.00  0.00      C1   N
ATOM   1330  CD2 HIS 6 172       6.514   3.162  15.699  0.00  0.00      C1   C
ATOM   1331  CE1 HIS 6 172       5.137   4.571  14.561  0.00  0.00      C1   C
ATOM   1332  NE2 HIS 6 172       5.296   3.839  15.727  0.00  0.00      C1   N
ATOM   1333  N   ALA 6 173      11.799   2.998  14.958  0.00  0.00      C1   N
ATOM   1334  CA  ALA 6 173      13.108   2.413  14.622  0.00  0.00      C1   C
ATOM   1335  C   ALA 6 173      13.136   0.888  14.606  0.00  0.00      C1   C
ATOM   1336  O   ALA 6 173      12.361   0.223  15.265  0.00  0.00      C1   O
ATOM   1337  CB  ALA 6 173      14.120   2.984  15.641  0.00  0.00      C1   C
ATOM   1338  N   GLY 6 174      14.121   0.411  13.803  0.00  0.00      C1   N
ATOM   1339  CA  GLY 6 174      14.117  -0.974  13.291  0.00  0.00      C1   C
ATOM   1340  C   GLY 6 174      15.517  -1.533  13.002  0.00  0.00      C1   C
ATOM   1341  O   GLY 6 174      16.473  -0.814  12.889  0.00  0.00      C1   O
ATOM   1342  N   THR 6 175      15.621  -2.857  12.831  0.00  0.00      C1   N
ATOM   1343  CA  THR 6 175      16.856  -3.502  12.463  0.00  0.00      C1   C
ATOM   1344  C   THR 6 175      16.780  -4.083  11.045  0.00  0.00      C1   C
ATOM   1345  O   THR 6 175      15.723  -4.170  10.512  0.00  0.00      C1   O
ATOM   1346  CB  THR 6 175      17.222  -4.523  13.531  0.00  0.00      C1   C
ATOM   1347  OG1 THR 6 175      16.324  -5.666  13.549  0.00  0.00      C1   O
ATOM   1348  CG2 THR 6 175      17.428  -3.872  14.894  0.00  0.00      C1   C
ATOM   1349  N   ASP 6 176      17.929  -4.507  10.513  0.00  0.00      C1   N
ATOM   1350  CA  ASP 6 176      17.898  -5.599   9.474  0.00  0.00      C1   C
ATOM   1351  C   ASP 6 176      17.635  -6.983  10.081  0.00  0.00      C1   C
ATOM   1352  O   ASP 6 176      17.726  -7.238  11.273  0.00  0.00      C1   O
ATOM   1353  CB  ASP 6 176      19.183  -5.552   8.667  0.00  0.00      C1   C
ATOM   1354  CG  ASP 6 176      20.471  -5.695   9.501  0.00  0.00      C1   C
ATOM   1355  OD1 ASP 6 176      21.462  -5.034   9.087  0.00  0.00      C1   O
ATOM   1356  OD2 ASP 6 176      20.499  -6.531  10.449  0.00  0.00      C1   O
ATOM   1357  N   LEU 6 177      17.630  -8.031   9.256  0.00  0.00      C1   N
ATOM   1358  CA  LEU 6 177      17.440  -9.434   9.691  0.00  0.00      C1   C
ATOM   1359  C   LEU 6 177      18.783 -10.135  10.012  0.00  0.00      C1   C
ATOM   1360  O   LEU 6 177      18.746 -11.305  10.445  0.00  0.00      C1   O
ATOM   1361  CB  LEU 6 177      16.603 -10.226   8.686  0.00  0.00      C1   C
ATOM   1362  CG  LEU 6 177      15.118  -9.854   8.835  0.00  0.00      C1   C
ATOM   1363  CD1 LEU 6 177      14.569 -10.491  10.127  0.00  0.00      C1   C
ATOM   1364  CD2 LEU 6 177      14.693  -8.432   8.552  0.00  0.00      C1   C
ATOM   1365  N   GLU 6 178      19.873  -9.387  10.118  0.00  0.00      C1   N
ATOM   1366  CA  GLU 6 178      21.008  -9.807  10.943  0.00  0.00      C1   C
ATOM   1367  C   GLU 6 178      21.022  -9.091  12.248  0.00  0.00      C1   C
ATOM   1368  O   GLU 6 178      21.931  -9.357  13.001  0.00  0.00      C1   O
ATOM   1369  CB  GLU 6 178      22.316  -9.854  10.179  0.00  0.00      C1   C
ATOM   1370  CG  GLU 6 178      22.836  -8.529   9.636  0.00  0.00      C1   C
ATOM   1371  CD  GLU 6 178      24.082  -8.698   8.762  0.00  0.00      C1   C
ATOM   1372  OE1 GLU 6 178      24.640  -9.800   8.636  0.00  0.00      C1   O
ATOM   1373  OE2 GLU 6 178      24.560  -7.690   8.142  0.00  0.00      C1   O
ATOM   1374  N   GLY 6 179      20.007  -8.342  12.693  0.00  0.00      C1   N
ATOM   1375  CA  GLY 6 179      19.911  -7.696  13.966  0.00  0.00      C1   C
ATOM   1376  C   GLY 6 179      20.710  -6.377  14.203  0.00  0.00      C1   C
ATOM   1377  O   GLY 6 179      20.787  -5.901  15.325  0.00  0.00      C1   O
ATOM   1378  N   ASN 6 180      21.485  -5.905  13.249  0.00  0.00      C1   N
ATOM   1379  CA  ASN 6 180      21.956  -4.463  13.391  0.00  0.00      C1   C
ATOM   1380  C   ASN 6 180      20.886  -3.441  13.096  0.00  0.00      C1   C
ATOM   1381  O   ASN 6 180      20.232  -3.500  12.073  0.00  0.00      C1   O
ATOM   1382  CB  ASN 6 180      23.169  -4.111  12.463  0.00  0.00      C1   C
ATOM   1383  CG  ASN 6 180      24.363  -4.903  13.025  0.00  0.00      C1   C
ATOM   1384  ND2 ASN 6 180      25.045  -5.678  12.187  0.00  0.00      C1   N
ATOM   1385  OD1 ASN 6 180      24.596  -4.840  14.261  0.00  0.00      C1   O
ATOM   1386  N   PHE 6 181      20.715  -2.496  13.986  0.00  0.00      C1   N
ATOM   1387  CA  PHE 6 181      19.954  -1.270  13.864  0.00  0.00      C1   C
ATOM   1388  C   PHE 6 181      20.202  -0.481  12.617  0.00  0.00      C1   C
ATOM   1389  O   PHE 6 181      21.417  -0.312  12.171  0.00  0.00      C1   O
ATOM   1390  CB  PHE 6 181      19.957  -0.463  15.171  0.00  0.00      C1   C
ATOM   1391  CG  PHE 6 181      18.738  -0.613  16.085  0.00  0.00      C1   C
ATOM   1392  CD1 PHE 6 181      18.913  -1.481  17.151  0.00  0.00      C1   C
ATOM   1393  CD2 PHE 6 181      17.532   0.044  15.784  0.00  0.00      C1   C
ATOM   1394  CE1 PHE 6 181      17.819  -1.759  17.941  0.00  0.00      C1   C
ATOM   1395  CE2 PHE 6 181      16.436  -0.190  16.589  0.00  0.00      C1   C
ATOM   1396  CZ  PHE 6 181      16.597  -1.066  17.688  0.00  0.00      C1   C
ATOM   1397  N   TYR 6 182      19.171   0.082  12.093  0.00  0.00      C1   N
ATOM   1398  CA  TYR 6 182      19.153   1.202  11.242  0.00  0.00      C1   C
ATOM   1399  C   TYR 6 182      19.389   2.486  12.036  0.00  0.00      C1   C
ATOM   1400  O   TYR 6 182      18.477   2.956  12.709  0.00  0.00      C1   O
ATOM   1401  CB  TYR 6 182      17.956   1.219  10.315  0.00  0.00      C1   C
ATOM   1402  CG  TYR 6 182      17.925   0.030   9.341  0.00  0.00      C1   C
ATOM   1403  CD1 TYR 6 182      18.886   0.041   8.315  0.00  0.00      C1   C
ATOM   1404  CD2 TYR 6 182      16.929  -0.940   9.358  0.00  0.00      C1   C
ATOM   1405  CE1 TYR 6 182      18.884  -0.954   7.297  0.00  0.00      C1   C
ATOM   1406  CE2 TYR 6 182      16.981  -1.929   8.402  0.00  0.00      C1   C
ATOM   1407  CZ  TYR 6 182      17.886  -1.947   7.342  0.00  0.00      C1   C
ATOM   1408  OH  TYR 6 182      17.881  -3.017   6.511  0.00  0.00      C1   O
ATOM   1409  N   GLY 6 183      20.547   3.125  11.780  0.00  0.00      C1   N
ATOM   1410  CA  GLY 6 183      21.030   4.229  12.570  0.00  0.00      C1   C
ATOM   1411  C   GLY 6 183      21.163   4.091  14.022  0.00  0.00      C1   C
ATOM   1412  O   GLY 6 183      21.246   2.982  14.574  0.00  0.00      C1   O
ATOM   1413  N   PRO 6 184      21.184   5.253  14.766  0.00  0.00      C1   N
ATOM   1414  CA  PRO 6 184      21.740   5.451  16.099  0.00  0.00      C1   C
ATOM   1415  C   PRO 6 184      20.745   5.266  17.181  0.00  0.00      C1   C
ATOM   1416  O   PRO 6 184      20.612   5.986  18.176  0.00  0.00      C1   O
ATOM   1417  CB  PRO 6 184      22.424   6.855  16.073  0.00  0.00      C1   C
ATOM   1418  CG  PRO 6 184      21.541   7.595  15.115  0.00  0.00      C1   C
ATOM   1419  CD  PRO 6 184      21.093   6.578  14.082  0.00  0.00      C1   C
ATOM   1420  N   PHE 6 185      20.033   4.105  17.188  0.00  0.00      C1   N
ATOM   1421  CA  PHE 6 185      19.133   3.769  18.289  0.00  0.00      C1   C
ATOM   1422  C   PHE 6 185      19.465   2.413  18.855  0.00  0.00      C1   C
ATOM   1423  O   PHE 6 185      20.137   1.581  18.297  0.00  0.00      C1   O
ATOM   1424  CB  PHE 6 185      17.644   3.707  17.798  0.00  0.00      C1   C
ATOM   1425  CG  PHE 6 185      17.327   4.867  16.887  0.00  0.00      C1   C
ATOM   1426  CD1 PHE 6 185      17.349   4.580  15.538  0.00  0.00      C1   C
ATOM   1427  CD2 PHE 6 185      17.340   6.159  17.428  0.00  0.00      C1   C
ATOM   1428  CE1 PHE 6 185      17.300   5.633  14.643  0.00  0.00      C1   C
ATOM   1429  CE2 PHE 6 185      17.140   7.212  16.537  0.00  0.00      C1   C
ATOM   1430  CZ  PHE 6 185      17.077   6.927  15.104  0.00  0.00      C1   C
ATOM   1431  N   VAL 6 186      18.958   2.226  20.095  0.00  0.00      C1   N
ATOM   1432  CA  VAL 6 186      19.207   0.981  20.920  0.00  0.00      C1   C
ATOM   1433  C   VAL 6 186      17.880   0.422  21.507  0.00  0.00      C1   C
ATOM   1434  O   VAL 6 186      16.925   1.132  21.697  0.00  0.00      C1   O
ATOM   1435  CB  VAL 6 186      20.164   1.245  22.158  0.00  0.00      C1   C
ATOM   1436  CG1 VAL 6 186      21.527   1.350  21.659  0.00  0.00      C1   C
ATOM   1437  CG2 VAL 6 186      19.761   2.489  23.039  0.00  0.00      C1   C
ATOM   1438  N   ASP 6 187      17.856  -0.891  21.752  0.00  0.00      C1   N
ATOM   1439  CA  ASP 6 187      16.687  -1.650  22.260  0.00  0.00      C1   C
ATOM   1440  C   ASP 6 187      16.571  -1.602  23.818  0.00  0.00      C1   C
ATOM   1441  O   ASP 6 187      16.152  -2.604  24.365  0.00  0.00      C1   O
ATOM   1442  CB  ASP 6 187      16.495  -3.035  21.647  0.00  0.00      C1   C
ATOM   1443  CG  ASP 6 187      17.751  -3.981  21.769  0.00  0.00      C1   C
ATOM   1444  OD1 ASP 6 187      18.801  -3.600  22.345  0.00  0.00      C1   O
ATOM   1445  OD2 ASP 6 187      17.651  -5.088  21.177  0.00  0.00      C1   O
ATOM   1446  N   ARG 6 188      17.000  -0.525  24.484  0.00  0.00      C1   N
ATOM   1447  CA  ARG 6 188      16.692  -0.290  25.872  0.00  0.00      C1   C
ATOM   1448  C   ARG 6 188      16.129   1.123  26.126  0.00  0.00      C1   C
ATOM   1449  O   ARG 6 188      16.556   2.053  25.496  0.00  0.00      C1   O
ATOM   1450  CB  ARG 6 188      17.910  -0.660  26.768  0.00  0.00      C1   C
ATOM   1451  CG  ARG 6 188      19.150   0.167  26.500  0.00  0.00      C1   C
ATOM   1452  CD  ARG 6 188      20.388  -0.035  27.441  0.00  0.00      C1   C
ATOM   1453  NE  ARG 6 188      21.580   0.555  26.805  0.00  0.00      C1   N
ATOM   1454  CZ  ARG 6 188      22.317   0.169  25.807  0.00  0.00      C1   C
ATOM   1455  NH1 ARG 6 188      22.054  -0.812  25.018  0.00  0.00      C1   N
ATOM   1456  NH2 ARG 6 188      23.385   0.819  25.508  0.00  0.00      C1   N
ATOM   1457  N   GLN 6 189      15.170   1.226  27.072  0.00  0.00      C1   N
ATOM   1458  CA  GLN 6 189      14.455   2.495  27.366  0.00  0.00      C1   C
ATOM   1459  C   GLN 6 189      15.442   3.490  27.931  0.00  0.00      C1   C
ATOM   1460  O   GLN 6 189      15.761   3.386  29.119  0.00  0.00      C1   O
ATOM   1461  CB  GLN 6 189      13.191   2.239  28.163  0.00  0.00      C1   C
ATOM   1462  CG  GLN 6 189      12.091   1.458  27.444  0.00  0.00      C1   C
ATOM   1463  CD  GLN 6 189      11.048   1.037  28.516  0.00  0.00      C1   C
ATOM   1464  NE2 GLN 6 189      11.379   0.099  29.319  0.00  0.00      C1   N
ATOM   1465  OE1 GLN 6 189      10.005   1.685  28.612  0.00  0.00      C1   O
ATOM   1466  N   THR 6 190      15.833   4.473  27.139  0.00  0.00      C1   N
ATOM   1467  CA  THR 6 190      16.703   5.591  27.512  0.00  0.00      C1   C
ATOM   1468  C   THR 6 190      16.437   6.897  26.753  0.00  0.00      C1   C
ATOM   1469  O   THR 6 190      15.485   6.973  25.961  0.00  0.00      C1   O
ATOM   1470  CB  THR 6 190      18.114   5.068  27.242  0.00  0.00      C1   C
ATOM   1471  OG1 THR 6 190      19.040   5.768  28.029  0.00  0.00      C1   O
ATOM   1472  CG2 THR 6 190      18.555   5.006  25.748  0.00  0.00      C1   C
ATOM   1473  N   ALA 6 191      17.085   8.041  27.046  0.00  0.00      C1   N
ATOM   1474  CA  ALA 6 191      16.745   9.258  26.352  0.00  0.00      C1   C
ATOM   1475  C   ALA 6 191      17.547   9.309  24.978  0.00  0.00      C1   C
ATOM   1476  O   ALA 6 191      18.677   9.770  24.914  0.00  0.00      C1   O
ATOM   1477  CB  ALA 6 191      17.098  10.532  27.258  0.00  0.00      C1   C
ATOM   1478  N   GLN 6 192      16.872   8.909  23.906  0.00  0.00      C1   N
ATOM   1479  CA  GLN 6 192      17.299   8.807  22.539  0.00  0.00      C1   C
ATOM   1480  C   GLN 6 192      16.284   9.336  21.548  0.00  0.00      C1   C
ATOM   1481  O   GLN 6 192      15.087   9.187  21.734  0.00  0.00      C1   O
ATOM   1482  CB  GLN 6 192      17.758   7.338  22.123  0.00  0.00      C1   C
ATOM   1483  CG  GLN 6 192      16.752   6.192  22.482  0.00  0.00      C1   C
ATOM   1484  CD  GLN 6 192      17.029   4.816  21.883  0.00  0.00      C1   C
ATOM   1485  OE1 GLN 6 192      17.924   4.621  21.154  0.00  0.00      C1   O
ATOM   1486  NE2 GLN 6 192      16.373   3.757  22.318  0.00  0.00      C1   N
ATOM   1487  N   ALA 6 193      16.745  10.137  20.560  0.00  0.00      C1   N
ATOM   1488  CA  ALA 6 193      15.821  10.899  19.765  0.00  0.00      C1   C
ATOM   1489  C   ALA 6 193      16.316  10.911  18.301  0.00  0.00      C1   C
ATOM   1490  O   ALA 6 193      17.516  10.792  18.034  0.00  0.00      C1   O
ATOM   1491  CB  ALA 6 193      15.659  12.311  20.368  0.00  0.00      C1   C
ATOM   1492  N   ALA 6 194      15.377  11.073  17.352  0.00  0.00      C1   N
ATOM   1493  CA  ALA 6 194      15.549  11.074  15.894  0.00  0.00      C1   C
ATOM   1494  C   ALA 6 194      16.249  12.426  15.486  0.00  0.00      C1   C
ATOM   1495  O   ALA 6 194      15.737  13.454  15.924  0.00  0.00      C1   O
ATOM   1496  CB  ALA 6 194      14.306  10.805  15.036  0.00  0.00      C1   C
ATOM   1497  N   GLY 6 195      17.296  12.367  14.674  0.00  0.00      C1   N
ATOM   1498  CA  GLY 6 195      18.138  13.433  14.174  0.00  0.00      C1   C
ATOM   1499  C   GLY 6 195      17.461  14.096  12.973  0.00  0.00      C1   C
ATOM   1500  O   GLY 6 195      16.344  13.709  12.531  0.00  0.00      C1   O
ATOM   1501  N   THR 6 196      18.248  14.938  12.298  0.00  0.00      C1   N
ATOM   1502  CA  THR 6 196      17.852  15.553  10.979  0.00  0.00      C1   C
ATOM   1503  C   THR 6 196      18.705  15.034   9.840  0.00  0.00      C1   C
ATOM   1504  O   THR 6 196      19.791  14.450   9.981  0.00  0.00      C1   O
ATOM   1505  CB  THR 6 196      17.902  17.100  11.056  0.00  0.00      C1   C
ATOM   1506  OG1 THR 6 196      19.250  17.514  11.359  0.00  0.00      C1   O
ATOM   1507  CG2 THR 6 196      17.071  17.686  12.176  0.00  0.00      C1   C
ATOM   1508  N   ASP 6 197      18.275  15.275   8.592  0.00  0.00      C1   N
ATOM   1509  CA  ASP 6 197      18.872  14.816   7.391  0.00  0.00      C1   C
ATOM   1510  C   ASP 6 197      18.656  15.720   6.145  0.00  0.00      C1   C
ATOM   1511  O   ASP 6 197      17.996  16.736   6.186  0.00  0.00      C1   O
ATOM   1512  CB  ASP 6 197      18.323  13.396   7.219  0.00  0.00      C1   C
ATOM   1513  CG  ASP 6 197      16.786  13.142   7.074  0.00  0.00      C1   C
ATOM   1514  OD1 ASP 6 197      16.289  12.040   7.316  0.00  0.00      C1   O
ATOM   1515  OD2 ASP 6 197      15.988  14.027   6.720  0.00  0.00      C1   O
ATOM   1516  N   THR 6 198      19.144  15.307   5.009  0.00  0.00      C1   N
ATOM   1517  CA  THR 6 198      19.000  15.972   3.669  0.00  0.00      C1   C
ATOM   1518  C   THR 6 198      18.209  15.171   2.693  0.00  0.00      C1   C
ATOM   1519  O   THR 6 198      18.027  13.936   2.914  0.00  0.00      C1   O
ATOM   1520  CB  THR 6 198      20.415  16.200   3.064  0.00  0.00      C1   C
ATOM   1521  OG1 THR 6 198      21.247  15.005   3.238  0.00  0.00      C1   O
ATOM   1522  CG2 THR 6 198      21.159  17.372   3.628  0.00  0.00      C1   C
ATOM   1523  N   THR 6 199      17.669  15.744   1.605  0.00  0.00      C1   N
ATOM   1524  CA  THR 6 199      16.748  15.095   0.676  0.00  0.00      C1   C
ATOM   1525  C   THR 6 199      17.439  14.632  -0.578  0.00  0.00      C1   C
ATOM   1526  O   THR 6 199      18.547  15.112  -0.876  0.00  0.00      C1   O
ATOM   1527  CB  THR 6 199      15.604  16.097   0.447  0.00  0.00      C1   C
ATOM   1528  OG1 THR 6 199      15.869  17.479   0.415  0.00  0.00      C1   O
ATOM   1529  CG2 THR 6 199      14.584  15.999   1.537  0.00  0.00      C1   C
ATOM   1530  N   ILE 6 200      16.747  13.681  -1.225  0.00  0.00      C1   N
ATOM   1531  CA  ILE 6 200      17.403  12.929  -2.232  0.00  0.00      C1   C
ATOM   1532  C   ILE 6 200      16.923  13.287  -3.598  0.00  0.00      C1   C
ATOM   1533  O   ILE 6 200      15.824  12.983  -4.002  0.00  0.00      C1   O
ATOM   1534  CB  ILE 6 200      17.255  11.452  -1.860  0.00  0.00      C1   C
ATOM   1535  CG1 ILE 6 200      17.586  10.998  -0.440  0.00  0.00      C1   C
ATOM   1536  CG2 ILE 6 200      18.176  10.695  -2.851  0.00  0.00      C1   C
ATOM   1537  CD1 ILE 6 200      18.925  11.416   0.145  0.00  0.00      C1   C
ATOM   1538  N   THR 6 201      17.848  14.004  -4.218  0.00  0.00      C1   N
ATOM   1539  CA  THR 6 201      17.532  14.500  -5.544  0.00  0.00      C1   C
ATOM   1540  C   THR 6 201      17.192  13.449  -6.622  0.00  0.00      C1   C
ATOM   1541  O   THR 6 201      16.181  13.707  -7.345  0.00  0.00      C1   O
ATOM   1542  CB  THR 6 201      18.582  15.501  -6.069  0.00  0.00      C1   C
ATOM   1543  OG1 THR 6 201      18.928  16.390  -4.998  0.00  0.00      C1   O
ATOM   1544  CG2 THR 6 201      18.055  16.290  -7.275  0.00  0.00      C1   C
ATOM   1545  N   VAL 6 202      17.890  12.275  -6.631  0.00  0.00      C1   N
ATOM   1546  CA  VAL 6 202      17.480  11.207  -7.530  0.00  0.00      C1   C
ATOM   1547  C   VAL 6 202      16.055  10.634  -7.298  0.00  0.00      C1   C
ATOM   1548  O   VAL 6 202      15.374  10.259  -8.246  0.00  0.00      C1   O
ATOM   1549  CB  VAL 6 202      18.587  10.127  -7.645  0.00  0.00      C1   C
ATOM   1550  CG1 VAL 6 202      19.949  10.637  -8.128  0.00  0.00      C1   C
ATOM   1551  CG2 VAL 6 202      18.736   9.451  -6.293  0.00  0.00      C1   C
ATOM   1552  N   ASN 6 203      15.419  10.742  -6.169  0.00  0.00      C1   N
ATOM   1553  CA  ASN 6 203      14.010  10.291  -5.867  0.00  0.00      C1   C
ATOM   1554  C   ASN 6 203      12.980  11.404  -6.060  0.00  0.00      C1   C
ATOM   1555  O   ASN 6 203      11.815  11.156  -6.506  0.00  0.00      C1   O
ATOM   1556  CB  ASN 6 203      13.853   9.671  -4.479  0.00  0.00      C1   C
ATOM   1557  CG  ASN 6 203      14.641   8.406  -4.363  0.00  0.00      C1   C
ATOM   1558  OD1 ASN 6 203      14.967   7.740  -5.310  0.00  0.00      C1   O
ATOM   1559  ND2 ASN 6 203      14.974   7.907  -3.169  0.00  0.00      C1   N
ATOM   1560  N   VAL 6 204      13.266  12.631  -5.714  0.00  0.00      C1   N
ATOM   1561  CA  VAL 6 204      12.474  13.808  -6.297  0.00  0.00      C1   C
ATOM   1562  C   VAL 6 204      12.587  13.911  -7.815  0.00  0.00      C1   C
ATOM   1563  O   VAL 6 204      11.576  14.364  -8.449  0.00  0.00      C1   O
ATOM   1564  CB  VAL 6 204      12.676  15.079  -5.443  0.00  0.00      C1   C
ATOM   1565  CG1 VAL 6 204      14.081  15.708  -5.763  0.00  0.00      C1   C
ATOM   1566  CG2 VAL 6 204      11.580  16.059  -5.666  0.00  0.00      C1   C
ATOM   1567  N   LEU 6 205      13.688  13.623  -8.459  0.00  0.00      C1   N
ATOM   1568  CA  LEU 6 205      13.748  13.606  -9.888  0.00  0.00      C1   C
ATOM   1569  C   LEU 6 205      13.057  12.394 -10.546  0.00  0.00      C1   C
ATOM   1570  O   LEU 6 205      12.289  12.623 -11.462  0.00  0.00      C1   O
ATOM   1571  CB  LEU 6 205      15.172  13.736 -10.497  0.00  0.00      C1   C
ATOM   1572  CG  LEU 6 205      15.756  15.200 -10.404  0.00  0.00      C1   C
ATOM   1573  CD1 LEU 6 205      17.244  15.268 -10.943  0.00  0.00      C1   C
ATOM   1574  CD2 LEU 6 205      14.969  16.207 -11.115  0.00  0.00      C1   C
ATOM   1575  N   ALA 6 206      13.092  11.226  -9.928  0.00  0.00      C1   N
ATOM   1576  CA  ALA 6 206      12.225  10.121 -10.259  0.00  0.00      C1   C
ATOM   1577  C   ALA 6 206      10.750  10.574 -10.216  0.00  0.00      C1   C
ATOM   1578  O   ALA 6 206       9.995  10.219 -11.151  0.00  0.00      C1   O
ATOM   1579  CB  ALA 6 206      12.406   9.006  -9.268  0.00  0.00      C1   C
ATOM   1580  N   TRP 6 207      10.331  11.354  -9.211  0.00  0.00      C1   N
ATOM   1581  CA  TRP 6 207       9.016  11.883  -9.169  0.00  0.00      C1   C
ATOM   1582  C   TRP 6 207       8.676  12.848 -10.279  0.00  0.00      C1   C
ATOM   1583  O   TRP 6 207       7.559  12.685 -10.839  0.00  0.00      C1   O
ATOM   1584  CB  TRP 6 207       8.814  12.525  -7.796  0.00  0.00      C1   C
ATOM   1585  CG  TRP 6 207       7.515  13.228  -7.559  0.00  0.00      C1   C
ATOM   1586  CD1 TRP 6 207       6.507  12.552  -6.975  0.00  0.00      C1   C
ATOM   1587  CD2 TRP 6 207       7.301  14.636  -7.271  0.00  0.00      C1   C
ATOM   1588  NE1 TRP 6 207       5.626  13.438  -6.490  0.00  0.00      C1   N
ATOM   1589  CE2 TRP 6 207       6.045  14.744  -6.641  0.00  0.00      C1   C
ATOM   1590  CE3 TRP 6 207       7.959  15.842  -7.531  0.00  0.00      C1   C
ATOM   1591  CZ2 TRP 6 207       5.557  15.987  -6.173  0.00  0.00      C1   C
ATOM   1592  CZ3 TRP 6 207       7.468  17.080  -7.188  0.00  0.00      C1   C
ATOM   1593  CH2 TRP 6 207       6.241  17.170  -6.566  0.00  0.00      C1   C
ATOM   1594  N   LEU 6 208       9.514  13.767 -10.692  0.00  0.00      C1   N
ATOM   1595  CA  LEU 6 208       9.265  14.574 -11.849  0.00  0.00      C1   C
ATOM   1596  C   LEU 6 208       9.264  13.922 -13.248  0.00  0.00      C1   C
ATOM   1597  O   LEU 6 208       8.376  14.249 -14.030  0.00  0.00      C1   O
ATOM   1598  CB  LEU 6 208      10.275  15.762 -11.893  0.00  0.00      C1   C
ATOM   1599  CG  LEU 6 208      10.025  16.818 -10.818  0.00  0.00      C1   C
ATOM   1600  CD1 LEU 6 208      11.134  17.957 -11.036  0.00  0.00      C1   C
ATOM   1601  CD2 LEU 6 208       8.734  17.523 -10.867  0.00  0.00      C1   C
ATOM   1602  N   TYR 6 209      10.110  12.900 -13.429  0.00  0.00      C1   N
ATOM   1603  CA  TYR 6 209      10.010  11.975 -14.562  0.00  0.00      C1   C
ATOM   1604  C   TYR 6 209       8.697  11.160 -14.588  0.00  0.00      C1   C
ATOM   1605  O   TYR 6 209       8.017  11.148 -15.616  0.00  0.00      C1   O
ATOM   1606  CB  TYR 6 209      11.262  11.133 -14.710  0.00  0.00      C1   C
ATOM   1607  CG  TYR 6 209      12.407  11.857 -15.358  0.00  0.00      C1   C
ATOM   1608  CD1 TYR 6 209      12.376  12.175 -16.706  0.00  0.00      C1   C
ATOM   1609  CD2 TYR 6 209      13.585  12.090 -14.622  0.00  0.00      C1   C
ATOM   1610  CE1 TYR 6 209      13.434  12.839 -17.315  0.00  0.00      C1   C
ATOM   1611  CE2 TYR 6 209      14.707  12.581 -15.261  0.00  0.00      C1   C
ATOM   1612  CZ  TYR 6 209      14.600  12.987 -16.667  0.00  0.00      C1   C
ATOM   1613  OH  TYR 6 209      15.700  13.498 -17.289  0.00  0.00      C1   O
ATOM   1614  N   ALA 6 210       8.357  10.388 -13.559  0.00  0.00      C1   N
ATOM   1615  CA  ALA 6 210       7.098   9.661 -13.436  0.00  0.00      C1   C
ATOM   1616  C   ALA 6 210       5.887  10.561 -13.665  0.00  0.00      C1   C
ATOM   1617  O   ALA 6 210       4.969  10.101 -14.343  0.00  0.00      C1   O
ATOM   1618  CB  ALA 6 210       7.101   8.807 -12.128  0.00  0.00      C1   C
ATOM   1619  N   ALA 6 211       5.866  11.793 -13.128  0.00  0.00      C1   N
ATOM   1620  CA  ALA 6 211       4.863  12.754 -13.388  0.00  0.00      C1   C
ATOM   1621  C   ALA 6 211       4.567  13.092 -14.858  0.00  0.00      C1   C
ATOM   1622  O   ALA 6 211       3.465  12.914 -15.291  0.00  0.00      C1   O
ATOM   1623  CB  ALA 6 211       5.182  14.014 -12.486  0.00  0.00      C1   C
ATOM   1624  N   VAL 6 212       5.633  13.358 -15.667  0.00  0.00      C1   N
ATOM   1625  CA  VAL 6 212       5.624  13.574 -17.153  0.00  0.00      C1   C
ATOM   1626  C   VAL 6 212       4.993  12.295 -17.720  0.00  0.00      C1   C
ATOM   1627  O   VAL 6 212       4.096  12.444 -18.488  0.00  0.00      C1   O
ATOM   1628  CB  VAL 6 212       6.996  13.917 -17.739  0.00  0.00      C1   C
ATOM   1629  CG1 VAL 6 212       7.027  13.936 -19.235  0.00  0.00      C1   C
ATOM   1630  CG2 VAL 6 212       7.419  15.305 -17.247  0.00  0.00      C1   C
ATOM   1631  N   ILE 6 213       5.538  11.051 -17.493  0.00  0.00      C1   N
ATOM   1632  CA  ILE 6 213       4.966   9.852 -18.153  0.00  0.00      C1   C
ATOM   1633  C   ILE 6 213       3.444   9.763 -17.956  0.00  0.00      C1   C
ATOM   1634  O   ILE 6 213       2.725   9.613 -18.966  0.00  0.00      C1   O
ATOM   1635  CB  ILE 6 213       5.689   8.622 -17.617  0.00  0.00      C1   C
ATOM   1636  CG1 ILE 6 213       7.217   8.553 -17.830  0.00  0.00      C1   C
ATOM   1637  CG2 ILE 6 213       5.170   7.364 -18.361  0.00  0.00      C1   C
ATOM   1638  CD1 ILE 6 213       7.932   7.607 -16.804  0.00  0.00      C1   C
ATOM   1639  N   ASN 6 214       2.979   9.901 -16.697  0.00  0.00      C1   N
ATOM   1640  CA  ASN 6 214       1.532   9.997 -16.406  0.00  0.00      C1   C
ATOM   1641  C   ASN 6 214       0.711  11.080 -17.096  0.00  0.00      C1   C
ATOM   1642  O   ASN 6 214      -0.412  10.889 -17.506  0.00  0.00      C1   O
ATOM   1643  CB  ASN 6 214       1.287  10.242 -14.914  0.00  0.00      C1   C
ATOM   1644  CG  ASN 6 214       1.539   8.968 -14.078  0.00  0.00      C1   C
ATOM   1645  OD1 ASN 6 214       0.856   7.952 -14.146  0.00  0.00      C1   O
ATOM   1646  ND2 ASN 6 214       2.547   8.895 -13.273  0.00  0.00      C1   N
ATOM   1647  N   GLY 6 215       1.306  12.244 -17.383  0.00  0.00      C1   N
ATOM   1648  CA  GLY 6 215       0.730  13.404 -18.121  0.00  0.00      C1   C
ATOM   1649  C   GLY 6 215       0.843  14.788 -17.469  0.00  0.00      C1   C
ATOM   1650  O   GLY 6 215       0.547  15.718 -18.190  0.00  0.00      C1   O
ATOM   1651  N   ASP 6 216       1.390  15.001 -16.278  0.00  0.00      C1   N
ATOM   1652  CA  ASP 6 216       1.780  16.366 -15.714  0.00  0.00      C1   C
ATOM   1653  C   ASP 6 216       2.947  16.995 -16.525  0.00  0.00      C1   C
ATOM   1654  O   ASP 6 216       4.067  16.657 -16.280  0.00  0.00      C1   O
ATOM   1655  CB  ASP 6 216       2.017  16.432 -14.185  0.00  0.00      C1   C
ATOM   1656  CG  ASP 6 216       0.643  16.507 -13.406  0.00  0.00      C1   C
ATOM   1657  OD1 ASP 6 216      -0.307  17.168 -13.883  0.00  0.00      C1   O
ATOM   1658  OD2 ASP 6 216       0.653  15.979 -12.262  0.00  0.00      C1   O
ATOM   1659  N   ARG 6 217       2.659  17.969 -17.346  0.00  0.00      C1   N
ATOM   1660  CA  ARG 6 217       3.633  18.677 -18.209  0.00  0.00      C1   C
ATOM   1661  C   ARG 6 217       3.921  20.124 -17.770  0.00  0.00      C1   C
ATOM   1662  O   ARG 6 217       4.984  20.666 -18.128  0.00  0.00      C1   O
ATOM   1663  CB  ARG 6 217       3.049  18.581 -19.681  0.00  0.00      C1   C
ATOM   1664  CG  ARG 6 217       3.383  17.253 -20.352  0.00  0.00      C1   C
ATOM   1665  CD  ARG 6 217       4.835  17.109 -20.637  0.00  0.00      C1   C
ATOM   1666  NE  ARG 6 217       5.108  15.840 -21.424  0.00  0.00      C1   N
ATOM   1667  CZ  ARG 6 217       5.657  15.642 -22.626  0.00  0.00      C1   C
ATOM   1668  NH1 ARG 6 217       5.536  14.498 -23.197  0.00  0.00      C1   N
ATOM   1669  NH2 ARG 6 217       6.275  16.602 -23.228  0.00  0.00      C1   N
ATOM   1670  N   TRP 6 218       2.992  20.853 -17.163  0.00  0.00      C1   N
ATOM   1671  CA  TRP 6 218       2.954  22.324 -16.901  0.00  0.00      C1   C
ATOM   1672  C   TRP 6 218       4.365  22.904 -16.392  0.00  0.00      C1   C
ATOM   1673  O   TRP 6 218       4.830  23.900 -16.873  0.00  0.00      C1   O
ATOM   1674  CB  TRP 6 218       1.815  22.644 -15.893  0.00  0.00      C1   C
ATOM   1675  CG  TRP 6 218       1.940  22.490 -14.437  0.00  0.00      C1   C
ATOM   1676  CD1 TRP 6 218       1.411  21.437 -13.740  0.00  0.00      C1   C
ATOM   1677  CD2 TRP 6 218       2.566  23.365 -13.480  0.00  0.00      C1   C
ATOM   1678  NE1 TRP 6 218       1.695  21.608 -12.375  0.00  0.00      C1   N
ATOM   1679  CE2 TRP 6 218       2.517  22.718 -12.224  0.00  0.00      C1   C
ATOM   1680  CE3 TRP 6 218       3.245  24.604 -13.584  0.00  0.00      C1   C
ATOM   1681  CZ2 TRP 6 218       3.130  23.274 -11.089  0.00  0.00      C1   C
ATOM   1682  CZ3 TRP 6 218       3.797  25.195 -12.461  0.00  0.00      C1   C
ATOM   1683  CH2 TRP 6 218       3.776  24.573 -11.244  0.00  0.00      C1   C
ATOM   1684  N   PHE 6 219       4.989  22.151 -15.461  0.00  0.00      C1   N
ATOM   1685  CA  PHE 6 219       6.271  22.597 -14.792  0.00  0.00      C1   C
ATOM   1686  C   PHE 6 219       7.508  22.620 -15.641  0.00  0.00      C1   C
ATOM   1687  O   PHE 6 219       8.523  23.231 -15.324  0.00  0.00      C1   O
ATOM   1688  CB  PHE 6 219       6.534  21.780 -13.472  0.00  0.00      C1   C
ATOM   1689  CG  PHE 6 219       6.713  20.327 -13.752  0.00  0.00      C1   C
ATOM   1690  CD1 PHE 6 219       7.914  19.777 -14.269  0.00  0.00      C1   C
ATOM   1691  CD2 PHE 6 219       5.685  19.409 -13.470  0.00  0.00      C1   C
ATOM   1692  CE1 PHE 6 219       8.064  18.364 -14.465  0.00  0.00      C1   C
ATOM   1693  CE2 PHE 6 219       5.883  18.032 -13.546  0.00  0.00      C1   C
ATOM   1694  CZ  PHE 6 219       7.047  17.526 -14.133  0.00  0.00      C1   C
ATOM   1695  N   LEU 6 220       7.446  22.039 -16.853  0.00  0.00      C1   N
ATOM   1696  CA  LEU 6 220       8.636  21.877 -17.751  0.00  0.00      C1   C
ATOM   1697  C   LEU 6 220       9.297  23.274 -18.069  0.00  0.00      C1   C
ATOM   1698  O   LEU 6 220       8.661  24.212 -18.588  0.00  0.00      C1   O
ATOM   1699  CB  LEU 6 220       8.360  20.966 -19.007  0.00  0.00      C1   C
ATOM   1700  CG  LEU 6 220       8.502  19.474 -18.640  0.00  0.00      C1   C
ATOM   1701  CD1 LEU 6 220       8.602  18.771 -20.008  0.00  0.00      C1   C
ATOM   1702  CD2 LEU 6 220       9.768  19.168 -17.817  0.00  0.00      C1   C
ATOM   1703  N   ASN 6 221      10.592  23.436 -17.755  0.00  0.00      C1   N
ATOM   1704  CA  ASN 6 221      11.347  24.672 -17.855  0.00  0.00      C1   C
ATOM   1705  C   ASN 6 221      11.930  24.959 -19.186  0.00  0.00      C1   C
ATOM   1706  O   ASN 6 221      12.629  24.064 -19.675  0.00  0.00      C1   O
ATOM   1707  CB  ASN 6 221      12.368  24.844 -16.626  0.00  0.00      C1   C
ATOM   1708  CG  ASN 6 221      12.887  26.243 -16.554  0.00  0.00      C1   C
ATOM   1709  OD1 ASN 6 221      12.795  27.015 -17.479  0.00  0.00      C1   O
ATOM   1710  ND2 ASN 6 221      13.597  26.573 -15.507  0.00  0.00      C1   N
ATOM   1711  N   ARG 6 222      11.546  26.082 -19.736  0.00  0.00      C1   N
ATOM   1712  CA  ARG 6 222      11.859  26.503 -21.065  0.00  0.00      C1   C
ATOM   1713  C   ARG 6 222      13.315  27.017 -21.259  0.00  0.00      C1   C
ATOM   1714  O   ARG 6 222      13.725  27.312 -22.373  0.00  0.00      C1   O
ATOM   1715  CB  ARG 6 222      10.762  27.477 -21.578  0.00  0.00      C1   C
ATOM   1716  CG  ARG 6 222       9.445  26.771 -22.024  0.00  0.00      C1   C
ATOM   1717  CD  ARG 6 222       9.686  25.620 -22.947  0.00  0.00      C1   C
ATOM   1718  NE  ARG 6 222      10.405  25.914 -24.262  0.00  0.00      C1   N
ATOM   1719  CZ  ARG 6 222      10.762  24.995 -25.167  0.00  0.00      C1   C
ATOM   1720  NH1 ARG 6 222      10.660  23.659 -24.977  0.00  0.00      C1   N
ATOM   1721  NH2 ARG 6 222      11.166  25.209 -26.349  0.00  0.00      C1   N
ATOM   1722  N   PHE 6 223      14.194  27.154 -20.233  0.00  0.00      C1   N
ATOM   1723  CA  PHE 6 223      15.478  27.912 -20.217  0.00  0.00      C1   C
ATOM   1724  C   PHE 6 223      16.553  27.089 -19.526  0.00  0.00      C1   C
ATOM   1725  O   PHE 6 223      16.206  26.323 -18.637  0.00  0.00      C1   O
ATOM   1726  CB  PHE 6 223      15.222  29.215 -19.423  0.00  0.00      C1   C
ATOM   1727  CG  PHE 6 223      13.976  30.007 -19.762  0.00  0.00      C1   C
ATOM   1728  CD1 PHE 6 223      12.997  30.313 -18.815  0.00  0.00      C1   C
ATOM   1729  CD2 PHE 6 223      13.799  30.616 -21.028  0.00  0.00      C1   C
ATOM   1730  CE1 PHE 6 223      11.879  31.138 -19.110  0.00  0.00      C1   C
ATOM   1731  CE2 PHE 6 223      12.738  31.459 -21.318  0.00  0.00      C1   C
ATOM   1732  CZ  PHE 6 223      11.738  31.726 -20.371  0.00  0.00      C1   C
ATOM   1733  N   THR 6 224      17.870  27.242 -19.927  0.00  0.00      C1   N
ATOM   1734  CA  THR 6 224      19.006  26.530 -19.326  0.00  0.00      C1   C
ATOM   1735  C   THR 6 224      19.132  26.889 -17.855  0.00  0.00      C1   C
ATOM   1736  O   THR 6 224      18.853  28.003 -17.387  0.00  0.00      C1   O
ATOM   1737  CB  THR 6 224      20.333  26.597 -20.167  0.00  0.00      C1   C
ATOM   1738  OG1 THR 6 224      20.710  27.901 -20.457  0.00  0.00      C1   O
ATOM   1739  CG2 THR 6 224      20.217  25.724 -21.458  0.00  0.00      C1   C
ATOM   1740  N   THR 6 225      19.762  25.868 -17.136  0.00  0.00      C1   N
ATOM   1741  CA  THR 6 225      20.593  26.018 -15.955  0.00  0.00      C1   C
ATOM   1742  C   THR 6 225      21.773  24.977 -16.044  0.00  0.00      C1   C
ATOM   1743  O   THR 6 225      21.762  24.007 -16.804  0.00  0.00      C1   O
ATOM   1744  CB  THR 6 225      19.692  25.797 -14.675  0.00  0.00      C1   C
ATOM   1745  OG1 THR 6 225      20.332  26.298 -13.528  0.00  0.00      C1   O
ATOM   1746  CG2 THR 6 225      19.451  24.328 -14.372  0.00  0.00      C1   C
ATOM   1747  N   THR 6 226      22.792  25.198 -15.250  0.00  0.00      C1   N
ATOM   1748  CA  THR 6 226      24.000  24.411 -15.248  0.00  0.00      C1   C
ATOM   1749  C   THR 6 226      24.036  23.403 -14.058  0.00  0.00      C1   C
ATOM   1750  O   THR 6 226      23.304  23.625 -13.104  0.00  0.00      C1   O
ATOM   1751  CB  THR 6 226      25.213  25.352 -15.138  0.00  0.00      C1   C
ATOM   1752  OG1 THR 6 226      25.355  25.948 -13.893  0.00  0.00      C1   O
ATOM   1753  CG2 THR 6 226      25.341  26.448 -16.223  0.00  0.00      C1   C
ATOM   1754  N   LEU 6 227      24.913  22.429 -14.097  0.00  0.00      C1   N
ATOM   1755  CA  LEU 6 227      24.816  21.472 -13.053  0.00  0.00      C1   C
ATOM   1756  C   LEU 6 227      25.151  22.087 -11.606  0.00  0.00      C1   C
ATOM   1757  O   LEU 6 227      24.521  21.731 -10.589  0.00  0.00      C1   O
ATOM   1758  CB  LEU 6 227      25.836  20.343 -13.283  0.00  0.00      C1   C
ATOM   1759  CG  LEU 6 227      25.431  19.003 -12.538  0.00  0.00      C1   C
ATOM   1760  CD1 LEU 6 227      24.237  18.367 -13.164  0.00  0.00      C1   C
ATOM   1761  CD2 LEU 6 227      26.632  18.072 -12.588  0.00  0.00      C1   C
ATOM   1762  N   ASN 6 228      26.210  22.937 -11.538  0.00  0.00      C1   N
ATOM   1763  CA  ASN 6 228      26.578  23.770 -10.400  0.00  0.00      C1   C
ATOM   1764  C   ASN 6 228      25.625  24.768  -9.885  0.00  0.00      C1   C
ATOM   1765  O   ASN 6 228      25.428  24.846  -8.685  0.00  0.00      C1   O
ATOM   1766  CB  ASN 6 228      28.064  24.358 -10.645  0.00  0.00      C1   C
ATOM   1767  CG  ASN 6 228      28.743  24.874  -9.375  0.00  0.00      C1   C
ATOM   1768  ND2 ASN 6 228      29.263  26.073  -9.406  0.00  0.00      C1   N
ATOM   1769  OD1 ASN 6 228      28.971  24.177  -8.414  0.00  0.00      C1   O
ATOM   1770  N   ASP 6 229      24.931  25.563 -10.721  0.00  0.00      C1   N
ATOM   1771  CA  ASP 6 229      23.724  26.332 -10.367  0.00  0.00      C1   C
ATOM   1772  C   ASP 6 229      22.420  25.573  -9.888  0.00  0.00      C1   C
ATOM   1773  O   ASP 6 229      21.693  26.202  -9.167  0.00  0.00      C1   O
ATOM   1774  CB  ASP 6 229      23.411  27.504 -11.352  0.00  0.00      C1   C
ATOM   1775  CG  ASP 6 229      24.520  28.459 -11.768  0.00  0.00      C1   C
ATOM   1776  OD1 ASP 6 229      25.464  28.536 -10.971  0.00  0.00      C1   O
ATOM   1777  OD2 ASP 6 229      24.395  29.130 -12.789  0.00  0.00      C1   O
ATOM   1778  N   PHE 6 230      22.234  24.335 -10.291  0.00  0.00      C1   N
ATOM   1779  CA  PHE 6 230      21.265  23.544  -9.575  0.00  0.00      C1   C
ATOM   1780  C   PHE 6 230      21.726  23.108  -8.197  0.00  0.00      C1   C
ATOM   1781  O   PHE 6 230      21.055  23.325  -7.157  0.00  0.00      C1   O
ATOM   1782  CB  PHE 6 230      20.593  22.383 -10.468  0.00  0.00      C1   C
ATOM   1783  CG  PHE 6 230      19.778  21.417  -9.706  0.00  0.00      C1   C
ATOM   1784  CD1 PHE 6 230      20.407  20.344  -9.061  0.00  0.00      C1   C
ATOM   1785  CD2 PHE 6 230      18.444  21.718  -9.384  0.00  0.00      C1   C
ATOM   1786  CE1 PHE 6 230      19.746  19.629  -8.067  0.00  0.00      C1   C
ATOM   1787  CE2 PHE 6 230      17.862  21.072  -8.301  0.00  0.00      C1   C
ATOM   1788  CZ  PHE 6 230      18.460  19.999  -7.669  0.00  0.00      C1   C
ATOM   1789  N   ASN 6 231      22.943  22.499  -8.158  0.00  0.00      C1   N
ATOM   1790  CA  ASN 6 231      23.506  22.054  -6.936  0.00  0.00      C1   C
ATOM   1791  C   ASN 6 231      23.561  23.243  -5.844  0.00  0.00      C1   C
ATOM   1792  O   ASN 6 231      23.283  22.984  -4.669  0.00  0.00      C1   O
ATOM   1793  CB  ASN 6 231      24.973  21.657  -7.120  0.00  0.00      C1   C
ATOM   1794  CG  ASN 6 231      25.107  20.228  -7.747  0.00  0.00      C1   C
ATOM   1795  OD1 ASN 6 231      24.067  19.572  -7.790  0.00  0.00      C1   O
ATOM   1796  ND2 ASN 6 231      26.251  19.818  -8.203  0.00  0.00      C1   N
ATOM   1797  N   LEU 6 232      23.810  24.504  -6.226  0.00  0.00      C1   N
ATOM   1798  CA  LEU 6 232      23.768  25.620  -5.315  0.00  0.00      C1   C
ATOM   1799  C   LEU 6 232      22.414  26.041  -4.727  0.00  0.00      C1   C
ATOM   1800  O   LEU 6 232      22.207  26.326  -3.527  0.00  0.00      C1   O
ATOM   1801  CB  LEU 6 232      24.496  26.794  -6.030  0.00  0.00      C1   C
ATOM   1802  CG  LEU 6 232      25.994  26.787  -5.934  0.00  0.00      C1   C
ATOM   1803  CD1 LEU 6 232      26.566  27.906  -6.795  0.00  0.00      C1   C
ATOM   1804  CD2 LEU 6 232      26.545  26.874  -4.496  0.00  0.00      C1   C
ATOM   1805  N   VAL 6 233      21.338  25.926  -5.556  0.00  0.00      C1   N
ATOM   1806  CA  VAL 6 233      19.896  25.832  -5.232  0.00  0.00      C1   C
ATOM   1807  C   VAL 6 233      19.535  24.687  -4.290  0.00  0.00      C1   C
ATOM   1808  O   VAL 6 233      19.019  24.908  -3.162  0.00  0.00      C1   O
ATOM   1809  CB  VAL 6 233      19.021  26.016  -6.504  0.00  0.00      C1   C
ATOM   1810  CG1 VAL 6 233      17.509  25.754  -6.250  0.00  0.00      C1   C
ATOM   1811  CG2 VAL 6 233      19.102  27.513  -6.960  0.00  0.00      C1   C
ATOM   1812  N   ALA 6 234      19.876  23.490  -4.664  0.00  0.00      C1   N
ATOM   1813  CA  ALA 6 234      19.749  22.191  -3.998  0.00  0.00      C1   C
ATOM   1814  C   ALA 6 234      20.192  22.247  -2.519  0.00  0.00      C1   C
ATOM   1815  O   ALA 6 234      19.398  21.986  -1.607  0.00  0.00      C1   O
ATOM   1816  CB  ALA 6 234      20.538  21.099  -4.723  0.00  0.00      C1   C
ATOM   1817  N   MET 6 235      21.449  22.644  -2.263  0.00  0.00      C1   N
ATOM   1818  CA  MET 6 235      22.019  22.709  -0.928  0.00  0.00      C1   C
ATOM   1819  C   MET 6 235      21.390  23.781  -0.022  0.00  0.00      C1   C
ATOM   1820  O   MET 6 235      21.088  23.465   1.128  0.00  0.00      C1   O
ATOM   1821  CB  MET 6 235      23.551  22.815  -1.073  0.00  0.00      C1   C
ATOM   1822  CG  MET 6 235      24.123  21.451  -1.584  0.00  0.00      C1   C
ATOM   1823  SD  MET 6 235      25.936  21.355  -1.624  0.00  0.00      C1   S
ATOM   1824  CE  MET 6 235      26.325  22.571  -2.984  0.00  0.00      C1   C
ATOM   1825  N   LYS 6 236      21.202  24.952  -0.591  0.00  0.00      C1   N
ATOM   1826  CA  LYS 6 236      20.399  26.006   0.140  0.00  0.00      C1   C
ATOM   1827  C   LYS 6 236      19.010  25.548   0.608  0.00  0.00      C1   C
ATOM   1828  O   LYS 6 236      18.626  25.960   1.753  0.00  0.00      C1   O
ATOM   1829  CB  LYS 6 236      20.239  27.295  -0.712  0.00  0.00      C1   C
ATOM   1830  CG  LYS 6 236      19.617  28.526   0.032  0.00  0.00      C1   C
ATOM   1831  CD  LYS 6 236      20.268  29.016   1.354  0.00  0.00      C1   C
ATOM   1832  CE  LYS 6 236      19.345  30.081   1.960  0.00  0.00      C1   C
ATOM   1833  NZ  LYS 6 236      19.768  31.419   1.462  0.00  0.00      C1   N
ATOM   1834  N   TYR 6 237      18.349  24.755  -0.165  0.00  0.00      C1   N
ATOM   1835  CA  TYR 6 237      17.025  24.153   0.173  0.00  0.00      C1   C
ATOM   1836  C   TYR 6 237      17.068  22.735   0.788  0.00  0.00      C1   C
ATOM   1837  O   TYR 6 237      16.018  22.162   0.934  0.00  0.00      C1   O
ATOM   1838  CB  TYR 6 237      16.155  24.239  -1.118  0.00  0.00      C1   C
ATOM   1839  CG  TYR 6 237      15.636  25.641  -1.495  0.00  0.00      C1   C
ATOM   1840  CD1 TYR 6 237      16.040  26.306  -2.702  0.00  0.00      C1   C
ATOM   1841  CD2 TYR 6 237      14.706  26.313  -0.708  0.00  0.00      C1   C
ATOM   1842  CE1 TYR 6 237      15.481  27.533  -3.045  0.00  0.00      C1   C
ATOM   1843  CE2 TYR 6 237      14.104  27.487  -1.043  0.00  0.00      C1   C
ATOM   1844  CZ  TYR 6 237      14.477  28.101  -2.224  0.00  0.00      C1   C
ATOM   1845  OH  TYR 6 237      13.834  29.197  -2.672  0.00  0.00      C1   O
ATOM   1846  N   ASN 6 238      18.191  22.236   1.215  0.00  0.00      C1   N
ATOM   1847  CA  ASN 6 238      18.488  20.990   1.934  0.00  0.00      C1   C
ATOM   1848  C   ASN 6 238      18.476  19.691   1.216  0.00  0.00      C1   C
ATOM   1849  O   ASN 6 238      18.305  18.588   1.711  0.00  0.00      C1   O
ATOM   1850  CB  ASN 6 238      17.800  20.965   3.304  0.00  0.00      C1   C
ATOM   1851  CG  ASN 6 238      18.428  20.108   4.364  0.00  0.00      C1   C
ATOM   1852  ND2 ASN 6 238      17.576  19.568   5.188  0.00  0.00      C1   N
ATOM   1853  OD1 ASN 6 238      19.643  20.065   4.558  0.00  0.00      C1   O
ATOM   1854  N   TYR 6 239      18.827  19.730  -0.083  0.00  0.00      C1   N
ATOM   1855  CA  TYR 6 239      18.919  18.623  -1.009  0.00  0.00      C1   C
ATOM   1856  C   TYR 6 239      20.315  18.113  -1.216  0.00  0.00      C1   C
ATOM   1857  O   TYR 6 239      21.325  18.824  -1.049  0.00  0.00      C1   O
ATOM   1858  CB  TYR 6 239      18.197  18.998  -2.313  0.00  0.00      C1   C
ATOM   1859  CG  TYR 6 239      16.669  19.057  -2.150  0.00  0.00      C1   C
ATOM   1860  CD1 TYR 6 239      15.992  17.868  -2.424  0.00  0.00      C1   C
ATOM   1861  CD2 TYR 6 239      16.065  20.180  -1.741  0.00  0.00      C1   C
ATOM   1862  CE1 TYR 6 239      14.584  17.790  -2.265  0.00  0.00      C1   C
ATOM   1863  CE2 TYR 6 239      14.646  20.113  -1.533  0.00  0.00      C1   C
ATOM   1864  CZ  TYR 6 239      13.954  18.917  -1.738  0.00  0.00      C1   C
ATOM   1865  OH  TYR 6 239      12.589  18.934  -1.471  0.00  0.00      C1   O
ATOM   1866  N   GLU 6 240      20.504  16.858  -1.648  0.00  0.00      C1   N
ATOM   1867  CA  GLU 6 240      21.871  16.264  -1.934  0.00  0.00      C1   C
ATOM   1868  C   GLU 6 240      22.321  16.596  -3.447  0.00  0.00      C1   C
ATOM   1869  O   GLU 6 240      21.546  16.214  -4.328  0.00  0.00      C1   O
ATOM   1870  CB  GLU 6 240      21.849  14.754  -1.615  0.00  0.00      C1   C
ATOM   1871  CG  GLU 6 240      22.127  14.578  -0.117  0.00  0.00      C1   C
ATOM   1872  CD  GLU 6 240      23.472  14.885   0.544  0.00  0.00      C1   C
ATOM   1873  OE1 GLU 6 240      23.602  15.233   1.715  0.00  0.00      C1   O
ATOM   1874  OE2 GLU 6 240      24.535  14.732  -0.098  0.00  0.00      C1   O
ATOM   1875  N   PRO 6 241      23.493  17.223  -3.700  0.00  0.00      C1   N
ATOM   1876  CA  PRO 6 241      23.786  17.587  -5.084  0.00  0.00      C1   C
ATOM   1877  C   PRO 6 241      24.005  16.475  -6.061  0.00  0.00      C1   C
ATOM   1878  O   PRO 6 241      24.483  15.432  -5.634  0.00  0.00      C1   O
ATOM   1879  CB  PRO 6 241      25.054  18.454  -4.947  0.00  0.00      C1   C
ATOM   1880  CG  PRO 6 241      25.678  17.933  -3.657  0.00  0.00      C1   C
ATOM   1881  CD  PRO 6 241      24.485  17.638  -2.749  0.00  0.00      C1   C
ATOM   1882  N   LEU 6 242      23.826  16.693  -7.385  0.00  0.00      C1   N
ATOM   1883  CA  LEU 6 242      24.145  15.745  -8.493  0.00  0.00      C1   C
ATOM   1884  C   LEU 6 242      25.673  15.678  -8.869  0.00  0.00      C1   C
ATOM   1885  O   LEU 6 242      26.456  16.543  -8.632  0.00  0.00      C1   O
ATOM   1886  CB  LEU 6 242      23.334  16.102  -9.661  0.00  0.00      C1   C
ATOM   1887  CG  LEU 6 242      21.782  15.845  -9.525  0.00  0.00      C1   C
ATOM   1888  CD1 LEU 6 242      21.138  16.749 -10.521  0.00  0.00      C1   C
ATOM   1889  CD2 LEU 6 242      21.318  14.405  -9.699  0.00  0.00      C1   C
ATOM   1890  N   THR 6 243      25.938  14.470  -9.426  0.00  0.00      C1   N
ATOM   1891  CA  THR 6 243      27.213  14.034  -9.872  0.00  0.00      C1   C
ATOM   1892  C   THR 6 243      27.133  13.334 -11.297  0.00  0.00      C1   C
ATOM   1893  O   THR 6 243      26.027  13.113 -11.777  0.00  0.00      C1   O
ATOM   1894  CB  THR 6 243      27.811  13.038  -8.912  0.00  0.00      C1   C
ATOM   1895  OG1 THR 6 243      27.107  11.817  -9.034  0.00  0.00      C1   O
ATOM   1896  CG2 THR 6 243      27.808  13.453  -7.469  0.00  0.00      C1   C
ATOM   1897  N   GLN 6 244      28.232  12.955 -11.974  0.00  0.00      C1   N
ATOM   1898  CA  GLN 6 244      28.173  12.119 -13.176  0.00  0.00      C1   C
ATOM   1899  C   GLN 6 244      27.353  10.779 -12.893  0.00  0.00      C1   C
ATOM   1900  O   GLN 6 244      26.508  10.546 -13.699  0.00  0.00      C1   O
ATOM   1901  CB  GLN 6 244      29.587  11.827 -13.793  0.00  0.00      C1   C
ATOM   1902  CG  GLN 6 244      29.536  11.147 -15.179  0.00  0.00      C1   C
ATOM   1903  CD  GLN 6 244      28.774  12.014 -16.173  0.00  0.00      C1   C
ATOM   1904  OE1 GLN 6 244      29.184  13.148 -16.428  0.00  0.00      C1   O
ATOM   1905  NE2 GLN 6 244      27.798  11.514 -16.856  0.00  0.00      C1   N
ATOM   1906  N   ASP 6 245      27.558   9.938 -11.841  0.00  0.00      C1   N
ATOM   1907  CA  ASP 6 245      26.736   8.710 -11.612  0.00  0.00      C1   C
ATOM   1908  C   ASP 6 245      25.303   9.019 -11.537  0.00  0.00      C1   C
ATOM   1909  O   ASP 6 245      24.441   8.338 -12.098  0.00  0.00      C1   O
ATOM   1910  CB  ASP 6 245      27.301   8.024 -10.267  0.00  0.00      C1   C
ATOM   1911  CG  ASP 6 245      26.680   6.595  -9.961  0.00  0.00      C1   C
ATOM   1912  OD1 ASP 6 245      26.717   6.268  -8.785  0.00  0.00      C1   O
ATOM   1913  OD2 ASP 6 245      26.336   5.848 -10.902  0.00  0.00      C1   O
ATOM   1914  N   HIS 6 246      24.888  10.066 -10.814  0.00  0.00      C1   N
ATOM   1915  CA  HIS 6 246      23.434  10.415 -10.756  0.00  0.00      C1   C
ATOM   1916  C   HIS 6 246      22.818  10.739 -12.075  0.00  0.00      C1   C
ATOM   1917  O   HIS 6 246      21.728  10.274 -12.462  0.00  0.00      C1   O
ATOM   1918  CB  HIS 6 246      23.316  11.571  -9.771  0.00  0.00      C1   C
ATOM   1919  CG  HIS 6 246      23.780  11.312  -8.387  0.00  0.00      C1   C
ATOM   1920  ND1 HIS 6 246      24.177  12.304  -7.479  0.00  0.00      C1   N
ATOM   1921  CD2 HIS 6 246      23.525  10.203  -7.597  0.00  0.00      C1   C
ATOM   1922  CE1 HIS 6 246      24.364  11.712  -6.306  0.00  0.00      C1   C
ATOM   1923  NE2 HIS 6 246      24.047  10.401  -6.383  0.00  0.00      C1   N
ATOM   1924  N   VAL 6 247      23.510  11.572 -12.827  0.00  0.00      C1   N
ATOM   1925  CA  VAL 6 247      22.991  11.863 -14.166  0.00  0.00      C1   C
ATOM   1926  C   VAL 6 247      22.869  10.601 -15.033  0.00  0.00      C1   C
ATOM   1927  O   VAL 6 247      21.907  10.481 -15.741  0.00  0.00      C1   O
ATOM   1928  CB  VAL 6 247      23.864  12.931 -14.790  0.00  0.00      C1   C
ATOM   1929  CG1 VAL 6 247      23.665  13.146 -16.320  0.00  0.00      C1   C
ATOM   1930  CG2 VAL 6 247      23.708  14.315 -14.089  0.00  0.00      C1   C
ATOM   1931  N   ASP 6 248      23.844   9.662 -15.005  0.00  0.00      C1   N
ATOM   1932  CA  ASP 6 248      23.786   8.326 -15.607  0.00  0.00      C1   C
ATOM   1933  C   ASP 6 248      22.625   7.439 -15.144  0.00  0.00      C1   C
ATOM   1934  O   ASP 6 248      21.875   6.935 -16.024  0.00  0.00      C1   O
ATOM   1935  CB  ASP 6 248      25.072   7.649 -15.440  0.00  0.00      C1   C
ATOM   1936  CG  ASP 6 248      26.285   8.355 -15.994  0.00  0.00      C1   C
ATOM   1937  OD1 ASP 6 248      27.402   7.808 -15.736  0.00  0.00      C1   O
ATOM   1938  OD2 ASP 6 248      26.170   9.355 -16.789  0.00  0.00      C1   O
ATOM   1939  N   ILE 6 249      22.450   7.343 -13.822  0.00  0.00      C1   N
ATOM   1940  CA  ILE 6 249      21.283   6.634 -13.212  0.00  0.00      C1   C
ATOM   1941  C   ILE 6 249      19.969   7.154 -13.759  0.00  0.00      C1   C
ATOM   1942  O   ILE 6 249      19.083   6.381 -14.063  0.00  0.00      C1   O
ATOM   1943  CB  ILE 6 249      21.468   6.797 -11.701  0.00  0.00      C1   C
ATOM   1944  CG1 ILE 6 249      22.555   5.905 -11.175  0.00  0.00      C1   C
ATOM   1945  CG2 ILE 6 249      20.117   6.766 -10.963  0.00  0.00      C1   C
ATOM   1946  CD1 ILE 6 249      22.949   6.219  -9.750  0.00  0.00      C1   C
ATOM   1947  N   LEU 6 250      19.826   8.483 -13.951  0.00  0.00      C1   N
ATOM   1948  CA  LEU 6 250      18.552   9.036 -14.505  0.00  0.00      C1   C
ATOM   1949  C   LEU 6 250      18.495   9.004 -16.097  0.00  0.00      C1   C
ATOM   1950  O   LEU 6 250      17.450   9.382 -16.592  0.00  0.00      C1   O
ATOM   1951  CB  LEU 6 250      18.339  10.443 -13.905  0.00  0.00      C1   C
ATOM   1952  CG  LEU 6 250      18.143  10.611 -12.426  0.00  0.00      C1   C
ATOM   1953  CD1 LEU 6 250      18.214  12.090 -11.953  0.00  0.00      C1   C
ATOM   1954  CD2 LEU 6 250      16.797  10.045 -12.173  0.00  0.00      C1   C
ATOM   1955  N   GLY 6 251      19.500   8.507 -16.805  0.00  0.00      C1   N
ATOM   1956  CA  GLY 6 251      19.488   8.365 -18.281  0.00  0.00      C1   C
ATOM   1957  C   GLY 6 251      18.312   7.560 -18.767  0.00  0.00      C1   C
ATOM   1958  O   GLY 6 251      17.799   7.847 -19.825  0.00  0.00      C1   O
ATOM   1959  N   PRO 6 252      18.044   6.360 -18.228  0.00  0.00      C1   N
ATOM   1960  CA  PRO 6 252      16.860   5.614 -18.617  0.00  0.00      C1   C
ATOM   1961  C   PRO 6 252      15.507   6.382 -18.674  0.00  0.00      C1   C
ATOM   1962  O   PRO 6 252      14.823   6.380 -19.666  0.00  0.00      C1   O
ATOM   1963  CB  PRO 6 252      16.802   4.332 -17.773  0.00  0.00      C1   C
ATOM   1964  CG  PRO 6 252      18.273   4.088 -17.485  0.00  0.00      C1   C
ATOM   1965  CD  PRO 6 252      18.825   5.531 -17.295  0.00  0.00      C1   C
ATOM   1966  N   LEU 6 253      15.105   7.021 -17.551  0.00  0.00      C1   N
ATOM   1967  CA  LEU 6 253      13.999   8.023 -17.482  0.00  0.00      C1   C
ATOM   1968  C   LEU 6 253      14.023   9.156 -18.537  0.00  0.00      C1   C
ATOM   1969  O   LEU 6 253      13.000   9.283 -19.258  0.00  0.00      C1   O
ATOM   1970  CB  LEU 6 253      13.798   8.659 -16.119  0.00  0.00      C1   C
ATOM   1971  CG  LEU 6 253      13.350   7.541 -15.053  0.00  0.00      C1   C
ATOM   1972  CD1 LEU 6 253      13.385   7.858 -13.523  0.00  0.00      C1   C
ATOM   1973  CD2 LEU 6 253      11.952   7.157 -15.376  0.00  0.00      C1   C
ATOM   1974  N   SER 6 254      15.159   9.860 -18.630  0.00  0.00      C1   N
ATOM   1975  CA  SER 6 254      15.480  10.807 -19.621  0.00  0.00      C1   C
ATOM   1976  C   SER 6 254      15.121  10.271 -21.035  0.00  0.00      C1   C
ATOM   1977  O   SER 6 254      14.474  11.000 -21.755  0.00  0.00      C1   O
ATOM   1978  CB  SER 6 254      16.935  11.129 -19.632  0.00  0.00      C1   C
ATOM   1979  OG  SER 6 254      17.183  12.206 -20.510  0.00  0.00      C1   O
ATOM   1980  N   ALA 6 255      15.548   9.056 -21.433  0.00  0.00      C1   N
ATOM   1981  CA  ALA 6 255      15.286   8.469 -22.760  0.00  0.00      C1   C
ATOM   1982  C   ALA 6 255      13.790   8.054 -22.986  0.00  0.00      C1   C
ATOM   1983  O   ALA 6 255      13.243   8.375 -24.037  0.00  0.00      C1   O
ATOM   1984  CB  ALA 6 255      16.299   7.376 -22.903  0.00  0.00      C1   C
ATOM   1985  N   GLN 6 256      13.246   7.363 -21.988  0.00  0.00      C1   N
ATOM   1986  CA  GLN 6 256      11.804   7.026 -22.020  0.00  0.00      C1   C
ATOM   1987  C   GLN 6 256      10.969   8.274 -22.262  0.00  0.00      C1   C
ATOM   1988  O   GLN 6 256      10.037   8.226 -23.041  0.00  0.00      C1   O
ATOM   1989  CB  GLN 6 256      11.450   6.443 -20.646  0.00  0.00      C1   C
ATOM   1990  CG  GLN 6 256      10.076   5.987 -20.532  0.00  0.00      C1   C
ATOM   1991  CD  GLN 6 256       9.688   4.822 -21.503  0.00  0.00      C1   C
ATOM   1992  OE1 GLN 6 256       9.982   3.680 -21.288  0.00  0.00      C1   O
ATOM   1993  NE2 GLN 6 256       9.078   5.192 -22.591  0.00  0.00      C1   N
ATOM   1994  N   THR 6 257      11.233   9.458 -21.638  0.00  0.00      C1   N
ATOM   1995  CA  THR 6 257      10.432  10.642 -21.822  0.00  0.00      C1   C
ATOM   1996  C   THR 6 257      10.783  11.481 -22.996  0.00  0.00      C1   C
ATOM   1997  O   THR 6 257       9.958  12.310 -23.331  0.00  0.00      C1   O
ATOM   1998  CB  THR 6 257      10.367  11.474 -20.603  0.00  0.00      C1   C
ATOM   1999  OG1 THR 6 257      11.706  11.776 -20.166  0.00  0.00      C1   O
ATOM   2000  CG2 THR 6 257       9.701  10.880 -19.367  0.00  0.00      C1   C
ATOM   2001  N   GLY 6 258      12.016  11.347 -23.585  0.00  0.00      C1   N
ATOM   2002  CA  GLY 6 258      12.680  12.403 -24.414  0.00  0.00      C1   C
ATOM   2003  C   GLY 6 258      13.148  13.634 -23.595  0.00  0.00      C1   C
ATOM   2004  O   GLY 6 258      13.666  14.571 -24.241  0.00  0.00      C1   O
ATOM   2005  N   ILE 6 259      13.047  13.637 -22.237  0.00  0.00      C1   N
ATOM   2006  CA  ILE 6 259      13.354  14.900 -21.535  0.00  0.00      C1   C
ATOM   2007  C   ILE 6 259      14.738  14.878 -20.876  0.00  0.00      C1   C
ATOM   2008  O   ILE 6 259      14.987  14.040 -20.011  0.00  0.00      C1   O
ATOM   2009  CB  ILE 6 259      12.246  15.408 -20.562  0.00  0.00      C1   C
ATOM   2010  CG1 ILE 6 259      10.914  15.326 -21.262  0.00  0.00      C1   C
ATOM   2011  CG2 ILE 6 259      12.572  16.848 -20.189  0.00  0.00      C1   C
ATOM   2012  CD1 ILE 6 259      10.905  16.176 -22.571  0.00  0.00      C1   C
ATOM   2013  N   ALA 6 260      15.616  15.820 -21.311  0.00  0.00      C1   N
ATOM   2014  CA  ALA 6 260      17.012  15.882 -20.830  0.00  0.00      C1   C
ATOM   2015  C   ALA 6 260      17.267  16.282 -19.343  0.00  0.00      C1   C
ATOM   2016  O   ALA 6 260      16.518  17.109 -18.802  0.00  0.00      C1   O
ATOM   2017  CB  ALA 6 260      17.802  16.898 -21.704  0.00  0.00      C1   C
ATOM   2018  N   VAL 6 261      18.132  15.555 -18.695  0.00  0.00      C1   N
ATOM   2019  CA  VAL 6 261      18.361  15.729 -17.250  0.00  0.00      C1   C
ATOM   2020  C   VAL 6 261      18.525  17.171 -16.766  0.00  0.00      C1   C
ATOM   2021  O   VAL 6 261      17.921  17.627 -15.743  0.00  0.00      C1   O
ATOM   2022  CB  VAL 6 261      19.511  14.848 -16.773  0.00  0.00      C1   C
ATOM   2023  CG1 VAL 6 261      19.601  14.815 -15.216  0.00  0.00      C1   C
ATOM   2024  CG2 VAL 6 261      19.416  13.429 -17.359  0.00  0.00      C1   C
ATOM   2025  N   LEU 6 262      19.352  18.008 -17.435  0.00  0.00      C1   N
ATOM   2026  CA  LEU 6 262      19.489  19.437 -17.239  0.00  0.00      C1   C
ATOM   2027  C   LEU 6 262      18.191  20.263 -17.464  0.00  0.00      C1   C
ATOM   2028  O   LEU 6 262      18.061  21.188 -16.721  0.00  0.00      C1   O
ATOM   2029  CB  LEU 6 262      20.623  19.973 -18.225  0.00  0.00      C1   C
ATOM   2030  CG  LEU 6 262      21.939  19.436 -17.537  0.00  0.00      C1   C
ATOM   2031  CD1 LEU 6 262      23.069  19.811 -18.449  0.00  0.00      C1   C
ATOM   2032  CD2 LEU 6 262      22.185  20.222 -16.237  0.00  0.00      C1   C
ATOM   2033  N   ASP 6 263      17.289  19.946 -18.395  0.00  0.00      C1   N
ATOM   2034  CA  ASP 6 263      15.946  20.442 -18.475  0.00  0.00      C1   C
ATOM   2035  C   ASP 6 263      15.149  20.087 -17.320  0.00  0.00      C1   C
ATOM   2036  O   ASP 6 263      14.590  21.018 -16.709  0.00  0.00      C1   O
ATOM   2037  CB  ASP 6 263      15.289  20.209 -19.834  0.00  0.00      C1   C
ATOM   2038  CG  ASP 6 263      15.979  20.652 -21.165  0.00  0.00      C1   C
ATOM   2039  OD1 ASP 6 263      17.053  21.269 -21.110  0.00  0.00      C1   O
ATOM   2040  OD2 ASP 6 263      15.613  20.103 -22.252  0.00  0.00      C1   O
ATOM   2041  N   MET 6 264      15.120  18.830 -16.900  0.00  0.00      C1   N
ATOM   2042  CA  MET 6 264      14.611  18.508 -15.519  0.00  0.00      C1   C
ATOM   2043  C   MET 6 264      15.185  19.310 -14.306  0.00  0.00      C1   C
ATOM   2044  O   MET 6 264      14.365  19.697 -13.500  0.00  0.00      C1   O
ATOM   2045  CB  MET 6 264      14.681  16.925 -15.389  0.00  0.00      C1   C
ATOM   2046  CG  MET 6 264      13.597  16.592 -14.449  0.00  0.00      C1   C
ATOM   2047  SD  MET 6 264      11.853  16.922 -15.086  0.00  0.00      C1   S
ATOM   2048  CE  MET 6 264      11.725  15.575 -16.335  0.00  0.00      C1   C
ATOM   2049  N   CYS 6 265      16.508  19.483 -14.215  0.00  0.00      C1   N
ATOM   2050  CA  CYS 6 265      17.286  20.284 -13.286  0.00  0.00      C1   C
ATOM   2051  C   CYS 6 265      16.773  21.706 -13.210  0.00  0.00      C1   C
ATOM   2052  O   CYS 6 265      16.600  22.155 -12.056  0.00  0.00      C1   O
ATOM   2053  CB  CYS 6 265      18.787  20.168 -13.538  0.00  0.00      C1   C
ATOM   2054  SG  CYS 6 265      19.287  18.515 -13.064  0.00  0.00      C1   S
ATOM   2055  N   ALA 6 266      16.492  22.319 -14.334  0.00  0.00      C1   N
ATOM   2056  CA  ALA 6 266      15.884  23.579 -14.401  0.00  0.00      C1   C
ATOM   2057  C   ALA 6 266      14.434  23.671 -14.010  0.00  0.00      C1   C
ATOM   2058  O   ALA 6 266      14.056  24.618 -13.357  0.00  0.00      C1   O
ATOM   2059  CB  ALA 6 266      16.168  24.001 -15.880  0.00  0.00      C1   C
ATOM   2060  N   SER 6 267      13.636  22.616 -14.392  0.00  0.00      C1   N
ATOM   2061  CA  SER 6 267      12.288  22.417 -13.829  0.00  0.00      C1   C
ATOM   2062  C   SER 6 267      12.277  22.326 -12.287  0.00  0.00      C1   C
ATOM   2063  O   SER 6 267      11.561  23.138 -11.684  0.00  0.00      C1   O
ATOM   2064  CB  SER 6 267      11.634  21.301 -14.547  0.00  0.00      C1   C
ATOM   2065  OG  SER 6 267      11.586  21.485 -15.955  0.00  0.00      C1   O
ATOM   2066  N   LEU 6 268      13.032  21.377 -11.698  0.00  0.00      C1   N
ATOM   2067  CA  LEU 6 268      13.171  21.285 -10.241  0.00  0.00      C1   C
ATOM   2068  C   LEU 6 268      13.717  22.609  -9.660  0.00  0.00      C1   C
ATOM   2069  O   LEU 6 268      13.222  22.929  -8.580  0.00  0.00      C1   O
ATOM   2070  CB  LEU 6 268      14.048  20.029  -9.865  0.00  0.00      C1   C
ATOM   2071  CG  LEU 6 268      14.062  19.795  -8.369  0.00  0.00      C1   C
ATOM   2072  CD1 LEU 6 268      12.738  19.497  -7.742  0.00  0.00      C1   C
ATOM   2073  CD2 LEU 6 268      14.945  18.609  -8.026  0.00  0.00      C1   C
ATOM   2074  N   LYS 6 269      14.711  23.336 -10.277  0.00  0.00      C1   N
ATOM   2075  CA  LYS 6 269      15.204  24.599  -9.801  0.00  0.00      C1   C
ATOM   2076  C   LYS 6 269      14.086  25.757  -9.664  0.00  0.00      C1   C
ATOM   2077  O   LYS 6 269      13.955  26.383  -8.541  0.00  0.00      C1   O
ATOM   2078  CB  LYS 6 269      16.465  25.027 -10.595  0.00  0.00      C1   C
ATOM   2079  CG  LYS 6 269      17.097  26.415 -10.154  0.00  0.00      C1   C
ATOM   2080  CD  LYS 6 269      18.057  27.014 -11.229  0.00  0.00      C1   C
ATOM   2081  CE  LYS 6 269      19.099  28.032 -10.739  0.00  0.00      C1   C
ATOM   2082  NZ  LYS 6 269      18.418  29.325 -10.510  0.00  0.00      C1   N
ATOM   2083  N   GLU 6 270      13.281  25.965 -10.740  0.00  0.00      C1   N
ATOM   2084  CA  GLU 6 270      12.082  26.764 -10.792  0.00  0.00      C1   C
ATOM   2085  C   GLU 6 270      11.122  26.324  -9.711  0.00  0.00      C1   C
ATOM   2086  O   GLU 6 270      10.605  27.202  -8.995  0.00  0.00      C1   O
ATOM   2087  CB  GLU 6 270      11.335  26.687 -12.115  0.00  0.00      C1   C
ATOM   2088  CG  GLU 6 270      10.300  27.738 -12.285  0.00  0.00      C1   C
ATOM   2089  CD  GLU 6 270      10.951  29.087 -12.234  0.00  0.00      C1   C
ATOM   2090  OE1 GLU 6 270      12.156  29.256 -12.335  0.00  0.00      C1   O
ATOM   2091  OE2 GLU 6 270      10.178  30.114 -12.223  0.00  0.00      C1   O
ATOM   2092  N   LEU 6 271      10.797  24.985  -9.551  0.00  0.00      C1   N
ATOM   2093  CA  LEU 6 271       9.928  24.434  -8.482  0.00  0.00      C1   C
ATOM   2094  C   LEU 6 271      10.369  24.629  -7.074  0.00  0.00      C1   C
ATOM   2095  O   LEU 6 271       9.561  24.788  -6.186  0.00  0.00      C1   O
ATOM   2096  CB  LEU 6 271       9.602  22.907  -8.758  0.00  0.00      C1   C
ATOM   2097  CG  LEU 6 271       8.756  22.748 -10.003  0.00  0.00      C1   C
ATOM   2098  CD1 LEU 6 271       8.784  21.206 -10.286  0.00  0.00      C1   C
ATOM   2099  CD2 LEU 6 271       7.289  23.203  -9.858  0.00  0.00      C1   C
ATOM   2100  N   LEU 6 272      11.689  24.611  -6.867  0.00  0.00      C1   N
ATOM   2101  CA  LEU 6 272      12.517  25.024  -5.761  0.00  0.00      C1   C
ATOM   2102  C   LEU 6 272      12.464  26.530  -5.375  0.00  0.00      C1   C
ATOM   2103  O   LEU 6 272      12.082  26.915  -4.264  0.00  0.00      C1   O
ATOM   2104  CB  LEU 6 272      13.947  24.461  -5.715  0.00  0.00      C1   C
ATOM   2105  CG  LEU 6 272      14.195  22.936  -5.399  0.00  0.00      C1   C
ATOM   2106  CD1 LEU 6 272      15.596  22.595  -5.250  0.00  0.00      C1   C
ATOM   2107  CD2 LEU 6 272      13.572  22.618  -4.047  0.00  0.00      C1   C
ATOM   2108  N   GLN 6 273      12.801  27.418  -6.303  0.00  0.00      C1   N
ATOM   2109  CA  GLN 6 273      13.034  28.843  -6.152  0.00  0.00      C1   C
ATOM   2110  C   GLN 6 273      11.756  29.727  -6.129  0.00  0.00      C1   C
ATOM   2111  O   GLN 6 273      11.680  30.741  -5.422  0.00  0.00      C1   O
ATOM   2112  CB  GLN 6 273      14.095  29.293  -7.112  0.00  0.00      C1   C
ATOM   2113  CG  GLN 6 273      13.665  29.436  -8.586  0.00  0.00      C1   C
ATOM   2114  CD  GLN 6 273      14.745  29.480  -9.593  0.00  0.00      C1   C
ATOM   2115  NE2 GLN 6 273      14.433  29.621 -10.908  0.00  0.00      C1   N
ATOM   2116  OE1 GLN 6 273      15.956  29.532  -9.228  0.00  0.00      C1   O
ATOM   2117  N   ASN 6 274      10.740  29.372  -6.905  0.00  0.00      C1   N
ATOM   2118  CA  ASN 6 274       9.513  30.182  -6.992  0.00  0.00      C1   C
ATOM   2119  C   ASN 6 274       8.211  29.358  -6.570  0.00  0.00      C1   C
ATOM   2120  O   ASN 6 274       7.139  29.973  -6.485  0.00  0.00      C1   O
ATOM   2121  CB  ASN 6 274       9.383  30.724  -8.412  0.00  0.00      C1   C
ATOM   2122  CG  ASN 6 274      10.529  31.636  -8.797  0.00  0.00      C1   C
ATOM   2123  OD1 ASN 6 274      11.023  32.466  -8.074  0.00  0.00      C1   O
ATOM   2124  ND2 ASN 6 274      11.028  31.629 -10.043  0.00  0.00      C1   N
ATOM   2125  N   GLY 6 275       8.187  28.067  -6.320  0.00  0.00      C1   N
ATOM   2126  CA  GLY 6 275       7.048  27.365  -5.756  0.00  0.00      C1   C
ATOM   2127  C   GLY 6 275       6.056  26.722  -6.736  0.00  0.00      C1   C
ATOM   2128  O   GLY 6 275       6.190  26.855  -7.973  0.00  0.00      C1   O
ATOM   2129  N   MET 6 276       5.037  26.046  -6.176  0.00  0.00      C1   N
ATOM   2130  CA  MET 6 276       4.038  25.223  -6.981  0.00  0.00      C1   C
ATOM   2131  C   MET 6 276       2.738  26.006  -7.327  0.00  0.00      C1   C
ATOM   2132  O   MET 6 276       2.142  25.666  -8.333  0.00  0.00      C1   O
ATOM   2133  CB  MET 6 276       3.802  23.888  -6.319  0.00  0.00      C1   C
ATOM   2134  CG  MET 6 276       5.072  23.077  -6.359  0.00  0.00      C1   C
ATOM   2135  SD  MET 6 276       5.025  21.511  -5.361  0.00  0.00      C1   S
ATOM   2136  CE  MET 6 276       3.809  20.690  -6.392  0.00  0.00      C1   C
ATOM   2137  N   ASN 6 277       2.549  27.168  -6.556  0.00  0.00      C1   N
ATOM   2138  CA  ASN 6 277       1.549  28.214  -6.810  0.00  0.00      C1   C
ATOM   2139  C   ASN 6 277       0.150  27.738  -7.136  0.00  0.00      C1   C
ATOM   2140  O   ASN 6 277      -0.399  28.073  -8.168  0.00  0.00      C1   O
ATOM   2141  CB  ASN 6 277       2.211  29.146  -7.880  0.00  0.00      C1   C
ATOM   2142  CG  ASN 6 277       3.424  29.880  -7.420  0.00  0.00      C1   C
ATOM   2143  ND2 ASN 6 277       4.529  29.911  -8.145  0.00  0.00      C1   N
ATOM   2144  OD1 ASN 6 277       3.342  30.611  -6.454  0.00  0.00      C1   O
ATOM   2145  N   GLY 6 278      -0.407  26.970  -6.193  0.00  0.00      C1   N
ATOM   2146  CA  GLY 6 278      -1.693  26.353  -6.242  0.00  0.00      C1   C
ATOM   2147  C   GLY 6 278      -1.899  25.310  -7.363  0.00  0.00      C1   C
ATOM   2148  O   GLY 6 278      -3.049  25.084  -7.783  0.00  0.00      C1   O
ATOM   2149  N   ARG 6 279      -0.801  24.794  -7.930  0.00  0.00      C1   N
ATOM   2150  CA  ARG 6 279      -0.908  23.573  -8.682  0.00  0.00      C1   C
ATOM   2151  C   ARG 6 279      -0.396  22.325  -8.017  0.00  0.00      C1   C
ATOM   2152  O   ARG 6 279       0.487  22.479  -7.134  0.00  0.00      C1   O
ATOM   2153  CB  ARG 6 279      -0.264  23.732 -10.099  0.00  0.00      C1   C
ATOM   2154  CG  ARG 6 279      -1.168  24.505 -11.015  0.00  0.00      C1   C
ATOM   2155  CD  ARG 6 279      -0.776  24.665 -12.540  0.00  0.00      C1   C
ATOM   2156  NE  ARG 6 279      -0.258  26.027 -12.866  0.00  0.00      C1   N
ATOM   2157  CZ  ARG 6 279      -0.090  26.586 -14.005  0.00  0.00      C1   C
ATOM   2158  NH1 ARG 6 279      -0.614  26.089 -15.065  0.00  0.00      C1   N
ATOM   2159  NH2 ARG 6 279       0.690  27.652 -14.099  0.00  0.00      C1   N
ATOM   2160  N   THR 6 280      -0.936  21.126  -8.314  0.00  0.00      C1   N
ATOM   2161  CA  THR 6 280      -0.416  19.829  -8.101  0.00  0.00      C1   C
ATOM   2162  C   THR 6 280       0.653  19.362  -9.032  0.00  0.00      C1   C
ATOM   2163  O   THR 6 280       0.680  19.766 -10.207  0.00  0.00      C1   O
ATOM   2164  CB  THR 6 280      -1.536  18.731  -8.024  0.00  0.00      C1   C
ATOM   2165  OG1 THR 6 280      -2.570  19.009  -8.950  0.00  0.00      C1   O
ATOM   2166  CG2 THR 6 280      -2.304  18.773  -6.712  0.00  0.00      C1   C
ATOM   2167  N   ILE 6 281       1.530  18.511  -8.522  0.00  0.00      C1   N
ATOM   2168  CA  ILE 6 281       2.303  17.541  -9.278  0.00  0.00      C1   C
ATOM   2169  C   ILE 6 281       2.072  16.135  -8.734  0.00  0.00      C1   C
ATOM   2170  O   ILE 6 281       2.239  15.975  -7.521  0.00  0.00      C1   O
ATOM   2171  CB  ILE 6 281       3.856  17.902  -9.358  0.00  0.00      C1   C
ATOM   2172  CG1 ILE 6 281       4.152  19.286  -9.918  0.00  0.00      C1   C
ATOM   2173  CG2 ILE 6 281       4.532  16.778 -10.218  0.00  0.00      C1   C
ATOM   2174  CD1 ILE 6 281       5.564  19.672  -9.926  0.00  0.00      C1   C
ATOM   2175  N   LEU 6 282       1.628  15.192  -9.559  0.00  0.00      C1   N
ATOM   2176  CA  LEU 6 282       1.445  13.841  -9.204  0.00  0.00      C1   C
ATOM   2177  C   LEU 6 282       0.606  13.649  -7.881  0.00  0.00      C1   C
ATOM   2178  O   LEU 6 282       0.936  12.917  -6.940  0.00  0.00      C1   O
ATOM   2179  CB  LEU 6 282       2.882  13.059  -9.238  0.00  0.00      C1   C
ATOM   2180  CG  LEU 6 282       2.618  11.562  -9.451  0.00  0.00      C1   C
ATOM   2181  CD1 LEU 6 282       2.288  11.087 -10.927  0.00  0.00      C1   C
ATOM   2182  CD2 LEU 6 282       3.998  10.909  -9.079  0.00  0.00      C1   C
ATOM   2183  N   GLY 6 283      -0.495  14.461  -7.779  0.00  0.00      C1   N
ATOM   2184  CA  GLY 6 283      -1.465  14.356  -6.669  0.00  0.00      C1   C
ATOM   2185  C   GLY 6 283      -0.995  15.124  -5.498  0.00  0.00      C1   C
ATOM   2186  O   GLY 6 283      -1.905  15.309  -4.651  0.00  0.00      C1   O
ATOM   2187  N   SER 6 284       0.195  15.624  -5.375  0.00  0.00      C1   N
ATOM   2188  CA  SER 6 284       0.700  16.384  -4.269  0.00  0.00      C1   C
ATOM   2189  C   SER 6 284       0.781  17.896  -4.627  0.00  0.00      C1   C
ATOM   2190  O   SER 6 284       1.043  18.285  -5.724  0.00  0.00      C1   O
ATOM   2191  CB  SER 6 284       2.154  16.024  -3.857  0.00  0.00      C1   C
ATOM   2192  OG  SER 6 284       2.424  16.703  -2.636  0.00  0.00      C1   O
ATOM   2193  N   ALA 6 285       0.740  18.711  -3.606  0.00  0.00      C1   N
ATOM   2194  CA  ALA 6 285       1.025  20.128  -3.781  0.00  0.00      C1   C
ATOM   2195  C   ALA 6 285       2.319  20.571  -2.977  0.00  0.00      C1   C
ATOM   2196  O   ALA 6 285       2.557  21.738  -2.790  0.00  0.00      C1   O
ATOM   2197  CB  ALA 6 285      -0.243  20.984  -3.477  0.00  0.00      C1   C
ATOM   2198  N   LEU 6 286       3.143  19.632  -2.553  0.00  0.00      C1   N
ATOM   2199  CA  LEU 6 286       4.534  19.780  -2.182  0.00  0.00      C1   C
ATOM   2200  C   LEU 6 286       5.458  18.844  -3.056  0.00  0.00      C1   C
ATOM   2201  O   LEU 6 286       4.986  17.753  -3.342  0.00  0.00      C1   O
ATOM   2202  CB  LEU 6 286       4.783  19.325  -0.725  0.00  0.00      C1   C
ATOM   2203  CG  LEU 6 286       4.250  20.112   0.541  0.00  0.00      C1   C
ATOM   2204  CD1 LEU 6 286       5.074  19.843   1.853  0.00  0.00      C1   C
ATOM   2205  CD2 LEU 6 286       4.293  21.602   0.274  0.00  0.00      C1   C
ATOM   2206  N   LEU 6 287       6.743  19.157  -3.174  0.00  0.00      C1   N
ATOM   2207  CA  LEU 6 287       7.800  18.168  -3.608  0.00  0.00      C1   C
ATOM   2208  C   LEU 6 287       7.788  16.825  -2.801  0.00  0.00      C1   C
ATOM   2209  O   LEU 6 287       8.341  16.692  -1.731  0.00  0.00      C1   O
ATOM   2210  CB  LEU 6 287       9.271  18.839  -3.481  0.00  0.00      C1   C
ATOM   2211  CG  LEU 6 287       9.415  20.132  -4.329  0.00  0.00      C1   C
ATOM   2212  CD1 LEU 6 287      10.816  20.715  -4.149  0.00  0.00      C1   C
ATOM   2213  CD2 LEU 6 287       9.247  19.782  -5.889  0.00  0.00      C1   C
ATOM   2214  N   GLU 6 288       7.291  15.714  -3.390  0.00  0.00      C1   N
ATOM   2215  CA  GLU 6 288       7.383  14.392  -2.718  0.00  0.00      C1   C
ATOM   2216  C   GLU 6 288       8.428  13.409  -3.360  0.00  0.00      C1   C
ATOM   2217  O   GLU 6 288       8.880  13.589  -4.439  0.00  0.00      C1   O
ATOM   2218  CB  GLU 6 288       5.995  13.683  -2.649  0.00  0.00      C1   C
ATOM   2219  CG  GLU 6 288       4.988  14.200  -1.650  0.00  0.00      C1   C
ATOM   2220  CD  GLU 6 288       3.647  13.406  -1.675  0.00  0.00      C1   C
ATOM   2221  OE1 GLU 6 288       2.744  13.752  -0.881  0.00  0.00      C1   O
ATOM   2222  OE2 GLU 6 288       3.431  12.621  -2.681  0.00  0.00      C1   O
ATOM   2223  N   ASP 6 289       8.879  12.468  -2.534  0.00  0.00      C1   N
ATOM   2224  CA  ASP 6 289      10.097  11.728  -2.847  0.00  0.00      C1   C
ATOM   2225  C   ASP 6 289      10.130  10.328  -2.187  0.00  0.00      C1   C
ATOM   2226  O   ASP 6 289      10.853  10.038  -1.190  0.00  0.00      C1   O
ATOM   2227  CB  ASP 6 289      11.410  12.542  -2.428  0.00  0.00      C1   C
ATOM   2228  CG  ASP 6 289      11.489  13.180  -1.039  0.00  0.00      C1   C
ATOM   2229  OD1 ASP 6 289      12.444  13.953  -0.848  0.00  0.00      C1   O
ATOM   2230  OD2 ASP 6 289      10.622  12.918  -0.180  0.00  0.00      C1   O
ATOM   2231  N   GLU 6 290       9.225   9.482  -2.593  0.00  0.00      C1   N
ATOM   2232  CA  GLU 6 290       8.983   8.161  -1.902  0.00  0.00      C1   C
ATOM   2233  C   GLU 6 290       8.995   6.906  -2.814  0.00  0.00      C1   C
ATOM   2234  O   GLU 6 290       8.476   5.849  -2.514  0.00  0.00      C1   O
ATOM   2235  CB  GLU 6 290       7.697   8.328  -1.078  0.00  0.00      C1   C
ATOM   2236  CG  GLU 6 290       7.677   7.411   0.222  0.00  0.00      C1   C
ATOM   2237  CD  GLU 6 290       6.475   7.533   1.150  0.00  0.00      C1   C
ATOM   2238  OE1 GLU 6 290       6.554   7.500   2.383  0.00  0.00      C1   O
ATOM   2239  OE2 GLU 6 290       5.323   7.611   0.685  0.00  0.00      C1   O
ATOM   2240  N   PHE 6 291       9.641   6.963  -4.017  0.00  0.00      C1   N
ATOM   2241  CA  PHE 6 291       9.865   5.914  -4.940  0.00  0.00      C1   C
ATOM   2242  C   PHE 6 291      11.060   6.113  -5.840  0.00  0.00      C1   C
ATOM   2243  O   PHE 6 291      11.390   7.287  -6.125  0.00  0.00      C1   O
ATOM   2244  CB  PHE 6 291       8.665   5.636  -5.853  0.00  0.00      C1   C
ATOM   2245  CG  PHE 6 291       8.144   6.858  -6.626  0.00  0.00      C1   C
ATOM   2246  CD1 PHE 6 291       8.762   7.157  -7.863  0.00  0.00      C1   C
ATOM   2247  CD2 PHE 6 291       7.059   7.621  -6.221  0.00  0.00      C1   C
ATOM   2248  CE1 PHE 6 291       8.283   8.172  -8.747  0.00  0.00      C1   C
ATOM   2249  CE2 PHE 6 291       6.661   8.687  -7.046  0.00  0.00      C1   C
ATOM   2250  CZ  PHE 6 291       7.259   8.992  -8.281  0.00  0.00      C1   C
ATOM   2251  N   THR 6 292      11.829   5.034  -6.159  0.00  0.00      C1   N
ATOM   2252  CA  THR 6 292      13.256   5.067  -6.732  0.00  0.00      C1   C
ATOM   2253  C   THR 6 292      13.265   5.068  -8.319  0.00  0.00      C1   C
ATOM   2254  O   THR 6 292      12.328   4.525  -8.922  0.00  0.00      C1   O
ATOM   2255  CB  THR 6 292      14.198   3.998  -6.216  0.00  0.00      C1   C
ATOM   2256  OG1 THR 6 292      13.697   2.739  -6.501  0.00  0.00      C1   O
ATOM   2257  CG2 THR 6 292      14.389   4.070  -4.631  0.00  0.00      C1   C
ATOM   2258  N   PRO 6 293      14.256   5.619  -9.065  0.00  0.00      C1   N
ATOM   2259  CA  PRO 6 293      14.346   5.733 -10.573  0.00  0.00      C1   C
ATOM   2260  C   PRO 6 293      13.941   4.525 -11.506  0.00  0.00      C1   C
ATOM   2261  O   PRO 6 293      13.129   4.655 -12.480  0.00  0.00      C1   O
ATOM   2262  CB  PRO 6 293      15.750   6.214 -10.871  0.00  0.00      C1   C
ATOM   2263  CG  PRO 6 293      16.194   6.951  -9.543  0.00  0.00      C1   C
ATOM   2264  CD  PRO 6 293      15.543   6.133  -8.476  0.00  0.00      C1   C
ATOM   2265  N   PHE 6 294      14.592   3.373 -11.287  0.00  0.00      C1   N
ATOM   2266  CA  PHE 6 294      14.259   2.121 -12.047  0.00  0.00      C1   C
ATOM   2267  C   PHE 6 294      12.929   1.395 -11.740  0.00  0.00      C1   C
ATOM   2268  O   PHE 6 294      12.370   0.986 -12.762  0.00  0.00      C1   O
ATOM   2269  CB  PHE 6 294      15.387   1.131 -12.078  0.00  0.00      C1   C
ATOM   2270  CG  PHE 6 294      16.808   1.757 -12.252  0.00  0.00      C1   C
ATOM   2271  CD1 PHE 6 294      17.804   1.611 -11.268  0.00  0.00      C1   C
ATOM   2272  CD2 PHE 6 294      17.099   2.485 -13.430  0.00  0.00      C1   C
ATOM   2273  CE1 PHE 6 294      19.010   2.365 -11.356  0.00  0.00      C1   C
ATOM   2274  CE2 PHE 6 294      18.291   3.296 -13.563  0.00  0.00      C1   C
ATOM   2275  CZ  PHE 6 294      19.203   3.187 -12.487  0.00  0.00      C1   C
ATOM   2276  N   ASP 6 295      12.432   1.299 -10.472  0.00  0.00      C1   N
ATOM   2277  CA  ASP 6 295      11.003   0.883 -10.249  0.00  0.00      C1   C
ATOM   2278  C   ASP 6 295       9.917   1.604 -11.078  0.00  0.00      C1   C
ATOM   2279  O   ASP 6 295       8.938   0.965 -11.408  0.00  0.00      C1   O
ATOM   2280  CB  ASP 6 295      10.625   1.162  -8.797  0.00  0.00      C1   C
ATOM   2281  CG  ASP 6 295      11.172   0.160  -7.724  0.00  0.00      C1   C
ATOM   2282  OD1 ASP 6 295      12.021  -0.688  -8.098  0.00  0.00      C1   O
ATOM   2283  OD2 ASP 6 295      10.730   0.242  -6.543  0.00  0.00      C1   O
ATOM   2284  N   VAL 6 296      10.118   2.858 -11.452  0.00  0.00      C1   N
ATOM   2285  CA  VAL 6 296       9.241   3.519 -12.412  0.00  0.00      C1   C
ATOM   2286  C   VAL 6 296       9.243   2.826 -13.787  0.00  0.00      C1   C
ATOM   2287  O   VAL 6 296       8.140   2.482 -14.285  0.00  0.00      C1   O
ATOM   2288  CB  VAL 6 296       9.745   5.000 -12.675  0.00  0.00      C1   C
ATOM   2289  CG1 VAL 6 296       8.662   5.757 -13.485  0.00  0.00      C1   C
ATOM   2290  CG2 VAL 6 296       9.842   5.842 -11.357  0.00  0.00      C1   C
ATOM   2291  N   VAL 6 297      10.417   2.664 -14.435  0.00  0.00      C1   N
ATOM   2292  CA  VAL 6 297      10.681   1.836 -15.683  0.00  0.00      C1   C
ATOM   2293  C   VAL 6 297      10.283   0.389 -15.532  0.00  0.00      C1   C
ATOM   2294  O   VAL 6 297       9.752  -0.302 -16.421  0.00  0.00      C1   O
ATOM   2295  CB  VAL 6 297      11.932   2.219 -16.542  0.00  0.00      C1   C
ATOM   2296  CG1 VAL 6 297      11.566   3.355 -17.487  0.00  0.00      C1   C
ATOM   2297  CG2 VAL 6 297      13.219   2.634 -15.656  0.00  0.00      C1   C
ATOM   2298  N   ARG 6 298      10.453  -0.198 -14.300  0.00  0.00      C1   N
ATOM   2299  CA  ARG 6 298       9.893  -1.526 -13.985  0.00  0.00      C1   C
ATOM   2300  C   ARG 6 298       8.380  -1.622 -14.172  0.00  0.00      C1   C
ATOM   2301  O   ARG 6 298       7.941  -2.328 -15.032  0.00  0.00      C1   O
ATOM   2302  CB  ARG 6 298      10.405  -2.052 -12.584  0.00  0.00      C1   C
ATOM   2303  CG  ARG 6 298      11.783  -2.761 -12.676  0.00  0.00      C1   C
ATOM   2304  CD  ARG 6 298      12.570  -2.928 -11.360  0.00  0.00      C1   C
ATOM   2305  NE  ARG 6 298      13.636  -3.965 -11.548  0.00  0.00      C1   N
ATOM   2306  CZ  ARG 6 298      13.977  -4.869 -10.590  0.00  0.00      C1   C
ATOM   2307  NH1 ARG 6 298      14.710  -5.968 -10.765  0.00  0.00      C1   N
ATOM   2308  NH2 ARG 6 298      13.621  -4.776  -9.382  0.00  0.00      C1   N
ATOM   2309  N   GLN 6 299       7.577  -0.744 -13.481  0.00  0.00      C1   N
ATOM   2310  CA  GLN 6 299       6.180  -0.506 -13.664  0.00  0.00      C1   C
ATOM   2311  C   GLN 6 299       5.747  -0.318 -15.095  0.00  0.00      C1   C
ATOM   2312  O   GLN 6 299       4.807  -0.930 -15.642  0.00  0.00      C1   O
ATOM   2313  CB  GLN 6 299       5.760   0.594 -12.679  0.00  0.00      C1   C
ATOM   2314  CG  GLN 6 299       5.326   0.050 -11.291  0.00  0.00      C1   C
ATOM   2315  CD  GLN 6 299       4.507   1.036 -10.517  0.00  0.00      C1   C
ATOM   2316  OE1 GLN 6 299       3.792   1.929 -11.011  0.00  0.00      C1   O
ATOM   2317  NE2 GLN 6 299       4.419   0.941  -9.202  0.00  0.00      C1   N
ATOM   2318  N   CYS 6 300       6.620   0.507 -15.858  0.00  0.00      C1   N
ATOM   2319  CA  CYS 6 300       6.505   0.686 -17.327  0.00  0.00      C1   C
ATOM   2320  C   CYS 6 300       6.600  -0.558 -18.246  0.00  0.00      C1   C
ATOM   2321  O   CYS 6 300       5.605  -0.886 -18.918  0.00  0.00      C1   O
ATOM   2322  CB  CYS 6 300       7.454   1.806 -17.829  0.00  0.00      C1   C
ATOM   2323  SG  CYS 6 300       7.014   3.433 -17.094  0.00  0.00      C1   S
ATOM   2324  N   SER 6 301       7.712  -1.314 -18.112  0.00  0.00      C1   N
ATOM   2325  CA  SER 6 301       8.119  -2.387 -18.983  0.00  0.00      C1   C
ATOM   2326  C   SER 6 301       7.406  -3.747 -18.623  0.00  0.00      C1   C
ATOM   2327  O   SER 6 301       7.283  -4.612 -19.459  0.00  0.00      C1   O
ATOM   2328  CB  SER 6 301       9.689  -2.553 -18.941  0.00  0.00      C1   C
ATOM   2329  OG  SER 6 301      10.084  -2.796 -17.642  0.00  0.00      C1   O
ATOM   2330  N   GLY 6 302       7.072  -3.982 -17.346  0.00  0.00      C1   N
ATOM   2331  CA  GLY 6 302       6.401  -5.166 -16.822  0.00  0.00      C1   C
ATOM   2332  C   GLY 6 302       7.334  -6.480 -16.740  0.00  0.00      C1   C
ATOM   2333  O   GLY 6 302       7.023  -7.386 -15.913  0.00  0.00      C1   O
ATOM   2334  N   VAL 6 303       8.619  -6.462 -17.201  0.00  0.00      C1   N
ATOM   2335  CA  VAL 6 303       9.521  -7.591 -17.278  0.00  0.00      C1   C
ATOM   2336  C   VAL 6 303       9.912  -8.356 -15.986  0.00  0.00      C1   C
ATOM   2337  O   VAL 6 303      10.163  -9.556 -16.032  0.00  0.00      C1   O
ATOM   2338  CB  VAL 6 303      10.855  -7.246 -17.943  0.00  0.00      C1   C
ATOM   2339  CG1 VAL 6 303      10.612  -6.915 -19.382  0.00  0.00      C1   C
ATOM   2340  CG2 VAL 6 303      11.801  -6.238 -17.290  0.00  0.00      C1   C
ATOM   2341  N   THR 6 304      10.064  -7.747 -14.863  0.00  0.00      C1   N
ATOM   2342  CA  THR 6 304      10.318  -8.376 -13.593  0.00  0.00      C1   C
ATOM   2343  C   THR 6 304       9.224  -9.304 -13.185  0.00  0.00      C1   C
ATOM   2344  O   THR 6 304       9.472 -10.061 -12.248  0.00  0.00      C1   O
ATOM   2345  CB  THR 6 304      10.365  -7.275 -12.484  0.00  0.00      C1   C
ATOM   2346  OG1 THR 6 304       9.493  -6.212 -12.684  0.00  0.00      C1   O
ATOM   2347  CG2 THR 6 304      11.766  -6.694 -12.502  0.00  0.00      C1   C
ATOM   2348  N   PHE 6 305       8.014  -9.265 -13.711  0.00  0.00      C1   N
ATOM   2349  CA  PHE 6 305       6.844  -9.942 -13.213  0.00  0.00      C1   C
ATOM   2350  CB  PHE 6 305       5.606  -8.978 -13.112  0.00  0.00      C1   C
ATOM   2351  CG  PHE 6 305       5.855  -7.650 -12.349  0.00  0.00      C1   C
ATOM   2352  CD1 PHE 6 305       5.973  -7.538 -11.005  0.00  0.00      C1   C
ATOM   2353  CE1 PHE 6 305       6.028  -6.299 -10.338  0.00  0.00      C1   C
ATOM   2354  CZ  PHE 6 305       6.130  -5.093 -11.133  0.00  0.00      C1   C
ATOM   2355  CE2 PHE 6 305       5.823  -5.210 -12.491  0.00  0.00      C1   C
ATOM   2356  CD2 PHE 6 305       5.757  -6.446 -13.109  0.00  0.00      C1   C
ATOM   2357  C   PHE 6 305       6.621 -11.311 -13.971  0.00  0.00      C1   C
ATOM   2358  O   PHE 6 305       5.485 -11.527 -14.417  0.00  0.00      C1   O
ATOM   2359  N   GLN 6 306       7.619 -12.201 -14.000  0.00  0.00      C1   N
ATOM   2360  CA  GLN 6 306       7.631 -13.445 -14.790  0.00  0.00      C1   C
ATOM   2361  CB  GLN 6 306       8.589 -13.399 -15.942  0.00  0.00      C1   C
ATOM   2362  CG  GLN 6 306       8.074 -12.648 -17.147  0.00  0.00      C1   C
ATOM   2363  CD  GLN 6 306       6.990 -13.314 -18.025  0.00  0.00      C1   C
ATOM   2364  OE1 GLN 6 306       6.480 -14.387 -17.708  0.00  0.00      C1   O
ATOM   2365  NE2 GLN 6 306       6.714 -12.732 -19.149  0.00  0.00      C1   N
ATOM   2366  C   GLN 6 306       8.079 -14.605 -13.864  0.00  0.00      C1   C
ATOM   2367  OXT GLN 6 306       9.217 -14.662 -13.337  0.00  0.00      C1   O
ATOM   2368  O   GLN 6 306       7.254 -15.464 -13.560  0.00  0.00      C1   O
END
ATOM      1  N   SER 6   1      -0.937   4.459 -20.085  0.00  0.00      C1   N
ATOM      2  CA  SER 6   1       0.364   4.169 -19.392  0.00  0.00      C1   C
ATOM      3  C   SER 6   1       0.547   5.071 -18.223  0.00  0.00      C1   C
ATOM      4  O   SER 6   1       0.236   6.282 -18.322  0.00  0.00      C1   O
ATOM      5  CB  SER 6   1       1.584   4.322 -20.376  0.00  0.00      C1   C
ATOM      6  OG  SER 6   1       1.468   5.423 -21.183  0.00  0.00      C1   O
ATOM      7  N   GLY 6   2       1.174   4.651 -17.178  0.00  0.00      C1   N
ATOM      8  CA  GLY 6   2       1.636   5.529 -16.098  0.00  0.00      C1   C
ATOM      9  C   GLY 6   2       2.536   4.723 -15.133  0.00  0.00      C1   C
ATOM     10  O   GLY 6   2       3.101   3.690 -15.463  0.00  0.00      C1   O
ATOM     11  N   PHE 6   3       2.841   5.345 -14.004  0.00  0.00      C1   N
ATOM     12  CA  PHE 6   3       3.401   4.758 -12.804  0.00  0.00      C1   C
ATOM     13  C   PHE 6   3       2.702   5.214 -11.535  0.00  0.00      C1   C
ATOM     14  O   PHE 6   3       2.339   6.374 -11.371  0.00  0.00      C1   O
ATOM     15  CB  PHE 6   3       4.889   5.107 -12.813  0.00  0.00      C1   C
ATOM     16  CG  PHE 6   3       5.561   4.795 -11.452  0.00  0.00      C1   C
ATOM     17  CD1 PHE 6   3       5.606   5.703 -10.413  0.00  0.00      C1   C
ATOM     18  CD2 PHE 6   3       6.054   3.494 -11.143  0.00  0.00      C1   C
ATOM     19  CE1 PHE 6   3       6.240   5.491  -9.176  0.00  0.00      C1   C
ATOM     20  CE2 PHE 6   3       6.696   3.222  -9.941  0.00  0.00      C1   C
ATOM     21  CZ  PHE 6   3       6.708   4.167  -8.890  0.00  0.00      C1   C
ATOM     22  N   ARG 6   4       2.369   4.212 -10.693  0.00  0.00      C1   N
ATOM     23  CA  ARG 6   4       1.751   4.489  -9.396  0.00  0.00      C1   C
ATOM     24  C   ARG 6   4       2.628   3.986  -8.271  0.00  0.00      C1   C
ATOM     25  O   ARG 6   4       3.127   2.893  -8.360  0.00  0.00      C1   O
ATOM     26  CB  ARG 6   4       0.283   3.942  -9.344  0.00  0.00      C1   C
ATOM     27  CG  ARG 6   4      -0.561   4.296  -8.141  0.00  0.00      C1   C
ATOM     28  CD  ARG 6   4      -1.953   3.582  -8.225  0.00  0.00      C1   C
ATOM     29  NE  ARG 6   4      -2.999   4.114  -7.259  0.00  0.00      C1   N
ATOM     30  CZ  ARG 6   4      -4.299   4.243  -7.325  0.00  0.00      C1   C
ATOM     31  NH1 ARG 6   4      -4.958   4.277  -8.434  0.00  0.00      C1   N
ATOM     32  NH2 ARG 6   4      -4.980   4.468  -6.267  0.00  0.00      C1   N
ATOM     33  N   LYS 6   5       2.774   4.789  -7.176  0.00  0.00      C1   N
ATOM     34  CA  LYS 6   5       3.422   4.346  -5.936  0.00  0.00      C1   C
ATOM     35  C   LYS 6   5       2.494   3.269  -5.320  0.00  0.00      C1   C
ATOM     36  O   LYS 6   5       1.321   3.481  -4.980  0.00  0.00      C1   O
ATOM     37  CB  LYS 6   5       3.766   5.522  -5.005  0.00  0.00      C1   C
ATOM     38  CG  LYS 6   5       4.015   5.199  -3.440  0.00  0.00      C1   C
ATOM     39  CD  LYS 6   5       4.547   6.456  -2.824  0.00  0.00      C1   C
ATOM     40  CE  LYS 6   5       3.490   7.525  -2.655  0.00  0.00      C1   C
ATOM     41  NZ  LYS 6   5       3.987   8.756  -2.006  0.00  0.00      C1   N
ATOM     42  N   MET 6   6       3.025   2.035  -5.169  0.00  0.00      C1   N
ATOM     43  CA  MET 6   6       2.262   0.923  -4.600  0.00  0.00      C1   C
ATOM     44  C   MET 6   6       3.219  -0.163  -4.052  0.00  0.00      C1   C
ATOM     45  O   MET 6   6       4.394  -0.274  -4.440  0.00  0.00      C1   O
ATOM     46  CB  MET 6   6       1.347   0.281  -5.669  0.00  0.00      C1   C
ATOM     47  CG  MET 6   6       1.992  -0.378  -6.840  0.00  0.00      C1   C
ATOM     48  SD  MET 6   6       0.755  -1.328  -7.884  0.00  0.00      C1   S
ATOM     49  CE  MET 6   6       1.839  -2.099  -9.084  0.00  0.00      C1   C
ATOM     50  N   ALA 6   7       2.756  -0.895  -3.028  0.00  0.00      C1   N
ATOM     51  CA  ALA 6   7       3.541  -1.942  -2.292  0.00  0.00      C1   C
ATOM     52  C   ALA 6   7       3.815  -3.193  -3.064  0.00  0.00      C1   C
ATOM     53  O   ALA 6   7       3.170  -3.448  -4.091  0.00  0.00      C1   O
ATOM     54  CB  ALA 6   7       2.825  -2.338  -1.009  0.00  0.00      C1   C
ATOM     55  N   PHE 6   8       4.805  -3.985  -2.581  0.00  0.00      C1   N
ATOM     56  CA  PHE 6   8       5.023  -5.414  -2.977  0.00  0.00      C1   C
ATOM     57  C   PHE 6   8       4.053  -6.510  -2.446  0.00  0.00      C1   C
ATOM     58  O   PHE 6   8       3.600  -6.436  -1.293  0.00  0.00      C1   O
ATOM     59  CB  PHE 6   8       6.514  -5.846  -2.973  0.00  0.00      C1   C
ATOM     60  CG  PHE 6   8       7.437  -5.079  -3.882  0.00  0.00      C1   C
ATOM     61  CD1 PHE 6   8       8.682  -4.535  -3.314  0.00  0.00      C1   C
ATOM     62  CD2 PHE 6   8       7.069  -4.733  -5.212  0.00  0.00      C1   C
ATOM     63  CE1 PHE 6   8       9.559  -3.897  -4.227  0.00  0.00      C1   C
ATOM     64  CE2 PHE 6   8       7.924  -3.968  -6.055  0.00  0.00      C1   C
ATOM     65  CZ  PHE 6   8       9.174  -3.636  -5.566  0.00  0.00      C1   C
ATOM     66  N   PRO 6   9       3.659  -7.447  -3.357  0.00  0.00      C1   N
ATOM     67  CA  PRO 6   9       2.557  -8.404  -3.093  0.00  0.00      C1   C
ATOM     68  C   PRO 6   9       2.860  -9.352  -1.965  0.00  0.00      C1   C
ATOM     69  O   PRO 6   9       3.904 -10.000  -2.032  0.00  0.00      C1   O
ATOM     70  CB  PRO 6   9       2.186  -9.073  -4.418  0.00  0.00      C1   C
ATOM     71  CG  PRO 6   9       2.648  -8.054  -5.384  0.00  0.00      C1   C
ATOM     72  CD  PRO 6   9       3.913  -7.397  -4.782  0.00  0.00      C1   C
ATOM     73  N   SER 6  10       2.116  -9.237  -0.848  0.00  0.00      C1   N
ATOM     74  CA  SER 6  10       2.539  -9.756   0.436  0.00  0.00      C1   C
ATOM     75  C   SER 6  10       2.453 -11.250   0.633  0.00  0.00      C1   C
ATOM     76  O   SER 6  10       3.127 -11.791   1.501  0.00  0.00      C1   O
ATOM     77  CB  SER 6  10       1.886  -8.929   1.564  0.00  0.00      C1   C
ATOM     78  OG  SER 6  10       0.411  -9.002   1.523  0.00  0.00      C1   O
ATOM     79  N   GLY 6  11       1.877 -12.096  -0.277  0.00  0.00      C1   N
ATOM     80  CA  GLY 6  11       1.688 -13.550  -0.108  0.00  0.00      C1   C
ATOM     81  C   GLY 6  11       2.947 -14.364   0.115  0.00  0.00      C1   C
ATOM     82  O   GLY 6  11       2.964 -15.141   1.072  0.00  0.00      C1   O
ATOM     83  N   LYS 6  12       4.018 -14.286  -0.677  0.00  0.00      C1   N
ATOM     84  CA  LYS 6  12       5.354 -14.949  -0.412  0.00  0.00      C1   C
ATOM     85  C   LYS 6  12       5.916 -14.490   1.002  0.00  0.00      C1   C
ATOM     86  O   LYS 6  12       6.737 -15.268   1.543  0.00  0.00      C1   O
ATOM     87  CB  LYS 6  12       6.336 -14.461  -1.522  0.00  0.00      C1   C
ATOM     88  CG  LYS 6  12       5.911 -15.108  -2.845  0.00  0.00      C1   C
ATOM     89  CD  LYS 6  12       7.131 -15.085  -3.772  0.00  0.00      C1   C
ATOM     90  CE  LYS 6  12       7.629 -13.654  -4.188  0.00  0.00      C1   C
ATOM     91  NZ  LYS 6  12       7.218 -13.331  -5.531  0.00  0.00      C1   N
ATOM     92  N   VAL 6  13       5.546 -13.384   1.596  0.00  0.00      C1   N
ATOM     93  CA  VAL 6  13       5.948 -12.966   2.936  0.00  0.00      C1   C
ATOM     94  C   VAL 6  13       4.948 -13.556   3.941  0.00  0.00      C1   C
ATOM     95  O   VAL 6  13       5.382 -14.035   5.034  0.00  0.00      C1   O
ATOM     96  CB  VAL 6  13       6.043 -11.372   3.025  0.00  0.00      C1   C
ATOM     97  CG1 VAL 6  13       6.786 -11.018   4.341  0.00  0.00      C1   C
ATOM     98  CG2 VAL 6  13       6.836 -10.700   1.934  0.00  0.00      C1   C
ATOM     99  N   GLU 6  14       3.646 -13.501   3.684  0.00  0.00      C1   N
ATOM    100  CA  GLU 6  14       2.643 -13.913   4.678  0.00  0.00      C1   C
ATOM    101  C   GLU 6  14       2.721 -15.234   5.434  0.00  0.00      C1   C
ATOM    102  O   GLU 6  14       2.439 -15.341   6.604  0.00  0.00      C1   O
ATOM    103  CB  GLU 6  14       1.253 -13.925   3.967  0.00  0.00      C1   C
ATOM    104  CG  GLU 6  14       0.702 -12.519   3.730  0.00  0.00      C1   C
ATOM    105  CD  GLU 6  14      -0.237 -12.429   2.575  0.00  0.00      C1   C
ATOM    106  OE1 GLU 6  14      -0.376 -11.433   1.836  0.00  0.00      C1   O
ATOM    107  OE2 GLU 6  14      -1.025 -13.444   2.402  0.00  0.00      C1   O
ATOM    108  N   GLY 6  15       3.199 -16.294   4.707  0.00  0.00      C1   N
ATOM    109  CA  GLY 6  15       3.534 -17.535   5.337  0.00  0.00      C1   C
ATOM    110  C   GLY 6  15       4.825 -17.624   6.204  0.00  0.00      C1   C
ATOM    111  O   GLY 6  15       4.975 -18.565   6.940  0.00  0.00      C1   O
ATOM    112  N   CYS 6  16       5.679 -16.560   6.314  0.00  0.00      C1   N
ATOM    113  CA  CYS 6  16       6.760 -16.594   7.366  0.00  0.00      C1   C
ATOM    114  C   CYS 6  16       6.422 -15.828   8.632  0.00  0.00      C1   C
ATOM    115  O   CYS 6  16       7.248 -15.716   9.530  0.00  0.00      C1   O
ATOM    116  CB  CYS 6  16       7.975 -15.934   6.674  0.00  0.00      C1   C
ATOM    117  SG  CYS 6  16       8.481 -16.866   5.129  0.00  0.00      C1   S
ATOM    118  N   MET 6  17       5.223 -15.309   8.710  0.00  0.00      C1   N
ATOM    119  CA  MET 6  17       4.789 -14.691   9.970  0.00  0.00      C1   C
ATOM    120  C   MET 6  17       4.249 -15.670  11.027  0.00  0.00      C1   C
ATOM    121  O   MET 6  17       3.310 -16.507  10.828  0.00  0.00      C1   O
ATOM    122  CB  MET 6  17       3.877 -13.513   9.641  0.00  0.00      C1   C
ATOM    123  CG  MET 6  17       4.220 -12.565   8.448  0.00  0.00      C1   C
ATOM    124  SD  MET 6  17       5.933 -11.993   8.519  0.00  0.00      C1   S
ATOM    125  CE  MET 6  17       5.865 -11.043   9.998  0.00  0.00      C1   C
ATOM    126  N   VAL 6  18       4.783 -15.441  12.190  0.00  0.00      C1   N
ATOM    127  CA  VAL 6  18       4.358 -16.179  13.367  0.00  0.00      C1   C
ATOM    128  C   VAL 6  18       4.118 -15.402  14.656  0.00  0.00      C1   C
ATOM    129  O   VAL 6  18       4.694 -14.348  14.811  0.00  0.00      C1   O
ATOM    130  CB  VAL 6  18       5.233 -17.429  13.670  0.00  0.00      C1   C
ATOM    131  CG1 VAL 6  18       5.038 -18.579  12.743  0.00  0.00      C1   C
ATOM    132  CG2 VAL 6  18       6.722 -17.066  13.825  0.00  0.00      C1   C
ATOM    133  N   GLN 6  19       3.413 -15.886  15.678  0.00  0.00      C1   N
ATOM    134  CA  GLN 6  19       3.423 -15.309  16.991  0.00  0.00      C1   C
ATOM    135  C   GLN 6  19       4.738 -15.867  17.681  0.00  0.00      C1   C
ATOM    136  O   GLN 6  19       5.122 -17.076  17.534  0.00  0.00      C1   O
ATOM    137  CB  GLN 6  19       2.150 -15.726  17.745  0.00  0.00      C1   C
ATOM    138  CG  GLN 6  19       1.996 -14.781  18.972  0.00  0.00      C1   C
ATOM    139  CD  GLN 6  19       0.852 -15.134  19.949  0.00  0.00      C1   C
ATOM    140  NE2 GLN 6  19       1.118 -15.995  20.897  0.00  0.00      C1   N
ATOM    141  OE1 GLN 6  19      -0.207 -14.632  19.815  0.00  0.00      C1   O
ATOM    142  N   VAL 6  20       5.369 -14.897  18.363  0.00  0.00      C1   N
ATOM    143  CA  VAL 6  20       6.330 -15.358  19.342  0.00  0.00      C1   C
ATOM    144  C   VAL 6  20       5.997 -14.951  20.748  0.00  0.00      C1   C
ATOM    145  O   VAL 6  20       5.569 -13.837  20.959  0.00  0.00      C1   O
ATOM    146  CB  VAL 6  20       7.778 -14.946  18.969  0.00  0.00      C1   C
ATOM    147  CG1 VAL 6  20       8.909 -15.435  19.932  0.00  0.00      C1   C
ATOM    148  CG2 VAL 6  20       8.139 -15.351  17.499  0.00  0.00      C1   C
ATOM    149  N   THR 6  21       6.073 -15.855  21.750  0.00  0.00      C1   N
ATOM    150  CA  THR 6  21       5.975 -15.526  23.132  0.00  0.00      C1   C
ATOM    151  C   THR 6  21       7.204 -15.975  23.894  0.00  0.00      C1   C
ATOM    152  O   THR 6  21       7.512 -17.197  23.955  0.00  0.00      C1   O
ATOM    153  CB  THR 6  21       4.711 -16.131  23.761  0.00  0.00      C1   C
ATOM    154  OG1 THR 6  21       3.578 -15.895  22.959  0.00  0.00      C1   O
ATOM    155  CG2 THR 6  21       4.427 -15.510  25.142  0.00  0.00      C1   C
ATOM    156  N   CYS 6  22       7.827 -15.058  24.623  0.00  0.00      C1   N
ATOM    157  CA  CYS 6  22       8.728 -15.265  25.669  0.00  0.00      C1   C
ATOM    158  C   CYS 6  22       8.305 -14.790  27.088  0.00  0.00      C1   C
ATOM    159  O   CYS 6  22       7.975 -13.662  27.176  0.00  0.00      C1   O
ATOM    160  CB  CYS 6  22      10.199 -14.921  25.284  0.00  0.00      C1   C
ATOM    161  SG  CYS 6  22      11.446 -15.360  26.603  0.00  0.00      C1   S
ATOM    162  N   GLY 6  23       8.362 -15.732  27.984  0.00  0.00      C1   N
ATOM    163  CA  GLY 6  23       7.571 -15.809  29.217  0.00  0.00      C1   C
ATOM    164  C   GLY 6  23       6.122 -15.571  28.936  0.00  0.00      C1   C
ATOM    165  O   GLY 6  23       5.401 -16.448  28.374  0.00  0.00      C1   O
ATOM    166  N   THR 6  24       5.617 -14.364  29.267  0.00  0.00      C1   N
ATOM    167  CA  THR 6  24       4.344 -13.869  28.774  0.00  0.00      C1   C
ATOM    168  C   THR 6  24       4.361 -12.716  27.725  0.00  0.00      C1   C
ATOM    169  O   THR 6  24       3.333 -12.505  27.148  0.00  0.00      C1   O
ATOM    170  CB  THR 6  24       3.423 -13.488  29.925  0.00  0.00      C1   C
ATOM    171  OG1 THR 6  24       3.851 -12.450  30.778  0.00  0.00      C1   O
ATOM    172  CG2 THR 6  24       3.179 -14.738  30.797  0.00  0.00      C1   C
ATOM    173  N   THR 6  25       5.498 -12.077  27.425  0.00  0.00      C1   N
ATOM    174  CA  THR 6  25       5.840 -11.064  26.455  0.00  0.00      C1   C
ATOM    175  C   THR 6  25       5.644 -11.561  25.012  0.00  0.00      C1   C
ATOM    176  O   THR 6  25       6.114 -12.630  24.709  0.00  0.00      C1   O
ATOM    177  CB  THR 6  25       7.197 -10.473  26.760  0.00  0.00      C1   C
ATOM    178  OG1 THR 6  25       7.518 -10.351  28.136  0.00  0.00      C1   O
ATOM    179  CG2 THR 6  25       7.235  -9.091  26.129  0.00  0.00      C1   C
ATOM    180  N   THR 6  26       4.873 -10.830  24.187  0.00  0.00      C1   N
ATOM    181  CA  THR 6  26       4.490 -11.451  22.900  0.00  0.00      C1   C
ATOM    182  C   THR 6  26       4.739 -10.497  21.801  0.00  0.00      C1   C
ATOM    183  O   THR 6  26       4.531  -9.318  21.932  0.00  0.00      C1   O
ATOM    184  CB  THR 6  26       2.964 -11.737  22.755  0.00  0.00      C1   C
ATOM    185  OG1 THR 6  26       2.538 -12.536  23.872  0.00  0.00      C1   O
ATOM    186  CG2 THR 6  26       2.576 -12.568  21.600  0.00  0.00      C1   C
ATOM    187  N   LEU 6  27       5.251 -11.030  20.666  0.00  0.00      C1   N
ATOM    188  CA  LEU 6  27       5.708 -10.220  19.571  0.00  0.00      C1   C
ATOM    189  C   LEU 6  27       5.103 -10.814  18.242  0.00  0.00      C1   C
ATOM    190  O   LEU 6  27       4.614 -11.977  18.308  0.00  0.00      C1   O
ATOM    191  CB  LEU 6  27       7.270 -10.056  19.405  0.00  0.00      C1   C
ATOM    192  CG  LEU 6  27       7.932  -9.425  20.659  0.00  0.00      C1   C
ATOM    193  CD1 LEU 6  27       9.466  -9.119  20.351  0.00  0.00      C1   C
ATOM    194  CD2 LEU 6  27       7.368  -8.077  21.175  0.00  0.00      C1   C
ATOM    195  N   ASN 6  28       5.510 -10.232  17.105  0.00  0.00      C1   N
ATOM    196  CA  ASN 6  28       5.532 -10.914  15.866  0.00  0.00      C1   C
ATOM    197  C   ASN 6  28       6.940 -11.531  15.691  0.00  0.00      C1   C
ATOM    198  O   ASN 6  28       8.034 -10.950  16.015  0.00  0.00      C1   O
ATOM    199  CB  ASN 6  28       5.117 -10.074  14.729  0.00  0.00      C1   C
ATOM    200  CG  ASN 6  28       3.798  -9.420  14.976  0.00  0.00      C1   C
ATOM    201  OD1 ASN 6  28       2.791 -10.094  15.238  0.00  0.00      C1   O
ATOM    202  ND2 ASN 6  28       3.626  -8.076  14.887  0.00  0.00      C1   N
ATOM    203  N   GLY 6  29       7.011 -12.718  15.153  0.00  0.00      C1   N
ATOM    204  CA  GLY 6  29       8.256 -13.308  14.572  0.00  0.00      C1   C
ATOM    205  C   GLY 6  29       8.234 -13.860  13.219  0.00  0.00      C1   C
ATOM    206  O   GLY 6  29       7.243 -13.843  12.533  0.00  0.00      C1   O
ATOM    207  N   LEU 6  30       9.429 -14.125  12.716  0.00  0.00      C1   N
ATOM    208  CA  LEU 6  30       9.558 -14.500  11.304  0.00  0.00      C1   C
ATOM    209  C   LEU 6  30      10.256 -15.811  11.213  0.00  0.00      C1   C
ATOM    210  O   LEU 6  30      11.384 -16.036  11.563  0.00  0.00      C1   O
ATOM    211  CB  LEU 6  30      10.378 -13.369  10.608  0.00  0.00      C1   C
ATOM    212  CG  LEU 6  30      10.376 -13.546   9.032  0.00  0.00      C1   C
ATOM    213  CD1 LEU 6  30       9.256 -12.854   8.306  0.00  0.00      C1   C
ATOM    214  CD2 LEU 6  30      11.644 -12.832   8.493  0.00  0.00      C1   C
ATOM    215  N   TRP 6  31       9.549 -16.839  10.661  0.00  0.00      C1   N
ATOM    216  CA  TRP 6  31       9.990 -18.273  10.402  0.00  0.00      C1   C
ATOM    217  C   TRP 6  31      10.685 -18.403   9.028  0.00  0.00      C1   C
ATOM    218  O   TRP 6  31      10.033 -18.481   7.989  0.00  0.00      C1   O
ATOM    219  CB  TRP 6  31       8.665 -19.052  10.446  0.00  0.00      C1   C
ATOM    220  CG  TRP 6  31       8.571 -20.549  10.598  0.00  0.00      C1   C
ATOM    221  CD1 TRP 6  31       9.585 -21.337  10.923  0.00  0.00      C1   C
ATOM    222  CD2 TRP 6  31       7.418 -21.358  10.473  0.00  0.00      C1   C
ATOM    223  NE1 TRP 6  31       9.157 -22.642  11.034  0.00  0.00      C1   N
ATOM    224  CE2 TRP 6  31       7.870 -22.686  10.660  0.00  0.00      C1   C
ATOM    225  CE3 TRP 6  31       6.123 -21.196   9.998  0.00  0.00      C1   C
ATOM    226  CZ2 TRP 6  31       7.001 -23.750  10.446  0.00  0.00      C1   C
ATOM    227  CZ3 TRP 6  31       5.178 -22.244   9.886  0.00  0.00      C1   C
ATOM    228  CH2 TRP 6  31       5.672 -23.535  10.067  0.00  0.00      C1   C
ATOM    229  N   LEU 6  32      11.983 -18.611   9.040  0.00  0.00      C1   N
ATOM    230  CA  LEU 6  32      12.788 -18.763   7.795  0.00  0.00      C1   C
ATOM    231  C   LEU 6  32      13.474 -20.134   7.924  0.00  0.00      C1   C
ATOM    232  O   LEU 6  32      14.609 -20.251   8.495  0.00  0.00      C1   O
ATOM    233  CB  LEU 6  32      13.835 -17.629   7.645  0.00  0.00      C1   C
ATOM    234  CG  LEU 6  32      13.218 -16.284   7.235  0.00  0.00      C1   C
ATOM    235  CD1 LEU 6  32      14.473 -15.421   7.052  0.00  0.00      C1   C
ATOM    236  CD2 LEU 6  32      12.401 -16.342   5.971  0.00  0.00      C1   C
ATOM    237  N   ASP 6  33      12.681 -21.145   7.481  0.00  0.00      C1   N
ATOM    238  CA  ASP 6  33      12.966 -22.537   7.485  0.00  0.00      C1   C
ATOM    239  C   ASP 6  33      12.844 -23.145   8.854  0.00  0.00      C1   C
ATOM    240  O   ASP 6  33      11.745 -23.165   9.405  0.00  0.00      C1   O
ATOM    241  CB  ASP 6  33      14.235 -22.934   6.648  0.00  0.00      C1   C
ATOM    242  CG  ASP 6  33      14.033 -22.444   5.168  0.00  0.00      C1   C
ATOM    243  OD1 ASP 6  33      15.010 -21.955   4.578  0.00  0.00      C1   O
ATOM    244  OD2 ASP 6  33      12.995 -22.587   4.583  0.00  0.00      C1   O
ATOM    245  N   ASP 6  34      13.986 -23.499   9.484  0.00  0.00      C1   N
ATOM    246  CA  ASP 6  34      14.043 -23.969  10.852  0.00  0.00      C1   C
ATOM    247  C   ASP 6  34      14.399 -22.895  11.925  0.00  0.00      C1   C
ATOM    248  O   ASP 6  34      14.535 -23.258  13.077  0.00  0.00      C1   O
ATOM    249  CB  ASP 6  34      15.034 -25.148  11.057  0.00  0.00      C1   C
ATOM    250  CG  ASP 6  34      16.402 -24.918  10.425  0.00  0.00      C1   C
ATOM    251  OD1 ASP 6  34      17.344 -25.750  10.493  0.00  0.00      C1   O
ATOM    252  OD2 ASP 6  34      16.715 -23.897   9.807  0.00  0.00      C1   O
ATOM    253  N   VAL 6  35      14.615 -21.647  11.499  0.00  0.00      C1   N
ATOM    254  CA  VAL 6  35      14.819 -20.591  12.495  0.00  0.00      C1   C
ATOM    255  C   VAL 6  35      13.675 -19.554  12.497  0.00  0.00      C1   C
ATOM    256  O   VAL 6  35      13.158 -19.087  11.471  0.00  0.00      C1   O
ATOM    257  CB  VAL 6  35      16.206 -19.894  12.407  0.00  0.00      C1   C
ATOM    258  CG1 VAL 6  35      17.318 -20.922  12.592  0.00  0.00      C1   C
ATOM    259  CG2 VAL 6  35      16.403 -19.251  11.055  0.00  0.00      C1   C
ATOM    260  N   VAL 6  36      13.411 -19.158  13.729  0.00  0.00      C1   N
ATOM    261  CA  VAL 6  36      12.642 -17.948  13.987  0.00  0.00      C1   C
ATOM    262  C   VAL 6  36      13.491 -16.831  14.508  0.00  0.00      C1   C
ATOM    263  O   VAL 6  36      14.411 -16.973  15.369  0.00  0.00      C1   O
ATOM    264  CB  VAL 6  36      11.410 -18.187  14.903  0.00  0.00      C1   C
ATOM    265  CG1 VAL 6  36      10.653 -16.923  15.315  0.00  0.00      C1   C
ATOM    266  CG2 VAL 6  36      10.370 -19.021  14.094  0.00  0.00      C1   C
ATOM    267  N   TYR 6  37      13.204 -15.635  14.058  0.00  0.00      C1   N
ATOM    268  CA  TYR 6  37      13.806 -14.397  14.483  0.00  0.00      C1   C
ATOM    269  C   TYR 6  37      12.769 -13.595  15.329  0.00  0.00      C1   C
ATOM    270  O   TYR 6  37      11.585 -13.544  14.971  0.00  0.00      C1   O
ATOM    271  CB  TYR 6  37      14.256 -13.589  13.209  0.00  0.00      C1   C
ATOM    272  CG  TYR 6  37      15.407 -14.201  12.443  0.00  0.00      C1   C
ATOM    273  CD1 TYR 6  37      16.716 -14.076  12.914  0.00  0.00      C1   C
ATOM    274  CD2 TYR 6  37      15.177 -14.950  11.256  0.00  0.00      C1   C
ATOM    275  CE1 TYR 6  37      17.785 -14.612  12.142  0.00  0.00      C1   C
ATOM    276  CE2 TYR 6  37      16.225 -15.619  10.524  0.00  0.00      C1   C
ATOM    277  CZ  TYR 6  37      17.535 -15.457  11.005  0.00  0.00      C1   C
ATOM    278  OH  TYR 6  37      18.569 -16.091  10.375  0.00  0.00      C1   O
ATOM    279  N   CYS 6  38      13.147 -12.789  16.337  0.00  0.00      C1   N
ATOM    280  CA  CYS 6  38      12.331 -11.757  16.994  0.00  0.00      C1   C
ATOM    281  C   CYS 6  38      13.248 -10.781  17.750  0.00  0.00      C1   C
ATOM    282  O   CYS 6  38      14.466 -11.001  17.893  0.00  0.00      C1   O
ATOM    283  CB  CYS 6  38      11.311 -12.268  17.957  0.00  0.00      C1   C
ATOM    284  SG  CYS 6  38      12.163 -13.037  19.384  0.00  0.00      C1   S
ATOM    285  N   PRO 6  39      12.801  -9.519  18.014  0.00  0.00      C1   N
ATOM    286  CA  PRO 6  39      13.484  -8.504  18.789  0.00  0.00      C1   C
ATOM    287  C   PRO 6  39      13.951  -9.103  20.147  0.00  0.00      C1   C
ATOM    288  O   PRO 6  39      13.167  -9.813  20.791  0.00  0.00      C1   O
ATOM    289  CB  PRO 6  39      12.451  -7.396  19.046  0.00  0.00      C1   C
ATOM    290  CG  PRO 6  39      11.596  -7.404  17.796  0.00  0.00      C1   C
ATOM    291  CD  PRO 6  39      11.604  -8.946  17.379  0.00  0.00      C1   C
ATOM    292  N   ARG 6  40      15.164  -8.961  20.603  0.00  0.00      C1   N
ATOM    293  CA  ARG 6  40      15.658  -9.498  21.842  0.00  0.00      C1   C
ATOM    294  C   ARG 6  40      15.117  -8.864  23.056  0.00  0.00      C1   C
ATOM    295  O   ARG 6  40      15.131  -9.602  24.017  0.00  0.00      C1   O
ATOM    296  CB  ARG 6  40      17.227  -9.604  21.973  0.00  0.00      C1   C
ATOM    297  CG  ARG 6  40      17.819  -8.203  22.323  0.00  0.00      C1   C
ATOM    298  CD  ARG 6  40      19.297  -8.136  22.137  0.00  0.00      C1   C
ATOM    299  NE  ARG 6  40      19.690  -6.723  22.344  0.00  0.00      C1   N
ATOM    300  CZ  ARG 6  40      20.898  -6.291  22.564  0.00  0.00      C1   C
ATOM    301  NH1 ARG 6  40      21.946  -7.092  22.449  0.00  0.00      C1   N
ATOM    302  NH2 ARG 6  40      20.962  -5.092  23.017  0.00  0.00      C1   N
ATOM    303  N   HIS 6  41      14.673  -7.618  23.046  0.00  0.00      C1   N
ATOM    304  CA  HIS 6  41      14.041  -6.951  24.187  0.00  0.00      C1   C
ATOM    305  C   HIS 6  41      12.954  -7.750  24.894  0.00  0.00      C1   C
ATOM    306  O   HIS 6  41      12.865  -7.571  26.092  0.00  0.00      C1   O
ATOM    307  CB  HIS 6  41      13.508  -5.562  23.780  0.00  0.00      C1   C
ATOM    308  CG  HIS 6  41      12.599  -5.469  22.649  0.00  0.00      C1   C
ATOM    309  ND1 HIS 6  41      11.320  -6.076  22.620  0.00  0.00      C1   N
ATOM    310  CD2 HIS 6  41      12.610  -4.503  21.681  0.00  0.00      C1   C
ATOM    311  CE1 HIS 6  41      10.679  -5.531  21.554  0.00  0.00      C1   C
ATOM    312  NE2 HIS 6  41      11.412  -4.574  21.031  0.00  0.00      C1   N
ATOM    313  N   VAL 6  42      12.209  -8.554  24.177  0.00  0.00      C1   N
ATOM    314  CA  VAL 6  42      11.158  -9.475  24.752  0.00  0.00      C1   C
ATOM    315  C   VAL 6  42      11.422 -10.169  26.114  0.00  0.00      C1   C
ATOM    316  O   VAL 6  42      10.570 -10.459  26.974  0.00  0.00      C1   O
ATOM    317  CB  VAL 6  42      10.728 -10.505  23.599  0.00  0.00      C1   C
ATOM    318  CG1 VAL 6  42      11.744 -11.633  23.378  0.00  0.00      C1   C
ATOM    319  CG2 VAL 6  42       9.401 -11.152  23.964  0.00  0.00      C1   C
ATOM    320  N   ILE 6  43      12.684 -10.492  26.410  0.00  0.00      C1   N
ATOM    321  CA  ILE 6  43      13.295 -11.127  27.610  0.00  0.00      C1   C
ATOM    322  C   ILE 6  43      13.264 -10.334  28.912  0.00  0.00      C1   C
ATOM    323  O   ILE 6  43      13.407 -10.956  29.962  0.00  0.00      C1   O
ATOM    324  CB  ILE 6  43      14.650 -11.778  27.316  0.00  0.00      C1   C
ATOM    325  CG1 ILE 6  43      15.924 -10.897  27.391  0.00  0.00      C1   C
ATOM    326  CG2 ILE 6  43      14.689 -12.586  25.995  0.00  0.00      C1   C
ATOM    327  CD1 ILE 6  43      17.264 -11.655  27.162  0.00  0.00      C1   C
ATOM    328  N   CYS 6  44      13.106  -9.068  28.829  0.00  0.00      C1   N
ATOM    329  CA  CYS 6  44      13.334  -8.147  29.887  0.00  0.00      C1   C
ATOM    330  C   CYS 6  44      12.091  -7.269  30.156  0.00  0.00      C1   C
ATOM    331  O   CYS 6  44      11.150  -7.129  29.320  0.00  0.00      C1   O
ATOM    332  CB  CYS 6  44      14.612  -7.285  29.657  0.00  0.00      C1   C
ATOM    333  SG  CYS 6  44      14.303  -5.753  28.640  0.00  0.00      C1   S
ATOM    334  N   THR 6  45      12.097  -6.618  31.337  0.00  0.00      C1   N
ATOM    335  CA  THR 6  45      11.164  -5.558  31.779  0.00  0.00      C1   C
ATOM    336  C   THR 6  45      11.496  -4.214  31.226  0.00  0.00      C1   C
ATOM    337  O   THR 6  45      12.073  -3.438  31.917  0.00  0.00      C1   O
ATOM    338  CB  THR 6  45      10.820  -5.807  33.259  0.00  0.00      C1   C
ATOM    339  OG1 THR 6  45      11.841  -6.525  34.011  0.00  0.00      C1   O
ATOM    340  CG2 THR 6  45       9.486  -6.602  33.436  0.00  0.00      C1   C
ATOM    341  N   SER 6  46      11.386  -4.022  29.895  0.00  0.00      C1   N
ATOM    342  CA  SER 6  46      11.709  -2.812  29.038  0.00  0.00      C1   C
ATOM    343  C   SER 6  46      11.317  -1.452  29.752  0.00  0.00      C1   C
ATOM    344  O   SER 6  46      12.176  -0.539  29.653  0.00  0.00      C1   O
ATOM    345  CB  SER 6  46      10.968  -2.840  27.722  0.00  0.00      C1   C
ATOM    346  OG  SER 6  46      11.478  -4.024  27.028  0.00  0.00      C1   O
ATOM    347  N   GLU 6  47      10.160  -1.241  30.318  0.00  0.00      C1   N
ATOM    348  CA  GLU 6  47       9.793   0.005  30.982  0.00  0.00      C1   C
ATOM    349  C   GLU 6  47      10.059   0.045  32.441  0.00  0.00      C1   C
ATOM    350  O   GLU 6  47       9.574   0.958  33.099  0.00  0.00      C1   O
ATOM    351  CB  GLU 6  47       8.309   0.390  30.645  0.00  0.00      C1   C
ATOM    352  CG  GLU 6  47       8.134   1.908  30.552  0.00  0.00      C1   C
ATOM    353  CD  GLU 6  47       6.876   2.307  29.846  0.00  0.00      C1   C
ATOM    354  OE1 GLU 6  47       6.945   3.367  29.129  0.00  0.00      C1   O
ATOM    355  OE2 GLU 6  47       5.850   1.674  29.940  0.00  0.00      C1   O
ATOM    356  N   ASP 6  48      10.893  -0.850  32.955  0.00  0.00      C1   N
ATOM    357  CA  ASP 6  48      11.283  -0.931  34.410  0.00  0.00      C1   C
ATOM    358  C   ASP 6  48      12.782  -1.255  34.736  0.00  0.00      C1   C
ATOM    359  O   ASP 6  48      13.334  -0.688  35.640  0.00  0.00      C1   O
ATOM    360  CB  ASP 6  48      10.415  -1.969  35.129  0.00  0.00      C1   C
ATOM    361  CG  ASP 6  48      10.633  -1.989  36.614  0.00  0.00      C1   C
ATOM    362  OD1 ASP 6  48      11.087  -3.076  37.135  0.00  0.00      C1   O
ATOM    363  OD2 ASP 6  48      10.424  -0.984  37.342  0.00  0.00      C1   O
ATOM    364  N   MET 6  49      13.357  -2.109  33.902  0.00  0.00      C1   N
ATOM    365  CA  MET 6  49      14.807  -2.369  33.953  0.00  0.00      C1   C
ATOM    366  C   MET 6  49      15.510  -1.127  33.403  0.00  0.00      C1   C
ATOM    367  O   MET 6  49      15.292  -0.688  32.323  0.00  0.00      C1   O
ATOM    368  CB  MET 6  49      15.069  -3.733  33.122  0.00  0.00      C1   C
ATOM    369  CG  MET 6  49      14.710  -4.997  33.988  0.00  0.00      C1   C
ATOM    370  SD  MET 6  49      14.922  -6.651  33.347  0.00  0.00      C1   S
ATOM    371  CE  MET 6  49      14.700  -7.634  34.801  0.00  0.00      C1   C
ATOM    372  N   LEU 6  50      16.508  -0.694  34.213  0.00  0.00      C1   N
ATOM    373  CA  LEU 6  50      17.404   0.368  33.718  0.00  0.00      C1   C
ATOM    374  C   LEU 6  50      18.289  -0.022  32.545  0.00  0.00      C1   C
ATOM    375  O   LEU 6  50      18.318   0.650  31.506  0.00  0.00      C1   O
ATOM    376  CB  LEU 6  50      18.202   1.009  34.901  0.00  0.00      C1   C
ATOM    377  CG  LEU 6  50      19.058   2.329  34.567  0.00  0.00      C1   C
ATOM    378  CD1 LEU 6  50      18.137   3.419  34.069  0.00  0.00      C1   C
ATOM    379  CD2 LEU 6  50      19.753   2.709  35.845  0.00  0.00      C1   C
ATOM    380  N   ASN 6  51      19.004  -1.151  32.601  0.00  0.00      C1   N
ATOM    381  CA  ASN 6  51      20.011  -1.492  31.546  0.00  0.00      C1   C
ATOM    382  C   ASN 6  51      19.965  -2.995  31.535  0.00  0.00      C1   C
ATOM    383  O   ASN 6  51      20.721  -3.681  32.320  0.00  0.00      C1   O
ATOM    384  CB  ASN 6  51      21.351  -0.743  31.784  0.00  0.00      C1   C
ATOM    385  CG  ASN 6  51      22.359  -1.041  30.741  0.00  0.00      C1   C
ATOM    386  OD1 ASN 6  51      22.204  -1.709  29.738  0.00  0.00      C1   O
ATOM    387  ND2 ASN 6  51      23.521  -0.579  30.934  0.00  0.00      C1   N
ATOM    388  N   PRO 6  52      19.096  -3.631  30.712  0.00  0.00      C1   N
ATOM    389  CA  PRO 6  52      18.850  -5.111  30.653  0.00  0.00      C1   C
ATOM    390  C   PRO 6  52      20.114  -5.877  30.247  0.00  0.00      C1   C
ATOM    391  O   PRO 6  52      20.686  -5.516  29.239  0.00  0.00      C1   O
ATOM    392  CB  PRO 6  52      17.760  -5.385  29.626  0.00  0.00      C1   C
ATOM    393  CG  PRO 6  52      17.124  -3.991  29.314  0.00  0.00      C1   C
ATOM    394  CD  PRO 6  52      18.175  -2.934  29.758  0.00  0.00      C1   C
ATOM    395  N   ASN 6  53      20.394  -6.982  30.985  0.00  0.00      C1   N
ATOM    396  CA  ASN 6  53      21.516  -7.750  30.473  0.00  0.00      C1   C
ATOM    397  C   ASN 6  53      21.051  -8.956  29.640  0.00  0.00      C1   C
ATOM    398  O   ASN 6  53      20.658  -9.928  30.211  0.00  0.00      C1   O
ATOM    399  CB  ASN 6  53      22.417  -8.037  31.648  0.00  0.00      C1   C
ATOM    400  CG  ASN 6  53      23.710  -8.732  31.410  0.00  0.00      C1   C
ATOM    401  OD1 ASN 6  53      23.975  -9.276  30.317  0.00  0.00      C1   O
ATOM    402  ND2 ASN 6  53      24.643  -8.677  32.347  0.00  0.00      C1   N
ATOM    403  N   TYR 6  54      20.890  -8.769  28.355  0.00  0.00      C1   N
ATOM    404  CA  TYR 6  54      20.472  -9.821  27.438  0.00  0.00      C1   C
ATOM    405  C   TYR 6  54      21.305 -11.064  27.516  0.00  0.00      C1   C
ATOM    406  O   TYR 6  54      20.826 -12.111  27.867  0.00  0.00      C1   O
ATOM    407  CB  TYR 6  54      20.225  -9.323  25.989  0.00  0.00      C1   C
ATOM    408  CG  TYR 6  54      19.284  -8.144  25.834  0.00  0.00      C1   C
ATOM    409  CD1 TYR 6  54      17.904  -8.435  25.910  0.00  0.00      C1   C
ATOM    410  CD2 TYR 6  54      19.774  -6.806  25.817  0.00  0.00      C1   C
ATOM    411  CE1 TYR 6  54      16.944  -7.396  25.946  0.00  0.00      C1   C
ATOM    412  CE2 TYR 6  54      18.798  -5.777  25.846  0.00  0.00      C1   C
ATOM    413  CZ  TYR 6  54      17.444  -6.060  25.871  0.00  0.00      C1   C
ATOM    414  OH  TYR 6  54      16.475  -5.057  25.904  0.00  0.00      C1   O
ATOM    415  N   GLU 6  55      22.625 -10.905  27.408  0.00  0.00      C1   N
ATOM    416  CA  GLU 6  55      23.574 -12.010  27.589  0.00  0.00      C1   C
ATOM    417  C   GLU 6  55      23.317 -12.904  28.766  0.00  0.00      C1   C
ATOM    418  O   GLU 6  55      23.253 -14.103  28.549  0.00  0.00      C1   O
ATOM    419  CB  GLU 6  55      25.015 -11.361  27.728  0.00  0.00      C1   C
ATOM    420  CG  GLU 6  55      26.175 -11.958  26.923  0.00  0.00      C1   C
ATOM    421  CD  GLU 6  55      27.548 -11.230  27.166  0.00  0.00      C1   C
ATOM    422  OE1 GLU 6  55      27.538 -10.279  28.002  0.00  0.00      C1   O
ATOM    423  OE2 GLU 6  55      28.520 -11.591  26.435  0.00  0.00      C1   O
ATOM    424  N   ASP 6  56      23.344 -12.361  30.006  0.00  0.00      C1   N
ATOM    425  CA  ASP 6  56      22.997 -13.071  31.256  0.00  0.00      C1   C
ATOM    426  C   ASP 6  56      21.576 -13.643  31.356  0.00  0.00      C1   C
ATOM    427  O   ASP 6  56      21.487 -14.754  31.890  0.00  0.00      C1   O
ATOM    428  CB  ASP 6  56      23.246 -12.224  32.473  0.00  0.00      C1   C
ATOM    429  CG  ASP 6  56      24.723 -11.885  32.774  0.00  0.00      C1   C
ATOM    430  OD1 ASP 6  56      25.641 -11.938  31.926  0.00  0.00      C1   O
ATOM    431  OD2 ASP 6  56      24.966 -11.655  34.019  0.00  0.00      C1   O
ATOM    432  N   LEU 6  57      20.536 -12.968  30.887  0.00  0.00      C1   N
ATOM    433  CA  LEU 6  57      19.111 -13.394  30.690  0.00  0.00      C1   C
ATOM    434  C   LEU 6  57      19.105 -14.673  29.781  0.00  0.00      C1   C
ATOM    435  O   LEU 6  57      18.324 -15.569  30.055  0.00  0.00      C1   O
ATOM    436  CB  LEU 6  57      18.153 -12.238  30.363  0.00  0.00      C1   C
ATOM    437  CG  LEU 6  57      17.751 -11.557  31.670  0.00  0.00      C1   C
ATOM    438  CD1 LEU 6  57      17.130 -10.275  31.324  0.00  0.00      C1   C
ATOM    439  CD2 LEU 6  57      16.778 -12.449  32.468  0.00  0.00      C1   C
ATOM    440  N   LEU 6  58      19.993 -14.703  28.776  0.00  0.00      C1   N
ATOM    441  CA  LEU 6  58      20.097 -15.897  27.872  0.00  0.00      C1   C
ATOM    442  C   LEU 6  58      20.956 -17.094  28.304  0.00  0.00      C1   C
ATOM    443  O   LEU 6  58      20.640 -18.272  28.026  0.00  0.00      C1   O
ATOM    444  CB  LEU 6  58      20.323 -15.498  26.389  0.00  0.00      C1   C
ATOM    445  CG  LEU 6  58      19.717 -16.377  25.291  0.00  0.00      C1   C
ATOM    446  CD1 LEU 6  58      18.186 -16.246  25.392  0.00  0.00      C1   C
ATOM    447  CD2 LEU 6  58      20.074 -15.832  23.894  0.00  0.00      C1   C
ATOM    448  N   ILE 6  59      22.009 -16.795  29.035  0.00  0.00      C1   N
ATOM    449  CA  ILE 6  59      22.693 -17.808  29.794  0.00  0.00      C1   C
ATOM    450  C   ILE 6  59      21.704 -18.528  30.670  0.00  0.00      C1   C
ATOM    451  O   ILE 6  59      21.713 -19.769  30.715  0.00  0.00      C1   O
ATOM    452  CB  ILE 6  59      23.867 -17.092  30.584  0.00  0.00      C1   C
ATOM    453  CG1 ILE 6  59      24.999 -16.846  29.554  0.00  0.00      C1   C
ATOM    454  CG2 ILE 6  59      24.426 -17.918  31.807  0.00  0.00      C1   C
ATOM    455  CD1 ILE 6  59      25.667 -18.034  28.817  0.00  0.00      C1   C
ATOM    456  N   ARG 6  60      20.836 -17.823  31.423  0.00  0.00      C1   N
ATOM    457  CA  ARG 6  60      19.877 -18.445  32.343  0.00  0.00      C1   C
ATOM    458  C   ARG 6  60      18.702 -19.066  31.588  0.00  0.00      C1   C
ATOM    459  O   ARG 6  60      18.381 -20.171  32.012  0.00  0.00      C1   O
ATOM    460  CB  ARG 6  60      19.366 -17.350  33.320  0.00  0.00      C1   C
ATOM    461  CG  ARG 6  60      20.450 -16.879  34.277  0.00  0.00      C1   C
ATOM    462  CD  ARG 6  60      20.839 -17.850  35.385  0.00  0.00      C1   C
ATOM    463  NE  ARG 6  60      21.658 -17.175  36.395  0.00  0.00      C1   N
ATOM    464  CZ  ARG 6  60      22.957 -17.186  36.497  0.00  0.00      C1   C
ATOM    465  NH1 ARG 6  60      23.495 -16.510  37.549  0.00  0.00      C1   N
ATOM    466  NH2 ARG 6  60      23.709 -17.746  35.666  0.00  0.00      C1   N
ATOM    467  N   LYS 6  61      18.136 -18.450  30.546  0.00  0.00      C1   N
ATOM    468  CA  LYS 6  61      17.055 -19.073  29.679  0.00  0.00      C1   C
ATOM    469  C   LYS 6  61      17.338 -20.450  29.061  0.00  0.00      C1   C
ATOM    470  O   LYS 6  61      18.461 -20.772  28.703  0.00  0.00      C1   O
ATOM    471  CB  LYS 6  61      16.344 -18.054  28.787  0.00  0.00      C1   C
ATOM    472  CG  LYS 6  61      15.527 -17.020  29.550  0.00  0.00      C1   C
ATOM    473  CD  LYS 6  61      14.492 -16.233  28.677  0.00  0.00      C1   C
ATOM    474  CE  LYS 6  61      13.966 -15.093  29.617  0.00  0.00      C1   C
ATOM    475  NZ  LYS 6  61      13.210 -15.623  30.764  0.00  0.00      C1   N
ATOM    476  N   SER 6  62      16.270 -21.242  28.863  0.00  0.00      C1   N
ATOM    477  CA  SER 6  62      16.375 -22.501  28.016  0.00  0.00      C1   C
ATOM    478  C   SER 6  62      15.119 -22.734  27.205  0.00  0.00      C1   C
ATOM    479  O   SER 6  62      14.189 -21.863  27.326  0.00  0.00      C1   O
ATOM    480  CB  SER 6  62      16.546 -23.625  29.064  0.00  0.00      C1   C
ATOM    481  OG  SER 6  62      16.962 -24.831  28.353  0.00  0.00      C1   O
ATOM    482  N   ASN 6  63      14.997 -23.777  26.410  0.00  0.00      C1   N
ATOM    483  CA  ASN 6  63      13.890 -23.743  25.420  0.00  0.00      C1   C
ATOM    484  C   ASN 6  63      12.489 -23.572  25.918  0.00  0.00      C1   C
ATOM    485  O   ASN 6  63      11.788 -22.806  25.258  0.00  0.00      C1   O
ATOM    486  CB  ASN 6  63      14.008 -24.951  24.510  0.00  0.00      C1   C
ATOM    487  CG  ASN 6  63      15.246 -24.950  23.574  0.00  0.00      C1   C
ATOM    488  OD1 ASN 6  63      15.984 -23.975  23.311  0.00  0.00      C1   O
ATOM    489  ND2 ASN 6  63      15.733 -26.169  23.220  0.00  0.00      C1   N
ATOM    490  N   HIS 6  64      12.038 -24.131  27.074  0.00  0.00      C1   N
ATOM    491  CA  HIS 6  64      10.815 -23.860  27.824  0.00  0.00      C1   C
ATOM    492  C   HIS 6  64      10.442 -22.359  27.959  0.00  0.00      C1   C
ATOM    493  O   HIS 6  64       9.254 -22.086  27.997  0.00  0.00      C1   O
ATOM    494  CB  HIS 6  64      10.847 -24.574  29.192  0.00  0.00      C1   C
ATOM    495  CG  HIS 6  64      11.819 -23.885  30.082  0.00  0.00      C1   C
ATOM    496  ND1 HIS 6  64      13.225 -24.092  30.166  0.00  0.00      C1   N
ATOM    497  CD2 HIS 6  64      11.473 -22.947  31.067  0.00  0.00      C1   C
ATOM    498  CE1 HIS 6  64      13.672 -23.290  31.175  0.00  0.00      C1   C
ATOM    499  NE2 HIS 6  64      12.642 -22.675  31.736  0.00  0.00      C1   N
ATOM    500  N   ASN 6  65      11.378 -21.403  28.055  0.00  0.00      C1   N
ATOM    501  CA  ASN 6  65      10.979 -20.005  28.110  0.00  0.00      C1   C
ATOM    502  C   ASN 6  65      10.198 -19.525  26.828  0.00  0.00      C1   C
ATOM    503  O   ASN 6  65       9.638 -18.412  26.866  0.00  0.00      C1   O
ATOM    504  CB  ASN 6  65      12.062 -19.029  28.533  0.00  0.00      C1   C
ATOM    505  CG  ASN 6  65      12.727 -19.329  29.804  0.00  0.00      C1   C
ATOM    506  OD1 ASN 6  65      13.861 -19.894  29.820  0.00  0.00      C1   O
ATOM    507  ND2 ASN 6  65      12.189 -18.941  30.964  0.00  0.00      C1   N
ATOM    508  N   PHE 6  66      10.363 -20.233  25.689  0.00  0.00      C1   N
ATOM    509  CA  PHE 6  66       9.969 -19.812  24.288  0.00  0.00      C1   C
ATOM    510  C   PHE 6  66       8.811 -20.618  23.739  0.00  0.00      C1   C
ATOM    511  O   PHE 6  66       8.799 -21.873  23.715  0.00  0.00      C1   O
ATOM    512  CB  PHE 6  66      11.189 -19.830  23.374  0.00  0.00      C1   C
ATOM    513  CG  PHE 6  66      12.280 -18.923  23.869  0.00  0.00      C1   C
ATOM    514  CD1 PHE 6  66      13.396 -19.314  24.679  0.00  0.00      C1   C
ATOM    515  CD2 PHE 6  66      12.229 -17.548  23.458  0.00  0.00      C1   C
ATOM    516  CE1 PHE 6  66      14.323 -18.380  25.173  0.00  0.00      C1   C
ATOM    517  CE2 PHE 6  66      13.186 -16.591  23.955  0.00  0.00      C1   C
ATOM    518  CZ  PHE 6  66      14.224 -17.026  24.869  0.00  0.00      C1   C
ATOM    519  N   LEU 6  67       7.841 -19.916  23.121  0.00  0.00      C1   N
ATOM    520  CA  LEU 6  67       6.670 -20.446  22.366  0.00  0.00      C1   C
ATOM    521  C   LEU 6  67       6.526 -19.671  21.026  0.00  0.00      C1   C
ATOM    522  O   LEU 6  67       6.567 -18.444  20.923  0.00  0.00      C1   O
ATOM    523  CB  LEU 6  67       5.324 -20.458  23.119  0.00  0.00      C1   C
ATOM    524  CG  LEU 6  67       5.305 -21.107  24.546  0.00  0.00      C1   C
ATOM    525  CD1 LEU 6  67       3.979 -20.809  25.132  0.00  0.00      C1   C
ATOM    526  CD2 LEU 6  67       5.477 -22.644  24.621  0.00  0.00      C1   C
ATOM    527  N   VAL 6  68       6.283 -20.421  19.989  0.00  0.00      C1   N
ATOM    528  CA  VAL 6  68       6.058 -20.026  18.515  0.00  0.00      C1   C
ATOM    529  C   VAL 6  68       4.679 -20.631  18.060  0.00  0.00      C1   C
ATOM    530  O   VAL 6  68       4.440 -21.804  18.346  0.00  0.00      C1   O
ATOM    531  CB  VAL 6  68       7.249 -20.601  17.645  0.00  0.00      C1   C
ATOM    532  CG1 VAL 6  68       7.142 -20.403  16.218  0.00  0.00      C1   C
ATOM    533  CG2 VAL 6  68       8.565 -19.985  17.965  0.00  0.00      C1   C
ATOM    534  N   GLN 6  69       3.878 -19.922  17.250  0.00  0.00      C1   N
ATOM    535  CA  GLN 6  69       2.583 -20.247  16.780  0.00  0.00      C1   C
ATOM    536  C   GLN 6  69       2.257 -19.699  15.378  0.00  0.00      C1   C
ATOM    537  O   GLN 6  69       2.264 -18.508  15.102  0.00  0.00      C1   O
ATOM    538  CB  GLN 6  69       1.634 -19.665  17.857  0.00  0.00      C1   C
ATOM    539  CG  GLN 6  69       0.763 -20.822  18.393  0.00  0.00      C1   C
ATOM    540  CD  GLN 6  69      -0.067 -20.351  19.597  0.00  0.00      C1   C
ATOM    541  OE1 GLN 6  69       0.239 -19.536  20.384  0.00  0.00      C1   O
ATOM    542  NE2 GLN 6  69      -1.241 -20.869  19.753  0.00  0.00      C1   N
ATOM    543  N   ALA 6  70       2.008 -20.662  14.526  0.00  0.00      C1   N
ATOM    544  CA  ALA 6  70       1.739 -20.472  13.080  0.00  0.00      C1   C
ATOM    545  C   ALA 6  70       0.254 -20.490  12.902  0.00  0.00      C1   C
ATOM    546  O   ALA 6  70      -0.326 -21.538  12.909  0.00  0.00      C1   O
ATOM    547  CB  ALA 6  70       2.604 -21.471  12.283  0.00  0.00      C1   C
ATOM    548  N   GLY 6  71      -0.364 -19.313  12.890  0.00  0.00      C1   N
ATOM    549  CA  GLY 6  71      -1.791 -19.164  13.171  0.00  0.00      C1   C
ATOM    550  C   GLY 6  71      -2.069 -19.768  14.560  0.00  0.00      C1   C
ATOM    551  O   GLY 6  71      -1.617 -19.173  15.533  0.00  0.00      C1   O
ATOM    552  N   ASN 6  72      -2.903 -20.856  14.629  0.00  0.00      C1   N
ATOM    553  CA  ASN 6  72      -3.330 -21.426  15.941  0.00  0.00      C1   C
ATOM    554  C   ASN 6  72      -2.475 -22.529  16.516  0.00  0.00      C1   C
ATOM    555  O   ASN 6  72      -2.440 -22.740  17.724  0.00  0.00      C1   O
ATOM    556  CB  ASN 6  72      -4.803 -21.663  15.924  0.00  0.00      C1   C
ATOM    557  CG  ASN 6  72      -5.186 -22.795  15.045  0.00  0.00      C1   C
ATOM    558  OD1 ASN 6  72      -4.327 -23.463  14.464  0.00  0.00      C1   O
ATOM    559  ND2 ASN 6  72      -6.514 -22.895  14.956  0.00  0.00      C1   N
ATOM    560  N   VAL 6  73      -1.679 -23.266  15.649  0.00  0.00      C1   N
ATOM    561  CA  VAL 6  73      -0.749 -24.301  15.947  0.00  0.00      C1   C
ATOM    562  C   VAL 6  73       0.645 -23.912  16.534  0.00  0.00      C1   C
ATOM    563  O   VAL 6  73       1.354 -23.101  15.889  0.00  0.00      C1   O
ATOM    564  CB  VAL 6  73      -0.721 -25.555  14.993  0.00  0.00      C1   C
ATOM    565  CG1 VAL 6  73      -1.973 -26.333  15.248  0.00  0.00      C1   C
ATOM    566  CG2 VAL 6  73      -0.626 -25.126  13.593  0.00  0.00      C1   C
ATOM    567  N   GLN 6  74       0.977 -24.543  17.704  0.00  0.00      C1   N
ATOM    568  CA  GLN 6  74       2.228 -24.267  18.374  0.00  0.00      C1   C
ATOM    569  C   GLN 6  74       3.242 -25.158  17.817  0.00  0.00      C1   C
ATOM    570  O   GLN 6  74       3.063 -26.324  17.606  0.00  0.00      C1   O
ATOM    571  CB  GLN 6  74       1.958 -24.455  19.878  0.00  0.00      C1   C
ATOM    572  CG  GLN 6  74       2.933 -23.538  20.584  0.00  0.00      C1   C
ATOM    573  CD  GLN 6  74       2.559 -23.348  22.072  0.00  0.00      C1   C
ATOM    574  NE2 GLN 6  74       3.007 -24.274  22.889  0.00  0.00      C1   N
ATOM    575  OE1 GLN 6  74       1.861 -22.387  22.462  0.00  0.00      C1   O
ATOM    576  N   LEU 6  75       4.430 -24.531  17.739  0.00  0.00      C1   N
ATOM    577  CA  LEU 6  75       5.659 -25.275  17.351  0.00  0.00      C1   C
ATOM    578  C   LEU 6  75       6.721 -25.307  18.486  0.00  0.00      C1   C
ATOM    579  O   LEU 6  75       6.800 -24.439  19.367  0.00  0.00      C1   O
ATOM    580  CB  LEU 6  75       6.211 -24.765  16.069  0.00  0.00      C1   C
ATOM    581  CG  LEU 6  75       5.382 -24.894  14.731  0.00  0.00      C1   C
ATOM    582  CD1 LEU 6  75       6.314 -24.233  13.673  0.00  0.00      C1   C
ATOM    583  CD2 LEU 6  75       5.117 -26.269  14.362  0.00  0.00      C1   C
ATOM    584  N   ARG 6  76       7.596 -26.307  18.436  0.00  0.00      C1   N
ATOM    585  CA  ARG 6  76       8.675 -26.459  19.461  0.00  0.00      C1   C
ATOM    586  C   ARG 6  76       9.953 -25.680  19.167  0.00  0.00      C1   C
ATOM    587  O   ARG 6  76      10.538 -25.805  18.103  0.00  0.00      C1   O
ATOM    588  CB  ARG 6  76       8.854 -27.940  19.713  0.00  0.00      C1   C
ATOM    589  CG  ARG 6  76      10.148 -28.377  20.453  0.00  0.00      C1   C
ATOM    590  CD  ARG 6  76      10.201 -29.911  20.637  0.00  0.00      C1   C
ATOM    591  NE  ARG 6  76      11.249 -30.318  21.632  0.00  0.00      C1   N
ATOM    592  CZ  ARG 6  76      12.079 -31.303  21.683  0.00  0.00      C1   C
ATOM    593  NH1 ARG 6  76      12.020 -32.271  20.768  0.00  0.00      C1   N
ATOM    594  NH2 ARG 6  76      13.051 -31.570  22.539  0.00  0.00      C1   N
ATOM    595  N   VAL 6  77      10.348 -24.952  20.192  0.00  0.00      C1   N
ATOM    596  CA  VAL 6  77      11.739 -24.397  20.235  0.00  0.00      C1   C
ATOM    597  C   VAL 6  77      12.736 -25.499  20.711  0.00  0.00      C1   C
ATOM    598  O   VAL 6  77      12.458 -26.347  21.581  0.00  0.00      C1   O
ATOM    599  CB  VAL 6  77      11.798 -23.074  21.001  0.00  0.00      C1   C
ATOM    600  CG1 VAL 6  77      13.314 -22.606  21.165  0.00  0.00      C1   C
ATOM    601  CG2 VAL 6  77      11.020 -22.033  20.210  0.00  0.00      C1   C
ATOM    602  N   ILE 6  78      13.893 -25.565  19.963  0.00  0.00      C1   N
ATOM    603  CA  ILE 6  78      14.893 -26.654  20.136  0.00  0.00      C1   C
ATOM    604  C   ILE 6  78      16.371 -26.028  20.287  0.00  0.00      C1   C
ATOM    605  O   ILE 6  78      17.352 -26.739  20.576  0.00  0.00      C1   O
ATOM    606  CB  ILE 6  78      14.737 -27.767  19.115  0.00  0.00      C1   C
ATOM    607  CG1 ILE 6  78      15.169 -29.053  19.840  0.00  0.00      C1   C
ATOM    608  CG2 ILE 6  78      15.395 -27.412  17.721  0.00  0.00      C1   C
ATOM    609  CD1 ILE 6  78      14.784 -30.364  19.108  0.00  0.00      C1   C
ATOM    610  N   GLY 6  79      16.476 -24.725  20.119  0.00  0.00      C1   N
ATOM    611  CA  GLY 6  79      17.690 -23.919  20.280  0.00  0.00      C1   C
ATOM    612  C   GLY 6  79      17.392 -22.393  20.448  0.00  0.00      C1   C
ATOM    613  O   GLY 6  79      16.447 -21.850  19.892  0.00  0.00      C1   O
ATOM    614  N   HIS 6  80      18.236 -21.762  21.269  0.00  0.00      C1   N
ATOM    615  CA  HIS 6  80      18.072 -20.375  21.774  0.00  0.00      C1   C
ATOM    616  C   HIS 6  80      19.406 -19.664  21.669  0.00  0.00      C1   C
ATOM    617  O   HIS 6  80      20.337 -20.008  22.342  0.00  0.00      C1   O
ATOM    618  CB  HIS 6  80      17.567 -20.335  23.240  0.00  0.00      C1   C
ATOM    619  CG  HIS 6  80      18.307 -21.150  24.261  0.00  0.00      C1   C
ATOM    620  ND1 HIS 6  80      18.259 -22.496  24.400  0.00  0.00      C1   N
ATOM    621  CD2 HIS 6  80      19.119 -20.670  25.269  0.00  0.00      C1   C
ATOM    622  CE1 HIS 6  80      19.204 -22.837  25.328  0.00  0.00      C1   C
ATOM    623  NE2 HIS 6  80      19.701 -21.780  25.944  0.00  0.00      C1   N
ATOM    624  N   SER 6  81      19.474 -18.730  20.775  0.00  0.00      C1   N
ATOM    625  CA  SER 6  81      20.705 -18.056  20.416  0.00  0.00      C1   C
ATOM    626  C   SER 6  81      20.435 -16.571  20.230  0.00  0.00      C1   C
ATOM    627  O   SER 6  81      19.349 -16.126  19.872  0.00  0.00      C1   O
ATOM    628  CB  SER 6  81      21.267 -18.660  19.152  0.00  0.00      C1   C
ATOM    629  OG  SER 6  81      22.651 -18.570  19.158  0.00  0.00      C1   O
ATOM    630  N   MET 6  82      21.472 -15.750  20.475  0.00  0.00      C1   N
ATOM    631  CA  MET 6  82      21.416 -14.298  20.120  0.00  0.00      C1   C
ATOM    632  C   MET 6  82      22.111 -13.799  18.838  0.00  0.00      C1   C
ATOM    633  O   MET 6  82      23.122 -14.362  18.466  0.00  0.00      C1   O
ATOM    634  CB  MET 6  82      21.921 -13.483  21.360  0.00  0.00      C1   C
ATOM    635  CG  MET 6  82      21.711 -11.976  21.256  0.00  0.00      C1   C
ATOM    636  SD  MET 6  82      21.649 -10.944  22.770  0.00  0.00      C1   S
ATOM    637  CE  MET 6  82      23.457 -10.726  23.010  0.00  0.00      C1   C
ATOM    638  N   GLN 6  83      21.602 -12.764  18.165  0.00  0.00      C1   N
ATOM    639  CA  GLN 6  83      22.254 -12.175  17.064  0.00  0.00      C1   C
ATOM    640  C   GLN 6  83      22.187 -10.673  17.181  0.00  0.00      C1   C
ATOM    641  O   GLN 6  83      21.402 -10.020  16.509  0.00  0.00      C1   O
ATOM    642  CB  GLN 6  83      21.723 -12.777  15.702  0.00  0.00      C1   C
ATOM    643  CG  GLN 6  83      22.603 -12.484  14.481  0.00  0.00      C1   C
ATOM    644  CD  GLN 6  83      22.088 -12.991  13.124  0.00  0.00      C1   C
ATOM    645  OE1 GLN 6  83      22.507 -14.126  12.824  0.00  0.00      C1   O
ATOM    646  NE2 GLN 6  83      21.337 -12.217  12.436  0.00  0.00      C1   N
ATOM    647  N   ASN 6  84      23.186 -10.141  17.927  0.00  0.00      C1   N
ATOM    648  CA  ASN 6  84      23.369  -8.772  18.431  0.00  0.00      C1   C
ATOM    649  C   ASN 6  84      21.996  -8.406  19.060  0.00  0.00      C1   C
ATOM    650  O   ASN 6  84      21.696  -8.932  20.099  0.00  0.00      C1   O
ATOM    651  CB  ASN 6  84      23.965  -7.776  17.454  0.00  0.00      C1   C
ATOM    652  CG  ASN 6  84      25.348  -8.280  16.933  0.00  0.00      C1   C
ATOM    653  OD1 ASN 6  84      25.944  -9.244  17.436  0.00  0.00      C1   O
ATOM    654  ND2 ASN 6  84      25.897  -7.754  15.881  0.00  0.00      C1   N
ATOM    655  N   CYS 6  85      21.196  -7.583  18.403  0.00  0.00      C1   N
ATOM    656  CA  CYS 6  85      19.877  -7.215  18.982  0.00  0.00      C1   C
ATOM    657  C   CYS 6  85      18.677  -8.136  18.601  0.00  0.00      C1   C
ATOM    658  O   CYS 6  85      17.626  -7.926  19.132  0.00  0.00      C1   O
ATOM    659  CB  CYS 6  85      19.616  -5.733  18.602  0.00  0.00      C1   C
ATOM    660  SG  CYS 6  85      20.966  -4.894  19.450  0.00  0.00      C1   S
ATOM    661  N   VAL 6  86      18.819  -9.095  17.709  0.00  0.00      C1   N
ATOM    662  CA  VAL 6  86      17.801 -10.051  17.452  0.00  0.00      C1   C
ATOM    663  C   VAL 6  86      18.029 -11.367  18.159  0.00  0.00      C1   C
ATOM    664  O   VAL 6  86      19.108 -11.753  18.559  0.00  0.00      C1   O
ATOM    665  CB  VAL 6  86      17.323 -10.135  16.018  0.00  0.00      C1   C
ATOM    666  CG1 VAL 6  86      16.613  -8.759  15.619  0.00  0.00      C1   C
ATOM    667  CG2 VAL 6  86      18.438 -10.472  14.989  0.00  0.00      C1   C
ATOM    668  N   LEU 6  87      16.963 -12.178  18.408  0.00  0.00      C1   N
ATOM    669  CA  LEU 6  87      16.958 -13.587  18.811  0.00  0.00      C1   C
ATOM    670  C   LEU 6  87      16.875 -14.467  17.578  0.00  0.00      C1   C
ATOM    671  O   LEU 6  87      16.095 -14.173  16.606  0.00  0.00      C1   O
ATOM    672  CB  LEU 6  87      15.775 -13.992  19.707  0.00  0.00      C1   C
ATOM    673  CG  LEU 6  87      15.936 -13.353  21.173  0.00  0.00      C1   C
ATOM    674  CD1 LEU 6  87      14.785 -13.634  22.128  0.00  0.00      C1   C
ATOM    675  CD2 LEU 6  87      17.197 -13.548  21.993  0.00  0.00      C1   C
ATOM    676  N   LYS 6  88      17.604 -15.596  17.675  0.00  0.00      C1   N
ATOM    677  CA  LYS 6  88      17.572 -16.650  16.657  0.00  0.00      C1   C
ATOM    678  C   LYS 6  88      17.270 -18.082  17.274  0.00  0.00      C1   C
ATOM    679  O   LYS 6  88      18.095 -18.602  18.019  0.00  0.00      C1   O
ATOM    680  CB  LYS 6  88      18.970 -16.615  15.956  0.00  0.00      C1   C
ATOM    681  CG  LYS 6  88      19.076 -17.764  14.877  0.00  0.00      C1   C
ATOM    682  CD  LYS 6  88      20.196 -17.509  13.877  0.00  0.00      C1   C
ATOM    683  CE  LYS 6  88      19.904 -18.336  12.552  0.00  0.00      C1   C
ATOM    684  NZ  LYS 6  88      21.138 -18.427  11.662  0.00  0.00      C1   N
ATOM    685  N   LEU 6  89      16.054 -18.559  17.126  0.00  0.00      C1   N
ATOM    686  CA  LEU 6  89      15.494 -19.694  17.859  0.00  0.00      C1   C
ATOM    687  C   LEU 6  89      15.241 -20.783  16.787  0.00  0.00      C1   C
ATOM    688  O   LEU 6  89      14.525 -20.619  15.799  0.00  0.00      C1   O
ATOM    689  CB  LEU 6  89      14.110 -19.181  18.323  0.00  0.00      C1   C
ATOM    690  CG  LEU 6  89      14.215 -18.040  19.343  0.00  0.00      C1   C
ATOM    691  CD1 LEU 6  89      12.842 -17.714  19.912  0.00  0.00      C1   C
ATOM    692  CD2 LEU 6  89      15.112 -18.239  20.604  0.00  0.00      C1   C
ATOM    693  N   LYS 6  90      15.896 -21.891  17.045  0.00  0.00      C1   N
ATOM    694  CA  LYS 6  90      15.653 -23.075  16.247  0.00  0.00      C1   C
ATOM    695  C   LYS 6  90      14.308 -23.742  16.579  0.00  0.00      C1   C
ATOM    696  O   LYS 6  90      13.885 -23.906  17.735  0.00  0.00      C1   O
ATOM    697  CB  LYS 6  90      16.849 -24.037  16.354  0.00  0.00      C1   C
ATOM    698  CG  LYS 6  90      16.858 -25.040  15.211  0.00  0.00      C1   C
ATOM    699  CD  LYS 6  90      17.956 -26.082  15.352  0.00  0.00      C1   C
ATOM    700  CE  LYS 6  90      18.603 -26.428  13.998  0.00  0.00      C1   C
ATOM    701  NZ  LYS 6  90      19.635 -27.401  14.334  0.00  0.00      C1   N
ATOM    702  N   VAL 6  91      13.560 -23.964  15.591  0.00  0.00      C1   N
ATOM    703  CA  VAL 6  91      12.228 -24.588  15.685  0.00  0.00      C1   C
ATOM    704  C   VAL 6  91      12.340 -25.904  15.038  0.00  0.00      C1   C
ATOM    705  O   VAL 6  91      12.836 -26.141  13.928  0.00  0.00      C1   O
ATOM    706  CB  VAL 6  91      11.039 -23.783  15.093  0.00  0.00      C1   C
ATOM    707  CG1 VAL 6  91      10.524 -22.673  16.014  0.00  0.00      C1   C
ATOM    708  CG2 VAL 6  91      11.299 -23.126  13.793  0.00  0.00      C1   C
ATOM    709  N   ASP 6  92      11.562 -26.848  15.647  0.00  0.00      C1   N
ATOM    710  CA  ASP 6  92      11.375 -28.268  15.394  0.00  0.00      C1   C
ATOM    711  C   ASP 6  92      10.530 -28.576  14.101  0.00  0.00      C1   C
ATOM    712  O   ASP 6  92      10.068 -29.695  13.930  0.00  0.00      C1   O
ATOM    713  CB  ASP 6  92      10.807 -28.969  16.604  0.00  0.00      C1   C
ATOM    714  CG  ASP 6  92      10.731 -30.499  16.534  0.00  0.00      C1   C
ATOM    715  OD1 ASP 6  92      11.785 -31.153  16.228  0.00  0.00      C1   O
ATOM    716  OD2 ASP 6  92       9.659 -31.079  16.857  0.00  0.00      C1   O
ATOM    717  N   THR 6  93      10.342 -27.654  13.176  0.00  0.00      C1   N
ATOM    718  CA  THR 6  93       9.682 -27.836  11.846  0.00  0.00      C1   C
ATOM    719  C   THR 6  93      10.236 -26.723  10.965  0.00  0.00      C1   C
ATOM    720  O   THR 6  93      10.134 -25.551  11.292  0.00  0.00      C1   O
ATOM    721  CB  THR 6  93       8.165 -27.815  11.864  0.00  0.00      C1   C
ATOM    722  OG1 THR 6  93       7.726 -29.002  12.564  0.00  0.00      C1   O
ATOM    723  CG2 THR 6  93       7.557 -27.898  10.457  0.00  0.00      C1   C
ATOM    724  N   ALA 6  94      10.740 -27.052   9.795  0.00  0.00      C1   N
ATOM    725  CA  ALA 6  94      11.006 -26.130   8.707  0.00  0.00      C1   C
ATOM    726  C   ALA 6  94       9.676 -25.733   7.927  0.00  0.00      C1   C
ATOM    727  O   ALA 6  94       8.902 -26.649   7.553  0.00  0.00      C1   O
ATOM    728  CB  ALA 6  94      11.921 -26.804   7.697  0.00  0.00      C1   C
ATOM    729  N   ASN 6  95       9.456 -24.433   7.873  0.00  0.00      C1   N
ATOM    730  CA  ASN 6  95       8.388 -23.711   7.241  0.00  0.00      C1   C
ATOM    731  C   ASN 6  95       8.063 -24.245   5.865  0.00  0.00      C1   C
ATOM    732  O   ASN 6  95       8.855 -23.993   4.976  0.00  0.00      C1   O
ATOM    733  CB  ASN 6  95       8.771 -22.218   7.236  0.00  0.00      C1   C
ATOM    734  CG  ASN 6  95       7.498 -21.334   6.863  0.00  0.00      C1   C
ATOM    735  OD1 ASN 6  95       6.464 -21.799   6.403  0.00  0.00      C1   O
ATOM    736  ND2 ASN 6  95       7.644 -20.038   6.979  0.00  0.00      C1   N
ATOM    737  N   PRO 6  96       6.919 -24.801   5.716  0.00  0.00      C1   N
ATOM    738  CA  PRO 6  96       6.289 -25.311   4.464  0.00  0.00      C1   C
ATOM    739  C   PRO 6  96       6.063 -24.254   3.382  0.00  0.00      C1   C
ATOM    740  O   PRO 6  96       5.813 -24.712   2.317  0.00  0.00      C1   O
ATOM    741  CB  PRO 6  96       4.955 -26.116   4.878  0.00  0.00      C1   C
ATOM    742  CG  PRO 6  96       5.236 -26.403   6.332  0.00  0.00      C1   C
ATOM    743  CD  PRO 6  96       5.996 -25.126   6.818  0.00  0.00      C1   C
ATOM    744  N   LYS 6  97       6.071 -22.943   3.724  0.00  0.00      C1   N
ATOM    745  CA  LYS 6  97       5.735 -21.932   2.720  0.00  0.00      C1   C
ATOM    746  C   LYS 6  97       6.819 -20.823   2.574  0.00  0.00      C1   C
ATOM    747  O   LYS 6  97       6.574 -19.810   1.871  0.00  0.00      C1   O
ATOM    748  CB  LYS 6  97       4.269 -21.386   2.935  0.00  0.00      C1   C
ATOM    749  CG  LYS 6  97       3.293 -22.463   2.455  0.00  0.00      C1   C
ATOM    750  CD  LYS 6  97       3.613 -22.763   0.990  0.00  0.00      C1   C
ATOM    751  CE  LYS 6  97       2.364 -23.288   0.369  0.00  0.00      C1   C
ATOM    752  NZ  LYS 6  97       2.529 -23.408  -1.126  0.00  0.00      C1   N
ATOM    753  N   THR 6  98       8.122 -20.973   3.022  0.00  0.00      C1   N
ATOM    754  CA  THR 6  98       9.297 -20.056   2.655  0.00  0.00      C1   C
ATOM    755  C   THR 6  98       9.599 -19.935   1.132  0.00  0.00      C1   C
ATOM    756  O   THR 6  98       9.579 -20.975   0.425  0.00  0.00      C1   O
ATOM    757  CB  THR 6  98      10.588 -20.465   3.387  0.00  0.00      C1   C
ATOM    758  OG1 THR 6  98      10.731 -21.825   3.427  0.00  0.00      C1   O
ATOM    759  CG2 THR 6  98      10.754 -19.720   4.766  0.00  0.00      C1   C
ATOM    760  N   PRO 6  99       9.762 -18.684   0.694  0.00  0.00      C1   N
ATOM    761  CA  PRO 6  99      10.155 -18.332  -0.672  0.00  0.00      C1   C
ATOM    762  C   PRO 6  99      11.658 -18.536  -0.861  0.00  0.00      C1   C
ATOM    763  O   PRO 6  99      12.381 -19.003  -0.018  0.00  0.00      C1   O
ATOM    764  CB  PRO 6  99       9.800 -16.870  -0.805  0.00  0.00      C1   C
ATOM    765  CG  PRO 6  99       9.743 -16.295   0.603  0.00  0.00      C1   C
ATOM    766  CD  PRO 6  99       9.355 -17.501   1.415  0.00  0.00      C1   C
ATOM    767  N   LYS 6 100      12.115 -18.213  -2.018  0.00  0.00      C1   N
ATOM    768  CA  LYS 6 100      13.509 -17.807  -2.080  0.00  0.00      C1   C
ATOM    769  C   LYS 6 100      13.731 -16.502  -1.354  0.00  0.00      C1   C
ATOM    770  O   LYS 6 100      12.893 -15.587  -1.511  0.00  0.00      C1   O
ATOM    771  CB  LYS 6 100      14.031 -17.620  -3.493  0.00  0.00      C1   C
ATOM    772  CG  LYS 6 100      13.772 -18.824  -4.438  0.00  0.00      C1   C
ATOM    773  CD  LYS 6 100      14.613 -20.077  -4.074  0.00  0.00      C1   C
ATOM    774  CE  LYS 6 100      14.543 -21.184  -5.181  0.00  0.00      C1   C
ATOM    775  NZ  LYS 6 100      13.243 -21.827  -5.215  0.00  0.00      C1   N
ATOM    776  N   TYR 6 101      14.824 -16.373  -0.559  0.00  0.00      C1   N
ATOM    777  CA  TYR 6 101      15.088 -15.104   0.223  0.00  0.00      C1   C
ATOM    778  C   TYR 6 101      16.579 -14.774   0.469  0.00  0.00      C1   C
ATOM    779  O   TYR 6 101      17.471 -15.616   0.486  0.00  0.00      C1   O
ATOM    780  CB  TYR 6 101      14.353 -15.289   1.570  0.00  0.00      C1   C
ATOM    781  CG  TYR 6 101      14.792 -16.317   2.563  0.00  0.00      C1   C
ATOM    782  CD1 TYR 6 101      14.002 -17.491   2.618  0.00  0.00      C1   C
ATOM    783  CD2 TYR 6 101      15.944 -16.150   3.367  0.00  0.00      C1   C
ATOM    784  CE1 TYR 6 101      14.488 -18.566   3.349  0.00  0.00      C1   C
ATOM    785  CE2 TYR 6 101      16.332 -17.245   4.110  0.00  0.00      C1   C
ATOM    786  CZ  TYR 6 101      15.662 -18.480   4.073  0.00  0.00      C1   C
ATOM    787  OH  TYR 6 101      15.908 -19.448   5.029  0.00  0.00      C1   O
ATOM    788  N   LYS 6 102      16.836 -13.488   0.539  0.00  0.00      C1   N
ATOM    789  CA  LYS 6 102      18.146 -12.893   0.713  0.00  0.00      C1   C
ATOM    790  C   LYS 6 102      18.040 -11.556   1.441  0.00  0.00      C1   C
ATOM    791  O   LYS 6 102      16.987 -10.977   1.374  0.00  0.00      C1   O
ATOM    792  CB  LYS 6 102      18.808 -12.643  -0.624  0.00  0.00      C1   C
ATOM    793  CG  LYS 6 102      18.227 -11.717  -1.771  0.00  0.00      C1   C
ATOM    794  CD  LYS 6 102      19.251 -11.556  -2.896  0.00  0.00      C1   C
ATOM    795  CE  LYS 6 102      18.802 -10.708  -4.105  0.00  0.00      C1   C
ATOM    796  NZ  LYS 6 102      19.810 -10.611  -5.140  0.00  0.00      C1   N
ATOM    797  N   PHE 6 103      19.153 -11.230   2.202  0.00  0.00      C1   N
ATOM    798  CA  PHE 6 103      19.100 -10.102   3.119  0.00  0.00      C1   C
ATOM    799  C   PHE 6 103      19.858  -8.865   2.610  0.00  0.00      C1   C
ATOM    800  O   PHE 6 103      20.994  -9.101   2.131  0.00  0.00      C1   O
ATOM    801  CB  PHE 6 103      19.558 -10.505   4.494  0.00  0.00      C1   C
ATOM    802  CG  PHE 6 103      18.881 -11.732   5.124  0.00  0.00      C1   C
ATOM    803  CD1 PHE 6 103      19.579 -12.920   5.532  0.00  0.00      C1   C
ATOM    804  CD2 PHE 6 103      17.465 -11.770   5.200  0.00  0.00      C1   C
ATOM    805  CE1 PHE 6 103      18.913 -14.032   5.955  0.00  0.00      C1   C
ATOM    806  CE2 PHE 6 103      16.781 -12.918   5.719  0.00  0.00      C1   C
ATOM    807  CZ  PHE 6 103      17.547 -14.016   6.125  0.00  0.00      C1   C
ATOM    808  N   VAL 6 104      19.259  -7.721   2.594  0.00  0.00      C1   N
ATOM    809  CA  VAL 6 104      19.832  -6.519   2.086  0.00  0.00      C1   C
ATOM    810  C   VAL 6 104      19.713  -5.501   3.232  0.00  0.00      C1   C
ATOM    811  O   VAL 6 104      18.772  -5.477   4.062  0.00  0.00      C1   O
ATOM    812  CB  VAL 6 104      19.091  -5.918   0.863  0.00  0.00      C1   C
ATOM    813  CG1 VAL 6 104      19.527  -4.513   0.396  0.00  0.00      C1   C
ATOM    814  CG2 VAL 6 104      19.196  -6.797  -0.349  0.00  0.00      C1   C
ATOM    815  N   ARG 6 105      20.761  -4.680   3.389  0.00  0.00      C1   N
ATOM    816  CA  ARG 6 105      20.822  -3.581   4.245  0.00  0.00      C1   C
ATOM    817  C   ARG 6 105      20.296  -2.274   3.575  0.00  0.00      C1   C
ATOM    818  O   ARG 6 105      20.821  -1.769   2.587  0.00  0.00      C1   O
ATOM    819  CB  ARG 6 105      22.204  -3.404   4.879  0.00  0.00      C1   C
ATOM    820  CG  ARG 6 105      22.046  -2.372   5.960  0.00  0.00      C1   C
ATOM    821  CD  ARG 6 105      23.045  -2.285   7.101  0.00  0.00      C1   C
ATOM    822  NE  ARG 6 105      22.630  -1.218   7.994  0.00  0.00      C1   N
ATOM    823  CZ  ARG 6 105      22.163  -1.282   9.210  0.00  0.00      C1   C
ATOM    824  NH1 ARG 6 105      21.943  -2.385   9.835  0.00  0.00      C1   N
ATOM    825  NH2 ARG 6 105      22.001  -0.181   9.851  0.00  0.00      C1   N
ATOM    826  N   ILE 6 106      19.414  -1.659   4.279  0.00  0.00      C1   N
ATOM    827  CA  ILE 6 106      18.793  -0.449   3.797  0.00  0.00      C1   C
ATOM    828  C   ILE 6 106      19.830   0.691   3.950  0.00  0.00      C1   C
ATOM    829  O   ILE 6 106      20.050   1.213   5.029  0.00  0.00      C1   O
ATOM    830  CB  ILE 6 106      17.412  -0.264   4.365  0.00  0.00      C1   C
ATOM    831  CG1 ILE 6 106      16.332  -1.242   3.893  0.00  0.00      C1   C
ATOM    832  CG2 ILE 6 106      17.074   1.153   4.039  0.00  0.00      C1   C
ATOM    833  CD1 ILE 6 106      16.334  -1.487   2.343  0.00  0.00      C1   C
ATOM    834  N   GLN 6 107      20.128   1.331   2.794  0.00  0.00      C1   N
ATOM    835  CA  GLN 6 107      20.787   2.668   2.787  0.00  0.00      C1   C
ATOM    836  C   GLN 6 107      19.858   3.813   2.932  0.00  0.00      C1   C
ATOM    837  O   GLN 6 107      18.779   3.695   2.419  0.00  0.00      C1   O
ATOM    838  CB  GLN 6 107      21.770   2.764   1.636  0.00  0.00      C1   C
ATOM    839  CG  GLN 6 107      22.888   1.741   1.522  0.00  0.00      C1   C
ATOM    840  CD  GLN 6 107      23.587   1.479   2.829  0.00  0.00      C1   C
ATOM    841  OE1 GLN 6 107      23.492   2.175   3.808  0.00  0.00      C1   O
ATOM    842  NE2 GLN 6 107      24.341   0.433   2.868  0.00  0.00      C1   N
ATOM    843  N   PRO 6 108      20.270   4.999   3.514  0.00  0.00      C1   N
ATOM    844  CA  PRO 6 108      19.438   6.226   3.626  0.00  0.00      C1   C
ATOM    845  C   PRO 6 108      19.035   6.652   2.169  0.00  0.00      C1   C
ATOM    846  O   PRO 6 108      19.957   7.076   1.465  0.00  0.00      C1   O
ATOM    847  CB  PRO 6 108      20.239   7.172   4.537  0.00  0.00      C1   C
ATOM    848  CG  PRO 6 108      21.639   6.575   4.471  0.00  0.00      C1   C
ATOM    849  CD  PRO 6 108      21.442   5.082   4.312  0.00  0.00      C1   C
ATOM    850  N   GLY 6 109      17.766   6.592   1.915  0.00  0.00      C1   N
ATOM    851  CA  GLY 6 109      17.098   7.032   0.634  0.00  0.00      C1   C
ATOM    852  C   GLY 6 109      16.453   5.894  -0.159  0.00  0.00      C1   C
ATOM    853  O   GLY 6 109      15.973   6.205  -1.216  0.00  0.00      C1   O
ATOM    854  N   GLN 6 110      16.469   4.579   0.221  0.00  0.00      C1   N
ATOM    855  CA  GLN 6 110      15.779   3.476  -0.459  0.00  0.00      C1   C
ATOM    856  C   GLN 6 110      14.280   3.417   0.058  0.00  0.00      C1   C
ATOM    857  O   GLN 6 110      13.877   4.016   1.038  0.00  0.00      C1   O
ATOM    858  CB  GLN 6 110      16.581   2.168  -0.199  0.00  0.00      C1   C
ATOM    859  CG  GLN 6 110      17.920   2.191  -0.894  0.00  0.00      C1   C
ATOM    860  CD  GLN 6 110      18.851   1.114  -0.375  0.00  0.00      C1   C
ATOM    861  OE1 GLN 6 110      18.490   0.222   0.348  0.00  0.00      C1   O
ATOM    862  NE2 GLN 6 110      20.083   1.003  -0.819  0.00  0.00      C1   N
ATOM    863  N   THR 6 111      13.555   2.522  -0.534  0.00  0.00      C1   N
ATOM    864  CA  THR 6 111      12.242   2.077   0.010  0.00  0.00      C1   C
ATOM    865  C   THR 6 111      12.114   0.606   0.292  0.00  0.00      C1   C
ATOM    866  O   THR 6 111      12.892  -0.181  -0.220  0.00  0.00      C1   O
ATOM    867  CB  THR 6 111      11.078   2.468  -0.879  0.00  0.00      C1   C
ATOM    868  OG1 THR 6 111      11.330   1.931  -2.184  0.00  0.00      C1   O
ATOM    869  CG2 THR 6 111      10.855   3.908  -1.195  0.00  0.00      C1   C
ATOM    870  N   PHE 6 112      11.095   0.188   0.969  0.00  0.00      C1   N
ATOM    871  CA  PHE 6 112      10.665  -1.217   1.120  0.00  0.00      C1   C
ATOM    872  C   PHE 6 112       9.169  -1.240   1.504  0.00  0.00      C1   C
ATOM    873  O   PHE 6 112       8.573  -0.261   1.976  0.00  0.00      C1   O
ATOM    874  CB  PHE 6 112      11.412  -1.894   2.241  0.00  0.00      C1   C
ATOM    875  CG  PHE 6 112      11.424  -1.173   3.572  0.00  0.00      C1   C
ATOM    876  CD1 PHE 6 112      10.453  -1.283   4.624  0.00  0.00      C1   C
ATOM    877  CD2 PHE 6 112      12.581  -0.439   3.785  0.00  0.00      C1   C
ATOM    878  CE1 PHE 6 112      10.723  -0.676   5.844  0.00  0.00      C1   C
ATOM    879  CE2 PHE 6 112      12.737   0.284   4.956  0.00  0.00      C1   C
ATOM    880  CZ  PHE 6 112      11.865   0.085   6.009  0.00  0.00      C1   C
ATOM    881  N   SER 6 113       8.613  -2.442   1.410  0.00  0.00      C1   N
ATOM    882  CA  SER 6 113       7.175  -2.582   1.756  0.00  0.00      C1   C
ATOM    883  C   SER 6 113       6.990  -3.202   3.151  0.00  0.00      C1   C
ATOM    884  O   SER 6 113       7.862  -3.951   3.576  0.00  0.00      C1   O
ATOM    885  CB  SER 6 113       6.440  -3.524   0.754  0.00  0.00      C1   C
ATOM    886  OG  SER 6 113       6.538  -2.910  -0.509  0.00  0.00      C1   O
ATOM    887  N   VAL 6 114       5.992  -2.837   3.907  0.00  0.00      C1   N
ATOM    888  CA  VAL 6 114       5.954  -3.276   5.331  0.00  0.00      C1   C
ATOM    889  C   VAL 6 114       4.700  -4.144   5.565  0.00  0.00      C1   C
ATOM    890  O   VAL 6 114       3.595  -3.595   5.402  0.00  0.00      C1   O
ATOM    891  CB  VAL 6 114       5.975  -2.085   6.313  0.00  0.00      C1   C
ATOM    892  CG1 VAL 6 114       5.683  -2.279   7.779  0.00  0.00      C1   C
ATOM    893  CG2 VAL 6 114       7.346  -1.441   6.264  0.00  0.00      C1   C
ATOM    894  N   LEU 6 115       4.941  -5.361   5.949  0.00  0.00      C1   N
ATOM    895  CA  LEU 6 115       3.951  -6.284   6.457  0.00  0.00      C1   C
ATOM    896  C   LEU 6 115       3.854  -6.138   8.005  0.00  0.00      C1   C
ATOM    897  O   LEU 6 115       4.663  -6.677   8.812  0.00  0.00      C1   O
ATOM    898  CB  LEU 6 115       4.239  -7.751   6.010  0.00  0.00      C1   C
ATOM    899  CG  LEU 6 115       3.046  -8.690   6.085  0.00  0.00      C1   C
ATOM    900  CD1 LEU 6 115       1.694  -8.258   5.424  0.00  0.00      C1   C
ATOM    901  CD2 LEU 6 115       3.322 -10.001   5.280  0.00  0.00      C1   C
ATOM    902  N   ALA 6 116       2.909  -5.224   8.326  0.00  0.00      C1   N
ATOM    903  CA  ALA 6 116       2.350  -5.104   9.652  0.00  0.00      C1   C
ATOM    904  C   ALA 6 116       1.638  -6.333  10.093  0.00  0.00      C1   C
ATOM    905  O   ALA 6 116       0.870  -6.906   9.269  0.00  0.00      C1   O
ATOM    906  CB  ALA 6 116       1.437  -3.889   9.670  0.00  0.00      C1   C
ATOM    907  N   CYS 6 117       1.981  -6.849  11.277  0.00  0.00      C1   N
ATOM    908  CA  CYS 6 117       1.310  -8.022  11.888  0.00  0.00      C1   C
ATOM    909  C   CYS 6 117       0.638  -7.663  13.259  0.00  0.00      C1   C
ATOM    910  O   CYS 6 117       1.205  -6.877  14.029  0.00  0.00      C1   O
ATOM    911  CB  CYS 6 117       2.313  -9.169  11.844  0.00  0.00      C1   C
ATOM    912  SG  CYS 6 117       2.724  -9.553  10.121  0.00  0.00      C1   S
ATOM    913  N   TYR 6 118      -0.472  -8.294  13.555  0.00  0.00      C1   N
ATOM    914  CA  TYR 6 118      -1.159  -8.251  14.807  0.00  0.00      C1   C
ATOM    915  C   TYR 6 118      -0.896  -9.572  15.508  0.00  0.00      C1   C
ATOM    916  O   TYR 6 118      -1.473 -10.539  15.118  0.00  0.00      C1   O
ATOM    917  CB  TYR 6 118      -2.611  -7.825  14.710  0.00  0.00      C1   C
ATOM    918  CG  TYR 6 118      -3.303  -7.753  16.057  0.00  0.00      C1   C
ATOM    919  CD1 TYR 6 118      -4.469  -8.549  16.212  0.00  0.00      C1   C
ATOM    920  CD2 TYR 6 118      -2.775  -6.927  17.085  0.00  0.00      C1   C
ATOM    921  CE1 TYR 6 118      -5.074  -8.597  17.468  0.00  0.00      C1   C
ATOM    922  CE2 TYR 6 118      -3.464  -6.971  18.294  0.00  0.00      C1   C
ATOM    923  CZ  TYR 6 118      -4.617  -7.767  18.493  0.00  0.00      C1   C
ATOM    924  OH  TYR 6 118      -5.073  -7.723  19.749  0.00  0.00      C1   O
ATOM    925  N   ASN 6 119      -0.111  -9.545  16.595  0.00  0.00      C1   N
ATOM    926  CA  ASN 6 119       0.248 -10.627  17.489  0.00  0.00      C1   C
ATOM    927  C   ASN 6 119       0.399 -12.078  16.777  0.00  0.00      C1   C
ATOM    928  O   ASN 6 119      -0.349 -13.013  16.953  0.00  0.00      C1   O
ATOM    929  CB  ASN 6 119      -0.783 -10.679  18.606  0.00  0.00      C1   C
ATOM    930  CG  ASN 6 119      -0.641  -9.486  19.557  0.00  0.00      C1   C
ATOM    931  ND2 ASN 6 119      -1.773  -8.870  19.812  0.00  0.00      C1   N
ATOM    932  OD1 ASN 6 119       0.440  -9.179  19.982  0.00  0.00      C1   O
ATOM    933  N   GLY 6 120       1.330 -12.300  15.887  0.00  0.00      C1   N
ATOM    934  CA  GLY 6 120       1.543 -13.403  15.045  0.00  0.00      C1   C
ATOM    935  C   GLY 6 120       0.967 -13.354  13.590  0.00  0.00      C1   C
ATOM    936  O   GLY 6 120       1.666 -13.772  12.709  0.00  0.00      C1   O
ATOM    937  N   SER 6 121      -0.191 -12.720  13.349  0.00  0.00      C1   N
ATOM    938  CA  SER 6 121      -0.855 -12.742  12.126  0.00  0.00      C1   C
ATOM    939  C   SER 6 121      -0.767 -11.507  11.269  0.00  0.00      C1   C
ATOM    940  O   SER 6 121      -0.933 -10.371  11.755  0.00  0.00      C1   O
ATOM    941  CB  SER 6 121      -2.314 -13.030  12.317  0.00  0.00      C1   C
ATOM    942  OG  SER 6 121      -2.881 -13.593  11.108  0.00  0.00      C1   O
ATOM    943  N   PRO 6 122      -0.532 -11.737   9.974  0.00  0.00      C1   N
ATOM    944  CA  PRO 6 122      -0.460 -10.689   8.923  0.00  0.00      C1   C
ATOM    945  C   PRO 6 122      -1.706  -9.810   8.934  0.00  0.00      C1   C
ATOM    946  O   PRO 6 122      -2.832 -10.347   8.826  0.00  0.00      C1   O
ATOM    947  CB  PRO 6 122      -0.392 -11.477   7.591  0.00  0.00      C1   C
ATOM    948  CG  PRO 6 122       0.301 -12.725   7.965  0.00  0.00      C1   C
ATOM    949  CD  PRO 6 122      -0.183 -13.042   9.419  0.00  0.00      C1   C
ATOM    950  N   SER 6 123      -1.585  -8.493   9.117  0.00  0.00      C1   N
ATOM    951  CA  SER 6 123      -2.783  -7.605   9.261  0.00  0.00      C1   C
ATOM    952  C   SER 6 123      -2.807  -6.371   8.279  0.00  0.00      C1   C
ATOM    953  O   SER 6 123      -3.883  -5.919   7.974  0.00  0.00      C1   O
ATOM    954  CB  SER 6 123      -2.918  -7.135  10.657  0.00  0.00      C1   C
ATOM    955  OG  SER 6 123      -1.925  -6.376  11.249  0.00  0.00      C1   O
ATOM    956  N   GLY 6 124      -1.696  -5.889   7.698  0.00  0.00      C1   N
ATOM    957  CA  GLY 6 124      -1.772  -4.917   6.549  0.00  0.00      C1   C
ATOM    958  C   GLY 6 124      -0.378  -4.629   5.898  0.00  0.00      C1   C
ATOM    959  O   GLY 6 124       0.727  -5.041   6.339  0.00  0.00      C1   O
ATOM    960  N   VAL 6 125      -0.368  -4.157   4.642  0.00  0.00      C1   N
ATOM    961  CA  VAL 6 125       0.782  -3.857   3.820  0.00  0.00      C1   C
ATOM    962  C   VAL 6 125       0.798  -2.381   3.416  0.00  0.00      C1   C
ATOM    963  O   VAL 6 125      -0.154  -1.844   2.837  0.00  0.00      C1   O
ATOM    964  CB  VAL 6 125       1.086  -4.819   2.634  0.00  0.00      C1   C
ATOM    965  CG1 VAL 6 125       0.165  -4.804   1.372  0.00  0.00      C1   C
ATOM    966  CG2 VAL 6 125       2.553  -4.717   2.125  0.00  0.00      C1   C
ATOM    967  N   TYR 6 126       1.878  -1.763   3.671  0.00  0.00      C1   N
ATOM    968  CA  TYR 6 126       2.048  -0.367   3.323  0.00  0.00      C1   C
ATOM    969  C   TYR 6 126       3.352  -0.027   2.630  0.00  0.00      C1   C
ATOM    970  O   TYR 6 126       4.358  -0.723   2.825  0.00  0.00      C1   O
ATOM    971  CB  TYR 6 126       1.776   0.524   4.546  0.00  0.00      C1   C
ATOM    972  CG  TYR 6 126       2.827   0.572   5.667  0.00  0.00      C1   C
ATOM    973  CD1 TYR 6 126       3.766   1.584   5.514  0.00  0.00      C1   C
ATOM    974  CD2 TYR 6 126       2.743  -0.126   6.909  0.00  0.00      C1   C
ATOM    975  CE1 TYR 6 126       4.624   1.960   6.544  0.00  0.00      C1   C
ATOM    976  CE2 TYR 6 126       3.650   0.202   7.918  0.00  0.00      C1   C
ATOM    977  CZ  TYR 6 126       4.554   1.268   7.739  0.00  0.00      C1   C
ATOM    978  OH  TYR 6 126       5.165   1.662   8.915  0.00  0.00      C1   O
ATOM    979  N   GLN 6 127       3.415   1.001   1.727  0.00  0.00      C1   N
ATOM    980  CA  GLN 6 127       4.661   1.345   1.085  0.00  0.00      C1   C
ATOM    981  C   GLN 6 127       5.513   2.440   1.813  0.00  0.00      C1   C
ATOM    982  O   GLN 6 127       5.028   3.473   2.249  0.00  0.00      C1   O
ATOM    983  CB  GLN 6 127       4.239   1.806  -0.318  0.00  0.00      C1   C
ATOM    984  CG  GLN 6 127       5.479   1.979  -1.204  0.00  0.00      C1   C
ATOM    985  CD  GLN 6 127       6.371   0.764  -1.217  0.00  0.00      C1   C
ATOM    986  OE1 GLN 6 127       6.040  -0.389  -0.879  0.00  0.00      C1   O
ATOM    987  NE2 GLN 6 127       7.604   0.981  -1.535  0.00  0.00      C1   N
ATOM    988  N   CYS 6 128       6.778   2.110   2.087  0.00  0.00      C1   N
ATOM    989  CA  CYS 6 128       7.575   2.914   3.025  0.00  0.00      C1   C
ATOM    990  C   CYS 6 128       8.885   3.386   2.507  0.00  0.00      C1   C
ATOM    991  O   CYS 6 128       9.630   2.658   1.849  0.00  0.00      C1   O
ATOM    992  CB  CYS 6 128       7.712   2.078   4.277  0.00  0.00      C1   C
ATOM    993  SG  CYS 6 128       7.960   3.362   5.653  0.00  0.00      C1   S
ATOM    994  N   ALA 6 129       9.351   4.636   2.760  0.00  0.00      C1   N
ATOM    995  CA  ALA 6 129      10.751   5.090   2.541  0.00  0.00      C1   C
ATOM    996  C   ALA 6 129      11.526   5.154   3.843  0.00  0.00      C1   C
ATOM    997  O   ALA 6 129      10.964   5.239   4.958  0.00  0.00      C1   O
ATOM    998  CB  ALA 6 129      10.757   6.412   1.700  0.00  0.00      C1   C
ATOM    999  N   MET 6 130      12.859   5.189   3.702  0.00  0.00      C1   N
ATOM   1000  CA  MET 6 130      13.727   5.431   4.860  0.00  0.00      C1   C
ATOM   1001  C   MET 6 130      14.543   6.672   4.679  0.00  0.00      C1   C
ATOM   1002  O   MET 6 130      15.519   6.739   3.907  0.00  0.00      C1   O
ATOM   1003  CB  MET 6 130      14.707   4.190   5.128  0.00  0.00      C1   C
ATOM   1004  CG  MET 6 130      15.393   4.423   6.462  0.00  0.00      C1   C
ATOM   1005  SD  MET 6 130      14.408   4.995   7.901  0.00  0.00      C1   S
ATOM   1006  CE  MET 6 130      14.538   3.491   8.929  0.00  0.00      C1   C
ATOM   1007  N   ARG 6 131      14.175   7.718   5.392  0.00  0.00      C1   N
ATOM   1008  CA  ARG 6 131      14.940   8.952   5.556  0.00  0.00      C1   C
ATOM   1009  C   ARG 6 131      16.264   8.749   6.304  0.00  0.00      C1   C
ATOM   1010  O   ARG 6 131      16.399   7.901   7.194  0.00  0.00      C1   O
ATOM   1011  CB  ARG 6 131      13.917  10.003   6.223  0.00  0.00      C1   C
ATOM   1012  CG  ARG 6 131      13.833   9.876   7.676  0.00  0.00      C1   C
ATOM   1013  CD  ARG 6 131      12.826  10.801   8.310  0.00  0.00      C1   C
ATOM   1014  NE  ARG 6 131      13.246  12.216   8.344  0.00  0.00      C1   N
ATOM   1015  CZ  ARG 6 131      12.592  13.275   8.771  0.00  0.00      C1   C
ATOM   1016  NH1 ARG 6 131      11.611  13.333   9.629  0.00  0.00      C1   N
ATOM   1017  NH2 ARG 6 131      13.182  14.424   8.462  0.00  0.00      C1   N
ATOM   1018  N   PRO 6 132      17.329   9.579   6.038  0.00  0.00      C1   N
ATOM   1019  CA  PRO 6 132      18.682   9.702   6.584  0.00  0.00      C1   C
ATOM   1020  C   PRO 6 132      18.744   9.878   8.169  0.00  0.00      C1   C
ATOM   1021  O   PRO 6 132      19.721   9.362   8.750  0.00  0.00      C1   O
ATOM   1022  CB  PRO 6 132      19.505  10.740   5.850  0.00  0.00      C1   C
ATOM   1023  CG  PRO 6 132      18.749  10.920   4.537  0.00  0.00      C1   C
ATOM   1024  CD  PRO 6 132      17.245  10.596   5.045  0.00  0.00      C1   C
ATOM   1025  N   ASN 6 133      17.744  10.464   8.846  0.00  0.00      C1   N
ATOM   1026  CA  ASN 6 133      17.696  10.318  10.327  0.00  0.00      C1   C
ATOM   1027  C   ASN 6 133      17.427   8.857  10.928  0.00  0.00      C1   C
ATOM   1028  O   ASN 6 133      17.639   8.739  12.150  0.00  0.00      C1   O
ATOM   1029  CB  ASN 6 133      16.796  11.405  11.000  0.00  0.00      C1   C
ATOM   1030  CG  ASN 6 133      15.268  11.162  11.004  0.00  0.00      C1   C
ATOM   1031  OD1 ASN 6 133      14.906  10.037  10.873  0.00  0.00      C1   O
ATOM   1032  ND2 ASN 6 133      14.456  12.174  11.263  0.00  0.00      C1   N
ATOM   1033  N   PHE 6 134      16.957   7.949  10.018  0.00  0.00      C1   N
ATOM   1034  CA  PHE 6 134      16.833   6.492  10.288  0.00  0.00      C1   C
ATOM   1035  C   PHE 6 134      15.511   6.119  10.960  0.00  0.00      C1   C
ATOM   1036  O   PHE 6 134      15.492   5.182  11.794  0.00  0.00      C1   O
ATOM   1037  CB  PHE 6 134      18.065   5.796  10.983  0.00  0.00      C1   C
ATOM   1038  CG  PHE 6 134      19.169   5.642   9.970  0.00  0.00      C1   C
ATOM   1039  CD1 PHE 6 134      20.400   6.345  10.143  0.00  0.00      C1   C
ATOM   1040  CD2 PHE 6 134      19.071   4.735   8.918  0.00  0.00      C1   C
ATOM   1041  CE1 PHE 6 134      21.480   6.128   9.274  0.00  0.00      C1   C
ATOM   1042  CE2 PHE 6 134      20.188   4.526   8.028  0.00  0.00      C1   C
ATOM   1043  CZ  PHE 6 134      21.346   5.177   8.238  0.00  0.00      C1   C
ATOM   1044  N   THR 6 135      14.414   6.803  10.708  0.00  0.00      C1   N
ATOM   1045  CA  THR 6 135      13.066   6.556  11.369  0.00  0.00      C1   C
ATOM   1046  C   THR 6 135      11.894   6.436  10.423  0.00  0.00      C1   C
ATOM   1047  O   THR 6 135      11.826   7.133   9.378  0.00  0.00      C1   O
ATOM   1048  CB  THR 6 135      12.756   7.551  12.522  0.00  0.00      C1   C
ATOM   1049  OG1 THR 6 135      12.721   8.804  11.970  0.00  0.00      C1   O
ATOM   1050  CG2 THR 6 135      13.815   7.567  13.661  0.00  0.00      C1   C
ATOM   1051  N   ILE 6 136      10.833   5.693  10.748  0.00  0.00      C1   N
ATOM   1052  CA  ILE 6 136       9.618   5.773   9.886  0.00  0.00      C1   C
ATOM   1053  C   ILE 6 136       8.350   6.231  10.693  0.00  0.00      C1   C
ATOM   1054  O   ILE 6 136       8.446   6.532  11.953  0.00  0.00      C1   O
ATOM   1055  CB  ILE 6 136       9.407   4.432   9.123  0.00  0.00      C1   C
ATOM   1056  CG1 ILE 6 136       8.977   3.292  10.046  0.00  0.00      C1   C
ATOM   1057  CG2 ILE 6 136      10.695   4.068   8.374  0.00  0.00      C1   C
ATOM   1058  CD1 ILE 6 136       8.669   1.899   9.401  0.00  0.00      C1   C
ATOM   1059  N   LYS 6 137       7.241   6.477   9.976  0.00  0.00      C1   N
ATOM   1060  CA  LYS 6 137       5.884   6.476  10.615  0.00  0.00      C1   C
ATOM   1061  C   LYS 6 137       5.222   5.099  10.359  0.00  0.00      C1   C
ATOM   1062  O   LYS 6 137       5.694   4.298   9.530  0.00  0.00      C1   O
ATOM   1063  CB  LYS 6 137       4.995   7.678  10.074  0.00  0.00      C1   C
ATOM   1064  CG  LYS 6 137       5.502   9.133  10.020  0.00  0.00      C1   C
ATOM   1065  CD  LYS 6 137       6.078   9.499  11.410  0.00  0.00      C1   C
ATOM   1066  CE  LYS 6 137       6.152  10.983  11.654  0.00  0.00      C1   C
ATOM   1067  NZ  LYS 6 137       4.853  11.523  12.305  0.00  0.00      C1   N
ATOM   1068  N   GLY 6 138       4.102   4.781  11.020  0.00  0.00      C1   N
ATOM   1069  CA  GLY 6 138       3.656   3.361  11.037  0.00  0.00      C1   C
ATOM   1070  C   GLY 6 138       2.354   3.065  11.706  0.00  0.00      C1   C
ATOM   1071  O   GLY 6 138       1.887   3.839  12.567  0.00  0.00      C1   O
ATOM   1072  N   SER 6 139       1.696   1.985  11.239  0.00  0.00      C1   N
ATOM   1073  CA  SER 6 139       0.322   1.450  11.733  0.00  0.00      C1   C
ATOM   1074  C   SER 6 139       0.495   0.728  13.057  0.00  0.00      C1   C
ATOM   1075  O   SER 6 139      -0.299  -0.166  13.336  0.00  0.00      C1   O
ATOM   1076  CB  SER 6 139      -0.376   0.738  10.541  0.00  0.00      C1   C
ATOM   1077  OG  SER 6 139       0.651   0.066   9.786  0.00  0.00      C1   O
ATOM   1078  N   PHE 6 140       1.354   1.207  13.997  0.00  0.00      C1   N
ATOM   1079  CA  PHE 6 140       1.879   0.280  15.003  0.00  0.00      C1   C
ATOM   1080  C   PHE 6 140       1.374   0.483  16.463  0.00  0.00      C1   C
ATOM   1081  O   PHE 6 140       2.096   0.324  17.479  0.00  0.00      C1   O
ATOM   1082  CB  PHE 6 140       3.455   0.240  14.917  0.00  0.00      C1   C
ATOM   1083  CG  PHE 6 140       3.945  -0.126  13.507  0.00  0.00      C1   C
ATOM   1084  CD1 PHE 6 140       3.404  -1.266  12.874  0.00  0.00      C1   C
ATOM   1085  CD2 PHE 6 140       5.154   0.467  13.063  0.00  0.00      C1   C
ATOM   1086  CE1 PHE 6 140       4.018  -1.769  11.724  0.00  0.00      C1   C
ATOM   1087  CE2 PHE 6 140       5.724  -0.103  11.902  0.00  0.00      C1   C
ATOM   1088  CZ  PHE 6 140       5.165  -1.155  11.249  0.00  0.00      C1   C
ATOM   1089  N   LEU 6 141       0.192   1.033  16.623  0.00  0.00      C1   N
ATOM   1090  CA  LEU 6 141      -0.515   1.265  17.840  0.00  0.00      C1   C
ATOM   1091  C   LEU 6 141      -0.658   0.109  18.799  0.00  0.00      C1   C
ATOM   1092  O   LEU 6 141      -0.187   0.312  19.925  0.00  0.00      C1   O
ATOM   1093  CB  LEU 6 141      -1.849   2.002  17.534  0.00  0.00      C1   C
ATOM   1094  CG  LEU 6 141      -2.505   2.621  18.795  0.00  0.00      C1   C
ATOM   1095  CD1 LEU 6 141      -1.696   3.577  19.633  0.00  0.00      C1   C
ATOM   1096  CD2 LEU 6 141      -3.873   3.262  18.408  0.00  0.00      C1   C
ATOM   1097  N   ASN 6 142      -1.082  -1.139  18.366  0.00  0.00      C1   N
ATOM   1098  CA  ASN 6 142      -1.391  -2.298  19.235  0.00  0.00      C1   C
ATOM   1099  C   ASN 6 142      -0.888  -3.598  18.636  0.00  0.00      C1   C
ATOM   1100  O   ASN 6 142      -1.326  -3.910  17.499  0.00  0.00      C1   O
ATOM   1101  CB  ASN 6 142      -2.879  -2.355  19.603  0.00  0.00      C1   C
ATOM   1102  CG  ASN 6 142      -3.112  -1.345  20.664  0.00  0.00      C1   C
ATOM   1103  OD1 ASN 6 142      -2.670  -1.599  21.774  0.00  0.00      C1   O
ATOM   1104  ND2 ASN 6 142      -3.900  -0.379  20.375  0.00  0.00      C1   N
ATOM   1105  N   GLY 6 143      -0.222  -4.443  19.471  0.00  0.00      C1   N
ATOM   1106  CA  GLY 6 143       0.329  -5.719  19.122  0.00  0.00      C1   C
ATOM   1107  C   GLY 6 143       1.177  -5.842  17.866  0.00  0.00      C1   C
ATOM   1108  O   GLY 6 143       1.211  -6.916  17.229  0.00  0.00      C1   O
ATOM   1109  N   SER 6 144       1.907  -4.795  17.508  0.00  0.00      C1   N
ATOM   1110  CA  SER 6 144       2.626  -4.576  16.232  0.00  0.00      C1   C
ATOM   1111  C   SER 6 144       4.070  -5.046  16.057  0.00  0.00      C1   C
ATOM   1112  O   SER 6 144       4.554  -4.982  14.944  0.00  0.00      C1   O
ATOM   1113  CB  SER 6 144       2.540  -3.085  15.635  0.00  0.00      C1   C
ATOM   1114  OG  SER 6 144       1.173  -2.592  15.631  0.00  0.00      C1   O
ATOM   1115  N   CYS 6 145       4.828  -5.307  17.133  0.00  0.00      C1   N
ATOM   1116  CA  CYS 6 145       6.265  -5.395  17.286  0.00  0.00      C1   C
ATOM   1117  C   CYS 6 145       6.789  -6.448  16.356  0.00  0.00      C1   C
ATOM   1118  O   CYS 6 145       6.229  -7.539  16.333  0.00  0.00      C1   O
ATOM   1119  CB  CYS 6 145       6.718  -5.693  18.754  0.00  0.00      C1   C
ATOM   1120  SG  CYS 6 145       8.567  -5.464  18.621  0.00  0.00      C1   S
ATOM   1121  N   GLY 6 146       7.914  -6.154  15.624  0.00  0.00      C1   N
ATOM   1122  CA  GLY 6 146       8.509  -7.012  14.624  0.00  0.00      C1   C
ATOM   1123  C   GLY 6 146       7.850  -7.163  13.269  0.00  0.00      C1   C
ATOM   1124  O   GLY 6 146       8.158  -8.041  12.468  0.00  0.00      C1   O
ATOM   1125  N   SER 6 147       6.947  -6.225  12.982  0.00  0.00      C1   N
ATOM   1126  CA  SER 6 147       6.516  -5.903  11.588  0.00  0.00      C1   C
ATOM   1127  C   SER 6 147       7.679  -5.584  10.623  0.00  0.00      C1   C
ATOM   1128  O   SER 6 147       8.559  -4.791  10.911  0.00  0.00      C1   O
ATOM   1129  CB  SER 6 147       5.532  -4.778  11.596  0.00  0.00      C1   C
ATOM   1130  OG  SER 6 147       4.274  -5.107  12.144  0.00  0.00      C1   O
ATOM   1131  N   VAL 6 148       7.709  -6.322   9.483  0.00  0.00      C1   N
ATOM   1132  CA  VAL 6 148       8.819  -6.364   8.482  0.00  0.00      C1   C
ATOM   1133  C   VAL 6 148       8.696  -5.461   7.287  0.00  0.00      C1   C
ATOM   1134  O   VAL 6 148       7.696  -5.409   6.589  0.00  0.00      C1   O
ATOM   1135  CB  VAL 6 148       9.160  -7.858   8.136  0.00  0.00      C1   C
ATOM   1136  CG1 VAL 6 148       9.652  -8.591   9.367  0.00  0.00      C1   C
ATOM   1137  CG2 VAL 6 148       8.056  -8.668   7.539  0.00  0.00      C1   C
ATOM   1138  N   GLY 6 149       9.818  -4.907   6.920  0.00  0.00      C1   N
ATOM   1139  CA  GLY 6 149      10.099  -4.459   5.539  0.00  0.00      C1   C
ATOM   1140  C   GLY 6 149      10.878  -5.390   4.686  0.00  0.00      C1   C
ATOM   1141  O   GLY 6 149      11.745  -6.200   5.128  0.00  0.00      C1   O
ATOM   1142  N   PHE 6 150      10.497  -5.276   3.370  0.00  0.00      C1   N
ATOM   1143  CA  PHE 6 150      10.971  -6.236   2.321  0.00  0.00      C1   C
ATOM   1144  C   PHE 6 150      10.883  -5.680   0.862  0.00  0.00      C1   C
ATOM   1145  O   PHE 6 150      10.138  -4.705   0.544  0.00  0.00      C1   O
ATOM   1146  CB  PHE 6 150      10.097  -7.500   2.543  0.00  0.00      C1   C
ATOM   1147  CG  PHE 6 150       8.634  -7.362   2.142  0.00  0.00      C1   C
ATOM   1148  CD1 PHE 6 150       7.646  -6.982   3.122  0.00  0.00      C1   C
ATOM   1149  CD2 PHE 6 150       8.207  -7.555   0.837  0.00  0.00      C1   C
ATOM   1150  CE1 PHE 6 150       6.306  -6.727   2.741  0.00  0.00      C1   C
ATOM   1151  CE2 PHE 6 150       6.820  -7.447   0.529  0.00  0.00      C1   C
ATOM   1152  CZ  PHE 6 150       5.954  -7.069   1.470  0.00  0.00      C1   C
ATOM   1153  N   ASN 6 151      11.659  -6.263  -0.051  0.00  0.00      C1   N
ATOM   1154  CA  ASN 6 151      11.609  -5.886  -1.482  0.00  0.00      C1   C
ATOM   1155  C   ASN 6 151      11.525  -7.218  -2.321  0.00  0.00      C1   C
ATOM   1156  O   ASN 6 151      11.966  -8.274  -1.892  0.00  0.00      C1   O
ATOM   1157  CB  ASN 6 151      12.814  -5.083  -1.831  0.00  0.00      C1   C
ATOM   1158  CG  ASN 6 151      12.631  -3.578  -1.480  0.00  0.00      C1   C
ATOM   1159  OD1 ASN 6 151      11.760  -2.818  -1.833  0.00  0.00      C1   O
ATOM   1160  ND2 ASN 6 151      13.401  -3.024  -0.567  0.00  0.00      C1   N
ATOM   1161  N   ILE 6 152      10.908  -7.099  -3.488  0.00  0.00      C1   N
ATOM   1162  CA  ILE 6 152      10.666  -8.307  -4.323  0.00  0.00      C1   C
ATOM   1163  C   ILE 6 152      11.042  -8.132  -5.765  0.00  0.00      C1   C
ATOM   1164  O   ILE 6 152      10.712  -7.084  -6.378  0.00  0.00      C1   O
ATOM   1165  CB  ILE 6 152       9.181  -8.747  -4.180  0.00  0.00      C1   C
ATOM   1166  CG1 ILE 6 152       8.849  -9.143  -2.754  0.00  0.00      C1   C
ATOM   1167  CG2 ILE 6 152       8.752  -9.802  -5.199  0.00  0.00      C1   C
ATOM   1168  CD1 ILE 6 152       7.429  -9.797  -2.570  0.00  0.00      C1   C
ATOM   1169  N   ASP 6 153      11.603  -9.196  -6.304  0.00  0.00      C1   N
ATOM   1170  CA  ASP 6 153      11.819  -9.254  -7.714  0.00  0.00      C1   C
ATOM   1171  C   ASP 6 153      12.234 -10.690  -8.137  0.00  0.00      C1   C
ATOM   1172  O   ASP 6 153      13.101 -11.291  -7.452  0.00  0.00      C1   O
ATOM   1173  CB  ASP 6 153      12.867  -8.250  -8.340  0.00  0.00      C1   C
ATOM   1174  CG  ASP 6 153      14.264  -8.017  -7.644  0.00  0.00      C1   C
ATOM   1175  OD1 ASP 6 153      15.281  -7.814  -8.379  0.00  0.00      C1   O
ATOM   1176  OD2 ASP 6 153      14.447  -8.107  -6.385  0.00  0.00      C1   O
ATOM   1177  N   TYR 6 154      11.745 -11.198  -9.271  0.00  0.00      C1   N
ATOM   1178  CA  TYR 6 154      12.064 -12.526  -9.862  0.00  0.00      C1   C
ATOM   1179  C   TYR 6 154      12.055 -13.703  -8.792  0.00  0.00      C1   C
ATOM   1180  O   TYR 6 154      13.068 -14.356  -8.671  0.00  0.00      C1   O
ATOM   1181  CB  TYR 6 154      13.466 -12.461 -10.616  0.00  0.00      C1   C
ATOM   1182  CG  TYR 6 154      13.430 -11.246 -11.561  0.00  0.00      C1   C
ATOM   1183  CD1 TYR 6 154      14.438 -10.185 -11.548  0.00  0.00      C1   C
ATOM   1184  CD2 TYR 6 154      12.499 -11.246 -12.678  0.00  0.00      C1   C
ATOM   1185  CE1 TYR 6 154      14.567  -9.227 -12.536  0.00  0.00      C1   C
ATOM   1186  CE2 TYR 6 154      12.688 -10.331 -13.728  0.00  0.00      C1   C
ATOM   1187  CZ  TYR 6 154      13.658  -9.271 -13.599  0.00  0.00      C1   C
ATOM   1188  OH  TYR 6 154      13.757  -8.391 -14.660  0.00  0.00      C1   O
ATOM   1189  N   ASP 6 155      10.956 -13.962  -8.064  0.00  0.00      C1   N
ATOM   1190  CA  ASP 6 155      10.749 -15.006  -7.034  0.00  0.00      C1   C
ATOM   1191  C   ASP 6 155      11.355 -14.794  -5.691  0.00  0.00      C1   C
ATOM   1192  O   ASP 6 155      10.882 -15.234  -4.710  0.00  0.00      C1   O
ATOM   1193  CB  ASP 6 155      10.977 -16.453  -7.477  0.00  0.00      C1   C
ATOM   1194  CG  ASP 6 155      10.502 -16.819  -8.932  0.00  0.00      C1   C
ATOM   1195  OD1 ASP 6 155       9.341 -16.477  -9.271  0.00  0.00      C1   O
ATOM   1196  OD2 ASP 6 155      11.108 -17.630  -9.673  0.00  0.00      C1   O
ATOM   1197  N   CYS 6 156      12.537 -14.089  -5.658  0.00  0.00      C1   N
ATOM   1198  CA  CYS 6 156      13.295 -13.834  -4.450  0.00  0.00      C1   C
ATOM   1199  C   CYS 6 156      12.664 -12.734  -3.650  0.00  0.00      C1   C
ATOM   1200  O   CYS 6 156      12.400 -11.716  -4.306  0.00  0.00      C1   O
ATOM   1201  CB  CYS 6 156      14.792 -13.697  -4.830  0.00  0.00      C1   C
ATOM   1202  SG  CYS 6 156      15.827 -13.948  -3.350  0.00  0.00      C1   S
ATOM   1203  N   VAL 6 157      12.585 -12.856  -2.308  0.00  0.00      C1   N
ATOM   1204  CA  VAL 6 157      12.277 -11.844  -1.265  0.00  0.00      C1   C
ATOM   1205  C   VAL 6 157      13.583 -11.317  -0.634  0.00  0.00      C1   C
ATOM   1206  O   VAL 6 157      14.284 -12.068  -0.022  0.00  0.00      C1   O
ATOM   1207  CB  VAL 6 157      11.174 -12.371  -0.253  0.00  0.00      C1   C
ATOM   1208  CG1 VAL 6 157      10.545 -11.217   0.580  0.00  0.00      C1   C
ATOM   1209  CG2 VAL 6 157       9.946 -13.019  -0.965  0.00  0.00      C1   C
ATOM   1210  N   SER 6 158      13.837 -10.082  -0.892  0.00  0.00      C1   N
ATOM   1211  CA  SER 6 158      14.960  -9.359  -0.319  0.00  0.00      C1   C
ATOM   1212  C   SER 6 158      14.430  -8.770   1.041  0.00  0.00      C1   C
ATOM   1213  O   SER 6 158      13.874  -7.700   1.057  0.00  0.00      C1   O
ATOM   1214  CB  SER 6 158      15.414  -8.330  -1.275  0.00  0.00      C1   C
ATOM   1215  OG  SER 6 158      16.174  -9.014  -2.186  0.00  0.00      C1   O
ATOM   1216  N   PHE 6 159      14.669  -9.549   2.154  0.00  0.00      C1   N
ATOM   1217  CA  PHE 6 159      14.185  -9.104   3.528  0.00  0.00      C1   C
ATOM   1218  C   PHE 6 159      15.157  -7.966   3.923  0.00  0.00      C1   C
ATOM   1219  O   PHE 6 159      16.396  -8.096   3.777  0.00  0.00      C1   O
ATOM   1220  CB  PHE 6 159      14.025 -10.288   4.574  0.00  0.00      C1   C
ATOM   1221  CG  PHE 6 159      12.722 -10.993   4.521  0.00  0.00      C1   C
ATOM   1222  CD1 PHE 6 159      12.747 -12.329   3.959  0.00  0.00      C1   C
ATOM   1223  CD2 PHE 6 159      11.531 -10.422   5.062  0.00  0.00      C1   C
ATOM   1224  CE1 PHE 6 159      11.578 -13.079   3.929  0.00  0.00      C1   C
ATOM   1225  CE2 PHE 6 159      10.363 -11.251   5.077  0.00  0.00      C1   C
ATOM   1226  CZ  PHE 6 159      10.385 -12.576   4.508  0.00  0.00      C1   C
ATOM   1227  N   CYS 6 160      14.647  -6.918   4.522  0.00  0.00      C1   N
ATOM   1228  CA  CYS 6 160      15.586  -5.817   4.847  0.00  0.00      C1   C
ATOM   1229  C   CYS 6 160      15.334  -5.092   6.185  0.00  0.00      C1   C
ATOM   1230  O   CYS 6 160      16.268  -4.579   6.776  0.00  0.00      C1   O
ATOM   1231  CB  CYS 6 160      15.736  -4.927   3.620  0.00  0.00      C1   C
ATOM   1232  SG  CYS 6 160      14.053  -4.325   3.226  0.00  0.00      C1   S
ATOM   1233  N   TYR 6 161      14.130  -5.235   6.778  0.00  0.00      C1   N
ATOM   1234  CA  TYR 6 161      13.785  -4.474   7.963  0.00  0.00      C1   C
ATOM   1235  C   TYR 6 161      12.906  -5.163   8.993  0.00  0.00      C1   C
ATOM   1236  O   TYR 6 161      12.008  -5.919   8.608  0.00  0.00      C1   O
ATOM   1237  CB  TYR 6 161      13.103  -3.196   7.448  0.00  0.00      C1   C
ATOM   1238  CG  TYR 6 161      12.535  -2.301   8.546  0.00  0.00      C1   C
ATOM   1239  CD1 TYR 6 161      13.422  -1.549   9.328  0.00  0.00      C1   C
ATOM   1240  CD2 TYR 6 161      11.208  -2.069   8.752  0.00  0.00      C1   C
ATOM   1241  CE1 TYR 6 161      13.011  -0.696  10.395  0.00  0.00      C1   C
ATOM   1242  CE2 TYR 6 161      10.720  -1.414   9.923  0.00  0.00      C1   C
ATOM   1243  CZ  TYR 6 161      11.631  -0.645  10.758  0.00  0.00      C1   C
ATOM   1244  OH  TYR 6 161      11.201   0.202  11.738  0.00  0.00      C1   O
ATOM   1245  N   MET 6 162      13.102  -4.960  10.284  0.00  0.00      C1   N
ATOM   1246  CA  MET 6 162      12.284  -5.490  11.289  0.00  0.00      C1   C
ATOM   1247  C   MET 6 162      12.115  -4.344  12.358  0.00  0.00      C1   C
ATOM   1248  O   MET 6 162      13.121  -3.934  12.994  0.00  0.00      C1   O
ATOM   1249  CB  MET 6 162      12.961  -6.792  11.822  0.00  0.00      C1   C
ATOM   1250  CG  MET 6 162      11.971  -7.366  12.820  0.00  0.00      C1   C
ATOM   1251  SD  MET 6 162      12.375  -8.991  13.496  0.00  0.00      C1   S
ATOM   1252  CE  MET 6 162      11.006  -9.950  12.795  0.00  0.00      C1   C
ATOM   1253  N   HIS 6 163      10.928  -3.832  12.549  0.00  0.00      C1   N
ATOM   1254  CA  HIS 6 163      10.447  -3.049  13.653  0.00  0.00      C1   C
ATOM   1255  C   HIS 6 163      10.865  -3.665  15.009  0.00  0.00      C1   C
ATOM   1256  O   HIS 6 163      10.616  -4.830  15.342  0.00  0.00      C1   O
ATOM   1257  CB  HIS 6 163       8.882  -2.973  13.590  0.00  0.00      C1   C
ATOM   1258  CG  HIS 6 163       8.132  -2.473  14.757  0.00  0.00      C1   C
ATOM   1259  ND1 HIS 6 163       7.886  -3.183  15.940  0.00  0.00      C1   N
ATOM   1260  CD2 HIS 6 163       7.641  -1.184  14.982  0.00  0.00      C1   C
ATOM   1261  CE1 HIS 6 163       7.351  -2.315  16.864  0.00  0.00      C1   C
ATOM   1262  NE2 HIS 6 163       7.183  -1.139  16.288  0.00  0.00      C1   N
ATOM   1263  N   HIS 6 164      11.440  -2.801  15.871  0.00  0.00      C1   N
ATOM   1264  CA  HIS 6 164      11.576  -3.103  17.311  0.00  0.00      C1   C
ATOM   1265  C   HIS 6 164      10.764  -2.142  18.173  0.00  0.00      C1   C
ATOM   1266  O   HIS 6 164      10.115  -2.643  19.097  0.00  0.00      C1   O
ATOM   1267  CB  HIS 6 164      13.035  -2.998  17.792  0.00  0.00      C1   C
ATOM   1268  CG  HIS 6 164      13.937  -4.113  17.475  0.00  0.00      C1   C
ATOM   1269  ND1 HIS 6 164      14.916  -4.507  18.411  0.00  0.00      C1   N
ATOM   1270  CD2 HIS 6 164      14.116  -4.836  16.340  0.00  0.00      C1   C
ATOM   1271  CE1 HIS 6 164      15.750  -5.378  17.809  0.00  0.00      C1   C
ATOM   1272  NE2 HIS 6 164      15.209  -5.658  16.592  0.00  0.00      C1   N
ATOM   1273  N   MET 6 165      10.764  -0.832  17.908  0.00  0.00      C1   N
ATOM   1274  CA  MET 6 165      10.465   0.121  18.992  0.00  0.00      C1   C
ATOM   1275  C   MET 6 165      10.110   1.558  18.511  0.00  0.00      C1   C
ATOM   1276  O   MET 6 165      10.599   1.989  17.495  0.00  0.00      C1   O
ATOM   1277  CB  MET 6 165      11.603   0.304  20.075  0.00  0.00      C1   C
ATOM   1278  CG  MET 6 165      12.968   0.849  19.626  0.00  0.00      C1   C
ATOM   1279  SD  MET 6 165      14.294   0.950  20.902  0.00  0.00      C1   S
ATOM   1280  CE  MET 6 165      15.610   1.600  19.767  0.00  0.00      C1   C
ATOM   1281  N   GLU 6 166       9.302   2.237  19.253  0.00  0.00      C1   N
ATOM   1282  CA  GLU 6 166       8.882   3.684  19.040  0.00  0.00      C1   C
ATOM   1283  C   GLU 6 166       9.802   4.482  19.981  0.00  0.00      C1   C
ATOM   1284  O   GLU 6 166       9.801   4.239  21.208  0.00  0.00      C1   O
ATOM   1285  CB  GLU 6 166       7.360   3.954  19.189  0.00  0.00      C1   C
ATOM   1286  CG  GLU 6 166       6.841   5.249  18.485  0.00  0.00      C1   C
ATOM   1287  CD  GLU 6 166       5.418   5.556  18.869  0.00  0.00      C1   C
ATOM   1288  OE1 GLU 6 166       4.939   5.103  19.985  0.00  0.00      C1   O
ATOM   1289  OE2 GLU 6 166       4.707   6.256  18.120  0.00  0.00      C1   O
ATOM   1290  N   LEU 6 167      10.522   5.436  19.483  0.00  0.00      C1   N
ATOM   1291  CA  LEU 6 167      11.190   6.468  20.217  0.00  0.00      C1   C
ATOM   1292  C   LEU 6 167      10.107   7.476  20.725  0.00  0.00      C1   C
ATOM   1293  O   LEU 6 167       9.180   7.761  19.957  0.00  0.00      C1   O
ATOM   1294  CB  LEU 6 167      12.266   7.158  19.356  0.00  0.00      C1   C
ATOM   1295  CG  LEU 6 167      13.387   6.166  18.845  0.00  0.00      C1   C
ATOM   1296  CD1 LEU 6 167      14.570   6.856  18.197  0.00  0.00      C1   C
ATOM   1297  CD2 LEU 6 167      14.039   5.233  19.826  0.00  0.00      C1   C
ATOM   1298  N   PRO 6 168      10.346   8.136  21.944  0.00  0.00      C1   N
ATOM   1299  CA  PRO 6 168       9.374   9.027  22.565  0.00  0.00      C1   C
ATOM   1300  C   PRO 6 168       8.737  10.148  21.779  0.00  0.00      C1   C
ATOM   1301  O   PRO 6 168       7.609  10.551  22.107  0.00  0.00      C1   O
ATOM   1302  CB  PRO 6 168      10.136   9.591  23.798  0.00  0.00      C1   C
ATOM   1303  CG  PRO 6 168      11.033   8.404  24.185  0.00  0.00      C1   C
ATOM   1304  CD  PRO 6 168      11.389   7.777  22.819  0.00  0.00      C1   C
ATOM   1305  N   THR 6 169       9.319  10.739  20.775  0.00  0.00      C1   N
ATOM   1306  CA  THR 6 169       8.532  11.534  19.798  0.00  0.00      C1   C
ATOM   1307  C   THR 6 169       7.478  10.794  18.927  0.00  0.00      C1   C
ATOM   1308  O   THR 6 169       6.753  11.448  18.213  0.00  0.00      C1   O
ATOM   1309  CB  THR 6 169       9.456  12.373  19.007  0.00  0.00      C1   C
ATOM   1310  OG1 THR 6 169      10.416  11.479  18.386  0.00  0.00      C1   O
ATOM   1311  CG2 THR 6 169      10.208  13.451  19.771  0.00  0.00      C1   C
ATOM   1312  N   GLY 6 170       7.309   9.464  18.973  0.00  0.00      C1   N
ATOM   1313  CA  GLY 6 170       6.394   8.769  18.077  0.00  0.00      C1   C
ATOM   1314  C   GLY 6 170       7.039   8.527  16.692  0.00  0.00      C1   C
ATOM   1315  O   GLY 6 170       6.276   8.546  15.709  0.00  0.00      C1   O
ATOM   1316  N   VAL 6 171       8.379   8.292  16.561  0.00  0.00      C1   N
ATOM   1317  CA  VAL 6 171       8.982   7.725  15.327  0.00  0.00      C1   C
ATOM   1318  C   VAL 6 171       9.628   6.328  15.548  0.00  0.00      C1   C
ATOM   1319  O   VAL 6 171      10.102   5.969  16.615  0.00  0.00      C1   O
ATOM   1320  CB  VAL 6 171       9.825   8.760  14.631  0.00  0.00      C1   C
ATOM   1321  CG1 VAL 6 171       9.081  10.087  14.298  0.00  0.00      C1   C
ATOM   1322  CG2 VAL 6 171      11.140   9.155  15.374  0.00  0.00      C1   C
ATOM   1323  N   HIS 6 172       9.655   5.444  14.478  0.00  0.00      C1   N
ATOM   1324  CA  HIS 6 172       9.989   4.001  14.645  0.00  0.00      C1   C
ATOM   1325  C   HIS 6 172      11.363   3.623  14.246  0.00  0.00      C1   C
ATOM   1326  O   HIS 6 172      11.804   4.024  13.205  0.00  0.00      C1   O
ATOM   1327  CB  HIS 6 172       8.935   3.108  13.947  0.00  0.00      C1   C
ATOM   1328  CG  HIS 6 172       7.503   3.220  14.470  0.00  0.00      C1   C
ATOM   1329  ND1 HIS 6 172       6.484   3.999  13.881  0.00  0.00      C1   N
ATOM   1330  CD2 HIS 6 172       6.946   2.485  15.542  0.00  0.00      C1   C
ATOM   1331  CE1 HIS 6 172       5.413   3.697  14.649  0.00  0.00      C1   C
ATOM   1332  NE2 HIS 6 172       5.630   2.843  15.636  0.00  0.00      C1   N
ATOM   1333  N   ALA 6 173      11.928   2.761  15.090  0.00  0.00      C1   N
ATOM   1334  CA  ALA 6 173      13.368   2.252  14.971  0.00  0.00      C1   C
ATOM   1335  C   ALA 6 173      13.397   0.716  15.077  0.00  0.00      C1   C
ATOM   1336  O   ALA 6 173      12.577  -0.038  15.606  0.00  0.00      C1   O
ATOM   1337  CB  ALA 6 173      14.312   2.926  15.922  0.00  0.00      C1   C
ATOM   1338  N   GLY 6 174      14.383   0.124  14.388  0.00  0.00      C1   N
ATOM   1339  CA  GLY 6 174      14.537  -1.316  14.162  0.00  0.00      C1   C
ATOM   1340  C   GLY 6 174      15.890  -1.736  13.557  0.00  0.00      C1   C
ATOM   1341  O   GLY 6 174      16.814  -0.977  13.446  0.00  0.00      C1   O
ATOM   1342  N   THR 6 175      15.966  -3.083  13.341  0.00  0.00      C1   N
ATOM   1343  CA  THR 6 175      17.172  -3.664  12.843  0.00  0.00      C1   C
ATOM   1344  C   THR 6 175      17.021  -4.246  11.421  0.00  0.00      C1   C
ATOM   1345  O   THR 6 175      15.957  -4.227  10.848  0.00  0.00      C1   O
ATOM   1346  CB  THR 6 175      17.660  -4.797  13.842  0.00  0.00      C1   C
ATOM   1347  OG1 THR 6 175      16.824  -5.956  13.961  0.00  0.00      C1   O
ATOM   1348  CG2 THR 6 175      18.080  -4.292  15.249  0.00  0.00      C1   C
ATOM   1349  N   ASP 6 176      18.187  -4.547  10.770  0.00  0.00      C1   N
ATOM   1350  CA  ASP 6 176      18.206  -5.433   9.603  0.00  0.00      C1   C
ATOM   1351  C   ASP 6 176      17.972  -6.856  10.252  0.00  0.00      C1   C
ATOM   1352  O   ASP 6 176      18.023  -7.121  11.448  0.00  0.00      C1   O
ATOM   1353  CB  ASP 6 176      19.463  -5.314   8.757  0.00  0.00      C1   C
ATOM   1354  CG  ASP 6 176      20.778  -5.180   9.528  0.00  0.00      C1   C
ATOM   1355  OD1 ASP 6 176      21.802  -4.871   8.897  0.00  0.00      C1   O
ATOM   1356  OD2 ASP 6 176      20.846  -5.395  10.763  0.00  0.00      C1   O
ATOM   1357  N   LEU 6 177      17.608  -7.811   9.359  0.00  0.00      C1   N
ATOM   1358  CA  LEU 6 177      17.576  -9.248   9.713  0.00  0.00      C1   C
ATOM   1359  C   LEU 6 177      18.931  -9.753  10.192  0.00  0.00      C1   C
ATOM   1360  O   LEU 6 177      18.971 -10.715  10.942  0.00  0.00      C1   O
ATOM   1361  CB  LEU 6 177      17.157 -10.095   8.508  0.00  0.00      C1   C
ATOM   1362  CG  LEU 6 177      15.710 -10.458   8.536  0.00  0.00      C1   C
ATOM   1363  CD1 LEU 6 177      15.176 -11.247   9.858  0.00  0.00      C1   C
ATOM   1364  CD2 LEU 6 177      14.746  -9.257   8.521  0.00  0.00      C1   C
ATOM   1365  N   GLU 6 178      20.140  -9.142   9.854  0.00  0.00      C1   N
ATOM   1366  CA  GLU 6 178      21.397  -9.322  10.628  0.00  0.00      C1   C
ATOM   1367  C   GLU 6 178      21.338  -8.852  12.067  0.00  0.00      C1   C
ATOM   1368  O   GLU 6 178      22.032  -9.411  12.879  0.00  0.00      C1   O
ATOM   1369  CB  GLU 6 178      22.551  -8.670   9.898  0.00  0.00      C1   C
ATOM   1370  CG  GLU 6 178      23.912  -8.934  10.436  0.00  0.00      C1   C
ATOM   1371  CD  GLU 6 178      25.128  -8.443   9.597  0.00  0.00      C1   C
ATOM   1372  OE1 GLU 6 178      26.258  -8.555  10.128  0.00  0.00      C1   O
ATOM   1373  OE2 GLU 6 178      25.014  -7.983   8.411  0.00  0.00      C1   O
ATOM   1374  N   GLY 6 179      20.502  -7.890  12.518  0.00  0.00      C1   N
ATOM   1375  CA  GLY 6 179      20.319  -7.608  13.907  0.00  0.00      C1   C
ATOM   1376  C   GLY 6 179      20.925  -6.239  14.402  0.00  0.00      C1   C
ATOM   1377  O   GLY 6 179      21.209  -5.979  15.597  0.00  0.00      C1   O
ATOM   1378  N   ASN 6 180      21.228  -5.336  13.512  0.00  0.00      C1   N
ATOM   1379  CA  ASN 6 180      21.804  -4.068  13.824  0.00  0.00      C1   C
ATOM   1380  C   ASN 6 180      20.847  -2.950  13.566  0.00  0.00      C1   C
ATOM   1381  O   ASN 6 180      20.284  -2.825  12.452  0.00  0.00      C1   O
ATOM   1382  CB  ASN 6 180      23.070  -3.881  12.994  0.00  0.00      C1   C
ATOM   1383  CG  ASN 6 180      24.130  -4.972  13.274  0.00  0.00      C1   C
ATOM   1384  ND2 ASN 6 180      24.575  -5.721  12.325  0.00  0.00      C1   N
ATOM   1385  OD1 ASN 6 180      24.568  -5.125  14.375  0.00  0.00      C1   O
ATOM   1386  N   PHE 6 181      20.815  -1.982  14.510  0.00  0.00      C1   N
ATOM   1387  CA  PHE 6 181      19.981  -0.762  14.305  0.00  0.00      C1   C
ATOM   1388  C   PHE 6 181      20.351  -0.026  13.054  0.00  0.00      C1   C
ATOM   1389  O   PHE 6 181      21.456   0.380  12.860  0.00  0.00      C1   O
ATOM   1390  CB  PHE 6 181      19.862   0.106  15.576  0.00  0.00      C1   C
ATOM   1391  CG  PHE 6 181      18.803  -0.366  16.502  0.00  0.00      C1   C
ATOM   1392  CD1 PHE 6 181      19.130  -1.365  17.487  0.00  0.00      C1   C
ATOM   1393  CD2 PHE 6 181      17.475   0.053  16.332  0.00  0.00      C1   C
ATOM   1394  CE1 PHE 6 181      18.129  -1.974  18.246  0.00  0.00      C1   C
ATOM   1395  CE2 PHE 6 181      16.503  -0.509  17.199  0.00  0.00      C1   C
ATOM   1396  CZ  PHE 6 181      16.841  -1.488  18.094  0.00  0.00      C1   C
ATOM   1397  N   TYR 6 182      19.302   0.199  12.256  0.00  0.00      C1   N
ATOM   1398  CA  TYR 6 182      19.192   1.433  11.554  0.00  0.00      C1   C
ATOM   1399  C   TYR 6 182      19.327   2.563  12.616  0.00  0.00      C1   C
ATOM   1400  O   TYR 6 182      18.442   2.835  13.394  0.00  0.00      C1   O
ATOM   1401  CB  TYR 6 182      17.842   1.361  10.750  0.00  0.00      C1   C
ATOM   1402  CG  TYR 6 182      17.981   0.311   9.638  0.00  0.00      C1   C
ATOM   1403  CD1 TYR 6 182      18.923   0.398   8.594  0.00  0.00      C1   C
ATOM   1404  CD2 TYR 6 182      17.240  -0.852   9.671  0.00  0.00      C1   C
ATOM   1405  CE1 TYR 6 182      19.051  -0.597   7.661  0.00  0.00      C1   C
ATOM   1406  CE2 TYR 6 182      17.333  -1.828   8.704  0.00  0.00      C1   C
ATOM   1407  CZ  TYR 6 182      18.241  -1.675   7.664  0.00  0.00      C1   C
ATOM   1408  OH  TYR 6 182      18.249  -2.627   6.712  0.00  0.00      C1   O
ATOM   1409  N   GLY 6 183      20.402   3.284  12.666  0.00  0.00      C1   N
ATOM   1410  CA  GLY 6 183      20.578   4.469  13.433  0.00  0.00      C1   C
ATOM   1411  C   GLY 6 183      21.272   4.365  14.790  0.00  0.00      C1   C
ATOM   1412  O   GLY 6 183      21.766   3.225  15.115  0.00  0.00      C1   O
ATOM   1413  N   PRO 6 184      21.343   5.463  15.533  0.00  0.00      C1   N
ATOM   1414  CA  PRO 6 184      22.103   5.655  16.828  0.00  0.00      C1   C
ATOM   1415  C   PRO 6 184      21.168   5.495  18.040  0.00  0.00      C1   C
ATOM   1416  O   PRO 6 184      21.056   6.347  18.892  0.00  0.00      C1   O
ATOM   1417  CB  PRO 6 184      22.735   7.005  16.652  0.00  0.00      C1   C
ATOM   1418  CG  PRO 6 184      21.677   7.825  15.915  0.00  0.00      C1   C
ATOM   1419  CD  PRO 6 184      21.129   6.797  14.876  0.00  0.00      C1   C
ATOM   1420  N   PHE 6 185      20.408   4.403  18.028  0.00  0.00      C1   N
ATOM   1421  CA  PHE 6 185      19.365   4.040  18.993  0.00  0.00      C1   C
ATOM   1422  C   PHE 6 185      19.706   2.617  19.636  0.00  0.00      C1   C
ATOM   1423  O   PHE 6 185      20.265   1.755  19.039  0.00  0.00      C1   O
ATOM   1424  CB  PHE 6 185      18.028   3.937  18.219  0.00  0.00      C1   C
ATOM   1425  CG  PHE 6 185      17.696   5.195  17.328  0.00  0.00      C1   C
ATOM   1426  CD1 PHE 6 185      17.242   4.969  15.976  0.00  0.00      C1   C
ATOM   1427  CD2 PHE 6 185      17.962   6.494  17.850  0.00  0.00      C1   C
ATOM   1428  CE1 PHE 6 185      17.077   6.118  15.153  0.00  0.00      C1   C
ATOM   1429  CE2 PHE 6 185      17.800   7.594  17.030  0.00  0.00      C1   C
ATOM   1430  CZ  PHE 6 185      17.379   7.387  15.737  0.00  0.00      C1   C
ATOM   1431  N   VAL 6 186      19.341   2.452  20.916  0.00  0.00      C1   N
ATOM   1432  CA  VAL 6 186      19.371   1.132  21.662  0.00  0.00      C1   C
ATOM   1433  C   VAL 6 186      18.017   0.721  22.242  0.00  0.00      C1   C
ATOM   1434  O   VAL 6 186      17.217   1.595  22.586  0.00  0.00      C1   O
ATOM   1435  CB  VAL 6 186      20.446   1.110  22.806  0.00  0.00      C1   C
ATOM   1436  CG1 VAL 6 186      21.817   0.833  22.322  0.00  0.00      C1   C
ATOM   1437  CG2 VAL 6 186      20.496   2.413  23.649  0.00  0.00      C1   C
ATOM   1438  N   ASP 6 187      17.790  -0.571  22.379  0.00  0.00      C1   N
ATOM   1439  CA  ASP 6 187      16.731  -1.312  23.096  0.00  0.00      C1   C
ATOM   1440  C   ASP 6 187      16.874  -1.306  24.606  0.00  0.00      C1   C
ATOM   1441  O   ASP 6 187      16.837  -2.254  25.366  0.00  0.00      C1   O
ATOM   1442  CB  ASP 6 187      16.652  -2.745  22.415  0.00  0.00      C1   C
ATOM   1443  CG  ASP 6 187      17.876  -3.636  22.451  0.00  0.00      C1   C
ATOM   1444  OD1 ASP 6 187      18.998  -3.241  22.833  0.00  0.00      C1   O
ATOM   1445  OD2 ASP 6 187      17.675  -4.840  22.183  0.00  0.00      C1   O
ATOM   1446  N   ARG 6 188      16.870  -0.126  25.197  0.00  0.00      C1   N
ATOM   1447  CA  ARG 6 188      16.886   0.272  26.618  0.00  0.00      C1   C
ATOM   1448  C   ARG 6 188      16.611   1.755  26.937  0.00  0.00      C1   C
ATOM   1449  O   ARG 6 188      16.582   2.589  26.035  0.00  0.00      C1   O
ATOM   1450  CB  ARG 6 188      18.211  -0.129  27.266  0.00  0.00      C1   C
ATOM   1451  CG  ARG 6 188      19.469   0.639  26.808  0.00  0.00      C1   C
ATOM   1452  CD  ARG 6 188      20.626   0.159  27.659  0.00  0.00      C1   C
ATOM   1453  NE  ARG 6 188      21.825   1.008  27.605  0.00  0.00      C1   N
ATOM   1454  CZ  ARG 6 188      22.890   0.861  26.836  0.00  0.00      C1   C
ATOM   1455  NH1 ARG 6 188      22.956  -0.030  25.930  0.00  0.00      C1   N
ATOM   1456  NH2 ARG 6 188      23.938   1.647  26.967  0.00  0.00      C1   N
ATOM   1457  N   GLN 6 189      16.239   1.956  28.197  0.00  0.00      C1   N
ATOM   1458  CA  GLN 6 189      15.559   3.248  28.603  0.00  0.00      C1   C
ATOM   1459  C   GLN 6 189      16.577   4.434  28.788  0.00  0.00      C1   C
ATOM   1460  O   GLN 6 189      16.711   5.105  29.790  0.00  0.00      C1   O
ATOM   1461  CB  GLN 6 189      14.547   2.975  29.674  0.00  0.00      C1   C
ATOM   1462  CG  GLN 6 189      15.048   2.667  31.118  0.00  0.00      C1   C
ATOM   1463  CD  GLN 6 189      14.029   2.748  32.202  0.00  0.00      C1   C
ATOM   1464  NE2 GLN 6 189      13.593   1.675  32.821  0.00  0.00      C1   N
ATOM   1465  OE1 GLN 6 189      13.581   3.850  32.476  0.00  0.00      C1   O
ATOM   1466  N   THR 6 190      17.375   4.698  27.727  0.00  0.00      C1   N
ATOM   1467  CA  THR 6 190      18.316   5.804  27.641  0.00  0.00      C1   C
ATOM   1468  C   THR 6 190      17.671   7.074  27.121  0.00  0.00      C1   C
ATOM   1469  O   THR 6 190      16.683   7.016  26.440  0.00  0.00      C1   O
ATOM   1470  CB  THR 6 190      19.677   5.358  26.945  0.00  0.00      C1   C
ATOM   1471  OG1 THR 6 190      20.644   6.271  27.278  0.00  0.00      C1   O
ATOM   1472  CG2 THR 6 190      19.512   5.229  25.421  0.00  0.00      C1   C
ATOM   1473  N   ALA 6 191      18.243   8.253  27.243  0.00  0.00      C1   N
ATOM   1474  CA  ALA 6 191      17.898   9.428  26.475  0.00  0.00      C1   C
ATOM   1475  C   ALA 6 191      18.234   9.305  24.990  0.00  0.00      C1   C
ATOM   1476  O   ALA 6 191      19.438   9.240  24.604  0.00  0.00      C1   O
ATOM   1477  CB  ALA 6 191      18.513  10.751  27.049  0.00  0.00      C1   C
ATOM   1478  N   GLN 6 192      17.182   9.152  24.136  0.00  0.00      C1   N
ATOM   1479  CA  GLN 6 192      17.368   9.227  22.698  0.00  0.00      C1   C
ATOM   1480  C   GLN 6 192      16.178   9.819  21.896  0.00  0.00      C1   C
ATOM   1481  O   GLN 6 192      15.051   9.816  22.368  0.00  0.00      C1   O
ATOM   1482  CB  GLN 6 192      17.702   7.865  22.134  0.00  0.00      C1   C
ATOM   1483  CG  GLN 6 192      16.728   6.745  22.548  0.00  0.00      C1   C
ATOM   1484  CD  GLN 6 192      17.231   5.361  22.176  0.00  0.00      C1   C
ATOM   1485  OE1 GLN 6 192      18.189   5.175  21.439  0.00  0.00      C1   O
ATOM   1486  NE2 GLN 6 192      16.517   4.319  22.595  0.00  0.00      C1   N
ATOM   1487  N   ALA 6 193      16.471  10.165  20.664  0.00  0.00      C1   N
ATOM   1488  CA  ALA 6 193      15.650  10.984  19.713  0.00  0.00      C1   C
ATOM   1489  C   ALA 6 193      16.269  11.141  18.314  0.00  0.00      C1   C
ATOM   1490  O   ALA 6 193      17.435  11.143  18.238  0.00  0.00      C1   O
ATOM   1491  CB  ALA 6 193      15.628  12.389  20.381  0.00  0.00      C1   C
ATOM   1492  N   ALA 6 194      15.395  11.245  17.345  0.00  0.00      C1   N
ATOM   1493  CA  ALA 6 194      15.777  11.388  15.910  0.00  0.00      C1   C
ATOM   1494  C   ALA 6 194      16.381  12.777  15.547  0.00  0.00      C1   C
ATOM   1495  O   ALA 6 194      15.812  13.759  16.077  0.00  0.00      C1   O
ATOM   1496  CB  ALA 6 194      14.705  10.959  14.937  0.00  0.00      C1   C
ATOM   1497  N   GLY 6 195      17.462  12.783  14.699  0.00  0.00      C1   N
ATOM   1498  CA  GLY 6 195      18.016  14.074  14.195  0.00  0.00      C1   C
ATOM   1499  C   GLY 6 195      17.245  14.592  12.999  0.00  0.00      C1   C
ATOM   1500  O   GLY 6 195      16.251  14.054  12.551  0.00  0.00      C1   O
ATOM   1501  N   THR 6 196      17.735  15.733  12.566  0.00  0.00      C1   N
ATOM   1502  CA  THR 6 196      17.354  16.280  11.239  0.00  0.00      C1   C
ATOM   1503  C   THR 6 196      18.067  15.673  10.024  0.00  0.00      C1   C
ATOM   1504  O   THR 6 196      19.101  14.961  10.134  0.00  0.00      C1   O
ATOM   1505  CB  THR 6 196      17.097  17.798  11.119  0.00  0.00      C1   C
ATOM   1506  OG1 THR 6 196      18.345  18.395  11.497  0.00  0.00      C1   O
ATOM   1507  CG2 THR 6 196      16.119  18.299  12.131  0.00  0.00      C1   C
ATOM   1508  N   ASP 6 197      17.583  15.926   8.777  0.00  0.00      C1   N
ATOM   1509  CA  ASP 6 197      18.265  15.446   7.563  0.00  0.00      C1   C
ATOM   1510  C   ASP 6 197      18.007  16.379   6.330  0.00  0.00      C1   C
ATOM   1511  O   ASP 6 197      17.392  17.435   6.439  0.00  0.00      C1   O
ATOM   1512  CB  ASP 6 197      17.805  13.965   7.301  0.00  0.00      C1   C
ATOM   1513  CG  ASP 6 197      16.310  13.609   7.401  0.00  0.00      C1   C
ATOM   1514  OD1 ASP 6 197      15.966  12.395   7.650  0.00  0.00      C1   O
ATOM   1515  OD2 ASP 6 197      15.458  14.472   7.170  0.00  0.00      C1   O
ATOM   1516  N   THR 6 198      18.535  15.980   5.164  0.00  0.00      C1   N
ATOM   1517  CA  THR 6 198      18.164  16.431   3.819  0.00  0.00      C1   C
ATOM   1518  C   THR 6 198      17.226  15.422   3.100  0.00  0.00      C1   C
ATOM   1519  O   THR 6 198      17.445  14.198   3.279  0.00  0.00      C1   O
ATOM   1520  CB  THR 6 198      19.363  16.775   2.877  0.00  0.00      C1   C
ATOM   1521  OG1 THR 6 198      20.469  15.840   2.926  0.00  0.00      C1   O
ATOM   1522  CG2 THR 6 198      19.858  18.190   3.372  0.00  0.00      C1   C
ATOM   1523  N   THR 6 199      16.321  15.928   2.255  0.00  0.00      C1   N
ATOM   1524  CA  THR 6 199      15.455  15.159   1.419  0.00  0.00      C1   C
ATOM   1525  C   THR 6 199      16.167  14.529   0.237  0.00  0.00      C1   C
ATOM   1526  O   THR 6 199      17.275  14.961  -0.120  0.00  0.00      C1   O
ATOM   1527  CB  THR 6 199      14.278  16.018   0.919  0.00  0.00      C1   C
ATOM   1528  OG1 THR 6 199      14.390  17.448   1.159  0.00  0.00      C1   O
ATOM   1529  CG2 THR 6 199      13.134  15.575   1.864  0.00  0.00      C1   C
ATOM   1530  N   ILE 6 200      15.578  13.553  -0.410  0.00  0.00      C1   N
ATOM   1531  CA  ILE 6 200      16.312  12.606  -1.261  0.00  0.00      C1   C
ATOM   1532  C   ILE 6 200      16.001  13.036  -2.658  0.00  0.00      C1   C
ATOM   1533  O   ILE 6 200      14.958  12.850  -3.243  0.00  0.00      C1   O
ATOM   1534  CB  ILE 6 200      15.977  11.163  -0.999  0.00  0.00      C1   C
ATOM   1535  CG1 ILE 6 200      15.969  10.697   0.470  0.00  0.00      C1   C
ATOM   1536  CG2 ILE 6 200      16.860  10.152  -1.824  0.00  0.00      C1   C
ATOM   1537  CD1 ILE 6 200      17.342  10.723   1.220  0.00  0.00      C1   C
ATOM   1538  N   THR 6 201      17.105  13.662  -3.146  0.00  0.00      C1   N
ATOM   1539  CA  THR 6 201      17.174  14.431  -4.417  0.00  0.00      C1   C
ATOM   1540  C   THR 6 201      17.044  13.640  -5.742  0.00  0.00      C1   C
ATOM   1541  O   THR 6 201      16.229  14.086  -6.579  0.00  0.00      C1   O
ATOM   1542  CB  THR 6 201      18.349  15.407  -4.448  0.00  0.00      C1   C
ATOM   1543  OG1 THR 6 201      18.440  15.935  -3.185  0.00  0.00      C1   O
ATOM   1544  CG2 THR 6 201      18.280  16.496  -5.469  0.00  0.00      C1   C
ATOM   1545  N   VAL 6 202      17.622  12.434  -5.882  0.00  0.00      C1   N
ATOM   1546  CA  VAL 6 202      17.259  11.626  -7.089  0.00  0.00      C1   C
ATOM   1547  C   VAL 6 202      15.900  11.153  -7.097  0.00  0.00      C1   C
ATOM   1548  O   VAL 6 202      15.242  11.261  -8.089  0.00  0.00      C1   O
ATOM   1549  CB  VAL 6 202      18.230  10.412  -7.354  0.00  0.00      C1   C
ATOM   1550  CG1 VAL 6 202      19.591  11.013  -7.757  0.00  0.00      C1   C
ATOM   1551  CG2 VAL 6 202      18.443   9.390  -6.166  0.00  0.00      C1   C
ATOM   1552  N   ASN 6 203      15.296  10.675  -5.979  0.00  0.00      C1   N
ATOM   1553  CA  ASN 6 203      13.863  10.407  -5.815  0.00  0.00      C1   C
ATOM   1554  C   ASN 6 203      13.002  11.666  -6.202  0.00  0.00      C1   C
ATOM   1555  O   ASN 6 203      11.916  11.481  -6.772  0.00  0.00      C1   O
ATOM   1556  CB  ASN 6 203      13.554  10.056  -4.335  0.00  0.00      C1   C
ATOM   1557  CG  ASN 6 203      14.241   8.818  -3.732  0.00  0.00      C1   C
ATOM   1558  OD1 ASN 6 203      15.177   8.289  -4.340  0.00  0.00      C1   O
ATOM   1559  ND2 ASN 6 203      13.870   8.404  -2.579  0.00  0.00      C1   N
ATOM   1560  N   VAL 6 204      13.367  13.006  -6.057  0.00  0.00      C1   N
ATOM   1561  CA  VAL 6 204      12.464  14.093  -6.525  0.00  0.00      C1   C
ATOM   1562  C   VAL 6 204      12.582  14.340  -8.014  0.00  0.00      C1   C
ATOM   1563  O   VAL 6 204      11.543  14.503  -8.662  0.00  0.00      C1   O
ATOM   1564  CB  VAL 6 204      12.591  15.434  -5.711  0.00  0.00      C1   C
ATOM   1565  CG1 VAL 6 204      11.347  15.492  -4.869  0.00  0.00      C1   C
ATOM   1566  CG2 VAL 6 204      13.857  15.806  -4.944  0.00  0.00      C1   C
ATOM   1567  N   LEU 6 205      13.759  14.204  -8.657  0.00  0.00      C1   N
ATOM   1568  CA  LEU 6 205      14.039  14.003 -10.090  0.00  0.00      C1   C
ATOM   1569  C   LEU 6 205      13.207  12.861 -10.740  0.00  0.00      C1   C
ATOM   1570  O   LEU 6 205      12.513  13.243 -11.653  0.00  0.00      C1   O
ATOM   1571  CB  LEU 6 205      15.562  13.971 -10.294  0.00  0.00      C1   C
ATOM   1572  CG  LEU 6 205      16.288  15.344 -10.410  0.00  0.00      C1   C
ATOM   1573  CD1 LEU 6 205      17.817  15.055 -10.625  0.00  0.00      C1   C
ATOM   1574  CD2 LEU 6 205      15.857  16.245 -11.555  0.00  0.00      C1   C
ATOM   1575  N   ALA 6 206      13.233  11.630 -10.251  0.00  0.00      C1   N
ATOM   1576  CA  ALA 6 206      12.435  10.479 -10.663  0.00  0.00      C1   C
ATOM   1577  C   ALA 6 206      10.955  10.728 -10.448  0.00  0.00      C1   C
ATOM   1578  O   ALA 6 206      10.258  10.305 -11.319  0.00  0.00      C1   O
ATOM   1579  CB  ALA 6 206      12.982   9.222 -10.048  0.00  0.00      C1   C
ATOM   1580  N   TRP 6 207      10.464  11.328  -9.346  0.00  0.00      C1   N
ATOM   1581  CA  TRP 6 207       9.089  11.828  -9.234  0.00  0.00      C1   C
ATOM   1582  C   TRP 6 207       8.667  12.735 -10.364  0.00  0.00      C1   C
ATOM   1583  O   TRP 6 207       7.596  12.522 -10.964  0.00  0.00      C1   O
ATOM   1584  CB  TRP 6 207       8.908  12.205  -7.758  0.00  0.00      C1   C
ATOM   1585  CG  TRP 6 207       7.579  12.887  -7.423  0.00  0.00      C1   C
ATOM   1586  CD1 TRP 6 207       6.387  12.423  -6.948  0.00  0.00      C1   C
ATOM   1587  CD2 TRP 6 207       7.407  14.327  -7.302  0.00  0.00      C1   C
ATOM   1588  NE1 TRP 6 207       5.501  13.441  -6.686  0.00  0.00      C1   N
ATOM   1589  CE2 TRP 6 207       6.145  14.703  -6.904  0.00  0.00      C1   C
ATOM   1590  CE3 TRP 6 207       8.327  15.365  -7.465  0.00  0.00      C1   C
ATOM   1591  CZ2 TRP 6 207       5.706  16.017  -6.753  0.00  0.00      C1   C
ATOM   1592  CZ3 TRP 6 207       7.922  16.715  -7.261  0.00  0.00      C1   C
ATOM   1593  CH2 TRP 6 207       6.602  17.062  -7.000  0.00  0.00      C1   C
ATOM   1594  N   LEU 6 208       9.428  13.752 -10.773  0.00  0.00      C1   N
ATOM   1595  CA  LEU 6 208       9.233  14.582 -11.948  0.00  0.00      C1   C
ATOM   1596  C   LEU 6 208       9.228  13.756 -13.262  0.00  0.00      C1   C
ATOM   1597  O   LEU 6 208       8.297  13.885 -14.102  0.00  0.00      C1   O
ATOM   1598  CB  LEU 6 208      10.236  15.775 -11.957  0.00  0.00      C1   C
ATOM   1599  CG  LEU 6 208       9.843  16.845 -10.888  0.00  0.00      C1   C
ATOM   1600  CD1 LEU 6 208      10.765  17.981 -11.354  0.00  0.00      C1   C
ATOM   1601  CD2 LEU 6 208       8.357  17.145 -10.909  0.00  0.00      C1   C
ATOM   1602  N   TYR 6 209      10.168  12.781 -13.446  0.00  0.00      C1   N
ATOM   1603  CA  TYR 6 209      10.055  11.835 -14.545  0.00  0.00      C1   C
ATOM   1604  C   TYR 6 209       8.791  11.025 -14.623  0.00  0.00      C1   C
ATOM   1605  O   TYR 6 209       8.215  11.039 -15.669  0.00  0.00      C1   O
ATOM   1606  CB  TYR 6 209      11.349  11.055 -14.739  0.00  0.00      C1   C
ATOM   1607  CG  TYR 6 209      12.492  11.830 -15.297  0.00  0.00      C1   C
ATOM   1608  CD1 TYR 6 209      12.421  12.490 -16.503  0.00  0.00      C1   C
ATOM   1609  CD2 TYR 6 209      13.730  11.776 -14.622  0.00  0.00      C1   C
ATOM   1610  CE1 TYR 6 209      13.541  13.048 -17.098  0.00  0.00      C1   C
ATOM   1611  CE2 TYR 6 209      14.917  12.381 -15.241  0.00  0.00      C1   C
ATOM   1612  CZ  TYR 6 209      14.857  13.085 -16.491  0.00  0.00      C1   C
ATOM   1613  OH  TYR 6 209      15.865  13.585 -17.184  0.00  0.00      C1   O
ATOM   1614  N   ALA 6 210       8.308  10.328 -13.563  0.00  0.00      C1   N
ATOM   1615  CA  ALA 6 210       6.979   9.717 -13.268  0.00  0.00      C1   C
ATOM   1616  C   ALA 6 210       5.848  10.686 -13.518  0.00  0.00      C1   C
ATOM   1617  O   ALA 6 210       4.773  10.309 -14.007  0.00  0.00      C1   O
ATOM   1618  CB  ALA 6 210       6.950   9.036 -11.900  0.00  0.00      C1   C
ATOM   1619  N   ALA 6 211       6.031  11.990 -13.151  0.00  0.00      C1   N
ATOM   1620  CA  ALA 6 211       5.020  13.027 -13.325  0.00  0.00      C1   C
ATOM   1621  C   ALA 6 211       4.622  13.118 -14.819  0.00  0.00      C1   C
ATOM   1622  O   ALA 6 211       3.475  12.879 -15.128  0.00  0.00      C1   O
ATOM   1623  CB  ALA 6 211       5.510  14.308 -12.715  0.00  0.00      C1   C
ATOM   1624  N   VAL 6 212       5.618  13.506 -15.691  0.00  0.00      C1   N
ATOM   1625  CA  VAL 6 212       5.428  13.529 -17.146  0.00  0.00      C1   C
ATOM   1626  C   VAL 6 212       5.064  12.113 -17.690  0.00  0.00      C1   C
ATOM   1627  O   VAL 6 212       4.206  11.975 -18.594  0.00  0.00      C1   O
ATOM   1628  CB  VAL 6 212       6.508  14.205 -17.939  0.00  0.00      C1   C
ATOM   1629  CG1 VAL 6 212       7.930  13.509 -17.932  0.00  0.00      C1   C
ATOM   1630  CG2 VAL 6 212       6.065  14.547 -19.390  0.00  0.00      C1   C
ATOM   1631  N   ILE 6 213       5.561  11.037 -17.015  0.00  0.00      C1   N
ATOM   1632  CA  ILE 6 213       5.091   9.667 -17.389  0.00  0.00      C1   C
ATOM   1633  C   ILE 6 213       3.582   9.434 -17.249  0.00  0.00      C1   C
ATOM   1634  O   ILE 6 213       2.981   9.061 -18.252  0.00  0.00      C1   O
ATOM   1635  CB  ILE 6 213       5.960   8.543 -16.730  0.00  0.00      C1   C
ATOM   1636  CG1 ILE 6 213       7.174   8.324 -17.724  0.00  0.00      C1   C
ATOM   1637  CG2 ILE 6 213       5.227   7.230 -16.325  0.00  0.00      C1   C
ATOM   1638  CD1 ILE 6 213       8.455   7.731 -17.028  0.00  0.00      C1   C
ATOM   1639  N   ASN 6 214       2.966   9.870 -16.187  0.00  0.00      C1   N
ATOM   1640  CA  ASN 6 214       1.529  10.038 -16.039  0.00  0.00      C1   C
ATOM   1641  C   ASN 6 214       0.823  11.204 -16.831  0.00  0.00      C1   C
ATOM   1642  O   ASN 6 214      -0.356  11.322 -16.683  0.00  0.00      C1   O
ATOM   1643  CB  ASN 6 214       1.270  10.245 -14.529  0.00  0.00      C1   C
ATOM   1644  CG  ASN 6 214       1.470   8.934 -13.841  0.00  0.00      C1   C
ATOM   1645  OD1 ASN 6 214       0.612   8.013 -13.885  0.00  0.00      C1   O
ATOM   1646  ND2 ASN 6 214       2.582   8.650 -13.237  0.00  0.00      C1   N
ATOM   1647  N   GLY 6 215       1.482  12.062 -17.611  0.00  0.00      C1   N
ATOM   1648  CA  GLY 6 215       0.867  13.156 -18.395  0.00  0.00      C1   C
ATOM   1649  C   GLY 6 215       1.073  14.575 -17.845  0.00  0.00      C1   C
ATOM   1650  O   GLY 6 215       0.675  15.585 -18.470  0.00  0.00      C1   O
ATOM   1651  N   ASP 6 216       1.688  14.768 -16.670  0.00  0.00      C1   N
ATOM   1652  CA  ASP 6 216       1.880  16.110 -16.033  0.00  0.00      C1   C
ATOM   1653  C   ASP 6 216       2.973  16.893 -16.723  0.00  0.00      C1   C
ATOM   1654  O   ASP 6 216       4.136  16.477 -16.821  0.00  0.00      C1   O
ATOM   1655  CB  ASP 6 216       1.939  15.962 -14.432  0.00  0.00      C1   C
ATOM   1656  CG  ASP 6 216       0.729  15.283 -13.694  0.00  0.00      C1   C
ATOM   1657  OD1 ASP 6 216       0.772  15.083 -12.480  0.00  0.00      C1   O
ATOM   1658  OD2 ASP 6 216      -0.293  15.020 -14.375  0.00  0.00      C1   O
ATOM   1659  N   ARG 6 217       2.532  18.035 -17.286  0.00  0.00      C1   N
ATOM   1660  CA  ARG 6 217       3.450  18.909 -18.048  0.00  0.00      C1   C
ATOM   1661  C   ARG 6 217       3.670  20.290 -17.427  0.00  0.00      C1   C
ATOM   1662  O   ARG 6 217       4.491  21.087 -17.947  0.00  0.00      C1   O
ATOM   1663  CB  ARG 6 217       2.902  19.007 -19.488  0.00  0.00      C1   C
ATOM   1664  CG  ARG 6 217       3.047  17.718 -20.326  0.00  0.00      C1   C
ATOM   1665  CD  ARG 6 217       2.571  17.933 -21.733  0.00  0.00      C1   C
ATOM   1666  NE  ARG 6 217       2.649  16.720 -22.589  0.00  0.00      C1   N
ATOM   1667  CZ  ARG 6 217       1.808  15.729 -22.694  0.00  0.00      C1   C
ATOM   1668  NH1 ARG 6 217       2.245  14.643 -23.246  0.00  0.00      C1   N
ATOM   1669  NH2 ARG 6 217       0.577  15.802 -22.291  0.00  0.00      C1   N
ATOM   1670  N   TRP 6 218       2.985  20.702 -16.334  0.00  0.00      C1   N
ATOM   1671  CA  TRP 6 218       2.943  22.119 -16.066  0.00  0.00      C1   C
ATOM   1672  C   TRP 6 218       4.205  22.910 -15.551  0.00  0.00      C1   C
ATOM   1673  O   TRP 6 218       4.435  24.095 -15.732  0.00  0.00      C1   O
ATOM   1674  CB  TRP 6 218       1.749  22.406 -15.078  0.00  0.00      C1   C
ATOM   1675  CG  TRP 6 218       1.869  22.086 -13.631  0.00  0.00      C1   C
ATOM   1676  CD1 TRP 6 218       1.460  20.924 -13.127  0.00  0.00      C1   C
ATOM   1677  CD2 TRP 6 218       2.430  22.895 -12.568  0.00  0.00      C1   C
ATOM   1678  NE1 TRP 6 218       1.666  20.982 -11.757  0.00  0.00      C1   N
ATOM   1679  CE2 TRP 6 218       2.247  22.170 -11.362  0.00  0.00      C1   C
ATOM   1680  CE3 TRP 6 218       3.043  24.147 -12.476  0.00  0.00      C1   C
ATOM   1681  CZ2 TRP 6 218       2.665  22.551 -10.118  0.00  0.00      C1   C
ATOM   1682  CZ3 TRP 6 218       3.610  24.478 -11.253  0.00  0.00      C1   C
ATOM   1683  CH2 TRP 6 218       3.391  23.793 -10.100  0.00  0.00      C1   C
ATOM   1684  N   PHE 6 219       5.063  22.114 -14.996  0.00  0.00      C1   N
ATOM   1685  CA  PHE 6 219       6.322  22.418 -14.389  0.00  0.00      C1   C
ATOM   1686  C   PHE 6 219       7.525  22.455 -15.257  0.00  0.00      C1   C
ATOM   1687  O   PHE 6 219       8.676  22.437 -14.817  0.00  0.00      C1   O
ATOM   1688  CB  PHE 6 219       6.549  21.453 -13.191  0.00  0.00      C1   C
ATOM   1689  CG  PHE 6 219       6.594  19.994 -13.608  0.00  0.00      C1   C
ATOM   1690  CD1 PHE 6 219       7.700  19.342 -14.116  0.00  0.00      C1   C
ATOM   1691  CD2 PHE 6 219       5.349  19.341 -13.473  0.00  0.00      C1   C
ATOM   1692  CE1 PHE 6 219       7.586  18.035 -14.498  0.00  0.00      C1   C
ATOM   1693  CE2 PHE 6 219       5.164  18.022 -14.023  0.00  0.00      C1   C
ATOM   1694  CZ  PHE 6 219       6.334  17.364 -14.547  0.00  0.00      C1   C
ATOM   1695  N   LEU 6 220       7.405  22.220 -16.563  0.00  0.00      C1   N
ATOM   1696  CA  LEU 6 220       8.475  21.855 -17.469  0.00  0.00      C1   C
ATOM   1697  C   LEU 6 220       9.118  23.212 -17.812  0.00  0.00      C1   C
ATOM   1698  O   LEU 6 220       8.643  24.007 -18.617  0.00  0.00      C1   O
ATOM   1699  CB  LEU 6 220       7.929  21.084 -18.686  0.00  0.00      C1   C
ATOM   1700  CG  LEU 6 220       7.441  19.647 -18.435  0.00  0.00      C1   C
ATOM   1701  CD1 LEU 6 220       6.828  19.071 -19.704  0.00  0.00      C1   C
ATOM   1702  CD2 LEU 6 220       8.591  18.687 -18.113  0.00  0.00      C1   C
ATOM   1703  N   ASN 6 221      10.272  23.490 -17.255  0.00  0.00      C1   N
ATOM   1704  CA  ASN 6 221      11.025  24.720 -17.522  0.00  0.00      C1   C
ATOM   1705  C   ASN 6 221      11.724  24.620 -18.870  0.00  0.00      C1   C
ATOM   1706  O   ASN 6 221      12.614  23.771 -19.025  0.00  0.00      C1   O
ATOM   1707  CB  ASN 6 221      12.082  25.006 -16.393  0.00  0.00      C1   C
ATOM   1708  CG  ASN 6 221      12.433  26.494 -16.216  0.00  0.00      C1   C
ATOM   1709  OD1 ASN 6 221      11.673  27.172 -15.540  0.00  0.00      C1   O
ATOM   1710  ND2 ASN 6 221      13.605  26.901 -16.760  0.00  0.00      C1   N
ATOM   1711  N   ARG 6 222      11.273  25.390 -19.856  0.00  0.00      C1   N
ATOM   1712  CA  ARG 6 222      11.835  25.441 -21.189  0.00  0.00      C1   C
ATOM   1713  C   ARG 6 222      13.233  26.095 -21.228  0.00  0.00      C1   C
ATOM   1714  O   ARG 6 222      14.068  25.505 -21.985  0.00  0.00      C1   O
ATOM   1715  CB  ARG 6 222      10.824  26.082 -22.136  0.00  0.00      C1   C
ATOM   1716  CG  ARG 6 222      11.022  25.828 -23.669  0.00  0.00      C1   C
ATOM   1717  CD  ARG 6 222      10.229  26.886 -24.401  0.00  0.00      C1   C
ATOM   1718  NE  ARG 6 222       8.739  26.832 -24.281  0.00  0.00      C1   N
ATOM   1719  CZ  ARG 6 222       7.834  26.997 -25.207  0.00  0.00      C1   C
ATOM   1720  NH1 ARG 6 222       8.241  27.329 -26.437  0.00  0.00      C1   N
ATOM   1721  NH2 ARG 6 222       6.545  26.813 -24.966  0.00  0.00      C1   N
ATOM   1722  N   PHE 6 223      13.478  27.274 -20.589  0.00  0.00      C1   N
ATOM   1723  CA  PHE 6 223      14.855  27.702 -20.285  0.00  0.00      C1   C
ATOM   1724  C   PHE 6 223      15.688  26.651 -19.570  0.00  0.00      C1   C
ATOM   1725  O   PHE 6 223      15.239  25.807 -18.778  0.00  0.00      C1   O
ATOM   1726  CB  PHE 6 223      14.886  29.094 -19.582  0.00  0.00      C1   C
ATOM   1727  CG  PHE 6 223      14.153  30.203 -20.362  0.00  0.00      C1   C
ATOM   1728  CD1 PHE 6 223      14.110  30.245 -21.791  0.00  0.00      C1   C
ATOM   1729  CD2 PHE 6 223      13.541  31.289 -19.664  0.00  0.00      C1   C
ATOM   1730  CE1 PHE 6 223      13.394  31.213 -22.503  0.00  0.00      C1   C
ATOM   1731  CE2 PHE 6 223      12.921  32.366 -20.388  0.00  0.00      C1   C
ATOM   1732  CZ  PHE 6 223      12.792  32.278 -21.787  0.00  0.00      C1   C
ATOM   1733  N   THR 6 224      17.028  26.717 -19.831  0.00  0.00      C1   N
ATOM   1734  CA  THR 6 224      18.031  25.700 -19.297  0.00  0.00      C1   C
ATOM   1735  C   THR 6 224      18.740  26.085 -17.938  0.00  0.00      C1   C
ATOM   1736  O   THR 6 224      18.957  27.300 -17.777  0.00  0.00      C1   O
ATOM   1737  CB  THR 6 224      18.882  25.314 -20.425  0.00  0.00      C1   C
ATOM   1738  OG1 THR 6 224      19.760  26.237 -21.047  0.00  0.00      C1   O
ATOM   1739  CG2 THR 6 224      18.060  24.615 -21.528  0.00  0.00      C1   C
ATOM   1740  N   THR 6 225      19.185  25.092 -17.111  0.00  0.00      C1   N
ATOM   1741  CA  THR 6 225      20.092  25.325 -15.993  0.00  0.00      C1   C
ATOM   1742  C   THR 6 225      21.427  24.618 -16.035  0.00  0.00      C1   C
ATOM   1743  O   THR 6 225      21.579  23.604 -16.715  0.00  0.00      C1   O
ATOM   1744  CB  THR 6 225      19.335  25.230 -14.667  0.00  0.00      C1   C
ATOM   1745  OG1 THR 6 225      20.028  25.995 -13.770  0.00  0.00      C1   O
ATOM   1746  CG2 THR 6 225      19.434  23.951 -13.891  0.00  0.00      C1   C
ATOM   1747  N   THR 6 226      22.349  25.075 -15.204  0.00  0.00      C1   N
ATOM   1748  CA  THR 6 226      23.738  24.567 -15.013  0.00  0.00      C1   C
ATOM   1749  C   THR 6 226      23.840  23.988 -13.629  0.00  0.00      C1   C
ATOM   1750  O   THR 6 226      23.399  24.537 -12.659  0.00  0.00      C1   O
ATOM   1751  CB  THR 6 226      24.930  25.444 -15.318  0.00  0.00      C1   C
ATOM   1752  OG1 THR 6 226      24.973  26.675 -14.599  0.00  0.00      C1   O
ATOM   1753  CG2 THR 6 226      24.929  25.879 -16.700  0.00  0.00      C1   C
ATOM   1754  N   LEU 6 227      24.338  22.752 -13.468  0.00  0.00      C1   N
ATOM   1755  CA  LEU 6 227      24.388  22.030 -12.135  0.00  0.00      C1   C
ATOM   1756  C   LEU 6 227      24.870  22.841 -10.829  0.00  0.00      C1   C
ATOM   1757  O   LEU 6 227      24.214  22.697  -9.774  0.00  0.00      C1   O
ATOM   1758  CB  LEU 6 227      25.115  20.674 -12.349  0.00  0.00      C1   C
ATOM   1759  CG  LEU 6 227      24.713  19.691 -11.256  0.00  0.00      C1   C
ATOM   1760  CD1 LEU 6 227      23.226  19.376 -11.317  0.00  0.00      C1   C
ATOM   1761  CD2 LEU 6 227      25.503  18.370 -11.399  0.00  0.00      C1   C
ATOM   1762  N   ASN 6 228      25.887  23.758 -10.854  0.00  0.00      C1   N
ATOM   1763  CA  ASN 6 228      26.227  24.770  -9.833  0.00  0.00      C1   C
ATOM   1764  C   ASN 6 228      25.036  25.581  -9.244  0.00  0.00      C1   C
ATOM   1765  O   ASN 6 228      24.986  25.580  -8.018  0.00  0.00      C1   O
ATOM   1766  CB  ASN 6 228      27.407  25.641 -10.397  0.00  0.00      C1   C
ATOM   1767  CG  ASN 6 228      27.052  26.448 -11.617  0.00  0.00      C1   C
ATOM   1768  ND2 ASN 6 228      27.750  27.591 -11.804  0.00  0.00      C1   N
ATOM   1769  OD1 ASN 6 228      26.126  26.235 -12.381  0.00  0.00      C1   O
ATOM   1770  N   ASP 6 229      24.224  26.260 -10.085  0.00  0.00      C1   N
ATOM   1771  CA  ASP 6 229      22.949  26.850  -9.601  0.00  0.00      C1   C
ATOM   1772  C   ASP 6 229      21.964  25.909  -8.976  0.00  0.00      C1   C
ATOM   1773  O   ASP 6 229      21.264  26.229  -8.045  0.00  0.00      C1   O
ATOM   1774  CB  ASP 6 229      22.219  27.591 -10.735  0.00  0.00      C1   C
ATOM   1775  CG  ASP 6 229      23.075  28.523 -11.615  0.00  0.00      C1   C
ATOM   1776  OD1 ASP 6 229      22.557  28.876 -12.700  0.00  0.00      C1   O
ATOM   1777  OD2 ASP 6 229      24.245  28.834 -11.228  0.00  0.00      C1   O
ATOM   1778  N   PHE 6 230      21.878  24.712  -9.602  0.00  0.00      C1   N
ATOM   1779  CA  PHE 6 230      20.937  23.693  -8.991  0.00  0.00      C1   C
ATOM   1780  C   PHE 6 230      21.449  23.405  -7.564  0.00  0.00      C1   C
ATOM   1781  O   PHE 6 230      20.667  23.534  -6.596  0.00  0.00      C1   O
ATOM   1782  CB  PHE 6 230      20.737  22.493  -9.879  0.00  0.00      C1   C
ATOM   1783  CG  PHE 6 230      19.919  21.402  -9.320  0.00  0.00      C1   C
ATOM   1784  CD1 PHE 6 230      20.531  20.458  -8.520  0.00  0.00      C1   C
ATOM   1785  CD2 PHE 6 230      18.517  21.460  -9.483  0.00  0.00      C1   C
ATOM   1786  CE1 PHE 6 230      19.715  19.493  -7.889  0.00  0.00      C1   C
ATOM   1787  CE2 PHE 6 230      17.675  20.502  -8.828  0.00  0.00      C1   C
ATOM   1788  CZ  PHE 6 230      18.333  19.543  -8.004  0.00  0.00      C1   C
ATOM   1789  N   ASN 6 231      22.695  23.048  -7.373  0.00  0.00      C1   N
ATOM   1790  CA  ASN 6 231      23.386  22.575  -6.117  0.00  0.00      C1   C
ATOM   1791  C   ASN 6 231      23.338  23.600  -4.947  0.00  0.00      C1   C
ATOM   1792  O   ASN 6 231      23.201  23.184  -3.757  0.00  0.00      C1   O
ATOM   1793  CB  ASN 6 231      24.792  22.069  -6.473  0.00  0.00      C1   C
ATOM   1794  CG  ASN 6 231      24.768  20.652  -7.075  0.00  0.00      C1   C
ATOM   1795  OD1 ASN 6 231      23.762  19.948  -6.917  0.00  0.00      C1   O
ATOM   1796  ND2 ASN 6 231      25.794  20.166  -7.688  0.00  0.00      C1   N
ATOM   1797  N   LEU 6 232      23.185  24.920  -5.342  0.00  0.00      C1   N
ATOM   1798  CA  LEU 6 232      22.994  26.014  -4.370  0.00  0.00      C1   C
ATOM   1799  C   LEU 6 232      21.510  26.132  -3.979  0.00  0.00      C1   C
ATOM   1800  O   LEU 6 232      21.250  26.133  -2.797  0.00  0.00      C1   O
ATOM   1801  CB  LEU 6 232      23.572  27.297  -4.873  0.00  0.00      C1   C
ATOM   1802  CG  LEU 6 232      25.116  27.483  -4.813  0.00  0.00      C1   C
ATOM   1803  CD1 LEU 6 232      25.548  28.779  -5.608  0.00  0.00      C1   C
ATOM   1804  CD2 LEU 6 232      25.645  27.559  -3.394  0.00  0.00      C1   C
ATOM   1805  N   VAL 6 233      20.514  26.116  -4.890  0.00  0.00      C1   N
ATOM   1806  CA  VAL 6 233      19.096  26.141  -4.583  0.00  0.00      C1   C
ATOM   1807  C   VAL 6 233      18.743  24.886  -3.768  0.00  0.00      C1   C
ATOM   1808  O   VAL 6 233      18.051  25.026  -2.727  0.00  0.00      C1   O
ATOM   1809  CB  VAL 6 233      18.198  26.277  -5.836  0.00  0.00      C1   C
ATOM   1810  CG1 VAL 6 233      16.785  26.238  -5.441  0.00  0.00      C1   C
ATOM   1811  CG2 VAL 6 233      18.484  27.617  -6.514  0.00  0.00      C1   C
ATOM   1812  N   ALA 6 234      19.217  23.708  -4.170  0.00  0.00      C1   N
ATOM   1813  CA  ALA 6 234      19.195  22.478  -3.464  0.00  0.00      C1   C
ATOM   1814  C   ALA 6 234      19.593  22.699  -2.027  0.00  0.00      C1   C
ATOM   1815  O   ALA 6 234      18.724  22.429  -1.156  0.00  0.00      C1   O
ATOM   1816  CB  ALA 6 234      20.084  21.336  -4.097  0.00  0.00      C1   C
ATOM   1817  N   MET 6 235      20.753  23.316  -1.690  0.00  0.00      C1   N
ATOM   1818  CA  MET 6 235      21.051  23.700  -0.322  0.00  0.00      C1   C
ATOM   1819  C   MET 6 235      19.933  24.499   0.434  0.00  0.00      C1   C
ATOM   1820  O   MET 6 235      19.478  24.121   1.534  0.00  0.00      C1   O
ATOM   1821  CB  MET 6 235      22.441  24.413  -0.249  0.00  0.00      C1   C
ATOM   1822  CG  MET 6 235      23.121  24.343   1.066  0.00  0.00      C1   C
ATOM   1823  SD  MET 6 235      24.587  25.505   1.286  0.00  0.00      C1   S
ATOM   1824  CE  MET 6 235      25.855  24.557   0.450  0.00  0.00      C1   C
ATOM   1825  N   LYS 6 236      19.550  25.628  -0.150  0.00  0.00      C1   N
ATOM   1826  CA  LYS 6 236      18.475  26.568   0.276  0.00  0.00      C1   C
ATOM   1827  C   LYS 6 236      17.144  25.910   0.668  0.00  0.00      C1   C
ATOM   1828  O   LYS 6 236      16.461  26.485   1.484  0.00  0.00      C1   O
ATOM   1829  CB  LYS 6 236      18.322  27.662  -0.750  0.00  0.00      C1   C
ATOM   1830  CG  LYS 6 236      17.959  29.074  -0.088  0.00  0.00      C1   C
ATOM   1831  CD  LYS 6 236      18.772  29.545   1.167  0.00  0.00      C1   C
ATOM   1832  CE  LYS 6 236      18.460  31.037   1.371  0.00  0.00      C1   C
ATOM   1833  NZ  LYS 6 236      17.052  30.982   1.893  0.00  0.00      C1   N
ATOM   1834  N   TYR 6 237      16.684  24.761   0.115  0.00  0.00      C1   N
ATOM   1835  CA  TYR 6 237      15.510  23.985   0.498  0.00  0.00      C1   C
ATOM   1836  C   TYR 6 237      15.851  22.558   1.001  0.00  0.00      C1   C
ATOM   1837  O   TYR 6 237      15.068  21.598   0.867  0.00  0.00      C1   O
ATOM   1838  CB  TYR 6 237      14.538  24.003  -0.704  0.00  0.00      C1   C
ATOM   1839  CG  TYR 6 237      14.027  25.422  -1.026  0.00  0.00      C1   C
ATOM   1840  CD1 TYR 6 237      14.713  26.155  -1.969  0.00  0.00      C1   C
ATOM   1841  CD2 TYR 6 237      12.854  25.937  -0.534  0.00  0.00      C1   C
ATOM   1842  CE1 TYR 6 237      14.265  27.381  -2.381  0.00  0.00      C1   C
ATOM   1843  CE2 TYR 6 237      12.459  27.285  -0.705  0.00  0.00      C1   C
ATOM   1844  CZ  TYR 6 237      13.125  27.993  -1.729  0.00  0.00      C1   C
ATOM   1845  OH  TYR 6 237      12.786  29.251  -1.963  0.00  0.00      C1   O
ATOM   1846  N   ASN 6 238      17.075  22.363   1.547  0.00  0.00      C1   N
ATOM   1847  CA  ASN 6 238      17.559  21.165   2.278  0.00  0.00      C1   C
ATOM   1848  C   ASN 6 238      17.489  19.877   1.461  0.00  0.00      C1   C
ATOM   1849  O   ASN 6 238      17.077  18.831   1.983  0.00  0.00      C1   O
ATOM   1850  CB  ASN 6 238      16.733  21.034   3.624  0.00  0.00      C1   C
ATOM   1851  CG  ASN 6 238      16.813  22.309   4.481  0.00  0.00      C1   C
ATOM   1852  ND2 ASN 6 238      15.733  22.994   4.704  0.00  0.00      C1   N
ATOM   1853  OD1 ASN 6 238      17.941  22.673   4.795  0.00  0.00      C1   O
ATOM   1854  N   TYR 6 239      17.941  19.881   0.166  0.00  0.00      C1   N
ATOM   1855  CA  TYR 6 239      18.007  18.631  -0.680  0.00  0.00      C1   C
ATOM   1856  C   TYR 6 239      19.493  18.395  -0.861  0.00  0.00      C1   C
ATOM   1857  O   TYR 6 239      20.388  19.273  -0.907  0.00  0.00      C1   O
ATOM   1858  CB  TYR 6 239      17.383  18.938  -2.033  0.00  0.00      C1   C
ATOM   1859  CG  TYR 6 239      15.895  18.729  -2.019  0.00  0.00      C1   C
ATOM   1860  CD1 TYR 6 239      15.335  17.449  -2.022  0.00  0.00      C1   C
ATOM   1861  CD2 TYR 6 239      15.117  19.904  -1.876  0.00  0.00      C1   C
ATOM   1862  CE1 TYR 6 239      13.906  17.351  -1.995  0.00  0.00      C1   C
ATOM   1863  CE2 TYR 6 239      13.725  19.786  -1.703  0.00  0.00      C1   C
ATOM   1864  CZ  TYR 6 239      13.146  18.493  -1.802  0.00  0.00      C1   C
ATOM   1865  OH  TYR 6 239      11.774  18.288  -1.660  0.00  0.00      C1   O
ATOM   1866  N   GLU 6 240      19.891  17.101  -0.873  0.00  0.00      C1   N
ATOM   1867  CA  GLU 6 240      21.279  16.661  -1.102  0.00  0.00      C1   C
ATOM   1868  C   GLU 6 240      21.754  17.013  -2.552  0.00  0.00      C1   C
ATOM   1869  O   GLU 6 240      21.122  16.580  -3.498  0.00  0.00      C1   O
ATOM   1870  CB  GLU 6 240      21.665  15.201  -0.727  0.00  0.00      C1   C
ATOM   1871  CG  GLU 6 240      23.082  14.674  -0.936  0.00  0.00      C1   C
ATOM   1872  CD  GLU 6 240      23.308  13.251  -0.512  0.00  0.00      C1   C
ATOM   1873  OE1 GLU 6 240      22.421  12.374  -0.637  0.00  0.00      C1   O
ATOM   1874  OE2 GLU 6 240      24.388  12.883  -0.020  0.00  0.00      C1   O
ATOM   1875  N   PRO 6 241      22.829  17.807  -2.691  0.00  0.00      C1   N
ATOM   1876  CA  PRO 6 241      23.348  18.323  -3.923  0.00  0.00      C1   C
ATOM   1877  C   PRO 6 241      24.077  17.243  -4.782  0.00  0.00      C1   C
ATOM   1878  O   PRO 6 241      24.633  16.311  -4.230  0.00  0.00      C1   O
ATOM   1879  CB  PRO 6 241      24.471  19.311  -3.448  0.00  0.00      C1   C
ATOM   1880  CG  PRO 6 241      24.890  18.729  -2.115  0.00  0.00      C1   C
ATOM   1881  CD  PRO 6 241      23.565  18.351  -1.514  0.00  0.00      C1   C
ATOM   1882  N   LEU 6 242      23.872  17.222  -6.135  0.00  0.00      C1   N
ATOM   1883  CA  LEU 6 242      24.285  16.255  -7.180  0.00  0.00      C1   C
ATOM   1884  C   LEU 6 242      25.792  16.229  -7.465  0.00  0.00      C1   C
ATOM   1885  O   LEU 6 242      26.443  17.149  -7.906  0.00  0.00      C1   O
ATOM   1886  CB  LEU 6 242      23.447  16.414  -8.457  0.00  0.00      C1   C
ATOM   1887  CG  LEU 6 242      21.887  16.536  -8.365  0.00  0.00      C1   C
ATOM   1888  CD1 LEU 6 242      21.363  16.311  -9.830  0.00  0.00      C1   C
ATOM   1889  CD2 LEU 6 242      21.250  15.403  -7.581  0.00  0.00      C1   C
ATOM   1890  N   THR 6 243      26.292  15.006  -7.375  0.00  0.00      C1   N
ATOM   1891  CA  THR 6 243      27.499  14.622  -8.095  0.00  0.00      C1   C
ATOM   1892  C   THR 6 243      27.201  14.046  -9.476  0.00  0.00      C1   C
ATOM   1893  O   THR 6 243      26.091  13.702  -9.818  0.00  0.00      C1   O
ATOM   1894  CB  THR 6 243      28.328  13.594  -7.278  0.00  0.00      C1   C
ATOM   1895  OG1 THR 6 243      27.514  12.708  -6.547  0.00  0.00      C1   O
ATOM   1896  CG2 THR 6 243      29.180  14.282  -6.230  0.00  0.00      C1   C
ATOM   1897  N   GLN 6 244      28.306  13.875 -10.308  0.00  0.00      C1   N
ATOM   1898  CA  GLN 6 244      28.214  13.278 -11.670  0.00  0.00      C1   C
ATOM   1899  C   GLN 6 244      27.526  11.910 -11.732  0.00  0.00      C1   C
ATOM   1900  O   GLN 6 244      26.872  11.606 -12.708  0.00  0.00      C1   O
ATOM   1901  CB  GLN 6 244      29.638  13.182 -12.202  0.00  0.00      C1   C
ATOM   1902  CG  GLN 6 244      30.595  12.084 -11.554  0.00  0.00      C1   C
ATOM   1903  CD  GLN 6 244      31.951  12.056 -12.186  0.00  0.00      C1   C
ATOM   1904  OE1 GLN 6 244      32.224  12.761 -13.126  0.00  0.00      C1   O
ATOM   1905  NE2 GLN 6 244      32.824  11.180 -11.803  0.00  0.00      C1   N
ATOM   1906  N   ASP 6 245      27.717  11.142 -10.650  0.00  0.00      C1   N
ATOM   1907  CA  ASP 6 245      27.091   9.854 -10.669  0.00  0.00      C1   C
ATOM   1908  C   ASP 6 245      25.594   9.795 -10.490  0.00  0.00      C1   C
ATOM   1909  O   ASP 6 245      24.955   9.037 -11.189  0.00  0.00      C1   O
ATOM   1910  CB  ASP 6 245      27.876   8.826  -9.791  0.00  0.00      C1   C
ATOM   1911  CG  ASP 6 245      27.889   9.195  -8.307  0.00  0.00      C1   C
ATOM   1912  OD1 ASP 6 245      28.093   8.316  -7.384  0.00  0.00      C1   O
ATOM   1913  OD2 ASP 6 245      27.690  10.339  -7.962  0.00  0.00      C1   O
ATOM   1914  N   HIS 6 246      24.966  10.591  -9.596  0.00  0.00      C1   N
ATOM   1915  CA  HIS 6 246      23.452  10.802  -9.590  0.00  0.00      C1   C
ATOM   1916  C   HIS 6 246      22.855  11.247 -10.913  0.00  0.00      C1   C
ATOM   1917  O   HIS 6 246      21.752  10.944 -11.243  0.00  0.00      C1   O
ATOM   1918  CB  HIS 6 246      22.960  11.814  -8.592  0.00  0.00      C1   C
ATOM   1919  CG  HIS 6 246      23.466  11.813  -7.181  0.00  0.00      C1   C
ATOM   1920  ND1 HIS 6 246      24.227  12.801  -6.524  0.00  0.00      C1   N
ATOM   1921  CD2 HIS 6 246      23.275  10.806  -6.299  0.00  0.00      C1   C
ATOM   1922  CE1 HIS 6 246      24.375  12.382  -5.238  0.00  0.00      C1   C
ATOM   1923  NE2 HIS 6 246      23.855  11.185  -5.088  0.00  0.00      C1   N
ATOM   1924  N   VAL 6 247      23.628  12.016 -11.740  0.00  0.00      C1   N
ATOM   1925  CA  VAL 6 247      23.285  12.374 -13.099  0.00  0.00      C1   C
ATOM   1926  C   VAL 6 247      23.176  11.121 -14.057  0.00  0.00      C1   C
ATOM   1927  O   VAL 6 247      22.244  11.081 -14.818  0.00  0.00      C1   O
ATOM   1928  CB  VAL 6 247      24.183  13.464 -13.660  0.00  0.00      C1   C
ATOM   1929  CG1 VAL 6 247      23.336  14.001 -14.830  0.00  0.00      C1   C
ATOM   1930  CG2 VAL 6 247      24.318  14.648 -12.661  0.00  0.00      C1   C
ATOM   1931  N   ASP 6 248      24.205  10.226 -13.988  0.00  0.00      C1   N
ATOM   1932  CA  ASP 6 248      24.152   8.979 -14.695  0.00  0.00      C1   C
ATOM   1933  C   ASP 6 248      23.054   7.985 -14.139  0.00  0.00      C1   C
ATOM   1934  O   ASP 6 248      22.402   7.322 -14.945  0.00  0.00      C1   O
ATOM   1935  CB  ASP 6 248      25.553   8.357 -14.802  0.00  0.00      C1   C
ATOM   1936  CG  ASP 6 248      25.507   6.912 -15.283  0.00  0.00      C1   C
ATOM   1937  OD1 ASP 6 248      25.006   6.643 -16.370  0.00  0.00      C1   O
ATOM   1938  OD2 ASP 6 248      25.970   6.083 -14.529  0.00  0.00      C1   O
ATOM   1939  N   ILE 6 249      22.844   7.964 -12.834  0.00  0.00      C1   N
ATOM   1940  CA  ILE 6 249      21.739   7.256 -12.202  0.00  0.00      C1   C
ATOM   1941  C   ILE 6 249      20.433   7.575 -12.850  0.00  0.00      C1   C
ATOM   1942  O   ILE 6 249      19.692   6.621 -13.106  0.00  0.00      C1   O
ATOM   1943  CB  ILE 6 249      21.797   7.406 -10.618  0.00  0.00      C1   C
ATOM   1944  CG1 ILE 6 249      23.024   6.604 -10.148  0.00  0.00      C1   C
ATOM   1945  CG2 ILE 6 249      20.529   6.976  -9.900  0.00  0.00      C1   C
ATOM   1946  CD1 ILE 6 249      23.231   6.640  -8.597  0.00  0.00      C1   C
ATOM   1947  N   LEU 6 250      20.111   8.824 -13.169  0.00  0.00      C1   N
ATOM   1948  CA  LEU 6 250      18.895   9.155 -13.968  0.00  0.00      C1   C
ATOM   1949  C   LEU 6 250      19.041   9.192 -15.477  0.00  0.00      C1   C
ATOM   1950  O   LEU 6 250      18.074   9.589 -16.106  0.00  0.00      C1   O
ATOM   1951  CB  LEU 6 250      18.203  10.368 -13.304  0.00  0.00      C1   C
ATOM   1952  CG  LEU 6 250      17.997  10.075 -11.815  0.00  0.00      C1   C
ATOM   1953  CD1 LEU 6 250      17.358  11.211 -11.104  0.00  0.00      C1   C
ATOM   1954  CD2 LEU 6 250      17.325   8.803 -11.478  0.00  0.00      C1   C
ATOM   1955  N   GLY 6 251      20.058   8.772 -16.173  0.00  0.00      C1   N
ATOM   1956  CA  GLY 6 251      20.191   8.590 -17.659  0.00  0.00      C1   C
ATOM   1957  C   GLY 6 251      19.183   7.605 -18.255  0.00  0.00      C1   C
ATOM   1958  O   GLY 6 251      18.650   7.897 -19.296  0.00  0.00      C1   O
ATOM   1959  N   PRO 6 252      18.817   6.454 -17.714  0.00  0.00      C1   N
ATOM   1960  CA  PRO 6 252      17.760   5.578 -18.268  0.00  0.00      C1   C
ATOM   1961  C   PRO 6 252      16.369   6.348 -18.324  0.00  0.00      C1   C
ATOM   1962  O   PRO 6 252      15.734   6.300 -19.381  0.00  0.00      C1   O
ATOM   1963  CB  PRO 6 252      17.785   4.362 -17.465  0.00  0.00      C1   C
ATOM   1964  CG  PRO 6 252      19.287   4.182 -17.079  0.00  0.00      C1   C
ATOM   1965  CD  PRO 6 252      19.674   5.640 -16.807  0.00  0.00      C1   C
ATOM   1966  N   LEU 6 253      15.922   7.038 -17.277  0.00  0.00      C1   N
ATOM   1967  CA  LEU 6 253      14.732   7.885 -17.226  0.00  0.00      C1   C
ATOM   1968  C   LEU 6 253      14.762   9.093 -18.186  0.00  0.00      C1   C
ATOM   1969  O   LEU 6 253      13.809   9.310 -18.934  0.00  0.00      C1   O
ATOM   1970  CB  LEU 6 253      14.352   8.384 -15.860  0.00  0.00      C1   C
ATOM   1971  CG  LEU 6 253      13.768   7.312 -14.967  0.00  0.00      C1   C
ATOM   1972  CD1 LEU 6 253      13.424   7.915 -13.577  0.00  0.00      C1   C
ATOM   1973  CD2 LEU 6 253      12.420   6.776 -15.487  0.00  0.00      C1   C
ATOM   1974  N   SER 6 254      15.861   9.923 -18.280  0.00  0.00      C1   N
ATOM   1975  CA  SER 6 254      16.128  10.743 -19.478  0.00  0.00      C1   C
ATOM   1976  C   SER 6 254      15.971  10.053 -20.833  0.00  0.00      C1   C
ATOM   1977  O   SER 6 254      15.153  10.554 -21.653  0.00  0.00      C1   O
ATOM   1978  CB  SER 6 254      17.480  11.427 -19.341  0.00  0.00      C1   C
ATOM   1979  OG  SER 6 254      17.852  12.154 -20.524  0.00  0.00      C1   O
ATOM   1980  N   ALA 6 255      16.587   8.889 -21.046  0.00  0.00      C1   N
ATOM   1981  CA  ALA 6 255      16.263   8.109 -22.323  0.00  0.00      C1   C
ATOM   1982  C   ALA 6 255      14.755   7.704 -22.529  0.00  0.00      C1   C
ATOM   1983  O   ALA 6 255      14.115   7.970 -23.513  0.00  0.00      C1   O
ATOM   1984  CB  ALA 6 255      17.101   6.857 -22.352  0.00  0.00      C1   C
ATOM   1985  N   GLN 6 256      14.170   7.058 -21.566  0.00  0.00      C1   N
ATOM   1986  CA  GLN 6 256      12.790   6.599 -21.531  0.00  0.00      C1   C
ATOM   1987  C   GLN 6 256      11.814   7.701 -21.762  0.00  0.00      C1   C
ATOM   1988  O   GLN 6 256      10.910   7.563 -22.616  0.00  0.00      C1   O
ATOM   1989  CB  GLN 6 256      12.610   5.818 -20.235  0.00  0.00      C1   C
ATOM   1990  CG  GLN 6 256      11.206   5.165 -19.994  0.00  0.00      C1   C
ATOM   1991  CD  GLN 6 256      10.658   4.433 -21.213  0.00  0.00      C1   C
ATOM   1992  OE1 GLN 6 256       9.539   4.740 -21.620  0.00  0.00      C1   O
ATOM   1993  NE2 GLN 6 256      11.220   3.333 -21.690  0.00  0.00      C1   N
ATOM   1994  N   THR 6 257      11.899   8.879 -21.103  0.00  0.00      C1   N
ATOM   1995  CA  THR 6 257      11.155  10.110 -21.388  0.00  0.00      C1   C
ATOM   1996  C   THR 6 257      11.661  10.817 -22.731  0.00  0.00      C1   C
ATOM   1997  O   THR 6 257      10.713  11.331 -23.373  0.00  0.00      C1   O
ATOM   1998  CB  THR 6 257      11.296  11.160 -20.313  0.00  0.00      C1   C
ATOM   1999  OG1 THR 6 257      12.617  11.442 -19.881  0.00  0.00      C1   O
ATOM   2000  CG2 THR 6 257      10.601  10.513 -19.084  0.00  0.00      C1   C
ATOM   2001  N   GLY 6 258      12.844  10.749 -23.220  0.00  0.00      C1   N
ATOM   2002  CA  GLY 6 258      13.309  11.725 -24.285  0.00  0.00      C1   C
ATOM   2003  C   GLY 6 258      13.647  13.179 -23.708  0.00  0.00      C1   C
ATOM   2004  O   GLY 6 258      13.527  14.143 -24.456  0.00  0.00      C1   O
ATOM   2005  N   ILE 6 259      13.867  13.283 -22.387  0.00  0.00      C1   N
ATOM   2006  CA  ILE 6 259      13.923  14.636 -21.714  0.00  0.00      C1   C
ATOM   2007  C   ILE 6 259      15.198  14.379 -20.924  0.00  0.00      C1   C
ATOM   2008  O   ILE 6 259      15.228  13.777 -19.855  0.00  0.00      C1   O
ATOM   2009  CB  ILE 6 259      12.690  14.992 -20.890  0.00  0.00      C1   C
ATOM   2010  CG1 ILE 6 259      11.345  15.198 -21.638  0.00  0.00      C1   C
ATOM   2011  CG2 ILE 6 259      13.131  16.389 -20.314  0.00  0.00      C1   C
ATOM   2012  CD1 ILE 6 259      11.387  16.407 -22.632  0.00  0.00      C1   C
ATOM   2013  N   ALA 6 260      16.278  15.083 -21.292  0.00  0.00      C1   N
ATOM   2014  CA  ALA 6 260      17.578  15.138 -20.563  0.00  0.00      C1   C
ATOM   2015  C   ALA 6 260      17.561  15.598 -19.067  0.00  0.00      C1   C
ATOM   2016  O   ALA 6 260      16.725  16.419 -18.630  0.00  0.00      C1   O
ATOM   2017  CB  ALA 6 260      18.531  15.922 -21.478  0.00  0.00      C1   C
ATOM   2018  N   VAL 6 261      18.495  15.116 -18.246  0.00  0.00      C1   N
ATOM   2019  CA  VAL 6 261      18.616  15.412 -16.780  0.00  0.00      C1   C
ATOM   2020  C   VAL 6 261      18.780  16.864 -16.532  0.00  0.00      C1   C
ATOM   2021  O   VAL 6 261      18.058  17.337 -15.647  0.00  0.00      C1   O
ATOM   2022  CB  VAL 6 261      19.566  14.553 -15.990  0.00  0.00      C1   C
ATOM   2023  CG1 VAL 6 261      19.667  14.969 -14.444  0.00  0.00      C1   C
ATOM   2024  CG2 VAL 6 261      19.165  13.098 -16.019  0.00  0.00      C1   C
ATOM   2025  N   LEU 6 262      19.748  17.539 -17.129  0.00  0.00      C1   N
ATOM   2026  CA  LEU 6 262      19.754  19.033 -16.964  0.00  0.00      C1   C
ATOM   2027  C   LEU 6 262      18.397  19.793 -17.230  0.00  0.00      C1   C
ATOM   2028  O   LEU 6 262      18.089  20.741 -16.512  0.00  0.00      C1   O
ATOM   2029  CB  LEU 6 262      20.862  19.678 -17.831  0.00  0.00      C1   C
ATOM   2030  CG  LEU 6 262      22.373  19.407 -17.461  0.00  0.00      C1   C
ATOM   2031  CD1 LEU 6 262      23.386  20.308 -18.284  0.00  0.00      C1   C
ATOM   2032  CD2 LEU 6 262      22.679  19.696 -16.031  0.00  0.00      C1   C
ATOM   2033  N   ASP 6 263      17.600  19.308 -18.219  0.00  0.00      C1   N
ATOM   2034  CA  ASP 6 263      16.226  19.757 -18.487  0.00  0.00      C1   C
ATOM   2035  C   ASP 6 263      15.269  19.500 -17.318  0.00  0.00      C1   C
ATOM   2036  O   ASP 6 263      14.653  20.438 -16.809  0.00  0.00      C1   O
ATOM   2037  CB  ASP 6 263      15.604  19.108 -19.760  0.00  0.00      C1   C
ATOM   2038  CG  ASP 6 263      16.430  18.801 -20.964  0.00  0.00      C1   C
ATOM   2039  OD1 ASP 6 263      15.852  18.236 -21.926  0.00  0.00      C1   O
ATOM   2040  OD2 ASP 6 263      17.593  19.201 -21.055  0.00  0.00      C1   O
ATOM   2041  N   MET 6 264      15.214  18.276 -16.788  0.00  0.00      C1   N
ATOM   2042  CA  MET 6 264      14.464  17.985 -15.598  0.00  0.00      C1   C
ATOM   2043  C   MET 6 264      14.953  18.692 -14.323  0.00  0.00      C1   C
ATOM   2044  O   MET 6 264      14.156  19.110 -13.471  0.00  0.00      C1   O
ATOM   2045  CB  MET 6 264      14.181  16.512 -15.602  0.00  0.00      C1   C
ATOM   2046  CG  MET 6 264      12.806  16.198 -14.950  0.00  0.00      C1   C
ATOM   2047  SD  MET 6 264      11.369  17.130 -15.666  0.00  0.00      C1   S
ATOM   2048  CE  MET 6 264      10.870  16.090 -17.075  0.00  0.00      C1   C
ATOM   2049  N   CYS 6 265      16.206  18.930 -14.158  0.00  0.00      C1   N
ATOM   2050  CA  CYS 6 265      16.925  19.821 -13.202  0.00  0.00      C1   C
ATOM   2051  C   CYS 6 265      16.463  21.296 -13.154  0.00  0.00      C1   C
ATOM   2052  O   CYS 6 265      16.237  21.845 -12.043  0.00  0.00      C1   O
ATOM   2053  CB  CYS 6 265      18.462  19.867 -13.284  0.00  0.00      C1   C
ATOM   2054  SG  CYS 6 265      19.189  18.479 -12.433  0.00  0.00      C1   S
ATOM   2055  N   ALA 6 266      16.301  21.876 -14.314  0.00  0.00      C1   N
ATOM   2056  CA  ALA 6 266      15.640  23.158 -14.585  0.00  0.00      C1   C
ATOM   2057  C   ALA 6 266      14.203  23.116 -14.086  0.00  0.00      C1   C
ATOM   2058  O   ALA 6 266      13.801  24.035 -13.351  0.00  0.00      C1   O
ATOM   2059  CB  ALA 6 266      15.851  23.572 -16.065  0.00  0.00      C1   C
ATOM   2060  N   SER 6 267      13.336  22.166 -14.539  0.00  0.00      C1   N
ATOM   2061  CA  SER 6 267      12.008  21.986 -13.922  0.00  0.00      C1   C
ATOM   2062  C   SER 6 267      12.025  21.886 -12.398  0.00  0.00      C1   C
ATOM   2063  O   SER 6 267      11.161  22.576 -11.804  0.00  0.00      C1   O
ATOM   2064  CB  SER 6 267      11.310  20.767 -14.571  0.00  0.00      C1   C
ATOM   2065  OG  SER 6 267      11.130  20.906 -15.984  0.00  0.00      C1   O
ATOM   2066  N   LEU 6 268      12.874  21.078 -11.723  0.00  0.00      C1   N
ATOM   2067  CA  LEU 6 268      12.997  20.997 -10.257  0.00  0.00      C1   C
ATOM   2068  C   LEU 6 268      13.389  22.286  -9.525  0.00  0.00      C1   C
ATOM   2069  O   LEU 6 268      12.819  22.630  -8.497  0.00  0.00      C1   O
ATOM   2070  CB  LEU 6 268      13.898  19.808  -9.871  0.00  0.00      C1   C
ATOM   2071  CG  LEU 6 268      13.962  19.420  -8.370  0.00  0.00      C1   C
ATOM   2072  CD1 LEU 6 268      12.579  19.475  -7.623  0.00  0.00      C1   C
ATOM   2073  CD2 LEU 6 268      14.605  18.055  -8.498  0.00  0.00      C1   C
ATOM   2074  N   LYS 6 269      14.407  22.988 -10.061  0.00  0.00      C1   N
ATOM   2075  CA  LYS 6 269      14.819  24.333  -9.639  0.00  0.00      C1   C
ATOM   2076  C   LYS 6 269      13.812  25.486  -9.706  0.00  0.00      C1   C
ATOM   2077  O   LYS 6 269      13.715  26.307  -8.787  0.00  0.00      C1   O
ATOM   2078  CB  LYS 6 269      16.136  24.685 -10.396  0.00  0.00      C1   C
ATOM   2079  CG  LYS 6 269      16.729  26.049 -10.035  0.00  0.00      C1   C
ATOM   2080  CD  LYS 6 269      18.023  26.365 -10.761  0.00  0.00      C1   C
ATOM   2081  CE  LYS 6 269      18.603  27.745 -10.397  0.00  0.00      C1   C
ATOM   2082  NZ  LYS 6 269      17.736  28.824 -10.841  0.00  0.00      C1   N
ATOM   2083  N   GLU 6 270      12.986  25.409 -10.773  0.00  0.00      C1   N
ATOM   2084  CA  GLU 6 270      11.876  26.345 -10.907  0.00  0.00      C1   C
ATOM   2085  C   GLU 6 270      10.751  25.928 -10.016  0.00  0.00      C1   C
ATOM   2086  O   GLU 6 270      10.105  26.797  -9.479  0.00  0.00      C1   O
ATOM   2087  CB  GLU 6 270      11.389  26.199 -12.345  0.00  0.00      C1   C
ATOM   2088  CG  GLU 6 270      10.211  27.189 -12.749  0.00  0.00      C1   C
ATOM   2089  CD  GLU 6 270      10.548  28.738 -12.481  0.00  0.00      C1   C
ATOM   2090  OE1 GLU 6 270       9.568  29.418 -12.258  0.00  0.00      C1   O
ATOM   2091  OE2 GLU 6 270      11.718  29.155 -12.211  0.00  0.00      C1   O
ATOM   2092  N   LEU 6 271      10.415  24.615  -9.809  0.00  0.00      C1   N
ATOM   2093  CA  LEU 6 271       9.568  24.157  -8.780  0.00  0.00      C1   C
ATOM   2094  C   LEU 6 271      10.035  24.668  -7.377  0.00  0.00      C1   C
ATOM   2095  O   LEU 6 271       9.207  25.238  -6.617  0.00  0.00      C1   O
ATOM   2096  CB  LEU 6 271       9.392  22.641  -8.808  0.00  0.00      C1   C
ATOM   2097  CG  LEU 6 271       8.403  22.250  -9.868  0.00  0.00      C1   C
ATOM   2098  CD1 LEU 6 271       8.462  20.730 -10.067  0.00  0.00      C1   C
ATOM   2099  CD2 LEU 6 271       7.062  22.608  -9.424  0.00  0.00      C1   C
ATOM   2100  N   LEU 6 272      11.318  24.542  -7.055  0.00  0.00      C1   N
ATOM   2101  CA  LEU 6 272      11.874  24.877  -5.687  0.00  0.00      C1   C
ATOM   2102  C   LEU 6 272      12.079  26.397  -5.500  0.00  0.00      C1   C
ATOM   2103  O   LEU 6 272      11.806  26.740  -4.365  0.00  0.00      C1   O
ATOM   2104  CB  LEU 6 272      13.198  24.237  -5.524  0.00  0.00      C1   C
ATOM   2105  CG  LEU 6 272      12.957  22.767  -5.002  0.00  0.00      C1   C
ATOM   2106  CD1 LEU 6 272      14.277  22.016  -4.996  0.00  0.00      C1   C
ATOM   2107  CD2 LEU 6 272      12.479  22.843  -3.559  0.00  0.00      C1   C
ATOM   2108  N   GLN 6 273      12.440  27.238  -6.471  0.00  0.00      C1   N
ATOM   2109  CA  GLN 6 273      12.384  28.745  -6.304  0.00  0.00      C1   C
ATOM   2110  C   GLN 6 273      11.009  29.385  -6.419  0.00  0.00      C1   C
ATOM   2111  O   GLN 6 273      10.787  30.414  -5.738  0.00  0.00      C1   O
ATOM   2112  CB  GLN 6 273      13.405  29.412  -7.265  0.00  0.00      C1   C
ATOM   2113  CG  GLN 6 273      14.920  28.977  -6.994  0.00  0.00      C1   C
ATOM   2114  CD  GLN 6 273      15.912  29.634  -7.904  0.00  0.00      C1   C
ATOM   2115  NE2 GLN 6 273      16.725  30.531  -7.446  0.00  0.00      C1   N
ATOM   2116  OE1 GLN 6 273      16.049  29.335  -9.053  0.00  0.00      C1   O
ATOM   2117  N   ASN 6 274      10.137  28.885  -7.330  0.00  0.00      C1   N
ATOM   2118  CA  ASN 6 274       8.893  29.559  -7.684  0.00  0.00      C1   C
ATOM   2119  C   ASN 6 274       7.575  28.844  -7.412  0.00  0.00      C1   C
ATOM   2120  O   ASN 6 274       6.618  29.236  -8.063  0.00  0.00      C1   O
ATOM   2121  CB  ASN 6 274       9.131  30.046  -9.119  0.00  0.00      C1   C
ATOM   2122  CG  ASN 6 274      10.108  31.222  -9.146  0.00  0.00      C1   C
ATOM   2123  OD1 ASN 6 274      10.350  32.013  -8.315  0.00  0.00      C1   O
ATOM   2124  ND2 ASN 6 274      10.688  31.450 -10.264  0.00  0.00      C1   N
ATOM   2125  N   GLY 6 275       7.508  27.869  -6.550  0.00  0.00      C1   N
ATOM   2126  CA  GLY 6 275       6.281  27.370  -5.868  0.00  0.00      C1   C
ATOM   2127  C   GLY 6 275       5.251  26.622  -6.709  0.00  0.00      C1   C
ATOM   2128  O   GLY 6 275       5.319  26.460  -7.925  0.00  0.00      C1   O
ATOM   2129  N   MET 6 276       4.193  26.250  -5.992  0.00  0.00      C1   N
ATOM   2130  CA  MET 6 276       3.072  25.488  -6.538  0.00  0.00      C1   C
ATOM   2131  C   MET 6 276       1.785  26.274  -6.810  0.00  0.00      C1   C
ATOM   2132  O   MET 6 276       1.174  25.994  -7.816  0.00  0.00      C1   O
ATOM   2133  CB  MET 6 276       2.852  24.258  -5.623  0.00  0.00      C1   C
ATOM   2134  CG  MET 6 276       4.045  23.353  -5.465  0.00  0.00      C1   C
ATOM   2135  SD  MET 6 276       4.500  22.248  -6.870  0.00  0.00      C1   S
ATOM   2136  CE  MET 6 276       3.203  20.978  -6.528  0.00  0.00      C1   C
ATOM   2137  N   ASN 6 277       1.378  27.145  -5.905  0.00  0.00      C1   N
ATOM   2138  CA  ASN 6 277       0.322  28.183  -6.198  0.00  0.00      C1   C
ATOM   2139  C   ASN 6 277      -1.007  27.599  -6.661  0.00  0.00      C1   C
ATOM   2140  O   ASN 6 277      -1.517  27.918  -7.742  0.00  0.00      C1   O
ATOM   2141  CB  ASN 6 277       0.975  29.295  -7.057  0.00  0.00      C1   C
ATOM   2142  CG  ASN 6 277       0.204  30.616  -6.973  0.00  0.00      C1   C
ATOM   2143  ND2 ASN 6 277       0.239  31.277  -8.079  0.00  0.00      C1   N
ATOM   2144  OD1 ASN 6 277      -0.169  31.228  -6.012  0.00  0.00      C1   O
ATOM   2145  N   GLY 6 278      -1.570  26.640  -5.869  0.00  0.00      C1   N
ATOM   2146  CA  GLY 6 278      -2.745  25.825  -6.093  0.00  0.00      C1   C
ATOM   2147  C   GLY 6 278      -2.663  24.770  -7.158  0.00  0.00      C1   C
ATOM   2148  O   GLY 6 278      -3.674  24.021  -7.340  0.00  0.00      C1   O
ATOM   2149  N   ARG 6 279      -1.568  24.550  -7.908  0.00  0.00      C1   N
ATOM   2150  CA  ARG 6 279      -1.435  23.378  -8.820  0.00  0.00      C1   C
ATOM   2151  C   ARG 6 279      -0.890  22.132  -8.093  0.00  0.00      C1   C
ATOM   2152  O   ARG 6 279      -0.368  22.276  -6.959  0.00  0.00      C1   O
ATOM   2153  CB  ARG 6 279      -0.661  23.633 -10.146  0.00  0.00      C1   C
ATOM   2154  CG  ARG 6 279      -1.572  24.385 -11.073  0.00  0.00      C1   C
ATOM   2155  CD  ARG 6 279      -0.937  24.550 -12.496  0.00  0.00      C1   C
ATOM   2156  NE  ARG 6 279      -0.064  25.705 -12.673  0.00  0.00      C1   N
ATOM   2157  CZ  ARG 6 279       0.278  26.273 -13.823  0.00  0.00      C1   C
ATOM   2158  NH1 ARG 6 279      -0.289  26.014 -14.935  0.00  0.00      C1   N
ATOM   2159  NH2 ARG 6 279       1.035  27.310 -13.882  0.00  0.00      C1   N
ATOM   2160  N   THR 6 280      -1.024  20.930  -8.660  0.00  0.00      C1   N
ATOM   2161  CA  THR 6 280      -0.529  19.660  -8.078  0.00  0.00      C1   C
ATOM   2162  C   THR 6 280       0.391  18.852  -9.074  0.00  0.00      C1   C
ATOM   2163  O   THR 6 280       0.351  18.969 -10.296  0.00  0.00      C1   O
ATOM   2164  CB  THR 6 280      -1.695  18.829  -7.657  0.00  0.00      C1   C
ATOM   2165  OG1 THR 6 280      -2.627  18.503  -8.631  0.00  0.00      C1   O
ATOM   2166  CG2 THR 6 280      -2.588  19.570  -6.575  0.00  0.00      C1   C
ATOM   2167  N   ILE 6 281       1.215  18.006  -8.450  0.00  0.00      C1   N
ATOM   2168  CA  ILE 6 281       2.107  17.079  -9.172  0.00  0.00      C1   C
ATOM   2169  C   ILE 6 281       1.929  15.665  -8.656  0.00  0.00      C1   C
ATOM   2170  O   ILE 6 281       1.973  15.370  -7.425  0.00  0.00      C1   O
ATOM   2171  CB  ILE 6 281       3.574  17.536  -9.170  0.00  0.00      C1   C
ATOM   2172  CG1 ILE 6 281       3.650  18.935  -9.824  0.00  0.00      C1   C
ATOM   2173  CG2 ILE 6 281       4.601  16.700  -9.850  0.00  0.00      C1   C
ATOM   2174  CD1 ILE 6 281       4.989  19.573 -10.014  0.00  0.00      C1   C
ATOM   2175  N   LEU 6 282       1.541  14.781  -9.603  0.00  0.00      C1   N
ATOM   2176  CA  LEU 6 282       1.071  13.448  -9.328  0.00  0.00      C1   C
ATOM   2177  C   LEU 6 282      -0.131  13.438  -8.309  0.00  0.00      C1   C
ATOM   2178  O   LEU 6 282      -0.155  12.506  -7.484  0.00  0.00      C1   O
ATOM   2179  CB  LEU 6 282       2.368  12.603  -8.927  0.00  0.00      C1   C
ATOM   2180  CG  LEU 6 282       3.308  12.313 -10.111  0.00  0.00      C1   C
ATOM   2181  CD1 LEU 6 282       4.361  11.350  -9.686  0.00  0.00      C1   C
ATOM   2182  CD2 LEU 6 282       2.547  11.601 -11.245  0.00  0.00      C1   C
ATOM   2183  N   GLY 6 283      -1.072  14.374  -8.315  0.00  0.00      C1   N
ATOM   2184  CA  GLY 6 283      -2.121  14.542  -7.274  0.00  0.00      C1   C
ATOM   2185  C   GLY 6 283      -1.714  15.304  -6.007  0.00  0.00      C1   C
ATOM   2186  O   GLY 6 283      -2.526  15.737  -5.198  0.00  0.00      C1   O
ATOM   2187  N   SER 6 284      -0.381  15.590  -5.765  0.00  0.00      C1   N
ATOM   2188  CA  SER 6 284       0.051  16.319  -4.530  0.00  0.00      C1   C
ATOM   2189  C   SER 6 284       0.159  17.809  -4.675  0.00  0.00      C1   C
ATOM   2190  O   SER 6 284       0.706  18.309  -5.697  0.00  0.00      C1   O
ATOM   2191  CB  SER 6 284       1.308  15.630  -3.974  0.00  0.00      C1   C
ATOM   2192  OG  SER 6 284       1.481  16.096  -2.694  0.00  0.00      C1   O
ATOM   2193  N   ALA 6 285      -0.230  18.531  -3.641  0.00  0.00      C1   N
ATOM   2194  CA  ALA 6 285       0.224  19.893  -3.392  0.00  0.00      C1   C
ATOM   2195  C   ALA 6 285       1.715  20.072  -2.941  0.00  0.00      C1   C
ATOM   2196  O   ALA 6 285       2.224  21.238  -2.890  0.00  0.00      C1   O
ATOM   2197  CB  ALA 6 285      -0.660  20.490  -2.338  0.00  0.00      C1   C
ATOM   2198  N   LEU 6 286       2.576  19.018  -2.649  0.00  0.00      C1   N
ATOM   2199  CA  LEU 6 286       3.945  19.226  -2.205  0.00  0.00      C1   C
ATOM   2200  C   LEU 6 286       4.917  18.357  -3.068  0.00  0.00      C1   C
ATOM   2201  O   LEU 6 286       4.572  17.648  -3.985  0.00  0.00      C1   O
ATOM   2202  CB  LEU 6 286       4.041  18.871  -0.752  0.00  0.00      C1   C
ATOM   2203  CG  LEU 6 286       3.207  19.724   0.240  0.00  0.00      C1   C
ATOM   2204  CD1 LEU 6 286       3.475  19.146   1.631  0.00  0.00      C1   C
ATOM   2205  CD2 LEU 6 286       3.742  21.142   0.338  0.00  0.00      C1   C
ATOM   2206  N   LEU 6 287       6.248  18.629  -2.943  0.00  0.00      C1   N
ATOM   2207  CA  LEU 6 287       7.363  18.040  -3.595  0.00  0.00      C1   C
ATOM   2208  C   LEU 6 287       7.708  16.758  -2.822  0.00  0.00      C1   C
ATOM   2209  O   LEU 6 287       7.829  16.772  -1.613  0.00  0.00      C1   O
ATOM   2210  CB  LEU 6 287       8.527  19.038  -3.730  0.00  0.00      C1   C
ATOM   2211  CG  LEU 6 287       8.181  20.421  -4.283  0.00  0.00      C1   C
ATOM   2212  CD1 LEU 6 287       9.377  21.207  -4.340  0.00  0.00      C1   C
ATOM   2213  CD2 LEU 6 287       7.617  20.369  -5.695  0.00  0.00      C1   C
ATOM   2214  N   GLU 6 288       7.924  15.625  -3.478  0.00  0.00      C1   N
ATOM   2215  CA  GLU 6 288       7.823  14.328  -2.769  0.00  0.00      C1   C
ATOM   2216  C   GLU 6 288       8.866  13.282  -3.250  0.00  0.00      C1   C
ATOM   2217  O   GLU 6 288       9.042  13.016  -4.400  0.00  0.00      C1   O
ATOM   2218  CB  GLU 6 288       6.420  13.692  -2.894  0.00  0.00      C1   C
ATOM   2219  CG  GLU 6 288       5.206  14.460  -2.382  0.00  0.00      C1   C
ATOM   2220  CD  GLU 6 288       4.071  13.581  -2.244  0.00  0.00      C1   C
ATOM   2221  OE1 GLU 6 288       4.117  12.460  -2.688  0.00  0.00      C1   O
ATOM   2222  OE2 GLU 6 288       3.063  14.019  -1.554  0.00  0.00      C1   O
ATOM   2223  N   ASP 6 289       9.452  12.587  -2.303  0.00  0.00      C1   N
ATOM   2224  CA  ASP 6 289      10.591  11.657  -2.506  0.00  0.00      C1   C
ATOM   2225  C   ASP 6 289      10.441  10.231  -2.065  0.00  0.00      C1   C
ATOM   2226  O   ASP 6 289      11.243   9.602  -1.374  0.00  0.00      C1   O
ATOM   2227  CB  ASP 6 289      11.900  12.426  -1.960  0.00  0.00      C1   C
ATOM   2228  CG  ASP 6 289      11.891  12.904  -0.531  0.00  0.00      C1   C
ATOM   2229  OD1 ASP 6 289      11.016  13.563  -0.015  0.00  0.00      C1   O
ATOM   2230  OD2 ASP 6 289      12.977  12.801   0.114  0.00  0.00      C1   O
ATOM   2231  N   GLU 6 290       9.284   9.659  -2.315  0.00  0.00      C1   N
ATOM   2232  CA  GLU 6 290       8.807   8.431  -1.704  0.00  0.00      C1   C
ATOM   2233  C   GLU 6 290       8.897   7.191  -2.577  0.00  0.00      C1   C
ATOM   2234  O   GLU 6 290       8.319   6.174  -2.260  0.00  0.00      C1   O
ATOM   2235  CB  GLU 6 290       7.473   8.668  -0.965  0.00  0.00      C1   C
ATOM   2236  CG  GLU 6 290       7.460   7.943   0.379  0.00  0.00      C1   C
ATOM   2237  CD  GLU 6 290       6.055   7.954   1.033  0.00  0.00      C1   C
ATOM   2238  OE1 GLU 6 290       5.935   7.942   2.307  0.00  0.00      C1   O
ATOM   2239  OE2 GLU 6 290       5.045   8.025   0.286  0.00  0.00      C1   O
ATOM   2240  N   PHE 6 291       9.603   7.198  -3.695  0.00  0.00      C1   N
ATOM   2241  CA  PHE 6 291       9.854   6.037  -4.559  0.00  0.00      C1   C
ATOM   2242  C   PHE 6 291      11.233   6.038  -5.189  0.00  0.00      C1   C
ATOM   2243  O   PHE 6 291      11.733   7.100  -5.552  0.00  0.00      C1   O
ATOM   2244  CB  PHE 6 291       8.688   5.789  -5.520  0.00  0.00      C1   C
ATOM   2245  CG  PHE 6 291       8.242   6.885  -6.381  0.00  0.00      C1   C
ATOM   2246  CD1 PHE 6 291       9.006   7.332  -7.522  0.00  0.00      C1   C
ATOM   2247  CD2 PHE 6 291       7.014   7.565  -6.170  0.00  0.00      C1   C
ATOM   2248  CE1 PHE 6 291       8.575   8.316  -8.433  0.00  0.00      C1   C
ATOM   2249  CE2 PHE 6 291       6.583   8.571  -7.081  0.00  0.00      C1   C
ATOM   2250  CZ  PHE 6 291       7.338   8.870  -8.221  0.00  0.00      C1   C
ATOM   2251  N   THR 6 292      11.812   4.884  -5.423  0.00  0.00      C1   N
ATOM   2252  CA  THR 6 292      13.088   4.866  -6.109  0.00  0.00      C1   C
ATOM   2253  C   THR 6 292      13.049   4.727  -7.680  0.00  0.00      C1   C
ATOM   2254  O   THR 6 292      12.107   4.037  -8.176  0.00  0.00      C1   O
ATOM   2255  CB  THR 6 292      14.070   3.930  -5.408  0.00  0.00      C1   C
ATOM   2256  OG1 THR 6 292      13.492   2.697  -5.042  0.00  0.00      C1   O
ATOM   2257  CG2 THR 6 292      14.438   4.622  -4.049  0.00  0.00      C1   C
ATOM   2258  N   PRO 6 293      13.955   5.407  -8.444  0.00  0.00      C1   N
ATOM   2259  CA  PRO 6 293      13.847   5.504  -9.913  0.00  0.00      C1   C
ATOM   2260  C   PRO 6 293      13.678   4.200 -10.706  0.00  0.00      C1   C
ATOM   2261  O   PRO 6 293      12.722   4.041 -11.528  0.00  0.00      C1   O
ATOM   2262  CB  PRO 6 293      15.134   6.255 -10.356  0.00  0.00      C1   C
ATOM   2263  CG  PRO 6 293      16.190   6.019  -9.195  0.00  0.00      C1   C
ATOM   2264  CD  PRO 6 293      15.177   6.100  -8.030  0.00  0.00      C1   C
ATOM   2265  N   PHE 6 294      14.606   3.214 -10.386  0.00  0.00      C1   N
ATOM   2266  CA  PHE 6 294      14.505   1.901 -11.020  0.00  0.00      C1   C
ATOM   2267  C   PHE 6 294      13.088   1.232 -11.072  0.00  0.00      C1   C
ATOM   2268  O   PHE 6 294      12.710   0.697 -12.123  0.00  0.00      C1   O
ATOM   2269  CB  PHE 6 294      15.409   0.861 -10.268  0.00  0.00      C1   C
ATOM   2270  CG  PHE 6 294      16.799   1.369 -10.104  0.00  0.00      C1   C
ATOM   2271  CD1 PHE 6 294      17.803   1.248 -11.157  0.00  0.00      C1   C
ATOM   2272  CD2 PHE 6 294      17.238   2.003  -8.987  0.00  0.00      C1   C
ATOM   2273  CE1 PHE 6 294      19.092   1.796 -11.024  0.00  0.00      C1   C
ATOM   2274  CE2 PHE 6 294      18.512   2.655  -8.796  0.00  0.00      C1   C
ATOM   2275  CZ  PHE 6 294      19.409   2.570  -9.871  0.00  0.00      C1   C
ATOM   2276  N   ASP 6 295      12.297   1.270  -9.960  0.00  0.00      C1   N
ATOM   2277  CA  ASP 6 295      10.883   0.794  -9.912  0.00  0.00      C1   C
ATOM   2278  C   ASP 6 295       9.962   1.392 -10.985  0.00  0.00      C1   C
ATOM   2279  O   ASP 6 295       9.088   0.634 -11.394  0.00  0.00      C1   O
ATOM   2280  CB  ASP 6 295      10.260   1.161  -8.569  0.00  0.00      C1   C
ATOM   2281  CG  ASP 6 295      10.964   0.378  -7.497  0.00  0.00      C1   C
ATOM   2282  OD1 ASP 6 295      10.576   0.753  -6.345  0.00  0.00      C1   O
ATOM   2283  OD2 ASP 6 295      11.765  -0.570  -7.745  0.00  0.00      C1   O
ATOM   2284  N   VAL 6 296      10.195   2.681 -11.423  0.00  0.00      C1   N
ATOM   2285  CA  VAL 6 296       9.473   3.381 -12.546  0.00  0.00      C1   C
ATOM   2286  C   VAL 6 296       9.790   2.709 -13.895  0.00  0.00      C1   C
ATOM   2287  O   VAL 6 296       8.917   2.493 -14.717  0.00  0.00      C1   O
ATOM   2288  CB  VAL 6 296       9.772   4.910 -12.563  0.00  0.00      C1   C
ATOM   2289  CG1 VAL 6 296       8.825   5.691 -13.409  0.00  0.00      C1   C
ATOM   2290  CG2 VAL 6 296       9.783   5.563 -11.124  0.00  0.00      C1   C
ATOM   2291  N   VAL 6 297      11.022   2.438 -14.195  0.00  0.00      C1   N
ATOM   2292  CA  VAL 6 297      11.389   1.713 -15.458  0.00  0.00      C1   C
ATOM   2293  C   VAL 6 297      10.960   0.235 -15.270  0.00  0.00      C1   C
ATOM   2294  O   VAL 6 297      10.522  -0.260 -16.335  0.00  0.00      C1   O
ATOM   2295  CB  VAL 6 297      12.804   1.948 -16.029  0.00  0.00      C1   C
ATOM   2296  CG1 VAL 6 297      12.968   3.456 -16.379  0.00  0.00      C1   C
ATOM   2297  CG2 VAL 6 297      13.984   1.524 -15.144  0.00  0.00      C1   C
ATOM   2298  N   ARG 6 298      10.936  -0.407 -14.097  0.00  0.00      C1   N
ATOM   2299  CA  ARG 6 298      10.251  -1.705 -13.878  0.00  0.00      C1   C
ATOM   2300  C   ARG 6 298       8.812  -1.755 -14.232  0.00  0.00      C1   C
ATOM   2301  O   ARG 6 298       8.479  -2.700 -14.995  0.00  0.00      C1   O
ATOM   2302  CB  ARG 6 298      10.673  -2.419 -12.548  0.00  0.00      C1   C
ATOM   2303  CG  ARG 6 298      11.984  -3.278 -12.601  0.00  0.00      C1   C
ATOM   2304  CD  ARG 6 298      12.405  -3.741 -11.224  0.00  0.00      C1   C
ATOM   2305  NE  ARG 6 298      13.727  -4.569 -11.115  0.00  0.00      C1   N
ATOM   2306  CZ  ARG 6 298      14.256  -5.059 -10.078  0.00  0.00      C1   C
ATOM   2307  NH1 ARG 6 298      15.362  -5.779 -10.106  0.00  0.00      C1   N
ATOM   2308  NH2 ARG 6 298      13.826  -4.895  -8.900  0.00  0.00      C1   N
ATOM   2309  N   GLN 6 299       8.011  -0.700 -13.856  0.00  0.00      C1   N
ATOM   2310  CA  GLN 6 299       6.612  -0.538 -14.222  0.00  0.00      C1   C
ATOM   2311  C   GLN 6 299       6.535  -0.352 -15.762  0.00  0.00      C1   C
ATOM   2312  O   GLN 6 299       5.845  -1.141 -16.471  0.00  0.00      C1   O
ATOM   2313  CB  GLN 6 299       5.912   0.414 -13.315  0.00  0.00      C1   C
ATOM   2314  CG  GLN 6 299       5.366  -0.116 -11.955  0.00  0.00      C1   C
ATOM   2315  CD  GLN 6 299       4.346   0.791 -11.268  0.00  0.00      C1   C
ATOM   2316  OE1 GLN 6 299       3.668   1.602 -11.946  0.00  0.00      C1   O
ATOM   2317  NE2 GLN 6 299       4.276   0.672  -9.996  0.00  0.00      C1   N
ATOM   2318  N   CYS 6 300       7.165   0.647 -16.386  0.00  0.00      C1   N
ATOM   2319  CA  CYS 6 300       7.158   0.979 -17.796  0.00  0.00      C1   C
ATOM   2320  C   CYS 6 300       7.562  -0.217 -18.687  0.00  0.00      C1   C
ATOM   2321  O   CYS 6 300       6.830  -0.425 -19.608  0.00  0.00      C1   O
ATOM   2322  CB  CYS 6 300       8.026   2.166 -18.142  0.00  0.00      C1   C
ATOM   2323  SG  CYS 6 300       7.555   3.815 -17.463  0.00  0.00      C1   S
ATOM   2324  N   SER 6 301       8.628  -1.049 -18.380  0.00  0.00      C1   N
ATOM   2325  CA  SER 6 301       8.867  -2.288 -19.167  0.00  0.00      C1   C
ATOM   2326  C   SER 6 301       8.080  -3.596 -18.801  0.00  0.00      C1   C
ATOM   2327  O   SER 6 301       7.981  -4.503 -19.605  0.00  0.00      C1   O
ATOM   2328  CB  SER 6 301      10.381  -2.496 -19.124  0.00  0.00      C1   C
ATOM   2329  OG  SER 6 301      10.916  -2.663 -17.807  0.00  0.00      C1   O
ATOM   2330  N   GLY 6 302       7.602  -3.583 -17.541  0.00  0.00      C1   N
ATOM   2331  CA  GLY 6 302       6.911  -4.705 -16.902  0.00  0.00      C1   C
ATOM   2332  C   GLY 6 302       7.821  -5.871 -16.556  0.00  0.00      C1   C
ATOM   2333  O   GLY 6 302       7.253  -6.846 -16.062  0.00  0.00      C1   O
ATOM   2334  N   VAL 6 303       9.141  -5.917 -16.817  0.00  0.00      C1   N
ATOM   2335  CA  VAL 6 303       9.962  -7.127 -16.944  0.00  0.00      C1   C
ATOM   2336  C   VAL 6 303      10.019  -8.021 -15.670  0.00  0.00      C1   C
ATOM   2337  O   VAL 6 303      10.213  -9.208 -15.908  0.00  0.00      C1   O
ATOM   2338  CB  VAL 6 303      11.381  -6.903 -17.479  0.00  0.00      C1   C
ATOM   2339  CG1 VAL 6 303      11.308  -6.478 -18.946  0.00  0.00      C1   C
ATOM   2340  CG2 VAL 6 303      12.336  -6.074 -16.628  0.00  0.00      C1   C
ATOM   2341  N   THR 6 304       9.840  -7.464 -14.430  0.00  0.00      C1   N
ATOM   2342  CA  THR 6 304       9.931  -8.221 -13.131  0.00  0.00      C1   C
ATOM   2343  C   THR 6 304       8.672  -8.998 -12.794  0.00  0.00      C1   C
ATOM   2344  O   THR 6 304       8.690  -9.771 -11.834  0.00  0.00      C1   O
ATOM   2345  CB  THR 6 304      10.359  -7.273 -12.010  0.00  0.00      C1   C
ATOM   2346  OG1 THR 6 304      10.140  -5.875 -12.435  0.00  0.00      C1   O
ATOM   2347  CG2 THR 6 304      11.847  -7.273 -11.700  0.00  0.00      C1   C
ATOM   2348  N   PHE 6 305       7.448  -8.687 -13.418  0.00  0.00      C1   N
ATOM   2349  CA  PHE 6 305       6.259  -9.278 -13.012  0.00  0.00      C1   C
ATOM   2350  CB  PHE 6 305       5.107  -8.300 -13.236  0.00  0.00      C1   C
ATOM   2351  CG  PHE 6 305       5.314  -6.908 -12.565  0.00  0.00      C1   C
ATOM   2352  CD1 PHE 6 305       5.708  -6.840 -11.172  0.00  0.00      C1   C
ATOM   2353  CE1 PHE 6 305       5.889  -5.597 -10.554  0.00  0.00      C1   C
ATOM   2354  CZ  PHE 6 305       5.741  -4.427 -11.250  0.00  0.00      C1   C
ATOM   2355  CE2 PHE 6 305       5.287  -4.505 -12.598  0.00  0.00      C1   C
ATOM   2356  CD2 PHE 6 305       5.158  -5.717 -13.248  0.00  0.00      C1   C
ATOM   2357  C   PHE 6 305       6.025 -10.710 -13.646  0.00  0.00      C1   C
ATOM   2358  O   PHE 6 305       5.130 -10.869 -14.476  0.00  0.00      C1   O
ATOM   2359  N   GLN 6 306       6.878 -11.635 -13.189  0.00  0.00      C1   N
ATOM   2360  CA  GLN 6 306       6.987 -13.032 -13.593  0.00  0.00      C1   C
ATOM   2361  CB  GLN 6 306       8.380 -13.295 -14.238  0.00  0.00      C1   C
ATOM   2362  CG  GLN 6 306       8.450 -12.888 -15.756  0.00  0.00      C1   C
ATOM   2363  CD  GLN 6 306       9.894 -12.975 -16.300  0.00  0.00      C1   C
ATOM   2364  OE1 GLN 6 306      10.422 -14.024 -16.500  0.00  0.00      C1   O
ATOM   2365  NE2 GLN 6 306      10.418 -11.900 -16.819  0.00  0.00      C1   N
ATOM   2366  C   GLN 6 306       6.455 -14.025 -12.590  0.00  0.00      C1   C
ATOM   2367  OXT GLN 6 306       6.376 -13.760 -11.335  0.00  0.00      C1   O
ATOM   2368  O   GLN 6 306       6.284 -15.168 -13.074  0.00  0.00      C1   O
END
ATOM      1  N   SER 6   1      -0.902   3.371 -20.622  0.00  0.00      C1   N
ATOM      2  CA  SER 6   1       0.426   3.334 -19.917  0.00  0.00      C1   C
ATOM      3  C   SER 6   1       0.731   4.431 -18.867  0.00  0.00      C1   C
ATOM      4  O   SER 6   1       0.076   5.468 -18.901  0.00  0.00      C1   O
ATOM      5  CB  SER 6   1       1.652   3.405 -20.861  0.00  0.00      C1   C
ATOM      6  OG  SER 6   1       1.716   2.250 -21.629  0.00  0.00      C1   O
ATOM      7  N   GLY 6   2       1.617   4.184 -17.930  0.00  0.00      C1   N
ATOM      8  CA  GLY 6   2       1.744   4.902 -16.694  0.00  0.00      C1   C
ATOM      9  C   GLY 6   2       2.718   4.407 -15.644  0.00  0.00      C1   C
ATOM     10  O   GLY 6   2       3.583   3.578 -16.029  0.00  0.00      C1   O
ATOM     11  N   PHE 6   3       2.465   4.788 -14.354  0.00  0.00      C1   N
ATOM     12  CA  PHE 6   3       3.293   4.363 -13.250  0.00  0.00      C1   C
ATOM     13  C   PHE 6   3       2.685   4.811 -11.968  0.00  0.00      C1   C
ATOM     14  O   PHE 6   3       2.575   5.982 -11.687  0.00  0.00      C1   O
ATOM     15  CB  PHE 6   3       4.745   4.990 -13.341  0.00  0.00      C1   C
ATOM     16  CG  PHE 6   3       5.760   4.592 -12.206  0.00  0.00      C1   C
ATOM     17  CD1 PHE 6   3       5.830   5.368 -10.996  0.00  0.00      C1   C
ATOM     18  CD2 PHE 6   3       6.349   3.357 -12.223  0.00  0.00      C1   C
ATOM     19  CE1 PHE 6   3       6.571   4.917  -9.894  0.00  0.00      C1   C
ATOM     20  CE2 PHE 6   3       7.095   2.916 -11.146  0.00  0.00      C1   C
ATOM     21  CZ  PHE 6   3       7.166   3.615  -9.999  0.00  0.00      C1   C
ATOM     22  N   ARG 6   4       2.393   3.842 -11.085  0.00  0.00      C1   N
ATOM     23  CA  ARG 6   4       1.937   4.137  -9.759  0.00  0.00      C1   C
ATOM     24  C   ARG 6   4       2.868   3.559  -8.632  0.00  0.00      C1   C
ATOM     25  O   ARG 6   4       3.333   2.428  -8.653  0.00  0.00      C1   O
ATOM     26  CB  ARG 6   4       0.477   3.654  -9.530  0.00  0.00      C1   C
ATOM     27  CG  ARG 6   4      -0.292   4.183  -8.229  0.00  0.00      C1   C
ATOM     28  CD  ARG 6   4      -1.766   4.045  -8.340  0.00  0.00      C1   C
ATOM     29  NE  ARG 6   4      -2.382   4.453  -7.021  0.00  0.00      C1   N
ATOM     30  CZ  ARG 6   4      -3.566   4.918  -6.935  0.00  0.00      C1   C
ATOM     31  NH1 ARG 6   4      -4.303   5.048  -7.981  0.00  0.00      C1   N
ATOM     32  NH2 ARG 6   4      -4.177   5.274  -5.799  0.00  0.00      C1   N
ATOM     33  N   LYS 6   5       3.028   4.350  -7.561  0.00  0.00      C1   N
ATOM     34  CA  LYS 6   5       3.750   3.996  -6.345  0.00  0.00      C1   C
ATOM     35  C   LYS 6   5       2.899   3.061  -5.431  0.00  0.00      C1   C
ATOM     36  O   LYS 6   5       1.912   3.446  -4.799  0.00  0.00      C1   O
ATOM     37  CB  LYS 6   5       4.283   5.182  -5.522  0.00  0.00      C1   C
ATOM     38  CG  LYS 6   5       3.319   6.361  -5.273  0.00  0.00      C1   C
ATOM     39  CD  LYS 6   5       4.166   7.398  -4.462  0.00  0.00      C1   C
ATOM     40  CE  LYS 6   5       3.462   8.609  -4.001  0.00  0.00      C1   C
ATOM     41  NZ  LYS 6   5       4.413   9.530  -3.343  0.00  0.00      C1   N
ATOM     42  N   MET 6   6       3.290   1.799  -5.414  0.00  0.00      C1   N
ATOM     43  CA  MET 6   6       2.548   0.676  -4.824  0.00  0.00      C1   C
ATOM     44  C   MET 6   6       3.539  -0.334  -4.182  0.00  0.00      C1   C
ATOM     45  O   MET 6   6       4.654  -0.511  -4.656  0.00  0.00      C1   O
ATOM     46  CB  MET 6   6       1.445   0.069  -5.729  0.00  0.00      C1   C
ATOM     47  CG  MET 6   6       1.998  -0.822  -6.800  0.00  0.00      C1   C
ATOM     48  SD  MET 6   6       0.674  -1.626  -7.752  0.00  0.00      C1   S
ATOM     49  CE  MET 6   6       1.761  -2.238  -9.088  0.00  0.00      C1   C
ATOM     50  N   ALA 6   7       3.128  -0.990  -3.091  0.00  0.00      C1   N
ATOM     51  CA  ALA 6   7       3.681  -2.182  -2.470  0.00  0.00      C1   C
ATOM     52  C   ALA 6   7       3.821  -3.354  -3.430  0.00  0.00      C1   C
ATOM     53  O   ALA 6   7       3.020  -3.483  -4.344  0.00  0.00      C1   O
ATOM     54  CB  ALA 6   7       3.011  -2.473  -1.196  0.00  0.00      C1   C
ATOM     55  N   PHE 6   8       4.842  -4.258  -3.126  0.00  0.00      C1   N
ATOM     56  CA  PHE 6   8       4.786  -5.684  -3.512  0.00  0.00      C1   C
ATOM     57  C   PHE 6   8       3.744  -6.516  -2.730  0.00  0.00      C1   C
ATOM     58  O   PHE 6   8       3.338  -6.169  -1.594  0.00  0.00      C1   O
ATOM     59  CB  PHE 6   8       6.255  -6.236  -3.331  0.00  0.00      C1   C
ATOM     60  CG  PHE 6   8       7.323  -5.571  -4.204  0.00  0.00      C1   C
ATOM     61  CD1 PHE 6   8       8.372  -4.888  -3.650  0.00  0.00      C1   C
ATOM     62  CD2 PHE 6   8       7.140  -5.641  -5.637  0.00  0.00      C1   C
ATOM     63  CE1 PHE 6   8       9.364  -4.311  -4.408  0.00  0.00      C1   C
ATOM     64  CE2 PHE 6   8       8.041  -4.941  -6.400  0.00  0.00      C1   C
ATOM     65  CZ  PHE 6   8       9.142  -4.280  -5.801  0.00  0.00      C1   C
ATOM     66  N   PRO 6   9       3.323  -7.522  -3.481  0.00  0.00      C1   N
ATOM     67  CA  PRO 6   9       2.381  -8.530  -2.987  0.00  0.00      C1   C
ATOM     68  C   PRO 6   9       2.890  -9.215  -1.748  0.00  0.00      C1   C
ATOM     69  O   PRO 6   9       3.986  -9.719  -1.635  0.00  0.00      C1   O
ATOM     70  CB  PRO 6   9       2.141  -9.446  -4.115  0.00  0.00      C1   C
ATOM     71  CG  PRO 6   9       3.409  -9.210  -5.054  0.00  0.00      C1   C
ATOM     72  CD  PRO 6   9       3.612  -7.751  -4.899  0.00  0.00      C1   C
ATOM     73  N   SER 6  10       2.075  -9.376  -0.790  0.00  0.00      C1   N
ATOM     74  CA  SER 6  10       2.577  -9.824   0.557  0.00  0.00      C1   C
ATOM     75  C   SER 6  10       2.310 -11.282   0.993  0.00  0.00      C1   C
ATOM     76  O   SER 6  10       2.949 -11.674   1.965  0.00  0.00      C1   O
ATOM     77  CB  SER 6  10       1.947  -8.994   1.683  0.00  0.00      C1   C
ATOM     78  OG  SER 6  10       0.561  -9.042   1.567  0.00  0.00      C1   O
ATOM     79  N   GLY 6  11       1.558 -12.122   0.313  0.00  0.00      C1   N
ATOM     80  CA  GLY 6  11       1.373 -13.589   0.646  0.00  0.00      C1   C
ATOM     81  C   GLY 6  11       2.688 -14.346   0.950  0.00  0.00      C1   C
ATOM     82  O   GLY 6  11       2.735 -15.046   1.941  0.00  0.00      C1   O
ATOM     83  N   LYS 6  12       3.807 -14.172   0.171  0.00  0.00      C1   N
ATOM     84  CA  LYS 6  12       5.148 -14.658   0.463  0.00  0.00      C1   C
ATOM     85  C   LYS 6  12       5.734 -14.327   1.845  0.00  0.00      C1   C
ATOM     86  O   LYS 6  12       6.579 -15.078   2.303  0.00  0.00      C1   O
ATOM     87  CB  LYS 6  12       6.062 -14.298  -0.760  0.00  0.00      C1   C
ATOM     88  CG  LYS 6  12       5.909 -15.140  -2.110  0.00  0.00      C1   C
ATOM     89  CD  LYS 6  12       6.978 -14.673  -3.164  0.00  0.00      C1   C
ATOM     90  CE  LYS 6  12       7.040 -15.435  -4.481  0.00  0.00      C1   C
ATOM     91  NZ  LYS 6  12       5.733 -15.436  -5.173  0.00  0.00      C1   N
ATOM     92  N   VAL 6  13       5.315 -13.239   2.471  0.00  0.00      C1   N
ATOM     93  CA  VAL 6  13       5.641 -12.937   3.868  0.00  0.00      C1   C
ATOM     94  C   VAL 6  13       4.625 -13.556   4.822  0.00  0.00      C1   C
ATOM     95  O   VAL 6  13       5.086 -14.133   5.744  0.00  0.00      C1   O
ATOM     96  CB  VAL 6  13       5.942 -11.399   4.066  0.00  0.00      C1   C
ATOM     97  CG1 VAL 6  13       6.479 -11.082   5.526  0.00  0.00      C1   C
ATOM     98  CG2 VAL 6  13       6.914 -10.814   3.071  0.00  0.00      C1   C
ATOM     99  N   GLU 6  14       3.357 -13.320   4.575  0.00  0.00      C1   N
ATOM    100  CA  GLU 6  14       2.277 -13.715   5.447  0.00  0.00      C1   C
ATOM    101  C   GLU 6  14       2.338 -15.184   5.985  0.00  0.00      C1   C
ATOM    102  O   GLU 6  14       2.233 -15.390   7.218  0.00  0.00      C1   O
ATOM    103  CB  GLU 6  14       0.944 -13.444   4.679  0.00  0.00      C1   C
ATOM    104  CG  GLU 6  14       0.521 -12.010   4.367  0.00  0.00      C1   C
ATOM    105  CD  GLU 6  14      -0.637 -11.947   3.349  0.00  0.00      C1   C
ATOM    106  OE1 GLU 6  14      -0.667 -11.135   2.431  0.00  0.00      C1   O
ATOM    107  OE2 GLU 6  14      -1.608 -12.704   3.566  0.00  0.00      C1   O
ATOM    108  N   GLY 6  15       2.729 -16.142   5.212  0.00  0.00      C1   N
ATOM    109  CA  GLY 6  15       2.899 -17.528   5.710  0.00  0.00      C1   C
ATOM    110  C   GLY 6  15       4.114 -17.781   6.582  0.00  0.00      C1   C
ATOM    111  O   GLY 6  15       4.246 -18.856   7.157  0.00  0.00      C1   O
ATOM    112  N   CYS 6  16       5.094 -16.832   6.722  0.00  0.00      C1   N
ATOM    113  CA  CYS 6  16       6.183 -16.831   7.680  0.00  0.00      C1   C
ATOM    114  C   CYS 6  16       6.027 -16.036   9.000  0.00  0.00      C1   C
ATOM    115  O   CYS 6  16       6.964 -16.017   9.805  0.00  0.00      C1   O
ATOM    116  CB  CYS 6  16       7.500 -16.364   6.937  0.00  0.00      C1   C
ATOM    117  SG  CYS 6  16       7.841 -17.342   5.389  0.00  0.00      C1   S
ATOM    118  N   MET 6  17       4.857 -15.447   9.267  0.00  0.00      C1   N
ATOM    119  CA  MET 6  17       4.588 -14.807  10.509  0.00  0.00      C1   C
ATOM    120  C   MET 6  17       4.097 -15.680  11.665  0.00  0.00      C1   C
ATOM    121  O   MET 6  17       3.042 -16.333  11.568  0.00  0.00      C1   O
ATOM    122  CB  MET 6  17       3.735 -13.506  10.403  0.00  0.00      C1   C
ATOM    123  CG  MET 6  17       4.692 -12.323  10.041  0.00  0.00      C1   C
ATOM    124  SD  MET 6  17       5.480 -11.438  11.519  0.00  0.00      C1   S
ATOM    125  CE  MET 6  17       6.859 -10.589  10.706  0.00  0.00      C1   C
ATOM    126  N   VAL 6  18       4.924 -15.781  12.754  0.00  0.00      C1   N
ATOM    127  CA  VAL 6  18       4.567 -16.440  14.050  0.00  0.00      C1   C
ATOM    128  C   VAL 6  18       4.583 -15.550  15.269  0.00  0.00      C1   C
ATOM    129  O   VAL 6  18       5.276 -14.570  15.346  0.00  0.00      C1   O
ATOM    130  CB  VAL 6  18       5.448 -17.687  14.256  0.00  0.00      C1   C
ATOM    131  CG1 VAL 6  18       5.274 -18.726  13.110  0.00  0.00      C1   C
ATOM    132  CG2 VAL 6  18       6.948 -17.327  14.521  0.00  0.00      C1   C
ATOM    133  N   GLN 6  19       3.796 -15.899  16.239  0.00  0.00      C1   N
ATOM    134  CA  GLN 6  19       3.773 -15.385  17.592  0.00  0.00      C1   C
ATOM    135  C   GLN 6  19       5.057 -15.853  18.348  0.00  0.00      C1   C
ATOM    136  O   GLN 6  19       5.379 -17.015  18.373  0.00  0.00      C1   O
ATOM    137  CB  GLN 6  19       2.544 -15.750  18.402  0.00  0.00      C1   C
ATOM    138  CG  GLN 6  19       2.257 -14.910  19.625  0.00  0.00      C1   C
ATOM    139  CD  GLN 6  19       0.906 -15.113  20.270  0.00  0.00      C1   C
ATOM    140  NE2 GLN 6  19      -0.063 -14.219  20.016  0.00  0.00      C1   N
ATOM    141  OE1 GLN 6  19       0.636 -16.056  20.972  0.00  0.00      C1   O
ATOM    142  N   VAL 6  20       5.721 -14.859  18.902  0.00  0.00      C1   N
ATOM    143  CA  VAL 6  20       6.749 -15.193  19.912  0.00  0.00      C1   C
ATOM    144  C   VAL 6  20       6.472 -14.545  21.228  0.00  0.00      C1   C
ATOM    145  O   VAL 6  20       6.577 -13.285  21.400  0.00  0.00      C1   O
ATOM    146  CB  VAL 6  20       8.110 -14.607  19.432  0.00  0.00      C1   C
ATOM    147  CG1 VAL 6  20       9.252 -14.620  20.538  0.00  0.00      C1   C
ATOM    148  CG2 VAL 6  20       8.649 -15.286  18.186  0.00  0.00      C1   C
ATOM    149  N   THR 6  21       6.282 -15.372  22.302  0.00  0.00      C1   N
ATOM    150  CA  THR 6  21       5.938 -15.047  23.651  0.00  0.00      C1   C
ATOM    151  C   THR 6  21       7.125 -15.514  24.575  0.00  0.00      C1   C
ATOM    152  O   THR 6  21       7.625 -16.638  24.440  0.00  0.00      C1   O
ATOM    153  CB  THR 6  21       4.580 -15.625  24.050  0.00  0.00      C1   C
ATOM    154  OG1 THR 6  21       3.562 -15.102  23.273  0.00  0.00      C1   O
ATOM    155  CG2 THR 6  21       4.238 -15.465  25.570  0.00  0.00      C1   C
ATOM    156  N   CYS 6  22       7.482 -14.810  25.634  0.00  0.00      C1   N
ATOM    157  CA  CYS 6  22       8.419 -15.271  26.705  0.00  0.00      C1   C
ATOM    158  C   CYS 6  22       7.865 -14.790  28.044  0.00  0.00      C1   C
ATOM    159  O   CYS 6  22       7.883 -13.587  28.323  0.00  0.00      C1   O
ATOM    160  CB  CYS 6  22       9.834 -14.872  26.354  0.00  0.00      C1   C
ATOM    161  SG  CYS 6  22      10.972 -15.748  27.478  0.00  0.00      C1   S
ATOM    162  N   GLY 6  23       7.215 -15.732  28.698  0.00  0.00      C1   N
ATOM    163  CA  GLY 6  23       6.457 -15.454  29.944  0.00  0.00      C1   C
ATOM    164  C   GLY 6  23       5.162 -14.705  29.618  0.00  0.00      C1   C
ATOM    165  O   GLY 6  23       4.207 -15.273  29.120  0.00  0.00      C1   O
ATOM    166  N   THR 6  24       5.203 -13.361  29.931  0.00  0.00      C1   N
ATOM    167  CA  THR 6  24       4.125 -12.570  29.484  0.00  0.00      C1   C
ATOM    168  C   THR 6  24       4.398 -11.871  28.176  0.00  0.00      C1   C
ATOM    169  O   THR 6  24       3.539 -11.943  27.303  0.00  0.00      C1   O
ATOM    170  CB  THR 6  24       3.516 -11.543  30.492  0.00  0.00      C1   C
ATOM    171  OG1 THR 6  24       4.515 -10.795  30.987  0.00  0.00      C1   O
ATOM    172  CG2 THR 6  24       2.873 -12.372  31.688  0.00  0.00      C1   C
ATOM    173  N   THR 6  25       5.557 -11.190  28.024  0.00  0.00      C1   N
ATOM    174  CA  THR 6  25       6.048 -10.455  26.799  0.00  0.00      C1   C
ATOM    175  C   THR 6  25       5.709 -11.194  25.507  0.00  0.00      C1   C
ATOM    176  O   THR 6  25       6.012 -12.339  25.396  0.00  0.00      C1   O
ATOM    177  CB  THR 6  25       7.548 -10.240  26.905  0.00  0.00      C1   C
ATOM    178  OG1 THR 6  25       7.970  -9.778  28.168  0.00  0.00      C1   O
ATOM    179  CG2 THR 6  25       7.897  -9.241  25.861  0.00  0.00      C1   C
ATOM    180  N   THR 6  26       5.098 -10.525  24.532  0.00  0.00      C1   N
ATOM    181  CA  THR 6  26       4.800 -11.138  23.218  0.00  0.00      C1   C
ATOM    182  C   THR 6  26       4.965 -10.144  22.122  0.00  0.00      C1   C
ATOM    183  O   THR 6  26       4.464  -8.992  22.225  0.00  0.00      C1   O
ATOM    184  CB  THR 6  26       3.359 -11.680  23.172  0.00  0.00      C1   C
ATOM    185  OG1 THR 6  26       3.236 -12.623  24.204  0.00  0.00      C1   O
ATOM    186  CG2 THR 6  26       2.971 -12.443  21.877  0.00  0.00      C1   C
ATOM    187  N   LEU 6  27       5.680 -10.611  21.095  0.00  0.00      C1   N
ATOM    188  CA  LEU 6  27       5.944  -9.867  19.841  0.00  0.00      C1   C
ATOM    189  C   LEU 6  27       5.471 -10.559  18.605  0.00  0.00      C1   C
ATOM    190  O   LEU 6  27       4.933 -11.681  18.655  0.00  0.00      C1   O
ATOM    191  CB  LEU 6  27       7.464  -9.677  19.881  0.00  0.00      C1   C
ATOM    192  CG  LEU 6  27       8.068  -8.813  20.964  0.00  0.00      C1   C
ATOM    193  CD1 LEU 6  27       9.542  -8.529  20.557  0.00  0.00      C1   C
ATOM    194  CD2 LEU 6  27       7.340  -7.501  21.297  0.00  0.00      C1   C
ATOM    195  N   ASN 6  28       5.699  -9.994  17.432  0.00  0.00      C1   N
ATOM    196  CA  ASN 6  28       5.751 -10.774  16.179  0.00  0.00      C1   C
ATOM    197  C   ASN 6  28       7.085 -11.523  16.127  0.00  0.00      C1   C
ATOM    198  O   ASN 6  28       8.097 -11.121  16.718  0.00  0.00      C1   O
ATOM    199  CB  ASN 6  28       5.539  -9.946  14.947  0.00  0.00      C1   C
ATOM    200  CG  ASN 6  28       4.303  -9.131  15.065  0.00  0.00      C1   C
ATOM    201  OD1 ASN 6  28       3.251  -9.703  14.881  0.00  0.00      C1   O
ATOM    202  ND2 ASN 6  28       4.317  -7.814  15.270  0.00  0.00      C1   N
ATOM    203  N   GLY 6  29       7.240 -12.498  15.195  0.00  0.00      C1   N
ATOM    204  CA  GLY 6  29       8.552 -12.954  14.694  0.00  0.00      C1   C
ATOM    205  C   GLY 6  29       8.496 -13.575  13.308  0.00  0.00      C1   C
ATOM    206  O   GLY 6  29       7.440 -13.795  12.741  0.00  0.00      C1   O
ATOM    207  N   LEU 6  30       9.642 -14.009  12.717  0.00  0.00      C1   N
ATOM    208  CA  LEU 6  30       9.679 -14.609  11.343  0.00  0.00      C1   C
ATOM    209  C   LEU 6  30      10.072 -16.085  11.496  0.00  0.00      C1   C
ATOM    210  O   LEU 6  30      10.963 -16.397  12.274  0.00  0.00      C1   O
ATOM    211  CB  LEU 6  30      10.661 -13.873  10.448  0.00  0.00      C1   C
ATOM    212  CG  LEU 6  30      10.423 -14.024   8.957  0.00  0.00      C1   C
ATOM    213  CD1 LEU 6  30       9.178 -13.281   8.470  0.00  0.00      C1   C
ATOM    214  CD2 LEU 6  30      11.643 -13.480   8.264  0.00  0.00      C1   C
ATOM    215  N   TRP 6  31       9.523 -17.026  10.701  0.00  0.00      C1   N
ATOM    216  CA  TRP 6  31       9.904 -18.453  10.707  0.00  0.00      C1   C
ATOM    217  C   TRP 6  31      10.537 -18.859   9.396  0.00  0.00      C1   C
ATOM    218  O   TRP 6  31       9.848 -19.343   8.478  0.00  0.00      C1   O
ATOM    219  CB  TRP 6  31       8.608 -19.217  10.976  0.00  0.00      C1   C
ATOM    220  CG  TRP 6  31       8.547 -20.707  11.162  0.00  0.00      C1   C
ATOM    221  CD1 TRP 6  31       9.665 -21.552  11.441  0.00  0.00      C1   C
ATOM    222  CD2 TRP 6  31       7.375 -21.578  11.109  0.00  0.00      C1   C
ATOM    223  NE1 TRP 6  31       9.210 -22.875  11.442  0.00  0.00      C1   N
ATOM    224  CE2 TRP 6  31       7.839 -22.959  11.209  0.00  0.00      C1   C
ATOM    225  CE3 TRP 6  31       6.022 -21.392  10.773  0.00  0.00      C1   C
ATOM    226  CZ2 TRP 6  31       6.969 -24.056  11.026  0.00  0.00      C1   C
ATOM    227  CZ3 TRP 6  31       5.141 -22.446  10.594  0.00  0.00      C1   C
ATOM    228  CH2 TRP 6  31       5.642 -23.783  10.784  0.00  0.00      C1   C
ATOM    229  N   LEU 6  32      11.830 -18.726   9.183  0.00  0.00      C1   N
ATOM    230  CA  LEU 6  32      12.570 -19.139   7.995  0.00  0.00      C1   C
ATOM    231  C   LEU 6  32      13.224 -20.515   8.154  0.00  0.00      C1   C
ATOM    232  O   LEU 6  32      14.238 -20.613   8.812  0.00  0.00      C1   O
ATOM    233  CB  LEU 6  32      13.594 -18.081   7.502  0.00  0.00      C1   C
ATOM    234  CG  LEU 6  32      12.962 -16.724   7.265  0.00  0.00      C1   C
ATOM    235  CD1 LEU 6  32      14.058 -15.815   6.743  0.00  0.00      C1   C
ATOM    236  CD2 LEU 6  32      11.933 -16.768   6.115  0.00  0.00      C1   C
ATOM    237  N   ASP 6  33      12.595 -21.529   7.623  0.00  0.00      C1   N
ATOM    238  CA  ASP 6  33      12.993 -22.927   7.666  0.00  0.00      C1   C
ATOM    239  C   ASP 6  33      12.927 -23.424   9.092  0.00  0.00      C1   C
ATOM    240  O   ASP 6  33      11.842 -23.572   9.649  0.00  0.00      C1   O
ATOM    241  CB  ASP 6  33      14.172 -23.279   6.713  0.00  0.00      C1   C
ATOM    242  CG  ASP 6  33      14.185 -22.547   5.344  0.00  0.00      C1   C
ATOM    243  OD1 ASP 6  33      15.309 -22.178   4.962  0.00  0.00      C1   O
ATOM    244  OD2 ASP 6  33      13.157 -22.363   4.633  0.00  0.00      C1   O
ATOM    245  N   ASP 6  34      14.091 -23.765   9.717  0.00  0.00      C1   N
ATOM    246  CA  ASP 6  34      14.016 -24.275  11.074  0.00  0.00      C1   C
ATOM    247  C   ASP 6  34      14.410 -23.224  12.131  0.00  0.00      C1   C
ATOM    248  O   ASP 6  34      14.899 -23.589  13.156  0.00  0.00      C1   O
ATOM    249  CB  ASP 6  34      14.613 -25.693  11.166  0.00  0.00      C1   C
ATOM    250  CG  ASP 6  34      16.119 -25.658  10.797  0.00  0.00      C1   C
ATOM    251  OD1 ASP 6  34      16.786 -24.619  10.761  0.00  0.00      C1   O
ATOM    252  OD2 ASP 6  34      16.696 -26.740  10.482  0.00  0.00      C1   O
ATOM    253  N   VAL 6  35      14.126 -21.916  11.805  0.00  0.00      C1   N
ATOM    254  CA  VAL 6  35      14.576 -20.840  12.680  0.00  0.00      C1   C
ATOM    255  C   VAL 6  35      13.443 -19.790  12.798  0.00  0.00      C1   C
ATOM    256  O   VAL 6  35      12.844 -19.394  11.790  0.00  0.00      C1   O
ATOM    257  CB  VAL 6  35      15.873 -20.160  12.243  0.00  0.00      C1   C
ATOM    258  CG1 VAL 6  35      16.332 -19.054  13.262  0.00  0.00      C1   C
ATOM    259  CG2 VAL 6  35      17.056 -21.034  12.018  0.00  0.00      C1   C
ATOM    260  N   VAL 6  36      13.129 -19.455  14.089  0.00  0.00      C1   N
ATOM    261  CA  VAL 6  36      12.295 -18.250  14.345  0.00  0.00      C1   C
ATOM    262  C   VAL 6  36      13.178 -17.047  14.825  0.00  0.00      C1   C
ATOM    263  O   VAL 6  36      13.845 -17.116  15.799  0.00  0.00      C1   O
ATOM    264  CB  VAL 6  36      11.089 -18.575  15.273  0.00  0.00      C1   C
ATOM    265  CG1 VAL 6  36      10.233 -17.377  15.703  0.00  0.00      C1   C
ATOM    266  CG2 VAL 6  36      10.228 -19.517  14.373  0.00  0.00      C1   C
ATOM    267  N   TYR 6  37      13.135 -15.945  14.070  0.00  0.00      C1   N
ATOM    268  CA  TYR 6  37      13.747 -14.689  14.424  0.00  0.00      C1   C
ATOM    269  C   TYR 6  37      12.755 -13.722  15.152  0.00  0.00      C1   C
ATOM    270  O   TYR 6  37      11.556 -13.585  14.862  0.00  0.00      C1   O
ATOM    271  CB  TYR 6  37      14.396 -14.043  13.151  0.00  0.00      C1   C
ATOM    272  CG  TYR 6  37      15.479 -14.744  12.435  0.00  0.00      C1   C
ATOM    273  CD1 TYR 6  37      16.863 -14.470  12.626  0.00  0.00      C1   C
ATOM    274  CD2 TYR 6  37      15.043 -15.648  11.420  0.00  0.00      C1   C
ATOM    275  CE1 TYR 6  37      17.797 -15.231  11.870  0.00  0.00      C1   C
ATOM    276  CE2 TYR 6  37      16.049 -16.356  10.692  0.00  0.00      C1   C
ATOM    277  CZ  TYR 6  37      17.427 -16.187  10.895  0.00  0.00      C1   C
ATOM    278  OH  TYR 6  37      18.386 -16.883  10.207  0.00  0.00      C1   O
ATOM    279  N   CYS 6  38      13.355 -12.919  15.981  0.00  0.00      C1   N
ATOM    280  CA  CYS 6  38      12.652 -11.912  16.834  0.00  0.00      C1   C
ATOM    281  C   CYS 6  38      13.539 -10.900  17.565  0.00  0.00      C1   C
ATOM    282  O   CYS 6  38      14.705 -11.111  17.858  0.00  0.00      C1   O
ATOM    283  CB  CYS 6  38      11.529 -12.557  17.681  0.00  0.00      C1   C
ATOM    284  SG  CYS 6  38      12.466 -13.689  18.829  0.00  0.00      C1   S
ATOM    285  N   PRO 6  39      13.033  -9.661  17.817  0.00  0.00      C1   N
ATOM    286  CA  PRO 6  39      13.712  -8.662  18.681  0.00  0.00      C1   C
ATOM    287  C   PRO 6  39      13.921  -9.058  20.144  0.00  0.00      C1   C
ATOM    288  O   PRO 6  39      12.918  -9.544  20.712  0.00  0.00      C1   O
ATOM    289  CB  PRO 6  39      12.878  -7.420  18.557  0.00  0.00      C1   C
ATOM    290  CG  PRO 6  39      12.046  -7.682  17.215  0.00  0.00      C1   C
ATOM    291  CD  PRO 6  39      11.776  -9.146  17.380  0.00  0.00      C1   C
ATOM    292  N   ARG 6  40      15.136  -8.936  20.676  0.00  0.00      C1   N
ATOM    293  CA  ARG 6  40      15.616  -9.538  21.904  0.00  0.00      C1   C
ATOM    294  C   ARG 6  40      14.986  -8.912  23.117  0.00  0.00      C1   C
ATOM    295  O   ARG 6  40      15.050  -9.588  24.151  0.00  0.00      C1   O
ATOM    296  CB  ARG 6  40      17.133  -9.492  21.934  0.00  0.00      C1   C
ATOM    297  CG  ARG 6  40      17.846  -8.024  22.140  0.00  0.00      C1   C
ATOM    298  CD  ARG 6  40      19.300  -8.023  22.512  0.00  0.00      C1   C
ATOM    299  NE  ARG 6  40      19.950  -6.703  22.442  0.00  0.00      C1   N
ATOM    300  CZ  ARG 6  40      21.124  -6.329  22.828  0.00  0.00      C1   C
ATOM    301  NH1 ARG 6  40      22.123  -7.151  22.997  0.00  0.00      C1   N
ATOM    302  NH2 ARG 6  40      21.315  -5.055  23.034  0.00  0.00      C1   N
ATOM    303  N   HIS 6  41      14.381  -7.719  23.066  0.00  0.00      C1   N
ATOM    304  CA  HIS 6  41      13.704  -7.024  24.164  0.00  0.00      C1   C
ATOM    305  C   HIS 6  41      12.577  -7.881  24.730  0.00  0.00      C1   C
ATOM    306  O   HIS 6  41      12.400  -7.633  25.907  0.00  0.00      C1   O
ATOM    307  CB  HIS 6  41      13.458  -5.538  23.882  0.00  0.00      C1   C
ATOM    308  CG  HIS 6  41      12.518  -5.307  22.725  0.00  0.00      C1   C
ATOM    309  ND1 HIS 6  41      11.373  -6.092  22.442  0.00  0.00      C1   N
ATOM    310  CD2 HIS 6  41      12.533  -4.139  22.033  0.00  0.00      C1   C
ATOM    311  CE1 HIS 6  41      10.790  -5.435  21.457  0.00  0.00      C1   C
ATOM    312  NE2 HIS 6  41      11.434  -4.270  21.184  0.00  0.00      C1   N
ATOM    313  N   VAL 6  42      11.994  -8.792  23.973  0.00  0.00      C1   N
ATOM    314  CA  VAL 6  42      11.201  -9.917  24.482  0.00  0.00      C1   C
ATOM    315  C   VAL 6  42      11.746 -10.490  25.858  0.00  0.00      C1   C
ATOM    316  O   VAL 6  42      10.868 -10.784  26.659  0.00  0.00      C1   O
ATOM    317  CB  VAL 6  42      10.895 -10.944  23.353  0.00  0.00      C1   C
ATOM    318  CG1 VAL 6  42      12.077 -11.913  23.237  0.00  0.00      C1   C
ATOM    319  CG2 VAL 6  42       9.594 -11.712  23.623  0.00  0.00      C1   C
ATOM    320  N   ILE 6  43      13.003 -10.579  26.067  0.00  0.00      C1   N
ATOM    321  CA  ILE 6  43      13.535 -11.167  27.349  0.00  0.00      C1   C
ATOM    322  C   ILE 6  43      13.759 -10.313  28.525  0.00  0.00      C1   C
ATOM    323  O   ILE 6  43      13.969 -10.837  29.641  0.00  0.00      C1   O
ATOM    324  CB  ILE 6  43      14.670 -12.232  27.182  0.00  0.00      C1   C
ATOM    325  CG1 ILE 6  43      15.928 -11.677  26.565  0.00  0.00      C1   C
ATOM    326  CG2 ILE 6  43      14.073 -13.429  26.357  0.00  0.00      C1   C
ATOM    327  CD1 ILE 6  43      17.153 -12.665  26.758  0.00  0.00      C1   C
[truncated: 3,715,688 more chars]
