# Supplementary material for: Candidate Binding Sites for Allosteric Inhibition of the SARS-CoV-2 Main Protease from the Analysis of Large-Scale Molecular Dynamics Simulations
Source: J Phys Chem Lett. 2020 Dec 11;12(1):65–72. doi: 10.1021/acs.jpclett.0c03182 (PMC7755075; doi:10.1021/acs.jpclett.0c03182)
Supplement: Supplementary file 2 — jz0c03182_si_002.zip [file jz0c03182_si_002.zip › core_sets/m1_cset-7.pdb]

ATOM      1  N   SER 6   1       4.472   5.289 -20.576  0.00  0.00      C1   N
ATOM      2  CA  SER 6   1       3.711   4.120 -20.026  0.00  0.00      C1   C
ATOM      3  C   SER 6   1       3.450   4.282 -18.579  0.00  0.00      C1   C
ATOM      4  O   SER 6   1       4.384   4.448 -17.779  0.00  0.00      C1   O
ATOM      5  CB  SER 6   1       4.585   2.861 -20.227  0.00  0.00      C1   C
ATOM      6  OG  SER 6   1       4.953   2.615 -21.565  0.00  0.00      C1   O
ATOM      7  N   GLY 6   2       2.135   4.356 -18.193  0.00  0.00      C1   N
ATOM      8  CA  GLY 6   2       1.708   4.852 -16.799  0.00  0.00      C1   C
ATOM      9  C   GLY 6   2       2.191   4.177 -15.424  0.00  0.00      C1   C
ATOM     10  O   GLY 6   2       2.766   3.091 -15.548  0.00  0.00      C1   O
ATOM     11  N   PHE 6   3       1.821   4.776 -14.248  0.00  0.00      C1   N
ATOM     12  CA  PHE 6   3       2.458   4.442 -12.975  0.00  0.00      C1   C
ATOM     13  C   PHE 6   3       1.541   4.505 -11.737  0.00  0.00      C1   C
ATOM     14  O   PHE 6   3       0.900   5.590 -11.596  0.00  0.00      C1   O
ATOM     15  CB  PHE 6   3       3.692   5.298 -12.710  0.00  0.00      C1   C
ATOM     16  CG  PHE 6   3       4.262   5.270 -11.337  0.00  0.00      C1   C
ATOM     17  CD1 PHE 6   3       3.944   6.265 -10.373  0.00  0.00      C1   C
ATOM     18  CD2 PHE 6   3       5.162   4.252 -10.932  0.00  0.00      C1   C
ATOM     19  CE1 PHE 6   3       4.549   6.321  -9.107  0.00  0.00      C1   C
ATOM     20  CE2 PHE 6   3       5.722   4.253  -9.580  0.00  0.00      C1   C
ATOM     21  CZ  PHE 6   3       5.350   5.241  -8.658  0.00  0.00      C1   C
ATOM     22  N   ARG 6   4       1.610   3.590 -10.769  0.00  0.00      C1   N
ATOM     23  CA  ARG 6   4       0.893   3.773  -9.508  0.00  0.00      C1   C
ATOM     24  C   ARG 6   4       1.758   3.536  -8.242  0.00  0.00      C1   C
ATOM     25  O   ARG 6   4       2.557   2.593  -8.230  0.00  0.00      C1   O
ATOM     26  CB  ARG 6   4      -0.359   2.760  -9.560  0.00  0.00      C1   C
ATOM     27  CG  ARG 6   4      -1.527   2.871  -8.537  0.00  0.00      C1   C
ATOM     28  CD  ARG 6   4      -2.271   4.226  -8.648  0.00  0.00      C1   C
ATOM     29  NE  ARG 6   4      -2.741   4.711  -7.331  0.00  0.00      C1   N
ATOM     30  CZ  ARG 6   4      -3.658   5.608  -6.982  0.00  0.00      C1   C
ATOM     31  NH1 ARG 6   4      -4.379   6.186  -7.860  0.00  0.00      C1   N
ATOM     32  NH2 ARG 6   4      -4.037   5.877  -5.758  0.00  0.00      C1   N
ATOM     33  N   LYS 6   5       1.595   4.310  -7.167  0.00  0.00      C1   N
ATOM     34  CA  LYS 6   5       2.214   4.041  -5.904  0.00  0.00      C1   C
ATOM     35  C   LYS 6   5       1.688   2.696  -5.416  0.00  0.00      C1   C
ATOM     36  O   LYS 6   5       0.525   2.663  -5.041  0.00  0.00      C1   O
ATOM     37  CB  LYS 6   5       1.863   5.227  -4.947  0.00  0.00      C1   C
ATOM     38  CG  LYS 6   5       2.887   6.292  -5.184  0.00  0.00      C1   C
ATOM     39  CD  LYS 6   5       2.780   7.472  -4.199  0.00  0.00      C1   C
ATOM     40  CE  LYS 6   5       3.486   7.045  -2.933  0.00  0.00      C1   C
ATOM     41  NZ  LYS 6   5       3.665   8.151  -1.895  0.00  0.00      C1   N
ATOM     42  N   MET 6   6       2.559   1.664  -5.333  0.00  0.00      C1   N
ATOM     43  CA  MET 6   6       2.145   0.460  -4.679  0.00  0.00      C1   C
ATOM     44  C   MET 6   6       3.235  -0.371  -4.037  0.00  0.00      C1   C
ATOM     45  O   MET 6   6       4.406  -0.335  -4.485  0.00  0.00      C1   O
ATOM     46  CB  MET 6   6       1.273  -0.334  -5.636  0.00  0.00      C1   C
ATOM     47  CG  MET 6   6       2.054  -0.881  -6.826  0.00  0.00      C1   C
ATOM     48  SD  MET 6   6       1.184  -1.397  -8.407  0.00  0.00      C1   S
ATOM     49  CE  MET 6   6       2.551  -2.226  -9.355  0.00  0.00      C1   C
ATOM     50  N   ALA 6   7       2.895  -1.113  -3.006  0.00  0.00      C1   N
ATOM     51  CA  ALA 6   7       3.730  -2.105  -2.366  0.00  0.00      C1   C
ATOM     52  C   ALA 6   7       3.969  -3.360  -3.280  0.00  0.00      C1   C
ATOM     53  O   ALA 6   7       3.104  -3.638  -4.153  0.00  0.00      C1   O
ATOM     54  CB  ALA 6   7       3.192  -2.374  -0.947  0.00  0.00      C1   C
ATOM     55  N   PHE 6   8       4.998  -4.185  -3.095  0.00  0.00      C1   N
ATOM     56  CA  PHE 6   8       4.911  -5.625  -3.397  0.00  0.00      C1   C
ATOM     57  C   PHE 6   8       3.723  -6.300  -2.754  0.00  0.00      C1   C
ATOM     58  O   PHE 6   8       3.396  -6.060  -1.564  0.00  0.00      C1   O
ATOM     59  CB  PHE 6   8       6.272  -6.321  -2.965  0.00  0.00      C1   C
ATOM     60  CG  PHE 6   8       7.365  -6.013  -3.852  0.00  0.00      C1   C
ATOM     61  CD1 PHE 6   8       8.511  -5.300  -3.359  0.00  0.00      C1   C
ATOM     62  CD2 PHE 6   8       7.311  -6.342  -5.237  0.00  0.00      C1   C
ATOM     63  CE1 PHE 6   8       9.557  -4.877  -4.214  0.00  0.00      C1   C
ATOM     64  CE2 PHE 6   8       8.330  -5.925  -6.158  0.00  0.00      C1   C
ATOM     65  CZ  PHE 6   8       9.398  -5.161  -5.606  0.00  0.00      C1   C
ATOM     66  N   PRO 6   9       3.092  -7.208  -3.549  0.00  0.00      C1   N
ATOM     67  CA  PRO 6   9       2.305  -8.324  -3.123  0.00  0.00      C1   C
ATOM     68  C   PRO 6   9       3.089  -9.110  -2.013  0.00  0.00      C1   C
ATOM     69  O   PRO 6   9       4.235  -9.461  -2.169  0.00  0.00      C1   O
ATOM     70  CB  PRO 6   9       2.256  -9.306  -4.395  0.00  0.00      C1   C
ATOM     71  CG  PRO 6   9       2.310  -8.317  -5.474  0.00  0.00      C1   C
ATOM     72  CD  PRO 6   9       3.383  -7.325  -4.955  0.00  0.00      C1   C
ATOM     73  N   SER 6  10       2.388  -9.397  -0.879  0.00  0.00      C1   N
ATOM     74  CA  SER 6  10       2.993  -9.785   0.390  0.00  0.00      C1   C
ATOM     75  C   SER 6  10       2.634 -11.238   0.878  0.00  0.00      C1   C
ATOM     76  O   SER 6  10       3.023 -11.631   1.977  0.00  0.00      C1   O
ATOM     77  CB  SER 6  10       2.502  -8.823   1.479  0.00  0.00      C1   C
ATOM     78  OG  SER 6  10       1.155  -9.038   1.872  0.00  0.00      C1   O
ATOM     79  N   GLY 6  11       2.005 -12.037  -0.049  0.00  0.00      C1   N
ATOM     80  CA  GLY 6  11       1.595 -13.361   0.250  0.00  0.00      C1   C
ATOM     81  C   GLY 6  11       2.687 -14.316   0.617  0.00  0.00      C1   C
ATOM     82  O   GLY 6  11       2.423 -15.165   1.507  0.00  0.00      C1   O
ATOM     83  N   LYS 6  12       3.867 -14.237   0.031  0.00  0.00      C1   N
ATOM     84  CA  LYS 6  12       5.120 -14.929   0.358  0.00  0.00      C1   C
ATOM     85  C   LYS 6  12       5.576 -14.643   1.770  0.00  0.00      C1   C
ATOM     86  O   LYS 6  12       5.948 -15.536   2.504  0.00  0.00      C1   O
ATOM     87  CB  LYS 6  12       6.184 -14.780  -0.684  0.00  0.00      C1   C
ATOM     88  CG  LYS 6  12       5.950 -15.707  -1.883  0.00  0.00      C1   C
ATOM     89  CD  LYS 6  12       7.132 -15.543  -2.860  0.00  0.00      C1   C
ATOM     90  CE  LYS 6  12       6.898 -16.323  -4.145  0.00  0.00      C1   C
ATOM     91  NZ  LYS 6  12       8.148 -16.381  -4.879  0.00  0.00      C1   N
ATOM     92  N   VAL 6  13       5.583 -13.402   2.198  0.00  0.00      C1   N
ATOM     93  CA  VAL 6  13       5.974 -13.091   3.588  0.00  0.00      C1   C
ATOM     94  C   VAL 6  13       4.953 -13.392   4.611  0.00  0.00      C1   C
ATOM     95  O   VAL 6  13       5.387 -13.689   5.764  0.00  0.00      C1   O
ATOM     96  CB  VAL 6  13       6.634 -11.716   3.703  0.00  0.00      C1   C
ATOM     97  CG1 VAL 6  13       7.832 -11.568   2.785  0.00  0.00      C1   C
ATOM     98  CG2 VAL 6  13       5.679 -10.563   3.503  0.00  0.00      C1   C
ATOM     99  N   GLU 6  14       3.597 -13.384   4.355  0.00  0.00      C1   N
ATOM    100  CA  GLU 6  14       2.579 -13.653   5.349  0.00  0.00      C1   C
ATOM    101  C   GLU 6  14       2.767 -15.076   5.998  0.00  0.00      C1   C
ATOM    102  O   GLU 6  14       2.699 -15.179   7.253  0.00  0.00      C1   O
ATOM    103  CB  GLU 6  14       1.172 -13.572   4.668  0.00  0.00      C1   C
ATOM    104  CG  GLU 6  14       0.736 -12.188   4.401  0.00  0.00      C1   C
ATOM    105  CD  GLU 6  14      -0.441 -12.178   3.377  0.00  0.00      C1   C
ATOM    106  OE1 GLU 6  14      -0.211 -11.568   2.340  0.00  0.00      C1   O
ATOM    107  OE2 GLU 6  14      -1.544 -12.848   3.598  0.00  0.00      C1   O
ATOM    108  N   GLY 6  15       3.118 -16.119   5.238  0.00  0.00      C1   N
ATOM    109  CA  GLY 6  15       3.477 -17.460   5.727  0.00  0.00      C1   C
ATOM    110  C   GLY 6  15       4.762 -17.488   6.622  0.00  0.00      C1   C
ATOM    111  O   GLY 6  15       5.104 -18.591   7.016  0.00  0.00      C1   O
ATOM    112  N   CYS 6  16       5.559 -16.363   6.877  0.00  0.00      C1   N
ATOM    113  CA  CYS 6  16       6.836 -16.445   7.658  0.00  0.00      C1   C
ATOM    114  C   CYS 6  16       6.639 -15.879   9.089  0.00  0.00      C1   C
ATOM    115  O   CYS 6  16       7.563 -15.664   9.781  0.00  0.00      C1   O
ATOM    116  CB  CYS 6  16       7.936 -15.694   6.781  0.00  0.00      C1   C
ATOM    117  SG  CYS 6  16       8.232 -16.281   5.108  0.00  0.00      C1   S
ATOM    118  N   MET 6  17       5.346 -15.639   9.493  0.00  0.00      C1   N
ATOM    119  CA  MET 6  17       5.043 -14.903  10.723  0.00  0.00      C1   C
ATOM    120  C   MET 6  17       4.644 -15.808  11.843  0.00  0.00      C1   C
ATOM    121  O   MET 6  17       3.901 -16.740  11.686  0.00  0.00      C1   O
ATOM    122  CB  MET 6  17       4.037 -13.823  10.531  0.00  0.00      C1   C
ATOM    123  CG  MET 6  17       4.405 -12.826   9.378  0.00  0.00      C1   C
ATOM    124  SD  MET 6  17       5.810 -11.755   9.584  0.00  0.00      C1   S
ATOM    125  CE  MET 6  17       6.690 -11.957   8.007  0.00  0.00      C1   C
ATOM    126  N   VAL 6  18       5.157 -15.603  13.098  0.00  0.00      C1   N
ATOM    127  CA  VAL 6  18       4.929 -16.389  14.321  0.00  0.00      C1   C
ATOM    128  C   VAL 6  18       4.528 -15.440  15.494  0.00  0.00      C1   C
ATOM    129  O   VAL 6  18       5.117 -14.409  15.775  0.00  0.00      C1   O
ATOM    130  CB  VAL 6  18       6.081 -17.374  14.862  0.00  0.00      C1   C
ATOM    131  CG1 VAL 6  18       6.171 -18.597  13.895  0.00  0.00      C1   C
ATOM    132  CG2 VAL 6  18       7.475 -16.877  14.945  0.00  0.00      C1   C
ATOM    133  N   GLN 6  19       3.658 -15.886  16.417  0.00  0.00      C1   N
ATOM    134  CA  GLN 6  19       3.531 -15.411  17.799  0.00  0.00      C1   C
ATOM    135  C   GLN 6  19       4.645 -15.861  18.780  0.00  0.00      C1   C
ATOM    136  O   GLN 6  19       4.677 -17.022  19.161  0.00  0.00      C1   O
ATOM    137  CB  GLN 6  19       2.139 -15.667  18.342  0.00  0.00      C1   C
ATOM    138  CG  GLN 6  19       1.884 -14.966  19.723  0.00  0.00      C1   C
ATOM    139  CD  GLN 6  19       0.803 -15.601  20.542  0.00  0.00      C1   C
ATOM    140  NE2 GLN 6  19       1.154 -16.615  21.343  0.00  0.00      C1   N
ATOM    141  OE1 GLN 6  19      -0.397 -15.324  20.480  0.00  0.00      C1   O
ATOM    142  N   VAL 6  20       5.427 -14.867  19.172  0.00  0.00      C1   N
ATOM    143  CA  VAL 6  20       6.387 -15.061  20.244  0.00  0.00      C1   C
ATOM    144  C   VAL 6  20       5.879 -14.367  21.543  0.00  0.00      C1   C
ATOM    145  O   VAL 6  20       5.480 -13.196  21.558  0.00  0.00      C1   O
ATOM    146  CB  VAL 6  20       7.789 -14.578  19.861  0.00  0.00      C1   C
ATOM    147  CG1 VAL 6  20       8.740 -15.088  20.924  0.00  0.00      C1   C
ATOM    148  CG2 VAL 6  20       8.270 -15.052  18.509  0.00  0.00      C1   C
ATOM    149  N   THR 6  21       6.002 -15.164  22.565  0.00  0.00      C1   N
ATOM    150  CA  THR 6  21       5.851 -14.629  23.939  0.00  0.00      C1   C
ATOM    151  C   THR 6  21       7.137 -14.882  24.707  0.00  0.00      C1   C
ATOM    152  O   THR 6  21       7.732 -15.979  24.831  0.00  0.00      C1   O
ATOM    153  CB  THR 6  21       4.552 -15.195  24.543  0.00  0.00      C1   C
ATOM    154  OG1 THR 6  21       3.406 -14.793  23.877  0.00  0.00      C1   O
ATOM    155  CG2 THR 6  21       4.403 -14.780  26.022  0.00  0.00      C1   C
ATOM    156  N   CYS 6  22       7.576 -13.802  25.405  0.00  0.00      C1   N
ATOM    157  CA  CYS 6  22       8.781 -13.601  26.258  0.00  0.00      C1   C
ATOM    158  C   CYS 6  22       8.398 -12.755  27.527  0.00  0.00      C1   C
ATOM    159  O   CYS 6  22       8.363 -11.485  27.592  0.00  0.00      C1   O
ATOM    160  CB  CYS 6  22       9.780 -12.882  25.371  0.00  0.00      C1   C
ATOM    161  SG  CYS 6  22      11.504 -13.060  26.023  0.00  0.00      C1   S
ATOM    162  N   GLY 6  23       7.889 -13.535  28.513  0.00  0.00      C1   N
ATOM    163  CA  GLY 6  23       7.387 -13.108  29.767  0.00  0.00      C1   C
ATOM    164  C   GLY 6  23       6.072 -12.343  29.715  0.00  0.00      C1   C
ATOM    165  O   GLY 6  23       5.105 -12.807  29.112  0.00  0.00      C1   O
ATOM    166  N   THR 6  24       6.011 -11.119  30.273  0.00  0.00      C1   N
ATOM    167  CA  THR 6  24       4.856 -10.254  30.029  0.00  0.00      C1   C
ATOM    168  C   THR 6  24       4.624  -9.788  28.565  0.00  0.00      C1   C
ATOM    169  O   THR 6  24       3.614  -9.266  28.298  0.00  0.00      C1   O
ATOM    170  CB  THR 6  24       4.897  -8.991  30.893  0.00  0.00      C1   C
ATOM    171  OG1 THR 6  24       6.065  -8.241  30.530  0.00  0.00      C1   O
ATOM    172  CG2 THR 6  24       5.026  -9.294  32.401  0.00  0.00      C1   C
ATOM    173  N   THR 6  25       5.570  -9.930  27.652  0.00  0.00      C1   N
ATOM    174  CA  THR 6  25       5.484  -9.373  26.357  0.00  0.00      C1   C
ATOM    175  C   THR 6  25       5.287 -10.425  25.300  0.00  0.00      C1   C
ATOM    176  O   THR 6  25       5.979 -11.433  25.249  0.00  0.00      C1   O
ATOM    177  CB  THR 6  25       6.690  -8.550  25.946  0.00  0.00      C1   C
ATOM    178  OG1 THR 6  25       7.099  -7.750  27.047  0.00  0.00      C1   O
ATOM    179  CG2 THR 6  25       6.320  -7.731  24.740  0.00  0.00      C1   C
ATOM    180  N   THR 6  26       4.343 -10.142  24.417  0.00  0.00      C1   N
ATOM    181  CA  THR 6  26       4.227 -10.856  23.078  0.00  0.00      C1   C
ATOM    182  C   THR 6  26       4.731  -9.922  21.999  0.00  0.00      C1   C
ATOM    183  O   THR 6  26       4.560  -8.703  22.060  0.00  0.00      C1   O
ATOM    184  CB  THR 6  26       2.789 -11.289  22.794  0.00  0.00      C1   C
ATOM    185  OG1 THR 6  26       2.459 -12.058  23.909  0.00  0.00      C1   O
ATOM    186  CG2 THR 6  26       2.524 -12.250  21.597  0.00  0.00      C1   C
ATOM    187  N   LEU 6  27       5.316 -10.468  20.931  0.00  0.00      C1   N
ATOM    188  CA  LEU 6  27       5.852  -9.730  19.823  0.00  0.00      C1   C
ATOM    189  C   LEU 6  27       5.899 -10.654  18.536  0.00  0.00      C1   C
ATOM    190  O   LEU 6  27       5.378 -11.810  18.521  0.00  0.00      C1   O
ATOM    191  CB  LEU 6  27       7.303  -9.264  20.104  0.00  0.00      C1   C
ATOM    192  CG  LEU 6  27       8.494 -10.158  20.444  0.00  0.00      C1   C
ATOM    193  CD1 LEU 6  27       9.743  -9.387  20.013  0.00  0.00      C1   C
ATOM    194  CD2 LEU 6  27       8.575 -10.632  21.905  0.00  0.00      C1   C
ATOM    195  N   ASN 6  28       6.394 -10.119  17.362  0.00  0.00      C1   N
ATOM    196  CA  ASN 6  28       6.222 -10.807  16.089  0.00  0.00      C1   C
ATOM    197  C   ASN 6  28       7.577 -11.291  15.585  0.00  0.00      C1   C
ATOM    198  O   ASN 6  28       8.423 -10.564  15.123  0.00  0.00      C1   O
ATOM    199  CB  ASN 6  28       5.484  -9.881  15.085  0.00  0.00      C1   C
ATOM    200  CG  ASN 6  28       5.148 -10.698  13.809  0.00  0.00      C1   C
ATOM    201  OD1 ASN 6  28       4.326 -11.584  13.861  0.00  0.00      C1   O
ATOM    202  ND2 ASN 6  28       5.836 -10.491  12.775  0.00  0.00      C1   N
ATOM    203  N   GLY 6  29       7.838 -12.636  15.606  0.00  0.00      C1   N
ATOM    204  CA  GLY 6  29       8.988 -13.354  15.039  0.00  0.00      C1   C
ATOM    205  C   GLY 6  29       8.887 -13.474  13.503  0.00  0.00      C1   C
ATOM    206  O   GLY 6  29       7.823 -13.556  12.946  0.00  0.00      C1   O
ATOM    207  N   LEU 6  30      10.074 -13.536  12.894  0.00  0.00      C1   N
ATOM    208  CA  LEU 6  30      10.288 -14.032  11.513  0.00  0.00      C1   C
ATOM    209  C   LEU 6  30      10.702 -15.574  11.548  0.00  0.00      C1   C
ATOM    210  O   LEU 6  30      11.776 -15.878  11.953  0.00  0.00      C1   O
ATOM    211  CB  LEU 6  30      11.340 -13.111  10.876  0.00  0.00      C1   C
ATOM    212  CG  LEU 6  30      11.405 -13.242   9.361  0.00  0.00      C1   C
ATOM    213  CD1 LEU 6  30      10.089 -12.838   8.680  0.00  0.00      C1   C
ATOM    214  CD2 LEU 6  30      12.442 -12.311   8.657  0.00  0.00      C1   C
ATOM    215  N   TRP 6  31       9.848 -16.452  11.133  0.00  0.00      C1   N
ATOM    216  CA  TRP 6  31      10.162 -17.890  11.096  0.00  0.00      C1   C
ATOM    217  C   TRP 6  31      10.654 -18.258   9.680  0.00  0.00      C1   C
ATOM    218  O   TRP 6  31       9.877 -18.234   8.729  0.00  0.00      C1   O
ATOM    219  CB  TRP 6  31       8.984 -18.792  11.549  0.00  0.00      C1   C
ATOM    220  CG  TRP 6  31       9.221 -20.251  11.764  0.00  0.00      C1   C
ATOM    221  CD1 TRP 6  31      10.449 -20.890  11.924  0.00  0.00      C1   C
ATOM    222  CD2 TRP 6  31       8.168 -21.290  11.756  0.00  0.00      C1   C
ATOM    223  NE1 TRP 6  31      10.161 -22.249  12.127  0.00  0.00      C1   N
ATOM    224  CE2 TRP 6  31       8.829 -22.526  11.831  0.00  0.00      C1   C
ATOM    225  CE3 TRP 6  31       6.759 -21.299  11.580  0.00  0.00      C1   C
ATOM    226  CZ2 TRP 6  31       8.166 -23.726  11.594  0.00  0.00      C1   C
ATOM    227  CZ3 TRP 6  31       6.068 -22.583  11.544  0.00  0.00      C1   C
ATOM    228  CH2 TRP 6  31       6.792 -23.730  11.523  0.00  0.00      C1   C
ATOM    229  N   LEU 6  32      11.873 -18.613   9.522  0.00  0.00      C1   N
ATOM    230  CA  LEU 6  32      12.492 -19.021   8.227  0.00  0.00      C1   C
ATOM    231  C   LEU 6  32      13.433 -20.201   8.440  0.00  0.00      C1   C
ATOM    232  O   LEU 6  32      14.417 -20.048   9.217  0.00  0.00      C1   O
ATOM    233  CB  LEU 6  32      13.319 -17.868   7.576  0.00  0.00      C1   C
ATOM    234  CG  LEU 6  32      12.637 -16.486   7.425  0.00  0.00      C1   C
ATOM    235  CD1 LEU 6  32      13.690 -15.496   6.963  0.00  0.00      C1   C
ATOM    236  CD2 LEU 6  32      11.467 -16.624   6.417  0.00  0.00      C1   C
ATOM    237  N   ASP 6  33      13.232 -21.336   7.767  0.00  0.00      C1   N
ATOM    238  CA  ASP 6  33      13.856 -22.630   8.050  0.00  0.00      C1   C
ATOM    239  C   ASP 6  33      13.680 -23.080   9.546  0.00  0.00      C1   C
ATOM    240  O   ASP 6  33      12.541 -23.026  10.026  0.00  0.00      C1   O
ATOM    241  CB  ASP 6  33      15.360 -22.707   7.563  0.00  0.00      C1   C
ATOM    242  CG  ASP 6  33      15.633 -22.251   6.149  0.00  0.00      C1   C
ATOM    243  OD1 ASP 6  33      16.757 -21.690   5.971  0.00  0.00      C1   O
ATOM    244  OD2 ASP 6  33      14.820 -22.549   5.271  0.00  0.00      C1   O
ATOM    245  N   ASP 6  34      14.697 -23.548  10.247  0.00  0.00      C1   N
ATOM    246  CA  ASP 6  34      14.575 -23.758  11.675  0.00  0.00      C1   C
ATOM    247  C   ASP 6  34      14.973 -22.634  12.623  0.00  0.00      C1   C
ATOM    248  O   ASP 6  34      15.340 -22.811  13.798  0.00  0.00      C1   O
ATOM    249  CB  ASP 6  34      15.225 -25.127  12.076  0.00  0.00      C1   C
ATOM    250  CG  ASP 6  34      16.572 -25.569  11.545  0.00  0.00      C1   C
ATOM    251  OD1 ASP 6  34      17.080 -26.628  11.911  0.00  0.00      C1   O
ATOM    252  OD2 ASP 6  34      17.113 -24.962  10.607  0.00  0.00      C1   O
ATOM    253  N   VAL 6  35      14.999 -21.382  12.120  0.00  0.00      C1   N
ATOM    254  CA  VAL 6  35      15.294 -20.112  12.846  0.00  0.00      C1   C
ATOM    255  C   VAL 6  35      14.129 -19.094  12.955  0.00  0.00      C1   C
ATOM    256  O   VAL 6  35      13.432 -18.762  11.969  0.00  0.00      C1   O
ATOM    257  CB  VAL 6  35      16.630 -19.507  12.400  0.00  0.00      C1   C
ATOM    258  CG1 VAL 6  35      17.282 -18.692  13.553  0.00  0.00      C1   C
ATOM    259  CG2 VAL 6  35      17.757 -20.477  11.965  0.00  0.00      C1   C
ATOM    260  N   VAL 6  36      13.893 -18.613  14.166  0.00  0.00      C1   N
ATOM    261  CA  VAL 6  36      12.868 -17.586  14.529  0.00  0.00      C1   C
ATOM    262  C   VAL 6  36      13.625 -16.386  15.029  0.00  0.00      C1   C
ATOM    263  O   VAL 6  36      14.260 -16.393  16.087  0.00  0.00      C1   O
ATOM    264  CB  VAL 6  36      11.999 -18.160  15.574  0.00  0.00      C1   C
ATOM    265  CG1 VAL 6  36      11.033 -17.043  16.035  0.00  0.00      C1   C
ATOM    266  CG2 VAL 6  36      11.046 -19.257  15.089  0.00  0.00      C1   C
ATOM    267  N   TYR 6  37      13.488 -15.285  14.251  0.00  0.00      C1   N
ATOM    268  CA  TYR 6  37      14.138 -13.964  14.556  0.00  0.00      C1   C
ATOM    269  C   TYR 6  37      13.210 -13.054  15.352  0.00  0.00      C1   C
ATOM    270  O   TYR 6  37      12.025 -12.982  15.062  0.00  0.00      C1   O
ATOM    271  CB  TYR 6  37      14.672 -13.372  13.186  0.00  0.00      C1   C
ATOM    272  CG  TYR 6  37      15.624 -14.273  12.490  0.00  0.00      C1   C
ATOM    273  CD1 TYR 6  37      15.161 -15.033  11.428  0.00  0.00      C1   C
ATOM    274  CD2 TYR 6  37      16.980 -14.396  12.885  0.00  0.00      C1   C
ATOM    275  CE1 TYR 6  37      16.047 -15.924  10.822  0.00  0.00      C1   C
ATOM    276  CE2 TYR 6  37      17.892 -15.206  12.161  0.00  0.00      C1   C
ATOM    277  CZ  TYR 6  37      17.390 -16.036  11.169  0.00  0.00      C1   C
ATOM    278  OH  TYR 6  37      18.258 -16.883  10.524  0.00  0.00      C1   O
ATOM    279  N   CYS 6  38      13.808 -12.285  16.288  0.00  0.00      C1   N
ATOM    280  CA  CYS 6  38      13.078 -11.368  17.078  0.00  0.00      C1   C
ATOM    281  C   CYS 6  38      13.963 -10.211  17.614  0.00  0.00      C1   C
ATOM    282  O   CYS 6  38      15.207 -10.340  17.733  0.00  0.00      C1   O
ATOM    283  CB  CYS 6  38      12.627 -12.036  18.386  0.00  0.00      C1   C
ATOM    284  SG  CYS 6  38      10.867 -12.357  18.166  0.00  0.00      C1   S
ATOM    285  N   PRO 6  39      13.362  -9.101  18.042  0.00  0.00      C1   N
ATOM    286  CA  PRO 6  39      14.032  -7.963  18.721  0.00  0.00      C1   C
ATOM    287  C   PRO 6  39      14.510  -8.403  20.133  0.00  0.00      C1   C
ATOM    288  O   PRO 6  39      13.700  -9.007  20.829  0.00  0.00      C1   O
ATOM    289  CB  PRO 6  39      12.921  -6.890  18.820  0.00  0.00      C1   C
ATOM    290  CG  PRO 6  39      12.242  -7.080  17.504  0.00  0.00      C1   C
ATOM    291  CD  PRO 6  39      12.179  -8.590  17.394  0.00  0.00      C1   C
ATOM    292  N   ARG 6  40      15.752  -8.122  20.573  0.00  0.00      C1   N
ATOM    293  CA  ARG 6  40      16.232  -8.719  21.837  0.00  0.00      C1   C
ATOM    294  C   ARG 6  40      15.781  -7.969  23.098  0.00  0.00      C1   C
ATOM    295  O   ARG 6  40      15.879  -8.540  24.196  0.00  0.00      C1   O
ATOM    296  CB  ARG 6  40      17.746  -8.941  21.882  0.00  0.00      C1   C
ATOM    297  CG  ARG 6  40      18.555  -7.604  22.094  0.00  0.00      C1   C
ATOM    298  CD  ARG 6  40      20.041  -7.639  22.165  0.00  0.00      C1   C
ATOM    299  NE  ARG 6  40      20.721  -6.345  21.957  0.00  0.00      C1   N
ATOM    300  CZ  ARG 6  40      21.994  -6.049  22.215  0.00  0.00      C1   C
ATOM    301  NH1 ARG 6  40      22.961  -6.918  22.427  0.00  0.00      C1   N
ATOM    302  NH2 ARG 6  40      22.341  -4.775  22.203  0.00  0.00      C1   N
ATOM    303  N   HIS 6  41      15.327  -6.723  22.990  0.00  0.00      C1   N
ATOM    304  CA  HIS 6  41      14.986  -5.824  24.096  0.00  0.00      C1   C
ATOM    305  C   HIS 6  41      14.097  -6.476  25.159  0.00  0.00      C1   C
ATOM    306  O   HIS 6  41      14.452  -6.270  26.325  0.00  0.00      C1   O
ATOM    307  CB  HIS 6  41      14.404  -4.480  23.637  0.00  0.00      C1   C
ATOM    308  CG  HIS 6  41      13.367  -4.569  22.569  0.00  0.00      C1   C
ATOM    309  ND1 HIS 6  41      12.266  -5.496  22.632  0.00  0.00      C1   N
ATOM    310  CD2 HIS 6  41      13.173  -3.887  21.401  0.00  0.00      C1   C
ATOM    311  CE1 HIS 6  41      11.437  -5.265  21.653  0.00  0.00      C1   C
ATOM    312  NE2 HIS 6  41      11.964  -4.353  20.869  0.00  0.00      C1   N
ATOM    313  N   VAL 6  42      13.020  -7.188  24.746  0.00  0.00      C1   N
ATOM    314  CA  VAL 6  42      12.210  -8.031  25.633  0.00  0.00      C1   C
ATOM    315  C   VAL 6  42      12.922  -8.829  26.718  0.00  0.00      C1   C
ATOM    316  O   VAL 6  42      12.412  -8.830  27.807  0.00  0.00      C1   O
ATOM    317  CB  VAL 6  42      11.152  -8.897  24.945  0.00  0.00      C1   C
ATOM    318  CG1 VAL 6  42      10.045  -7.922  24.584  0.00  0.00      C1   C
ATOM    319  CG2 VAL 6  42      11.663  -9.579  23.679  0.00  0.00      C1   C
ATOM    320  N   ILE 6  43      14.127  -9.364  26.433  0.00  0.00      C1   N
ATOM    321  CA  ILE 6  43      14.874 -10.107  27.503  0.00  0.00      C1   C
ATOM    322  C   ILE 6  43      15.083  -9.250  28.761  0.00  0.00      C1   C
ATOM    323  O   ILE 6  43      14.721  -9.659  29.845  0.00  0.00      C1   O
ATOM    324  CB  ILE 6  43      16.240 -10.641  27.043  0.00  0.00      C1   C
ATOM    325  CG1 ILE 6  43      16.193 -11.575  25.841  0.00  0.00      C1   C
ATOM    326  CG2 ILE 6  43      17.131 -11.211  28.112  0.00  0.00      C1   C
ATOM    327  CD1 ILE 6  43      15.388 -12.882  25.907  0.00  0.00      C1   C
ATOM    328  N   CYS 6  44      15.688  -8.013  28.626  0.00  0.00      C1   N
ATOM    329  CA  CYS 6  44      15.917  -7.059  29.712  0.00  0.00      C1   C
ATOM    330  C   CYS 6  44      14.628  -6.298  30.189  0.00  0.00      C1   C
ATOM    331  O   CYS 6  44      14.582  -5.991  31.392  0.00  0.00      C1   O
ATOM    332  CB  CYS 6  44      16.964  -6.109  29.114  0.00  0.00      C1   C
ATOM    333  SG  CYS 6  44      18.552  -6.869  29.173  0.00  0.00      C1   S
ATOM    334  N   THR 6  45      13.526  -6.069  29.402  0.00  0.00      C1   N
ATOM    335  CA  THR 6  45      12.263  -5.505  29.880  0.00  0.00      C1   C
ATOM    336  C   THR 6  45      11.646  -6.438  30.968  0.00  0.00      C1   C
ATOM    337  O   THR 6  45      10.937  -5.871  31.799  0.00  0.00      C1   O
ATOM    338  CB  THR 6  45      11.253  -5.226  28.714  0.00  0.00      C1   C
ATOM    339  OG1 THR 6  45      11.647  -5.505  27.344  0.00  0.00      C1   O
ATOM    340  CG2 THR 6  45      10.913  -3.751  28.851  0.00  0.00      C1   C
ATOM    341  N   SER 6  46      12.038  -7.705  31.039  0.00  0.00      C1   N
ATOM    342  CA  SER 6  46      11.490  -8.525  32.070  0.00  0.00      C1   C
ATOM    343  C   SER 6  46      11.791  -8.046  33.561  0.00  0.00      C1   C
ATOM    344  O   SER 6  46      11.236  -8.591  34.514  0.00  0.00      C1   O
ATOM    345  CB  SER 6  46      12.185  -9.905  31.896  0.00  0.00      C1   C
ATOM    346  OG  SER 6  46      11.897 -10.343  30.483  0.00  0.00      C1   O
ATOM    347  N   GLU 6  47      12.803  -7.251  33.834  0.00  0.00      C1   N
ATOM    348  CA  GLU 6  47      13.443  -7.176  35.163  0.00  0.00      C1   C
ATOM    349  C   GLU 6  47      13.432  -5.789  35.696  0.00  0.00      C1   C
ATOM    350  O   GLU 6  47      13.355  -4.782  34.949  0.00  0.00      C1   O
ATOM    351  CB  GLU 6  47      14.945  -7.630  35.056  0.00  0.00      C1   C
ATOM    352  CG  GLU 6  47      15.199  -8.910  34.222  0.00  0.00      C1   C
ATOM    353  CD  GLU 6  47      14.667 -10.159  34.880  0.00  0.00      C1   C
ATOM    354  OE1 GLU 6  47      14.485 -10.126  36.099  0.00  0.00      C1   O
ATOM    355  OE2 GLU 6  47      14.501 -11.161  34.161  0.00  0.00      C1   O
ATOM    356  N   ASP 6  48      13.464  -5.728  37.025  0.00  0.00      C1   N
ATOM    357  CA  ASP 6  48      13.526  -4.433  37.798  0.00  0.00      C1   C
ATOM    358  C   ASP 6  48      15.000  -4.270  38.206  0.00  0.00      C1   C
ATOM    359  O   ASP 6  48      15.463  -4.544  39.333  0.00  0.00      C1   O
ATOM    360  CB  ASP 6  48      12.479  -4.356  38.994  0.00  0.00      C1   C
ATOM    361  CG  ASP 6  48      12.617  -3.034  39.783  0.00  0.00      C1   C
ATOM    362  OD1 ASP 6  48      12.880  -1.933  39.259  0.00  0.00      C1   O
ATOM    363  OD2 ASP 6  48      12.373  -3.052  41.030  0.00  0.00      C1   O
ATOM    364  N   MET 6  49      15.738  -3.919  37.189  0.00  0.00      C1   N
ATOM    365  CA  MET 6  49      17.229  -3.624  37.290  0.00  0.00      C1   C
ATOM    366  C   MET 6  49      17.525  -2.202  36.813  0.00  0.00      C1   C
ATOM    367  O   MET 6  49      16.546  -1.515  36.402  0.00  0.00      C1   O
ATOM    368  CB  MET 6  49      18.117  -4.698  36.596  0.00  0.00      C1   C
ATOM    369  CG  MET 6  49      17.951  -6.042  37.347  0.00  0.00      C1   C
ATOM    370  SD  MET 6  49      18.751  -7.474  36.729  0.00  0.00      C1   S
ATOM    371  CE  MET 6  49      18.268  -8.447  38.088  0.00  0.00      C1   C
ATOM    372  N   LEU 6  50      18.802  -1.752  36.858  0.00  0.00      C1   N
ATOM    373  CA  LEU 6  50      19.235  -0.516  36.177  0.00  0.00      C1   C
ATOM    374  C   LEU 6  50      19.980  -0.907  34.947  0.00  0.00      C1   C
ATOM    375  O   LEU 6  50      21.065  -1.390  35.099  0.00  0.00      C1   O
ATOM    376  CB  LEU 6  50      20.060   0.392  37.118  0.00  0.00      C1   C
ATOM    377  CG  LEU 6  50      19.393   0.891  38.360  0.00  0.00      C1   C
ATOM    378  CD1 LEU 6  50      20.220   1.912  39.163  0.00  0.00      C1   C
ATOM    379  CD2 LEU 6  50      18.037   1.571  37.889  0.00  0.00      C1   C
ATOM    380  N   ASN 6  51      19.460  -0.601  33.746  0.00  0.00      C1   N
ATOM    381  CA  ASN 6  51      19.973  -1.037  32.435  0.00  0.00      C1   C
ATOM    382  C   ASN 6  51      20.726  -2.356  32.503  0.00  0.00      C1   C
ATOM    383  O   ASN 6  51      21.953  -2.401  32.302  0.00  0.00      C1   O
ATOM    384  CB  ASN 6  51      20.728   0.079  31.660  0.00  0.00      C1   C
ATOM    385  CG  ASN 6  51      19.863   1.245  31.205  0.00  0.00      C1   C
ATOM    386  OD1 ASN 6  51      18.674   1.174  31.381  0.00  0.00      C1   O
ATOM    387  ND2 ASN 6  51      20.468   2.335  30.931  0.00  0.00      C1   N
ATOM    388  N   PRO 6  52      20.067  -3.508  32.759  0.00  0.00      C1   N
ATOM    389  CA  PRO 6  52      20.703  -4.851  32.816  0.00  0.00      C1   C
ATOM    390  C   PRO 6  52      21.384  -5.360  31.486  0.00  0.00      C1   C
ATOM    391  O   PRO 6  52      20.984  -5.032  30.372  0.00  0.00      C1   O
ATOM    392  CB  PRO 6  52      19.593  -5.811  33.196  0.00  0.00      C1   C
ATOM    393  CG  PRO 6  52      18.371  -5.131  32.617  0.00  0.00      C1   C
ATOM    394  CD  PRO 6  52      18.678  -3.649  32.890  0.00  0.00      C1   C
ATOM    395  N   ASN 6  53      22.504  -6.124  31.657  0.00  0.00      C1   N
ATOM    396  CA  ASN 6  53      23.219  -6.593  30.582  0.00  0.00      C1   C
ATOM    397  C   ASN 6  53      22.390  -7.630  29.818  0.00  0.00      C1   C
ATOM    398  O   ASN 6  53      21.992  -8.663  30.268  0.00  0.00      C1   O
ATOM    399  CB  ASN 6  53      24.495  -7.176  31.155  0.00  0.00      C1   C
ATOM    400  CG  ASN 6  53      25.440  -7.686  30.073  0.00  0.00      C1   C
ATOM    401  OD1 ASN 6  53      25.216  -8.687  29.311  0.00  0.00      C1   O
ATOM    402  ND2 ASN 6  53      26.553  -6.993  29.934  0.00  0.00      C1   N
ATOM    403  N   TYR 6  54      22.230  -7.382  28.517  0.00  0.00      C1   N
ATOM    404  CA  TYR 6  54      21.530  -8.269  27.589  0.00  0.00      C1   C
ATOM    405  C   TYR 6  54      22.080  -9.663  27.434  0.00  0.00      C1   C
ATOM    406  O   TYR 6  54      21.286 -10.596  27.396  0.00  0.00      C1   O
ATOM    407  CB  TYR 6  54      21.442  -7.592  26.198  0.00  0.00      C1   C
ATOM    408  CG  TYR 6  54      20.269  -6.674  25.936  0.00  0.00      C1   C
ATOM    409  CD1 TYR 6  54      18.966  -7.226  25.857  0.00  0.00      C1   C
ATOM    410  CD2 TYR 6  54      20.517  -5.322  25.838  0.00  0.00      C1   C
ATOM    411  CE1 TYR 6  54      17.883  -6.286  25.692  0.00  0.00      C1   C
ATOM    412  CE2 TYR 6  54      19.498  -4.452  25.729  0.00  0.00      C1   C
ATOM    413  CZ  TYR 6  54      18.198  -4.932  25.510  0.00  0.00      C1   C
ATOM    414  OH  TYR 6  54      17.220  -4.022  25.181  0.00  0.00      C1   O
ATOM    415  N   GLU 6  55      23.365  -9.734  27.326  0.00  0.00      C1   N
ATOM    416  CA  GLU 6  55      24.026 -11.062  27.136  0.00  0.00      C1   C
ATOM    417  C   GLU 6  55      24.007 -11.980  28.358  0.00  0.00      C1   C
ATOM    418  O   GLU 6  55      23.663 -13.171  28.244  0.00  0.00      C1   O
ATOM    419  CB  GLU 6  55      25.426 -10.885  26.530  0.00  0.00      C1   C
ATOM    420  CG  GLU 6  55      25.471 -10.184  25.114  0.00  0.00      C1   C
ATOM    421  CD  GLU 6  55      26.861  -9.863  24.379  0.00  0.00      C1   C
ATOM    422  OE1 GLU 6  55      27.989  -9.949  24.981  0.00  0.00      C1   O
ATOM    423  OE2 GLU 6  55      26.834  -9.464  23.192  0.00  0.00      C1   O
ATOM    424  N   ASP 6  56      24.106 -11.333  29.526  0.00  0.00      C1   N
ATOM    425  CA  ASP 6  56      24.051 -11.989  30.806  0.00  0.00      C1   C
ATOM    426  C   ASP 6  56      22.642 -12.447  31.109  0.00  0.00      C1   C
ATOM    427  O   ASP 6  56      22.484 -13.577  31.515  0.00  0.00      C1   O
ATOM    428  CB  ASP 6  56      24.602 -11.096  32.011  0.00  0.00      C1   C
ATOM    429  CG  ASP 6  56      26.081 -10.704  31.953  0.00  0.00      C1   C
ATOM    430  OD1 ASP 6  56      26.759 -11.051  30.937  0.00  0.00      C1   O
ATOM    431  OD2 ASP 6  56      26.489  -9.919  32.815  0.00  0.00      C1   O
ATOM    432  N   LEU 6  57      21.587 -11.612  30.807  0.00  0.00      C1   N
ATOM    433  CA  LEU 6  57      20.270 -12.018  31.072  0.00  0.00      C1   C
ATOM    434  C   LEU 6  57      19.758 -13.072  30.032  0.00  0.00      C1   C
ATOM    435  O   LEU 6  57      18.942 -13.854  30.496  0.00  0.00      C1   O
ATOM    436  CB  LEU 6  57      19.413 -10.728  30.967  0.00  0.00      C1   C
ATOM    437  CG  LEU 6  57      19.350  -9.871  32.323  0.00  0.00      C1   C
ATOM    438  CD1 LEU 6  57      18.160  -8.922  32.293  0.00  0.00      C1   C
ATOM    439  CD2 LEU 6  57      19.243 -10.873  33.453  0.00  0.00      C1   C
ATOM    440  N   LEU 6  58      20.287 -13.206  28.837  0.00  0.00      C1   N
ATOM    441  CA  LEU 6  58      20.187 -14.418  27.912  0.00  0.00      C1   C
ATOM    442  C   LEU 6  58      20.850 -15.682  28.437  0.00  0.00      C1   C
ATOM    443  O   LEU 6  58      20.165 -16.640  28.424  0.00  0.00      C1   O
ATOM    444  CB  LEU 6  58      20.627 -14.106  26.482  0.00  0.00      C1   C
ATOM    445  CG  LEU 6  58      20.375 -15.249  25.479  0.00  0.00      C1   C
ATOM    446  CD1 LEU 6  58      18.801 -15.369  25.342  0.00  0.00      C1   C
ATOM    447  CD2 LEU 6  58      20.779 -14.970  24.031  0.00  0.00      C1   C
ATOM    448  N   ILE 6  59      22.085 -15.508  28.965  0.00  0.00      C1   N
ATOM    449  CA  ILE 6  59      22.799 -16.630  29.614  0.00  0.00      C1   C
ATOM    450  C   ILE 6  59      21.916 -17.254  30.772  0.00  0.00      C1   C
ATOM    451  O   ILE 6  59      21.569 -18.406  30.646  0.00  0.00      C1   O
ATOM    452  CB  ILE 6  59      24.192 -16.141  30.079  0.00  0.00      C1   C
ATOM    453  CG1 ILE 6  59      25.061 -16.189  28.788  0.00  0.00      C1   C
ATOM    454  CG2 ILE 6  59      24.751 -16.843  31.309  0.00  0.00      C1   C
ATOM    455  CD1 ILE 6  59      26.237 -15.246  28.811  0.00  0.00      C1   C
ATOM    456  N   ARG 6  60      21.332 -16.387  31.617  0.00  0.00      C1   N
ATOM    457  CA  ARG 6  60      20.429 -16.773  32.680  0.00  0.00      C1   C
ATOM    458  C   ARG 6  60      18.962 -17.127  32.149  0.00  0.00      C1   C
ATOM    459  O   ARG 6  60      18.118 -17.463  32.985  0.00  0.00      C1   O
ATOM    460  CB  ARG 6  60      20.405 -15.844  33.915  0.00  0.00      C1   C
ATOM    461  CG  ARG 6  60      21.814 -15.663  34.517  0.00  0.00      C1   C
ATOM    462  CD  ARG 6  60      22.024 -14.914  35.845  0.00  0.00      C1   C
ATOM    463  NE  ARG 6  60      21.189 -13.693  35.941  0.00  0.00      C1   N
ATOM    464  CZ  ARG 6  60      21.625 -12.476  36.168  0.00  0.00      C1   C
ATOM    465  NH1 ARG 6  60      20.718 -11.578  36.502  0.00  0.00      C1   N
ATOM    466  NH2 ARG 6  60      22.847 -12.113  36.060  0.00  0.00      C1   N
ATOM    467  N   LYS 6  61      18.649 -17.006  30.882  0.00  0.00      C1   N
ATOM    468  CA  LYS 6  61      17.334 -17.566  30.372  0.00  0.00      C1   C
ATOM    469  C   LYS 6  61      17.579 -19.079  29.944  0.00  0.00      C1   C
ATOM    470  O   LYS 6  61      18.579 -19.342  29.317  0.00  0.00      C1   O
ATOM    471  CB  LYS 6  61      16.665 -16.673  29.285  0.00  0.00      C1   C
ATOM    472  CG  LYS 6  61      15.192 -17.130  29.215  0.00  0.00      C1   C
ATOM    473  CD  LYS 6  61      14.317 -16.064  28.586  0.00  0.00      C1   C
ATOM    474  CE  LYS 6  61      14.038 -14.820  29.431  0.00  0.00      C1   C
ATOM    475  NZ  LYS 6  61      13.487 -15.072  30.735  0.00  0.00      C1   N
ATOM    476  N   SER 6  62      16.745 -20.011  30.434  0.00  0.00      C1   N
ATOM    477  CA  SER 6  62      16.768 -21.479  29.993  0.00  0.00      C1   C
ATOM    478  C   SER 6  62      15.703 -21.712  28.913  0.00  0.00      C1   C
ATOM    479  O   SER 6  62      14.676 -21.028  28.953  0.00  0.00      C1   O
ATOM    480  CB  SER 6  62      16.595 -22.403  31.207  0.00  0.00      C1   C
ATOM    481  OG  SER 6  62      16.609 -23.796  30.808  0.00  0.00      C1   O
ATOM    482  N   ASN 6  63      15.942 -22.566  27.939  0.00  0.00      C1   N
ATOM    483  CA  ASN 6  63      15.126 -22.839  26.777  0.00  0.00      C1   C
ATOM    484  C   ASN 6  63      13.537 -22.858  27.100  0.00  0.00      C1   C
ATOM    485  O   ASN 6  63      12.766 -22.234  26.391  0.00  0.00      C1   O
ATOM    486  CB  ASN 6  63      15.516 -24.116  26.111  0.00  0.00      C1   C
ATOM    487  CG  ASN 6  63      16.633 -23.967  25.112  0.00  0.00      C1   C
ATOM    488  OD1 ASN 6  63      16.771 -22.934  24.473  0.00  0.00      C1   O
ATOM    489  ND2 ASN 6  63      17.459 -24.922  25.011  0.00  0.00      C1   N
ATOM    490  N   HIS 6  64      13.101 -23.675  28.071  0.00  0.00      C1   N
ATOM    491  CA  HIS 6  64      11.658 -23.916  28.403  0.00  0.00      C1   C
ATOM    492  C   HIS 6  64      10.831 -22.657  28.506  0.00  0.00      C1   C
ATOM    493  O   HIS 6  64       9.619 -22.793  28.466  0.00  0.00      C1   O
ATOM    494  CB  HIS 6  64      11.415 -24.801  29.603  0.00  0.00      C1   C
ATOM    495  CG  HIS 6  64      11.956 -24.194  30.845  0.00  0.00      C1   C
ATOM    496  ND1 HIS 6  64      13.314 -23.993  31.150  0.00  0.00      C1   N
ATOM    497  CD2 HIS 6  64      11.236 -23.701  31.890  0.00  0.00      C1   C
ATOM    498  CE1 HIS 6  64      13.386 -23.429  32.323  0.00  0.00      C1   C
ATOM    499  NE2 HIS 6  64      12.134 -23.184  32.785  0.00  0.00      C1   N
ATOM    500  N   ASN 6  65      11.383 -21.436  28.839  0.00  0.00      C1   N
ATOM    501  CA  ASN 6  65      10.548 -20.246  29.020  0.00  0.00      C1   C
ATOM    502  C   ASN 6  65      10.260 -19.478  27.771  0.00  0.00      C1   C
ATOM    503  O   ASN 6  65       9.505 -18.496  27.813  0.00  0.00      C1   O
ATOM    504  CB  ASN 6  65      11.053 -19.333  30.185  0.00  0.00      C1   C
ATOM    505  CG  ASN 6  65      11.448 -20.095  31.466  0.00  0.00      C1   C
ATOM    506  OD1 ASN 6  65      12.569 -20.591  31.649  0.00  0.00      C1   O
ATOM    507  ND2 ASN 6  65      10.555 -20.266  32.440  0.00  0.00      C1   N
ATOM    508  N   PHE 6  66      10.902 -19.795  26.581  0.00  0.00      C1   N
ATOM    509  CA  PHE 6  66      10.425 -19.299  25.341  0.00  0.00      C1   C
ATOM    510  C   PHE 6  66       9.146 -19.933  24.795  0.00  0.00      C1   C
ATOM    511  O   PHE 6  66       8.951 -21.094  24.809  0.00  0.00      C1   O
ATOM    512  CB  PHE 6  66      11.534 -19.367  24.277  0.00  0.00      C1   C
ATOM    513  CG  PHE 6  66      12.773 -18.550  24.509  0.00  0.00      C1   C
ATOM    514  CD1 PHE 6  66      14.002 -19.174  24.698  0.00  0.00      C1   C
ATOM    515  CD2 PHE 6  66      12.668 -17.155  24.415  0.00  0.00      C1   C
ATOM    516  CE1 PHE 6  66      15.156 -18.372  24.854  0.00  0.00      C1   C
ATOM    517  CE2 PHE 6  66      13.783 -16.334  24.727  0.00  0.00      C1   C
ATOM    518  CZ  PHE 6  66      15.001 -16.970  24.974  0.00  0.00      C1   C
ATOM    519  N   LEU 6  67       8.223 -19.061  24.294  0.00  0.00      C1   N
ATOM    520  CA  LEU 6  67       6.890 -19.543  23.827  0.00  0.00      C1   C
ATOM    521  C   LEU 6  67       6.751 -19.031  22.411  0.00  0.00      C1   C
ATOM    522  O   LEU 6  67       6.970 -17.871  22.177  0.00  0.00      C1   O
ATOM    523  CB  LEU 6  67       5.723 -19.098  24.688  0.00  0.00      C1   C
ATOM    524  CG  LEU 6  67       5.739 -19.612  26.157  0.00  0.00      C1   C
ATOM    525  CD1 LEU 6  67       4.713 -18.957  27.119  0.00  0.00      C1   C
ATOM    526  CD2 LEU 6  67       5.331 -21.072  26.180  0.00  0.00      C1   C
ATOM    527  N   VAL 6  68       6.395 -19.848  21.438  0.00  0.00      C1   N
ATOM    528  CA  VAL 6  68       6.155 -19.552  20.012  0.00  0.00      C1   C
ATOM    529  C   VAL 6  68       5.000 -20.374  19.498  0.00  0.00      C1   C
ATOM    530  O   VAL 6  68       5.113 -21.632  19.573  0.00  0.00      C1   O
ATOM    531  CB  VAL 6  68       7.444 -19.752  19.182  0.00  0.00      C1   C
ATOM    532  CG1 VAL 6  68       7.176 -19.459  17.706  0.00  0.00      C1   C
ATOM    533  CG2 VAL 6  68       8.701 -18.967  19.636  0.00  0.00      C1   C
ATOM    534  N   GLN 6  69       3.948 -19.740  18.941  0.00  0.00      C1   N
ATOM    535  CA  GLN 6  69       2.750 -20.354  18.317  0.00  0.00      C1   C
ATOM    536  C   GLN 6  69       2.835 -20.379  16.821  0.00  0.00      C1   C
ATOM    537  O   GLN 6  69       3.210 -19.399  16.129  0.00  0.00      C1   O
ATOM    538  CB  GLN 6  69       1.413 -19.834  18.855  0.00  0.00      C1   C
ATOM    539  CG  GLN 6  69       0.325 -20.971  19.025  0.00  0.00      C1   C
ATOM    540  CD  GLN 6  69       0.601 -22.006  20.082  0.00  0.00      C1   C
ATOM    541  OE1 GLN 6  69       1.192 -21.706  21.103  0.00  0.00      C1   O
ATOM    542  NE2 GLN 6  69       0.240 -23.234  19.888  0.00  0.00      C1   N
ATOM    543  N   ALA 6  70       2.469 -21.492  16.226  0.00  0.00      C1   N
ATOM    544  CA  ALA 6  70       2.351 -21.585  14.749  0.00  0.00      C1   C
ATOM    545  C   ALA 6  70       1.151 -22.446  14.316  0.00  0.00      C1   C
ATOM    546  O   ALA 6  70       1.147 -23.581  13.913  0.00  0.00      C1   O
ATOM    547  CB  ALA 6  70       3.736 -21.996  14.212  0.00  0.00      C1   C
ATOM    548  N   GLY 6  71      -0.011 -21.807  14.541  0.00  0.00      C1   N
ATOM    549  CA  GLY 6  71      -1.308 -22.308  14.290  0.00  0.00      C1   C
ATOM    550  C   GLY 6  71      -1.763 -23.459  15.189  0.00  0.00      C1   C
ATOM    551  O   GLY 6  71      -1.774 -23.202  16.420  0.00  0.00      C1   O
ATOM    552  N   ASN 6  72      -2.126 -24.604  14.643  0.00  0.00      C1   N
ATOM    553  CA  ASN 6  72      -2.448 -25.777  15.430  0.00  0.00      C1   C
ATOM    554  C   ASN 6  72      -1.325 -26.427  16.220  0.00  0.00      C1   C
ATOM    555  O   ASN 6  72      -1.495 -27.440  16.863  0.00  0.00      C1   O
ATOM    556  CB  ASN 6  72      -3.231 -26.766  14.594  0.00  0.00      C1   C
ATOM    557  CG  ASN 6  72      -2.441 -27.711  13.697  0.00  0.00      C1   C
ATOM    558  OD1 ASN 6  72      -1.390 -27.250  13.153  0.00  0.00      C1   O
ATOM    559  ND2 ASN 6  72      -2.711 -28.983  13.502  0.00  0.00      C1   N
ATOM    560  N   VAL 6  73      -0.105 -25.881  16.184  0.00  0.00      C1   N
ATOM    561  CA  VAL 6  73       1.012 -26.349  17.025  0.00  0.00      C1   C
ATOM    562  C   VAL 6  73       1.734 -25.224  17.722  0.00  0.00      C1   C
ATOM    563  O   VAL 6  73       1.750 -24.044  17.252  0.00  0.00      C1   O
ATOM    564  CB  VAL 6  73       1.949 -27.299  16.273  0.00  0.00      C1   C
ATOM    565  CG1 VAL 6  73       1.240 -28.340  15.364  0.00  0.00      C1   C
ATOM    566  CG2 VAL 6  73       3.035 -26.522  15.440  0.00  0.00      C1   C
ATOM    567  N   GLN 6  74       2.503 -25.592  18.741  0.00  0.00      C1   N
ATOM    568  CA  GLN 6  74       3.511 -24.812  19.315  0.00  0.00      C1   C
ATOM    569  C   GLN 6  74       4.830 -25.270  18.721  0.00  0.00      C1   C
ATOM    570  O   GLN 6  74       4.930 -26.469  18.415  0.00  0.00      C1   O
ATOM    571  CB  GLN 6  74       3.346 -24.932  20.834  0.00  0.00      C1   C
ATOM    572  CG  GLN 6  74       4.259 -24.074  21.629  0.00  0.00      C1   C
ATOM    573  CD  GLN 6  74       4.264 -24.243  23.142  0.00  0.00      C1   C
ATOM    574  NE2 GLN 6  74       5.288 -23.717  23.850  0.00  0.00      C1   N
ATOM    575  OE1 GLN 6  74       3.397 -24.876  23.768  0.00  0.00      C1   O
ATOM    576  N   LEU 6  75       5.828 -24.349  18.637  0.00  0.00      C1   N
ATOM    577  CA  LEU 6  75       7.216 -24.673  18.278  0.00  0.00      C1   C
ATOM    578  C   LEU 6  75       8.143 -24.996  19.447  0.00  0.00      C1   C
ATOM    579  O   LEU 6  75       8.176 -24.210  20.377  0.00  0.00      C1   O
ATOM    580  CB  LEU 6  75       7.865 -23.629  17.204  0.00  0.00      C1   C
ATOM    581  CG  LEU 6  75       6.970 -23.550  15.970  0.00  0.00      C1   C
ATOM    582  CD1 LEU 6  75       7.358 -22.289  15.108  0.00  0.00      C1   C
ATOM    583  CD2 LEU 6  75       7.073 -24.845  15.216  0.00  0.00      C1   C
ATOM    584  N   ARG 6  76       8.771 -26.172  19.413  0.00  0.00      C1   N
ATOM    585  CA  ARG 6  76       9.724 -26.729  20.397  0.00  0.00      C1   C
ATOM    586  C   ARG 6  76      11.028 -25.981  20.197  0.00  0.00      C1   C
ATOM    587  O   ARG 6  76      11.861 -26.203  19.294  0.00  0.00      C1   O
ATOM    588  CB  ARG 6  76       9.817 -28.224  20.262  0.00  0.00      C1   C
ATOM    589  CG  ARG 6  76      10.673 -28.879  21.398  0.00  0.00      C1   C
ATOM    590  CD  ARG 6  76      10.965 -30.434  21.327  0.00  0.00      C1   C
ATOM    591  NE  ARG 6  76      12.194 -30.783  21.981  0.00  0.00      C1   N
ATOM    592  CZ  ARG 6  76      13.332 -31.326  21.506  0.00  0.00      C1   C
ATOM    593  NH1 ARG 6  76      13.518 -31.555  20.252  0.00  0.00      C1   N
ATOM    594  NH2 ARG 6  76      14.239 -31.856  22.273  0.00  0.00      C1   N
ATOM    595  N   VAL 6  77      11.251 -24.952  21.029  0.00  0.00      C1   N
ATOM    596  CA  VAL 6  77      12.487 -24.108  21.197  0.00  0.00      C1   C
ATOM    597  C   VAL 6  77      13.555 -25.035  21.655  0.00  0.00      C1   C
ATOM    598  O   VAL 6  77      13.378 -25.606  22.735  0.00  0.00      C1   O
ATOM    599  CB  VAL 6  77      12.282 -22.902  22.037  0.00  0.00      C1   C
ATOM    600  CG1 VAL 6  77      13.506 -21.977  21.954  0.00  0.00      C1   C
ATOM    601  CG2 VAL 6  77      11.119 -22.029  21.474  0.00  0.00      C1   C
ATOM    602  N   ILE 6  78      14.634 -25.267  20.870  0.00  0.00      C1   N
ATOM    603  CA  ILE 6  78      15.740 -26.208  21.289  0.00  0.00      C1   C
ATOM    604  C   ILE 6  78      17.108 -25.460  21.445  0.00  0.00      C1   C
ATOM    605  O   ILE 6  78      18.124 -26.163  21.682  0.00  0.00      C1   O
ATOM    606  CB  ILE 6  78      15.789 -27.397  20.264  0.00  0.00      C1   C
ATOM    607  CG1 ILE 6  78      16.017 -26.961  18.798  0.00  0.00      C1   C
ATOM    608  CG2 ILE 6  78      14.596 -28.352  20.421  0.00  0.00      C1   C
ATOM    609  CD1 ILE 6  78      16.357 -28.207  17.932  0.00  0.00      C1   C
ATOM    610  N   GLY 6  79      17.153 -24.157  21.240  0.00  0.00      C1   N
ATOM    611  CA  GLY 6  79      18.386 -23.387  21.145  0.00  0.00      C1   C
ATOM    612  C   GLY 6  79      18.195 -21.891  21.065  0.00  0.00      C1   C
ATOM    613  O   GLY 6  79      17.117 -21.430  20.711  0.00  0.00      C1   O
ATOM    614  N   HIS 6  80      19.233 -21.094  21.352  0.00  0.00      C1   N
ATOM    615  CA  HIS 6  80      19.086 -19.604  21.387  0.00  0.00      C1   C
ATOM    616  C   HIS 6  80      20.458 -18.912  21.299  0.00  0.00      C1   C
ATOM    617  O   HIS 6  80      21.365 -19.412  21.926  0.00  0.00      C1   O
ATOM    618  CB  HIS 6  80      18.336 -19.079  22.619  0.00  0.00      C1   C
ATOM    619  CG  HIS 6  80      18.810 -19.433  24.018  0.00  0.00      C1   C
ATOM    620  ND1 HIS 6  80      18.285 -20.466  24.777  0.00  0.00      C1   N
ATOM    621  CD2 HIS 6  80      19.959 -18.920  24.583  0.00  0.00      C1   C
ATOM    622  CE1 HIS 6  80      19.097 -20.584  25.823  0.00  0.00      C1   C
ATOM    623  NE2 HIS 6  80      20.094 -19.705  25.793  0.00  0.00      C1   N
ATOM    624  N   SER 6  81      20.527 -17.740  20.752  0.00  0.00      C1   N
ATOM    625  CA  SER 6  81      21.708 -16.816  20.749  0.00  0.00      C1   C
ATOM    626  C   SER 6  81      21.260 -15.487  20.085  0.00  0.00      C1   C
ATOM    627  O   SER 6  81      20.132 -15.380  19.601  0.00  0.00      C1   O
ATOM    628  CB  SER 6  81      22.923 -17.413  19.888  0.00  0.00      C1   C
ATOM    629  OG  SER 6  81      22.518 -17.515  18.529  0.00  0.00      C1   O
ATOM    630  N   MET 6  82      22.078 -14.428  20.130  0.00  0.00      C1   N
ATOM    631  CA  MET 6  82      21.684 -13.168  19.479  0.00  0.00      C1   C
ATOM    632  C   MET 6  82      22.757 -12.870  18.369  0.00  0.00      C1   C
ATOM    633  O   MET 6  82      24.023 -13.045  18.485  0.00  0.00      C1   O
ATOM    634  CB  MET 6  82      21.543 -12.007  20.497  0.00  0.00      C1   C
ATOM    635  CG  MET 6  82      22.922 -11.779  21.155  0.00  0.00      C1   C
ATOM    636  SD  MET 6  82      22.883 -10.563  22.461  0.00  0.00      C1   S
ATOM    637  CE  MET 6  82      22.258 -11.398  23.935  0.00  0.00      C1   C
ATOM    638  N   GLN 6  83      22.381 -12.035  17.371  0.00  0.00      C1   N
ATOM    639  CA  GLN 6  83      23.281 -11.502  16.322  0.00  0.00      C1   C
ATOM    640  C   GLN 6  83      23.143  -9.979  16.308  0.00  0.00      C1   C
ATOM    641  O   GLN 6  83      22.062  -9.570  16.014  0.00  0.00      C1   O
ATOM    642  CB  GLN 6  83      23.104 -12.194  14.962  0.00  0.00      C1   C
ATOM    643  CG  GLN 6  83      21.720 -12.196  14.241  0.00  0.00      C1   C
ATOM    644  CD  GLN 6  83      21.844 -12.945  12.895  0.00  0.00      C1   C
ATOM    645  OE1 GLN 6  83      22.714 -13.721  12.646  0.00  0.00      C1   O
ATOM    646  NE2 GLN 6  83      20.856 -12.860  12.079  0.00  0.00      C1   N
ATOM    647  N   ASN 6  84      24.085  -9.325  16.967  0.00  0.00      C1   N
ATOM    648  CA  ASN 6  84      23.848  -7.977  17.529  0.00  0.00      C1   C
ATOM    649  C   ASN 6  84      22.528  -7.745  18.298  0.00  0.00      C1   C
ATOM    650  O   ASN 6  84      22.454  -8.250  19.449  0.00  0.00      C1   O
ATOM    651  CB  ASN 6  84      24.193  -6.869  16.537  0.00  0.00      C1   C
ATOM    652  CG  ASN 6  84      25.641  -6.711  16.374  0.00  0.00      C1   C
ATOM    653  OD1 ASN 6  84      26.296  -7.224  15.445  0.00  0.00      C1   O
ATOM    654  ND2 ASN 6  84      26.321  -6.109  17.355  0.00  0.00      C1   N
ATOM    655  N   CYS 6  85      21.565  -6.943  17.821  0.00  0.00      C1   N
ATOM    656  CA  CYS 6  85      20.347  -6.707  18.518  0.00  0.00      C1   C
ATOM    657  C   CYS 6  85      19.267  -7.792  18.368  0.00  0.00      C1   C
ATOM    658  O   CYS 6  85      18.144  -7.667  18.888  0.00  0.00      C1   O
ATOM    659  CB  CYS 6  85      19.931  -5.245  18.272  0.00  0.00      C1   C
ATOM    660  SG  CYS 6  85      21.311  -3.928  18.333  0.00  0.00      C1   S
ATOM    661  N   VAL 6  86      19.513  -8.915  17.675  0.00  0.00      C1   N
ATOM    662  CA  VAL 6  86      18.439  -9.755  17.092  0.00  0.00      C1   C
ATOM    663  C   VAL 6  86      18.584 -11.148  17.722  0.00  0.00      C1   C
ATOM    664  O   VAL 6  86      19.573 -11.843  17.505  0.00  0.00      C1   O
ATOM    665  CB  VAL 6  86      18.451  -9.862  15.562  0.00  0.00      C1   C
ATOM    666  CG1 VAL 6  86      17.932 -11.155  14.867  0.00  0.00      C1   C
ATOM    667  CG2 VAL 6  86      17.655  -8.697  14.934  0.00  0.00      C1   C
ATOM    668  N   LEU 6  87      17.637 -11.580  18.553  0.00  0.00      C1   N
ATOM    669  CA  LEU 6  87      17.382 -12.870  19.186  0.00  0.00      C1   C
ATOM    670  C   LEU 6  87      16.985 -13.883  18.109  0.00  0.00      C1   C
ATOM    671  O   LEU 6  87      16.022 -13.666  17.410  0.00  0.00      C1   O
ATOM    672  CB  LEU 6  87      16.369 -12.628  20.340  0.00  0.00      C1   C
ATOM    673  CG  LEU 6  87      16.095 -13.878  21.164  0.00  0.00      C1   C
ATOM    674  CD1 LEU 6  87      17.274 -14.458  21.962  0.00  0.00      C1   C
ATOM    675  CD2 LEU 6  87      15.034 -13.623  22.240  0.00  0.00      C1   C
ATOM    676  N   LYS 6  88      17.857 -14.881  17.909  0.00  0.00      C1   N
ATOM    677  CA  LYS 6  88      17.600 -15.894  16.879  0.00  0.00      C1   C
ATOM    678  C   LYS 6  88      17.397 -17.254  17.499  0.00  0.00      C1   C
ATOM    679  O   LYS 6  88      18.328 -17.775  18.121  0.00  0.00      C1   O
ATOM    680  CB  LYS 6  88      18.768 -15.906  15.832  0.00  0.00      C1   C
ATOM    681  CG  LYS 6  88      20.246 -16.066  16.268  0.00  0.00      C1   C
ATOM    682  CD  LYS 6  88      21.153 -15.852  15.086  0.00  0.00      C1   C
ATOM    683  CE  LYS 6  88      22.591 -16.335  15.366  0.00  0.00      C1   C
ATOM    684  NZ  LYS 6  88      23.594 -15.775  14.460  0.00  0.00      C1   N
ATOM    685  N   LEU 6  89      16.186 -17.851  17.497  0.00  0.00      C1   N
ATOM    686  CA  LEU 6  89      15.811 -19.006  18.228  0.00  0.00      C1   C
ATOM    687  C   LEU 6  89      15.722 -20.190  17.315  0.00  0.00      C1   C
ATOM    688  O   LEU 6  89      15.026 -20.161  16.338  0.00  0.00      C1   O
ATOM    689  CB  LEU 6  89      14.531 -18.705  19.015  0.00  0.00      C1   C
ATOM    690  CG  LEU 6  89      14.573 -17.430  19.879  0.00  0.00      C1   C
ATOM    691  CD1 LEU 6  89      13.137 -17.194  20.412  0.00  0.00      C1   C
ATOM    692  CD2 LEU 6  89      15.478 -17.607  21.113  0.00  0.00      C1   C
ATOM    693  N   LYS 6  90      16.409 -21.271  17.732  0.00  0.00      C1   N
ATOM    694  CA  LYS 6  90      16.316 -22.565  17.133  0.00  0.00      C1   C
ATOM    695  C   LYS 6  90      15.079 -23.369  17.481  0.00  0.00      C1   C
ATOM    696  O   LYS 6  90      14.834 -23.512  18.667  0.00  0.00      C1   O
ATOM    697  CB  LYS 6  90      17.678 -23.363  17.165  0.00  0.00      C1   C
ATOM    698  CG  LYS 6  90      17.553 -24.505  16.162  0.00  0.00      C1   C
ATOM    699  CD  LYS 6  90      18.801 -25.371  16.124  0.00  0.00      C1   C
ATOM    700  CE  LYS 6  90      18.536 -26.630  15.357  0.00  0.00      C1   C
ATOM    701  NZ  LYS 6  90      19.741 -27.479  15.373  0.00  0.00      C1   N
ATOM    702  N   VAL 6  91      14.415 -23.887  16.470  0.00  0.00      C1   N
ATOM    703  CA  VAL 6  91      13.232 -24.743  16.750  0.00  0.00      C1   C
ATOM    704  C   VAL 6  91      13.439 -26.176  16.175  0.00  0.00      C1   C
ATOM    705  O   VAL 6  91      14.442 -26.521  15.494  0.00  0.00      C1   O
ATOM    706  CB  VAL 6  91      11.901 -23.960  16.578  0.00  0.00      C1   C
ATOM    707  CG1 VAL 6  91      11.762 -22.855  17.582  0.00  0.00      C1   C
ATOM    708  CG2 VAL 6  91      11.832 -23.470  15.142  0.00  0.00      C1   C
ATOM    709  N   ASP 6  92      12.572 -27.075  16.628  0.00  0.00      C1   N
ATOM    710  CA  ASP 6  92      12.527 -28.483  16.067  0.00  0.00      C1   C
ATOM    711  C   ASP 6  92      11.783 -28.624  14.788  0.00  0.00      C1   C
ATOM    712  O   ASP 6  92      11.651 -29.756  14.360  0.00  0.00      C1   O
ATOM    713  CB  ASP 6  92      11.887 -29.400  17.120  0.00  0.00      C1   C
ATOM    714  CG  ASP 6  92      12.513 -30.847  17.170  0.00  0.00      C1   C
ATOM    715  OD1 ASP 6  92      12.118 -31.656  18.062  0.00  0.00      C1   O
ATOM    716  OD2 ASP 6  92      13.349 -31.164  16.303  0.00  0.00      C1   O
ATOM    717  N   THR 6  93      11.227 -27.591  14.168  0.00  0.00      C1   N
ATOM    718  CA  THR 6  93      10.512 -27.651  12.946  0.00  0.00      C1   C
ATOM    719  C   THR 6  93      11.051 -26.555  12.043  0.00  0.00      C1   C
ATOM    720  O   THR 6  93      11.261 -25.373  12.416  0.00  0.00      C1   O
ATOM    721  CB  THR 6  93       9.013 -27.439  13.099  0.00  0.00      C1   C
ATOM    722  OG1 THR 6  93       8.410 -28.265  14.037  0.00  0.00      C1   O
ATOM    723  CG2 THR 6  93       8.134 -27.626  11.895  0.00  0.00      C1   C
ATOM    724  N   ALA 6  94      11.406 -26.927  10.790  0.00  0.00      C1   N
ATOM    725  CA  ALA 6  94      11.643 -25.893   9.769  0.00  0.00      C1   C
ATOM    726  C   ALA 6  94      10.344 -25.563   9.031  0.00  0.00      C1   C
ATOM    727  O   ALA 6  94       9.487 -26.416   8.699  0.00  0.00      C1   O
ATOM    728  CB  ALA 6  94      12.789 -26.342   8.812  0.00  0.00      C1   C
ATOM    729  N   ASN 6  95      10.045 -24.208   8.878  0.00  0.00      C1   N
ATOM    730  CA  ASN 6  95       8.953 -23.549   8.145  0.00  0.00      C1   C
ATOM    731  C   ASN 6  95       8.869 -24.083   6.695  0.00  0.00      C1   C
ATOM    732  O   ASN 6  95       9.543 -23.539   5.837  0.00  0.00      C1   O
ATOM    733  CB  ASN 6  95       9.069 -22.025   8.278  0.00  0.00      C1   C
ATOM    734  CG  ASN 6  95       7.804 -21.329   7.775  0.00  0.00      C1   C
ATOM    735  OD1 ASN 6  95       6.933 -22.001   7.254  0.00  0.00      C1   O
ATOM    736  ND2 ASN 6  95       7.630 -20.037   7.955  0.00  0.00      C1   N
ATOM    737  N   PRO 6  96       7.871 -24.924   6.380  0.00  0.00      C1   N
ATOM    738  CA  PRO 6  96       7.622 -25.319   5.023  0.00  0.00      C1   C
ATOM    739  C   PRO 6  96       7.347 -24.130   4.058  0.00  0.00      C1   C
ATOM    740  O   PRO 6  96       7.627 -24.161   2.855  0.00  0.00      C1   O
ATOM    741  CB  PRO 6  96       6.403 -26.207   5.133  0.00  0.00      C1   C
ATOM    742  CG  PRO 6  96       5.729 -25.792   6.377  0.00  0.00      C1   C
ATOM    743  CD  PRO 6  96       6.900 -25.434   7.299  0.00  0.00      C1   C
ATOM    744  N   LYS 6  97       6.780 -23.000   4.597  0.00  0.00      C1   N
ATOM    745  CA  LYS 6  97       6.427 -21.847   3.868  0.00  0.00      C1   C
ATOM    746  C   LYS 6  97       7.554 -20.784   3.668  0.00  0.00      C1   C
ATOM    747  O   LYS 6  97       7.285 -19.681   3.154  0.00  0.00      C1   O
ATOM    748  CB  LYS 6  97       5.130 -21.331   4.519  0.00  0.00      C1   C
ATOM    749  CG  LYS 6  97       4.085 -22.437   4.668  0.00  0.00      C1   C
ATOM    750  CD  LYS 6  97       2.735 -21.693   4.876  0.00  0.00      C1   C
ATOM    751  CE  LYS 6  97       2.634 -21.020   6.306  0.00  0.00      C1   C
ATOM    752  NZ  LYS 6  97       1.246 -20.719   6.599  0.00  0.00      C1   N
ATOM    753  N   THR 6  98       8.797 -20.998   4.185  0.00  0.00      C1   N
ATOM    754  CA  THR 6  98       9.997 -20.254   3.776  0.00  0.00      C1   C
ATOM    755  C   THR 6  98      10.040 -20.120   2.231  0.00  0.00      C1   C
ATOM    756  O   THR 6  98       9.924 -21.161   1.575  0.00  0.00      C1   O
ATOM    757  CB  THR 6  98      11.303 -20.933   4.311  0.00  0.00      C1   C
ATOM    758  OG1 THR 6  98      11.257 -21.140   5.742  0.00  0.00      C1   O
ATOM    759  CG2 THR 6  98      12.555 -20.133   3.984  0.00  0.00      C1   C
ATOM    760  N   PRO 6  99      10.190 -18.936   1.686  0.00  0.00      C1   N
ATOM    761  CA  PRO 6  99      10.301 -18.672   0.234  0.00  0.00      C1   C
ATOM    762  C   PRO 6  99      11.826 -18.845  -0.177  0.00  0.00      C1   C
ATOM    763  O   PRO 6  99      12.656 -19.282   0.634  0.00  0.00      C1   O
ATOM    764  CB  PRO 6  99       9.759 -17.217   0.093  0.00  0.00      C1   C
ATOM    765  CG  PRO 6  99      10.200 -16.498   1.378  0.00  0.00      C1   C
ATOM    766  CD  PRO 6  99       9.931 -17.626   2.350  0.00  0.00      C1   C
ATOM    767  N   LYS 6 100      12.197 -18.496  -1.380  0.00  0.00      C1   N
ATOM    768  CA  LYS 6 100      13.608 -18.280  -1.670  0.00  0.00      C1   C
ATOM    769  C   LYS 6 100      13.949 -16.899  -1.222  0.00  0.00      C1   C
ATOM    770  O   LYS 6 100      13.356 -15.891  -1.572  0.00  0.00      C1   O
ATOM    771  CB  LYS 6 100      13.921 -18.539  -3.184  0.00  0.00      C1   C
ATOM    772  CG  LYS 6 100      15.543 -18.661  -3.225  0.00  0.00      C1   C
ATOM    773  CD  LYS 6 100      15.992 -19.000  -4.646  0.00  0.00      C1   C
ATOM    774  CE  LYS 6 100      17.482 -19.084  -4.775  0.00  0.00      C1   C
ATOM    775  NZ  LYS 6 100      18.120 -20.166  -3.983  0.00  0.00      C1   N
ATOM    776  N   TYR 6 101      15.048 -16.847  -0.413  0.00  0.00      C1   N
ATOM    777  CA  TYR 6 101      15.284 -15.641   0.315  0.00  0.00      C1   C
ATOM    778  C   TYR 6 101      16.711 -15.235   0.669  0.00  0.00      C1   C
ATOM    779  O   TYR 6 101      17.629 -15.995   0.853  0.00  0.00      C1   O
ATOM    780  CB  TYR 6 101      14.550 -15.723   1.627  0.00  0.00      C1   C
ATOM    781  CG  TYR 6 101      15.238 -16.520   2.789  0.00  0.00      C1   C
ATOM    782  CD1 TYR 6 101      15.831 -15.814   3.820  0.00  0.00      C1   C
ATOM    783  CD2 TYR 6 101      15.329 -17.876   2.752  0.00  0.00      C1   C
ATOM    784  CE1 TYR 6 101      16.375 -16.547   4.922  0.00  0.00      C1   C
ATOM    785  CE2 TYR 6 101      15.866 -18.609   3.815  0.00  0.00      C1   C
ATOM    786  CZ  TYR 6 101      16.349 -17.958   4.926  0.00  0.00      C1   C
ATOM    787  OH  TYR 6 101      16.787 -18.667   5.962  0.00  0.00      C1   O
ATOM    788  N   LYS 6 102      16.868 -13.918   0.631  0.00  0.00      C1   N
ATOM    789  CA  LYS 6 102      18.052 -13.166   0.932  0.00  0.00      C1   C
ATOM    790  C   LYS 6 102      17.890 -12.055   2.008  0.00  0.00      C1   C
ATOM    791  O   LYS 6 102      16.943 -11.277   2.133  0.00  0.00      C1   O
ATOM    792  CB  LYS 6 102      18.687 -12.557  -0.333  0.00  0.00      C1   C
ATOM    793  CG  LYS 6 102      17.698 -11.811  -1.251  0.00  0.00      C1   C
ATOM    794  CD  LYS 6 102      18.356 -11.431  -2.562  0.00  0.00      C1   C
ATOM    795  CE  LYS 6 102      19.488 -10.457  -2.576  0.00  0.00      C1   C
ATOM    796  NZ  LYS 6 102      20.086 -10.521  -3.900  0.00  0.00      C1   N
ATOM    797  N   PHE 6 103      18.834 -12.027   2.977  0.00  0.00      C1   N
ATOM    798  CA  PHE 6 103      19.140 -10.963   3.927  0.00  0.00      C1   C
ATOM    799  C   PHE 6 103      19.961  -9.787   3.197  0.00  0.00      C1   C
ATOM    800  O   PHE 6 103      21.088 -10.048   2.708  0.00  0.00      C1   O
ATOM    801  CB  PHE 6 103      19.800 -11.524   5.264  0.00  0.00      C1   C
ATOM    802  CG  PHE 6 103      18.903 -12.341   6.259  0.00  0.00      C1   C
ATOM    803  CD1 PHE 6 103      19.460 -13.008   7.392  0.00  0.00      C1   C
ATOM    804  CD2 PHE 6 103      17.512 -12.348   6.009  0.00  0.00      C1   C
ATOM    805  CE1 PHE 6 103      18.587 -13.701   8.258  0.00  0.00      C1   C
ATOM    806  CE2 PHE 6 103      16.717 -13.183   6.777  0.00  0.00      C1   C
ATOM    807  CZ  PHE 6 103      17.230 -13.827   7.913  0.00  0.00      C1   C
ATOM    808  N   VAL 6 104      19.414  -8.567   3.115  0.00  0.00      C1   N
ATOM    809  CA  VAL 6 104      20.075  -7.363   2.507  0.00  0.00      C1   C
ATOM    810  C   VAL 6 104      19.986  -6.126   3.462  0.00  0.00      C1   C
ATOM    811  O   VAL 6 104      19.035  -6.000   4.251  0.00  0.00      C1   O
ATOM    812  CB  VAL 6 104      19.384  -7.030   1.170  0.00  0.00      C1   C
ATOM    813  CG1 VAL 6 104      19.677  -8.089   0.062  0.00  0.00      C1   C
ATOM    814  CG2 VAL 6 104      17.868  -6.602   1.341  0.00  0.00      C1   C
ATOM    815  N   ARG 6 105      20.867  -5.137   3.311  0.00  0.00      C1   N
ATOM    816  CA  ARG 6 105      20.670  -3.775   3.748  0.00  0.00      C1   C
ATOM    817  C   ARG 6 105      19.883  -2.967   2.727  0.00  0.00      C1   C
ATOM    818  O   ARG 6 105      20.050  -3.121   1.499  0.00  0.00      C1   O
ATOM    819  CB  ARG 6 105      21.945  -3.086   4.182  0.00  0.00      C1   C
ATOM    820  CG  ARG 6 105      22.165  -3.359   5.632  0.00  0.00      C1   C
ATOM    821  CD  ARG 6 105      23.271  -2.609   6.399  0.00  0.00      C1   C
ATOM    822  NE  ARG 6 105      22.954  -1.332   7.143  0.00  0.00      C1   N
ATOM    823  CZ  ARG 6 105      22.525  -1.222   8.395  0.00  0.00      C1   C
ATOM    824  NH1 ARG 6 105      22.346  -2.282   9.111  0.00  0.00      C1   N
ATOM    825  NH2 ARG 6 105      22.282  -0.075   8.902  0.00  0.00      C1   N
ATOM    826  N   ILE 6 106      18.911  -2.044   3.119  0.00  0.00      C1   N
ATOM    827  CA  ILE 6 106      18.481  -1.025   2.140  0.00  0.00      C1   C
ATOM    828  C   ILE 6 106      19.369   0.187   2.304  0.00  0.00      C1   C
ATOM    829  O   ILE 6 106      19.565   0.754   3.333  0.00  0.00      C1   O
ATOM    830  CB  ILE 6 106      16.976  -0.609   2.230  0.00  0.00      C1   C
ATOM    831  CG1 ILE 6 106      16.323  -0.719   3.638  0.00  0.00      C1   C
ATOM    832  CG2 ILE 6 106      16.122  -1.369   1.161  0.00  0.00      C1   C
ATOM    833  CD1 ILE 6 106      14.811  -0.431   3.602  0.00  0.00      C1   C
ATOM    834  N   GLN 6 107      19.990   0.648   1.150  0.00  0.00      C1   N
ATOM    835  CA  GLN 6 107      20.741   1.940   1.145  0.00  0.00      C1   C
ATOM    836  C   GLN 6 107      19.774   3.126   0.946  0.00  0.00      C1   C
ATOM    837  O   GLN 6 107      18.706   3.041   0.320  0.00  0.00      C1   O
ATOM    838  CB  GLN 6 107      21.922   2.033   0.181  0.00  0.00      C1   C
ATOM    839  CG  GLN 6 107      23.204   1.124   0.213  0.00  0.00      C1   C
ATOM    840  CD  GLN 6 107      24.066   1.410   1.390  0.00  0.00      C1   C
ATOM    841  OE1 GLN 6 107      23.686   1.934   2.424  0.00  0.00      C1   O
ATOM    842  NE2 GLN 6 107      25.331   1.064   1.298  0.00  0.00      C1   N
ATOM    843  N   PRO 6 108      20.148   4.367   1.431  0.00  0.00      C1   N
ATOM    844  CA  PRO 6 108      19.223   5.484   1.541  0.00  0.00      C1   C
ATOM    845  C   PRO 6 108      18.747   5.949   0.185  0.00  0.00      C1   C
ATOM    846  O   PRO 6 108      19.568   6.251  -0.606  0.00  0.00      C1   O
ATOM    847  CB  PRO 6 108      19.955   6.497   2.407  0.00  0.00      C1   C
ATOM    848  CG  PRO 6 108      20.989   5.711   3.132  0.00  0.00      C1   C
ATOM    849  CD  PRO 6 108      21.301   4.485   2.312  0.00  0.00      C1   C
ATOM    850  N   GLY 6 109      17.360   6.021   0.028  0.00  0.00      C1   N
ATOM    851  CA  GLY 6 109      16.798   6.215  -1.277  0.00  0.00      C1   C
ATOM    852  C   GLY 6 109      16.002   5.026  -1.681  0.00  0.00      C1   C
ATOM    853  O   GLY 6 109      15.030   5.231  -2.385  0.00  0.00      C1   O
ATOM    854  N   GLN 6 110      16.305   3.781  -1.285  0.00  0.00      C1   N
ATOM    855  CA  GLN 6 110      15.525   2.620  -1.639  0.00  0.00      C1   C
ATOM    856  C   GLN 6 110      14.103   2.550  -1.053  0.00  0.00      C1   C
ATOM    857  O   GLN 6 110      13.871   3.159  -0.004  0.00  0.00      C1   O
ATOM    858  CB  GLN 6 110      16.244   1.249  -1.306  0.00  0.00      C1   C
ATOM    859  CG  GLN 6 110      17.458   1.049  -2.166  0.00  0.00      C1   C
ATOM    860  CD  GLN 6 110      18.043  -0.306  -1.980  0.00  0.00      C1   C
ATOM    861  OE1 GLN 6 110      18.879  -0.493  -1.144  0.00  0.00      C1   O
ATOM    862  NE2 GLN 6 110      17.784  -1.318  -2.810  0.00  0.00      C1   N
ATOM    863  N   THR 6 111      13.230   1.865  -1.725  0.00  0.00      C1   N
ATOM    864  CA  THR 6 111      11.935   1.549  -1.190  0.00  0.00      C1   C
ATOM    865  C   THR 6 111      11.927   0.132  -0.477  0.00  0.00      C1   C
ATOM    866  O   THR 6 111      12.819  -0.686  -0.784  0.00  0.00      C1   O
ATOM    867  CB  THR 6 111      10.860   1.754  -2.206  0.00  0.00      C1   C
ATOM    868  OG1 THR 6 111      11.252   1.045  -3.409  0.00  0.00      C1   O
ATOM    869  CG2 THR 6 111      10.723   3.246  -2.539  0.00  0.00      C1   C
ATOM    870  N   PHE 6 112      10.889  -0.227   0.278  0.00  0.00      C1   N
ATOM    871  CA  PHE 6 112      10.560  -1.493   0.811  0.00  0.00      C1   C
ATOM    872  C   PHE 6 112       9.082  -1.622   1.242  0.00  0.00      C1   C
ATOM    873  O   PHE 6 112       8.295  -0.711   1.543  0.00  0.00      C1   O
ATOM    874  CB  PHE 6 112      11.433  -1.890   1.942  0.00  0.00      C1   C
ATOM    875  CG  PHE 6 112      11.407  -1.051   3.188  0.00  0.00      C1   C
ATOM    876  CD1 PHE 6 112      10.925  -1.663   4.427  0.00  0.00      C1   C
ATOM    877  CD2 PHE 6 112      11.716   0.313   3.202  0.00  0.00      C1   C
ATOM    878  CE1 PHE 6 112      11.128  -1.006   5.616  0.00  0.00      C1   C
ATOM    879  CE2 PHE 6 112      11.737   1.006   4.406  0.00  0.00      C1   C
ATOM    880  CZ  PHE 6 112      11.467   0.354   5.601  0.00  0.00      C1   C
ATOM    881  N   SER 6 113       8.563  -2.851   1.163  0.00  0.00      C1   N
ATOM    882  CA  SER 6 113       7.092  -3.194   1.391  0.00  0.00      C1   C
ATOM    883  C   SER 6 113       6.932  -3.743   2.858  0.00  0.00      C1   C
ATOM    884  O   SER 6 113       7.594  -4.662   3.301  0.00  0.00      C1   O
ATOM    885  CB  SER 6 113       6.578  -4.187   0.435  0.00  0.00      C1   C
ATOM    886  OG  SER 6 113       6.614  -3.614  -0.863  0.00  0.00      C1   O
ATOM    887  N   VAL 6 114       6.304  -2.954   3.716  0.00  0.00      C1   N
ATOM    888  CA  VAL 6 114       6.110  -3.297   5.084  0.00  0.00      C1   C
ATOM    889  C   VAL 6 114       4.799  -4.121   5.318  0.00  0.00      C1   C
ATOM    890  O   VAL 6 114       3.642  -3.700   5.242  0.00  0.00      C1   O
ATOM    891  CB  VAL 6 114       6.209  -2.095   6.099  0.00  0.00      C1   C
ATOM    892  CG1 VAL 6 114       6.252  -2.597   7.531  0.00  0.00      C1   C
ATOM    893  CG2 VAL 6 114       7.499  -1.249   5.933  0.00  0.00      C1   C
ATOM    894  N   LEU 6 115       4.930  -5.387   5.572  0.00  0.00      C1   N
ATOM    895  CA  LEU 6 115       3.889  -6.301   6.237  0.00  0.00      C1   C
ATOM    896  C   LEU 6 115       3.804  -5.797   7.740  0.00  0.00      C1   C
ATOM    897  O   LEU 6 115       4.674  -6.193   8.507  0.00  0.00      C1   O
ATOM    898  CB  LEU 6 115       4.256  -7.795   6.225  0.00  0.00      C1   C
ATOM    899  CG  LEU 6 115       2.974  -8.575   6.598  0.00  0.00      C1   C
ATOM    900  CD1 LEU 6 115       2.161  -8.719   5.313  0.00  0.00      C1   C
ATOM    901  CD2 LEU 6 115       3.410 -10.041   6.927  0.00  0.00      C1   C
ATOM    902  N   ALA 6 116       2.832  -4.922   8.049  0.00  0.00      C1   N
ATOM    903  CA  ALA 6 116       2.304  -4.764   9.352  0.00  0.00      C1   C
ATOM    904  C   ALA 6 116       1.689  -6.047   9.800  0.00  0.00      C1   C
ATOM    905  O   ALA 6 116       0.741  -6.484   9.140  0.00  0.00      C1   O
ATOM    906  CB  ALA 6 116       1.275  -3.595   9.435  0.00  0.00      C1   C
ATOM    907  N   CYS 6 117       2.201  -6.522  10.864  0.00  0.00      C1   N
ATOM    908  CA  CYS 6 117       1.970  -7.753  11.497  0.00  0.00      C1   C
ATOM    909  C   CYS 6 117       1.813  -7.709  13.040  0.00  0.00      C1   C
ATOM    910  O   CYS 6 117       2.843  -7.513  13.697  0.00  0.00      C1   O
ATOM    911  CB  CYS 6 117       3.116  -8.680  11.046  0.00  0.00      C1   C
ATOM    912  SG  CYS 6 117       2.593 -10.332  11.566  0.00  0.00      C1   S
ATOM    913  N   TYR 6 118       0.654  -7.829  13.651  0.00  0.00      C1   N
ATOM    914  CA  TYR 6 118       0.480  -7.919  15.117  0.00  0.00      C1   C
ATOM    915  C   TYR 6 118       0.428  -9.332  15.653  0.00  0.00      C1   C
ATOM    916  O   TYR 6 118      -0.490 -10.117  15.379  0.00  0.00      C1   O
ATOM    917  CB  TYR 6 118      -0.855  -7.263  15.580  0.00  0.00      C1   C
ATOM    918  CG  TYR 6 118      -1.094  -7.456  17.072  0.00  0.00      C1   C
ATOM    919  CD1 TYR 6 118      -2.304  -7.982  17.507  0.00  0.00      C1   C
ATOM    920  CD2 TYR 6 118      -0.147  -7.048  17.997  0.00  0.00      C1   C
ATOM    921  CE1 TYR 6 118      -2.635  -8.008  18.885  0.00  0.00      C1   C
ATOM    922  CE2 TYR 6 118      -0.428  -7.000  19.369  0.00  0.00      C1   C
ATOM    923  CZ  TYR 6 118      -1.660  -7.572  19.848  0.00  0.00      C1   C
ATOM    924  OH  TYR 6 118      -2.013  -7.392  21.145  0.00  0.00      C1   O
ATOM    925  N   ASN 6 119       1.543  -9.655  16.370  0.00  0.00      C1   N
ATOM    926  CA  ASN 6 119       1.892 -10.905  17.110  0.00  0.00      C1   C
ATOM    927  C   ASN 6 119       1.553 -12.210  16.320  0.00  0.00      C1   C
ATOM    928  O   ASN 6 119       0.589 -12.931  16.721  0.00  0.00      C1   O
ATOM    929  CB  ASN 6 119       1.225 -10.879  18.525  0.00  0.00      C1   C
ATOM    930  CG  ASN 6 119       1.948  -9.872  19.384  0.00  0.00      C1   C
ATOM    931  ND2 ASN 6 119       1.326  -9.361  20.472  0.00  0.00      C1   N
ATOM    932  OD1 ASN 6 119       2.972  -9.312  19.015  0.00  0.00      C1   O
ATOM    933  N   GLY 6 120       2.104 -12.458  15.136  0.00  0.00      C1   N
ATOM    934  CA  GLY 6 120       1.899 -13.638  14.314  0.00  0.00      C1   C
ATOM    935  C   GLY 6 120       0.809 -13.392  13.189  0.00  0.00      C1   C
ATOM    936  O   GLY 6 120       0.749 -14.219  12.253  0.00  0.00      C1   O
ATOM    937  N   SER 6 121      -0.121 -12.457  13.277  0.00  0.00      C1   N
ATOM    938  CA  SER 6 121      -1.210 -12.192  12.352  0.00  0.00      C1   C
ATOM    939  C   SER 6 121      -1.027 -10.940  11.560  0.00  0.00      C1   C
ATOM    940  O   SER 6 121      -1.035  -9.845  12.150  0.00  0.00      C1   O
ATOM    941  CB  SER 6 121      -2.588 -12.196  13.085  0.00  0.00      C1   C
ATOM    942  OG  SER 6 121      -2.792 -13.532  13.522  0.00  0.00      C1   O
ATOM    943  N   PRO 6 122      -0.896 -11.065  10.219  0.00  0.00      C1   N
ATOM    944  CA  PRO 6 122      -0.794  -9.957   9.282  0.00  0.00      C1   C
ATOM    945  C   PRO 6 122      -2.091  -9.070   9.139  0.00  0.00      C1   C
ATOM    946  O   PRO 6 122      -3.207  -9.587   8.891  0.00  0.00      C1   O
ATOM    947  CB  PRO 6 122      -0.461 -10.667   7.960  0.00  0.00      C1   C
ATOM    948  CG  PRO 6 122       0.187 -11.961   8.319  0.00  0.00      C1   C
ATOM    949  CD  PRO 6 122      -0.608 -12.380   9.594  0.00  0.00      C1   C
ATOM    950  N   SER 6 123      -1.831  -7.765   9.275  0.00  0.00      C1   N
ATOM    951  CA  SER 6 123      -2.969  -6.856   9.397  0.00  0.00      C1   C
ATOM    952  C   SER 6 123      -3.027  -5.819   8.235  0.00  0.00      C1   C
ATOM    953  O   SER 6 123      -4.110  -5.415   7.833  0.00  0.00      C1   O
ATOM    954  CB  SER 6 123      -2.962  -6.169  10.667  0.00  0.00      C1   C
ATOM    955  OG  SER 6 123      -1.874  -5.297  10.760  0.00  0.00      C1   O
ATOM    956  N   GLY 6 124      -1.917  -5.545   7.570  0.00  0.00      C1   N
ATOM    957  CA  GLY 6 124      -1.775  -4.532   6.487  0.00  0.00      C1   C
ATOM    958  C   GLY 6 124      -0.424  -4.582   5.759  0.00  0.00      C1   C
ATOM    959  O   GLY 6 124       0.555  -5.254   6.130  0.00  0.00      C1   O
ATOM    960  N   VAL 6 125      -0.253  -3.776   4.679  0.00  0.00      C1   N
ATOM    961  CA  VAL 6 125       0.957  -3.680   3.862  0.00  0.00      C1   C
ATOM    962  C   VAL 6 125       1.075  -2.289   3.332  0.00  0.00      C1   C
ATOM    963  O   VAL 6 125       0.059  -1.700   2.829  0.00  0.00      C1   O
ATOM    964  CB  VAL 6 125       1.063  -4.768   2.765  0.00  0.00      C1   C
ATOM    965  CG1 VAL 6 125      -0.013  -4.624   1.597  0.00  0.00      C1   C
ATOM    966  CG2 VAL 6 125       2.477  -4.792   2.141  0.00  0.00      C1   C
ATOM    967  N   TYR 6 126       2.190  -1.614   3.597  0.00  0.00      C1   N
ATOM    968  CA  TYR 6 126       2.485  -0.262   3.068  0.00  0.00      C1   C
ATOM    969  C   TYR 6 126       3.869  -0.101   2.234  0.00  0.00      C1   C
ATOM    970  O   TYR 6 126       4.739  -0.985   2.365  0.00  0.00      C1   O
ATOM    971  CB  TYR 6 126       2.284   0.823   4.090  0.00  0.00      C1   C
ATOM    972  CG  TYR 6 126       3.245   0.738   5.271  0.00  0.00      C1   C
ATOM    973  CD1 TYR 6 126       2.798   0.126   6.525  0.00  0.00      C1   C
ATOM    974  CD2 TYR 6 126       4.508   1.318   5.257  0.00  0.00      C1   C
ATOM    975  CE1 TYR 6 126       3.619   0.229   7.657  0.00  0.00      C1   C
ATOM    976  CE2 TYR 6 126       5.275   1.435   6.423  0.00  0.00      C1   C
ATOM    977  CZ  TYR 6 126       4.791   0.983   7.638  0.00  0.00      C1   C
ATOM    978  OH  TYR 6 126       5.388   1.307   8.806  0.00  0.00      C1   O
ATOM    979  N   GLN 6 127       3.974   0.896   1.351  0.00  0.00      C1   N
ATOM    980  CA  GLN 6 127       5.164   1.261   0.520  0.00  0.00      C1   C
ATOM    981  C   GLN 6 127       6.003   2.357   1.138  0.00  0.00      C1   C
ATOM    982  O   GLN 6 127       5.609   3.574   1.098  0.00  0.00      C1   O
ATOM    983  CB  GLN 6 127       4.772   1.555  -0.902  0.00  0.00      C1   C
ATOM    984  CG  GLN 6 127       6.012   1.499  -1.804  0.00  0.00      C1   C
ATOM    985  CD  GLN 6 127       6.672   0.163  -1.891  0.00  0.00      C1   C
ATOM    986  OE1 GLN 6 127       6.265  -0.834  -1.326  0.00  0.00      C1   O
ATOM    987  NE2 GLN 6 127       7.577   0.056  -2.776  0.00  0.00      C1   N
ATOM    988  N   CYS 6 128       7.109   1.976   1.779  0.00  0.00      C1   N
ATOM    989  CA  CYS 6 128       8.028   2.882   2.465  0.00  0.00      C1   C
ATOM    990  C   CYS 6 128       9.299   3.128   1.656  0.00  0.00      C1   C
ATOM    991  O   CYS 6 128       9.678   2.227   0.911  0.00  0.00      C1   O
ATOM    992  CB  CYS 6 128       8.444   2.229   3.813  0.00  0.00      C1   C
ATOM    993  SG  CYS 6 128       8.996   3.496   5.096  0.00  0.00      C1   S
ATOM    994  N   ALA 6 129       9.939   4.250   1.820  0.00  0.00      C1   N
ATOM    995  CA  ALA 6 129      11.255   4.563   1.390  0.00  0.00      C1   C
ATOM    996  C   ALA 6 129      12.237   4.712   2.625  0.00  0.00      C1   C
ATOM    997  O   ALA 6 129      11.857   5.227   3.737  0.00  0.00      C1   O
ATOM    998  CB  ALA 6 129      11.168   5.866   0.582  0.00  0.00      C1   C
ATOM    999  N   MET 6 130      13.499   4.349   2.490  0.00  0.00      C1   N
ATOM   1000  CA  MET 6 130      14.388   4.477   3.616  0.00  0.00      C1   C
ATOM   1001  C   MET 6 130      15.243   5.691   3.482  0.00  0.00      C1   C
ATOM   1002  O   MET 6 130      15.861   5.941   2.382  0.00  0.00      C1   O
ATOM   1003  CB  MET 6 130      15.216   3.156   3.717  0.00  0.00      C1   C
ATOM   1004  CG  MET 6 130      16.201   3.287   4.905  0.00  0.00      C1   C
ATOM   1005  SD  MET 6 130      15.511   3.423   6.566  0.00  0.00      C1   S
ATOM   1006  CE  MET 6 130      14.658   1.804   6.835  0.00  0.00      C1   C
ATOM   1007  N   ARG 6 131      15.102   6.619   4.436  0.00  0.00      C1   N
ATOM   1008  CA  ARG 6 131      15.677   7.954   4.309  0.00  0.00      C1   C
ATOM   1009  C   ARG 6 131      16.659   8.281   5.407  0.00  0.00      C1   C
ATOM   1010  O   ARG 6 131      16.570   7.781   6.537  0.00  0.00      C1   O
ATOM   1011  CB  ARG 6 131      14.533   8.853   4.030  0.00  0.00      C1   C
ATOM   1012  CG  ARG 6 131      13.903   8.608   2.651  0.00  0.00      C1   C
ATOM   1013  CD  ARG 6 131      12.738   9.509   2.355  0.00  0.00      C1   C
ATOM   1014  NE  ARG 6 131      11.553   9.164   3.157  0.00  0.00      C1   N
ATOM   1015  CZ  ARG 6 131      10.313   9.503   2.966  0.00  0.00      C1   C
ATOM   1016  NH1 ARG 6 131       9.889  10.313   2.016  0.00  0.00      C1   N
ATOM   1017  NH2 ARG 6 131       9.494   8.968   3.768  0.00  0.00      C1   N
ATOM   1018  N   PRO 6 132      17.538   9.246   5.202  0.00  0.00      C1   N
ATOM   1019  CA  PRO 6 132      18.585   9.683   6.076  0.00  0.00      C1   C
ATOM   1020  C   PRO 6 132      18.302  10.165   7.484  0.00  0.00      C1   C
ATOM   1021  O   PRO 6 132      19.221  10.063   8.277  0.00  0.00      C1   O
ATOM   1022  CB  PRO 6 132      19.383  10.816   5.318  0.00  0.00      C1   C
ATOM   1023  CG  PRO 6 132      19.282  10.396   3.841  0.00  0.00      C1   C
ATOM   1024  CD  PRO 6 132      17.869   9.834   3.832  0.00  0.00      C1   C
ATOM   1025  N   ASN 6 133      17.091  10.589   7.785  0.00  0.00      C1   N
ATOM   1026  CA  ASN 6 133      16.625  10.642   9.174  0.00  0.00      C1   C
ATOM   1027  C   ASN 6 133      16.600   9.262   9.999  0.00  0.00      C1   C
ATOM   1028  O   ASN 6 133      16.735   9.228  11.272  0.00  0.00      C1   O
ATOM   1029  CB  ASN 6 133      15.212  11.322   9.167  0.00  0.00      C1   C
ATOM   1030  CG  ASN 6 133      14.303  10.509   8.251  0.00  0.00      C1   C
ATOM   1031  OD1 ASN 6 133      13.748   9.467   8.681  0.00  0.00      C1   O
ATOM   1032  ND2 ASN 6 133      14.100  11.031   7.081  0.00  0.00      C1   N
ATOM   1033  N   PHE 6 134      16.523   8.074   9.271  0.00  0.00      C1   N
ATOM   1034  CA  PHE 6 134      16.589   6.763   9.794  0.00  0.00      C1   C
ATOM   1035  C   PHE 6 134      15.473   6.454  10.818  0.00  0.00      C1   C
ATOM   1036  O   PHE 6 134      15.582   5.637  11.694  0.00  0.00      C1   O
ATOM   1037  CB  PHE 6 134      18.014   6.406  10.216  0.00  0.00      C1   C
ATOM   1038  CG  PHE 6 134      19.038   6.291   9.130  0.00  0.00      C1   C
ATOM   1039  CD1 PHE 6 134      20.182   7.145   9.181  0.00  0.00      C1   C
ATOM   1040  CD2 PHE 6 134      18.903   5.385   8.097  0.00  0.00      C1   C
ATOM   1041  CE1 PHE 6 134      21.223   7.066   8.183  0.00  0.00      C1   C
ATOM   1042  CE2 PHE 6 134      19.841   5.413   7.094  0.00  0.00      C1   C
ATOM   1043  CZ  PHE 6 134      21.053   6.191   7.086  0.00  0.00      C1   C
ATOM   1044  N   THR 6 135      14.351   7.105  10.660  0.00  0.00      C1   N
ATOM   1045  CA  THR 6 135      13.169   6.959  11.536  0.00  0.00      C1   C
ATOM   1046  C   THR 6 135      11.881   6.751  10.784  0.00  0.00      C1   C
ATOM   1047  O   THR 6 135      11.192   7.706  10.488  0.00  0.00      C1   O
ATOM   1048  CB  THR 6 135      12.972   8.190  12.546  0.00  0.00      C1   C
ATOM   1049  OG1 THR 6 135      13.184   9.426  11.800  0.00  0.00      C1   O
ATOM   1050  CG2 THR 6 135      13.853   8.083  13.803  0.00  0.00      C1   C
ATOM   1051  N   ILE 6 136      11.432   5.480  10.519  0.00  0.00      C1   N
ATOM   1052  CA  ILE 6 136      10.146   5.281   9.810  0.00  0.00      C1   C
ATOM   1053  C   ILE 6 136       8.859   5.639  10.673  0.00  0.00      C1   C
ATOM   1054  O   ILE 6 136       8.811   5.460  11.915  0.00  0.00      C1   O
ATOM   1055  CB  ILE 6 136       9.935   3.929   9.005  0.00  0.00      C1   C
ATOM   1056  CG1 ILE 6 136       9.627   2.785  10.012  0.00  0.00      C1   C
ATOM   1057  CG2 ILE 6 136      11.109   3.672   8.103  0.00  0.00      C1   C
ATOM   1058  CD1 ILE 6 136       9.299   1.463   9.373  0.00  0.00      C1   C
ATOM   1059  N   LYS 6 137       7.828   6.140  10.053  0.00  0.00      C1   N
ATOM   1060  CA  LYS 6 137       6.470   6.113  10.599  0.00  0.00      C1   C
ATOM   1061  C   LYS 6 137       5.843   4.728  10.389  0.00  0.00      C1   C
ATOM   1062  O   LYS 6 137       5.918   4.238   9.312  0.00  0.00      C1   O
ATOM   1063  CB  LYS 6 137       5.612   7.193   9.915  0.00  0.00      C1   C
ATOM   1064  CG  LYS 6 137       5.984   8.600  10.375  0.00  0.00      C1   C
ATOM   1065  CD  LYS 6 137       7.226   9.147   9.719  0.00  0.00      C1   C
ATOM   1066  CE  LYS 6 137       7.228  10.635   9.649  0.00  0.00      C1   C
ATOM   1067  NZ  LYS 6 137       8.300  11.257   8.770  0.00  0.00      C1   N
ATOM   1068  N   GLY 6 138       5.466   4.031  11.503  0.00  0.00      C1   N
ATOM   1069  CA  GLY 6 138       4.911   2.706  11.525  0.00  0.00      C1   C
ATOM   1070  C   GLY 6 138       3.321   2.853  11.566  0.00  0.00      C1   C
ATOM   1071  O   GLY 6 138       2.731   3.942  11.598  0.00  0.00      C1   O
ATOM   1072  N   SER 6 139       2.763   1.680  11.641  0.00  0.00      C1   N
ATOM   1073  CA  SER 6 139       1.264   1.511  11.648  0.00  0.00      C1   C
ATOM   1074  C   SER 6 139       0.752   0.578  12.727  0.00  0.00      C1   C
ATOM   1075  O   SER 6 139      -0.126  -0.269  12.457  0.00  0.00      C1   O
ATOM   1076  CB  SER 6 139       0.751   1.115  10.259  0.00  0.00      C1   C
ATOM   1077  OG  SER 6 139       1.215  -0.163   9.797  0.00  0.00      C1   O
ATOM   1078  N   PHE 6 140       1.238   0.760  13.961  0.00  0.00      C1   N
ATOM   1079  CA  PHE 6 140       1.146  -0.377  14.880  0.00  0.00      C1   C
ATOM   1080  C   PHE 6 140       0.296  -0.079  16.135  0.00  0.00      C1   C
ATOM   1081  O   PHE 6 140      -0.030   1.106  16.469  0.00  0.00      C1   O
ATOM   1082  CB  PHE 6 140       2.581  -0.725  15.179  0.00  0.00      C1   C
ATOM   1083  CG  PHE 6 140       3.524  -0.768  13.953  0.00  0.00      C1   C
ATOM   1084  CD1 PHE 6 140       3.249  -1.740  12.917  0.00  0.00      C1   C
ATOM   1085  CD2 PHE 6 140       4.756  -0.112  13.863  0.00  0.00      C1   C
ATOM   1086  CE1 PHE 6 140       4.046  -1.801  11.696  0.00  0.00      C1   C
ATOM   1087  CE2 PHE 6 140       5.475  -0.053  12.700  0.00  0.00      C1   C
ATOM   1088  CZ  PHE 6 140       5.107  -0.897  11.588  0.00  0.00      C1   C
ATOM   1089  N   LEU 6 141      -0.006  -1.118  16.869  0.00  0.00      C1   N
ATOM   1090  CA  LEU 6 141      -0.419  -0.954  18.263  0.00  0.00      C1   C
ATOM   1091  C   LEU 6 141       0.740  -0.450  19.174  0.00  0.00      C1   C
ATOM   1092  O   LEU 6 141       1.858  -0.858  19.105  0.00  0.00      C1   O
ATOM   1093  CB  LEU 6 141      -1.002  -2.321  18.586  0.00  0.00      C1   C
ATOM   1094  CG  LEU 6 141      -2.304  -2.758  17.808  0.00  0.00      C1   C
ATOM   1095  CD1 LEU 6 141      -2.518  -4.312  17.961  0.00  0.00      C1   C
ATOM   1096  CD2 LEU 6 141      -3.534  -2.045  18.391  0.00  0.00      C1   C
ATOM   1097  N   ASN 6 142       0.416   0.507  20.042  0.00  0.00      C1   N
ATOM   1098  CA  ASN 6 142       1.190   1.123  21.101  0.00  0.00      C1   C
ATOM   1099  C   ASN 6 142       2.188   0.154  21.735  0.00  0.00      C1   C
ATOM   1100  O   ASN 6 142       1.794  -0.691  22.511  0.00  0.00      C1   O
ATOM   1101  CB  ASN 6 142       0.190   1.787  22.062  0.00  0.00      C1   C
ATOM   1102  CG  ASN 6 142       0.924   2.560  23.137  0.00  0.00      C1   C
ATOM   1103  OD1 ASN 6 142       1.845   3.318  22.837  0.00  0.00      C1   O
ATOM   1104  ND2 ASN 6 142       0.575   2.370  24.342  0.00  0.00      C1   N
ATOM   1105  N   GLY 6 143       3.442   0.305  21.300  0.00  0.00      C1   N
ATOM   1106  CA  GLY 6 143       4.588  -0.587  21.712  0.00  0.00      C1   C
ATOM   1107  C   GLY 6 143       4.725  -1.978  21.255  0.00  0.00      C1   C
ATOM   1108  O   GLY 6 143       5.561  -2.707  21.755  0.00  0.00      C1   O
ATOM   1109  N   SER 6 144       3.896  -2.399  20.325  0.00  0.00      C1   N
ATOM   1110  CA  SER 6 144       3.947  -3.723  19.643  0.00  0.00      C1   C
ATOM   1111  C   SER 6 144       4.855  -3.726  18.407  0.00  0.00      C1   C
ATOM   1112  O   SER 6 144       4.914  -2.812  17.601  0.00  0.00      C1   O
ATOM   1113  CB  SER 6 144       2.563  -4.160  19.089  0.00  0.00      C1   C
ATOM   1114  OG  SER 6 144       1.589  -4.326  20.106  0.00  0.00      C1   O
ATOM   1115  N   CYS 6 145       5.647  -4.775  18.156  0.00  0.00      C1   N
ATOM   1116  CA  CYS 6 145       6.858  -4.779  17.291  0.00  0.00      C1   C
ATOM   1117  C   CYS 6 145       7.074  -6.144  16.552  0.00  0.00      C1   C
ATOM   1118  O   CYS 6 145       6.360  -7.115  16.824  0.00  0.00      C1   O
ATOM   1119  CB  CYS 6 145       8.127  -4.418  18.065  0.00  0.00      C1   C
ATOM   1120  SG  CYS 6 145       8.619  -5.597  19.255  0.00  0.00      C1   S
ATOM   1121  N   GLY 6 146       8.085  -6.122  15.673  0.00  0.00      C1   N
ATOM   1122  CA  GLY 6 146       8.335  -7.185  14.713  0.00  0.00      C1   C
ATOM   1123  C   GLY 6 146       7.593  -7.109  13.323  0.00  0.00      C1   C
ATOM   1124  O   GLY 6 146       7.729  -8.038  12.545  0.00  0.00      C1   O
ATOM   1125  N   SER 6 147       6.755  -6.047  13.032  0.00  0.00      C1   N
ATOM   1126  CA  SER 6 147       6.313  -5.901  11.624  0.00  0.00      C1   C
ATOM   1127  C   SER 6 147       7.534  -5.848  10.591  0.00  0.00      C1   C
ATOM   1128  O   SER 6 147       8.590  -5.292  10.853  0.00  0.00      C1   O
ATOM   1129  CB  SER 6 147       5.596  -4.626  11.323  0.00  0.00      C1   C
ATOM   1130  OG  SER 6 147       4.329  -4.656  12.011  0.00  0.00      C1   O
ATOM   1131  N   VAL 6 148       7.367  -6.286   9.325  0.00  0.00      C1   N
ATOM   1132  CA  VAL 6 148       8.451  -6.667   8.417  0.00  0.00      C1   C
ATOM   1133  C   VAL 6 148       8.429  -5.929   7.117  0.00  0.00      C1   C
ATOM   1134  O   VAL 6 148       7.453  -5.945   6.395  0.00  0.00      C1   O
ATOM   1135  CB  VAL 6 148       8.498  -8.209   8.177  0.00  0.00      C1   C
ATOM   1136  CG1 VAL 6 148       9.601  -8.626   7.259  0.00  0.00      C1   C
ATOM   1137  CG2 VAL 6 148       8.734  -8.912   9.530  0.00  0.00      C1   C
ATOM   1138  N   GLY 6 149       9.627  -5.368   6.896  0.00  0.00      C1   N
ATOM   1139  CA  GLY 6 149       9.978  -4.809   5.607  0.00  0.00      C1   C
ATOM   1140  C   GLY 6 149      10.593  -5.886   4.752  0.00  0.00      C1   C
ATOM   1141  O   GLY 6 149      11.580  -6.544   5.170  0.00  0.00      C1   O
ATOM   1142  N   PHE 6 150      10.211  -5.946   3.512  0.00  0.00      C1   N
ATOM   1143  CA  PHE 6 150      10.661  -6.941   2.507  0.00  0.00      C1   C
ATOM   1144  C   PHE 6 150      10.791  -6.171   1.141  0.00  0.00      C1   C
ATOM   1145  O   PHE 6 150      10.124  -5.100   0.940  0.00  0.00      C1   O
ATOM   1146  CB  PHE 6 150       9.705  -8.132   2.531  0.00  0.00      C1   C
ATOM   1147  CG  PHE 6 150       8.398  -8.045   1.746  0.00  0.00      C1   C
ATOM   1148  CD1 PHE 6 150       7.345  -7.485   2.445  0.00  0.00      C1   C
ATOM   1149  CD2 PHE 6 150       8.238  -8.618   0.504  0.00  0.00      C1   C
ATOM   1150  CE1 PHE 6 150       6.041  -7.370   1.808  0.00  0.00      C1   C
ATOM   1151  CE2 PHE 6 150       7.007  -8.362  -0.141  0.00  0.00      C1   C
ATOM   1152  CZ  PHE 6 150       5.915  -7.857   0.519  0.00  0.00      C1   C
ATOM   1153  N   ASN 6 151      11.496  -6.861   0.212  0.00  0.00      C1   N
ATOM   1154  CA  ASN 6 151      11.475  -6.441  -1.206  0.00  0.00      C1   C
ATOM   1155  C   ASN 6 151      11.505  -7.721  -2.058  0.00  0.00      C1   C
ATOM   1156  O   ASN 6 151      11.861  -8.840  -1.614  0.00  0.00      C1   O
ATOM   1157  CB  ASN 6 151      12.570  -5.518  -1.637  0.00  0.00      C1   C
ATOM   1158  CG  ASN 6 151      12.434  -4.078  -1.132  0.00  0.00      C1   C
ATOM   1159  OD1 ASN 6 151      11.324  -3.511  -1.206  0.00  0.00      C1   O
ATOM   1160  ND2 ASN 6 151      13.425  -3.477  -0.595  0.00  0.00      C1   N
ATOM   1161  N   ILE 6 152      11.402  -7.576  -3.400  0.00  0.00      C1   N
ATOM   1162  CA  ILE 6 152      11.585  -8.643  -4.417  0.00  0.00      C1   C
ATOM   1163  C   ILE 6 152      12.748  -8.299  -5.415  0.00  0.00      C1   C
ATOM   1164  O   ILE 6 152      12.736  -7.339  -6.102  0.00  0.00      C1   O
ATOM   1165  CB  ILE 6 152      10.297  -9.104  -5.126  0.00  0.00      C1   C
ATOM   1166  CG1 ILE 6 152       9.183  -9.241  -4.118  0.00  0.00      C1   C
ATOM   1167  CG2 ILE 6 152      10.404 -10.251  -6.093  0.00  0.00      C1   C
ATOM   1168  CD1 ILE 6 152       9.403 -10.432  -3.207  0.00  0.00      C1   C
ATOM   1169  N   ASP 6 153      13.801  -9.154  -5.346  0.00  0.00      C1   N
ATOM   1170  CA  ASP 6 153      14.933  -9.226  -6.191  0.00  0.00      C1   C
ATOM   1171  C   ASP 6 153      14.739 -10.263  -7.417  0.00  0.00      C1   C
ATOM   1172  O   ASP 6 153      15.170 -11.444  -7.296  0.00  0.00      C1   O
ATOM   1173  CB  ASP 6 153      16.200  -9.380  -5.323  0.00  0.00      C1   C
ATOM   1174  CG  ASP 6 153      17.523  -9.104  -6.097  0.00  0.00      C1   C
ATOM   1175  OD1 ASP 6 153      18.634  -9.355  -5.617  0.00  0.00      C1   O
ATOM   1176  OD2 ASP 6 153      17.480  -8.529  -7.176  0.00  0.00      C1   O
ATOM   1177  N   TYR 6 154      13.794  -9.970  -8.326  0.00  0.00      C1   N
ATOM   1178  CA  TYR 6 154      13.346 -10.815  -9.462  0.00  0.00      C1   C
ATOM   1179  C   TYR 6 154      12.450 -11.991  -8.991  0.00  0.00      C1   C
ATOM   1180  O   TYR 6 154      11.224 -11.824  -9.038  0.00  0.00      C1   O
ATOM   1181  CB  TYR 6 154      14.462 -11.229 -10.460  0.00  0.00      C1   C
ATOM   1182  CG  TYR 6 154      13.986 -12.174 -11.544  0.00  0.00      C1   C
ATOM   1183  CD1 TYR 6 154      12.928 -11.765 -12.351  0.00  0.00      C1   C
ATOM   1184  CD2 TYR 6 154      14.671 -13.406 -11.753  0.00  0.00      C1   C
ATOM   1185  CE1 TYR 6 154      12.530 -12.679 -13.370  0.00  0.00      C1   C
ATOM   1186  CE2 TYR 6 154      14.389 -14.162 -12.883  0.00  0.00      C1   C
ATOM   1187  CZ  TYR 6 154      13.323 -13.799 -13.658  0.00  0.00      C1   C
ATOM   1188  OH  TYR 6 154      12.925 -14.636 -14.620  0.00  0.00      C1   O
ATOM   1189  N   ASP 6 155      12.969 -13.056  -8.385  0.00  0.00      C1   N
ATOM   1190  CA  ASP 6 155      12.205 -14.055  -7.665  0.00  0.00      C1   C
ATOM   1191  C   ASP 6 155      12.473 -14.236  -6.158  0.00  0.00      C1   C
ATOM   1192  O   ASP 6 155      11.627 -14.667  -5.444  0.00  0.00      C1   O
ATOM   1193  CB  ASP 6 155      12.512 -15.443  -8.283  0.00  0.00      C1   C
ATOM   1194  CG  ASP 6 155      13.974 -15.867  -8.411  0.00  0.00      C1   C
ATOM   1195  OD1 ASP 6 155      14.163 -17.058  -8.682  0.00  0.00      C1   O
ATOM   1196  OD2 ASP 6 155      14.949 -15.118  -8.266  0.00  0.00      C1   O
ATOM   1197  N   CYS 6 156      13.635 -13.688  -5.696  0.00  0.00      C1   N
ATOM   1198  CA  CYS 6 156      14.003 -13.673  -4.269  0.00  0.00      C1   C
ATOM   1199  C   CYS 6 156      13.121 -12.676  -3.467  0.00  0.00      C1   C
ATOM   1200  O   CYS 6 156      13.063 -11.516  -3.850  0.00  0.00      C1   O
ATOM   1201  CB  CYS 6 156      15.513 -13.327  -4.085  0.00  0.00      C1   C
ATOM   1202  SG  CYS 6 156      16.367 -14.687  -3.382  0.00  0.00      C1   S
ATOM   1203  N   VAL 6 157      12.571 -13.166  -2.388  0.00  0.00      C1   N
ATOM   1204  CA  VAL 6 157      12.214 -12.389  -1.140  0.00  0.00      C1   C
ATOM   1205  C   VAL 6 157      13.583 -11.914  -0.476  0.00  0.00      C1   C
ATOM   1206  O   VAL 6 157      14.395 -12.765  -0.067  0.00  0.00      C1   O
ATOM   1207  CB  VAL 6 157      11.342 -13.056  -0.093  0.00  0.00      C1   C
ATOM   1208  CG1 VAL 6 157      11.348 -12.176   1.173  0.00  0.00      C1   C
ATOM   1209  CG2 VAL 6 157       9.980 -13.009  -0.763  0.00  0.00      C1   C
ATOM   1210  N   SER 6 158      13.762 -10.587  -0.390  0.00  0.00      C1   N
ATOM   1211  CA  SER 6 158      14.812  -9.888   0.342  0.00  0.00      C1   C
ATOM   1212  C   SER 6 158      14.319  -9.312   1.657  0.00  0.00      C1   C
ATOM   1213  O   SER 6 158      13.651  -8.293   1.749  0.00  0.00      C1   O
ATOM   1214  CB  SER 6 158      15.424  -8.828  -0.497  0.00  0.00      C1   C
ATOM   1215  OG  SER 6 158      15.683  -9.270  -1.807  0.00  0.00      C1   O
ATOM   1216  N   PHE 6 159      14.482 -10.100   2.747  0.00  0.00      C1   N
ATOM   1217  CA  PHE 6 159      14.196  -9.567   4.129  0.00  0.00      C1   C
ATOM   1218  C   PHE 6 159      15.227  -8.494   4.570  0.00  0.00      C1   C
ATOM   1219  O   PHE 6 159      16.341  -8.744   5.064  0.00  0.00      C1   O
ATOM   1220  CB  PHE 6 159      13.998 -10.628   5.162  0.00  0.00      C1   C
ATOM   1221  CG  PHE 6 159      12.945 -11.633   4.884  0.00  0.00      C1   C
ATOM   1222  CD1 PHE 6 159      11.543 -11.311   4.976  0.00  0.00      C1   C
ATOM   1223  CD2 PHE 6 159      13.340 -12.858   4.307  0.00  0.00      C1   C
ATOM   1224  CE1 PHE 6 159      10.650 -12.406   4.805  0.00  0.00      C1   C
ATOM   1225  CE2 PHE 6 159      12.379 -13.801   3.905  0.00  0.00      C1   C
ATOM   1226  CZ  PHE 6 159      11.041 -13.598   4.219  0.00  0.00      C1   C
ATOM   1227  N   CYS 6 160      14.864  -7.177   4.448  0.00  0.00      C1   N
ATOM   1228  CA  CYS 6 160      15.801  -6.057   4.780  0.00  0.00      C1   C
ATOM   1229  C   CYS 6 160      15.583  -5.415   6.149  0.00  0.00      C1   C
ATOM   1230  O   CYS 6 160      16.585  -4.947   6.755  0.00  0.00      C1   O
ATOM   1231  CB  CYS 6 160      15.751  -4.955   3.732  0.00  0.00      C1   C
ATOM   1232  SG  CYS 6 160      14.111  -4.287   3.691  0.00  0.00      C1   S
ATOM   1233  N   TYR 6 161      14.397  -5.401   6.736  0.00  0.00      C1   N
ATOM   1234  CA  TYR 6 161      14.092  -4.576   7.900  0.00  0.00      C1   C
ATOM   1235  C   TYR 6 161      13.244  -5.374   8.951  0.00  0.00      C1   C
ATOM   1236  O   TYR 6 161      12.155  -5.925   8.594  0.00  0.00      C1   O
ATOM   1237  CB  TYR 6 161      13.339  -3.272   7.361  0.00  0.00      C1   C
ATOM   1238  CG  TYR 6 161      12.954  -2.349   8.526  0.00  0.00      C1   C
ATOM   1239  CD1 TYR 6 161      13.757  -1.266   8.836  0.00  0.00      C1   C
ATOM   1240  CD2 TYR 6 161      11.779  -2.566   9.214  0.00  0.00      C1   C
ATOM   1241  CE1 TYR 6 161      13.367  -0.383   9.865  0.00  0.00      C1   C
ATOM   1242  CE2 TYR 6 161      11.324  -1.627  10.131  0.00  0.00      C1   C
ATOM   1243  CZ  TYR 6 161      12.148  -0.514  10.492  0.00  0.00      C1   C
ATOM   1244  OH  TYR 6 161      11.719   0.405  11.357  0.00  0.00      C1   O
ATOM   1245  N   MET 6 162      13.531  -5.082  10.232  0.00  0.00      C1   N
ATOM   1246  CA  MET 6 162      12.674  -5.497  11.315  0.00  0.00      C1   C
ATOM   1247  C   MET 6 162      12.426  -4.374  12.298  0.00  0.00      C1   C
ATOM   1248  O   MET 6 162      13.383  -3.840  12.832  0.00  0.00      C1   O
ATOM   1249  CB  MET 6 162      13.345  -6.731  11.919  0.00  0.00      C1   C
ATOM   1250  CG  MET 6 162      12.501  -7.147  13.153  0.00  0.00      C1   C
ATOM   1251  SD  MET 6 162      12.776  -8.950  13.628  0.00  0.00      C1   S
ATOM   1252  CE  MET 6 162      11.086  -9.679  13.583  0.00  0.00      C1   C
ATOM   1253  N   HIS 6 163      11.126  -4.080  12.494  0.00  0.00      C1   N
ATOM   1254  CA  HIS 6 163      10.674  -3.194  13.491  0.00  0.00      C1   C
ATOM   1255  C   HIS 6 163      10.957  -3.613  14.980  0.00  0.00      C1   C
ATOM   1256  O   HIS 6 163      10.562  -4.747  15.428  0.00  0.00      C1   O
ATOM   1257  CB  HIS 6 163       9.172  -2.872  13.206  0.00  0.00      C1   C
ATOM   1258  CG  HIS 6 163       8.598  -1.957  14.307  0.00  0.00      C1   C
ATOM   1259  ND1 HIS 6 163       7.951  -2.339  15.474  0.00  0.00      C1   N
ATOM   1260  CD2 HIS 6 163       8.826  -0.593  14.276  0.00  0.00      C1   C
ATOM   1261  CE1 HIS 6 163       7.839  -1.205  16.195  0.00  0.00      C1   C
ATOM   1262  NE2 HIS 6 163       8.323  -0.147  15.490  0.00  0.00      C1   N
ATOM   1263  N   HIS 6 164      11.617  -2.762  15.710  0.00  0.00      C1   N
ATOM   1264  CA  HIS 6 164      12.023  -2.933  17.117  0.00  0.00      C1   C
ATOM   1265  C   HIS 6 164      11.290  -2.087  18.086  0.00  0.00      C1   C
ATOM   1266  O   HIS 6 164      10.597  -2.706  18.851  0.00  0.00      C1   O
ATOM   1267  CB  HIS 6 164      13.522  -2.756  17.308  0.00  0.00      C1   C
ATOM   1268  CG  HIS 6 164      14.452  -3.965  16.972  0.00  0.00      C1   C
ATOM   1269  ND1 HIS 6 164      15.413  -4.599  17.765  0.00  0.00      C1   N
ATOM   1270  CD2 HIS 6 164      14.378  -4.697  15.834  0.00  0.00      C1   C
ATOM   1271  CE1 HIS 6 164      15.899  -5.599  16.978  0.00  0.00      C1   C
ATOM   1272  NE2 HIS 6 164      15.208  -5.768  15.875  0.00  0.00      C1   N
ATOM   1273  N   MET 6 165      11.327  -0.791  18.051  0.00  0.00      C1   N
ATOM   1274  CA  MET 6 165      10.862   0.067  19.175  0.00  0.00      C1   C
ATOM   1275  C   MET 6 165      10.423   1.491  18.713  0.00  0.00      C1   C
ATOM   1276  O   MET 6 165      11.102   2.106  17.879  0.00  0.00      C1   O
ATOM   1277  CB  MET 6 165      11.817   0.103  20.342  0.00  0.00      C1   C
ATOM   1278  CG  MET 6 165      13.060   0.998  20.291  0.00  0.00      C1   C
ATOM   1279  SD  MET 6 165      14.521   0.299  19.402  0.00  0.00      C1   S
ATOM   1280  CE  MET 6 165      15.691   1.754  19.564  0.00  0.00      C1   C
ATOM   1281  N   GLU 6 166       9.281   1.955  19.216  0.00  0.00      C1   N
ATOM   1282  CA  GLU 6 166       8.941   3.368  19.347  0.00  0.00      C1   C
ATOM   1283  C   GLU 6 166       9.937   4.180  20.156  0.00  0.00      C1   C
ATOM   1284  O   GLU 6 166      10.247   3.954  21.318  0.00  0.00      C1   O
ATOM   1285  CB  GLU 6 166       7.467   3.390  19.870  0.00  0.00      C1   C
ATOM   1286  CG  GLU 6 166       6.841   4.846  19.866  0.00  0.00      C1   C
ATOM   1287  CD  GLU 6 166       5.449   4.995  20.563  0.00  0.00      C1   C
ATOM   1288  OE1 GLU 6 166       4.704   3.994  20.863  0.00  0.00      C1   O
ATOM   1289  OE2 GLU 6 166       5.018   6.120  20.745  0.00  0.00      C1   O
ATOM   1290  N   LEU 6 167      10.366   5.227  19.448  0.00  0.00      C1   N
ATOM   1291  CA  LEU 6 167      11.124   6.275  19.961  0.00  0.00      C1   C
ATOM   1292  C   LEU 6 167      10.264   7.437  20.598  0.00  0.00      C1   C
ATOM   1293  O   LEU 6 167       9.160   7.671  20.065  0.00  0.00      C1   O
ATOM   1294  CB  LEU 6 167      12.092   6.794  18.845  0.00  0.00      C1   C
ATOM   1295  CG  LEU 6 167      13.266   5.880  18.297  0.00  0.00      C1   C
ATOM   1296  CD1 LEU 6 167      13.644   6.300  16.829  0.00  0.00      C1   C
ATOM   1297  CD2 LEU 6 167      14.485   5.953  19.053  0.00  0.00      C1   C
ATOM   1298  N   PRO 6 168      10.845   8.161  21.602  0.00  0.00      C1   N
ATOM   1299  CA  PRO 6 168      10.153   9.206  22.391  0.00  0.00      C1   C
ATOM   1300  C   PRO 6 168       9.066  10.147  21.690  0.00  0.00      C1   C
ATOM   1301  O   PRO 6 168       8.003  10.354  22.280  0.00  0.00      C1   O
ATOM   1302  CB  PRO 6 168      11.313   9.970  23.061  0.00  0.00      C1   C
ATOM   1303  CG  PRO 6 168      12.319   8.875  23.422  0.00  0.00      C1   C
ATOM   1304  CD  PRO 6 168      12.147   7.981  22.143  0.00  0.00      C1   C
ATOM   1305  N   THR 6 169       9.387  10.687  20.473  0.00  0.00      C1   N
ATOM   1306  CA  THR 6 169       8.550  11.566  19.691  0.00  0.00      C1   C
ATOM   1307  C   THR 6 169       7.578  10.915  18.659  0.00  0.00      C1   C
ATOM   1308  O   THR 6 169       7.028  11.572  17.785  0.00  0.00      C1   O
ATOM   1309  CB  THR 6 169       9.450  12.535  18.924  0.00  0.00      C1   C
ATOM   1310  OG1 THR 6 169      10.418  11.753  18.206  0.00  0.00      C1   O
ATOM   1311  CG2 THR 6 169      10.271  13.467  19.819  0.00  0.00      C1   C
ATOM   1312  N   GLY 6 170       7.313   9.631  18.732  0.00  0.00      C1   N
ATOM   1313  CA  GLY 6 170       6.206   9.009  17.926  0.00  0.00      C1   C
ATOM   1314  C   GLY 6 170       6.606   8.246  16.628  0.00  0.00      C1   C
ATOM   1315  O   GLY 6 170       5.835   7.553  15.974  0.00  0.00      C1   O
ATOM   1316  N   VAL 6 171       7.863   8.243  16.279  0.00  0.00      C1   N
ATOM   1317  CA  VAL 6 171       8.512   7.605  15.147  0.00  0.00      C1   C
ATOM   1318  C   VAL 6 171       9.267   6.268  15.585  0.00  0.00      C1   C
ATOM   1319  O   VAL 6 171       9.504   6.091  16.831  0.00  0.00      C1   O
ATOM   1320  CB  VAL 6 171       9.458   8.583  14.440  0.00  0.00      C1   C
ATOM   1321  CG1 VAL 6 171       8.546   9.547  13.615  0.00  0.00      C1   C
ATOM   1322  CG2 VAL 6 171      10.481   9.437  15.280  0.00  0.00      C1   C
ATOM   1323  N   HIS 6 172       9.737   5.358  14.730  0.00  0.00      C1   N
ATOM   1324  CA  HIS 6 172      10.373   4.106  15.154  0.00  0.00      C1   C
ATOM   1325  C   HIS 6 172      11.824   3.797  14.728  0.00  0.00      C1   C
ATOM   1326  O   HIS 6 172      12.397   4.217  13.682  0.00  0.00      C1   O
ATOM   1327  CB  HIS 6 172       9.488   2.892  14.979  0.00  0.00      C1   C
ATOM   1328  CG  HIS 6 172       7.980   3.104  15.384  0.00  0.00      C1   C
ATOM   1329  ND1 HIS 6 172       7.352   2.563  16.565  0.00  0.00      C1   N
ATOM   1330  CD2 HIS 6 172       7.140   3.860  14.680  0.00  0.00      C1   C
ATOM   1331  CE1 HIS 6 172       6.101   3.080  16.433  0.00  0.00      C1   C
ATOM   1332  NE2 HIS 6 172       5.997   3.923  15.446  0.00  0.00      C1   N
ATOM   1333  N   ALA 6 173      12.580   2.966  15.499  0.00  0.00      C1   N
ATOM   1334  CA  ALA 6 173      13.829   2.289  15.222  0.00  0.00      C1   C
ATOM   1335  C   ALA 6 173      13.634   0.781  14.729  0.00  0.00      C1   C
ATOM   1336  O   ALA 6 173      12.926   0.027  15.399  0.00  0.00      C1   O
ATOM   1337  CB  ALA 6 173      14.773   2.338  16.334  0.00  0.00      C1   C
ATOM   1338  N   GLY 6 174      14.368   0.426  13.650  0.00  0.00      C1   N
ATOM   1339  CA  GLY 6 174      14.549  -0.919  13.153  0.00  0.00      C1   C
ATOM   1340  C   GLY 6 174      15.926  -1.336  12.666  0.00  0.00      C1   C
ATOM   1341  O   GLY 6 174      16.861  -0.593  12.330  0.00  0.00      C1   O
ATOM   1342  N   THR 6 175      16.064  -2.644  12.426  0.00  0.00      C1   N
ATOM   1343  CA  THR 6 175      17.354  -3.351  12.121  0.00  0.00      C1   C
ATOM   1344  C   THR 6 175      17.292  -3.970  10.779  0.00  0.00      C1   C
ATOM   1345  O   THR 6 175      16.201  -4.175  10.149  0.00  0.00      C1   O
ATOM   1346  CB  THR 6 175      17.695  -4.328  13.256  0.00  0.00      C1   C
ATOM   1347  OG1 THR 6 175      16.716  -5.313  13.496  0.00  0.00      C1   O
ATOM   1348  CG2 THR 6 175      17.844  -3.551  14.618  0.00  0.00      C1   C
ATOM   1349  N   ASP 6 176      18.438  -4.351  10.314  0.00  0.00      C1   N
ATOM   1350  CA  ASP 6 176      18.593  -5.502   9.417  0.00  0.00      C1   C
ATOM   1351  C   ASP 6 176      18.517  -6.806  10.226  0.00  0.00      C1   C
ATOM   1352  O   ASP 6 176      18.560  -6.839  11.485  0.00  0.00      C1   O
ATOM   1353  CB  ASP 6 176      19.941  -5.485   8.618  0.00  0.00      C1   C
ATOM   1354  CG  ASP 6 176      21.201  -5.387   9.394  0.00  0.00      C1   C
ATOM   1355  OD1 ASP 6 176      21.251  -5.768  10.586  0.00  0.00      C1   O
ATOM   1356  OD2 ASP 6 176      22.170  -5.008   8.687  0.00  0.00      C1   O
ATOM   1357  N   LEU 6 177      18.341  -7.927   9.519  0.00  0.00      C1   N
ATOM   1358  CA  LEU 6 177      18.306  -9.267  10.233  0.00  0.00      C1   C
ATOM   1359  C   LEU 6 177      19.596  -9.759  10.902  0.00  0.00      C1   C
ATOM   1360  O   LEU 6 177      19.477 -10.439  11.950  0.00  0.00      C1   O
ATOM   1361  CB  LEU 6 177      17.744 -10.344   9.316  0.00  0.00      C1   C
ATOM   1362  CG  LEU 6 177      16.209 -10.457   9.384  0.00  0.00      C1   C
ATOM   1363  CD1 LEU 6 177      15.720 -10.487  10.803  0.00  0.00      C1   C
ATOM   1364  CD2 LEU 6 177      15.384  -9.392   8.743  0.00  0.00      C1   C
ATOM   1365  N   GLU 6 178      20.770  -9.354  10.457  0.00  0.00      C1   N
ATOM   1366  CA  GLU 6 178      21.926  -9.382  11.367  0.00  0.00      C1   C
ATOM   1367  C   GLU 6 178      21.998  -8.451  12.608  0.00  0.00      C1   C
ATOM   1368  O   GLU 6 178      23.033  -8.418  13.342  0.00  0.00      C1   O
ATOM   1369  CB  GLU 6 178      23.225  -9.499  10.490  0.00  0.00      C1   C
ATOM   1370  CG  GLU 6 178      23.720  -8.039  10.037  0.00  0.00      C1   C
ATOM   1371  CD  GLU 6 178      25.125  -8.025   9.465  0.00  0.00      C1   C
ATOM   1372  OE1 GLU 6 178      25.684  -7.007   8.960  0.00  0.00      C1   O
ATOM   1373  OE2 GLU 6 178      25.830  -9.016   9.567  0.00  0.00      C1   O
ATOM   1374  N   GLY 6 179      20.901  -7.816  12.957  0.00  0.00      C1   N
ATOM   1375  CA  GLY 6 179      20.786  -7.086  14.195  0.00  0.00      C1   C
ATOM   1376  C   GLY 6 179      21.317  -5.691  14.293  0.00  0.00      C1   C
ATOM   1377  O   GLY 6 179      21.360  -5.169  15.404  0.00  0.00      C1   O
ATOM   1378  N   ASN 6 180      21.946  -5.162  13.223  0.00  0.00      C1   N
ATOM   1379  CA  ASN 6 180      22.412  -3.766  13.177  0.00  0.00      C1   C
ATOM   1380  C   ASN 6 180      21.276  -2.794  12.788  0.00  0.00      C1   C
ATOM   1381  O   ASN 6 180      20.653  -2.910  11.720  0.00  0.00      C1   O
ATOM   1382  CB  ASN 6 180      23.647  -3.694  12.326  0.00  0.00      C1   C
ATOM   1383  CG  ASN 6 180      24.831  -4.382  12.960  0.00  0.00      C1   C
ATOM   1384  ND2 ASN 6 180      25.772  -4.809  12.159  0.00  0.00      C1   N
ATOM   1385  OD1 ASN 6 180      25.058  -4.331  14.166  0.00  0.00      C1   O
ATOM   1386  N   PHE 6 181      20.914  -1.870  13.648  0.00  0.00      C1   N
ATOM   1387  CA  PHE 6 181      19.938  -0.721  13.318  0.00  0.00      C1   C
ATOM   1388  C   PHE 6 181      20.420  -0.103  11.920  0.00  0.00      C1   C
ATOM   1389  O   PHE 6 181      21.632   0.236  11.717  0.00  0.00      C1   O
ATOM   1390  CB  PHE 6 181      19.905   0.378  14.352  0.00  0.00      C1   C
ATOM   1391  CG  PHE 6 181      19.070  -0.077  15.597  0.00  0.00      C1   C
ATOM   1392  CD1 PHE 6 181      19.710  -0.683  16.705  0.00  0.00      C1   C
ATOM   1393  CD2 PHE 6 181      17.665   0.125  15.572  0.00  0.00      C1   C
ATOM   1394  CE1 PHE 6 181      18.921  -1.167  17.769  0.00  0.00      C1   C
ATOM   1395  CE2 PHE 6 181      16.869  -0.400  16.626  0.00  0.00      C1   C
ATOM   1396  CZ  PHE 6 181      17.476  -1.208  17.622  0.00  0.00      C1   C
ATOM   1397  N   TYR 6 182      19.415   0.159  11.103  0.00  0.00      C1   N
ATOM   1398  CA  TYR 6 182      19.416   1.347  10.295  0.00  0.00      C1   C
ATOM   1399  C   TYR 6 182      19.426   2.666  11.112  0.00  0.00      C1   C
ATOM   1400  O   TYR 6 182      18.569   2.880  11.999  0.00  0.00      C1   O
ATOM   1401  CB  TYR 6 182      18.214   1.364   9.359  0.00  0.00      C1   C
ATOM   1402  CG  TYR 6 182      18.184   0.140   8.393  0.00  0.00      C1   C
ATOM   1403  CD1 TYR 6 182      18.907   0.247   7.160  0.00  0.00      C1   C
ATOM   1404  CD2 TYR 6 182      17.434  -1.015   8.697  0.00  0.00      C1   C
ATOM   1405  CE1 TYR 6 182      19.081  -0.919   6.425  0.00  0.00      C1   C
ATOM   1406  CE2 TYR 6 182      17.466  -2.113   7.836  0.00  0.00      C1   C
ATOM   1407  CZ  TYR 6 182      18.282  -2.049   6.655  0.00  0.00      C1   C
ATOM   1408  OH  TYR 6 182      18.356  -3.108   5.779  0.00  0.00      C1   O
ATOM   1409  N   GLY 6 183      20.403   3.495  10.836  0.00  0.00      C1   N
ATOM   1410  CA  GLY 6 183      20.678   4.723  11.691  0.00  0.00      C1   C
ATOM   1411  C   GLY 6 183      21.544   4.534  12.974  0.00  0.00      C1   C
ATOM   1412  O   GLY 6 183      21.970   3.447  13.304  0.00  0.00      C1   O
ATOM   1413  N   PRO 6 184      21.820   5.643  13.638  0.00  0.00      C1   N
ATOM   1414  CA  PRO 6 184      22.622   5.863  14.864  0.00  0.00      C1   C
ATOM   1415  C   PRO 6 184      21.988   5.419  16.235  0.00  0.00      C1   C
ATOM   1416  O   PRO 6 184      21.969   6.178  17.174  0.00  0.00      C1   O
ATOM   1417  CB  PRO 6 184      22.955   7.355  14.851  0.00  0.00      C1   C
ATOM   1418  CG  PRO 6 184      21.604   7.922  14.353  0.00  0.00      C1   C
ATOM   1419  CD  PRO 6 184      21.150   6.915  13.299  0.00  0.00      C1   C
ATOM   1420  N   PHE 6 185      21.432   4.217  16.335  0.00  0.00      C1   N
ATOM   1421  CA  PHE 6 185      20.540   3.750  17.431  0.00  0.00      C1   C
ATOM   1422  C   PHE 6 185      21.109   2.555  18.308  0.00  0.00      C1   C
ATOM   1423  O   PHE 6 185      21.840   1.742  17.808  0.00  0.00      C1   O
ATOM   1424  CB  PHE 6 185      19.098   3.508  16.906  0.00  0.00      C1   C
ATOM   1425  CG  PHE 6 185      18.627   4.754  16.244  0.00  0.00      C1   C
ATOM   1426  CD1 PHE 6 185      18.259   5.829  17.102  0.00  0.00      C1   C
ATOM   1427  CD2 PHE 6 185      18.470   4.825  14.882  0.00  0.00      C1   C
ATOM   1428  CE1 PHE 6 185      17.802   7.032  16.495  0.00  0.00      C1   C
ATOM   1429  CE2 PHE 6 185      18.031   6.005  14.306  0.00  0.00      C1   C
ATOM   1430  CZ  PHE 6 185      17.702   7.143  15.119  0.00  0.00      C1   C
ATOM   1431  N   VAL 6 186      20.678   2.413  19.537  0.00  0.00      C1   N
ATOM   1432  CA  VAL 6 186      20.837   1.324  20.525  0.00  0.00      C1   C
ATOM   1433  C   VAL 6 186      19.449   0.978  21.139  0.00  0.00      C1   C
ATOM   1434  O   VAL 6 186      18.603   1.874  21.314  0.00  0.00      C1   O
ATOM   1435  CB  VAL 6 186      21.892   1.532  21.667  0.00  0.00      C1   C
ATOM   1436  CG1 VAL 6 186      23.233   1.813  21.031  0.00  0.00      C1   C
ATOM   1437  CG2 VAL 6 186      21.599   2.645  22.699  0.00  0.00      C1   C
ATOM   1438  N   ASP 6 187      19.211  -0.314  21.354  0.00  0.00      C1   N
ATOM   1439  CA  ASP 6 187      18.044  -0.886  22.033  0.00  0.00      C1   C
ATOM   1440  C   ASP 6 187      18.096  -0.598  23.497  0.00  0.00      C1   C
ATOM   1441  O   ASP 6 187      17.928  -1.478  24.367  0.00  0.00      C1   O
ATOM   1442  CB  ASP 6 187      17.843  -2.390  21.640  0.00  0.00      C1   C
ATOM   1443  CG  ASP 6 187      19.072  -3.300  21.677  0.00  0.00      C1   C
ATOM   1444  OD1 ASP 6 187      18.902  -4.480  21.306  0.00  0.00      C1   O
ATOM   1445  OD2 ASP 6 187      20.217  -2.885  21.960  0.00  0.00      C1   O
ATOM   1446  N   ARG 6 188      18.033   0.672  23.876  0.00  0.00      C1   N
ATOM   1447  CA  ARG 6 188      17.740   1.203  25.204  0.00  0.00      C1   C
ATOM   1448  C   ARG 6 188      16.564   2.208  25.236  0.00  0.00      C1   C
ATOM   1449  O   ARG 6 188      16.394   3.048  24.307  0.00  0.00      C1   O
ATOM   1450  CB  ARG 6 188      19.059   1.802  25.820  0.00  0.00      C1   C
ATOM   1451  CG  ARG 6 188      20.223   0.882  26.243  0.00  0.00      C1   C
ATOM   1452  CD  ARG 6 188      19.870  -0.036  27.469  0.00  0.00      C1   C
ATOM   1453  NE  ARG 6 188      21.070  -0.754  27.898  0.00  0.00      C1   N
ATOM   1454  CZ  ARG 6 188      21.154  -1.878  28.581  0.00  0.00      C1   C
ATOM   1455  NH1 ARG 6 188      20.195  -2.547  29.196  0.00  0.00      C1   N
ATOM   1456  NH2 ARG 6 188      22.315  -2.370  28.808  0.00  0.00      C1   N
ATOM   1457  N   GLN 6 189      15.688   2.310  26.218  0.00  0.00      C1   N
ATOM   1458  CA  GLN 6 189      14.551   3.235  26.435  0.00  0.00      C1   C
ATOM   1459  C   GLN 6 189      14.916   4.704  26.798  0.00  0.00      C1   C
ATOM   1460  O   GLN 6 189      14.250   5.272  27.652  0.00  0.00      C1   O
ATOM   1461  CB  GLN 6 189      13.558   2.536  27.395  0.00  0.00      C1   C
ATOM   1462  CG  GLN 6 189      13.261   1.060  27.155  0.00  0.00      C1   C
ATOM   1463  CD  GLN 6 189      11.940   0.677  27.830  0.00  0.00      C1   C
ATOM   1464  NE2 GLN 6 189      11.350  -0.397  27.371  0.00  0.00      C1   N
ATOM   1465  OE1 GLN 6 189      11.439   1.359  28.732  0.00  0.00      C1   O
ATOM   1466  N   THR 6 190      15.940   5.298  26.127  0.00  0.00      C1   N
ATOM   1467  CA  THR 6 190      16.505   6.645  26.553  0.00  0.00      C1   C
ATOM   1468  C   THR 6 190      16.169   7.719  25.522  0.00  0.00      C1   C
ATOM   1469  O   THR 6 190      15.758   7.399  24.436  0.00  0.00      C1   O
ATOM   1470  CB  THR 6 190      18.038   6.484  26.683  0.00  0.00      C1   C
ATOM   1471  OG1 THR 6 190      18.525   7.614  27.388  0.00  0.00      C1   O
ATOM   1472  CG2 THR 6 190      18.809   6.300  25.392  0.00  0.00      C1   C
ATOM   1473  N   ALA 6 191      16.336   9.063  25.754  0.00  0.00      C1   N
ATOM   1474  CA  ALA 6 191      16.338   9.966  24.595  0.00  0.00      C1   C
ATOM   1475  C   ALA 6 191      17.416   9.639  23.556  0.00  0.00      C1   C
ATOM   1476  O   ALA 6 191      18.579   9.419  23.881  0.00  0.00      C1   O
ATOM   1477  CB  ALA 6 191      16.562  11.402  25.126  0.00  0.00      C1   C
ATOM   1478  N   GLN 6 192      16.999   9.472  22.227  0.00  0.00      C1   N
ATOM   1479  CA  GLN 6 192      17.914   9.089  21.201  0.00  0.00      C1   C
ATOM   1480  C   GLN 6 192      17.779  10.054  20.076  0.00  0.00      C1   C
ATOM   1481  O   GLN 6 192      16.795  10.083  19.349  0.00  0.00      C1   O
ATOM   1482  CB  GLN 6 192      17.595   7.684  20.741  0.00  0.00      C1   C
ATOM   1483  CG  GLN 6 192      18.118   6.565  21.709  0.00  0.00      C1   C
ATOM   1484  CD  GLN 6 192      18.256   5.139  21.002  0.00  0.00      C1   C
ATOM   1485  OE1 GLN 6 192      19.206   4.819  20.338  0.00  0.00      C1   O
ATOM   1486  NE2 GLN 6 192      17.291   4.308  21.271  0.00  0.00      C1   N
ATOM   1487  N   ALA 6 193      18.891  10.843  19.767  0.00  0.00      C1   N
ATOM   1488  CA  ALA 6 193      18.971  11.741  18.642  0.00  0.00      C1   C
ATOM   1489  C   ALA 6 193      18.914  11.029  17.227  0.00  0.00      C1   C
ATOM   1490  O   ALA 6 193      19.640  10.055  17.053  0.00  0.00      C1   O
ATOM   1491  CB  ALA 6 193      20.303  12.577  18.712  0.00  0.00      C1   C
ATOM   1492  N   ALA 6 194      18.179  11.537  16.288  0.00  0.00      C1   N
ATOM   1493  CA  ALA 6 194      17.987  10.848  14.977  0.00  0.00      C1   C
ATOM   1494  C   ALA 6 194      19.137  11.011  13.908  0.00  0.00      C1   C
ATOM   1495  O   ALA 6 194      20.236  11.493  14.268  0.00  0.00      C1   O
ATOM   1496  CB  ALA 6 194      16.629  11.334  14.450  0.00  0.00      C1   C
ATOM   1497  N   GLY 6 195      18.897  10.633  12.683  0.00  0.00      C1   N
ATOM   1498  CA  GLY 6 195      19.851  10.968  11.597  0.00  0.00      C1   C
ATOM   1499  C   GLY 6 195      19.530  12.302  10.839  0.00  0.00      C1   C
ATOM   1500  O   GLY 6 195      18.566  12.930  11.259  0.00  0.00      C1   O
ATOM   1501  N   THR 6 196      20.365  12.592   9.767  0.00  0.00      C1   N
ATOM   1502  CA  THR 6 196      20.277  13.974   9.133  0.00  0.00      C1   C
ATOM   1503  C   THR 6 196      18.979  14.118   8.277  0.00  0.00      C1   C
ATOM   1504  O   THR 6 196      18.577  13.206   7.542  0.00  0.00      C1   O
ATOM   1505  CB  THR 6 196      21.558  14.173   8.266  0.00  0.00      C1   C
ATOM   1506  OG1 THR 6 196      22.734  13.612   8.815  0.00  0.00      C1   O
ATOM   1507  CG2 THR 6 196      21.988  15.582   8.167  0.00  0.00      C1   C
ATOM   1508  N   ASP 6 197      18.307  15.272   8.242  0.00  0.00      C1   N
ATOM   1509  CA  ASP 6 197      17.143  15.582   7.347  0.00  0.00      C1   C
ATOM   1510  C   ASP 6 197      17.322  15.753   5.795  0.00  0.00      C1   C
ATOM   1511  O   ASP 6 197      16.384  16.127   5.107  0.00  0.00      C1   O
ATOM   1512  CB  ASP 6 197      16.161  16.536   7.957  0.00  0.00      C1   C
ATOM   1513  CG  ASP 6 197      15.741  16.223   9.403  0.00  0.00      C1   C
ATOM   1514  OD1 ASP 6 197      15.123  15.132   9.602  0.00  0.00      C1   O
ATOM   1515  OD2 ASP 6 197      16.162  16.873  10.367  0.00  0.00      C1   O
ATOM   1516  N   THR 6 198      18.476  15.446   5.269  0.00  0.00      C1   N
ATOM   1517  CA  THR 6 198      18.838  15.422   3.807  0.00  0.00      C1   C
ATOM   1518  C   THR 6 198      17.856  14.740   2.853  0.00  0.00      C1   C
ATOM   1519  O   THR 6 198      17.588  13.537   2.948  0.00  0.00      C1   O
ATOM   1520  CB  THR 6 198      20.186  14.680   3.625  0.00  0.00      C1   C
ATOM   1521  OG1 THR 6 198      21.050  15.074   4.717  0.00  0.00      C1   O
ATOM   1522  CG2 THR 6 198      20.683  14.898   2.201  0.00  0.00      C1   C
ATOM   1523  N   THR 6 199      17.317  15.542   1.875  0.00  0.00      C1   N
ATOM   1524  CA  THR 6 199      16.278  15.165   0.975  0.00  0.00      C1   C
ATOM   1525  C   THR 6 199      16.855  14.394  -0.239  0.00  0.00      C1   C
ATOM   1526  O   THR 6 199      17.922  14.766  -0.771  0.00  0.00      C1   O
ATOM   1527  CB  THR 6 199      15.397  16.339   0.619  0.00  0.00      C1   C
ATOM   1528  OG1 THR 6 199      14.565  16.544   1.729  0.00  0.00      C1   O
ATOM   1529  CG2 THR 6 199      14.528  15.870  -0.522  0.00  0.00      C1   C
ATOM   1530  N   ILE 6 200      16.323  13.200  -0.561  0.00  0.00      C1   N
ATOM   1531  CA  ILE 6 200      16.960  12.315  -1.605  0.00  0.00      C1   C
ATOM   1532  C   ILE 6 200      16.481  12.772  -2.994  0.00  0.00      C1   C
ATOM   1533  O   ILE 6 200      15.520  12.329  -3.603  0.00  0.00      C1   O
ATOM   1534  CB  ILE 6 200      16.751  10.767  -1.347  0.00  0.00      C1   C
ATOM   1535  CG1 ILE 6 200      17.152  10.366   0.068  0.00  0.00      C1   C
ATOM   1536  CG2 ILE 6 200      17.478   9.878  -2.355  0.00  0.00      C1   C
ATOM   1537  CD1 ILE 6 200      18.618  10.605   0.307  0.00  0.00      C1   C
ATOM   1538  N   THR 6 201      17.208  13.750  -3.577  0.00  0.00      C1   N
ATOM   1539  CA  THR 6 201      16.966  14.537  -4.839  0.00  0.00      C1   C
ATOM   1540  C   THR 6 201      16.618  13.638  -6.007  0.00  0.00      C1   C
ATOM   1541  O   THR 6 201      15.661  13.870  -6.753  0.00  0.00      C1   O
ATOM   1542  CB  THR 6 201      18.259  15.242  -5.249  0.00  0.00      C1   C
ATOM   1543  OG1 THR 6 201      18.794  15.958  -4.127  0.00  0.00      C1   O
ATOM   1544  CG2 THR 6 201      18.091  16.218  -6.409  0.00  0.00      C1   C
ATOM   1545  N   VAL 6 202      17.324  12.436  -6.186  0.00  0.00      C1   N
ATOM   1546  CA  VAL 6 202      17.023  11.433  -7.265  0.00  0.00      C1   C
ATOM   1547  C   VAL 6 202      15.578  10.923  -7.144  0.00  0.00      C1   C
ATOM   1548  O   VAL 6 202      14.882  10.953  -8.147  0.00  0.00      C1   O
ATOM   1549  CB  VAL 6 202      18.058  10.281  -7.294  0.00  0.00      C1   C
ATOM   1550  CG1 VAL 6 202      17.804   9.223  -8.392  0.00  0.00      C1   C
ATOM   1551  CG2 VAL 6 202      19.395  10.916  -7.702  0.00  0.00      C1   C
ATOM   1552  N   ASN 6 203      15.137  10.483  -5.927  0.00  0.00      C1   N
ATOM   1553  CA  ASN 6 203      13.742  10.161  -5.711  0.00  0.00      C1   C
ATOM   1554  C   ASN 6 203      12.743  11.339  -6.021  0.00  0.00      C1   C
ATOM   1555  O   ASN 6 203      11.652  11.080  -6.508  0.00  0.00      C1   O
ATOM   1556  CB  ASN 6 203      13.363   9.610  -4.304  0.00  0.00      C1   C
ATOM   1557  CG  ASN 6 203      13.823   8.198  -4.057  0.00  0.00      C1   C
ATOM   1558  OD1 ASN 6 203      14.533   7.551  -4.764  0.00  0.00      C1   O
ATOM   1559  ND2 ASN 6 203      13.526   7.583  -2.916  0.00  0.00      C1   N
ATOM   1560  N   VAL 6 204      13.104  12.598  -5.699  0.00  0.00      C1   N
ATOM   1561  CA  VAL 6 204      12.258  13.776  -6.029  0.00  0.00      C1   C
ATOM   1562  C   VAL 6 204      12.013  13.986  -7.536  0.00  0.00      C1   C
ATOM   1563  O   VAL 6 204      10.896  14.089  -8.025  0.00  0.00      C1   O
ATOM   1564  CB  VAL 6 204      12.714  15.095  -5.336  0.00  0.00      C1   C
ATOM   1565  CG1 VAL 6 204      11.534  16.071  -5.388  0.00  0.00      C1   C
ATOM   1566  CG2 VAL 6 204      13.173  14.981  -3.872  0.00  0.00      C1   C
ATOM   1567  N   LEU 6 205      13.078  13.842  -8.337  0.00  0.00      C1   N
ATOM   1568  CA  LEU 6 205      13.002  13.752  -9.795  0.00  0.00      C1   C
ATOM   1569  C   LEU 6 205      12.121  12.617 -10.336  0.00  0.00      C1   C
ATOM   1570  O   LEU 6 205      11.313  12.861 -11.164  0.00  0.00      C1   O
ATOM   1571  CB  LEU 6 205      14.445  13.776 -10.317  0.00  0.00      C1   C
ATOM   1572  CG  LEU 6 205      15.101  15.198 -10.014  0.00  0.00      C1   C
ATOM   1573  CD1 LEU 6 205      16.583  15.156 -10.104  0.00  0.00      C1   C
ATOM   1574  CD2 LEU 6 205      14.589  16.316 -10.956  0.00  0.00      C1   C
ATOM   1575  N   ALA 6 206      12.350  11.401  -9.851  0.00  0.00      C1   N
ATOM   1576  CA  ALA 6 206      11.402  10.334 -10.022  0.00  0.00      C1   C
ATOM   1577  C   ALA 6 206       9.946  10.602  -9.642  0.00  0.00      C1   C
ATOM   1578  O   ALA 6 206       9.039  10.104 -10.338  0.00  0.00      C1   O
ATOM   1579  CB  ALA 6 206      12.031   9.039  -9.336  0.00  0.00      C1   C
ATOM   1580  N   TRP 6 207       9.668  11.451  -8.707  0.00  0.00      C1   N
ATOM   1581  CA  TRP 6 207       8.217  11.768  -8.335  0.00  0.00      C1   C
ATOM   1582  C   TRP 6 207       7.615  12.811  -9.207  0.00  0.00      C1   C
ATOM   1583  O   TRP 6 207       6.564  12.559  -9.754  0.00  0.00      C1   O
ATOM   1584  CB  TRP 6 207       8.239  12.057  -6.828  0.00  0.00      C1   C
ATOM   1585  CG  TRP 6 207       7.021  12.689  -6.283  0.00  0.00      C1   C
ATOM   1586  CD1 TRP 6 207       6.002  12.029  -5.682  0.00  0.00      C1   C
ATOM   1587  CD2 TRP 6 207       6.660  14.107  -6.240  0.00  0.00      C1   C
ATOM   1588  NE1 TRP 6 207       5.017  12.963  -5.367  0.00  0.00      C1   N
ATOM   1589  CE2 TRP 6 207       5.377  14.233  -5.639  0.00  0.00      C1   C
ATOM   1590  CE3 TRP 6 207       7.344  15.249  -6.673  0.00  0.00      C1   C
ATOM   1591  CZ2 TRP 6 207       4.790  15.482  -5.387  0.00  0.00      C1   C
ATOM   1592  CZ3 TRP 6 207       6.711  16.458  -6.444  0.00  0.00      C1   C
ATOM   1593  CH2 TRP 6 207       5.499  16.564  -5.813  0.00  0.00      C1   C
ATOM   1594  N   LEU 6 208       8.376  13.871  -9.601  0.00  0.00      C1   N
ATOM   1595  CA  LEU 6 208       8.090  14.736 -10.825  0.00  0.00      C1   C
ATOM   1596  C   LEU 6 208       8.014  13.976 -12.157  0.00  0.00      C1   C
ATOM   1597  O   LEU 6 208       7.256  14.389 -13.016  0.00  0.00      C1   O
ATOM   1598  CB  LEU 6 208       9.091  15.848 -10.916  0.00  0.00      C1   C
ATOM   1599  CG  LEU 6 208       9.215  16.899  -9.856  0.00  0.00      C1   C
ATOM   1600  CD1 LEU 6 208      10.220  17.999 -10.369  0.00  0.00      C1   C
ATOM   1601  CD2 LEU 6 208       7.805  17.403  -9.613  0.00  0.00      C1   C
ATOM   1602  N   TYR 6 209       8.727  12.875 -12.379  0.00  0.00      C1   N
ATOM   1603  CA  TYR 6 209       8.543  12.011 -13.601  0.00  0.00      C1   C
ATOM   1604  C   TYR 6 209       7.281  11.147 -13.473  0.00  0.00      C1   C
ATOM   1605  O   TYR 6 209       6.660  11.027 -14.506  0.00  0.00      C1   O
ATOM   1606  CB  TYR 6 209       9.793  11.124 -13.742  0.00  0.00      C1   C
ATOM   1607  CG  TYR 6 209      10.931  11.693 -14.548  0.00  0.00      C1   C
ATOM   1608  CD1 TYR 6 209      10.712  12.294 -15.745  0.00  0.00      C1   C
ATOM   1609  CD2 TYR 6 209      12.283  11.510 -14.071  0.00  0.00      C1   C
ATOM   1610  CE1 TYR 6 209      11.726  12.813 -16.560  0.00  0.00      C1   C
ATOM   1611  CE2 TYR 6 209      13.335  12.118 -14.853  0.00  0.00      C1   C
ATOM   1612  CZ  TYR 6 209      13.061  12.696 -16.132  0.00  0.00      C1   C
ATOM   1613  OH  TYR 6 209      14.040  13.347 -16.849  0.00  0.00      C1   O
ATOM   1614  N   ALA 6 210       6.920  10.570 -12.280  0.00  0.00      C1   N
ATOM   1615  CA  ALA 6 210       5.605  10.005 -12.143  0.00  0.00      C1   C
ATOM   1616  C   ALA 6 210       4.434  10.971 -12.242  0.00  0.00      C1   C
ATOM   1617  O   ALA 6 210       3.416  10.617 -12.817  0.00  0.00      C1   O
ATOM   1618  CB  ALA 6 210       5.600   9.217 -10.822  0.00  0.00      C1   C
ATOM   1619  N   ALA 6 211       4.528  12.140 -11.588  0.00  0.00      C1   N
ATOM   1620  CA  ALA 6 211       3.731  13.273 -11.937  0.00  0.00      C1   C
ATOM   1621  C   ALA 6 211       3.554  13.505 -13.490  0.00  0.00      C1   C
ATOM   1622  O   ALA 6 211       2.400  13.523 -13.881  0.00  0.00      C1   O
ATOM   1623  CB  ALA 6 211       4.237  14.504 -11.246  0.00  0.00      C1   C
ATOM   1624  N   VAL 6 212       4.658  13.627 -14.237  0.00  0.00      C1   N
ATOM   1625  CA  VAL 6 212       4.484  13.702 -15.705  0.00  0.00      C1   C
ATOM   1626  C   VAL 6 212       3.719  12.578 -16.386  0.00  0.00      C1   C
ATOM   1627  O   VAL 6 212       2.767  12.901 -17.130  0.00  0.00      C1   O
ATOM   1628  CB  VAL 6 212       5.771  14.001 -16.415  0.00  0.00      C1   C
ATOM   1629  CG1 VAL 6 212       5.682  13.876 -17.936  0.00  0.00      C1   C
ATOM   1630  CG2 VAL 6 212       6.138  15.449 -16.074  0.00  0.00      C1   C
ATOM   1631  N   ILE 6 213       4.085  11.283 -16.143  0.00  0.00      C1   N
ATOM   1632  CA  ILE 6 213       3.418  10.065 -16.526  0.00  0.00      C1   C
ATOM   1633  C   ILE 6 213       1.910  10.106 -16.115  0.00  0.00      C1   C
ATOM   1634  O   ILE 6 213       1.131   9.732 -16.966  0.00  0.00      C1   O
ATOM   1635  CB  ILE 6 213       4.327   8.890 -16.027  0.00  0.00      C1   C
ATOM   1636  CG1 ILE 6 213       5.455   8.599 -17.138  0.00  0.00      C1   C
ATOM   1637  CG2 ILE 6 213       3.437   7.660 -15.888  0.00  0.00      C1   C
ATOM   1638  CD1 ILE 6 213       6.449   7.610 -16.474  0.00  0.00      C1   C
ATOM   1639  N   ASN 6 214       1.574  10.413 -14.868  0.00  0.00      C1   N
ATOM   1640  CA  ASN 6 214       0.183  10.538 -14.400  0.00  0.00      C1   C
ATOM   1641  C   ASN 6 214      -0.629  11.819 -14.880  0.00  0.00      C1   C
ATOM   1642  O   ASN 6 214      -1.754  11.975 -14.523  0.00  0.00      C1   O
ATOM   1643  CB  ASN 6 214       0.068  10.483 -12.830  0.00  0.00      C1   C
ATOM   1644  CG  ASN 6 214       0.277   9.111 -12.266  0.00  0.00      C1   C
ATOM   1645  OD1 ASN 6 214      -0.717   8.371 -12.171  0.00  0.00      C1   O
ATOM   1646  ND2 ASN 6 214       1.450   8.718 -12.031  0.00  0.00      C1   N
ATOM   1647  N   GLY 6 215      -0.007  12.618 -15.750  0.00  0.00      C1   N
ATOM   1648  CA  GLY 6 215      -0.659  13.678 -16.526  0.00  0.00      C1   C
ATOM   1649  C   GLY 6 215      -0.660  15.096 -15.915  0.00  0.00      C1   C
ATOM   1650  O   GLY 6 215      -1.276  16.038 -16.458  0.00  0.00      C1   O
ATOM   1651  N   ASP 6 216       0.117  15.261 -14.798  0.00  0.00      C1   N
ATOM   1652  CA  ASP 6 216       0.629  16.589 -14.359  0.00  0.00      C1   C
ATOM   1653  C   ASP 6 216       1.771  17.072 -15.215  0.00  0.00      C1   C
ATOM   1654  O   ASP 6 216       2.657  16.274 -15.592  0.00  0.00      C1   O
ATOM   1655  CB  ASP 6 216       0.976  16.601 -12.881  0.00  0.00      C1   C
ATOM   1656  CG  ASP 6 216       0.021  16.085 -11.811  0.00  0.00      C1   C
ATOM   1657  OD1 ASP 6 216       0.255  16.423 -10.607  0.00  0.00      C1   O
ATOM   1658  OD2 ASP 6 216      -0.936  15.325 -12.080  0.00  0.00      C1   O
ATOM   1659  N   ARG 6 217       1.757  18.342 -15.602  0.00  0.00      C1   N
ATOM   1660  CA  ARG 6 217       2.894  18.948 -16.354  0.00  0.00      C1   C
ATOM   1661  C   ARG 6 217       3.307  20.425 -15.961  0.00  0.00      C1   C
ATOM   1662  O   ARG 6 217       4.440  20.819 -16.275  0.00  0.00      C1   O
ATOM   1663  CB  ARG 6 217       2.694  18.819 -17.811  0.00  0.00      C1   C
ATOM   1664  CG  ARG 6 217       1.400  19.448 -18.416  0.00  0.00      C1   C
ATOM   1665  CD  ARG 6 217       1.431  19.356 -19.951  0.00  0.00      C1   C
ATOM   1666  NE  ARG 6 217       2.239  20.407 -20.613  0.00  0.00      C1   N
ATOM   1667  CZ  ARG 6 217       3.407  20.320 -21.223  0.00  0.00      C1   C
ATOM   1668  NH1 ARG 6 217       3.835  21.379 -21.858  0.00  0.00      C1   N
ATOM   1669  NH2 ARG 6 217       4.124  19.247 -21.214  0.00  0.00      C1   N
ATOM   1670  N   TRP 6 218       2.435  21.289 -15.391  0.00  0.00      C1   N
ATOM   1671  CA  TRP 6 218       2.661  22.773 -15.113  0.00  0.00      C1   C
ATOM   1672  C   TRP 6 218       3.967  23.170 -14.580  0.00  0.00      C1   C
ATOM   1673  O   TRP 6 218       4.444  24.231 -15.014  0.00  0.00      C1   O
ATOM   1674  CB  TRP 6 218       1.439  23.268 -14.378  0.00  0.00      C1   C
ATOM   1675  CG  TRP 6 218       1.377  22.894 -12.912  0.00  0.00      C1   C
ATOM   1676  CD1 TRP 6 218       0.767  21.771 -12.491  0.00  0.00      C1   C
ATOM   1677  CD2 TRP 6 218       2.106  23.382 -11.782  0.00  0.00      C1   C
ATOM   1678  NE1 TRP 6 218       1.000  21.591 -11.136  0.00  0.00      C1   N
ATOM   1679  CE2 TRP 6 218       1.824  22.542 -10.626  0.00  0.00      C1   C
ATOM   1680  CE3 TRP 6 218       3.152  24.249 -11.650  0.00  0.00      C1   C
ATOM   1681  CZ2 TRP 6 218       2.391  22.806  -9.341  0.00  0.00      C1   C
ATOM   1682  CZ3 TRP 6 218       3.873  24.324 -10.424  0.00  0.00      C1   C
ATOM   1683  CH2 TRP 6 218       3.521  23.610  -9.279  0.00  0.00      C1   C
ATOM   1684  N   PHE 6 219       4.549  22.362 -13.661  0.00  0.00      C1   N
ATOM   1685  CA  PHE 6 219       5.948  22.618 -13.220  0.00  0.00      C1   C
ATOM   1686  C   PHE 6 219       7.083  22.491 -14.252  0.00  0.00      C1   C
ATOM   1687  O   PHE 6 219       8.113  23.091 -13.995  0.00  0.00      C1   O
ATOM   1688  CB  PHE 6 219       6.161  21.662 -12.019  0.00  0.00      C1   C
ATOM   1689  CG  PHE 6 219       5.926  20.195 -12.387  0.00  0.00      C1   C
ATOM   1690  CD1 PHE 6 219       6.866  19.412 -13.088  0.00  0.00      C1   C
ATOM   1691  CD2 PHE 6 219       4.738  19.605 -12.079  0.00  0.00      C1   C
ATOM   1692  CE1 PHE 6 219       6.568  18.074 -13.470  0.00  0.00      C1   C
ATOM   1693  CE2 PHE 6 219       4.425  18.291 -12.430  0.00  0.00      C1   C
ATOM   1694  CZ  PHE 6 219       5.333  17.566 -13.242  0.00  0.00      C1   C
ATOM   1695  N   LEU 6 220       6.923  21.837 -15.455  0.00  0.00      C1   N
ATOM   1696  CA  LEU 6 220       8.034  21.704 -16.497  0.00  0.00      C1   C
ATOM   1697  C   LEU 6 220       8.457  23.128 -17.006  0.00  0.00      C1   C
ATOM   1698  O   LEU 6 220       7.847  23.809 -17.814  0.00  0.00      C1   O
ATOM   1699  CB  LEU 6 220       7.492  20.940 -17.718  0.00  0.00      C1   C
ATOM   1700  CG  LEU 6 220       7.257  19.398 -17.534  0.00  0.00      C1   C
ATOM   1701  CD1 LEU 6 220       6.762  18.803 -18.868  0.00  0.00      C1   C
ATOM   1702  CD2 LEU 6 220       8.509  18.621 -17.061  0.00  0.00      C1   C
ATOM   1703  N   ASN 6 221       9.704  23.469 -16.699  0.00  0.00      C1   N
ATOM   1704  CA  ASN 6 221      10.486  24.663 -17.063  0.00  0.00      C1   C
ATOM   1705  C   ASN 6 221      10.846  24.720 -18.544  0.00  0.00      C1   C
ATOM   1706  O   ASN 6 221      11.212  23.728 -19.177  0.00  0.00      C1   O
ATOM   1707  CB  ASN 6 221      11.739  24.782 -16.212  0.00  0.00      C1   C
ATOM   1708  CG  ASN 6 221      12.124  26.257 -15.962  0.00  0.00      C1   C
ATOM   1709  OD1 ASN 6 221      12.759  26.854 -16.758  0.00  0.00      C1   O
ATOM   1710  ND2 ASN 6 221      11.523  26.902 -14.923  0.00  0.00      C1   N
ATOM   1711  N   ARG 6 222      10.880  25.955 -19.131  0.00  0.00      C1   N
ATOM   1712  CA  ARG 6 222      11.327  26.230 -20.507  0.00  0.00      C1   C
ATOM   1713  C   ARG 6 222      12.855  26.251 -20.585  0.00  0.00      C1   C
ATOM   1714  O   ARG 6 222      13.422  26.066 -21.692  0.00  0.00      C1   O
ATOM   1715  CB  ARG 6 222      10.596  27.424 -21.145  0.00  0.00      C1   C
ATOM   1716  CG  ARG 6 222      10.859  27.663 -22.651  0.00  0.00      C1   C
ATOM   1717  CD  ARG 6 222       9.942  28.732 -23.300  0.00  0.00      C1   C
ATOM   1718  NE  ARG 6 222      10.322  28.760 -24.735  0.00  0.00      C1   N
ATOM   1719  CZ  ARG 6 222       9.710  28.506 -25.809  0.00  0.00      C1   C
ATOM   1720  NH1 ARG 6 222       8.483  28.034 -25.888  0.00  0.00      C1   N
ATOM   1721  NH2 ARG 6 222      10.279  28.715 -26.933  0.00  0.00      C1   N
ATOM   1722  N   PHE 6 223      13.616  26.585 -19.490  0.00  0.00      C1   N
ATOM   1723  CA  PHE 6 223      14.900  27.044 -19.665  0.00  0.00      C1   C
ATOM   1724  C   PHE 6 223      15.924  26.051 -19.097  0.00  0.00      C1   C
ATOM   1725  O   PHE 6 223      15.782  25.362 -18.088  0.00  0.00      C1   O
ATOM   1726  CB  PHE 6 223      15.040  28.396 -18.966  0.00  0.00      C1   C
ATOM   1727  CG  PHE 6 223      14.143  29.371 -19.668  0.00  0.00      C1   C
ATOM   1728  CD1 PHE 6 223      14.172  29.598 -21.092  0.00  0.00      C1   C
ATOM   1729  CD2 PHE 6 223      13.065  29.906 -18.969  0.00  0.00      C1   C
ATOM   1730  CE1 PHE 6 223      13.193  30.328 -21.720  0.00  0.00      C1   C
ATOM   1731  CE2 PHE 6 223      12.015  30.615 -19.629  0.00  0.00      C1   C
ATOM   1732  CZ  PHE 6 223      12.123  30.866 -20.961  0.00  0.00      C1   C
ATOM   1733  N   THR 6 224      17.134  25.971 -19.820  0.00  0.00      C1   N
ATOM   1734  CA  THR 6 224      18.306  25.139 -19.399  0.00  0.00      C1   C
ATOM   1735  C   THR 6 224      19.003  25.493 -18.049  0.00  0.00      C1   C
ATOM   1736  O   THR 6 224      19.290  26.686 -17.751  0.00  0.00      C1   O
ATOM   1737  CB  THR 6 224      19.431  25.029 -20.443  0.00  0.00      C1   C
ATOM   1738  OG1 THR 6 224      19.925  26.277 -20.874  0.00  0.00      C1   O
ATOM   1739  CG2 THR 6 224      19.005  24.428 -21.820  0.00  0.00      C1   C
ATOM   1740  N   THR 6 225      19.393  24.428 -17.299  0.00  0.00      C1   N
ATOM   1741  CA  THR 6 225      20.324  24.539 -16.245  0.00  0.00      C1   C
ATOM   1742  C   THR 6 225      21.562  23.651 -16.425  0.00  0.00      C1   C
ATOM   1743  O   THR 6 225      21.683  22.771 -17.314  0.00  0.00      C1   O
ATOM   1744  CB  THR 6 225      19.622  24.205 -14.865  0.00  0.00      C1   C
ATOM   1745  OG1 THR 6 225      20.294  24.867 -13.836  0.00  0.00      C1   O
ATOM   1746  CG2 THR 6 225      19.323  22.790 -14.592  0.00  0.00      C1   C
ATOM   1747  N   THR 6 226      22.530  23.732 -15.527  0.00  0.00      C1   N
ATOM   1748  CA  THR 6 226      23.786  22.897 -15.524  0.00  0.00      C1   C
ATOM   1749  C   THR 6 226      23.738  21.994 -14.313  0.00  0.00      C1   C
ATOM   1750  O   THR 6 226      23.013  22.315 -13.368  0.00  0.00      C1   O
ATOM   1751  CB  THR 6 226      25.027  23.688 -15.591  0.00  0.00      C1   C
ATOM   1752  OG1 THR 6 226      25.303  24.194 -14.363  0.00  0.00      C1   O
ATOM   1753  CG2 THR 6 226      25.073  24.723 -16.662  0.00  0.00      C1   C
ATOM   1754  N   LEU 6 227      24.535  20.854 -14.257  0.00  0.00      C1   N
ATOM   1755  CA  LEU 6 227      24.657  20.014 -13.060  0.00  0.00      C1   C
ATOM   1756  C   LEU 6 227      25.059  20.845 -11.852  0.00  0.00      C1   C
ATOM   1757  O   LEU 6 227      24.325  20.841 -10.886  0.00  0.00      C1   O
ATOM   1758  CB  LEU 6 227      25.650  18.885 -13.353  0.00  0.00      C1   C
ATOM   1759  CG  LEU 6 227      25.606  17.782 -12.272  0.00  0.00      C1   C
ATOM   1760  CD1 LEU 6 227      24.189  17.258 -12.259  0.00  0.00      C1   C
ATOM   1761  CD2 LEU 6 227      26.501  16.583 -12.792  0.00  0.00      C1   C
ATOM   1762  N   ASN 6 228      26.069  21.701 -11.983  0.00  0.00      C1   N
ATOM   1763  CA  ASN 6 228      26.539  22.645 -10.975  0.00  0.00      C1   C
ATOM   1764  C   ASN 6 228      25.523  23.785 -10.559  0.00  0.00      C1   C
ATOM   1765  O   ASN 6 228      25.391  24.016  -9.374  0.00  0.00      C1   O
ATOM   1766  CB  ASN 6 228      27.826  23.331 -11.560  0.00  0.00      C1   C
ATOM   1767  CG  ASN 6 228      29.000  22.467 -11.379  0.00  0.00      C1   C
ATOM   1768  ND2 ASN 6 228      30.194  22.904 -11.601  0.00  0.00      C1   N
ATOM   1769  OD1 ASN 6 228      29.013  21.414 -10.825  0.00  0.00      C1   O
ATOM   1770  N   ASP 6 229      24.778  24.474 -11.434  0.00  0.00      C1   N
ATOM   1771  CA  ASP 6 229      23.697  25.376 -11.168  0.00  0.00      C1   C
ATOM   1772  C   ASP 6 229      22.486  24.873 -10.431  0.00  0.00      C1   C
ATOM   1773  O   ASP 6 229      21.887  25.483  -9.558  0.00  0.00      C1   O
ATOM   1774  CB  ASP 6 229      23.243  26.111 -12.458  0.00  0.00      C1   C
ATOM   1775  CG  ASP 6 229      24.415  26.880 -13.176  0.00  0.00      C1   C
ATOM   1776  OD1 ASP 6 229      25.561  27.026 -12.704  0.00  0.00      C1   O
ATOM   1777  OD2 ASP 6 229      24.115  27.373 -14.314  0.00  0.00      C1   O
ATOM   1778  N   PHE 6 230      22.245  23.547 -10.710  0.00  0.00      C1   N
ATOM   1779  CA  PHE 6 230      21.255  22.812  -9.902  0.00  0.00      C1   C
ATOM   1780  C   PHE 6 230      21.729  22.552  -8.442  0.00  0.00      C1   C
ATOM   1781  O   PHE 6 230      21.080  22.891  -7.434  0.00  0.00      C1   O
ATOM   1782  CB  PHE 6 230      20.748  21.553 -10.661  0.00  0.00      C1   C
ATOM   1783  CG  PHE 6 230      19.768  20.731  -9.833  0.00  0.00      C1   C
ATOM   1784  CD1 PHE 6 230      18.394  21.185  -9.841  0.00  0.00      C1   C
ATOM   1785  CD2 PHE 6 230      20.128  19.784  -8.921  0.00  0.00      C1   C
ATOM   1786  CE1 PHE 6 230      17.546  20.678  -8.817  0.00  0.00      C1   C
ATOM   1787  CE2 PHE 6 230      19.324  19.270  -7.954  0.00  0.00      C1   C
ATOM   1788  CZ  PHE 6 230      18.016  19.678  -7.995  0.00  0.00      C1   C
ATOM   1789  N   ASN 6 231      22.918  21.962  -8.352  0.00  0.00      C1   N
ATOM   1790  CA  ASN 6 231      23.517  21.583  -7.074  0.00  0.00      C1   C
ATOM   1791  C   ASN 6 231      23.686  22.765  -6.086  0.00  0.00      C1   C
ATOM   1792  O   ASN 6 231      23.415  22.465  -4.918  0.00  0.00      C1   O
ATOM   1793  CB  ASN 6 231      24.829  20.877  -7.280  0.00  0.00      C1   C
ATOM   1794  CG  ASN 6 231      24.663  19.475  -7.908  0.00  0.00      C1   C
ATOM   1795  OD1 ASN 6 231      23.575  18.917  -7.802  0.00  0.00      C1   O
ATOM   1796  ND2 ASN 6 231      25.676  18.867  -8.352  0.00  0.00      C1   N
ATOM   1797  N   LEU 6 232      24.037  23.986  -6.538  0.00  0.00      C1   N
ATOM   1798  CA  LEU 6 232      23.919  25.217  -5.752  0.00  0.00      C1   C
ATOM   1799  C   LEU 6 232      22.542  25.359  -5.069  0.00  0.00      C1   C
ATOM   1800  O   LEU 6 232      22.578  25.763  -3.926  0.00  0.00      C1   O
ATOM   1801  CB  LEU 6 232      24.309  26.541  -6.468  0.00  0.00      C1   C
ATOM   1802  CG  LEU 6 232      25.868  26.532  -6.628  0.00  0.00      C1   C
ATOM   1803  CD1 LEU 6 232      26.151  27.609  -7.684  0.00  0.00      C1   C
ATOM   1804  CD2 LEU 6 232      26.507  27.081  -5.357  0.00  0.00      C1   C
ATOM   1805  N   VAL 6 233      21.414  24.978  -5.637  0.00  0.00      C1   N
ATOM   1806  CA  VAL 6 233      20.107  25.057  -4.916  0.00  0.00      C1   C
ATOM   1807  C   VAL 6 233      19.855  23.764  -4.162  0.00  0.00      C1   C
ATOM   1808  O   VAL 6 233      19.369  23.927  -3.071  0.00  0.00      C1   O
ATOM   1809  CB  VAL 6 233      18.989  25.394  -5.926  0.00  0.00      C1   C
ATOM   1810  CG1 VAL 6 233      17.682  25.756  -5.107  0.00  0.00      C1   C
ATOM   1811  CG2 VAL 6 233      19.277  26.629  -6.796  0.00  0.00      C1   C
ATOM   1812  N   ALA 6 234      20.201  22.563  -4.601  0.00  0.00      C1   N
ATOM   1813  CA  ALA 6 234      20.325  21.302  -3.787  0.00  0.00      C1   C
ATOM   1814  C   ALA 6 234      21.043  21.506  -2.414  0.00  0.00      C1   C
ATOM   1815  O   ALA 6 234      20.462  21.218  -1.325  0.00  0.00      C1   O
ATOM   1816  CB  ALA 6 234      20.962  20.166  -4.547  0.00  0.00      C1   C
ATOM   1817  N   MET 6 235      22.148  22.193  -2.420  0.00  0.00      C1   N
ATOM   1818  CA  MET 6 235      22.891  22.523  -1.155  0.00  0.00      C1   C
ATOM   1819  C   MET 6 235      22.147  23.529  -0.339  0.00  0.00      C1   C
ATOM   1820  O   MET 6 235      22.026  23.250   0.876  0.00  0.00      C1   O
ATOM   1821  CB  MET 6 235      24.370  22.907  -1.494  0.00  0.00      C1   C
ATOM   1822  CG  MET 6 235      25.275  21.794  -2.056  0.00  0.00      C1   C
ATOM   1823  SD  MET 6 235      26.824  22.552  -2.623  0.00  0.00      C1   S
ATOM   1824  CE  MET 6 235      27.587  21.185  -3.715  0.00  0.00      C1   C
ATOM   1825  N   LYS 6 236      21.553  24.612  -0.861  0.00  0.00      C1   N
ATOM   1826  CA  LYS 6 236      20.826  25.566  -0.050  0.00  0.00      C1   C
ATOM   1827  C   LYS 6 236      19.510  25.002   0.547  0.00  0.00      C1   C
ATOM   1828  O   LYS 6 236      18.996  25.610   1.500  0.00  0.00      C1   O
ATOM   1829  CB  LYS 6 236      20.596  26.814  -1.028  0.00  0.00      C1   C
ATOM   1830  CG  LYS 6 236      20.096  28.029  -0.226  0.00  0.00      C1   C
ATOM   1831  CD  LYS 6 236      20.961  28.291   1.033  0.00  0.00      C1   C
ATOM   1832  CE  LYS 6 236      20.470  29.532   1.811  0.00  0.00      C1   C
ATOM   1833  NZ  LYS 6 236      21.179  29.858   3.053  0.00  0.00      C1   N
ATOM   1834  N   TYR 6 237      18.974  23.890   0.052  0.00  0.00      C1   N
ATOM   1835  CA  TYR 6 237      17.770  23.361   0.635  0.00  0.00      C1   C
ATOM   1836  C   TYR 6 237      18.097  22.110   1.417  0.00  0.00      C1   C
ATOM   1837  O   TYR 6 237      17.166  21.466   1.901  0.00  0.00      C1   O
ATOM   1838  CB  TYR 6 237      16.606  23.233  -0.402  0.00  0.00      C1   C
ATOM   1839  CG  TYR 6 237      15.854  24.568  -0.616  0.00  0.00      C1   C
ATOM   1840  CD1 TYR 6 237      16.422  25.519  -1.435  0.00  0.00      C1   C
ATOM   1841  CD2 TYR 6 237      14.608  24.784   0.035  0.00  0.00      C1   C
ATOM   1842  CE1 TYR 6 237      15.693  26.669  -1.544  0.00  0.00      C1   C
ATOM   1843  CE2 TYR 6 237      13.907  25.982  -0.129  0.00  0.00      C1   C
ATOM   1844  CZ  TYR 6 237      14.509  26.912  -0.945  0.00  0.00      C1   C
ATOM   1845  OH  TYR 6 237      13.822  28.070  -1.107  0.00  0.00      C1   O
ATOM   1846  N   ASN 6 238      19.373  21.653   1.654  0.00  0.00      C1   N
ATOM   1847  CA  ASN 6 238      19.690  20.339   2.295  0.00  0.00      C1   C
ATOM   1848  C   ASN 6 238      19.209  19.117   1.417  0.00  0.00      C1   C
ATOM   1849  O   ASN 6 238      18.940  18.007   1.927  0.00  0.00      C1   O
ATOM   1850  CB  ASN 6 238      19.340  20.280   3.818  0.00  0.00      C1   C
ATOM   1851  CG  ASN 6 238      20.161  21.336   4.553  0.00  0.00      C1   C
ATOM   1852  ND2 ASN 6 238      21.287  20.970   5.090  0.00  0.00      C1   N
ATOM   1853  OD1 ASN 6 238      19.874  22.496   4.567  0.00  0.00      C1   O
ATOM   1854  N   TYR 6 239      19.172  19.261   0.103  0.00  0.00      C1   N
ATOM   1855  CA  TYR 6 239      19.123  18.150  -0.801  0.00  0.00      C1   C
ATOM   1856  C   TYR 6 239      20.453  17.441  -1.027  0.00  0.00      C1   C
ATOM   1857  O   TYR 6 239      21.532  17.935  -0.534  0.00  0.00      C1   O
ATOM   1858  CB  TYR 6 239      18.422  18.678  -2.099  0.00  0.00      C1   C
ATOM   1859  CG  TYR 6 239      16.936  18.602  -2.123  0.00  0.00      C1   C
ATOM   1860  CD1 TYR 6 239      16.298  18.318  -3.312  0.00  0.00      C1   C
ATOM   1861  CD2 TYR 6 239      16.185  19.041  -1.059  0.00  0.00      C1   C
ATOM   1862  CE1 TYR 6 239      14.919  18.502  -3.475  0.00  0.00      C1   C
ATOM   1863  CE2 TYR 6 239      14.755  19.208  -1.179  0.00  0.00      C1   C
ATOM   1864  CZ  TYR 6 239      14.103  18.976  -2.366  0.00  0.00      C1   C
ATOM   1865  OH  TYR 6 239      12.759  19.201  -2.527  0.00  0.00      C1   O
ATOM   1866  N   GLU 6 240      20.493  16.319  -1.709  0.00  0.00      C1   N
ATOM   1867  CA  GLU 6 240      21.726  15.638  -2.154  0.00  0.00      C1   C
ATOM   1868  C   GLU 6 240      22.223  16.094  -3.519  0.00  0.00      C1   C
ATOM   1869  O   GLU 6 240      21.572  15.943  -4.505  0.00  0.00      C1   O
ATOM   1870  CB  GLU 6 240      21.543  14.117  -2.083  0.00  0.00      C1   C
ATOM   1871  CG  GLU 6 240      22.743  13.204  -2.498  0.00  0.00      C1   C
ATOM   1872  CD  GLU 6 240      23.963  13.387  -1.628  0.00  0.00      C1   C
ATOM   1873  OE1 GLU 6 240      23.822  13.664  -0.431  0.00  0.00      C1   O
ATOM   1874  OE2 GLU 6 240      25.124  13.262  -2.161  0.00  0.00      C1   O
ATOM   1875  N   PRO 6 241      23.382  16.776  -3.557  0.00  0.00      C1   N
ATOM   1876  CA  PRO 6 241      23.990  17.212  -4.757  0.00  0.00      C1   C
ATOM   1877  C   PRO 6 241      24.164  16.125  -5.857  0.00  0.00      C1   C
ATOM   1878  O   PRO 6 241      24.673  15.023  -5.654  0.00  0.00      C1   O
ATOM   1879  CB  PRO 6 241      25.412  17.783  -4.378  0.00  0.00      C1   C
ATOM   1880  CG  PRO 6 241      25.371  17.919  -2.851  0.00  0.00      C1   C
ATOM   1881  CD  PRO 6 241      24.273  16.945  -2.397  0.00  0.00      C1   C
ATOM   1882  N   LEU 6 242      23.580  16.294  -7.047  0.00  0.00      C1   N
ATOM   1883  CA  LEU 6 242      23.647  15.396  -8.225  0.00  0.00      C1   C
ATOM   1884  C   LEU 6 242      25.036  15.157  -8.800  0.00  0.00      C1   C
ATOM   1885  O   LEU 6 242      25.849  16.061  -8.970  0.00  0.00      C1   O
ATOM   1886  CB  LEU 6 242      22.650  15.884  -9.318  0.00  0.00      C1   C
ATOM   1887  CG  LEU 6 242      21.139  15.834  -8.956  0.00  0.00      C1   C
ATOM   1888  CD1 LEU 6 242      20.326  16.536 -10.034  0.00  0.00      C1   C
ATOM   1889  CD2 LEU 6 242      20.755  14.339  -8.716  0.00  0.00      C1   C
ATOM   1890  N   THR 6 243      25.334  13.911  -9.140  0.00  0.00      C1   N
ATOM   1891  CA  THR 6 243      26.611  13.439  -9.723  0.00  0.00      C1   C
ATOM   1892  C   THR 6 243      26.372  13.000 -11.174  0.00  0.00      C1   C
ATOM   1893  O   THR 6 243      25.259  12.885 -11.666  0.00  0.00      C1   O
ATOM   1894  CB  THR 6 243      27.260  12.300  -8.945  0.00  0.00      C1   C
ATOM   1895  OG1 THR 6 243      26.561  11.086  -9.061  0.00  0.00      C1   O
ATOM   1896  CG2 THR 6 243      27.516  12.726  -7.515  0.00  0.00      C1   C
ATOM   1897  N   GLN 6 244      27.459  12.802 -11.892  0.00  0.00      C1   N
ATOM   1898  CA  GLN 6 244      27.305  12.216 -13.246  0.00  0.00      C1   C
ATOM   1899  C   GLN 6 244      26.794  10.777 -13.128  0.00  0.00      C1   C
ATOM   1900  O   GLN 6 244      25.927  10.379 -13.871  0.00  0.00      C1   O
ATOM   1901  CB  GLN 6 244      28.656  12.245 -13.976  0.00  0.00      C1   C
ATOM   1902  CG  GLN 6 244      28.732  13.611 -14.687  0.00  0.00      C1   C
ATOM   1903  CD  GLN 6 244      27.668  13.858 -15.747  0.00  0.00      C1   C
ATOM   1904  OE1 GLN 6 244      26.896  12.986 -16.218  0.00  0.00      C1   O
ATOM   1905  NE2 GLN 6 244      27.495  15.050 -16.307  0.00  0.00      C1   N
ATOM   1906  N   ASP 6 245      27.275  10.046 -12.146  0.00  0.00      C1   N
ATOM   1907  CA  ASP 6 245      26.737   8.753 -11.717  0.00  0.00      C1   C
ATOM   1908  C   ASP 6 245      25.235   8.818 -11.457  0.00  0.00      C1   C
ATOM   1909  O   ASP 6 245      24.519   7.870 -11.670  0.00  0.00      C1   O
ATOM   1910  CB  ASP 6 245      27.526   8.149 -10.590  0.00  0.00      C1   C
ATOM   1911  CG  ASP 6 245      28.993   7.860 -10.944  0.00  0.00      C1   C
ATOM   1912  OD1 ASP 6 245      29.908   7.841 -10.055  0.00  0.00      C1   O
ATOM   1913  OD2 ASP 6 245      29.370   7.707 -12.148  0.00  0.00      C1   O
ATOM   1914  N   HIS 6 246      24.682   9.926 -10.900  0.00  0.00      C1   N
ATOM   1915  CA  HIS 6 246      23.251  10.073 -10.723  0.00  0.00      C1   C
ATOM   1916  C   HIS 6 246      22.447  10.543 -11.940  0.00  0.00      C1   C
ATOM   1917  O   HIS 6 246      21.329  10.082 -12.086  0.00  0.00      C1   O
ATOM   1918  CB  HIS 6 246      22.881  11.045  -9.602  0.00  0.00      C1   C
ATOM   1919  CG  HIS 6 246      23.432  10.837  -8.233  0.00  0.00      C1   C
ATOM   1920  ND1 HIS 6 246      23.955  11.827  -7.380  0.00  0.00      C1   N
ATOM   1921  CD2 HIS 6 246      23.613   9.621  -7.643  0.00  0.00      C1   C
ATOM   1922  CE1 HIS 6 246      24.341  11.141  -6.296  0.00  0.00      C1   C
ATOM   1923  NE2 HIS 6 246      24.075   9.837  -6.407  0.00  0.00      C1   N
ATOM   1924  N   VAL 6 247      23.038  11.297 -12.873  0.00  0.00      C1   N
ATOM   1925  CA  VAL 6 247      22.411  11.562 -14.154  0.00  0.00      C1   C
ATOM   1926  C   VAL 6 247      22.209  10.274 -14.931  0.00  0.00      C1   C
ATOM   1927  O   VAL 6 247      21.127  10.164 -15.515  0.00  0.00      C1   O
ATOM   1928  CB  VAL 6 247      23.219  12.668 -14.924  0.00  0.00      C1   C
ATOM   1929  CG1 VAL 6 247      22.862  12.939 -16.326  0.00  0.00      C1   C
ATOM   1930  CG2 VAL 6 247      23.059  13.977 -14.225  0.00  0.00      C1   C
ATOM   1931  N   ASP 6 248      23.182   9.391 -14.891  0.00  0.00      C1   N
ATOM   1932  CA  ASP 6 248      23.141   8.078 -15.573  0.00  0.00      C1   C
ATOM   1933  C   ASP 6 248      22.146   7.103 -14.824  0.00  0.00      C1   C
ATOM   1934  O   ASP 6 248      21.344   6.484 -15.522  0.00  0.00      C1   O
ATOM   1935  CB  ASP 6 248      24.584   7.538 -15.908  0.00  0.00      C1   C
ATOM   1936  CG  ASP 6 248      25.466   8.512 -16.724  0.00  0.00      C1   C
ATOM   1937  OD1 ASP 6 248      24.872   9.418 -17.415  0.00  0.00      C1   O
ATOM   1938  OD2 ASP 6 248      26.715   8.420 -16.781  0.00  0.00      C1   O
ATOM   1939  N   ILE 6 249      22.135   7.081 -13.457  0.00  0.00      C1   N
ATOM   1940  CA  ILE 6 249      21.078   6.529 -12.656  0.00  0.00      C1   C
ATOM   1941  C   ILE 6 249      19.608   6.941 -13.121  0.00  0.00      C1   C
ATOM   1942  O   ILE 6 249      18.697   6.091 -13.264  0.00  0.00      C1   O
ATOM   1943  CB  ILE 6 249      21.324   6.639 -11.137  0.00  0.00      C1   C
ATOM   1944  CG1 ILE 6 249      22.290   5.504 -10.737  0.00  0.00      C1   C
ATOM   1945  CG2 ILE 6 249      20.042   6.448 -10.380  0.00  0.00      C1   C
ATOM   1946  CD1 ILE 6 249      22.768   5.415  -9.318  0.00  0.00      C1   C
ATOM   1947  N   LEU 6 250      19.349   8.192 -13.426  0.00  0.00      C1   N
ATOM   1948  CA  LEU 6 250      18.044   8.607 -13.947  0.00  0.00      C1   C
ATOM   1949  C   LEU 6 250      17.801   8.341 -15.474  0.00  0.00      C1   C
ATOM   1950  O   LEU 6 250      16.724   8.735 -16.005  0.00  0.00      C1   O
ATOM   1951  CB  LEU 6 250      17.906  10.081 -13.625  0.00  0.00      C1   C
ATOM   1952  CG  LEU 6 250      17.405  10.227 -12.090  0.00  0.00      C1   C
ATOM   1953  CD1 LEU 6 250      17.655  11.657 -11.665  0.00  0.00      C1   C
ATOM   1954  CD2 LEU 6 250      15.912   9.842 -11.824  0.00  0.00      C1   C
ATOM   1955  N   GLY 6 251      18.778   7.954 -16.277  0.00  0.00      C1   N
ATOM   1956  CA  GLY 6 251      18.871   7.997 -17.689  0.00  0.00      C1   C
ATOM   1957  C   GLY 6 251      17.896   7.143 -18.410  0.00  0.00      C1   C
ATOM   1958  O   GLY 6 251      17.201   7.752 -19.240  0.00  0.00      C1   O
ATOM   1959  N   PRO 6 252      17.644   5.929 -17.884  0.00  0.00      C1   N
ATOM   1960  CA  PRO 6 252      16.526   5.090 -18.341  0.00  0.00      C1   C
ATOM   1961  C   PRO 6 252      15.138   5.680 -18.094  0.00  0.00      C1   C
ATOM   1962  O   PRO 6 252      14.377   5.718 -19.041  0.00  0.00      C1   O
ATOM   1963  CB  PRO 6 252      16.752   3.722 -17.668  0.00  0.00      C1   C
ATOM   1964  CG  PRO 6 252      18.280   3.729 -17.592  0.00  0.00      C1   C
ATOM   1965  CD  PRO 6 252      18.630   5.144 -17.167  0.00  0.00      C1   C
ATOM   1966  N   LEU 6 253      14.768   6.235 -16.929  0.00  0.00      C1   N
ATOM   1967  CA  LEU 6 253      13.540   6.950 -16.763  0.00  0.00      C1   C
ATOM   1968  C   LEU 6 253      13.328   8.214 -17.567  0.00  0.00      C1   C
ATOM   1969  O   LEU 6 253      12.231   8.460 -18.142  0.00  0.00      C1   O
ATOM   1970  CB  LEU 6 253      13.454   7.329 -15.259  0.00  0.00      C1   C
ATOM   1971  CG  LEU 6 253      12.160   8.029 -14.720  0.00  0.00      C1   C
ATOM   1972  CD1 LEU 6 253      10.973   7.189 -15.130  0.00  0.00      C1   C
ATOM   1973  CD2 LEU 6 253      12.261   8.250 -13.202  0.00  0.00      C1   C
ATOM   1974  N   SER 6 254      14.406   9.036 -17.717  0.00  0.00      C1   N
ATOM   1975  CA  SER 6 254      14.544   9.972 -18.815  0.00  0.00      C1   C
ATOM   1976  C   SER 6 254      14.251   9.357 -20.202  0.00  0.00      C1   C
ATOM   1977  O   SER 6 254      13.438   9.912 -20.992  0.00  0.00      C1   O
ATOM   1978  CB  SER 6 254      15.866  10.785 -18.665  0.00  0.00      C1   C
ATOM   1979  OG  SER 6 254      16.012  11.654 -19.844  0.00  0.00      C1   O
ATOM   1980  N   ALA 6 255      14.853   8.189 -20.588  0.00  0.00      C1   N
ATOM   1981  CA  ALA 6 255      14.557   7.627 -21.887  0.00  0.00      C1   C
ATOM   1982  C   ALA 6 255      13.122   7.240 -22.115  0.00  0.00      C1   C
ATOM   1983  O   ALA 6 255      12.443   7.691 -23.008  0.00  0.00      C1   O
ATOM   1984  CB  ALA 6 255      15.562   6.492 -22.278  0.00  0.00      C1   C
ATOM   1985  N   GLN 6 256      12.541   6.450 -21.086  0.00  0.00      C1   N
ATOM   1986  CA  GLN 6 256      11.057   6.054 -21.033  0.00  0.00      C1   C
ATOM   1987  C   GLN 6 256      10.163   7.318 -21.128  0.00  0.00      C1   C
ATOM   1988  O   GLN 6 256       9.271   7.311 -21.947  0.00  0.00      C1   O
ATOM   1989  CB  GLN 6 256      10.755   5.239 -19.739  0.00  0.00      C1   C
ATOM   1990  CG  GLN 6 256      11.586   3.912 -19.494  0.00  0.00      C1   C
ATOM   1991  CD  GLN 6 256      11.056   2.755 -20.303  0.00  0.00      C1   C
ATOM   1992  OE1 GLN 6 256       9.995   2.292 -20.000  0.00  0.00      C1   O
ATOM   1993  NE2 GLN 6 256      11.716   2.274 -21.326  0.00  0.00      C1   N
ATOM   1994  N   THR 6 257      10.496   8.397 -20.401  0.00  0.00      C1   N
ATOM   1995  CA  THR 6 257       9.773   9.693 -20.531  0.00  0.00      C1   C
ATOM   1996  C   THR 6 257       9.892  10.442 -21.860  0.00  0.00      C1   C
ATOM   1997  O   THR 6 257       8.919  11.080 -22.205  0.00  0.00      C1   O
ATOM   1998  CB  THR 6 257       9.892  10.689 -19.282  0.00  0.00      C1   C
ATOM   1999  OG1 THR 6 257      11.217  11.019 -18.964  0.00  0.00      C1   O
ATOM   2000  CG2 THR 6 257       9.211   9.942 -18.109  0.00  0.00      C1   C
ATOM   2001  N   GLY 6 258      11.021  10.298 -22.536  0.00  0.00      C1   N
ATOM   2002  CA  GLY 6 258      11.470  11.209 -23.618  0.00  0.00      C1   C
ATOM   2003  C   GLY 6 258      11.942  12.617 -23.145  0.00  0.00      C1   C
ATOM   2004  O   GLY 6 258      12.303  13.517 -23.945  0.00  0.00      C1   O
ATOM   2005  N   ILE 6 259      11.939  12.808 -21.831  0.00  0.00      C1   N
ATOM   2006  CA  ILE 6 259      12.186  14.107 -21.284  0.00  0.00      C1   C
ATOM   2007  C   ILE 6 259      13.494  14.008 -20.432  0.00  0.00      C1   C
ATOM   2008  O   ILE 6 259      13.589  13.192 -19.534  0.00  0.00      C1   O
ATOM   2009  CB  ILE 6 259      10.998  14.506 -20.342  0.00  0.00      C1   C
ATOM   2010  CG1 ILE 6 259       9.800  14.911 -21.218  0.00  0.00      C1   C
ATOM   2011  CG2 ILE 6 259      11.410  15.685 -19.510  0.00  0.00      C1   C
ATOM   2012  CD1 ILE 6 259       8.545  14.951 -20.372  0.00  0.00      C1   C
ATOM   2013  N   ALA 6 260      14.538  14.705 -20.950  0.00  0.00      C1   N
ATOM   2014  CA  ALA 6 260      15.951  14.812 -20.455  0.00  0.00      C1   C
ATOM   2015  C   ALA 6 260      16.067  15.177 -18.947  0.00  0.00      C1   C
ATOM   2016  O   ALA 6 260      15.427  16.087 -18.428  0.00  0.00      C1   O
ATOM   2017  CB  ALA 6 260      16.702  15.808 -21.423  0.00  0.00      C1   C
ATOM   2018  N   VAL 6 261      17.036  14.504 -18.337  0.00  0.00      C1   N
ATOM   2019  CA  VAL 6 261      17.179  14.618 -16.843  0.00  0.00      C1   C
ATOM   2020  C   VAL 6 261      17.400  16.045 -16.259  0.00  0.00      C1   C
ATOM   2021  O   VAL 6 261      16.722  16.420 -15.298  0.00  0.00      C1   O
ATOM   2022  CB  VAL 6 261      18.392  13.750 -16.410  0.00  0.00      C1   C
ATOM   2023  CG1 VAL 6 261      18.773  13.911 -15.006  0.00  0.00      C1   C
ATOM   2024  CG2 VAL 6 261      18.276  12.310 -16.758  0.00  0.00      C1   C
ATOM   2025  N   LEU 6 262      18.309  16.926 -16.797  0.00  0.00      C1   N
ATOM   2026  CA  LEU 6 262      18.539  18.257 -16.364  0.00  0.00      C1   C
ATOM   2027  C   LEU 6 262      17.418  19.295 -16.782  0.00  0.00      C1   C
ATOM   2028  O   LEU 6 262      17.397  20.379 -16.163  0.00  0.00      C1   O
ATOM   2029  CB  LEU 6 262      19.973  18.728 -16.785  0.00  0.00      C1   C
ATOM   2030  CG  LEU 6 262      21.112  17.897 -16.194  0.00  0.00      C1   C
ATOM   2031  CD1 LEU 6 262      22.434  18.547 -16.707  0.00  0.00      C1   C
ATOM   2032  CD2 LEU 6 262      21.112  17.975 -14.668  0.00  0.00      C1   C
ATOM   2033  N   ASP 6 263      16.481  18.976 -17.698  0.00  0.00      C1   N
ATOM   2034  CA  ASP 6 263      15.199  19.706 -17.875  0.00  0.00      C1   C
ATOM   2035  C   ASP 6 263      14.244  19.526 -16.656  0.00  0.00      C1   C
ATOM   2036  O   ASP 6 263      13.565  20.432 -16.180  0.00  0.00      C1   O
ATOM   2037  CB  ASP 6 263      14.449  19.175 -19.129  0.00  0.00      C1   C
ATOM   2038  CG  ASP 6 263      15.194  19.212 -20.492  0.00  0.00      C1   C
ATOM   2039  OD1 ASP 6 263      14.476  18.991 -21.499  0.00  0.00      C1   O
ATOM   2040  OD2 ASP 6 263      16.386  19.630 -20.609  0.00  0.00      C1   O
ATOM   2041  N   MET 6 264      14.216  18.267 -16.132  0.00  0.00      C1   N
ATOM   2042  CA  MET 6 264      13.452  17.916 -14.982  0.00  0.00      C1   C
ATOM   2043  C   MET 6 264      14.101  18.544 -13.698  0.00  0.00      C1   C
ATOM   2044  O   MET 6 264      13.446  19.166 -12.851  0.00  0.00      C1   O
ATOM   2045  CB  MET 6 264      13.304  16.379 -14.888  0.00  0.00      C1   C
ATOM   2046  CG  MET 6 264      12.269  16.061 -13.825  0.00  0.00      C1   C
ATOM   2047  SD  MET 6 264      10.554  16.637 -14.107  0.00  0.00      C1   S
ATOM   2048  CE  MET 6 264       9.835  15.374 -15.302  0.00  0.00      C1   C
ATOM   2049  N   CYS 6 265      15.455  18.524 -13.630  0.00  0.00      C1   N
ATOM   2050  CA  CYS 6 265      16.214  19.319 -12.678  0.00  0.00      C1   C
ATOM   2051  C   CYS 6 265      15.996  20.824 -12.776  0.00  0.00      C1   C
ATOM   2052  O   CYS 6 265      15.994  21.552 -11.733  0.00  0.00      C1   O
ATOM   2053  CB  CYS 6 265      17.712  19.022 -12.873  0.00  0.00      C1   C
ATOM   2054  SG  CYS 6 265      18.041  17.339 -12.354  0.00  0.00      C1   S
ATOM   2055  N   ALA 6 266      15.782  21.406 -13.939  0.00  0.00      C1   N
ATOM   2056  CA  ALA 6 266      15.360  22.811 -14.073  0.00  0.00      C1   C
ATOM   2057  C   ALA 6 266      13.975  23.077 -13.612  0.00  0.00      C1   C
ATOM   2058  O   ALA 6 266      13.866  23.999 -12.826  0.00  0.00      C1   O
ATOM   2059  CB  ALA 6 266      15.619  23.254 -15.528  0.00  0.00      C1   C
ATOM   2060  N   SER 6 267      12.983  22.253 -13.940  0.00  0.00      C1   N
ATOM   2061  CA  SER 6 267      11.706  22.213 -13.239  0.00  0.00      C1   C
ATOM   2062  C   SER 6 267      11.829  22.215 -11.737  0.00  0.00      C1   C
ATOM   2063  O   SER 6 267      11.232  23.050 -11.116  0.00  0.00      C1   O
ATOM   2064  CB  SER 6 267      10.860  20.955 -13.642  0.00  0.00      C1   C
ATOM   2065  OG  SER 6 267      10.748  20.990 -15.112  0.00  0.00      C1   O
ATOM   2066  N   LEU 6 268      12.624  21.390 -11.090  0.00  0.00      C1   N
ATOM   2067  CA  LEU 6 268      12.729  21.273  -9.606  0.00  0.00      C1   C
ATOM   2068  C   LEU 6 268      13.422  22.541  -9.037  0.00  0.00      C1   C
ATOM   2069  O   LEU 6 268      13.136  22.875  -7.936  0.00  0.00      C1   O
ATOM   2070  CB  LEU 6 268      13.517  19.955  -9.315  0.00  0.00      C1   C
ATOM   2071  CG  LEU 6 268      13.654  19.674  -7.754  0.00  0.00      C1   C
ATOM   2072  CD1 LEU 6 268      12.355  19.697  -6.970  0.00  0.00      C1   C
ATOM   2073  CD2 LEU 6 268      14.363  18.327  -7.480  0.00  0.00      C1   C
ATOM   2074  N   LYS 6 269      14.412  23.063  -9.711  0.00  0.00      C1   N
ATOM   2075  CA  LYS 6 269      15.191  24.309  -9.409  0.00  0.00      C1   C
ATOM   2076  C   LYS 6 269      14.105  25.465  -9.170  0.00  0.00      C1   C
ATOM   2077  O   LYS 6 269      14.142  26.113  -8.197  0.00  0.00      C1   O
ATOM   2078  CB  LYS 6 269      16.232  24.552 -10.546  0.00  0.00      C1   C
ATOM   2079  CG  LYS 6 269      17.200  25.727 -10.314  0.00  0.00      C1   C
ATOM   2080  CD  LYS 6 269      18.378  25.771 -11.306  0.00  0.00      C1   C
ATOM   2081  CE  LYS 6 269      19.468  26.884 -11.016  0.00  0.00      C1   C
ATOM   2082  NZ  LYS 6 269      19.236  28.060 -11.841  0.00  0.00      C1   N
ATOM   2083  N   GLU 6 270      13.206  25.677 -10.175  0.00  0.00      C1   N
ATOM   2084  CA  GLU 6 270      12.028  26.525 -10.182  0.00  0.00      C1   C
ATOM   2085  C   GLU 6 270      10.995  26.133  -9.049  0.00  0.00      C1   C
ATOM   2086  O   GLU 6 270      10.427  26.991  -8.404  0.00  0.00      C1   O
ATOM   2087  CB  GLU 6 270      11.424  26.540 -11.599  0.00  0.00      C1   C
ATOM   2088  CG  GLU 6 270      10.348  27.630 -11.619  0.00  0.00      C1   C
ATOM   2089  CD  GLU 6 270      10.795  29.118 -11.675  0.00  0.00      C1   C
ATOM   2090  OE1 GLU 6 270      10.077  29.984 -12.203  0.00  0.00      C1   O
ATOM   2091  OE2 GLU 6 270      11.943  29.501 -11.163  0.00  0.00      C1   O
ATOM   2092  N   LEU 6 271      10.752  24.770  -8.800  0.00  0.00      C1   N
ATOM   2093  CA  LEU 6 271       9.932  24.436  -7.613  0.00  0.00      C1   C
ATOM   2094  C   LEU 6 271      10.584  24.780  -6.253  0.00  0.00      C1   C
ATOM   2095  O   LEU 6 271       9.833  25.271  -5.399  0.00  0.00      C1   O
ATOM   2096  CB  LEU 6 271       9.435  22.980  -7.609  0.00  0.00      C1   C
ATOM   2097  CG  LEU 6 271       8.411  22.690  -8.699  0.00  0.00      C1   C
ATOM   2098  CD1 LEU 6 271       8.026  21.226  -8.767  0.00  0.00      C1   C
ATOM   2099  CD2 LEU 6 271       7.230  23.630  -8.620  0.00  0.00      C1   C
ATOM   2100  N   LEU 6 272      11.887  24.779  -6.158  0.00  0.00      C1   N
ATOM   2101  CA  LEU 6 272      12.564  25.126  -4.918  0.00  0.00      C1   C
ATOM   2102  C   LEU 6 272      12.600  26.637  -4.698  0.00  0.00      C1   C
ATOM   2103  O   LEU 6 272      11.904  27.120  -3.809  0.00  0.00      C1   O
ATOM   2104  CB  LEU 6 272      13.960  24.583  -4.735  0.00  0.00      C1   C
ATOM   2105  CG  LEU 6 272      14.033  23.099  -4.480  0.00  0.00      C1   C
ATOM   2106  CD1 LEU 6 272      15.459  22.544  -4.512  0.00  0.00      C1   C
ATOM   2107  CD2 LEU 6 272      13.328  22.847  -3.105  0.00  0.00      C1   C
ATOM   2108  N   GLN 6 273      13.165  27.439  -5.653  0.00  0.00      C1   N
ATOM   2109  CA  GLN 6 273      13.220  28.944  -5.645  0.00  0.00      C1   C
ATOM   2110  C   GLN 6 273      11.832  29.613  -5.663  0.00  0.00      C1   C
ATOM   2111  O   GLN 6 273      11.716  30.508  -4.811  0.00  0.00      C1   O
ATOM   2112  CB  GLN 6 273      14.023  29.410  -6.857  0.00  0.00      C1   C
ATOM   2113  CG  GLN 6 273      15.501  29.471  -6.581  0.00  0.00      C1   C
ATOM   2114  CD  GLN 6 273      16.297  30.125  -7.706  0.00  0.00      C1   C
ATOM   2115  NE2 GLN 6 273      17.516  30.549  -7.584  0.00  0.00      C1   N
ATOM   2116  OE1 GLN 6 273      15.786  30.188  -8.862  0.00  0.00      C1   O
ATOM   2117  N   ASN 6 274      10.846  29.221  -6.483  0.00  0.00      C1   N
ATOM   2118  CA  ASN 6 274       9.581  29.933  -6.674  0.00  0.00      C1   C
ATOM   2119  C   ASN 6 274       8.346  29.132  -6.082  0.00  0.00      C1   C
ATOM   2120  O   ASN 6 274       7.507  29.739  -5.443  0.00  0.00      C1   O
ATOM   2121  CB  ASN 6 274       9.397  30.244  -8.190  0.00  0.00      C1   C
ATOM   2122  CG  ASN 6 274       8.337  31.306  -8.372  0.00  0.00      C1   C
ATOM   2123  OD1 ASN 6 274       8.491  32.513  -8.053  0.00  0.00      C1   O
ATOM   2124  ND2 ASN 6 274       7.212  30.964  -8.877  0.00  0.00      C1   N
ATOM   2125  N   GLY 6 275       8.345  27.828  -6.194  0.00  0.00      C1   N
ATOM   2126  CA  GLY 6 275       7.331  27.002  -5.643  0.00  0.00      C1   C
ATOM   2127  C   GLY 6 275       5.948  26.922  -6.221  0.00  0.00      C1   C
ATOM   2128  O   GLY 6 275       5.705  27.384  -7.393  0.00  0.00      C1   O
ATOM   2129  N   MET 6 276       5.209  26.054  -5.566  0.00  0.00      C1   N
ATOM   2130  CA  MET 6 276       3.917  25.661  -6.095  0.00  0.00      C1   C
ATOM   2131  C   MET 6 276       2.941  26.865  -6.077  0.00  0.00      C1   C
ATOM   2132  O   MET 6 276       2.329  27.155  -7.089  0.00  0.00      C1   O
ATOM   2133  CB  MET 6 276       3.376  24.411  -5.386  0.00  0.00      C1   C
ATOM   2134  CG  MET 6 276       4.171  23.157  -5.369  0.00  0.00      C1   C
ATOM   2135  SD  MET 6 276       5.525  23.082  -4.124  0.00  0.00      C1   S
ATOM   2136  CE  MET 6 276       4.656  22.301  -2.779  0.00  0.00      C1   C
ATOM   2137  N   ASN 6 277       2.993  27.565  -4.994  0.00  0.00      C1   N
ATOM   2138  CA  ASN 6 277       2.102  28.743  -4.723  0.00  0.00      C1   C
ATOM   2139  C   ASN 6 277       0.627  28.546  -5.108  0.00  0.00      C1   C
ATOM   2140  O   ASN 6 277       0.130  29.091  -6.098  0.00  0.00      C1   O
ATOM   2141  CB  ASN 6 277       2.703  30.078  -5.185  0.00  0.00      C1   C
ATOM   2142  CG  ASN 6 277       4.142  30.257  -4.829  0.00  0.00      C1   C
ATOM   2143  ND2 ASN 6 277       4.866  30.634  -5.861  0.00  0.00      C1   N
ATOM   2144  OD1 ASN 6 277       4.541  30.111  -3.688  0.00  0.00      C1   O
ATOM   2145  N   GLY 6 278      -0.142  27.760  -4.313  0.00  0.00      C1   N
ATOM   2146  CA  GLY 6 278      -1.528  27.468  -4.562  0.00  0.00      C1   C
ATOM   2147  C   GLY 6 278      -1.907  26.436  -5.572  0.00  0.00      C1   C
ATOM   2148  O   GLY 6 278      -3.032  26.372  -6.019  0.00  0.00      C1   O
ATOM   2149  N   ARG 6 279      -0.894  25.620  -6.070  0.00  0.00      C1   N
ATOM   2150  CA  ARG 6 279      -1.128  24.465  -6.911  0.00  0.00      C1   C
ATOM   2151  C   ARG 6 279      -0.625  23.082  -6.370  0.00  0.00      C1   C
ATOM   2152  O   ARG 6 279       0.027  23.059  -5.306  0.00  0.00      C1   O
ATOM   2153  CB  ARG 6 279      -0.487  24.759  -8.310  0.00  0.00      C1   C
ATOM   2154  CG  ARG 6 279      -1.300  25.816  -9.121  0.00  0.00      C1   C
ATOM   2155  CD  ARG 6 279      -2.852  25.471  -9.288  0.00  0.00      C1   C
ATOM   2156  NE  ARG 6 279      -3.648  26.557  -9.953  0.00  0.00      C1   N
ATOM   2157  CZ  ARG 6 279      -4.444  27.414  -9.368  0.00  0.00      C1   C
ATOM   2158  NH1 ARG 6 279      -4.530  27.512  -8.046  0.00  0.00      C1   N
ATOM   2159  NH2 ARG 6 279      -5.232  28.166 -10.091  0.00  0.00      C1   N
ATOM   2160  N   THR 6 280      -0.868  22.050  -7.107  0.00  0.00      C1   N
ATOM   2161  CA  THR 6 280      -0.658  20.698  -6.643  0.00  0.00      C1   C
ATOM   2162  C   THR 6 280       0.071  19.748  -7.542  0.00  0.00      C1   C
ATOM   2163  O   THR 6 280       0.079  19.972  -8.772  0.00  0.00      C1   O
ATOM   2164  CB  THR 6 280      -1.977  20.057  -6.129  0.00  0.00      C1   C
ATOM   2165  OG1 THR 6 280      -2.816  19.720  -7.214  0.00  0.00      C1   O
ATOM   2166  CG2 THR 6 280      -2.625  20.890  -5.048  0.00  0.00      C1   C
ATOM   2167  N   ILE 6 281       0.739  18.728  -7.078  0.00  0.00      C1   N
ATOM   2168  CA  ILE 6 281       1.404  17.641  -7.884  0.00  0.00      C1   C
ATOM   2169  C   ILE 6 281       1.031  16.278  -7.219  0.00  0.00      C1   C
ATOM   2170  O   ILE 6 281       1.171  16.117  -5.996  0.00  0.00      C1   O
ATOM   2171  CB  ILE 6 281       2.910  17.859  -7.955  0.00  0.00      C1   C
ATOM   2172  CG1 ILE 6 281       3.160  19.165  -8.675  0.00  0.00      C1   C
ATOM   2173  CG2 ILE 6 281       3.485  16.675  -8.754  0.00  0.00      C1   C
ATOM   2174  CD1 ILE 6 281       4.632  19.610  -8.661  0.00  0.00      C1   C
ATOM   2175  N   LEU 6 282       0.485  15.364  -8.006  0.00  0.00      C1   N
ATOM   2176  CA  LEU 6 282       0.236  13.955  -7.641  0.00  0.00      C1   C
ATOM   2177  C   LEU 6 282      -0.531  13.849  -6.274  0.00  0.00      C1   C
ATOM   2178  O   LEU 6 282      -0.152  13.062  -5.425  0.00  0.00      C1   O
ATOM   2179  CB  LEU 6 282       1.570  13.129  -7.586  0.00  0.00      C1   C
ATOM   2180  CG  LEU 6 282       1.516  11.593  -7.724  0.00  0.00      C1   C
ATOM   2181  CD1 LEU 6 282       0.422  11.081  -8.629  0.00  0.00      C1   C
ATOM   2182  CD2 LEU 6 282       2.920  11.188  -8.189  0.00  0.00      C1   C
ATOM   2183  N   GLY 6 283      -1.564  14.625  -5.963  0.00  0.00      C1   N
ATOM   2184  CA  GLY 6 283      -2.281  14.570  -4.704  0.00  0.00      C1   C
ATOM   2185  C   GLY 6 283      -1.590  15.003  -3.482  0.00  0.00      C1   C
ATOM   2186  O   GLY 6 283      -1.904  14.564  -2.382  0.00  0.00      C1   O
ATOM   2187  N   SER 6 284      -0.527  15.814  -3.624  0.00  0.00      C1   N
ATOM   2188  CA  SER 6 284       0.256  16.439  -2.682  0.00  0.00      C1   C
ATOM   2189  C   SER 6 284       0.404  17.931  -2.981  0.00  0.00      C1   C
ATOM   2190  O   SER 6 284       0.212  18.402  -4.105  0.00  0.00      C1   O
ATOM   2191  CB  SER 6 284       1.574  15.713  -2.757  0.00  0.00      C1   C
ATOM   2192  OG  SER 6 284       2.387  16.060  -1.631  0.00  0.00      C1   O
ATOM   2193  N   ALA 6 285       0.886  18.607  -1.947  0.00  0.00      C1   N
ATOM   2194  CA  ALA 6 285       1.356  19.978  -1.950  0.00  0.00      C1   C
ATOM   2195  C   ALA 6 285       2.740  20.157  -1.086  0.00  0.00      C1   C
ATOM   2196  O   ALA 6 285       2.914  21.239  -0.541  0.00  0.00      C1   O
ATOM   2197  CB  ALA 6 285       0.212  20.936  -1.491  0.00  0.00      C1   C
ATOM   2198  N   LEU 6 286       3.636  19.159  -1.210  0.00  0.00      C1   N
ATOM   2199  CA  LEU 6 286       5.080  19.249  -0.868  0.00  0.00      C1   C
ATOM   2200  C   LEU 6 286       5.901  18.650  -2.070  0.00  0.00      C1   C
ATOM   2201  O   LEU 6 286       5.351  18.381  -3.203  0.00  0.00      C1   O
ATOM   2202  CB  LEU 6 286       5.300  18.544   0.483  0.00  0.00      C1   C
ATOM   2203  CG  LEU 6 286       4.763  19.305   1.704  0.00  0.00      C1   C
ATOM   2204  CD1 LEU 6 286       5.005  18.534   3.074  0.00  0.00      C1   C
ATOM   2205  CD2 LEU 6 286       5.429  20.686   1.943  0.00  0.00      C1   C
ATOM   2206  N   LEU 6 287       7.203  18.479  -1.947  0.00  0.00      C1   N
ATOM   2207  CA  LEU 6 287       8.065  17.681  -2.825  0.00  0.00      C1   C
ATOM   2208  C   LEU 6 287       8.509  16.436  -2.011  0.00  0.00      C1   C
ATOM   2209  O   LEU 6 287       8.745  16.511  -0.762  0.00  0.00      C1   O
ATOM   2210  CB  LEU 6 287       9.259  18.585  -3.291  0.00  0.00      C1   C
ATOM   2211  CG  LEU 6 287       8.931  19.836  -4.085  0.00  0.00      C1   C
ATOM   2212  CD1 LEU 6 287      10.150  20.760  -4.289  0.00  0.00      C1   C
ATOM   2213  CD2 LEU 6 287       8.348  19.539  -5.475  0.00  0.00      C1   C
ATOM   2214  N   GLU 6 288       8.369  15.249  -2.628  0.00  0.00      C1   N
ATOM   2215  CA  GLU 6 288       8.490  14.032  -1.907  0.00  0.00      C1   C
ATOM   2216  C   GLU 6 288       9.592  13.046  -2.432  0.00  0.00      C1   C
ATOM   2217  O   GLU 6 288       9.920  12.993  -3.624  0.00  0.00      C1   O
ATOM   2218  CB  GLU 6 288       7.095  13.346  -1.869  0.00  0.00      C1   C
ATOM   2219  CG  GLU 6 288       5.958  14.118  -1.086  0.00  0.00      C1   C
ATOM   2220  CD  GLU 6 288       4.670  13.347  -1.066  0.00  0.00      C1   C
ATOM   2221  OE1 GLU 6 288       3.561  13.847  -0.838  0.00  0.00      C1   O
ATOM   2222  OE2 GLU 6 288       4.757  12.098  -1.101  0.00  0.00      C1   O
ATOM   2223  N   ASP 6 289      10.162  12.162  -1.574  0.00  0.00      C1   N
ATOM   2224  CA  ASP 6 289      11.359  11.258  -1.879  0.00  0.00      C1   C
ATOM   2225  C   ASP 6 289      11.010   9.839  -1.475  0.00  0.00      C1   C
ATOM   2226  O   ASP 6 289      11.859   9.116  -0.950  0.00  0.00      C1   O
ATOM   2227  CB  ASP 6 289      12.688  11.763  -1.262  0.00  0.00      C1   C
ATOM   2228  CG  ASP 6 289      12.662  12.132   0.279  0.00  0.00      C1   C
ATOM   2229  OD1 ASP 6 289      11.635  12.057   1.010  0.00  0.00      C1   O
ATOM   2230  OD2 ASP 6 289      13.718  12.641   0.731  0.00  0.00      C1   O
ATOM   2231  N   GLU 6 290       9.759   9.404  -1.739  0.00  0.00      C1   N
ATOM   2232  CA  GLU 6 290       9.099   8.214  -1.271  0.00  0.00      C1   C
ATOM   2233  C   GLU 6 290       9.104   7.000  -2.214  0.00  0.00      C1   C
ATOM   2234  O   GLU 6 290       8.462   6.036  -1.873  0.00  0.00      C1   O
ATOM   2235  CB  GLU 6 290       7.786   8.611  -0.604  0.00  0.00      C1   C
ATOM   2236  CG  GLU 6 290       7.556   7.759   0.626  0.00  0.00      C1   C
ATOM   2237  CD  GLU 6 290       6.160   7.618   1.076  0.00  0.00      C1   C
ATOM   2238  OE1 GLU 6 290       5.907   7.357   2.260  0.00  0.00      C1   O
ATOM   2239  OE2 GLU 6 290       5.160   7.723   0.327  0.00  0.00      C1   O
ATOM   2240  N   PHE 6 291       9.772   7.011  -3.407  0.00  0.00      C1   N
ATOM   2241  CA  PHE 6 291      10.066   5.892  -4.346  0.00  0.00      C1   C
ATOM   2242  C   PHE 6 291      11.173   6.157  -5.325  0.00  0.00      C1   C
ATOM   2243  O   PHE 6 291      11.251   7.201  -5.916  0.00  0.00      C1   O
ATOM   2244  CB  PHE 6 291       8.797   5.507  -5.128  0.00  0.00      C1   C
ATOM   2245  CG  PHE 6 291       7.987   6.648  -5.850  0.00  0.00      C1   C
ATOM   2246  CD1 PHE 6 291       8.242   6.984  -7.199  0.00  0.00      C1   C
ATOM   2247  CD2 PHE 6 291       6.985   7.378  -5.147  0.00  0.00      C1   C
ATOM   2248  CE1 PHE 6 291       7.519   8.017  -7.829  0.00  0.00      C1   C
ATOM   2249  CE2 PHE 6 291       6.131   8.274  -5.810  0.00  0.00      C1   C
ATOM   2250  CZ  PHE 6 291       6.427   8.587  -7.152  0.00  0.00      C1   C
ATOM   2251  N   THR 6 292      12.087   5.220  -5.396  0.00  0.00      C1   N
ATOM   2252  CA  THR 6 292      13.358   5.012  -6.165  0.00  0.00      C1   C
ATOM   2253  C   THR 6 292      12.997   5.010  -7.706  0.00  0.00      C1   C
ATOM   2254  O   THR 6 292      11.921   4.441  -8.023  0.00  0.00      C1   O
ATOM   2255  CB  THR 6 292      14.020   3.671  -5.789  0.00  0.00      C1   C
ATOM   2256  OG1 THR 6 292      14.001   3.319  -4.441  0.00  0.00      C1   O
ATOM   2257  CG2 THR 6 292      15.488   3.660  -6.171  0.00  0.00      C1   C
ATOM   2258  N   PRO 6 293      13.812   5.510  -8.668  0.00  0.00      C1   N
ATOM   2259  CA  PRO 6 293      13.625   5.598 -10.157  0.00  0.00      C1   C
ATOM   2260  C   PRO 6 293      13.272   4.221 -10.699  0.00  0.00      C1   C
ATOM   2261  O   PRO 6 293      12.354   4.155 -11.481  0.00  0.00      C1   O
ATOM   2262  CB  PRO 6 293      14.909   6.232 -10.783  0.00  0.00      C1   C
ATOM   2263  CG  PRO 6 293      15.663   6.801  -9.605  0.00  0.00      C1   C
ATOM   2264  CD  PRO 6 293      15.052   6.280  -8.312  0.00  0.00      C1   C
ATOM   2265  N   PHE 6 294      13.977   3.171 -10.323  0.00  0.00      C1   N
ATOM   2266  CA  PHE 6 294      13.611   1.715 -10.709  0.00  0.00      C1   C
ATOM   2267  C   PHE 6 294      12.136   1.461 -10.423  0.00  0.00      C1   C
ATOM   2268  O   PHE 6 294      11.598   0.663 -11.206  0.00  0.00      C1   O
ATOM   2269  CB  PHE 6 294      14.470   0.768  -9.785  0.00  0.00      C1   C
ATOM   2270  CG  PHE 6 294      14.509  -0.727 -10.155  0.00  0.00      C1   C
ATOM   2271  CD1 PHE 6 294      14.085  -1.209 -11.380  0.00  0.00      C1   C
ATOM   2272  CD2 PHE 6 294      14.941  -1.613  -9.149  0.00  0.00      C1   C
ATOM   2273  CE1 PHE 6 294      14.080  -2.631 -11.659  0.00  0.00      C1   C
ATOM   2274  CE2 PHE 6 294      14.930  -3.026  -9.323  0.00  0.00      C1   C
ATOM   2275  CZ  PHE 6 294      14.430  -3.459 -10.566  0.00  0.00      C1   C
ATOM   2276  N   ASP 6 295      11.487   1.978  -9.403  0.00  0.00      C1   N
ATOM   2277  CA  ASP 6 295      10.106   1.486  -9.115  0.00  0.00      C1   C
ATOM   2278  C   ASP 6 295       9.157   1.754 -10.243  0.00  0.00      C1   C
ATOM   2279  O   ASP 6 295       8.401   0.926 -10.674  0.00  0.00      C1   O
ATOM   2280  CB  ASP 6 295       9.700   1.899  -7.680  0.00  0.00      C1   C
ATOM   2281  CG  ASP 6 295      10.669   1.668  -6.554  0.00  0.00      C1   C
ATOM   2282  OD1 ASP 6 295      11.542   0.730  -6.641  0.00  0.00      C1   O
ATOM   2283  OD2 ASP 6 295      10.515   2.380  -5.542  0.00  0.00      C1   O
ATOM   2284  N   VAL 6 296       9.180   3.016 -10.741  0.00  0.00      C1   N
ATOM   2285  CA  VAL 6 296       8.693   3.612 -11.925  0.00  0.00      C1   C
ATOM   2286  C   VAL 6 296       9.159   2.778 -13.089  0.00  0.00      C1   C
ATOM   2287  O   VAL 6 296       8.309   2.340 -13.878  0.00  0.00      C1   O
ATOM   2288  CB  VAL 6 296       9.043   5.127 -12.049  0.00  0.00      C1   C
ATOM   2289  CG1 VAL 6 296       8.032   5.854 -12.848  0.00  0.00      C1   C
ATOM   2290  CG2 VAL 6 296       9.208   5.827 -10.700  0.00  0.00      C1   C
ATOM   2291  N   VAL 6 297      10.534   2.656 -13.316  0.00  0.00      C1   N
ATOM   2292  CA  VAL 6 297      11.064   2.050 -14.635  0.00  0.00      C1   C
ATOM   2293  C   VAL 6 297      10.505   0.622 -14.912  0.00  0.00      C1   C
ATOM   2294  O   VAL 6 297      10.054   0.487 -16.055  0.00  0.00      C1   O
ATOM   2295  CB  VAL 6 297      12.587   2.203 -14.667  0.00  0.00      C1   C
ATOM   2296  CG1 VAL 6 297      13.171   1.543 -15.984  0.00  0.00      C1   C
ATOM   2297  CG2 VAL 6 297      13.037   3.678 -14.869  0.00  0.00      C1   C
ATOM   2298  N   ARG 6 298      10.487  -0.251 -13.911  0.00  0.00      C1   N
ATOM   2299  CA  ARG 6 298       9.878  -1.608 -14.081  0.00  0.00      C1   C
ATOM   2300  C   ARG 6 298       8.377  -1.661 -14.306  0.00  0.00      C1   C
ATOM   2301  O   ARG 6 298       7.893  -2.613 -14.889  0.00  0.00      C1   O
ATOM   2302  CB  ARG 6 298      10.286  -2.571 -12.926  0.00  0.00      C1   C
ATOM   2303  CG  ARG 6 298       9.671  -2.204 -11.539  0.00  0.00      C1   C
ATOM   2304  CD  ARG 6 298      10.233  -3.233 -10.521  0.00  0.00      C1   C
ATOM   2305  NE  ARG 6 298       9.806  -2.830  -9.091  0.00  0.00      C1   N
ATOM   2306  CZ  ARG 6 298      10.385  -2.022  -8.276  0.00  0.00      C1   C
ATOM   2307  NH1 ARG 6 298       9.800  -1.813  -7.089  0.00  0.00      C1   N
ATOM   2308  NH2 ARG 6 298      11.481  -1.308  -8.545  0.00  0.00      C1   N
ATOM   2309  N   GLN 6 299       7.567  -0.642 -13.904  0.00  0.00      C1   N
ATOM   2310  CA  GLN 6 299       6.189  -0.426 -14.446  0.00  0.00      C1   C
ATOM   2311  C   GLN 6 299       6.207  -0.076 -15.887  0.00  0.00      C1   C
ATOM   2312  O   GLN 6 299       5.548  -0.728 -16.763  0.00  0.00      C1   O
ATOM   2313  CB  GLN 6 299       5.445   0.506 -13.554  0.00  0.00      C1   C
ATOM   2314  CG  GLN 6 299       5.072  -0.050 -12.225  0.00  0.00      C1   C
ATOM   2315  CD  GLN 6 299       4.084   0.860 -11.485  0.00  0.00      C1   C
ATOM   2316  OE1 GLN 6 299       3.150   1.476 -11.945  0.00  0.00      C1   O
ATOM   2317  NE2 GLN 6 299       4.270   1.064 -10.201  0.00  0.00      C1   N
ATOM   2318  N   CYS 6 300       6.941   0.950 -16.189  0.00  0.00      C1   N
ATOM   2319  CA  CYS 6 300       7.100   1.656 -17.467  0.00  0.00      C1   C
ATOM   2320  C   CYS 6 300       7.635   0.790 -18.588  0.00  0.00      C1   C
ATOM   2321  O   CYS 6 300       6.949   0.958 -19.663  0.00  0.00      C1   O
ATOM   2322  CB  CYS 6 300       8.060   2.800 -17.219  0.00  0.00      C1   C
ATOM   2323  SG  CYS 6 300       7.303   4.157 -16.320  0.00  0.00      C1   S
ATOM   2324  N   SER 6 301       8.616  -0.114 -18.440  0.00  0.00      C1   N
ATOM   2325  CA  SER 6 301       9.036  -1.023 -19.526  0.00  0.00      C1   C
ATOM   2326  C   SER 6 301       8.064  -2.170 -19.793  0.00  0.00      C1   C
ATOM   2327  O   SER 6 301       8.305  -2.986 -20.720  0.00  0.00      C1   O
ATOM   2328  CB  SER 6 301      10.555  -1.411 -19.396  0.00  0.00      C1   C
ATOM   2329  OG  SER 6 301      10.655  -2.384 -18.383  0.00  0.00      C1   O
ATOM   2330  N   GLY 6 302       6.952  -2.265 -19.056  0.00  0.00      C1   N
ATOM   2331  CA  GLY 6 302       5.848  -3.208 -19.244  0.00  0.00      C1   C
ATOM   2332  C   GLY 6 302       5.078  -3.204 -20.544  0.00  0.00      C1   C
ATOM   2333  O   GLY 6 302       5.087  -2.161 -21.209  0.00  0.00      C1   O
ATOM   2334  N   VAL 6 303       4.403  -4.303 -20.923  0.00  0.00      C1   N
ATOM   2335  CA  VAL 6 303       3.670  -4.404 -22.198  0.00  0.00      C1   C
ATOM   2336  C   VAL 6 303       2.151  -4.770 -21.944  0.00  0.00      C1   C
ATOM   2337  O   VAL 6 303       1.666  -5.483 -21.095  0.00  0.00      C1   O
ATOM   2338  CB  VAL 6 303       4.299  -5.382 -23.212  0.00  0.00      C1   C
ATOM   2339  CG1 VAL 6 303       5.535  -4.739 -23.846  0.00  0.00      C1   C
ATOM   2340  CG2 VAL 6 303       4.784  -6.684 -22.624  0.00  0.00      C1   C
ATOM   2341  N   THR 6 304       1.359  -4.168 -22.780  0.00  0.00      C1   N
ATOM   2342  CA  THR 6 304      -0.066  -4.293 -22.833  0.00  0.00      C1   C
ATOM   2343  C   THR 6 304      -0.467  -4.970 -24.118  0.00  0.00      C1   C
ATOM   2344  O   THR 6 304      -0.176  -4.610 -25.303  0.00  0.00      C1   O
ATOM   2345  CB  THR 6 304      -0.848  -2.909 -22.817  0.00  0.00      C1   C
ATOM   2346  OG1 THR 6 304      -0.519  -2.231 -21.631  0.00  0.00      C1   O
ATOM   2347  CG2 THR 6 304      -2.358  -2.934 -22.776  0.00  0.00      C1   C
ATOM   2348  N   PHE 6 305      -1.255  -6.057 -23.951  0.00  0.00      C1   N
ATOM   2349  CA  PHE 6 305      -1.700  -6.912 -25.031  0.00  0.00      C1   C
ATOM   2350  CB  PHE 6 305      -1.331  -8.341 -24.558  0.00  0.00      C1   C
ATOM   2351  CG  PHE 6 305       0.166  -8.507 -24.231  0.00  0.00      C1   C
ATOM   2352  CD1 PHE 6 305       0.671  -9.294 -23.150  0.00  0.00      C1   C
ATOM   2353  CE1 PHE 6 305       2.059  -9.506 -23.003  0.00  0.00      C1   C
ATOM   2354  CZ  PHE 6 305       2.935  -9.026 -23.972  0.00  0.00      C1   C
ATOM   2355  CE2 PHE 6 305       2.509  -8.229 -25.009  0.00  0.00      C1   C
ATOM   2356  CD2 PHE 6 305       1.133  -7.972 -25.146  0.00  0.00      C1   C
ATOM   2357  C   PHE 6 305      -3.208  -6.847 -25.383  0.00  0.00      C1   C
ATOM   2358  O   PHE 6 305      -4.030  -7.762 -25.170  0.00  0.00      C1   O
ATOM   2359  N   GLN 6 306      -3.652  -5.752 -26.001  0.00  0.00      C1   N
ATOM   2360  CA  GLN 6 306      -5.069  -5.381 -26.158  0.00  0.00      C1   C
ATOM   2361  CB  GLN 6 306      -5.451  -4.642 -24.878  0.00  0.00      C1   C
ATOM   2362  CG  GLN 6 306      -5.602  -5.382 -23.525  0.00  0.00      C1   C
ATOM   2363  CD  GLN 6 306      -5.951  -4.351 -22.442  0.00  0.00      C1   C
ATOM   2364  OE1 GLN 6 306      -5.221  -3.953 -21.616  0.00  0.00      C1   O
ATOM   2365  NE2 GLN 6 306      -7.145  -3.800 -22.461  0.00  0.00      C1   N
ATOM   2366  C   GLN 6 306      -5.319  -4.440 -27.378  0.00  0.00      C1   C
ATOM   2367  OXT GLN 6 306      -6.337  -4.684 -28.045  0.00  0.00      C1   O
ATOM   2368  O   GLN 6 306      -4.488  -3.534 -27.601  0.00  0.00      C1   O
END
ATOM      1  N   SER 6   1       1.784   5.756 -21.342  0.00  0.00      C1   N
ATOM      2  CA  SER 6   1       2.580   5.261 -20.151  0.00  0.00      C1   C
ATOM      3  C   SER 6   1       2.013   5.654 -18.799  0.00  0.00      C1   C
ATOM      4  O   SER 6   1       1.318   6.650 -18.769  0.00  0.00      C1   O
ATOM      5  CB  SER 6   1       4.078   5.476 -20.248  0.00  0.00      C1   C
ATOM      6  OG  SER 6   1       4.805   4.970 -19.181  0.00  0.00      C1   O
ATOM      7  N   GLY 6   2       2.376   4.935 -17.716  0.00  0.00      C1   N
ATOM      8  CA  GLY 6   2       1.759   5.045 -16.399  0.00  0.00      C1   C
ATOM      9  C   GLY 6   2       2.571   4.405 -15.237  0.00  0.00      C1   C
ATOM     10  O   GLY 6   2       3.206   3.356 -15.394  0.00  0.00      C1   O
ATOM     11  N   PHE 6   3       2.356   4.988 -14.077  0.00  0.00      C1   N
ATOM     12  CA  PHE 6   3       3.013   4.709 -12.813  0.00  0.00      C1   C
ATOM     13  C   PHE 6   3       2.114   4.986 -11.623  0.00  0.00      C1   C
ATOM     14  O   PHE 6   3       1.740   6.157 -11.386  0.00  0.00      C1   O
ATOM     15  CB  PHE 6   3       4.264   5.573 -12.669  0.00  0.00      C1   C
ATOM     16  CG  PHE 6   3       4.903   5.394 -11.283  0.00  0.00      C1   C
ATOM     17  CD1 PHE 6   3       4.847   6.469 -10.336  0.00  0.00      C1   C
ATOM     18  CD2 PHE 6   3       5.496   4.139 -10.920  0.00  0.00      C1   C
ATOM     19  CE1 PHE 6   3       5.380   6.305  -9.099  0.00  0.00      C1   C
ATOM     20  CE2 PHE 6   3       6.074   4.030  -9.633  0.00  0.00      C1   C
ATOM     21  CZ  PHE 6   3       6.059   5.093  -8.735  0.00  0.00      C1   C
ATOM     22  N   ARG 6   4       2.041   4.079 -10.659  0.00  0.00      C1   N
ATOM     23  CA  ARG 6   4       1.387   4.338  -9.403  0.00  0.00      C1   C
ATOM     24  C   ARG 6   4       2.308   3.859  -8.280  0.00  0.00      C1   C
ATOM     25  O   ARG 6   4       2.523   2.654  -8.197  0.00  0.00      C1   O
ATOM     26  CB  ARG 6   4      -0.031   3.679  -9.364  0.00  0.00      C1   C
ATOM     27  CG  ARG 6   4      -0.511   3.782  -7.967  0.00  0.00      C1   C
ATOM     28  CD  ARG 6   4      -2.057   4.025  -7.887  0.00  0.00      C1   C
ATOM     29  NE  ARG 6   4      -2.599   4.450  -6.592  0.00  0.00      C1   N
ATOM     30  CZ  ARG 6   4      -3.773   4.855  -6.245  0.00  0.00      C1   C
ATOM     31  NH1 ARG 6   4      -4.747   5.019  -7.030  0.00  0.00      C1   N
ATOM     32  NH2 ARG 6   4      -3.902   5.209  -4.980  0.00  0.00      C1   N
ATOM     33  N   LYS 6   5       2.733   4.831  -7.353  0.00  0.00      C1   N
ATOM     34  CA  LYS 6   5       3.297   4.561  -6.057  0.00  0.00      C1   C
ATOM     35  C   LYS 6   5       2.551   3.488  -5.281  0.00  0.00      C1   C
ATOM     36  O   LYS 6   5       1.391   3.506  -4.999  0.00  0.00      C1   O
ATOM     37  CB  LYS 6   5       3.475   5.921  -5.283  0.00  0.00      C1   C
ATOM     38  CG  LYS 6   5       4.424   5.862  -4.061  0.00  0.00      C1   C
ATOM     39  CD  LYS 6   5       4.794   7.217  -3.405  0.00  0.00      C1   C
ATOM     40  CE  LYS 6   5       3.639   7.699  -2.470  0.00  0.00      C1   C
ATOM     41  NZ  LYS 6   5       4.093   8.824  -1.749  0.00  0.00      C1   N
ATOM     42  N   MET 6   6       3.265   2.359  -5.011  0.00  0.00      C1   N
ATOM     43  CA  MET 6   6       2.717   1.157  -4.476  0.00  0.00      C1   C
ATOM     44  C   MET 6   6       3.714   0.164  -3.814  0.00  0.00      C1   C
ATOM     45  O   MET 6   6       4.883   0.237  -3.953  0.00  0.00      C1   O
ATOM     46  CB  MET 6   6       1.939   0.433  -5.606  0.00  0.00      C1   C
ATOM     47  CG  MET 6   6       2.824  -0.296  -6.636  0.00  0.00      C1   C
ATOM     48  SD  MET 6   6       1.801  -1.366  -7.645  0.00  0.00      C1   S
ATOM     49  CE  MET 6   6       0.890  -0.373  -8.923  0.00  0.00      C1   C
ATOM     50  N   ALA 6   7       3.144  -0.753  -3.035  0.00  0.00      C1   N
ATOM     51  CA  ALA 6   7       3.838  -1.782  -2.357  0.00  0.00      C1   C
ATOM     52  C   ALA 6   7       3.949  -3.041  -3.264  0.00  0.00      C1   C
ATOM     53  O   ALA 6   7       3.157  -3.421  -4.129  0.00  0.00      C1   O
ATOM     54  CB  ALA 6   7       3.191  -2.211  -0.992  0.00  0.00      C1   C
ATOM     55  N   PHE 6   8       4.902  -3.879  -2.862  0.00  0.00      C1   N
ATOM     56  CA  PHE 6   8       5.083  -5.334  -3.366  0.00  0.00      C1   C
ATOM     57  C   PHE 6   8       3.971  -6.205  -2.719  0.00  0.00      C1   C
ATOM     58  O   PHE 6   8       3.578  -6.035  -1.560  0.00  0.00      C1   O
ATOM     59  CB  PHE 6   8       6.514  -5.812  -3.138  0.00  0.00      C1   C
ATOM     60  CG  PHE 6   8       7.490  -5.478  -4.250  0.00  0.00      C1   C
ATOM     61  CD1 PHE 6   8       8.582  -4.568  -3.966  0.00  0.00      C1   C
ATOM     62  CD2 PHE 6   8       7.379  -5.953  -5.550  0.00  0.00      C1   C
ATOM     63  CE1 PHE 6   8       9.444  -4.135  -4.966  0.00  0.00      C1   C
ATOM     64  CE2 PHE 6   8       8.318  -5.547  -6.540  0.00  0.00      C1   C
ATOM     65  CZ  PHE 6   8       9.336  -4.695  -6.255  0.00  0.00      C1   C
ATOM     66  N   PRO 6   9       3.541  -7.182  -3.541  0.00  0.00      C1   N
ATOM     67  CA  PRO 6   9       2.554  -8.149  -3.160  0.00  0.00      C1   C
ATOM     68  C   PRO 6   9       2.940  -9.005  -1.919  0.00  0.00      C1   C
ATOM     69  O   PRO 6   9       4.116  -9.454  -1.895  0.00  0.00      C1   O
ATOM     70  CB  PRO 6   9       2.306  -8.949  -4.412  0.00  0.00      C1   C
ATOM     71  CG  PRO 6   9       2.493  -7.914  -5.546  0.00  0.00      C1   C
ATOM     72  CD  PRO 6   9       3.704  -7.186  -4.961  0.00  0.00      C1   C
ATOM     73  N   SER 6  10       2.065  -9.160  -0.949  0.00  0.00      C1   N
ATOM     74  CA  SER 6  10       2.615  -9.569   0.367  0.00  0.00      C1   C
ATOM     75  C   SER 6  10       2.492 -11.044   0.702  0.00  0.00      C1   C
ATOM     76  O   SER 6  10       2.996 -11.646   1.707  0.00  0.00      C1   O
ATOM     77  CB  SER 6  10       1.946  -8.603   1.318  0.00  0.00      C1   C
ATOM     78  OG  SER 6  10       0.566  -8.821   1.266  0.00  0.00      C1   O
ATOM     79  N   GLY 6  11       1.688 -11.800  -0.147  0.00  0.00      C1   N
ATOM     80  CA  GLY 6  11       1.381 -13.192  -0.030  0.00  0.00      C1   C
ATOM     81  C   GLY 6  11       2.508 -14.249   0.232  0.00  0.00      C1   C
ATOM     82  O   GLY 6  11       2.392 -15.089   1.197  0.00  0.00      C1   O
ATOM     83  N   LYS 6  12       3.698 -14.061  -0.368  0.00  0.00      C1   N
ATOM     84  CA  LYS 6  12       4.868 -14.903  -0.045  0.00  0.00      C1   C
ATOM     85  C   LYS 6  12       5.562 -14.577   1.344  0.00  0.00      C1   C
ATOM     86  O   LYS 6  12       6.239 -15.459   1.869  0.00  0.00      C1   O
ATOM     87  CB  LYS 6  12       5.961 -14.904  -1.162  0.00  0.00      C1   C
ATOM     88  CG  LYS 6  12       5.498 -15.616  -2.424  0.00  0.00      C1   C
ATOM     89  CD  LYS 6  12       6.674 -15.885  -3.424  0.00  0.00      C1   C
ATOM     90  CE  LYS 6  12       6.227 -16.717  -4.656  0.00  0.00      C1   C
ATOM     91  NZ  LYS 6  12       7.384 -17.208  -5.437  0.00  0.00      C1   N
ATOM     92  N   VAL 6  13       5.395 -13.407   1.960  0.00  0.00      C1   N
ATOM     93  CA  VAL 6  13       5.672 -13.258   3.377  0.00  0.00      C1   C
ATOM     94  C   VAL 6  13       4.545 -13.665   4.292  0.00  0.00      C1   C
ATOM     95  O   VAL 6  13       4.878 -14.389   5.239  0.00  0.00      C1   O
ATOM     96  CB  VAL 6  13       6.044 -11.803   3.605  0.00  0.00      C1   C
ATOM     97  CG1 VAL 6  13       6.615 -11.687   5.058  0.00  0.00      C1   C
ATOM     98  CG2 VAL 6  13       7.153 -11.254   2.753  0.00  0.00      C1   C
ATOM     99  N   GLU 6  14       3.280 -13.252   4.110  0.00  0.00      C1   N
ATOM    100  CA  GLU 6  14       2.168 -13.542   5.023  0.00  0.00      C1   C
ATOM    101  C   GLU 6  14       2.203 -14.919   5.796  0.00  0.00      C1   C
ATOM    102  O   GLU 6  14       2.165 -14.930   6.982  0.00  0.00      C1   O
ATOM    103  CB  GLU 6  14       0.854 -13.545   4.162  0.00  0.00      C1   C
ATOM    104  CG  GLU 6  14       0.412 -12.142   3.793  0.00  0.00      C1   C
ATOM    105  CD  GLU 6  14      -0.769 -12.059   2.818  0.00  0.00      C1   C
ATOM    106  OE1 GLU 6  14      -0.904 -11.034   2.077  0.00  0.00      C1   O
ATOM    107  OE2 GLU 6  14      -1.574 -13.007   2.722  0.00  0.00      C1   O
ATOM    108  N   GLY 6  15       2.205 -16.091   5.093  0.00  0.00      C1   N
ATOM    109  CA  GLY 6  15       2.197 -17.420   5.704  0.00  0.00      C1   C
ATOM    110  C   GLY 6  15       3.520 -17.700   6.525  0.00  0.00      C1   C
ATOM    111  O   GLY 6  15       3.522 -18.714   7.232  0.00  0.00      C1   O
ATOM    112  N   CYS 6  16       4.591 -16.851   6.509  0.00  0.00      C1   N
ATOM    113  CA  CYS 6  16       5.706 -16.957   7.516  0.00  0.00      C1   C
ATOM    114  C   CYS 6  16       5.486 -16.155   8.817  0.00  0.00      C1   C
ATOM    115  O   CYS 6  16       6.361 -16.162   9.733  0.00  0.00      C1   O
ATOM    116  CB  CYS 6  16       6.946 -16.466   6.804  0.00  0.00      C1   C
ATOM    117  SG  CYS 6  16       7.236 -17.492   5.350  0.00  0.00      C1   S
ATOM    118  N   MET 6  17       4.348 -15.382   8.887  0.00  0.00      C1   N
ATOM    119  CA  MET 6  17       4.080 -14.604  10.095  0.00  0.00      C1   C
ATOM    120  C   MET 6  17       3.560 -15.549  11.248  0.00  0.00      C1   C
ATOM    121  O   MET 6  17       2.787 -16.518  11.050  0.00  0.00      C1   O
ATOM    122  CB  MET 6  17       3.028 -13.495   9.848  0.00  0.00      C1   C
ATOM    123  CG  MET 6  17       3.496 -12.530   8.796  0.00  0.00      C1   C
ATOM    124  SD  MET 6  17       4.448 -11.094   9.236  0.00  0.00      C1   S
ATOM    125  CE  MET 6  17       6.077 -11.887   9.270  0.00  0.00      C1   C
ATOM    126  N   VAL 6  18       4.039 -15.184  12.497  0.00  0.00      C1   N
ATOM    127  CA  VAL 6  18       3.926 -15.974  13.745  0.00  0.00      C1   C
ATOM    128  C   VAL 6  18       3.823 -15.170  15.054  0.00  0.00      C1   C
ATOM    129  O   VAL 6  18       4.421 -14.142  15.134  0.00  0.00      C1   O
ATOM    130  CB  VAL 6  18       5.036 -17.119  13.787  0.00  0.00      C1   C
ATOM    131  CG1 VAL 6  18       4.854 -18.294  12.794  0.00  0.00      C1   C
ATOM    132  CG2 VAL 6  18       6.504 -16.612  13.762  0.00  0.00      C1   C
ATOM    133  N   GLN 6  19       3.165 -15.721  16.069  0.00  0.00      C1   N
ATOM    134  CA  GLN 6  19       3.389 -15.241  17.407  0.00  0.00      C1   C
ATOM    135  C   GLN 6  19       4.666 -15.724  18.019  0.00  0.00      C1   C
ATOM    136  O   GLN 6  19       4.869 -16.941  18.055  0.00  0.00      C1   O
ATOM    137  CB  GLN 6  19       2.162 -15.620  18.287  0.00  0.00      C1   C
ATOM    138  CG  GLN 6  19       2.424 -15.324  19.808  0.00  0.00      C1   C
ATOM    139  CD  GLN 6  19       1.222 -15.470  20.673  0.00  0.00      C1   C
ATOM    140  NE2 GLN 6  19       0.908 -16.579  21.358  0.00  0.00      C1   N
ATOM    141  OE1 GLN 6  19       0.413 -14.527  20.639  0.00  0.00      C1   O
ATOM    142  N   VAL 6  20       5.440 -14.827  18.630  0.00  0.00      C1   N
ATOM    143  CA  VAL 6  20       6.567 -15.277  19.463  0.00  0.00      C1   C
ATOM    144  C   VAL 6  20       6.205 -14.856  20.892  0.00  0.00      C1   C
ATOM    145  O   VAL 6  20       5.843 -13.703  21.172  0.00  0.00      C1   O
ATOM    146  CB  VAL 6  20       7.905 -14.762  18.926  0.00  0.00      C1   C
ATOM    147  CG1 VAL 6  20       9.110 -14.966  19.859  0.00  0.00      C1   C
ATOM    148  CG2 VAL 6  20       8.352 -15.498  17.614  0.00  0.00      C1   C
ATOM    149  N   THR 6  21       6.528 -15.689  21.875  0.00  0.00      C1   N
ATOM    150  CA  THR 6  21       6.633 -15.394  23.308  0.00  0.00      C1   C
ATOM    151  C   THR 6  21       8.083 -15.493  23.754  0.00  0.00      C1   C
ATOM    152  O   THR 6  21       8.814 -16.410  23.331  0.00  0.00      C1   O
ATOM    153  CB  THR 6  21       5.711 -16.295  24.218  0.00  0.00      C1   C
ATOM    154  OG1 THR 6  21       4.544 -16.733  23.664  0.00  0.00      C1   O
ATOM    155  CG2 THR 6  21       5.386 -15.611  25.554  0.00  0.00      C1   C
ATOM    156  N   CYS 6  22       8.404 -14.694  24.780  0.00  0.00      C1   N
ATOM    157  CA  CYS 6  22       9.480 -14.915  25.740  0.00  0.00      C1   C
ATOM    158  C   CYS 6  22       9.081 -14.204  26.980  0.00  0.00      C1   C
ATOM    159  O   CYS 6  22       9.153 -12.974  27.088  0.00  0.00      C1   O
ATOM    160  CB  CYS 6  22      10.823 -14.338  25.217  0.00  0.00      C1   C
ATOM    161  SG  CYS 6  22      12.107 -14.581  26.482  0.00  0.00      C1   S
ATOM    162  N   GLY 6  23       8.805 -15.010  27.973  0.00  0.00      C1   N
ATOM    163  CA  GLY 6  23       8.360 -14.504  29.279  0.00  0.00      C1   C
ATOM    164  C   GLY 6  23       6.862 -14.120  29.136  0.00  0.00      C1   C
ATOM    165  O   GLY 6  23       6.036 -14.845  28.594  0.00  0.00      C1   O
ATOM    166  N   THR 6  24       6.503 -12.992  29.798  0.00  0.00      C1   N
ATOM    167  CA  THR 6  24       5.220 -12.299  29.784  0.00  0.00      C1   C
ATOM    168  C   THR 6  24       4.997 -11.295  28.643  0.00  0.00      C1   C
ATOM    169  O   THR 6  24       4.335 -10.261  28.860  0.00  0.00      C1   O
ATOM    170  CB  THR 6  24       4.786 -11.862  31.221  0.00  0.00      C1   C
ATOM    171  OG1 THR 6  24       5.768 -10.930  31.789  0.00  0.00      C1   O
ATOM    172  CG2 THR 6  24       4.623 -12.997  32.146  0.00  0.00      C1   C
ATOM    173  N   THR 6  25       5.693 -11.497  27.528  0.00  0.00      C1   N
ATOM    174  CA  THR 6  25       5.754 -10.562  26.428  0.00  0.00      C1   C
ATOM    175  C   THR 6  25       5.894 -11.341  25.092  0.00  0.00      C1   C
ATOM    176  O   THR 6  25       6.592 -12.326  24.900  0.00  0.00      C1   O
ATOM    177  CB  THR 6  25       6.857  -9.471  26.611  0.00  0.00      C1   C
ATOM    178  OG1 THR 6  25       8.083  -9.902  27.129  0.00  0.00      C1   O
ATOM    179  CG2 THR 6  25       6.159  -8.345  27.343  0.00  0.00      C1   C
ATOM    180  N   THR 6  26       5.109 -10.819  24.167  0.00  0.00      C1   N
ATOM    181  CA  THR 6  26       4.765 -11.358  22.875  0.00  0.00      C1   C
ATOM    182  C   THR 6  26       4.995 -10.397  21.708  0.00  0.00      C1   C
ATOM    183  O   THR 6  26       4.635  -9.210  21.818  0.00  0.00      C1   O
ATOM    184  CB  THR 6  26       3.295 -11.847  22.718  0.00  0.00      C1   C
ATOM    185  OG1 THR 6  26       2.178 -11.057  23.190  0.00  0.00      C1   O
ATOM    186  CG2 THR 6  26       3.166 -13.273  23.262  0.00  0.00      C1   C
ATOM    187  N   LEU 6  27       5.513 -10.880  20.610  0.00  0.00      C1   N
ATOM    188  CA  LEU 6  27       5.704 -10.084  19.449  0.00  0.00      C1   C
ATOM    189  C   LEU 6  27       5.686 -10.896  18.149  0.00  0.00      C1   C
ATOM    190  O   LEU 6  27       5.503 -12.093  18.129  0.00  0.00      C1   O
ATOM    191  CB  LEU 6  27       6.921  -9.178  19.627  0.00  0.00      C1   C
ATOM    192  CG  LEU 6  27       8.259  -9.698  20.107  0.00  0.00      C1   C
ATOM    193  CD1 LEU 6  27       8.810 -10.892  19.296  0.00  0.00      C1   C
ATOM    194  CD2 LEU 6  27       9.271  -8.628  20.134  0.00  0.00      C1   C
ATOM    195  N   ASN 6  28       5.741 -10.263  16.983  0.00  0.00      C1   N
ATOM    196  CA  ASN 6  28       5.720 -10.955  15.710  0.00  0.00      C1   C
ATOM    197  C   ASN 6  28       7.158 -11.433  15.319  0.00  0.00      C1   C
ATOM    198  O   ASN 6  28       8.153 -10.682  15.452  0.00  0.00      C1   O
ATOM    199  CB  ASN 6  28       5.080 -10.094  14.540  0.00  0.00      C1   C
ATOM    200  CG  ASN 6  28       5.060 -10.803  13.164  0.00  0.00      C1   C
ATOM    201  OD1 ASN 6  28       4.333 -11.832  12.981  0.00  0.00      C1   O
ATOM    202  ND2 ASN 6  28       5.691 -10.272  12.213  0.00  0.00      C1   N
ATOM    203  N   GLY 6  29       7.278 -12.712  15.022  0.00  0.00      C1   N
ATOM    204  CA  GLY 6  29       8.433 -13.297  14.375  0.00  0.00      C1   C
ATOM    205  C   GLY 6  29       8.214 -13.601  12.884  0.00  0.00      C1   C
ATOM    206  O   GLY 6  29       7.127 -13.490  12.273  0.00  0.00      C1   O
ATOM    207  N   LEU 6  30       9.279 -14.036  12.235  0.00  0.00      C1   N
ATOM    208  CA  LEU 6  30       9.246 -14.450  10.864  0.00  0.00      C1   C
ATOM    209  C   LEU 6  30       9.863 -15.838  10.779  0.00  0.00      C1   C
ATOM    210  O   LEU 6  30      10.996 -16.020  11.176  0.00  0.00      C1   O
ATOM    211  CB  LEU 6  30      10.092 -13.316  10.161  0.00  0.00      C1   C
ATOM    212  CG  LEU 6  30      10.278 -13.472   8.655  0.00  0.00      C1   C
ATOM    213  CD1 LEU 6  30       9.009 -13.309   7.845  0.00  0.00      C1   C
ATOM    214  CD2 LEU 6  30      11.205 -12.297   8.206  0.00  0.00      C1   C
ATOM    215  N   TRP 6  31       9.030 -16.892  10.454  0.00  0.00      C1   N
ATOM    216  CA  TRP 6  31       9.364 -18.340  10.361  0.00  0.00      C1   C
ATOM    217  C   TRP 6  31       9.994 -18.596   9.018  0.00  0.00      C1   C
ATOM    218  O   TRP 6  31       9.322 -19.087   8.101  0.00  0.00      C1   O
ATOM    219  CB  TRP 6  31       8.112 -19.236  10.613  0.00  0.00      C1   C
ATOM    220  CG  TRP 6  31       8.248 -20.710  10.879  0.00  0.00      C1   C
ATOM    221  CD1 TRP 6  31       9.462 -21.332  11.093  0.00  0.00      C1   C
ATOM    222  CD2 TRP 6  31       7.259 -21.761  10.882  0.00  0.00      C1   C
ATOM    223  NE1 TRP 6  31       9.313 -22.707  11.163  0.00  0.00      C1   N
ATOM    224  CE2 TRP 6  31       7.938 -23.016  11.018  0.00  0.00      C1   C
ATOM    225  CE3 TRP 6  31       5.825 -21.738  10.540  0.00  0.00      C1   C
ATOM    226  CZ2 TRP 6  31       7.205 -24.215  10.824  0.00  0.00      C1   C
ATOM    227  CZ3 TRP 6  31       5.167 -23.002  10.402  0.00  0.00      C1   C
ATOM    228  CH2 TRP 6  31       5.827 -24.190  10.615  0.00  0.00      C1   C
ATOM    229  N   LEU 6  32      11.257 -18.302   8.849  0.00  0.00      C1   N
ATOM    230  CA  LEU 6  32      11.952 -18.744   7.620  0.00  0.00      C1   C
ATOM    231  C   LEU 6  32      12.585 -20.095   7.834  0.00  0.00      C1   C
ATOM    232  O   LEU 6  32      13.534 -20.263   8.585  0.00  0.00      C1   O
ATOM    233  CB  LEU 6  32      13.016 -17.636   7.163  0.00  0.00      C1   C
ATOM    234  CG  LEU 6  32      12.490 -16.240   7.032  0.00  0.00      C1   C
ATOM    235  CD1 LEU 6  32      13.621 -15.270   6.734  0.00  0.00      C1   C
ATOM    236  CD2 LEU 6  32      11.352 -16.128   6.047  0.00  0.00      C1   C
ATOM    237  N   ASP 6  33      12.132 -21.171   7.053  0.00  0.00      C1   N
ATOM    238  CA  ASP 6  33      12.582 -22.523   7.236  0.00  0.00      C1   C
ATOM    239  C   ASP 6  33      12.452 -23.067   8.699  0.00  0.00      C1   C
ATOM    240  O   ASP 6  33      11.340 -23.030   9.179  0.00  0.00      C1   O
ATOM    241  CB  ASP 6  33      13.952 -22.771   6.558  0.00  0.00      C1   C
ATOM    242  CG  ASP 6  33      14.024 -22.506   5.096  0.00  0.00      C1   C
ATOM    243  OD1 ASP 6  33      15.120 -22.301   4.579  0.00  0.00      C1   O
ATOM    244  OD2 ASP 6  33      13.019 -22.659   4.369  0.00  0.00      C1   O
ATOM    245  N   ASP 6  34      13.496 -23.464   9.387  0.00  0.00      C1   N
ATOM    246  CA  ASP 6  34      13.400 -23.968  10.779  0.00  0.00      C1   C
ATOM    247  C   ASP 6  34      13.783 -22.888  11.741  0.00  0.00      C1   C
ATOM    248  O   ASP 6  34      14.151 -23.239  12.853  0.00  0.00      C1   O
ATOM    249  CB  ASP 6  34      14.039 -25.353  10.950  0.00  0.00      C1   C
ATOM    250  CG  ASP 6  34      15.494 -25.556  10.653  0.00  0.00      C1   C
ATOM    251  OD1 ASP 6  34      15.933 -26.724  10.599  0.00  0.00      C1   O
ATOM    252  OD2 ASP 6  34      16.235 -24.568  10.398  0.00  0.00      C1   O
ATOM    253  N   VAL 6  35      13.791 -21.629  11.431  0.00  0.00      C1   N
ATOM    254  CA  VAL 6  35      14.241 -20.619  12.401  0.00  0.00      C1   C
ATOM    255  C   VAL 6  35      13.288 -19.420  12.444  0.00  0.00      C1   C
ATOM    256  O   VAL 6  35      12.928 -18.893  11.398  0.00  0.00      C1   O
ATOM    257  CB  VAL 6  35      15.697 -20.179  12.027  0.00  0.00      C1   C
ATOM    258  CG1 VAL 6  35      16.169 -19.166  13.098  0.00  0.00      C1   C
ATOM    259  CG2 VAL 6  35      16.711 -21.353  11.870  0.00  0.00      C1   C
ATOM    260  N   VAL 6  36      12.885 -18.987  13.627  0.00  0.00      C1   N
ATOM    261  CA  VAL 6  36      12.094 -17.792  13.751  0.00  0.00      C1   C
ATOM    262  C   VAL 6  36      12.998 -16.610  14.107  0.00  0.00      C1   C
ATOM    263  O   VAL 6  36      13.626 -16.651  15.173  0.00  0.00      C1   O
ATOM    264  CB  VAL 6  36      10.872 -18.003  14.709  0.00  0.00      C1   C
ATOM    265  CG1 VAL 6  36      10.052 -16.764  14.901  0.00  0.00      C1   C
ATOM    266  CG2 VAL 6  36       9.955 -19.079  14.115  0.00  0.00      C1   C
ATOM    267  N   TYR 6  37      13.021 -15.552  13.230  0.00  0.00      C1   N
ATOM    268  CA  TYR 6  37      13.766 -14.402  13.641  0.00  0.00      C1   C
ATOM    269  C   TYR 6  37      12.825 -13.299  14.207  0.00  0.00      C1   C
ATOM    270  O   TYR 6  37      11.734 -13.088  13.652  0.00  0.00      C1   O
ATOM    271  CB  TYR 6  37      14.558 -13.883  12.402  0.00  0.00      C1   C
ATOM    272  CG  TYR 6  37      15.312 -15.017  11.684  0.00  0.00      C1   C
ATOM    273  CD1 TYR 6  37      14.647 -16.011  10.827  0.00  0.00      C1   C
ATOM    274  CD2 TYR 6  37      16.692 -15.098  11.787  0.00  0.00      C1   C
ATOM    275  CE1 TYR 6  37      15.407 -16.993  10.124  0.00  0.00      C1   C
ATOM    276  CE2 TYR 6  37      17.424 -16.151  11.153  0.00  0.00      C1   C
ATOM    277  CZ  TYR 6  37      16.772 -17.112  10.299  0.00  0.00      C1   C
ATOM    278  OH  TYR 6  37      17.456 -18.088   9.681  0.00  0.00      C1   O
ATOM    279  N   CYS 6  38      13.276 -12.453  15.133  0.00  0.00      C1   N
ATOM    280  CA  CYS 6  38      12.426 -11.445  15.783  0.00  0.00      C1   C
ATOM    281  C   CYS 6  38      13.289 -10.452  16.544  0.00  0.00      C1   C
ATOM    282  O   CYS 6  38      14.409 -10.743  16.846  0.00  0.00      C1   O
ATOM    283  CB  CYS 6  38      11.291 -12.085  16.614  0.00  0.00      C1   C
ATOM    284  SG  CYS 6  38      11.873 -13.306  17.764  0.00  0.00      C1   S
ATOM    285  N   PRO 6  39      12.780  -9.320  16.988  0.00  0.00      C1   N
ATOM    286  CA  PRO 6  39      13.420  -8.475  18.004  0.00  0.00      C1   C
ATOM    287  C   PRO 6  39      13.902  -9.207  19.307  0.00  0.00      C1   C
ATOM    288  O   PRO 6  39      13.093  -9.856  20.080  0.00  0.00      C1   O
ATOM    289  CB  PRO 6  39      12.495  -7.421  18.405  0.00  0.00      C1   C
ATOM    290  CG  PRO 6  39      11.543  -7.307  17.232  0.00  0.00      C1   C
ATOM    291  CD  PRO 6  39      11.473  -8.720  16.661  0.00  0.00      C1   C
ATOM    292  N   ARG 6  40      15.127  -9.115  19.702  0.00  0.00      C1   N
ATOM    293  CA  ARG 6  40      15.544  -9.670  20.955  0.00  0.00      C1   C
ATOM    294  C   ARG 6  40      14.922  -9.144  22.332  0.00  0.00      C1   C
ATOM    295  O   ARG 6  40      14.718  -9.979  23.239  0.00  0.00      C1   O
ATOM    296  CB  ARG 6  40      17.113  -9.735  21.120  0.00  0.00      C1   C
ATOM    297  CG  ARG 6  40      17.780  -8.341  21.402  0.00  0.00      C1   C
ATOM    298  CD  ARG 6  40      19.319  -8.477  21.486  0.00  0.00      C1   C
ATOM    299  NE  ARG 6  40      19.926  -7.191  21.675  0.00  0.00      C1   N
ATOM    300  CZ  ARG 6  40      21.204  -6.881  21.810  0.00  0.00      C1   C
ATOM    301  NH1 ARG 6  40      22.115  -7.766  22.027  0.00  0.00      C1   N
ATOM    302  NH2 ARG 6  40      21.536  -5.676  22.018  0.00  0.00      C1   N
ATOM    303  N   HIS 6  41      14.621  -7.858  22.396  0.00  0.00      C1   N
ATOM    304  CA  HIS 6  41      14.394  -7.123  23.640  0.00  0.00      C1   C
ATOM    305  C   HIS 6  41      13.395  -7.692  24.724  0.00  0.00      C1   C
ATOM    306  O   HIS 6  41      13.787  -7.424  25.848  0.00  0.00      C1   O
ATOM    307  CB  HIS 6  41      14.013  -5.658  23.322  0.00  0.00      C1   C
ATOM    308  CG  HIS 6  41      12.858  -5.395  22.389  0.00  0.00      C1   C
ATOM    309  ND1 HIS 6  41      11.618  -6.050  22.281  0.00  0.00      C1   N
ATOM    310  CD2 HIS 6  41      12.827  -4.397  21.482  0.00  0.00      C1   C
ATOM    311  CE1 HIS 6  41      10.949  -5.558  21.224  0.00  0.00      C1   C
ATOM    312  NE2 HIS 6  41      11.648  -4.559  20.789  0.00  0.00      C1   N
ATOM    313  N   VAL 6  42      12.347  -8.418  24.328  0.00  0.00      C1   N
ATOM    314  CA  VAL 6  42      11.500  -9.274  25.172  0.00  0.00      C1   C
ATOM    315  C   VAL 6  42      12.243 -10.139  26.193  0.00  0.00      C1   C
ATOM    316  O   VAL 6  42      11.731 -10.172  27.290  0.00  0.00      C1   O
ATOM    317  CB  VAL 6  42      10.383  -9.970  24.401  0.00  0.00      C1   C
ATOM    318  CG1 VAL 6  42       9.264  -8.937  24.039  0.00  0.00      C1   C
ATOM    319  CG2 VAL 6  42      10.967 -10.771  23.232  0.00  0.00      C1   C
ATOM    320  N   ILE 6  43      13.486 -10.559  25.919  0.00  0.00      C1   N
ATOM    321  CA  ILE 6  43      14.466 -11.237  26.742  0.00  0.00      C1   C
ATOM    322  C   ILE 6  43      14.697 -10.424  28.015  0.00  0.00      C1   C
ATOM    323  O   ILE 6  43      14.924 -10.999  29.072  0.00  0.00      C1   O
ATOM    324  CB  ILE 6  43      15.817 -11.353  25.971  0.00  0.00      C1   C
ATOM    325  CG1 ILE 6  43      15.719 -12.579  25.052  0.00  0.00      C1   C
ATOM    326  CG2 ILE 6  43      17.042 -11.523  26.878  0.00  0.00      C1   C
ATOM    327  CD1 ILE 6  43      15.817 -13.992  25.840  0.00  0.00      C1   C
ATOM    328  N   CYS 6  44      14.817  -9.053  27.955  0.00  0.00      C1   N
ATOM    329  CA  CYS 6  44      15.041  -8.200  29.066  0.00  0.00      C1   C
ATOM    330  C   CYS 6  44      13.663  -7.779  29.732  0.00  0.00      C1   C
ATOM    331  O   CYS 6  44      13.753  -7.547  30.933  0.00  0.00      C1   O
ATOM    332  CB  CYS 6  44      15.869  -6.969  28.631  0.00  0.00      C1   C
ATOM    333  SG  CYS 6  44      17.566  -7.563  28.395  0.00  0.00      C1   S
ATOM    334  N   THR 6  45      12.508  -7.622  29.076  0.00  0.00      C1   N
ATOM    335  CA  THR 6  45      11.196  -7.253  29.687  0.00  0.00      C1   C
ATOM    336  C   THR 6  45      10.761  -8.121  30.879  0.00  0.00      C1   C
ATOM    337  O   THR 6  45       9.874  -7.638  31.536  0.00  0.00      C1   O
ATOM    338  CB  THR 6  45      10.140  -7.041  28.572  0.00  0.00      C1   C
ATOM    339  OG1 THR 6  45      10.754  -6.857  27.315  0.00  0.00      C1   O
ATOM    340  CG2 THR 6  45       9.332  -5.844  28.723  0.00  0.00      C1   C
ATOM    341  N   SER 6  46      11.412  -9.239  31.263  0.00  0.00      C1   N
ATOM    342  CA  SER 6  46      11.138 -10.040  32.492  0.00  0.00      C1   C
ATOM    343  C   SER 6  46      11.950  -9.626  33.747  0.00  0.00      C1   C
ATOM    344  O   SER 6  46      11.828 -10.326  34.748  0.00  0.00      C1   O
ATOM    345  CB  SER 6  46      11.250 -11.576  32.203  0.00  0.00      C1   C
ATOM    346  OG  SER 6  46      12.576 -11.999  32.067  0.00  0.00      C1   O
ATOM    347  N   GLU 6  47      12.856  -8.655  33.639  0.00  0.00      C1   N
ATOM    348  CA  GLU 6  47      13.842  -8.361  34.715  0.00  0.00      C1   C
ATOM    349  C   GLU 6  47      13.501  -6.953  35.253  0.00  0.00      C1   C
ATOM    350  O   GLU 6  47      13.186  -6.028  34.498  0.00  0.00      C1   O
ATOM    351  CB  GLU 6  47      15.229  -8.436  34.103  0.00  0.00      C1   C
ATOM    352  CG  GLU 6  47      15.645  -9.920  33.869  0.00  0.00      C1   C
ATOM    353  CD  GLU 6  47      15.679 -10.711  35.200  0.00  0.00      C1   C
ATOM    354  OE1 GLU 6  47      15.951 -10.083  36.197  0.00  0.00      C1   O
ATOM    355  OE2 GLU 6  47      15.498 -11.931  35.175  0.00  0.00      C1   O
ATOM    356  N   ASP 6  48      13.614  -6.728  36.638  0.00  0.00      C1   N
ATOM    357  CA  ASP 6  48      13.284  -5.466  37.311  0.00  0.00      C1   C
ATOM    358  C   ASP 6  48      14.513  -4.686  37.803  0.00  0.00      C1   C
ATOM    359  O   ASP 6  48      14.375  -3.606  38.398  0.00  0.00      C1   O
ATOM    360  CB  ASP 6  48      12.239  -5.640  38.413  0.00  0.00      C1   C
ATOM    361  CG  ASP 6  48      12.577  -6.672  39.543  0.00  0.00      C1   C
ATOM    362  OD1 ASP 6  48      11.739  -7.530  39.941  0.00  0.00      C1   O
ATOM    363  OD2 ASP 6  48      13.718  -6.594  40.062  0.00  0.00      C1   O
ATOM    364  N   MET 6  49      15.681  -5.286  37.593  0.00  0.00      C1   N
ATOM    365  CA  MET 6  49      16.889  -4.481  37.541  0.00  0.00      C1   C
ATOM    366  C   MET 6  49      16.957  -3.523  36.309  0.00  0.00      C1   C
ATOM    367  O   MET 6  49      16.272  -3.857  35.305  0.00  0.00      C1   O
ATOM    368  CB  MET 6  49      18.078  -5.535  37.584  0.00  0.00      C1   C
ATOM    369  CG  MET 6  49      19.367  -4.814  37.780  0.00  0.00      C1   C
ATOM    370  SD  MET 6  49      19.370  -3.433  38.921  0.00  0.00      C1   S
ATOM    371  CE  MET 6  49      20.678  -3.804  39.958  0.00  0.00      C1   C
ATOM    372  N   LEU 6  50      17.694  -2.431  36.421  0.00  0.00      C1   N
ATOM    373  CA  LEU 6  50      17.875  -1.445  35.302  0.00  0.00      C1   C
ATOM    374  C   LEU 6  50      18.710  -2.067  34.150  0.00  0.00      C1   C
ATOM    375  O   LEU 6  50      19.851  -2.343  34.446  0.00  0.00      C1   O
ATOM    376  CB  LEU 6  50      18.538  -0.182  35.894  0.00  0.00      C1   C
ATOM    377  CG  LEU 6  50      18.913   0.857  34.831  0.00  0.00      C1   C
ATOM    378  CD1 LEU 6  50      17.684   1.220  33.911  0.00  0.00      C1   C
ATOM    379  CD2 LEU 6  50      19.447   2.020  35.641  0.00  0.00      C1   C
ATOM    380  N   ASN 6  51      18.155  -2.075  32.911  0.00  0.00      C1   N
ATOM    381  CA  ASN 6  51      18.840  -2.526  31.654  0.00  0.00      C1   C
ATOM    382  C   ASN 6  51      19.893  -3.659  31.910  0.00  0.00      C1   C
ATOM    383  O   ASN 6  51      21.080  -3.436  31.716  0.00  0.00      C1   O
ATOM    384  CB  ASN 6  51      19.363  -1.221  30.897  0.00  0.00      C1   C
ATOM    385  CG  ASN 6  51      18.286  -0.209  30.547  0.00  0.00      C1   C
ATOM    386  OD1 ASN 6  51      17.098  -0.476  30.474  0.00  0.00      C1   O
ATOM    387  ND2 ASN 6  51      18.700   1.035  30.304  0.00  0.00      C1   N
ATOM    388  N   PRO 6  52      19.414  -4.923  32.128  0.00  0.00      C1   N
ATOM    389  CA  PRO 6  52      20.261  -6.128  32.260  0.00  0.00      C1   C
ATOM    390  C   PRO 6  52      21.100  -6.454  31.041  0.00  0.00      C1   C
ATOM    391  O   PRO 6  52      20.671  -6.095  29.914  0.00  0.00      C1   O
ATOM    392  CB  PRO 6  52      19.369  -7.195  32.589  0.00  0.00      C1   C
ATOM    393  CG  PRO 6  52      18.009  -6.586  32.757  0.00  0.00      C1   C
ATOM    394  CD  PRO 6  52      18.015  -5.197  32.223  0.00  0.00      C1   C
ATOM    395  N   ASN 6  53      22.320  -7.033  31.142  0.00  0.00      C1   N
ATOM    396  CA  ASN 6  53      23.260  -7.395  30.068  0.00  0.00      C1   C
ATOM    397  C   ASN 6  53      22.628  -8.467  29.165  0.00  0.00      C1   C
ATOM    398  O   ASN 6  53      22.298  -9.518  29.604  0.00  0.00      C1   O
ATOM    399  CB  ASN 6  53      24.552  -7.906  30.695  0.00  0.00      C1   C
ATOM    400  CG  ASN 6  53      25.741  -8.073  29.818  0.00  0.00      C1   C
ATOM    401  OD1 ASN 6  53      26.102  -9.110  29.307  0.00  0.00      C1   O
ATOM    402  ND2 ASN 6  53      26.431  -7.053  29.510  0.00  0.00      C1   N
ATOM    403  N   TYR 6  54      22.484  -8.149  27.848  0.00  0.00      C1   N
ATOM    404  CA  TYR 6  54      21.843  -9.056  26.863  0.00  0.00      C1   C
ATOM    405  C   TYR 6  54      22.517 -10.398  26.749  0.00  0.00      C1   C
ATOM    406  O   TYR 6  54      21.867 -11.438  26.852  0.00  0.00      C1   O
ATOM    407  CB  TYR 6  54      21.710  -8.410  25.514  0.00  0.00      C1   C
ATOM    408  CG  TYR 6  54      20.414  -7.596  25.554  0.00  0.00      C1   C
ATOM    409  CD1 TYR 6  54      19.243  -8.273  25.308  0.00  0.00      C1   C
ATOM    410  CD2 TYR 6  54      20.438  -6.219  25.476  0.00  0.00      C1   C
ATOM    411  CE1 TYR 6  54      18.032  -7.607  25.130  0.00  0.00      C1   C
ATOM    412  CE2 TYR 6  54      19.216  -5.461  25.302  0.00  0.00      C1   C
ATOM    413  CZ  TYR 6  54      18.018  -6.183  25.120  0.00  0.00      C1   C
ATOM    414  OH  TYR 6  54      16.871  -5.607  24.738  0.00  0.00      C1   O
ATOM    415  N   GLU 6  55      23.841 -10.373  26.406  0.00  0.00      C1   N
ATOM    416  CA  GLU 6  55      24.763 -11.540  26.365  0.00  0.00      C1   C
ATOM    417  C   GLU 6  55      24.762 -12.402  27.687  0.00  0.00      C1   C
ATOM    418  O   GLU 6  55      24.744 -13.608  27.617  0.00  0.00      C1   O
ATOM    419  CB  GLU 6  55      26.205 -11.107  26.165  0.00  0.00      C1   C
ATOM    420  CG  GLU 6  55      26.510 -10.547  24.789  0.00  0.00      C1   C
ATOM    421  CD  GLU 6  55      26.579 -11.532  23.581  0.00  0.00      C1   C
ATOM    422  OE1 GLU 6  55      26.886 -11.108  22.506  0.00  0.00      C1   O
ATOM    423  OE2 GLU 6  55      26.284 -12.732  23.743  0.00  0.00      C1   O
ATOM    424  N   ASP 6  56      24.837 -11.778  28.895  0.00  0.00      C1   N
ATOM    425  CA  ASP 6  56      24.629 -12.569  30.094  0.00  0.00      C1   C
ATOM    426  C   ASP 6  56      23.193 -13.177  30.206  0.00  0.00      C1   C
ATOM    427  O   ASP 6  56      23.091 -14.386  30.427  0.00  0.00      C1   O
ATOM    428  CB  ASP 6  56      25.061 -11.812  31.320  0.00  0.00      C1   C
ATOM    429  CG  ASP 6  56      25.275 -12.537  32.659  0.00  0.00      C1   C
ATOM    430  OD1 ASP 6  56      26.308 -12.335  33.390  0.00  0.00      C1   O
ATOM    431  OD2 ASP 6  56      24.474 -13.439  33.053  0.00  0.00      C1   O
ATOM    432  N   LEU 6  57      22.144 -12.390  30.030  0.00  0.00      C1   N
ATOM    433  CA  LEU 6  57      20.748 -12.818  30.103  0.00  0.00      C1   C
ATOM    434  C   LEU 6  57      20.428 -13.962  29.083  0.00  0.00      C1   C
ATOM    435  O   LEU 6  57      19.730 -14.838  29.461  0.00  0.00      C1   O
ATOM    436  CB  LEU 6  57      19.773 -11.629  29.936  0.00  0.00      C1   C
ATOM    437  CG  LEU 6  57      18.299 -11.825  30.431  0.00  0.00      C1   C
ATOM    438  CD1 LEU 6  57      18.239 -12.559  31.790  0.00  0.00      C1   C
ATOM    439  CD2 LEU 6  57      17.553 -10.560  30.544  0.00  0.00      C1   C
ATOM    440  N   LEU 6  58      20.912 -14.019  27.794  0.00  0.00      C1   N
ATOM    441  CA  LEU 6  58      20.654 -15.100  26.891  0.00  0.00      C1   C
ATOM    442  C   LEU 6  58      21.296 -16.357  27.249  0.00  0.00      C1   C
ATOM    443  O   LEU 6  58      20.748 -17.427  26.979  0.00  0.00      C1   O
ATOM    444  CB  LEU 6  58      21.062 -14.780  25.422  0.00  0.00      C1   C
ATOM    445  CG  LEU 6  58      20.531 -15.774  24.359  0.00  0.00      C1   C
ATOM    446  CD1 LEU 6  58      19.065 -16.030  24.417  0.00  0.00      C1   C
ATOM    447  CD2 LEU 6  58      20.846 -15.276  22.992  0.00  0.00      C1   C
ATOM    448  N   ILE 6  59      22.467 -16.336  27.913  0.00  0.00      C1   N
ATOM    449  CA  ILE 6  59      23.007 -17.573  28.586  0.00  0.00      C1   C
ATOM    450  C   ILE 6  59      22.086 -18.092  29.666  0.00  0.00      C1   C
ATOM    451  O   ILE 6  59      21.760 -19.264  29.647  0.00  0.00      C1   O
ATOM    452  CB  ILE 6  59      24.444 -17.409  29.114  0.00  0.00      C1   C
ATOM    453  CG1 ILE 6  59      25.457 -17.189  27.909  0.00  0.00      C1   C
ATOM    454  CG2 ILE 6  59      24.827 -18.520  30.037  0.00  0.00      C1   C
ATOM    455  CD1 ILE 6  59      26.863 -16.681  28.328  0.00  0.00      C1   C
ATOM    456  N   ARG 6  60      21.627 -17.297  30.659  0.00  0.00      C1   N
ATOM    457  CA  ARG 6  60      20.834 -17.705  31.801  0.00  0.00      C1   C
ATOM    458  C   ARG 6  60      19.453 -18.192  31.332  0.00  0.00      C1   C
ATOM    459  O   ARG 6  60      18.876 -19.081  31.976  0.00  0.00      C1   O
ATOM    460  CB  ARG 6  60      20.760 -16.637  32.830  0.00  0.00      C1   C
ATOM    461  CG  ARG 6  60      22.007 -16.602  33.723  0.00  0.00      C1   C
ATOM    462  CD  ARG 6  60      21.822 -15.578  34.810  0.00  0.00      C1   C
ATOM    463  NE  ARG 6  60      21.985 -14.216  34.284  0.00  0.00      C1   N
ATOM    464  CZ  ARG 6  60      21.059 -13.283  34.517  0.00  0.00      C1   C
ATOM    465  NH1 ARG 6  60      21.151 -12.155  33.856  0.00  0.00      C1   N
ATOM    466  NH2 ARG 6  60      19.991 -13.445  35.287  0.00  0.00      C1   N
ATOM    467  N   LYS 6  61      18.885 -17.661  30.201  0.00  0.00      C1   N
ATOM    468  CA  LYS 6  61      17.646 -18.243  29.603  0.00  0.00      C1   C
ATOM    469  C   LYS 6  61      17.900 -19.430  28.624  0.00  0.00      C1   C
ATOM    470  O   LYS 6  61      19.005 -19.588  28.075  0.00  0.00      C1   O
ATOM    471  CB  LYS 6  61      16.904 -17.076  28.878  0.00  0.00      C1   C
ATOM    472  CG  LYS 6  61      16.305 -16.163  29.933  0.00  0.00      C1   C
ATOM    473  CD  LYS 6  61      15.512 -15.003  29.388  0.00  0.00      C1   C
ATOM    474  CE  LYS 6  61      14.672 -14.350  30.537  0.00  0.00      C1   C
ATOM    475  NZ  LYS 6  61      13.877 -13.210  30.055  0.00  0.00      C1   N
ATOM    476  N   SER 6  62      16.863 -20.306  28.418  0.00  0.00      C1   N
ATOM    477  CA  SER 6  62      16.979 -21.547  27.569  0.00  0.00      C1   C
ATOM    478  C   SER 6  62      15.657 -21.903  26.929  0.00  0.00      C1   C
ATOM    479  O   SER 6  62      14.686 -21.182  27.122  0.00  0.00      C1   O
ATOM    480  CB  SER 6  62      17.459 -22.656  28.492  0.00  0.00      C1   C
ATOM    481  OG  SER 6  62      18.053 -23.678  27.692  0.00  0.00      C1   O
ATOM    482  N   ASN 6  63      15.624 -22.974  26.071  0.00  0.00      C1   N
ATOM    483  CA  ASN 6  63      14.422 -23.332  25.237  0.00  0.00      C1   C
ATOM    484  C   ASN 6  63      13.055 -23.305  25.981  0.00  0.00      C1   C
ATOM    485  O   ASN 6  63      12.015 -22.993  25.444  0.00  0.00      C1   O
ATOM    486  CB  ASN 6  63      14.650 -24.725  24.680  0.00  0.00      C1   C
ATOM    487  CG  ASN 6  63      15.773 -24.930  23.750  0.00  0.00      C1   C
ATOM    488  OD1 ASN 6  63      16.459 -23.994  23.318  0.00  0.00      C1   O
ATOM    489  ND2 ASN 6  63      16.262 -26.131  23.584  0.00  0.00      C1   N
ATOM    490  N   HIS 6  64      13.081 -23.810  27.226  0.00  0.00      C1   N
ATOM    491  CA  HIS 6  64      11.995 -23.693  28.236  0.00  0.00      C1   C
ATOM    492  C   HIS 6  64      11.507 -22.279  28.533  0.00  0.00      C1   C
ATOM    493  O   HIS 6  64      10.304 -22.186  28.838  0.00  0.00      C1   O
ATOM    494  CB  HIS 6  64      12.357 -24.439  29.499  0.00  0.00      C1   C
ATOM    495  CG  HIS 6  64      13.209 -23.635  30.448  0.00  0.00      C1   C
ATOM    496  ND1 HIS 6  64      14.474 -23.129  30.247  0.00  0.00      C1   N
ATOM    497  CD2 HIS 6  64      12.661 -22.911  31.481  0.00  0.00      C1   C
ATOM    498  CE1 HIS 6  64      14.734 -22.154  31.101  0.00  0.00      C1   C
ATOM    499  NE2 HIS 6  64      13.629 -21.990  31.902  0.00  0.00      C1   N
ATOM    500  N   ASN 6  65      12.194 -21.146  28.228  0.00  0.00      C1   N
ATOM    501  CA  ASN 6  65      11.769 -19.725  28.358  0.00  0.00      C1   C
ATOM    502  C   ASN 6  65      10.911 -19.147  27.190  0.00  0.00      C1   C
ATOM    503  O   ASN 6  65      10.451 -18.003  27.234  0.00  0.00      C1   O
ATOM    504  CB  ASN 6  65      12.982 -18.784  28.449  0.00  0.00      C1   C
ATOM    505  CG  ASN 6  65      13.561 -18.904  29.836  0.00  0.00      C1   C
ATOM    506  OD1 ASN 6  65      14.716 -19.335  29.844  0.00  0.00      C1   O
ATOM    507  ND2 ASN 6  65      12.856 -18.457  30.893  0.00  0.00      C1   N
ATOM    508  N   PHE 6  66      10.695 -19.929  26.137  0.00  0.00      C1   N
ATOM    509  CA  PHE 6  66      10.244 -19.412  24.826  0.00  0.00      C1   C
ATOM    510  C   PHE 6  66       9.028 -20.185  24.333  0.00  0.00      C1   C
ATOM    511  O   PHE 6  66       8.783 -21.371  24.563  0.00  0.00      C1   O
ATOM    512  CB  PHE 6  66      11.328 -19.479  23.716  0.00  0.00      C1   C
ATOM    513  CG  PHE 6  66      12.657 -18.834  24.135  0.00  0.00      C1   C
ATOM    514  CD1 PHE 6  66      13.776 -19.614  24.448  0.00  0.00      C1   C
ATOM    515  CD2 PHE 6  66      12.820 -17.463  24.180  0.00  0.00      C1   C
ATOM    516  CE1 PHE 6  66      14.972 -19.017  24.872  0.00  0.00      C1   C
ATOM    517  CE2 PHE 6  66      14.025 -16.806  24.462  0.00  0.00      C1   C
ATOM    518  CZ  PHE 6  66      15.081 -17.614  24.919  0.00  0.00      C1   C
ATOM    519  N   LEU 6  67       8.152 -19.491  23.575  0.00  0.00      C1   N
ATOM    520  CA  LEU 6  67       6.978 -20.173  22.937  0.00  0.00      C1   C
ATOM    521  C   LEU 6  67       6.896 -19.572  21.490  0.00  0.00      C1   C
ATOM    522  O   LEU 6  67       7.075 -18.365  21.293  0.00  0.00      C1   O
ATOM    523  CB  LEU 6  67       5.629 -20.050  23.688  0.00  0.00      C1   C
ATOM    524  CG  LEU 6  67       5.549 -20.983  24.961  0.00  0.00      C1   C
ATOM    525  CD1 LEU 6  67       4.371 -20.714  25.873  0.00  0.00      C1   C
ATOM    526  CD2 LEU 6  67       5.577 -22.398  24.565  0.00  0.00      C1   C
ATOM    527  N   VAL 6  68       6.644 -20.514  20.553  0.00  0.00      C1   N
ATOM    528  CA  VAL 6  68       6.394 -20.069  19.155  0.00  0.00      C1   C
ATOM    529  C   VAL 6  68       5.005 -20.625  18.692  0.00  0.00      C1   C
ATOM    530  O   VAL 6  68       4.684 -21.844  18.850  0.00  0.00      C1   O
ATOM    531  CB  VAL 6  68       7.478 -20.600  18.254  0.00  0.00      C1   C
ATOM    532  CG1 VAL 6  68       7.272 -20.058  16.745  0.00  0.00      C1   C
ATOM    533  CG2 VAL 6  68       8.893 -20.108  18.559  0.00  0.00      C1   C
ATOM    534  N   GLN 6  69       4.088 -19.744  18.318  0.00  0.00      C1   N
ATOM    535  CA  GLN 6  69       2.822 -20.207  17.878  0.00  0.00      C1   C
ATOM    536  C   GLN 6  69       2.445 -19.661  16.490  0.00  0.00      C1   C
ATOM    537  O   GLN 6  69       2.377 -18.471  16.287  0.00  0.00      C1   O
ATOM    538  CB  GLN 6  69       1.689 -19.764  18.909  0.00  0.00      C1   C
ATOM    539  CG  GLN 6  69       0.344 -20.408  18.658  0.00  0.00      C1   C
ATOM    540  CD  GLN 6  69      -0.589 -20.374  19.859  0.00  0.00      C1   C
ATOM    541  OE1 GLN 6  69      -0.502 -21.195  20.748  0.00  0.00      C1   O
ATOM    542  NE2 GLN 6  69      -1.453 -19.399  19.955  0.00  0.00      C1   N
ATOM    543  N   ALA 6  70       2.213 -20.544  15.512  0.00  0.00      C1   N
ATOM    544  CA  ALA 6  70       2.050 -20.410  14.099  0.00  0.00      C1   C
ATOM    545  C   ALA 6  70       0.643 -20.738  13.771  0.00  0.00      C1   C
ATOM    546  O   ALA 6  70       0.225 -21.866  13.544  0.00  0.00      C1   O
ATOM    547  CB  ALA 6  70       3.138 -21.242  13.344  0.00  0.00      C1   C
ATOM    548  N   GLY 6  71      -0.230 -19.659  13.776  0.00  0.00      C1   N
ATOM    549  CA  GLY 6  71      -1.626 -19.751  13.425  0.00  0.00      C1   C
ATOM    550  C   GLY 6  71      -2.362 -20.522  14.566  0.00  0.00      C1   C
ATOM    551  O   GLY 6  71      -2.176 -20.245  15.728  0.00  0.00      C1   O
ATOM    552  N   ASN 6  72      -2.974 -21.681  14.216  0.00  0.00      C1   N
ATOM    553  CA  ASN 6  72      -3.492 -22.758  15.071  0.00  0.00      C1   C
ATOM    554  C   ASN 6  72      -2.447 -23.608  15.918  0.00  0.00      C1   C
ATOM    555  O   ASN 6  72      -2.893 -24.225  16.885  0.00  0.00      C1   O
ATOM    556  CB  ASN 6  72      -4.417 -23.602  14.114  0.00  0.00      C1   C
ATOM    557  CG  ASN 6  72      -5.702 -22.904  13.838  0.00  0.00      C1   C
ATOM    558  OD1 ASN 6  72      -5.793 -22.251  12.800  0.00  0.00      C1   O
ATOM    559  ND2 ASN 6  72      -6.626 -22.881  14.715  0.00  0.00      C1   N
ATOM    560  N   VAL 6  73      -1.113 -23.531  15.715  0.00  0.00      C1   N
ATOM    561  CA  VAL 6  73      -0.236 -24.563  16.267  0.00  0.00      C1   C
ATOM    562  C   VAL 6  73       1.146 -24.135  16.896  0.00  0.00      C1   C
ATOM    563  O   VAL 6  73       2.000 -23.373  16.439  0.00  0.00      C1   O
ATOM    564  CB  VAL 6  73      -0.056 -25.806  15.271  0.00  0.00      C1   C
ATOM    565  CG1 VAL 6  73       0.985 -25.484  14.179  0.00  0.00      C1   C
ATOM    566  CG2 VAL 6  73       0.446 -27.101  15.941  0.00  0.00      C1   C
ATOM    567  N   GLN 6  74       1.437 -24.512  18.170  0.00  0.00      C1   N
ATOM    568  CA  GLN 6  74       2.733 -24.336  18.847  0.00  0.00      C1   C
ATOM    569  C   GLN 6  74       3.775 -25.262  18.201  0.00  0.00      C1   C
ATOM    570  O   GLN 6  74       3.660 -26.473  18.028  0.00  0.00      C1   O
ATOM    571  CB  GLN 6  74       2.580 -24.496  20.371  0.00  0.00      C1   C
ATOM    572  CG  GLN 6  74       1.923 -23.313  20.884  0.00  0.00      C1   C
ATOM    573  CD  GLN 6  74       1.920 -23.296  22.410  0.00  0.00      C1   C
ATOM    574  NE2 GLN 6  74       1.149 -22.483  23.078  0.00  0.00      C1   N
ATOM    575  OE1 GLN 6  74       2.561 -24.055  23.159  0.00  0.00      C1   O
ATOM    576  N   LEU 6  75       4.900 -24.647  17.815  0.00  0.00      C1   N
ATOM    577  CA  LEU 6  75       6.111 -25.289  17.253  0.00  0.00      C1   C
ATOM    578  C   LEU 6  75       7.251 -25.381  18.273  0.00  0.00      C1   C
ATOM    579  O   LEU 6  75       7.523 -24.402  18.910  0.00  0.00      C1   O
ATOM    580  CB  LEU 6  75       6.569 -24.437  16.070  0.00  0.00      C1   C
ATOM    581  CG  LEU 6  75       5.550 -24.006  14.990  0.00  0.00      C1   C
ATOM    582  CD1 LEU 6  75       6.269 -23.096  14.058  0.00  0.00      C1   C
ATOM    583  CD2 LEU 6  75       4.827 -25.234  14.308  0.00  0.00      C1   C
ATOM    584  N   ARG 6  76       7.862 -26.506  18.346  0.00  0.00      C1   N
ATOM    585  CA  ARG 6  76       8.795 -26.807  19.486  0.00  0.00      C1   C
ATOM    586  C   ARG 6  76      10.184 -26.141  19.503  0.00  0.00      C1   C
ATOM    587  O   ARG 6  76      10.943 -26.211  18.505  0.00  0.00      C1   O
ATOM    588  CB  ARG 6  76       8.943 -28.355  19.527  0.00  0.00      C1   C
ATOM    589  CG  ARG 6  76       9.745 -28.715  20.818  0.00  0.00      C1   C
ATOM    590  CD  ARG 6  76       9.744 -30.209  21.129  0.00  0.00      C1   C
ATOM    591  NE  ARG 6  76      10.815 -30.947  20.350  0.00  0.00      C1   N
ATOM    592  CZ  ARG 6  76      12.033 -31.267  20.703  0.00  0.00      C1   C
ATOM    593  NH1 ARG 6  76      12.669 -30.879  21.729  0.00  0.00      C1   N
ATOM    594  NH2 ARG 6  76      12.695 -31.967  19.814  0.00  0.00      C1   N
ATOM    595  N   VAL 6  77      10.465 -25.390  20.534  0.00  0.00      C1   N
ATOM    596  CA  VAL 6  77      11.708 -24.637  20.588  0.00  0.00      C1   C
ATOM    597  C   VAL 6  77      12.911 -25.543  21.023  0.00  0.00      C1   C
ATOM    598  O   VAL 6  77      12.884 -26.218  22.080  0.00  0.00      C1   O
ATOM    599  CB  VAL 6  77      11.514 -23.304  21.409  0.00  0.00      C1   C
ATOM    600  CG1 VAL 6  77      12.818 -22.414  21.218  0.00  0.00      C1   C
ATOM    601  CG2 VAL 6  77      10.365 -22.425  20.830  0.00  0.00      C1   C
ATOM    602  N   ILE 6  78      13.976 -25.590  20.238  0.00  0.00      C1   N
ATOM    603  CA  ILE 6  78      15.215 -26.426  20.406  0.00  0.00      C1   C
ATOM    604  C   ILE 6  78      16.509 -25.665  20.425  0.00  0.00      C1   C
ATOM    605  O   ILE 6  78      17.569 -26.204  20.698  0.00  0.00      C1   O
ATOM    606  CB  ILE 6  78      15.178 -27.590  19.412  0.00  0.00      C1   C
ATOM    607  CG1 ILE 6  78      15.410 -27.085  17.944  0.00  0.00      C1   C
ATOM    608  CG2 ILE 6  78      13.900 -28.404  19.646  0.00  0.00      C1   C
ATOM    609  CD1 ILE 6  78      15.985 -28.219  17.047  0.00  0.00      C1   C
ATOM    610  N   GLY 6  79      16.388 -24.345  20.143  0.00  0.00      C1   N
ATOM    611  CA  GLY 6  79      17.560 -23.546  19.970  0.00  0.00      C1   C
ATOM    612  C   GLY 6  79      17.380 -22.015  20.270  0.00  0.00      C1   C
ATOM    613  O   GLY 6  79      16.275 -21.530  19.989  0.00  0.00      C1   O
ATOM    614  N   HIS 6  80      18.276 -21.376  20.985  0.00  0.00      C1   N
ATOM    615  CA  HIS 6  80      18.085 -19.933  21.391  0.00  0.00      C1   C
ATOM    616  C   HIS 6  80      19.411 -19.222  21.207  0.00  0.00      C1   C
ATOM    617  O   HIS 6  80      20.397 -19.653  21.874  0.00  0.00      C1   O
ATOM    618  CB  HIS 6  80      17.363 -19.807  22.688  0.00  0.00      C1   C
ATOM    619  CG  HIS 6  80      17.999 -20.532  23.853  0.00  0.00      C1   C
ATOM    620  ND1 HIS 6  80      17.768 -21.843  24.248  0.00  0.00      C1   N
ATOM    621  CD2 HIS 6  80      19.092 -20.104  24.583  0.00  0.00      C1   C
ATOM    622  CE1 HIS 6  80      18.805 -22.186  25.083  0.00  0.00      C1   C
ATOM    623  NE2 HIS 6  80      19.622 -21.175  25.252  0.00  0.00      C1   N
ATOM    624  N   SER 6  81      19.500 -18.240  20.238  0.00  0.00      C1   N
ATOM    625  CA  SER 6  81      20.576 -17.389  19.897  0.00  0.00      C1   C
ATOM    626  C   SER 6  81      20.191 -16.020  19.308  0.00  0.00      C1   C
ATOM    627  O   SER 6  81      19.051 -15.649  19.103  0.00  0.00      C1   O
ATOM    628  CB  SER 6  81      21.539 -18.185  18.979  0.00  0.00      C1   C
ATOM    629  OG  SER 6  81      20.882 -18.468  17.811  0.00  0.00      C1   O
ATOM    630  N   MET 6  82      21.154 -15.076  19.220  0.00  0.00      C1   N
ATOM    631  CA  MET 6  82      20.937 -13.695  18.791  0.00  0.00      C1   C
ATOM    632  C   MET 6  82      22.039 -13.230  17.863  0.00  0.00      C1   C
ATOM    633  O   MET 6  82      23.212 -13.177  18.253  0.00  0.00      C1   O
ATOM    634  CB  MET 6  82      20.663 -12.693  20.016  0.00  0.00      C1   C
ATOM    635  CG  MET 6  82      21.907 -12.418  20.905  0.00  0.00      C1   C
ATOM    636  SD  MET 6  82      21.562 -11.447  22.377  0.00  0.00      C1   S
ATOM    637  CE  MET 6  82      23.066 -11.690  23.336  0.00  0.00      C1   C
ATOM    638  N   GLN 6  83      21.643 -12.664  16.717  0.00  0.00      C1   N
ATOM    639  CA  GLN 6  83      22.571 -11.971  15.852  0.00  0.00      C1   C
ATOM    640  C   GLN 6  83      22.413 -10.439  15.984  0.00  0.00      C1   C
ATOM    641  O   GLN 6  83      21.423  -9.865  15.436  0.00  0.00      C1   O
ATOM    642  CB  GLN 6  83      22.602 -12.522  14.439  0.00  0.00      C1   C
ATOM    643  CG  GLN 6  83      21.257 -12.410  13.672  0.00  0.00      C1   C
ATOM    644  CD  GLN 6  83      21.165 -13.251  12.404  0.00  0.00      C1   C
ATOM    645  OE1 GLN 6  83      21.919 -14.216  12.260  0.00  0.00      C1   O
ATOM    646  NE2 GLN 6  83      20.210 -12.925  11.520  0.00  0.00      C1   N
ATOM    647  N   ASN 6  84      23.312  -9.797  16.756  0.00  0.00      C1   N
ATOM    648  CA  ASN 6  84      23.122  -8.381  17.173  0.00  0.00      C1   C
ATOM    649  C   ASN 6  84      21.739  -8.171  17.898  0.00  0.00      C1   C
ATOM    650  O   ASN 6  84      21.631  -8.737  18.978  0.00  0.00      C1   O
ATOM    651  CB  ASN 6  84      23.567  -7.476  15.992  0.00  0.00      C1   C
ATOM    652  CG  ASN 6  84      23.668  -5.973  16.173  0.00  0.00      C1   C
ATOM    653  OD1 ASN 6  84      23.546  -5.453  17.293  0.00  0.00      C1   O
ATOM    654  ND2 ASN 6  84      23.989  -5.218  15.140  0.00  0.00      C1   N
ATOM    655  N   CYS 6  85      20.803  -7.477  17.308  0.00  0.00      C1   N
ATOM    656  CA  CYS 6  85      19.412  -7.236  17.908  0.00  0.00      C1   C
ATOM    657  C   CYS 6  85      18.349  -8.321  17.542  0.00  0.00      C1   C
ATOM    658  O   CYS 6  85      17.134  -8.219  17.796  0.00  0.00      C1   O
ATOM    659  CB  CYS 6  85      18.993  -5.803  17.772  0.00  0.00      C1   C
ATOM    660  SG  CYS 6  85      20.173  -4.642  18.570  0.00  0.00      C1   S
ATOM    661  N   VAL 6  86      18.747  -9.272  16.708  0.00  0.00      C1   N
ATOM    662  CA  VAL 6  86      17.781 -10.229  16.261  0.00  0.00      C1   C
ATOM    663  C   VAL 6  86      17.852 -11.593  16.974  0.00  0.00      C1   C
ATOM    664  O   VAL 6  86      18.816 -12.341  16.868  0.00  0.00      C1   O
ATOM    665  CB  VAL 6  86      17.833 -10.411  14.732  0.00  0.00      C1   C
ATOM    666  CG1 VAL 6  86      17.189 -11.627  14.154  0.00  0.00      C1   C
ATOM    667  CG2 VAL 6  86      17.086  -9.139  14.183  0.00  0.00      C1   C
ATOM    668  N   LEU 6  87      16.796 -11.933  17.763  0.00  0.00      C1   N
ATOM    669  CA  LEU 6  87      16.672 -13.256  18.434  0.00  0.00      C1   C
ATOM    670  C   LEU 6  87      16.384 -14.270  17.290  0.00  0.00      C1   C
ATOM    671  O   LEU 6  87      15.606 -14.045  16.401  0.00  0.00      C1   O
ATOM    672  CB  LEU 6  87      15.436 -13.166  19.424  0.00  0.00      C1   C
ATOM    673  CG  LEU 6  87      15.406 -14.179  20.620  0.00  0.00      C1   C
ATOM    674  CD1 LEU 6  87      16.627 -14.186  21.414  0.00  0.00      C1   C
ATOM    675  CD2 LEU 6  87      14.169 -14.105  21.414  0.00  0.00      C1   C
ATOM    676  N   LYS 6  88      17.000 -15.465  17.373  0.00  0.00      C1   N
ATOM    677  CA  LYS 6  88      16.855 -16.597  16.507  0.00  0.00      C1   C
ATOM    678  C   LYS 6  88      16.416 -17.854  17.272  0.00  0.00      C1   C
ATOM    679  O   LYS 6  88      17.130 -18.383  18.077  0.00  0.00      C1   O
ATOM    680  CB  LYS 6  88      18.225 -16.882  15.844  0.00  0.00      C1   C
ATOM    681  CG  LYS 6  88      18.611 -15.779  14.890  0.00  0.00      C1   C
ATOM    682  CD  LYS 6  88      20.080 -15.938  14.397  0.00  0.00      C1   C
ATOM    683  CE  LYS 6  88      20.497 -17.394  14.307  0.00  0.00      C1   C
ATOM    684  NZ  LYS 6  88      21.866 -17.635  14.044  0.00  0.00      C1   N
ATOM    685  N   LEU 6  89      15.185 -18.389  17.093  0.00  0.00      C1   N
ATOM    686  CA  LEU 6  89      14.782 -19.590  17.764  0.00  0.00      C1   C
ATOM    687  C   LEU 6  89      14.709 -20.734  16.736  0.00  0.00      C1   C
ATOM    688  O   LEU 6  89      13.907 -20.636  15.825  0.00  0.00      C1   O
ATOM    689  CB  LEU 6  89      13.467 -19.414  18.554  0.00  0.00      C1   C
ATOM    690  CG  LEU 6  89      13.493 -18.268  19.578  0.00  0.00      C1   C
ATOM    691  CD1 LEU 6  89      12.216 -18.403  20.448  0.00  0.00      C1   C
ATOM    692  CD2 LEU 6  89      14.676 -18.351  20.540  0.00  0.00      C1   C
ATOM    693  N   LYS 6  90      15.585 -21.680  16.800  0.00  0.00      C1   N
ATOM    694  CA  LYS 6  90      15.458 -22.923  16.017  0.00  0.00      C1   C
ATOM    695  C   LYS 6  90      14.325 -23.766  16.561  0.00  0.00      C1   C
ATOM    696  O   LYS 6  90      14.252 -24.060  17.712  0.00  0.00      C1   O
ATOM    697  CB  LYS 6  90      16.795 -23.732  16.125  0.00  0.00      C1   C
ATOM    698  CG  LYS 6  90      16.857 -24.724  15.056  0.00  0.00      C1   C
ATOM    699  CD  LYS 6  90      18.205 -25.514  15.336  0.00  0.00      C1   C
ATOM    700  CE  LYS 6  90      18.388 -26.713  14.388  0.00  0.00      C1   C
ATOM    701  NZ  LYS 6  90      19.659 -27.382  14.776  0.00  0.00      C1   N
ATOM    702  N   VAL 6  91      13.480 -24.147  15.593  0.00  0.00      C1   N
ATOM    703  CA  VAL 6  91      12.334 -24.976  15.887  0.00  0.00      C1   C
ATOM    704  C   VAL 6  91      12.476 -26.308  15.204  0.00  0.00      C1   C
ATOM    705  O   VAL 6  91      13.159 -26.542  14.203  0.00  0.00      C1   O
ATOM    706  CB  VAL 6  91      11.024 -24.333  15.500  0.00  0.00      C1   C
ATOM    707  CG1 VAL 6  91      10.660 -23.222  16.519  0.00  0.00      C1   C
ATOM    708  CG2 VAL 6  91      10.991 -23.670  14.128  0.00  0.00      C1   C
ATOM    709  N   ASP 6  92      11.765 -27.239  15.777  0.00  0.00      C1   N
ATOM    710  CA  ASP 6  92      11.685 -28.639  15.396  0.00  0.00      C1   C
ATOM    711  C   ASP 6  92      10.778 -28.922  14.206  0.00  0.00      C1   C
ATOM    712  O   ASP 6  92      10.158 -29.950  14.156  0.00  0.00      C1   O
ATOM    713  CB  ASP 6  92      11.445 -29.562  16.639  0.00  0.00      C1   C
ATOM    714  CG  ASP 6  92      11.912 -30.991  16.397  0.00  0.00      C1   C
ATOM    715  OD1 ASP 6  92      11.518 -31.842  17.213  0.00  0.00      C1   O
ATOM    716  OD2 ASP 6  92      12.861 -31.231  15.587  0.00  0.00      C1   O
ATOM    717  N   THR 6  93      10.732 -28.024  13.213  0.00  0.00      C1   N
ATOM    718  CA  THR 6  93       9.853 -28.079  11.960  0.00  0.00      C1   C
ATOM    719  C   THR 6  93      10.303 -26.902  11.064  0.00  0.00      C1   C
ATOM    720  O   THR 6  93      10.381 -25.706  11.417  0.00  0.00      C1   O
ATOM    721  CB  THR 6  93       8.386 -27.839  12.251  0.00  0.00      C1   C
ATOM    722  OG1 THR 6  93       8.227 -27.030  13.467  0.00  0.00      C1   O
ATOM    723  CG2 THR 6  93       7.747 -29.266  12.439  0.00  0.00      C1   C
ATOM    724  N   ALA 6  94      10.372 -27.191   9.756  0.00  0.00      C1   N
ATOM    725  CA  ALA 6  94      10.710 -26.142   8.758  0.00  0.00      C1   C
ATOM    726  C   ALA 6  94       9.377 -25.657   8.203  0.00  0.00      C1   C
ATOM    727  O   ALA 6  94       8.582 -26.491   7.876  0.00  0.00      C1   O
ATOM    728  CB  ALA 6  94      11.619 -26.735   7.688  0.00  0.00      C1   C
ATOM    729  N   ASN 6  95       9.204 -24.379   7.996  0.00  0.00      C1   N
ATOM    730  CA  ASN 6  95       7.997 -23.815   7.404  0.00  0.00      C1   C
ATOM    731  C   ASN 6  95       7.652 -24.366   5.996  0.00  0.00      C1   C
ATOM    732  O   ASN 6  95       8.328 -24.040   5.019  0.00  0.00      C1   O
ATOM    733  CB  ASN 6  95       8.061 -22.259   7.470  0.00  0.00      C1   C
ATOM    734  CG  ASN 6  95       6.759 -21.563   7.146  0.00  0.00      C1   C
ATOM    735  OD1 ASN 6  95       5.776 -22.140   6.788  0.00  0.00      C1   O
ATOM    736  ND2 ASN 6  95       6.861 -20.317   7.107  0.00  0.00      C1   N
ATOM    737  N   PRO 6  96       6.448 -24.992   5.797  0.00  0.00      C1   N
ATOM    738  CA  PRO 6  96       5.919 -25.334   4.504  0.00  0.00      C1   C
ATOM    739  C   PRO 6  96       5.683 -24.071   3.537  0.00  0.00      C1   C
ATOM    740  O   PRO 6  96       5.587 -24.204   2.321  0.00  0.00      C1   O
ATOM    741  CB  PRO 6  96       4.517 -25.912   4.773  0.00  0.00      C1   C
ATOM    742  CG  PRO 6  96       4.609 -26.498   6.179  0.00  0.00      C1   C
ATOM    743  CD  PRO 6  96       5.500 -25.443   6.892  0.00  0.00      C1   C
ATOM    744  N   LYS 6  97       5.630 -22.852   4.065  0.00  0.00      C1   N
ATOM    745  CA  LYS 6  97       5.369 -21.686   3.280  0.00  0.00      C1   C
ATOM    746  C   LYS 6  97       6.553 -20.800   3.117  0.00  0.00      C1   C
ATOM    747  O   LYS 6  97       6.250 -19.704   2.652  0.00  0.00      C1   O
ATOM    748  CB  LYS 6  97       4.073 -21.047   3.726  0.00  0.00      C1   C
ATOM    749  CG  LYS 6  97       2.835 -22.004   3.561  0.00  0.00      C1   C
ATOM    750  CD  LYS 6  97       1.597 -21.257   3.584  0.00  0.00      C1   C
ATOM    751  CE  LYS 6  97       0.348 -22.094   3.274  0.00  0.00      C1   C
ATOM    752  NZ  LYS 6  97      -0.903 -21.338   3.490  0.00  0.00      C1   N
ATOM    753  N   THR 6  98       7.864 -21.085   3.408  0.00  0.00      C1   N
ATOM    754  CA  THR 6  98       9.004 -20.193   3.206  0.00  0.00      C1   C
ATOM    755  C   THR 6  98       9.177 -19.936   1.701  0.00  0.00      C1   C
ATOM    756  O   THR 6  98       9.327 -20.918   0.928  0.00  0.00      C1   O
ATOM    757  CB  THR 6  98      10.207 -20.657   4.016  0.00  0.00      C1   C
ATOM    758  OG1 THR 6  98      10.162 -20.464   5.407  0.00  0.00      C1   O
ATOM    759  CG2 THR 6  98      11.394 -19.837   3.556  0.00  0.00      C1   C
ATOM    760  N   PRO 6  99       9.293 -18.702   1.203  0.00  0.00      C1   N
ATOM    761  CA  PRO 6  99       9.735 -18.479  -0.202  0.00  0.00      C1   C
ATOM    762  C   PRO 6  99      11.287 -18.611  -0.447  0.00  0.00      C1   C
ATOM    763  O   PRO 6  99      12.107 -18.947   0.410  0.00  0.00      C1   O
ATOM    764  CB  PRO 6  99       9.229 -17.102  -0.439  0.00  0.00      C1   C
ATOM    765  CG  PRO 6  99       9.402 -16.348   0.843  0.00  0.00      C1   C
ATOM    766  CD  PRO 6  99       9.142 -17.381   1.898  0.00  0.00      C1   C
ATOM    767  N   LYS 6 100      11.755 -18.391  -1.675  0.00  0.00      C1   N
ATOM    768  CA  LYS 6 100      13.091 -17.988  -1.908  0.00  0.00      C1   C
ATOM    769  C   LYS 6 100      13.262 -16.550  -1.252  0.00  0.00      C1   C
ATOM    770  O   LYS 6 100      12.491 -15.572  -1.506  0.00  0.00      C1   O
ATOM    771  CB  LYS 6 100      13.481 -17.864  -3.412  0.00  0.00      C1   C
ATOM    772  CG  LYS 6 100      13.492 -19.173  -4.227  0.00  0.00      C1   C
ATOM    773  CD  LYS 6 100      14.289 -20.265  -3.421  0.00  0.00      C1   C
ATOM    774  CE  LYS 6 100      14.291 -21.594  -4.245  0.00  0.00      C1   C
ATOM    775  NZ  LYS 6 100      15.290 -22.545  -3.711  0.00  0.00      C1   N
ATOM    776  N   TYR 6 101      14.375 -16.367  -0.534  0.00  0.00      C1   N
ATOM    777  CA  TYR 6 101      14.652 -15.136   0.273  0.00  0.00      C1   C
ATOM    778  C   TYR 6 101      16.099 -14.870   0.297  0.00  0.00      C1   C
ATOM    779  O   TYR 6 101      16.975 -15.806   0.064  0.00  0.00      C1   O
ATOM    780  CB  TYR 6 101      13.894 -15.171   1.629  0.00  0.00      C1   C
ATOM    781  CG  TYR 6 101      14.611 -15.867   2.780  0.00  0.00      C1   C
ATOM    782  CD1 TYR 6 101      15.507 -15.167   3.608  0.00  0.00      C1   C
ATOM    783  CD2 TYR 6 101      14.481 -17.260   2.905  0.00  0.00      C1   C
ATOM    784  CE1 TYR 6 101      16.132 -15.809   4.719  0.00  0.00      C1   C
ATOM    785  CE2 TYR 6 101      15.188 -17.904   3.920  0.00  0.00      C1   C
ATOM    786  CZ  TYR 6 101      15.976 -17.224   4.858  0.00  0.00      C1   C
ATOM    787  OH  TYR 6 101      16.521 -17.792   5.943  0.00  0.00      C1   O
ATOM    788  N   LYS 6 102      16.437 -13.676   0.696  0.00  0.00      C1   N
ATOM    789  CA  LYS 6 102      17.841 -13.279   1.091  0.00  0.00      C1   C
ATOM    790  C   LYS 6 102      17.745 -12.133   2.073  0.00  0.00      C1   C
ATOM    791  O   LYS 6 102      16.940 -11.265   1.977  0.00  0.00      C1   O
ATOM    792  CB  LYS 6 102      18.753 -13.008  -0.158  0.00  0.00      C1   C
ATOM    793  CG  LYS 6 102      18.083 -12.182  -1.254  0.00  0.00      C1   C
ATOM    794  CD  LYS 6 102      18.939 -11.759  -2.473  0.00  0.00      C1   C
ATOM    795  CE  LYS 6 102      18.212 -10.935  -3.510  0.00  0.00      C1   C
ATOM    796  NZ  LYS 6 102      19.120 -10.744  -4.724  0.00  0.00      C1   N
ATOM    797  N   PHE 6 103      18.653 -12.189   3.056  0.00  0.00      C1   N
ATOM    798  CA  PHE 6 103      18.914 -11.140   4.098  0.00  0.00      C1   C
ATOM    799  C   PHE 6 103      19.730 -10.033   3.516  0.00  0.00      C1   C
ATOM    800  O   PHE 6 103      20.986 -10.161   3.474  0.00  0.00      C1   O
ATOM    801  CB  PHE 6 103      19.595 -11.748   5.363  0.00  0.00      C1   C
ATOM    802  CG  PHE 6 103      18.532 -12.434   6.246  0.00  0.00      C1   C
ATOM    803  CD1 PHE 6 103      18.965 -13.312   7.310  0.00  0.00      C1   C
ATOM    804  CD2 PHE 6 103      17.131 -12.232   6.147  0.00  0.00      C1   C
ATOM    805  CE1 PHE 6 103      18.055 -13.776   8.301  0.00  0.00      C1   C
ATOM    806  CE2 PHE 6 103      16.234 -12.735   7.095  0.00  0.00      C1   C
ATOM    807  CZ  PHE 6 103      16.670 -13.626   8.148  0.00  0.00      C1   C
ATOM    808  N   VAL 6 104      19.119  -8.880   3.257  0.00  0.00      C1   N
ATOM    809  CA  VAL 6 104      19.822  -7.767   2.595  0.00  0.00      C1   C
ATOM    810  C   VAL 6 104      19.747  -6.487   3.537  0.00  0.00      C1   C
ATOM    811  O   VAL 6 104      18.812  -6.326   4.342  0.00  0.00      C1   O
ATOM    812  CB  VAL 6 104      19.253  -7.479   1.186  0.00  0.00      C1   C
ATOM    813  CG1 VAL 6 104      19.336  -8.701   0.242  0.00  0.00      C1   C
ATOM    814  CG2 VAL 6 104      17.815  -6.932   1.118  0.00  0.00      C1   C
ATOM    815  N   ARG 6 105      20.659  -5.538   3.338  0.00  0.00      C1   N
ATOM    816  CA  ARG 6 105      20.619  -4.164   3.867  0.00  0.00      C1   C
ATOM    817  C   ARG 6 105      20.307  -3.133   2.807  0.00  0.00      C1   C
ATOM    818  O   ARG 6 105      20.851  -3.182   1.694  0.00  0.00      C1   O
ATOM    819  CB  ARG 6 105      21.912  -3.894   4.662  0.00  0.00      C1   C
ATOM    820  CG  ARG 6 105      21.600  -2.797   5.655  0.00  0.00      C1   C
ATOM    821  CD  ARG 6 105      22.847  -2.404   6.452  0.00  0.00      C1   C
ATOM    822  NE  ARG 6 105      22.645  -1.187   7.185  0.00  0.00      C1   N
ATOM    823  CZ  ARG 6 105      22.126  -1.020   8.375  0.00  0.00      C1   C
ATOM    824  NH1 ARG 6 105      21.647  -2.048   9.048  0.00  0.00      C1   N
ATOM    825  NH2 ARG 6 105      22.124   0.163   8.879  0.00  0.00      C1   N
ATOM    826  N   ILE 6 106      19.404  -2.245   3.201  0.00  0.00      C1   N
ATOM    827  CA  ILE 6 106      19.140  -1.037   2.388  0.00  0.00      C1   C
ATOM    828  C   ILE 6 106      19.982   0.150   2.873  0.00  0.00      C1   C
ATOM    829  O   ILE 6 106      20.366   0.239   4.067  0.00  0.00      C1   O
ATOM    830  CB  ILE 6 106      17.635  -0.741   2.046  0.00  0.00      C1   C
ATOM    831  CG1 ILE 6 106      16.811  -0.743   3.317  0.00  0.00      C1   C
ATOM    832  CG2 ILE 6 106      17.142  -1.604   0.894  0.00  0.00      C1   C
ATOM    833  CD1 ILE 6 106      15.569   0.090   3.177  0.00  0.00      C1   C
ATOM    834  N   GLN 6 107      20.242   1.078   1.995  0.00  0.00      C1   N
ATOM    835  CA  GLN 6 107      20.856   2.447   2.260  0.00  0.00      C1   C
ATOM    836  C   GLN 6 107      19.809   3.558   2.207  0.00  0.00      C1   C
ATOM    837  O   GLN 6 107      18.848   3.428   1.454  0.00  0.00      C1   O
ATOM    838  CB  GLN 6 107      21.949   2.699   1.210  0.00  0.00      C1   C
ATOM    839  CG  GLN 6 107      23.078   1.703   1.307  0.00  0.00      C1   C
ATOM    840  CD  GLN 6 107      23.972   1.817   2.608  0.00  0.00      C1   C
ATOM    841  OE1 GLN 6 107      23.627   2.398   3.641  0.00  0.00      C1   O
ATOM    842  NE2 GLN 6 107      25.139   1.119   2.664  0.00  0.00      C1   N
ATOM    843  N   PRO 6 108      19.995   4.635   2.968  0.00  0.00      C1   N
ATOM    844  CA  PRO 6 108      19.274   5.938   2.892  0.00  0.00      C1   C
ATOM    845  C   PRO 6 108      18.961   6.434   1.407  0.00  0.00      C1   C
ATOM    846  O   PRO 6 108      19.831   6.388   0.585  0.00  0.00      C1   O
ATOM    847  CB  PRO 6 108      20.165   6.940   3.606  0.00  0.00      C1   C
ATOM    848  CG  PRO 6 108      20.926   6.039   4.568  0.00  0.00      C1   C
ATOM    849  CD  PRO 6 108      21.117   4.731   3.836  0.00  0.00      C1   C
ATOM    850  N   GLY 6 109      17.677   6.809   1.217  0.00  0.00      C1   N
ATOM    851  CA  GLY 6 109      17.110   6.990  -0.107  0.00  0.00      C1   C
ATOM    852  C   GLY 6 109      16.469   5.748  -0.675  0.00  0.00      C1   C
ATOM    853  O   GLY 6 109      15.822   5.921  -1.664  0.00  0.00      C1   O
ATOM    854  N   GLN 6 110      16.533   4.539  -0.146  0.00  0.00      C1   N
ATOM    855  CA  GLN 6 110      15.996   3.364  -0.715  0.00  0.00      C1   C
ATOM    856  C   GLN 6 110      14.576   3.000  -0.141  0.00  0.00      C1   C
ATOM    857  O   GLN 6 110      14.061   3.653   0.783  0.00  0.00      C1   O
ATOM    858  CB  GLN 6 110      16.928   2.153  -0.709  0.00  0.00      C1   C
ATOM    859  CG  GLN 6 110      17.946   2.358  -1.842  0.00  0.00      C1   C
ATOM    860  CD  GLN 6 110      18.889   1.176  -1.771  0.00  0.00      C1   C
ATOM    861  OE1 GLN 6 110      19.559   0.955  -0.765  0.00  0.00      C1   O
ATOM    862  NE2 GLN 6 110      18.923   0.393  -2.808  0.00  0.00      C1   N
ATOM    863  N   THR 6 111      13.906   2.016  -0.669  0.00  0.00      C1   N
ATOM    864  CA  THR 6 111      12.433   1.805  -0.475  0.00  0.00      C1   C
ATOM    865  C   THR 6 111      12.268   0.318  -0.141  0.00  0.00      C1   C
ATOM    866  O   THR 6 111      13.045  -0.545  -0.603  0.00  0.00      C1   O
ATOM    867  CB  THR 6 111      11.677   2.295  -1.724  0.00  0.00      C1   C
ATOM    868  OG1 THR 6 111      12.202   1.857  -2.953  0.00  0.00      C1   O
ATOM    869  CG2 THR 6 111      11.600   3.832  -1.821  0.00  0.00      C1   C
ATOM    870  N   PHE 6 112      11.211   0.039   0.555  0.00  0.00      C1   N
ATOM    871  CA  PHE 6 112      10.820  -1.233   1.105  0.00  0.00      C1   C
ATOM    872  C   PHE 6 112       9.238  -1.202   1.231  0.00  0.00      C1   C
ATOM    873  O   PHE 6 112       8.619  -0.277   1.744  0.00  0.00      C1   O
ATOM    874  CB  PHE 6 112      11.528  -1.476   2.418  0.00  0.00      C1   C
ATOM    875  CG  PHE 6 112      11.230  -0.554   3.651  0.00  0.00      C1   C
ATOM    876  CD1 PHE 6 112      10.495  -1.044   4.691  0.00  0.00      C1   C
ATOM    877  CD2 PHE 6 112      12.044   0.621   3.861  0.00  0.00      C1   C
ATOM    878  CE1 PHE 6 112      10.407  -0.384   5.904  0.00  0.00      C1   C
ATOM    879  CE2 PHE 6 112      12.002   1.267   5.116  0.00  0.00      C1   C
ATOM    880  CZ  PHE 6 112      11.145   0.747   6.108  0.00  0.00      C1   C
ATOM    881  N   SER 6 113       8.664  -2.344   1.026  0.00  0.00      C1   N
ATOM    882  CA  SER 6 113       7.310  -2.656   1.506  0.00  0.00      C1   C
ATOM    883  C   SER 6 113       7.230  -3.158   2.887  0.00  0.00      C1   C
ATOM    884  O   SER 6 113       8.255  -3.646   3.360  0.00  0.00      C1   O
ATOM    885  CB  SER 6 113       6.577  -3.624   0.569  0.00  0.00      C1   C
ATOM    886  OG  SER 6 113       6.561  -3.162  -0.747  0.00  0.00      C1   O
ATOM    887  N   VAL 6 114       6.147  -3.030   3.550  0.00  0.00      C1   N
ATOM    888  CA  VAL 6 114       5.894  -3.287   4.956  0.00  0.00      C1   C
ATOM    889  C   VAL 6 114       4.584  -4.041   5.200  0.00  0.00      C1   C
ATOM    890  O   VAL 6 114       3.501  -3.489   5.022  0.00  0.00      C1   O
ATOM    891  CB  VAL 6 114       6.052  -1.966   5.821  0.00  0.00      C1   C
ATOM    892  CG1 VAL 6 114       6.125  -2.489   7.280  0.00  0.00      C1   C
ATOM    893  CG2 VAL 6 114       7.381  -1.198   5.556  0.00  0.00      C1   C
ATOM    894  N   LEU 6 115       4.700  -5.253   5.681  0.00  0.00      C1   N
ATOM    895  CA  LEU 6 115       3.563  -6.098   6.155  0.00  0.00      C1   C
ATOM    896  C   LEU 6 115       3.489  -5.867   7.656  0.00  0.00      C1   C
ATOM    897  O   LEU 6 115       4.225  -6.410   8.505  0.00  0.00      C1   O
ATOM    898  CB  LEU 6 115       3.768  -7.629   5.737  0.00  0.00      C1   C
ATOM    899  CG  LEU 6 115       2.704  -8.665   6.202  0.00  0.00      C1   C
ATOM    900  CD1 LEU 6 115       1.369  -8.528   5.491  0.00  0.00      C1   C
ATOM    901  CD2 LEU 6 115       3.236  -9.988   5.648  0.00  0.00      C1   C
ATOM    902  N   ALA 6 116       2.559  -4.910   7.938  0.00  0.00      C1   N
ATOM    903  CA  ALA 6 116       1.958  -4.737   9.225  0.00  0.00      C1   C
ATOM    904  C   ALA 6 116       1.307  -5.983   9.765  0.00  0.00      C1   C
ATOM    905  O   ALA 6 116       0.570  -6.632   9.083  0.00  0.00      C1   O
ATOM    906  CB  ALA 6 116       0.960  -3.469   9.289  0.00  0.00      C1   C
ATOM    907  N   CYS 6 117       1.694  -6.344  10.952  0.00  0.00      C1   N
ATOM    908  CA  CYS 6 117       1.301  -7.598  11.625  0.00  0.00      C1   C
ATOM    909  C   CYS 6 117       1.270  -7.332  13.171  0.00  0.00      C1   C
ATOM    910  O   CYS 6 117       2.211  -6.719  13.650  0.00  0.00      C1   O
ATOM    911  CB  CYS 6 117       2.283  -8.741  11.338  0.00  0.00      C1   C
ATOM    912  SG  CYS 6 117       1.635 -10.220  12.257  0.00  0.00      C1   S
ATOM    913  N   TYR 6 118       0.201  -7.837  13.823  0.00  0.00      C1   N
ATOM    914  CA  TYR 6 118       0.151  -8.063  15.254  0.00  0.00      C1   C
ATOM    915  C   TYR 6 118       0.248  -9.673  15.525  0.00  0.00      C1   C
ATOM    916  O   TYR 6 118      -0.597 -10.414  15.044  0.00  0.00      C1   O
ATOM    917  CB  TYR 6 118      -1.043  -7.339  15.850  0.00  0.00      C1   C
ATOM    918  CG  TYR 6 118      -1.428  -7.853  17.200  0.00  0.00      C1   C
ATOM    919  CD1 TYR 6 118      -2.760  -8.319  17.526  0.00  0.00      C1   C
ATOM    920  CD2 TYR 6 118      -0.523  -7.679  18.212  0.00  0.00      C1   C
ATOM    921  CE1 TYR 6 118      -2.983  -8.752  18.845  0.00  0.00      C1   C
ATOM    922  CE2 TYR 6 118      -0.815  -7.967  19.549  0.00  0.00      C1   C
ATOM    923  CZ  TYR 6 118      -2.020  -8.598  19.891  0.00  0.00      C1   C
ATOM    924  OH  TYR 6 118      -2.232  -9.141  21.159  0.00  0.00      C1   O
ATOM    925  N   ASN 6 119       1.266 -10.029  16.279  0.00  0.00      C1   N
ATOM    926  CA  ASN 6 119       1.629 -11.366  16.809  0.00  0.00      C1   C
ATOM    927  C   ASN 6 119       1.027 -12.538  15.957  0.00  0.00      C1   C
ATOM    928  O   ASN 6 119       0.156 -13.287  16.351  0.00  0.00      C1   O
ATOM    929  CB  ASN 6 119       1.242 -11.459  18.313  0.00  0.00      C1   C
ATOM    930  CG  ASN 6 119       1.816 -10.416  19.237  0.00  0.00      C1   C
ATOM    931  ND2 ASN 6 119       1.344 -10.198  20.449  0.00  0.00      C1   N
ATOM    932  OD1 ASN 6 119       2.752  -9.642  18.869  0.00  0.00      C1   O
ATOM    933  N   GLY 6 120       1.557 -12.698  14.695  0.00  0.00      C1   N
ATOM    934  CA  GLY 6 120       1.071 -13.711  13.709  0.00  0.00      C1   C
ATOM    935  C   GLY 6 120      -0.219 -13.467  12.820  0.00  0.00      C1   C
ATOM    936  O   GLY 6 120      -0.476 -14.271  11.913  0.00  0.00      C1   O
ATOM    937  N   SER 6 121      -0.992 -12.434  13.075  0.00  0.00      C1   N
ATOM    938  CA  SER 6 121      -2.126 -12.206  12.162  0.00  0.00      C1   C
ATOM    939  C   SER 6 121      -1.830 -10.876  11.461  0.00  0.00      C1   C
ATOM    940  O   SER 6 121      -1.698  -9.791  12.142  0.00  0.00      C1   O
ATOM    941  CB  SER 6 121      -3.388 -12.209  12.978  0.00  0.00      C1   C
ATOM    942  OG  SER 6 121      -4.484 -11.836  12.223  0.00  0.00      C1   O
ATOM    943  N   PRO 6 122      -1.674 -10.877  10.112  0.00  0.00      C1   N
ATOM    944  CA  PRO 6 122      -1.234  -9.713   9.336  0.00  0.00      C1   C
ATOM    945  C   PRO 6 122      -2.376  -8.712   9.254  0.00  0.00      C1   C
ATOM    946  O   PRO 6 122      -3.543  -9.033   8.956  0.00  0.00      C1   O
ATOM    947  CB  PRO 6 122      -0.819 -10.348   8.013  0.00  0.00      C1   C
ATOM    948  CG  PRO 6 122      -1.735 -11.526   7.794  0.00  0.00      C1   C
ATOM    949  CD  PRO 6 122      -1.890 -12.076   9.249  0.00  0.00      C1   C
ATOM    950  N   SER 6 123      -2.097  -7.436   9.588  0.00  0.00      C1   N
ATOM    951  CA  SER 6 123      -3.078  -6.379   9.685  0.00  0.00      C1   C
ATOM    952  C   SER 6 123      -3.141  -5.537   8.408  0.00  0.00      C1   C
ATOM    953  O   SER 6 123      -4.286  -5.151   7.969  0.00  0.00      C1   O
ATOM    954  CB  SER 6 123      -2.727  -5.554  10.912  0.00  0.00      C1   C
ATOM    955  OG  SER 6 123      -1.497  -4.941  10.839  0.00  0.00      C1   O
ATOM    956  N   GLY 6 124      -2.005  -5.217   7.745  0.00  0.00      C1   N
ATOM    957  CA  GLY 6 124      -1.908  -4.556   6.444  0.00  0.00      C1   C
ATOM    958  C   GLY 6 124      -0.616  -4.462   5.655  0.00  0.00      C1   C
ATOM    959  O   GLY 6 124       0.348  -5.130   5.999  0.00  0.00      C1   O
ATOM    960  N   VAL 6 125      -0.536  -3.744   4.544  0.00  0.00      C1   N
ATOM    961  CA  VAL 6 125       0.626  -3.652   3.666  0.00  0.00      C1   C
ATOM    962  C   VAL 6 125       0.786  -2.236   3.143  0.00  0.00      C1   C
ATOM    963  O   VAL 6 125      -0.212  -1.693   2.650  0.00  0.00      C1   O
ATOM    964  CB  VAL 6 125       0.747  -4.782   2.623  0.00  0.00      C1   C
ATOM    965  CG1 VAL 6 125      -0.408  -4.680   1.684  0.00  0.00      C1   C
ATOM    966  CG2 VAL 6 125       2.020  -4.577   1.807  0.00  0.00      C1   C
ATOM    967  N   TYR 6 126       1.977  -1.651   3.323  0.00  0.00      C1   N
ATOM    968  CA  TYR 6 126       2.307  -0.317   2.631  0.00  0.00      C1   C
ATOM    969  C   TYR 6 126       3.722  -0.216   2.102  0.00  0.00      C1   C
ATOM    970  O   TYR 6 126       4.461  -1.158   2.175  0.00  0.00      C1   O
ATOM    971  CB  TYR 6 126       2.041   0.790   3.645  0.00  0.00      C1   C
ATOM    972  CG  TYR 6 126       3.013   0.943   4.843  0.00  0.00      C1   C
ATOM    973  CD1 TYR 6 126       2.930  -0.007   5.866  0.00  0.00      C1   C
ATOM    974  CD2 TYR 6 126       3.720   2.128   4.944  0.00  0.00      C1   C
ATOM    975  CE1 TYR 6 126       3.719   0.195   7.006  0.00  0.00      C1   C
ATOM    976  CE2 TYR 6 126       4.608   2.311   6.042  0.00  0.00      C1   C
ATOM    977  CZ  TYR 6 126       4.494   1.443   7.109  0.00  0.00      C1   C
ATOM    978  OH  TYR 6 126       5.260   1.692   8.200  0.00  0.00      C1   O
ATOM    979  N   GLN 6 127       4.126   0.973   1.626  0.00  0.00      C1   N
ATOM    980  CA  GLN 6 127       5.470   1.221   1.061  0.00  0.00      C1   C
ATOM    981  C   GLN 6 127       6.178   2.372   1.795  0.00  0.00      C1   C
ATOM    982  O   GLN 6 127       5.506   3.372   1.985  0.00  0.00      C1   O
ATOM    983  CB  GLN 6 127       5.258   1.598  -0.462  0.00  0.00      C1   C
ATOM    984  CG  GLN 6 127       6.570   1.728  -1.253  0.00  0.00      C1   C
ATOM    985  CD  GLN 6 127       7.238   0.461  -1.606  0.00  0.00      C1   C
ATOM    986  OE1 GLN 6 127       6.906  -0.534  -1.030  0.00  0.00      C1   O
ATOM    987  NE2 GLN 6 127       7.982   0.377  -2.625  0.00  0.00      C1   N
ATOM    988  N   CYS 6 128       7.354   2.077   2.338  0.00  0.00      C1   N
ATOM    989  CA  CYS 6 128       8.067   3.009   3.196  0.00  0.00      C1   C
ATOM    990  C   CYS 6 128       9.420   3.413   2.516  0.00  0.00      C1   C
ATOM    991  O   CYS 6 128      10.010   2.598   1.820  0.00  0.00      C1   O
ATOM    992  CB  CYS 6 128       8.226   2.348   4.539  0.00  0.00      C1   C
ATOM    993  SG  CYS 6 128       8.674   3.779   5.702  0.00  0.00      C1   S
ATOM    994  N   ALA 6 129      10.000   4.570   2.798  0.00  0.00      C1   N
ATOM    995  CA  ALA 6 129      11.336   4.887   2.405  0.00  0.00      C1   C
ATOM    996  C   ALA 6 129      12.167   5.095   3.712  0.00  0.00      C1   C
ATOM    997  O   ALA 6 129      11.704   5.800   4.640  0.00  0.00      C1   O
ATOM    998  CB  ALA 6 129      11.523   6.098   1.465  0.00  0.00      C1   C
ATOM    999  N   MET 6 130      13.347   4.461   3.725  0.00  0.00      C1   N
ATOM   1000  CA  MET 6 130      14.273   4.710   4.760  0.00  0.00      C1   C
ATOM   1001  C   MET 6 130      15.153   5.964   4.443  0.00  0.00      C1   C
ATOM   1002  O   MET 6 130      15.885   6.037   3.514  0.00  0.00      C1   O
ATOM   1003  CB  MET 6 130      15.129   3.520   5.082  0.00  0.00      C1   C
ATOM   1004  CG  MET 6 130      15.986   3.774   6.336  0.00  0.00      C1   C
ATOM   1005  SD  MET 6 130      15.073   4.345   7.769  0.00  0.00      C1   S
ATOM   1006  CE  MET 6 130      14.465   2.833   8.496  0.00  0.00      C1   C
ATOM   1007  N   ARG 6 131      15.042   7.019   5.249  0.00  0.00      C1   N
ATOM   1008  CA  ARG 6 131      15.387   8.413   4.929  0.00  0.00      C1   C
ATOM   1009  C   ARG 6 131      16.348   8.872   6.054  0.00  0.00      C1   C
ATOM   1010  O   ARG 6 131      16.437   8.389   7.145  0.00  0.00      C1   O
ATOM   1011  CB  ARG 6 131      14.140   9.277   4.759  0.00  0.00      C1   C
ATOM   1012  CG  ARG 6 131      13.592   9.139   3.289  0.00  0.00      C1   C
ATOM   1013  CD  ARG 6 131      12.552  10.224   2.871  0.00  0.00      C1   C
ATOM   1014  NE  ARG 6 131      11.198   9.962   3.429  0.00  0.00      C1   N
ATOM   1015  CZ  ARG 6 131      10.075  10.619   3.137  0.00  0.00      C1   C
ATOM   1016  NH1 ARG 6 131      10.084  11.602   2.347  0.00  0.00      C1   N
ATOM   1017  NH2 ARG 6 131       9.000  10.342   3.822  0.00  0.00      C1   N
ATOM   1018  N   PRO 6 132      17.232   9.891   5.764  0.00  0.00      C1   N
ATOM   1019  CA  PRO 6 132      18.327  10.231   6.696  0.00  0.00      C1   C
ATOM   1020  C   PRO 6 132      18.012  10.652   8.147  0.00  0.00      C1   C
ATOM   1021  O   PRO 6 132      18.862  10.362   9.013  0.00  0.00      C1   O
ATOM   1022  CB  PRO 6 132      18.982  11.500   6.016  0.00  0.00      C1   C
ATOM   1023  CG  PRO 6 132      18.740  11.190   4.565  0.00  0.00      C1   C
ATOM   1024  CD  PRO 6 132      17.307  10.775   4.668  0.00  0.00      C1   C
ATOM   1025  N   ASN 6 133      16.793  11.095   8.457  0.00  0.00      C1   N
ATOM   1026  CA  ASN 6 133      16.248  11.189   9.848  0.00  0.00      C1   C
ATOM   1027  C   ASN 6 133      16.330   9.886  10.623  0.00  0.00      C1   C
ATOM   1028  O   ASN 6 133      16.399   9.928  11.831  0.00  0.00      C1   O
ATOM   1029  CB  ASN 6 133      14.874  11.873   9.869  0.00  0.00      C1   C
ATOM   1030  CG  ASN 6 133      13.770  10.921   9.520  0.00  0.00      C1   C
ATOM   1031  OD1 ASN 6 133      13.982   9.916   8.842  0.00  0.00      C1   O
ATOM   1032  ND2 ASN 6 133      12.533  11.248   9.853  0.00  0.00      C1   N
ATOM   1033  N   PHE 6 134      16.408   8.707   9.995  0.00  0.00      C1   N
ATOM   1034  CA  PHE 6 134      16.480   7.324  10.437  0.00  0.00      C1   C
ATOM   1035  C   PHE 6 134      15.212   6.773  11.164  0.00  0.00      C1   C
ATOM   1036  O   PHE 6 134      15.214   5.661  11.732  0.00  0.00      C1   O
ATOM   1037  CB  PHE 6 134      17.719   7.114  11.421  0.00  0.00      C1   C
ATOM   1038  CG  PHE 6 134      19.087   7.306  10.779  0.00  0.00      C1   C
ATOM   1039  CD1 PHE 6 134      19.786   8.410  11.297  0.00  0.00      C1   C
ATOM   1040  CD2 PHE 6 134      19.498   6.558   9.645  0.00  0.00      C1   C
ATOM   1041  CE1 PHE 6 134      20.976   8.761  10.668  0.00  0.00      C1   C
ATOM   1042  CE2 PHE 6 134      20.554   7.069   8.932  0.00  0.00      C1   C
ATOM   1043  CZ  PHE 6 134      21.410   8.045   9.507  0.00  0.00      C1   C
ATOM   1044  N   THR 6 135      14.103   7.437  11.149  0.00  0.00      C1   N
ATOM   1045  CA  THR 6 135      12.804   6.909  11.731  0.00  0.00      C1   C
ATOM   1046  C   THR 6 135      11.605   7.038  10.733  0.00  0.00      C1   C
ATOM   1047  O   THR 6 135      11.527   8.026  10.028  0.00  0.00      C1   O
ATOM   1048  CB  THR 6 135      12.361   7.680  12.976  0.00  0.00      C1   C
ATOM   1049  OG1 THR 6 135      12.301   9.092  12.613  0.00  0.00      C1   O
ATOM   1050  CG2 THR 6 135      13.219   7.334  14.150  0.00  0.00      C1   C
ATOM   1051  N   ILE 6 136      10.584   6.180  10.783  0.00  0.00      C1   N
ATOM   1052  CA  ILE 6 136       9.606   6.129   9.661  0.00  0.00      C1   C
ATOM   1053  C   ILE 6 136       8.229   6.447  10.255  0.00  0.00      C1   C
ATOM   1054  O   ILE 6 136       7.957   6.310  11.489  0.00  0.00      C1   O
ATOM   1055  CB  ILE 6 136       9.603   4.796   8.952  0.00  0.00      C1   C
ATOM   1056  CG1 ILE 6 136       9.187   3.690   9.945  0.00  0.00      C1   C
ATOM   1057  CG2 ILE 6 136      10.966   4.435   8.282  0.00  0.00      C1   C
ATOM   1058  CD1 ILE 6 136       9.056   2.280   9.291  0.00  0.00      C1   C
ATOM   1059  N   LYS 6 137       7.294   6.826   9.368  0.00  0.00      C1   N
ATOM   1060  CA  LYS 6 137       5.840   6.756   9.694  0.00  0.00      C1   C
ATOM   1061  C   LYS 6 137       5.321   5.319   9.600  0.00  0.00      C1   C
ATOM   1062  O   LYS 6 137       5.542   4.692   8.552  0.00  0.00      C1   O
ATOM   1063  CB  LYS 6 137       5.084   7.880   8.979  0.00  0.00      C1   C
ATOM   1064  CG  LYS 6 137       5.199   9.301   9.516  0.00  0.00      C1   C
ATOM   1065  CD  LYS 6 137       4.428  10.262   8.649  0.00  0.00      C1   C
ATOM   1066  CE  LYS 6 137       4.639  11.713   9.107  0.00  0.00      C1   C
ATOM   1067  NZ  LYS 6 137       4.440  12.597   7.956  0.00  0.00      C1   N
ATOM   1068  N   GLY 6 138       4.518   4.836  10.571  0.00  0.00      C1   N
ATOM   1069  CA  GLY 6 138       4.077   3.428  10.676  0.00  0.00      C1   C
ATOM   1070  C   GLY 6 138       2.625   3.233  11.161  0.00  0.00      C1   C
ATOM   1071  O   GLY 6 138       2.006   4.146  11.692  0.00  0.00      C1   O
ATOM   1072  N   SER 6 139       2.030   2.035  10.835  0.00  0.00      C1   N
ATOM   1073  CA  SER 6 139       0.617   1.725  11.063  0.00  0.00      C1   C
ATOM   1074  C   SER 6 139       0.414   0.711  12.219  0.00  0.00      C1   C
ATOM   1075  O   SER 6 139      -0.290  -0.257  12.135  0.00  0.00      C1   O
ATOM   1076  CB  SER 6 139       0.080   1.210   9.735  0.00  0.00      C1   C
ATOM   1077  OG  SER 6 139       0.854   0.124   9.235  0.00  0.00      C1   O
ATOM   1078  N   PHE 6 140       1.051   1.026  13.386  0.00  0.00      C1   N
ATOM   1079  CA  PHE 6 140       1.245  -0.014  14.332  0.00  0.00      C1   C
ATOM   1080  C   PHE 6 140       0.596   0.230  15.735  0.00  0.00      C1   C
ATOM   1081  O   PHE 6 140       0.756   1.364  16.271  0.00  0.00      C1   O
ATOM   1082  CB  PHE 6 140       2.813  -0.309  14.540  0.00  0.00      C1   C
ATOM   1083  CG  PHE 6 140       3.651  -0.366  13.238  0.00  0.00      C1   C
ATOM   1084  CD1 PHE 6 140       3.308  -1.228  12.180  0.00  0.00      C1   C
ATOM   1085  CD2 PHE 6 140       4.749   0.436  13.044  0.00  0.00      C1   C
ATOM   1086  CE1 PHE 6 140       4.061  -1.359  10.979  0.00  0.00      C1   C
ATOM   1087  CE2 PHE 6 140       5.589   0.326  11.918  0.00  0.00      C1   C
ATOM   1088  CZ  PHE 6 140       5.175  -0.521  10.874  0.00  0.00      C1   C
ATOM   1089  N   LEU 6 141      -0.056  -0.760  16.289  0.00  0.00      C1   N
ATOM   1090  CA  LEU 6 141      -0.574  -0.830  17.625  0.00  0.00      C1   C
ATOM   1091  C   LEU 6 141       0.392  -0.491  18.710  0.00  0.00      C1   C
ATOM   1092  O   LEU 6 141       1.515  -0.936  18.692  0.00  0.00      C1   O
ATOM   1093  CB  LEU 6 141      -1.328  -2.189  17.831  0.00  0.00      C1   C
ATOM   1094  CG  LEU 6 141      -2.615  -2.225  17.057  0.00  0.00      C1   C
ATOM   1095  CD1 LEU 6 141      -3.264  -3.603  17.135  0.00  0.00      C1   C
ATOM   1096  CD2 LEU 6 141      -3.661  -1.288  17.646  0.00  0.00      C1   C
ATOM   1097  N   ASN 6 142      -0.106   0.354  19.610  0.00  0.00      C1   N
ATOM   1098  CA  ASN 6 142       0.612   0.852  20.770  0.00  0.00      C1   C
ATOM   1099  C   ASN 6 142       0.941  -0.312  21.804  0.00  0.00      C1   C
ATOM   1100  O   ASN 6 142       0.091  -0.955  22.328  0.00  0.00      C1   O
ATOM   1101  CB  ASN 6 142      -0.259   1.918  21.454  0.00  0.00      C1   C
ATOM   1102  CG  ASN 6 142       0.482   2.828  22.401  0.00  0.00      C1   C
ATOM   1103  OD1 ASN 6 142       1.685   2.739  22.563  0.00  0.00      C1   O
ATOM   1104  ND2 ASN 6 142      -0.199   3.911  22.839  0.00  0.00      C1   N
ATOM   1105  N   GLY 6 143       2.196  -0.719  21.957  0.00  0.00      C1   N
ATOM   1106  CA  GLY 6 143       2.592  -1.992  22.465  0.00  0.00      C1   C
ATOM   1107  C   GLY 6 143       2.862  -3.131  21.532  0.00  0.00      C1   C
ATOM   1108  O   GLY 6 143       3.087  -4.202  21.995  0.00  0.00      C1   O
ATOM   1109  N   SER 6 144       2.921  -2.970  20.213  0.00  0.00      C1   N
ATOM   1110  CA  SER 6 144       3.189  -4.039  19.232  0.00  0.00      C1   C
ATOM   1111  C   SER 6 144       4.448  -3.817  18.449  0.00  0.00      C1   C
ATOM   1112  O   SER 6 144       4.723  -2.717  18.038  0.00  0.00      C1   O
ATOM   1113  CB  SER 6 144       2.030  -4.227  18.256  0.00  0.00      C1   C
ATOM   1114  OG  SER 6 144       2.375  -5.289  17.366  0.00  0.00      C1   O
ATOM   1115  N   CYS 6 145       5.166  -4.892  18.114  0.00  0.00      C1   N
ATOM   1116  CA  CYS 6 145       6.374  -4.835  17.237  0.00  0.00      C1   C
ATOM   1117  C   CYS 6 145       6.649  -6.145  16.427  0.00  0.00      C1   C
ATOM   1118  O   CYS 6 145       6.039  -7.155  16.623  0.00  0.00      C1   O
ATOM   1119  CB  CYS 6 145       7.539  -4.242  18.104  0.00  0.00      C1   C
ATOM   1120  SG  CYS 6 145       8.199  -5.493  19.205  0.00  0.00      C1   S
ATOM   1121  N   GLY 6 146       7.608  -6.011  15.522  0.00  0.00      C1   N
ATOM   1122  CA  GLY 6 146       7.989  -6.923  14.493  0.00  0.00      C1   C
ATOM   1123  C   GLY 6 146       7.308  -7.008  13.159  0.00  0.00      C1   C
ATOM   1124  O   GLY 6 146       7.469  -8.008  12.453  0.00  0.00      C1   O
ATOM   1125  N   SER 6 147       6.631  -5.969  12.717  0.00  0.00      C1   N
ATOM   1126  CA  SER 6 147       6.360  -5.670  11.244  0.00  0.00      C1   C
ATOM   1127  C   SER 6 147       7.738  -5.637  10.449  0.00  0.00      C1   C
ATOM   1128  O   SER 6 147       8.742  -4.946  10.766  0.00  0.00      C1   O
ATOM   1129  CB  SER 6 147       5.498  -4.407  11.007  0.00  0.00      C1   C
ATOM   1130  OG  SER 6 147       4.189  -4.516  11.506  0.00  0.00      C1   O
ATOM   1131  N   VAL 6 148       7.728  -6.364   9.257  0.00  0.00      C1   N
ATOM   1132  CA  VAL 6 148       8.943  -6.494   8.355  0.00  0.00      C1   C
ATOM   1133  C   VAL 6 148       8.788  -5.760   7.055  0.00  0.00      C1   C
ATOM   1134  O   VAL 6 148       7.688  -5.722   6.496  0.00  0.00      C1   O
ATOM   1135  CB  VAL 6 148       9.528  -7.885   8.223  0.00  0.00      C1   C
ATOM   1136  CG1 VAL 6 148      10.256  -8.343   9.467  0.00  0.00      C1   C
ATOM   1137  CG2 VAL 6 148       8.412  -8.852   7.819  0.00  0.00      C1   C
ATOM   1138  N   GLY 6 149       9.987  -5.363   6.572  0.00  0.00      C1   N
ATOM   1139  CA  GLY 6 149      10.212  -4.669   5.339  0.00  0.00      C1   C
ATOM   1140  C   GLY 6 149      10.972  -5.548   4.256  0.00  0.00      C1   C
ATOM   1141  O   GLY 6 149      11.947  -6.290   4.530  0.00  0.00      C1   O
ATOM   1142  N   PHE 6 150      10.693  -5.309   2.988  0.00  0.00      C1   N
ATOM   1143  CA  PHE 6 150      11.132  -6.232   1.957  0.00  0.00      C1   C
ATOM   1144  C   PHE 6 150      10.927  -5.627   0.548  0.00  0.00      C1   C
ATOM   1145  O   PHE 6 150      10.114  -4.668   0.431  0.00  0.00      C1   O
ATOM   1146  CB  PHE 6 150      10.379  -7.588   2.072  0.00  0.00      C1   C
ATOM   1147  CG  PHE 6 150       8.886  -7.562   2.150  0.00  0.00      C1   C
ATOM   1148  CD1 PHE 6 150       8.214  -7.665   3.440  0.00  0.00      C1   C
ATOM   1149  CD2 PHE 6 150       8.082  -7.418   0.997  0.00  0.00      C1   C
ATOM   1150  CE1 PHE 6 150       6.839  -7.491   3.517  0.00  0.00      C1   C
ATOM   1151  CE2 PHE 6 150       6.711  -7.245   1.115  0.00  0.00      C1   C
ATOM   1152  CZ  PHE 6 150       6.064  -7.287   2.374  0.00  0.00      C1   C
ATOM   1153  N   ASN 6 151      11.512  -6.191  -0.510  0.00  0.00      C1   N
ATOM   1154  CA  ASN 6 151      11.221  -5.959  -1.863  0.00  0.00      C1   C
ATOM   1155  C   ASN 6 151      11.248  -7.360  -2.582  0.00  0.00      C1   C
ATOM   1156  O   ASN 6 151      11.646  -8.378  -1.998  0.00  0.00      C1   O
ATOM   1157  CB  ASN 6 151      12.407  -5.236  -2.531  0.00  0.00      C1   C
ATOM   1158  CG  ASN 6 151      12.509  -3.746  -2.231  0.00  0.00      C1   C
ATOM   1159  OD1 ASN 6 151      11.792  -2.942  -2.765  0.00  0.00      C1   O
ATOM   1160  ND2 ASN 6 151      13.355  -3.328  -1.340  0.00  0.00      C1   N
ATOM   1161  N   ILE 6 152      10.822  -7.361  -3.857  0.00  0.00      C1   N
ATOM   1162  CA  ILE 6 152      10.983  -8.523  -4.757  0.00  0.00      C1   C
ATOM   1163  C   ILE 6 152      12.040  -8.141  -5.774  0.00  0.00      C1   C
ATOM   1164  O   ILE 6 152      11.868  -7.194  -6.501  0.00  0.00      C1   O
ATOM   1165  CB  ILE 6 152       9.657  -8.984  -5.438  0.00  0.00      C1   C
ATOM   1166  CG1 ILE 6 152       8.458  -8.919  -4.507  0.00  0.00      C1   C
ATOM   1167  CG2 ILE 6 152       9.808 -10.437  -5.944  0.00  0.00      C1   C
ATOM   1168  CD1 ILE 6 152       8.506  -9.792  -3.303  0.00  0.00      C1   C
ATOM   1169  N   ASP 6 153      13.136  -8.941  -5.697  0.00  0.00      C1   N
ATOM   1170  CA  ASP 6 153      14.232  -8.824  -6.694  0.00  0.00      C1   C
ATOM   1171  C   ASP 6 153      14.124  -9.911  -7.780  0.00  0.00      C1   C
ATOM   1172  O   ASP 6 153      14.812 -10.922  -7.785  0.00  0.00      C1   O
ATOM   1173  CB  ASP 6 153      15.619  -8.822  -5.929  0.00  0.00      C1   C
ATOM   1174  CG  ASP 6 153      16.843  -8.691  -6.717  0.00  0.00      C1   C
ATOM   1175  OD1 ASP 6 153      16.802  -8.346  -7.873  0.00  0.00      C1   O
ATOM   1176  OD2 ASP 6 153      17.904  -8.900  -6.152  0.00  0.00      C1   O
ATOM   1177  N   TYR 6 154      13.192  -9.761  -8.688  0.00  0.00      C1   N
ATOM   1178  CA  TYR 6 154      12.785 -10.662  -9.735  0.00  0.00      C1   C
ATOM   1179  C   TYR 6 154      12.118 -11.956  -9.293  0.00  0.00      C1   C
ATOM   1180  O   TYR 6 154      10.947 -12.143  -9.555  0.00  0.00      C1   O
ATOM   1181  CB  TYR 6 154      13.975 -10.873 -10.707  0.00  0.00      C1   C
ATOM   1182  CG  TYR 6 154      13.458 -11.044 -12.157  0.00  0.00      C1   C
ATOM   1183  CD1 TYR 6 154      12.894 -12.270 -12.494  0.00  0.00      C1   C
ATOM   1184  CD2 TYR 6 154      13.361  -9.956 -13.029  0.00  0.00      C1   C
ATOM   1185  CE1 TYR 6 154      12.340 -12.491 -13.779  0.00  0.00      C1   C
ATOM   1186  CE2 TYR 6 154      12.919 -10.161 -14.325  0.00  0.00      C1   C
ATOM   1187  CZ  TYR 6 154      12.285 -11.366 -14.645  0.00  0.00      C1   C
ATOM   1188  OH  TYR 6 154      11.754 -11.444 -15.864  0.00  0.00      C1   O
ATOM   1189  N   ASP 6 155      12.741 -12.747  -8.398  0.00  0.00      C1   N
ATOM   1190  CA  ASP 6 155      12.084 -13.999  -7.913  0.00  0.00      C1   C
ATOM   1191  C   ASP 6 155      12.275 -14.238  -6.364  0.00  0.00      C1   C
ATOM   1192  O   ASP 6 155      11.701 -15.146  -5.785  0.00  0.00      C1   O
ATOM   1193  CB  ASP 6 155      12.796 -15.148  -8.733  0.00  0.00      C1   C
ATOM   1194  CG  ASP 6 155      14.384 -15.142  -8.845  0.00  0.00      C1   C
ATOM   1195  OD1 ASP 6 155      14.916 -15.728  -9.816  0.00  0.00      C1   O
ATOM   1196  OD2 ASP 6 155      15.014 -14.458  -8.048  0.00  0.00      C1   O
ATOM   1197  N   CYS 6 156      13.016 -13.366  -5.694  0.00  0.00      C1   N
ATOM   1198  CA  CYS 6 156      13.321 -13.643  -4.315  0.00  0.00      C1   C
ATOM   1199  C   CYS 6 156      12.860 -12.411  -3.497  0.00  0.00      C1   C
ATOM   1200  O   CYS 6 156      12.934 -11.223  -3.935  0.00  0.00      C1   O
ATOM   1201  CB  CYS 6 156      14.842 -13.824  -4.248  0.00  0.00      C1   C
ATOM   1202  SG  CYS 6 156      15.380 -15.401  -4.970  0.00  0.00      C1   S
ATOM   1203  N   VAL 6 157      12.459 -12.736  -2.287  0.00  0.00      C1   N
ATOM   1204  CA  VAL 6 157      11.962 -11.864  -1.180  0.00  0.00      C1   C
ATOM   1205  C   VAL 6 157      13.202 -11.338  -0.380  0.00  0.00      C1   C
ATOM   1206  O   VAL 6 157      13.640 -12.046   0.465  0.00  0.00      C1   O
ATOM   1207  CB  VAL 6 157      10.947 -12.539  -0.290  0.00  0.00      C1   C
ATOM   1208  CG1 VAL 6 157      10.313 -11.458   0.594  0.00  0.00      C1   C
ATOM   1209  CG2 VAL 6 157       9.848 -13.239  -1.149  0.00  0.00      C1   C
ATOM   1210  N   SER 6 158      13.646 -10.157  -0.704  0.00  0.00      C1   N
ATOM   1211  CA  SER 6 158      14.714  -9.387  -0.100  0.00  0.00      C1   C
ATOM   1212  C   SER 6 158      14.272  -8.894   1.287  0.00  0.00      C1   C
ATOM   1213  O   SER 6 158      13.782  -7.786   1.425  0.00  0.00      C1   O
ATOM   1214  CB  SER 6 158      15.294  -8.257  -0.991  0.00  0.00      C1   C
ATOM   1215  OG  SER 6 158      15.888  -8.647  -2.188  0.00  0.00      C1   O
ATOM   1216  N   PHE 6 159      14.443  -9.648   2.353  0.00  0.00      C1   N
ATOM   1217  CA  PHE 6 159      14.101  -9.130   3.707  0.00  0.00      C1   C
ATOM   1218  C   PHE 6 159      15.174  -8.158   4.147  0.00  0.00      C1   C
ATOM   1219  O   PHE 6 159      16.302  -8.554   4.387  0.00  0.00      C1   O
ATOM   1220  CB  PHE 6 159      13.967 -10.260   4.755  0.00  0.00      C1   C
ATOM   1221  CG  PHE 6 159      12.701 -11.076   4.491  0.00  0.00      C1   C
ATOM   1222  CD1 PHE 6 159      11.447 -10.651   5.033  0.00  0.00      C1   C
ATOM   1223  CD2 PHE 6 159      12.791 -12.279   3.780  0.00  0.00      C1   C
ATOM   1224  CE1 PHE 6 159      10.325 -11.538   4.944  0.00  0.00      C1   C
ATOM   1225  CE2 PHE 6 159      11.638 -13.083   3.546  0.00  0.00      C1   C
ATOM   1226  CZ  PHE 6 159      10.451 -12.671   4.124  0.00  0.00      C1   C
ATOM   1227  N   CYS 6 160      14.758  -6.930   4.342  0.00  0.00      C1   N
ATOM   1228  CA  CYS 6 160      15.693  -5.856   4.509  0.00  0.00      C1   C
ATOM   1229  C   CYS 6 160      15.516  -5.107   5.872  0.00  0.00      C1   C
ATOM   1230  O   CYS 6 160      16.434  -4.430   6.365  0.00  0.00      C1   O
ATOM   1231  CB  CYS 6 160      15.716  -4.869   3.354  0.00  0.00      C1   C
ATOM   1232  SG  CYS 6 160      14.156  -3.883   3.344  0.00  0.00      C1   S
ATOM   1233  N   TYR 6 161      14.295  -5.092   6.411  0.00  0.00      C1   N
ATOM   1234  CA  TYR 6 161      13.980  -4.251   7.596  0.00  0.00      C1   C
ATOM   1235  C   TYR 6 161      13.152  -4.969   8.725  0.00  0.00      C1   C
ATOM   1236  O   TYR 6 161      12.180  -5.682   8.375  0.00  0.00      C1   O
ATOM   1237  CB  TYR 6 161      13.445  -2.877   7.052  0.00  0.00      C1   C
ATOM   1238  CG  TYR 6 161      12.830  -2.103   8.200  0.00  0.00      C1   C
ATOM   1239  CD1 TYR 6 161      13.576  -1.110   8.822  0.00  0.00      C1   C
ATOM   1240  CD2 TYR 6 161      11.441  -2.270   8.574  0.00  0.00      C1   C
ATOM   1241  CE1 TYR 6 161      13.028  -0.533  10.020  0.00  0.00      C1   C
ATOM   1242  CE2 TYR 6 161      10.823  -1.516   9.623  0.00  0.00      C1   C
ATOM   1243  CZ  TYR 6 161      11.647  -0.719  10.458  0.00  0.00      C1   C
ATOM   1244  OH  TYR 6 161      11.154  -0.098  11.525  0.00  0.00      C1   O
ATOM   1245  N   MET 6 162      13.429  -4.743   9.955  0.00  0.00      C1   N
ATOM   1246  CA  MET 6 162      12.471  -5.107  11.034  0.00  0.00      C1   C
ATOM   1247  C   MET 6 162      12.233  -3.940  11.986  0.00  0.00      C1   C
ATOM   1248  O   MET 6 162      13.240  -3.330  12.347  0.00  0.00      C1   O
ATOM   1249  CB  MET 6 162      12.933  -6.441  11.746  0.00  0.00      C1   C
ATOM   1250  CG  MET 6 162      12.023  -7.052  12.852  0.00  0.00      C1   C
ATOM   1251  SD  MET 6 162      12.378  -8.822  13.327  0.00  0.00      C1   S
ATOM   1252  CE  MET 6 162      11.009  -9.690  12.634  0.00  0.00      C1   C
ATOM   1253  N   HIS 6 163      11.017  -3.790  12.416  0.00  0.00      C1   N
ATOM   1254  CA  HIS 6 163      10.524  -2.906  13.438  0.00  0.00      C1   C
ATOM   1255  C   HIS 6 163      10.785  -3.368  14.943  0.00  0.00      C1   C
ATOM   1256  O   HIS 6 163      10.499  -4.476  15.284  0.00  0.00      C1   O
ATOM   1257  CB  HIS 6 163       8.979  -2.751  13.291  0.00  0.00      C1   C
ATOM   1258  CG  HIS 6 163       8.387  -1.782  14.322  0.00  0.00      C1   C
ATOM   1259  ND1 HIS 6 163       7.300  -2.139  15.170  0.00  0.00      C1   N
ATOM   1260  CD2 HIS 6 163       8.746  -0.530  14.512  0.00  0.00      C1   C
ATOM   1261  CE1 HIS 6 163       7.168  -1.019  15.900  0.00  0.00      C1   C
ATOM   1262  NE2 HIS 6 163       7.950  -0.010  15.496  0.00  0.00      C1   N
ATOM   1263  N   HIS 6 164      11.366  -2.493  15.765  0.00  0.00      C1   N
ATOM   1264  CA  HIS 6 164      11.728  -2.770  17.166  0.00  0.00      C1   C
ATOM   1265  C   HIS 6 164      10.990  -1.894  18.119  0.00  0.00      C1   C
ATOM   1266  O   HIS 6 164      10.636  -2.414  19.176  0.00  0.00      C1   O
ATOM   1267  CB  HIS 6 164      13.167  -2.680  17.348  0.00  0.00      C1   C
ATOM   1268  CG  HIS 6 164      13.937  -3.889  16.978  0.00  0.00      C1   C
ATOM   1269  ND1 HIS 6 164      14.664  -4.728  17.884  0.00  0.00      C1   N
ATOM   1270  CD2 HIS 6 164      14.158  -4.278  15.681  0.00  0.00      C1   C
ATOM   1271  CE1 HIS 6 164      15.393  -5.519  17.105  0.00  0.00      C1   C
ATOM   1272  NE2 HIS 6 164      15.073  -5.351  15.824  0.00  0.00      C1   N
ATOM   1273  N   MET 6 165      10.721  -0.607  17.807  0.00  0.00      C1   N
ATOM   1274  CA  MET 6 165       9.946   0.299  18.716  0.00  0.00      C1   C
ATOM   1275  C   MET 6 165       9.417   1.548  18.092  0.00  0.00      C1   C
ATOM   1276  O   MET 6 165       9.946   1.956  17.028  0.00  0.00      C1   O
ATOM   1277  CB  MET 6 165      10.753   0.659  20.014  0.00  0.00      C1   C
ATOM   1278  CG  MET 6 165      11.929   1.573  19.801  0.00  0.00      C1   C
ATOM   1279  SD  MET 6 165      13.368   0.876  18.935  0.00  0.00      C1   S
ATOM   1280  CE  MET 6 165      14.632   2.184  19.322  0.00  0.00      C1   C
ATOM   1281  N   GLU 6 166       8.474   2.198  18.838  0.00  0.00      C1   N
ATOM   1282  CA  GLU 6 166       8.072   3.577  18.687  0.00  0.00      C1   C
ATOM   1283  C   GLU 6 166       8.934   4.490  19.567  0.00  0.00      C1   C
ATOM   1284  O   GLU 6 166       9.285   4.121  20.660  0.00  0.00      C1   O
ATOM   1285  CB  GLU 6 166       6.552   3.759  18.810  0.00  0.00      C1   C
ATOM   1286  CG  GLU 6 166       5.876   5.082  18.288  0.00  0.00      C1   C
ATOM   1287  CD  GLU 6 166       4.367   4.980  18.504  0.00  0.00      C1   C
ATOM   1288  OE1 GLU 6 166       3.853   4.081  19.190  0.00  0.00      C1   O
ATOM   1289  OE2 GLU 6 166       3.615   5.778  17.866  0.00  0.00      C1   O
ATOM   1290  N   LEU 6 167       9.253   5.667  19.033  0.00  0.00      C1   N
ATOM   1291  CA  LEU 6 167       9.936   6.720  19.739  0.00  0.00      C1   C
ATOM   1292  C   LEU 6 167       9.000   7.848  20.114  0.00  0.00      C1   C
ATOM   1293  O   LEU 6 167       8.032   8.087  19.409  0.00  0.00      C1   O
ATOM   1294  CB  LEU 6 167      11.039   7.311  18.853  0.00  0.00      C1   C
ATOM   1295  CG  LEU 6 167      12.305   6.460  18.512  0.00  0.00      C1   C
ATOM   1296  CD1 LEU 6 167      13.339   7.444  17.874  0.00  0.00      C1   C
ATOM   1297  CD2 LEU 6 167      12.913   5.926  19.805  0.00  0.00      C1   C
ATOM   1298  N   PRO 6 168       9.285   8.585  21.213  0.00  0.00      C1   N
ATOM   1299  CA  PRO 6 168       8.324   9.464  21.950  0.00  0.00      C1   C
ATOM   1300  C   PRO 6 168       7.297  10.177  21.106  0.00  0.00      C1   C
ATOM   1301  O   PRO 6 168       6.070  10.035  21.352  0.00  0.00      C1   O
ATOM   1302  CB  PRO 6 168       9.176  10.438  22.747  0.00  0.00      C1   C
ATOM   1303  CG  PRO 6 168      10.385   9.506  23.085  0.00  0.00      C1   C
ATOM   1304  CD  PRO 6 168      10.528   8.542  21.924  0.00  0.00      C1   C
ATOM   1305  N   THR 6 169       7.745  11.006  20.180  0.00  0.00      C1   N
ATOM   1306  CA  THR 6 169       6.949  11.779  19.279  0.00  0.00      C1   C
ATOM   1307  C   THR 6 169       6.401  11.035  18.056  0.00  0.00      C1   C
ATOM   1308  O   THR 6 169       6.391  11.522  16.924  0.00  0.00      C1   O
ATOM   1309  CB  THR 6 169       7.667  13.098  18.830  0.00  0.00      C1   C
ATOM   1310  OG1 THR 6 169       8.492  13.629  19.866  0.00  0.00      C1   O
ATOM   1311  CG2 THR 6 169       6.634  14.190  18.592  0.00  0.00      C1   C
ATOM   1312  N   GLY 6 170       5.853   9.834  18.200  0.00  0.00      C1   N
ATOM   1313  CA  GLY 6 170       5.078   9.137  17.144  0.00  0.00      C1   C
ATOM   1314  C   GLY 6 170       5.880   8.722  15.945  0.00  0.00      C1   C
ATOM   1315  O   GLY 6 170       5.289   8.728  14.853  0.00  0.00      C1   O
ATOM   1316  N   VAL 6 171       7.144   8.395  15.971  0.00  0.00      C1   N
ATOM   1317  CA  VAL 6 171       7.890   7.816  14.842  0.00  0.00      C1   C
ATOM   1318  C   VAL 6 171       8.489   6.444  15.146  0.00  0.00      C1   C
ATOM   1319  O   VAL 6 171       8.976   6.309  16.258  0.00  0.00      C1   O
ATOM   1320  CB  VAL 6 171       8.946   8.702  14.176  0.00  0.00      C1   C
ATOM   1321  CG1 VAL 6 171       8.177   9.851  13.524  0.00  0.00      C1   C
ATOM   1322  CG2 VAL 6 171      10.044   9.263  15.100  0.00  0.00      C1   C
ATOM   1323  N   HIS 6 172       8.638   5.594  14.168  0.00  0.00      C1   N
ATOM   1324  CA  HIS 6 172       9.235   4.208  14.346  0.00  0.00      C1   C
ATOM   1325  C   HIS 6 172      10.690   4.002  13.950  0.00  0.00      C1   C
ATOM   1326  O   HIS 6 172      11.170   4.520  12.917  0.00  0.00      C1   O
ATOM   1327  CB  HIS 6 172       8.266   3.173  13.726  0.00  0.00      C1   C
ATOM   1328  CG  HIS 6 172       6.902   3.158  14.267  0.00  0.00      C1   C
ATOM   1329  ND1 HIS 6 172       6.556   2.560  15.460  0.00  0.00      C1   N
ATOM   1330  CD2 HIS 6 172       5.833   3.880  13.821  0.00  0.00      C1   C
ATOM   1331  CE1 HIS 6 172       5.278   2.814  15.679  0.00  0.00      C1   C
ATOM   1332  NE2 HIS 6 172       4.819   3.665  14.716  0.00  0.00      C1   N
ATOM   1333  N   ALA 6 173      11.351   3.172  14.756  0.00  0.00      C1   N
ATOM   1334  CA  ALA 6 173      12.738   2.664  14.614  0.00  0.00      C1   C
ATOM   1335  C   ALA 6 173      12.904   1.125  14.724  0.00  0.00      C1   C
ATOM   1336  O   ALA 6 173      12.145   0.379  15.377  0.00  0.00      C1   O
ATOM   1337  CB  ALA 6 173      13.584   3.469  15.635  0.00  0.00      C1   C
ATOM   1338  N   GLY 6 174      13.924   0.747  13.943  0.00  0.00      C1   N
ATOM   1339  CA  GLY 6 174      14.278  -0.707  13.744  0.00  0.00      C1   C
ATOM   1340  C   GLY 6 174      15.688  -1.046  13.216  0.00  0.00      C1   C
ATOM   1341  O   GLY 6 174      16.570  -0.192  13.127  0.00  0.00      C1   O
ATOM   1342  N   THR 6 175      15.851  -2.296  12.805  0.00  0.00      C1   N
ATOM   1343  CA  THR 6 175      17.071  -2.893  12.315  0.00  0.00      C1   C
ATOM   1344  C   THR 6 175      16.992  -3.418  10.856  0.00  0.00      C1   C
ATOM   1345  O   THR 6 175      15.911  -3.369  10.218  0.00  0.00      C1   O
ATOM   1346  CB  THR 6 175      17.550  -4.025  13.254  0.00  0.00      C1   C
ATOM   1347  OG1 THR 6 175      16.694  -5.136  13.378  0.00  0.00      C1   O
ATOM   1348  CG2 THR 6 175      17.839  -3.528  14.703  0.00  0.00      C1   C
ATOM   1349  N   ASP 6 176      18.137  -3.972  10.368  0.00  0.00      C1   N
ATOM   1350  CA  ASP 6 176      18.087  -4.995   9.323  0.00  0.00      C1   C
ATOM   1351  C   ASP 6 176      17.869  -6.404   9.918  0.00  0.00      C1   C
ATOM   1352  O   ASP 6 176      17.764  -6.619  11.172  0.00  0.00      C1   O
ATOM   1353  CB  ASP 6 176      19.345  -4.864   8.439  0.00  0.00      C1   C
ATOM   1354  CG  ASP 6 176      20.818  -5.143   9.054  0.00  0.00      C1   C
ATOM   1355  OD1 ASP 6 176      21.726  -4.665   8.351  0.00  0.00      C1   O
ATOM   1356  OD2 ASP 6 176      20.823  -5.894  10.081  0.00  0.00      C1   O
ATOM   1357  N   LEU 6 177      17.852  -7.481   9.119  0.00  0.00      C1   N
ATOM   1358  CA  LEU 6 177      17.596  -8.877   9.547  0.00  0.00      C1   C
ATOM   1359  C   LEU 6 177      18.817  -9.628  10.061  0.00  0.00      C1   C
ATOM   1360  O   LEU 6 177      18.735 -10.635  10.733  0.00  0.00      C1   O
ATOM   1361  CB  LEU 6 177      16.792  -9.635   8.457  0.00  0.00      C1   C
ATOM   1362  CG  LEU 6 177      15.224  -9.504   8.576  0.00  0.00      C1   C
ATOM   1363  CD1 LEU 6 177      14.722 -10.173   9.856  0.00  0.00      C1   C
ATOM   1364  CD2 LEU 6 177      14.724  -8.111   8.402  0.00  0.00      C1   C
ATOM   1365  N   GLU 6 178      20.023  -9.016   9.864  0.00  0.00      C1   N
ATOM   1366  CA  GLU 6 178      21.159  -9.427  10.739  0.00  0.00      C1   C
ATOM   1367  C   GLU 6 178      21.306  -8.584  12.018  0.00  0.00      C1   C
ATOM   1368  O   GLU 6 178      22.283  -8.566  12.690  0.00  0.00      C1   O
ATOM   1369  CB  GLU 6 178      22.431  -9.578   9.856  0.00  0.00      C1   C
ATOM   1370  CG  GLU 6 178      22.243 -10.610   8.800  0.00  0.00      C1   C
ATOM   1371  CD  GLU 6 178      23.470 -10.768   7.909  0.00  0.00      C1   C
ATOM   1372  OE1 GLU 6 178      23.849 -11.870   7.440  0.00  0.00      C1   O
ATOM   1373  OE2 GLU 6 178      24.107  -9.747   7.622  0.00  0.00      C1   O
ATOM   1374  N   GLY 6 179      20.197  -7.914  12.500  0.00  0.00      C1   N
ATOM   1375  CA  GLY 6 179      19.930  -7.070  13.679  0.00  0.00      C1   C
ATOM   1376  C   GLY 6 179      20.730  -5.794  13.742  0.00  0.00      C1   C
ATOM   1377  O   GLY 6 179      20.927  -5.235  14.860  0.00  0.00      C1   O
ATOM   1378  N   ASN 6 180      21.251  -5.222  12.663  0.00  0.00      C1   N
ATOM   1379  CA  ASN 6 180      22.094  -3.964  12.756  0.00  0.00      C1   C
ATOM   1380  C   ASN 6 180      21.142  -2.751  12.631  0.00  0.00      C1   C
ATOM   1381  O   ASN 6 180      20.396  -2.714  11.654  0.00  0.00      C1   O
ATOM   1382  CB  ASN 6 180      23.175  -4.027  11.636  0.00  0.00      C1   C
ATOM   1383  CG  ASN 6 180      24.111  -5.218  11.627  0.00  0.00      C1   C
ATOM   1384  ND2 ASN 6 180      23.702  -6.245  10.880  0.00  0.00      C1   N
ATOM   1385  OD1 ASN 6 180      25.176  -5.305  12.217  0.00  0.00      C1   O
ATOM   1386  N   PHE 6 181      20.986  -1.828  13.610  0.00  0.00      C1   N
ATOM   1387  CA  PHE 6 181      20.032  -0.746  13.615  0.00  0.00      C1   C
ATOM   1388  C   PHE 6 181      20.093   0.169  12.369  0.00  0.00      C1   C
ATOM   1389  O   PHE 6 181      21.168   0.249  11.697  0.00  0.00      C1   O
ATOM   1390  CB  PHE 6 181      20.146   0.124  14.863  0.00  0.00      C1   C
ATOM   1391  CG  PHE 6 181      19.073  -0.142  15.928  0.00  0.00      C1   C
ATOM   1392  CD1 PHE 6 181      19.351  -0.975  17.032  0.00  0.00      C1   C
ATOM   1393  CD2 PHE 6 181      17.799   0.458  15.815  0.00  0.00      C1   C
ATOM   1394  CE1 PHE 6 181      18.332  -1.377  17.910  0.00  0.00      C1   C
ATOM   1395  CE2 PHE 6 181      16.707   0.055  16.610  0.00  0.00      C1   C
ATOM   1396  CZ  PHE 6 181      17.044  -0.791  17.659  0.00  0.00      C1   C
ATOM   1397  N   TYR 6 182      18.958   0.570  11.865  0.00  0.00      C1   N
ATOM   1398  CA  TYR 6 182      18.963   1.753  11.109  0.00  0.00      C1   C
ATOM   1399  C   TYR 6 182      19.016   2.976  12.016  0.00  0.00      C1   C
ATOM   1400  O   TYR 6 182      18.243   3.143  12.906  0.00  0.00      C1   O
ATOM   1401  CB  TYR 6 182      17.805   1.805  10.188  0.00  0.00      C1   C
ATOM   1402  CG  TYR 6 182      17.927   0.697   9.140  0.00  0.00      C1   C
ATOM   1403  CD1 TYR 6 182      18.814   0.900   8.035  0.00  0.00      C1   C
ATOM   1404  CD2 TYR 6 182      17.276  -0.546   9.158  0.00  0.00      C1   C
ATOM   1405  CE1 TYR 6 182      18.915  -0.067   7.057  0.00  0.00      C1   C
ATOM   1406  CE2 TYR 6 182      17.343  -1.507   8.120  0.00  0.00      C1   C
ATOM   1407  CZ  TYR 6 182      18.243  -1.293   7.102  0.00  0.00      C1   C
ATOM   1408  OH  TYR 6 182      18.394  -2.229   6.137  0.00  0.00      C1   O
ATOM   1409  N   GLY 6 183      19.928   3.955  11.819  0.00  0.00      C1   N
ATOM   1410  CA  GLY 6 183      20.054   5.139  12.614  0.00  0.00      C1   C
ATOM   1411  C   GLY 6 183      20.646   4.910  14.049  0.00  0.00      C1   C
ATOM   1412  O   GLY 6 183      21.035   3.759  14.340  0.00  0.00      C1   O
ATOM   1413  N   PRO 6 184      20.779   6.044  14.842  0.00  0.00      C1   N
ATOM   1414  CA  PRO 6 184      21.611   6.161  16.117  0.00  0.00      C1   C
ATOM   1415  C   PRO 6 184      20.756   5.750  17.324  0.00  0.00      C1   C
ATOM   1416  O   PRO 6 184      20.480   6.514  18.222  0.00  0.00      C1   O
ATOM   1417  CB  PRO 6 184      21.958   7.635  16.313  0.00  0.00      C1   C
ATOM   1418  CG  PRO 6 184      20.775   8.324  15.569  0.00  0.00      C1   C
ATOM   1419  CD  PRO 6 184      20.478   7.376  14.409  0.00  0.00      C1   C
ATOM   1420  N   PHE 6 185      20.233   4.516  17.255  0.00  0.00      C1   N
ATOM   1421  CA  PHE 6 185      19.348   3.981  18.296  0.00  0.00      C1   C
ATOM   1422  C   PHE 6 185      19.805   2.693  18.928  0.00  0.00      C1   C
ATOM   1423  O   PHE 6 185      20.599   1.965  18.367  0.00  0.00      C1   O
ATOM   1424  CB  PHE 6 185      17.902   3.737  17.760  0.00  0.00      C1   C
ATOM   1425  CG  PHE 6 185      17.358   4.965  16.945  0.00  0.00      C1   C
ATOM   1426  CD1 PHE 6 185      17.385   6.241  17.455  0.00  0.00      C1   C
ATOM   1427  CD2 PHE 6 185      16.852   4.718  15.593  0.00  0.00      C1   C
ATOM   1428  CE1 PHE 6 185      16.992   7.242  16.614  0.00  0.00      C1   C
ATOM   1429  CE2 PHE 6 185      16.436   5.762  14.787  0.00  0.00      C1   C
ATOM   1430  CZ  PHE 6 185      16.585   7.001  15.307  0.00  0.00      C1   C
ATOM   1431  N   VAL 6 186      19.359   2.474  20.177  0.00  0.00      C1   N
ATOM   1432  CA  VAL 6 186      19.642   1.199  20.838  0.00  0.00      C1   C
ATOM   1433  C   VAL 6 186      18.438   0.401  21.217  0.00  0.00      C1   C
ATOM   1434  O   VAL 6 186      17.377   0.973  21.332  0.00  0.00      C1   O
ATOM   1435  CB  VAL 6 186      20.649   1.371  21.934  0.00  0.00      C1   C
ATOM   1436  CG1 VAL 6 186      22.010   1.888  21.453  0.00  0.00      C1   C
ATOM   1437  CG2 VAL 6 186      20.156   2.384  22.989  0.00  0.00      C1   C
ATOM   1438  N   ASP 6 187      18.511  -0.882  21.468  0.00  0.00      C1   N
ATOM   1439  CA  ASP 6 187      17.386  -1.662  22.073  0.00  0.00      C1   C
ATOM   1440  C   ASP 6 187      17.162  -1.585  23.562  0.00  0.00      C1   C
ATOM   1441  O   ASP 6 187      17.085  -2.585  24.310  0.00  0.00      C1   O
ATOM   1442  CB  ASP 6 187      17.323  -3.054  21.487  0.00  0.00      C1   C
ATOM   1443  CG  ASP 6 187      18.549  -3.908  21.670  0.00  0.00      C1   C
ATOM   1444  OD1 ASP 6 187      18.433  -5.097  21.429  0.00  0.00      C1   O
ATOM   1445  OD2 ASP 6 187      19.530  -3.420  22.304  0.00  0.00      C1   O
ATOM   1446  N   ARG 6 188      17.043  -0.357  24.037  0.00  0.00      C1   N
ATOM   1447  CA  ARG 6 188      16.370  -0.054  25.286  0.00  0.00      C1   C
ATOM   1448  C   ARG 6 188      15.072   0.744  24.983  0.00  0.00      C1   C
ATOM   1449  O   ARG 6 188      14.757   1.202  23.891  0.00  0.00      C1   O
ATOM   1450  CB  ARG 6 188      17.383   0.720  26.132  0.00  0.00      C1   C
ATOM   1451  CG  ARG 6 188      18.590  -0.107  26.578  0.00  0.00      C1   C
ATOM   1452  CD  ARG 6 188      18.273  -1.420  27.253  0.00  0.00      C1   C
ATOM   1453  NE  ARG 6 188      19.499  -2.135  27.572  0.00  0.00      C1   N
ATOM   1454  CZ  ARG 6 188      19.658  -3.307  28.145  0.00  0.00      C1   C
ATOM   1455  NH1 ARG 6 188      18.690  -4.065  28.664  0.00  0.00      C1   N
ATOM   1456  NH2 ARG 6 188      20.832  -3.868  28.155  0.00  0.00      C1   N
ATOM   1457  N   GLN 6 189      14.219   0.972  25.991  0.00  0.00      C1   N
ATOM   1458  CA  GLN 6 189      12.967   1.772  25.830  0.00  0.00      C1   C
ATOM   1459  C   GLN 6 189      13.194   3.150  26.401  0.00  0.00      C1   C
ATOM   1460  O   GLN 6 189      12.949   3.422  27.591  0.00  0.00      C1   O
ATOM   1461  CB  GLN 6 189      11.691   1.159  26.325  0.00  0.00      C1   C
ATOM   1462  CG  GLN 6 189      11.316  -0.103  25.593  0.00  0.00      C1   C
ATOM   1463  CD  GLN 6 189      10.825  -0.025  24.144  0.00  0.00      C1   C
ATOM   1464  NE2 GLN 6 189      10.740  -1.145  23.460  0.00  0.00      C1   N
ATOM   1465  OE1 GLN 6 189      10.496   0.985  23.606  0.00  0.00      C1   O
ATOM   1466  N   THR 6 190      13.700   4.151  25.637  0.00  0.00      C1   N
ATOM   1467  CA  THR 6 190      14.189   5.424  26.115  0.00  0.00      C1   C
ATOM   1468  C   THR 6 190      13.732   6.636  25.272  0.00  0.00      C1   C
ATOM   1469  O   THR 6 190      13.388   6.541  24.100  0.00  0.00      C1   O
ATOM   1470  CB  THR 6 190      15.684   5.430  26.217  0.00  0.00      C1   C
ATOM   1471  OG1 THR 6 190      16.282   4.615  25.263  0.00  0.00      C1   O
ATOM   1472  CG2 THR 6 190      16.179   4.810  27.466  0.00  0.00      C1   C
ATOM   1473  N   ALA 6 191      13.962   7.902  25.782  0.00  0.00      C1   N
ATOM   1474  CA  ALA 6 191      13.838   9.173  25.006  0.00  0.00      C1   C
ATOM   1475  C   ALA 6 191      15.014   9.589  24.040  0.00  0.00      C1   C
ATOM   1476  O   ALA 6 191      15.552  10.711  24.050  0.00  0.00      C1   O
ATOM   1477  CB  ALA 6 191      13.386  10.313  25.985  0.00  0.00      C1   C
ATOM   1478  N   GLN 6 192      15.463   8.583  23.287  0.00  0.00      C1   N
ATOM   1479  CA  GLN 6 192      16.560   8.728  22.292  0.00  0.00      C1   C
ATOM   1480  C   GLN 6 192      16.116   9.551  21.082  0.00  0.00      C1   C
ATOM   1481  O   GLN 6 192      14.994   9.459  20.652  0.00  0.00      C1   O
ATOM   1482  CB  GLN 6 192      17.284   7.425  22.024  0.00  0.00      C1   C
ATOM   1483  CG  GLN 6 192      16.471   6.298  21.325  0.00  0.00      C1   C
ATOM   1484  CD  GLN 6 192      17.247   5.003  21.408  0.00  0.00      C1   C
ATOM   1485  OE1 GLN 6 192      18.485   5.001  21.353  0.00  0.00      C1   O
ATOM   1486  NE2 GLN 6 192      16.531   3.928  21.562  0.00  0.00      C1   N
ATOM   1487  N   ALA 6 193      17.012  10.407  20.590  0.00  0.00      C1   N
ATOM   1488  CA  ALA 6 193      16.720  11.357  19.500  0.00  0.00      C1   C
ATOM   1489  C   ALA 6 193      17.034  10.769  18.109  0.00  0.00      C1   C
ATOM   1490  O   ALA 6 193      18.132  10.254  17.951  0.00  0.00      C1   O
ATOM   1491  CB  ALA 6 193      17.397  12.714  19.822  0.00  0.00      C1   C
ATOM   1492  N   ALA 6 194      16.070  10.885  17.236  0.00  0.00      C1   N
ATOM   1493  CA  ALA 6 194      16.217  10.792  15.768  0.00  0.00      C1   C
ATOM   1494  C   ALA 6 194      17.202  11.791  15.070  0.00  0.00      C1   C
ATOM   1495  O   ALA 6 194      17.463  12.842  15.612  0.00  0.00      C1   O
ATOM   1496  CB  ALA 6 194      14.821  10.987  15.126  0.00  0.00      C1   C
ATOM   1497  N   GLY 6 195      17.644  11.445  13.852  0.00  0.00      C1   N
ATOM   1498  CA  GLY 6 195      18.447  12.385  13.045  0.00  0.00      C1   C
ATOM   1499  C   GLY 6 195      17.642  13.548  12.357  0.00  0.00      C1   C
ATOM   1500  O   GLY 6 195      16.517  13.912  12.660  0.00  0.00      C1   O
ATOM   1501  N   THR 6 196      18.265  14.065  11.264  0.00  0.00      C1   N
ATOM   1502  CA  THR 6 196      17.680  15.158  10.517  0.00  0.00      C1   C
ATOM   1503  C   THR 6 196      17.309  14.753   9.061  0.00  0.00      C1   C
ATOM   1504  O   THR 6 196      17.882  13.890   8.484  0.00  0.00      C1   O
ATOM   1505  CB  THR 6 196      18.630  16.337  10.378  0.00  0.00      C1   C
ATOM   1506  OG1 THR 6 196      19.833  15.952   9.672  0.00  0.00      C1   O
ATOM   1507  CG2 THR 6 196      18.939  17.041  11.707  0.00  0.00      C1   C
ATOM   1508  N   ASP 6 197      16.251  15.383   8.595  0.00  0.00      C1   N
ATOM   1509  CA  ASP 6 197      15.558  15.103   7.347  0.00  0.00      C1   C
ATOM   1510  C   ASP 6 197      16.093  15.860   6.109  0.00  0.00      C1   C
ATOM   1511  O   ASP 6 197      15.329  16.443   5.304  0.00  0.00      C1   O
ATOM   1512  CB  ASP 6 197      14.015  15.336   7.596  0.00  0.00      C1   C
ATOM   1513  CG  ASP 6 197      13.513  16.733   8.125  0.00  0.00      C1   C
ATOM   1514  OD1 ASP 6 197      14.286  17.393   8.818  0.00  0.00      C1   O
ATOM   1515  OD2 ASP 6 197      12.335  17.194   8.006  0.00  0.00      C1   O
ATOM   1516  N   THR 6 198      17.378  15.707   5.844  0.00  0.00      C1   N
ATOM   1517  CA  THR 6 198      18.164  15.763   4.586  0.00  0.00      C1   C
ATOM   1518  C   THR 6 198      17.402  15.033   3.406  0.00  0.00      C1   C
ATOM   1519  O   THR 6 198      16.920  13.912   3.624  0.00  0.00      C1   O
ATOM   1520  CB  THR 6 198      19.558  15.105   4.807  0.00  0.00      C1   C
ATOM   1521  OG1 THR 6 198      20.222  15.747   5.873  0.00  0.00      C1   O
ATOM   1522  CG2 THR 6 198      20.413  15.159   3.613  0.00  0.00      C1   C
ATOM   1523  N   THR 6 199      17.472  15.607   2.173  0.00  0.00      C1   N
ATOM   1524  CA  THR 6 199      16.552  15.234   1.201  0.00  0.00      C1   C
ATOM   1525  C   THR 6 199      17.277  14.620   0.014  0.00  0.00      C1   C
ATOM   1526  O   THR 6 199      18.166  15.246  -0.569  0.00  0.00      C1   O
ATOM   1527  CB  THR 6 199      15.617  16.382   0.807  0.00  0.00      C1   C
ATOM   1528  OG1 THR 6 199      14.846  16.705   1.968  0.00  0.00      C1   O
ATOM   1529  CG2 THR 6 199      14.658  16.035  -0.228  0.00  0.00      C1   C
ATOM   1530  N   ILE 6 200      16.862  13.352  -0.252  0.00  0.00      C1   N
ATOM   1531  CA  ILE 6 200      17.333  12.514  -1.331  0.00  0.00      C1   C
ATOM   1532  C   ILE 6 200      16.847  12.968  -2.756  0.00  0.00      C1   C
ATOM   1533  O   ILE 6 200      15.809  12.608  -3.422  0.00  0.00      C1   O
ATOM   1534  CB  ILE 6 200      16.950  11.005  -1.051  0.00  0.00      C1   C
ATOM   1535  CG1 ILE 6 200      17.414  10.379   0.303  0.00  0.00      C1   C
ATOM   1536  CG2 ILE 6 200      17.245   9.992  -2.169  0.00  0.00      C1   C
ATOM   1537  CD1 ILE 6 200      18.940  10.044   0.416  0.00  0.00      C1   C
ATOM   1538  N   THR 6 201      17.718  13.851  -3.329  0.00  0.00      C1   N
ATOM   1539  CA  THR 6 201      17.495  14.491  -4.712  0.00  0.00      C1   C
ATOM   1540  C   THR 6 201      17.080  13.550  -5.788  0.00  0.00      C1   C
ATOM   1541  O   THR 6 201      16.054  13.866  -6.468  0.00  0.00      C1   O
ATOM   1542  CB  THR 6 201      18.776  15.210  -5.136  0.00  0.00      C1   C
ATOM   1543  OG1 THR 6 201      19.087  16.359  -4.369  0.00  0.00      C1   O
ATOM   1544  CG2 THR 6 201      18.774  15.705  -6.565  0.00  0.00      C1   C
ATOM   1545  N   VAL 6 202      17.677  12.366  -5.950  0.00  0.00      C1   N
ATOM   1546  CA  VAL 6 202      17.367  11.402  -7.065  0.00  0.00      C1   C
ATOM   1547  C   VAL 6 202      15.869  10.904  -6.927  0.00  0.00      C1   C
ATOM   1548  O   VAL 6 202      15.198  10.894  -7.920  0.00  0.00      C1   O
ATOM   1549  CB  VAL 6 202      18.352  10.259  -7.193  0.00  0.00      C1   C
ATOM   1550  CG1 VAL 6 202      19.721  10.814  -7.503  0.00  0.00      C1   C
ATOM   1551  CG2 VAL 6 202      18.467   9.242  -6.023  0.00  0.00      C1   C
ATOM   1552  N   ASN 6 203      15.366  10.733  -5.656  0.00  0.00      C1   N
ATOM   1553  CA  ASN 6 203      13.981  10.399  -5.405  0.00  0.00      C1   C
ATOM   1554  C   ASN 6 203      13.026  11.596  -5.834  0.00  0.00      C1   C
ATOM   1555  O   ASN 6 203      11.997  11.354  -6.461  0.00  0.00      C1   O
ATOM   1556  CB  ASN 6 203      13.672  10.025  -3.912  0.00  0.00      C1   C
ATOM   1557  CG  ASN 6 203      14.289   8.657  -3.473  0.00  0.00      C1   C
ATOM   1558  OD1 ASN 6 203      15.087   8.052  -4.206  0.00  0.00      C1   O
ATOM   1559  ND2 ASN 6 203      13.969   8.073  -2.384  0.00  0.00      C1   N
ATOM   1560  N   VAL 6 204      13.449  12.848  -5.519  0.00  0.00      C1   N
ATOM   1561  CA  VAL 6 204      12.672  14.061  -5.905  0.00  0.00      C1   C
ATOM   1562  C   VAL 6 204      12.658  14.276  -7.417  0.00  0.00      C1   C
ATOM   1563  O   VAL 6 204      11.692  14.718  -7.958  0.00  0.00      C1   O
ATOM   1564  CB  VAL 6 204      13.007  15.329  -5.139  0.00  0.00      C1   C
ATOM   1565  CG1 VAL 6 204      11.824  16.352  -5.237  0.00  0.00      C1   C
ATOM   1566  CG2 VAL 6 204      13.307  15.091  -3.628  0.00  0.00      C1   C
ATOM   1567  N   LEU 6 205      13.739  13.876  -8.202  0.00  0.00      C1   N
ATOM   1568  CA  LEU 6 205      13.807  13.868  -9.646  0.00  0.00      C1   C
ATOM   1569  C   LEU 6 205      12.899  12.772 -10.268  0.00  0.00      C1   C
ATOM   1570  O   LEU 6 205      12.153  13.041 -11.243  0.00  0.00      C1   O
ATOM   1571  CB  LEU 6 205      15.266  13.865 -10.219  0.00  0.00      C1   C
ATOM   1572  CG  LEU 6 205      16.067  15.123  -9.752  0.00  0.00      C1   C
ATOM   1573  CD1 LEU 6 205      17.542  15.204 -10.265  0.00  0.00      C1   C
ATOM   1574  CD2 LEU 6 205      15.268  16.255 -10.455  0.00  0.00      C1   C
ATOM   1575  N   ALA 6 206      12.961  11.607  -9.636  0.00  0.00      C1   N
ATOM   1576  CA  ALA 6 206      12.051  10.499 -10.036  0.00  0.00      C1   C
ATOM   1577  C   ALA 6 206      10.561  10.714  -9.736  0.00  0.00      C1   C
ATOM   1578  O   ALA 6 206       9.784  10.228 -10.567  0.00  0.00      C1   O
ATOM   1579  CB  ALA 6 206      12.681   9.221  -9.629  0.00  0.00      C1   C
ATOM   1580  N   TRP 6 207      10.187  11.480  -8.772  0.00  0.00      C1   N
ATOM   1581  CA  TRP 6 207       8.877  12.167  -8.514  0.00  0.00      C1   C
ATOM   1582  C   TRP 6 207       8.477  13.258  -9.507  0.00  0.00      C1   C
ATOM   1583  O   TRP 6 207       7.311  13.334  -9.877  0.00  0.00      C1   O
ATOM   1584  CB  TRP 6 207       8.820  12.623  -7.050  0.00  0.00      C1   C
ATOM   1585  CG  TRP 6 207       7.688  13.244  -6.432  0.00  0.00      C1   C
ATOM   1586  CD1 TRP 6 207       6.607  12.655  -5.897  0.00  0.00      C1   C
ATOM   1587  CD2 TRP 6 207       7.567  14.705  -6.162  0.00  0.00      C1   C
ATOM   1588  NE1 TRP 6 207       5.942  13.632  -5.182  0.00  0.00      C1   N
ATOM   1589  CE2 TRP 6 207       6.423  14.974  -5.423  0.00  0.00      C1   C
ATOM   1590  CE3 TRP 6 207       8.433  15.775  -6.314  0.00  0.00      C1   C
ATOM   1591  CZ2 TRP 6 207       5.971  16.236  -5.080  0.00  0.00      C1   C
ATOM   1592  CZ3 TRP 6 207       8.008  17.100  -6.031  0.00  0.00      C1   C
ATOM   1593  CH2 TRP 6 207       6.741  17.322  -5.492  0.00  0.00      C1   C
ATOM   1594  N   LEU 6 208       9.445  14.085  -9.992  0.00  0.00      C1   N
ATOM   1595  CA  LEU 6 208       9.111  14.954 -11.127  0.00  0.00      C1   C
ATOM   1596  C   LEU 6 208       8.874  14.220 -12.493  0.00  0.00      C1   C
ATOM   1597  O   LEU 6 208       7.946  14.638 -13.139  0.00  0.00      C1   O
ATOM   1598  CB  LEU 6 208      10.124  16.050 -11.233  0.00  0.00      C1   C
ATOM   1599  CG  LEU 6 208      10.294  17.235 -10.225  0.00  0.00      C1   C
ATOM   1600  CD1 LEU 6 208      11.181  18.352 -10.805  0.00  0.00      C1   C
ATOM   1601  CD2 LEU 6 208       9.034  17.851  -9.633  0.00  0.00      C1   C
ATOM   1602  N   TYR 6 209       9.619  13.220 -12.850  0.00  0.00      C1   N
ATOM   1603  CA  TYR 6 209       9.398  12.339 -13.925  0.00  0.00      C1   C
ATOM   1604  C   TYR 6 209       8.081  11.580 -13.823  0.00  0.00      C1   C
ATOM   1605  O   TYR 6 209       7.273  11.497 -14.783  0.00  0.00      C1   O
ATOM   1606  CB  TYR 6 209      10.535  11.325 -13.997  0.00  0.00      C1   C
ATOM   1607  CG  TYR 6 209      11.753  11.870 -14.714  0.00  0.00      C1   C
ATOM   1608  CD1 TYR 6 209      11.686  12.149 -16.098  0.00  0.00      C1   C
ATOM   1609  CD2 TYR 6 209      12.999  11.830 -14.018  0.00  0.00      C1   C
ATOM   1610  CE1 TYR 6 209      12.851  12.405 -16.875  0.00  0.00      C1   C
ATOM   1611  CE2 TYR 6 209      14.164  12.093 -14.773  0.00  0.00      C1   C
ATOM   1612  CZ  TYR 6 209      14.093  12.340 -16.184  0.00  0.00      C1   C
ATOM   1613  OH  TYR 6 209      15.229  12.545 -16.902  0.00  0.00      C1   O
ATOM   1614  N   ALA 6 210       7.728  10.949 -12.658  0.00  0.00      C1   N
ATOM   1615  CA  ALA 6 210       6.446  10.321 -12.333  0.00  0.00      C1   C
ATOM   1616  C   ALA 6 210       5.258  11.297 -12.274  0.00  0.00      C1   C
ATOM   1617  O   ALA 6 210       4.178  10.901 -12.776  0.00  0.00      C1   O
ATOM   1618  CB  ALA 6 210       6.633   9.416 -11.201  0.00  0.00      C1   C
ATOM   1619  N   ALA 6 211       5.402  12.621 -11.898  0.00  0.00      C1   N
ATOM   1620  CA  ALA 6 211       4.397  13.696 -12.110  0.00  0.00      C1   C
ATOM   1621  C   ALA 6 211       4.147  13.904 -13.585  0.00  0.00      C1   C
ATOM   1622  O   ALA 6 211       2.998  14.027 -13.910  0.00  0.00      C1   O
ATOM   1623  CB  ALA 6 211       4.883  15.020 -11.293  0.00  0.00      C1   C
ATOM   1624  N   VAL 6 212       5.183  13.954 -14.455  0.00  0.00      C1   N
ATOM   1625  CA  VAL 6 212       5.090  14.031 -15.920  0.00  0.00      C1   C
ATOM   1626  C   VAL 6 212       4.233  12.830 -16.369  0.00  0.00      C1   C
ATOM   1627  O   VAL 6 212       3.315  13.053 -17.169  0.00  0.00      C1   O
ATOM   1628  CB  VAL 6 212       6.495  14.156 -16.632  0.00  0.00      C1   C
ATOM   1629  CG1 VAL 6 212       6.695  13.282 -17.914  0.00  0.00      C1   C
ATOM   1630  CG2 VAL 6 212       6.664  15.657 -17.139  0.00  0.00      C1   C
ATOM   1631  N   ILE 6 213       4.480  11.577 -15.940  0.00  0.00      C1   N
ATOM   1632  CA  ILE 6 213       3.675  10.423 -16.426  0.00  0.00      C1   C
ATOM   1633  C   ILE 6 213       2.237  10.597 -15.937  0.00  0.00      C1   C
ATOM   1634  O   ILE 6 213       1.375  10.250 -16.710  0.00  0.00      C1   O
ATOM   1635  CB  ILE 6 213       4.409   9.134 -15.941  0.00  0.00      C1   C
ATOM   1636  CG1 ILE 6 213       5.661   9.049 -16.899  0.00  0.00      C1   C
ATOM   1637  CG2 ILE 6 213       3.553   7.863 -16.014  0.00  0.00      C1   C
ATOM   1638  CD1 ILE 6 213       6.557   7.887 -16.530  0.00  0.00      C1   C
ATOM   1639  N   ASN 6 214       1.950  11.204 -14.761  0.00  0.00      C1   N
ATOM   1640  CA  ASN 6 214       0.584  11.398 -14.278  0.00  0.00      C1   C
ATOM   1641  C   ASN 6 214      -0.018  12.779 -14.683  0.00  0.00      C1   C
ATOM   1642  O   ASN 6 214      -0.874  13.368 -14.031  0.00  0.00      C1   O
ATOM   1643  CB  ASN 6 214       0.393  11.158 -12.709  0.00  0.00      C1   C
ATOM   1644  CG  ASN 6 214       0.592   9.709 -12.260  0.00  0.00      C1   C
ATOM   1645  OD1 ASN 6 214      -0.306   8.847 -12.182  0.00  0.00      C1   O
ATOM   1646  ND2 ASN 6 214       1.767   9.276 -12.060  0.00  0.00      C1   N
ATOM   1647  N   GLY 6 215       0.413  13.316 -15.851  0.00  0.00      C1   N
ATOM   1648  CA  GLY 6 215      -0.115  14.500 -16.535  0.00  0.00      C1   C
ATOM   1649  C   GLY 6 215       0.047  15.897 -15.891  0.00  0.00      C1   C
ATOM   1650  O   GLY 6 215      -0.674  16.827 -16.361  0.00  0.00      C1   O
ATOM   1651  N   ASP 6 216       0.789  16.025 -14.794  0.00  0.00      C1   N
ATOM   1652  CA  ASP 6 216       1.280  17.326 -14.382  0.00  0.00      C1   C
ATOM   1653  C   ASP 6 216       2.478  17.692 -15.295  0.00  0.00      C1   C
ATOM   1654  O   ASP 6 216       3.482  16.970 -15.383  0.00  0.00      C1   O
ATOM   1655  CB  ASP 6 216       1.695  17.365 -12.867  0.00  0.00      C1   C
ATOM   1656  CG  ASP 6 216       0.559  16.901 -11.940  0.00  0.00      C1   C
ATOM   1657  OD1 ASP 6 216       0.863  16.367 -10.854  0.00  0.00      C1   O
ATOM   1658  OD2 ASP 6 216      -0.628  17.048 -12.230  0.00  0.00      C1   O
ATOM   1659  N   ARG 6 217       2.428  18.937 -15.763  0.00  0.00      C1   N
ATOM   1660  CA  ARG 6 217       3.458  19.463 -16.678  0.00  0.00      C1   C
ATOM   1661  C   ARG 6 217       3.978  20.899 -16.337  0.00  0.00      C1   C
ATOM   1662  O   ARG 6 217       5.033  21.296 -16.843  0.00  0.00      C1   O
ATOM   1663  CB  ARG 6 217       3.007  19.309 -18.070  0.00  0.00      C1   C
ATOM   1664  CG  ARG 6 217       4.315  18.893 -18.839  0.00  0.00      C1   C
ATOM   1665  CD  ARG 6 217       4.116  19.022 -20.350  0.00  0.00      C1   C
ATOM   1666  NE  ARG 6 217       5.226  18.359 -21.060  0.00  0.00      C1   N
ATOM   1667  CZ  ARG 6 217       5.142  17.062 -21.210  0.00  0.00      C1   C
ATOM   1668  NH1 ARG 6 217       6.145  16.413 -21.780  0.00  0.00      C1   N
ATOM   1669  NH2 ARG 6 217       4.256  16.294 -20.650  0.00  0.00      C1   N
ATOM   1670  N   TRP 6 218       3.279  21.685 -15.643  0.00  0.00      C1   N
ATOM   1671  CA  TRP 6 218       3.528  23.130 -15.364  0.00  0.00      C1   C
ATOM   1672  C   TRP 6 218       4.983  23.561 -14.957  0.00  0.00      C1   C
ATOM   1673  O   TRP 6 218       5.645  24.567 -15.303  0.00  0.00      C1   O
ATOM   1674  CB  TRP 6 218       2.483  23.564 -14.371  0.00  0.00      C1   C
ATOM   1675  CG  TRP 6 218       2.662  22.980 -12.990  0.00  0.00      C1   C
ATOM   1676  CD1 TRP 6 218       1.947  21.990 -12.406  0.00  0.00      C1   C
ATOM   1677  CD2 TRP 6 218       3.551  23.493 -11.999  0.00  0.00      C1   C
ATOM   1678  NE1 TRP 6 218       2.493  21.810 -11.192  0.00  0.00      C1   N
ATOM   1679  CE2 TRP 6 218       3.429  22.719 -10.795  0.00  0.00      C1   C
ATOM   1680  CE3 TRP 6 218       4.548  24.515 -12.022  0.00  0.00      C1   C
ATOM   1681  CZ2 TRP 6 218       4.204  22.977  -9.695  0.00  0.00      C1   C
ATOM   1682  CZ3 TRP 6 218       5.347  24.739 -10.872  0.00  0.00      C1   C
ATOM   1683  CH2 TRP 6 218       5.109  24.015  -9.674  0.00  0.00      C1   C
ATOM   1684  N   PHE 6 219       5.616  22.625 -14.171  0.00  0.00      C1   N
ATOM   1685  CA  PHE 6 219       6.996  22.733 -13.570  0.00  0.00      C1   C
ATOM   1686  C   PHE 6 219       8.102  22.681 -14.575  0.00  0.00      C1   C
ATOM   1687  O   PHE 6 219       9.225  23.050 -14.182  0.00  0.00      C1   O
ATOM   1688  CB  PHE 6 219       7.126  21.826 -12.249  0.00  0.00      C1   C
ATOM   1689  CG  PHE 6 219       6.928  20.352 -12.563  0.00  0.00      C1   C
ATOM   1690  CD1 PHE 6 219       7.986  19.526 -13.157  0.00  0.00      C1   C
ATOM   1691  CD2 PHE 6 219       5.675  19.792 -12.340  0.00  0.00      C1   C
ATOM   1692  CE1 PHE 6 219       7.655  18.161 -13.424  0.00  0.00      C1   C
ATOM   1693  CE2 PHE 6 219       5.327  18.491 -12.670  0.00  0.00      C1   C
ATOM   1694  CZ  PHE 6 219       6.379  17.686 -13.196  0.00  0.00      C1   C
ATOM   1695  N   LEU 6 220       7.812  22.355 -15.836  0.00  0.00      C1   N
ATOM   1696  CA  LEU 6 220       8.895  22.091 -16.813  0.00  0.00      C1   C
ATOM   1697  C   LEU 6 220       9.542  23.456 -17.324  0.00  0.00      C1   C
ATOM   1698  O   LEU 6 220       8.980  24.115 -18.210  0.00  0.00      C1   O
ATOM   1699  CB  LEU 6 220       8.278  21.199 -17.989  0.00  0.00      C1   C
ATOM   1700  CG  LEU 6 220       7.989  19.745 -17.545  0.00  0.00      C1   C
ATOM   1701  CD1 LEU 6 220       7.796  18.991 -18.825  0.00  0.00      C1   C
ATOM   1702  CD2 LEU 6 220       9.212  19.181 -16.798  0.00  0.00      C1   C
ATOM   1703  N   ASN 6 221      10.677  23.816 -16.702  0.00  0.00      C1   N
ATOM   1704  CA  ASN 6 221      11.489  25.042 -16.814  0.00  0.00      C1   C
ATOM   1705  C   ASN 6 221      11.827  25.277 -18.285  0.00  0.00      C1   C
ATOM   1706  O   ASN 6 221      12.508  24.501 -18.906  0.00  0.00      C1   O
ATOM   1707  CB  ASN 6 221      12.684  24.880 -15.875  0.00  0.00      C1   C
ATOM   1708  CG  ASN 6 221      13.313  26.302 -15.646  0.00  0.00      C1   C
ATOM   1709  OD1 ASN 6 221      13.058  27.270 -16.315  0.00  0.00      C1   O
ATOM   1710  ND2 ASN 6 221      14.398  26.352 -14.895  0.00  0.00      C1   N
ATOM   1711  N   ARG 6 222      11.416  26.465 -18.772  0.00  0.00      C1   N
ATOM   1712  CA  ARG 6 222      11.779  26.978 -20.122  0.00  0.00      C1   C
ATOM   1713  C   ARG 6 222      13.316  27.278 -20.268  0.00  0.00      C1   C
ATOM   1714  O   ARG 6 222      13.703  27.599 -21.356  0.00  0.00      C1   O
ATOM   1715  CB  ARG 6 222      10.839  28.151 -20.502  0.00  0.00      C1   C
ATOM   1716  CG  ARG 6 222      11.009  29.346 -19.541  0.00  0.00      C1   C
ATOM   1717  CD  ARG 6 222       9.925  30.503 -19.843  0.00  0.00      C1   C
ATOM   1718  NE  ARG 6 222       9.948  31.495 -18.779  0.00  0.00      C1   N
ATOM   1719  CZ  ARG 6 222       9.297  32.591 -18.746  0.00  0.00      C1   C
ATOM   1720  NH1 ARG 6 222       8.544  32.956 -19.761  0.00  0.00      C1   N
ATOM   1721  NH2 ARG 6 222       9.325  33.325 -17.657  0.00  0.00      C1   N
ATOM   1722  N   PHE 6 223      14.138  27.354 -19.214  0.00  0.00      C1   N
ATOM   1723  CA  PHE 6 223      15.531  27.668 -19.360  0.00  0.00      C1   C
ATOM   1724  C   PHE 6 223      16.427  26.522 -19.042  0.00  0.00      C1   C
ATOM   1725  O   PHE 6 223      16.117  25.640 -18.276  0.00  0.00      C1   O
ATOM   1726  CB  PHE 6 223      15.912  28.921 -18.657  0.00  0.00      C1   C
ATOM   1727  CG  PHE 6 223      15.679  29.067 -17.157  0.00  0.00      C1   C
ATOM   1728  CD1 PHE 6 223      16.609  28.414 -16.286  0.00  0.00      C1   C
ATOM   1729  CD2 PHE 6 223      14.672  29.916 -16.638  0.00  0.00      C1   C
ATOM   1730  CE1 PHE 6 223      16.431  28.610 -14.860  0.00  0.00      C1   C
ATOM   1731  CE2 PHE 6 223      14.586  30.101 -15.288  0.00  0.00      C1   C
ATOM   1732  CZ  PHE 6 223      15.477  29.473 -14.382  0.00  0.00      C1   C
ATOM   1733  N   THR 6 224      17.649  26.422 -19.668  0.00  0.00      C1   N
ATOM   1734  CA  THR 6 224      18.664  25.422 -19.282  0.00  0.00      C1   C
ATOM   1735  C   THR 6 224      19.394  25.812 -17.923  0.00  0.00      C1   C
ATOM   1736  O   THR 6 224      19.454  26.975 -17.554  0.00  0.00      C1   O
ATOM   1737  CB  THR 6 224      19.746  25.306 -20.408  0.00  0.00      C1   C
ATOM   1738  OG1 THR 6 224      20.213  26.588 -20.830  0.00  0.00      C1   O
ATOM   1739  CG2 THR 6 224      19.240  24.515 -21.600  0.00  0.00      C1   C
ATOM   1740  N   THR 6 225      20.046  24.795 -17.310  0.00  0.00      C1   N
ATOM   1741  CA  THR 6 225      20.972  24.836 -16.220  0.00  0.00      C1   C
ATOM   1742  C   THR 6 225      22.055  23.663 -16.294  0.00  0.00      C1   C
ATOM   1743  O   THR 6 225      22.192  22.911 -17.246  0.00  0.00      C1   O
ATOM   1744  CB  THR 6 225      20.171  24.833 -14.944  0.00  0.00      C1   C
ATOM   1745  OG1 THR 6 225      21.066  25.374 -14.017  0.00  0.00      C1   O
ATOM   1746  CG2 THR 6 225      19.924  23.405 -14.396  0.00  0.00      C1   C
ATOM   1747  N   THR 6 226      22.988  23.582 -15.290  0.00  0.00      C1   N
ATOM   1748  CA  THR 6 226      24.029  22.591 -15.152  0.00  0.00      C1   C
ATOM   1749  C   THR 6 226      24.094  21.893 -13.797  0.00  0.00      C1   C
ATOM   1750  O   THR 6 226      23.405  22.322 -12.827  0.00  0.00      C1   O
ATOM   1751  CB  THR 6 226      25.427  23.304 -15.385  0.00  0.00      C1   C
ATOM   1752  OG1 THR 6 226      25.656  24.229 -14.429  0.00  0.00      C1   O
ATOM   1753  CG2 THR 6 226      25.492  24.057 -16.699  0.00  0.00      C1   C
ATOM   1754  N   LEU 6 227      24.974  20.934 -13.542  0.00  0.00      C1   N
ATOM   1755  CA  LEU 6 227      25.341  20.382 -12.220  0.00  0.00      C1   C
ATOM   1756  C   LEU 6 227      26.059  21.388 -11.312  0.00  0.00      C1   C
ATOM   1757  O   LEU 6 227      25.654  21.635 -10.189  0.00  0.00      C1   O
ATOM   1758  CB  LEU 6 227      26.137  19.084 -12.314  0.00  0.00      C1   C
ATOM   1759  CG  LEU 6 227      25.277  17.995 -12.964  0.00  0.00      C1   C
ATOM   1760  CD1 LEU 6 227      25.808  16.604 -13.123  0.00  0.00      C1   C
ATOM   1761  CD2 LEU 6 227      23.902  17.944 -12.267  0.00  0.00      C1   C
ATOM   1762  N   ASN 6 228      27.057  22.098 -11.849  0.00  0.00      C1   N
ATOM   1763  CA  ASN 6 228      27.679  23.272 -11.289  0.00  0.00      C1   C
ATOM   1764  C   ASN 6 228      26.615  24.329 -10.716  0.00  0.00      C1   C
ATOM   1765  O   ASN 6 228      26.673  24.566  -9.565  0.00  0.00      C1   O
ATOM   1766  CB  ASN 6 228      28.622  23.849 -12.374  0.00  0.00      C1   C
ATOM   1767  CG  ASN 6 228      29.126  25.290 -12.140  0.00  0.00      C1   C
ATOM   1768  ND2 ASN 6 228      30.143  25.498 -11.339  0.00  0.00      C1   N
ATOM   1769  OD1 ASN 6 228      28.637  26.290 -12.641  0.00  0.00      C1   O
ATOM   1770  N   ASP 6 229      25.632  24.808 -11.495  0.00  0.00      C1   N
ATOM   1771  CA  ASP 6 229      24.600  25.740 -11.009  0.00  0.00      C1   C
ATOM   1772  C   ASP 6 229      23.718  25.043  -9.950  0.00  0.00      C1   C
ATOM   1773  O   ASP 6 229      23.461  25.690  -8.931  0.00  0.00      C1   O
ATOM   1774  CB  ASP 6 229      23.725  26.270 -12.215  0.00  0.00      C1   C
ATOM   1775  CG  ASP 6 229      24.555  27.092 -13.240  0.00  0.00      C1   C
ATOM   1776  OD1 ASP 6 229      25.061  28.150 -12.834  0.00  0.00      C1   O
ATOM   1777  OD2 ASP 6 229      24.430  26.790 -14.464  0.00  0.00      C1   O
ATOM   1778  N   PHE 6 230      23.168  23.886 -10.192  0.00  0.00      C1   N
ATOM   1779  CA  PHE 6 230      22.289  23.193  -9.255  0.00  0.00      C1   C
ATOM   1780  C   PHE 6 230      22.927  22.920  -7.913  0.00  0.00      C1   C
ATOM   1781  O   PHE 6 230      22.226  23.180  -6.910  0.00  0.00      C1   O
ATOM   1782  CB  PHE 6 230      21.753  21.936 -10.042  0.00  0.00      C1   C
ATOM   1783  CG  PHE 6 230      20.903  20.959  -9.124  0.00  0.00      C1   C
ATOM   1784  CD1 PHE 6 230      19.510  21.182  -9.068  0.00  0.00      C1   C
ATOM   1785  CD2 PHE 6 230      21.515  20.010  -8.293  0.00  0.00      C1   C
ATOM   1786  CE1 PHE 6 230      18.706  20.258  -8.321  0.00  0.00      C1   C
ATOM   1787  CE2 PHE 6 230      20.692  19.190  -7.497  0.00  0.00      C1   C
ATOM   1788  CZ  PHE 6 230      19.313  19.378  -7.430  0.00  0.00      C1   C
ATOM   1789  N   ASN 6 231      24.118  22.263  -7.871  0.00  0.00      C1   N
ATOM   1790  CA  ASN 6 231      24.757  21.785  -6.636  0.00  0.00      C1   C
ATOM   1791  C   ASN 6 231      24.749  22.946  -5.544  0.00  0.00      C1   C
ATOM   1792  O   ASN 6 231      24.434  22.578  -4.419  0.00  0.00      C1   O
ATOM   1793  CB  ASN 6 231      26.186  21.226  -6.945  0.00  0.00      C1   C
ATOM   1794  CG  ASN 6 231      26.099  19.780  -7.404  0.00  0.00      C1   C
ATOM   1795  OD1 ASN 6 231      25.080  19.142  -7.394  0.00  0.00      C1   O
ATOM   1796  ND2 ASN 6 231      27.214  19.157  -7.859  0.00  0.00      C1   N
ATOM   1797  N   LEU 6 232      25.097  24.157  -5.844  0.00  0.00      C1   N
ATOM   1798  CA  LEU 6 232      24.968  25.293  -4.942  0.00  0.00      C1   C
ATOM   1799  C   LEU 6 232      23.518  25.491  -4.384  0.00  0.00      C1   C
ATOM   1800  O   LEU 6 232      23.393  25.702  -3.190  0.00  0.00      C1   O
ATOM   1801  CB  LEU 6 232      25.795  26.560  -5.489  0.00  0.00      C1   C
ATOM   1802  CG  LEU 6 232      26.059  27.524  -4.353  0.00  0.00      C1   C
ATOM   1803  CD1 LEU 6 232      26.808  26.863  -3.249  0.00  0.00      C1   C
ATOM   1804  CD2 LEU 6 232      26.873  28.761  -4.858  0.00  0.00      C1   C
ATOM   1805  N   VAL 6 233      22.499  25.498  -5.238  0.00  0.00      C1   N
ATOM   1806  CA  VAL 6 233      21.056  25.655  -4.774  0.00  0.00      C1   C
ATOM   1807  C   VAL 6 233      20.649  24.455  -3.923  0.00  0.00      C1   C
ATOM   1808  O   VAL 6 233      20.046  24.672  -2.883  0.00  0.00      C1   O
ATOM   1809  CB  VAL 6 233      20.123  25.963  -5.980  0.00  0.00      C1   C
ATOM   1810  CG1 VAL 6 233      18.618  26.351  -5.629  0.00  0.00      C1   C
ATOM   1811  CG2 VAL 6 233      20.707  27.027  -6.958  0.00  0.00      C1   C
ATOM   1812  N   ALA 6 234      21.008  23.159  -4.327  0.00  0.00      C1   N
ATOM   1813  CA  ALA 6 234      20.909  22.037  -3.370  0.00  0.00      C1   C
ATOM   1814  C   ALA 6 234      21.506  22.360  -1.999  0.00  0.00      C1   C
ATOM   1815  O   ALA 6 234      20.876  22.181  -0.999  0.00  0.00      C1   O
ATOM   1816  CB  ALA 6 234      21.309  20.644  -3.935  0.00  0.00      C1   C
ATOM   1817  N   MET 6 235      22.724  22.797  -1.967  0.00  0.00      C1   N
ATOM   1818  CA  MET 6 235      23.550  23.069  -0.703  0.00  0.00      C1   C
ATOM   1819  C   MET 6 235      22.895  24.066   0.255  0.00  0.00      C1   C
ATOM   1820  O   MET 6 235      23.082  23.907   1.424  0.00  0.00      C1   O
ATOM   1821  CB  MET 6 235      24.998  23.511  -1.119  0.00  0.00      C1   C
ATOM   1822  CG  MET 6 235      25.858  22.195  -1.349  0.00  0.00      C1   C
ATOM   1823  SD  MET 6 235      27.533  22.469  -2.100  0.00  0.00      C1   S
ATOM   1824  CE  MET 6 235      28.295  23.555  -0.852  0.00  0.00      C1   C
ATOM   1825  N   LYS 6 236      22.128  25.028  -0.201  0.00  0.00      C1   N
ATOM   1826  CA  LYS 6 236      21.254  25.974   0.560  0.00  0.00      C1   C
ATOM   1827  C   LYS 6 236      20.002  25.363   1.261  0.00  0.00      C1   C
ATOM   1828  O   LYS 6 236      19.463  25.886   2.243  0.00  0.00      C1   O
ATOM   1829  CB  LYS 6 236      21.000  27.110  -0.388  0.00  0.00      C1   C
ATOM   1830  CG  LYS 6 236      20.594  28.379   0.287  0.00  0.00      C1   C
ATOM   1831  CD  LYS 6 236      20.424  29.383  -0.839  0.00  0.00      C1   C
ATOM   1832  CE  LYS 6 236      19.802  30.655  -0.254  0.00  0.00      C1   C
ATOM   1833  NZ  LYS 6 236      19.532  31.526  -1.385  0.00  0.00      C1   N
ATOM   1834  N   TYR 6 237      19.423  24.307   0.715  0.00  0.00      C1   N
ATOM   1835  CA  TYR 6 237      18.100  23.809   1.271  0.00  0.00      C1   C
ATOM   1836  C   TYR 6 237      18.139  22.385   1.925  0.00  0.00      C1   C
ATOM   1837  O   TYR 6 237      17.097  21.692   2.055  0.00  0.00      C1   O
ATOM   1838  CB  TYR 6 237      17.004  24.030   0.265  0.00  0.00      C1   C
ATOM   1839  CG  TYR 6 237      16.857  25.447  -0.200  0.00  0.00      C1   C
ATOM   1840  CD1 TYR 6 237      17.365  25.893  -1.408  0.00  0.00      C1   C
ATOM   1841  CD2 TYR 6 237      16.268  26.360   0.717  0.00  0.00      C1   C
ATOM   1842  CE1 TYR 6 237      17.266  27.263  -1.676  0.00  0.00      C1   C
ATOM   1843  CE2 TYR 6 237      16.122  27.727   0.506  0.00  0.00      C1   C
ATOM   1844  CZ  TYR 6 237      16.684  28.129  -0.755  0.00  0.00      C1   C
ATOM   1845  OH  TYR 6 237      16.588  29.407  -1.128  0.00  0.00      C1   O
ATOM   1846  N   ASN 6 238      19.386  21.829   2.153  0.00  0.00      C1   N
ATOM   1847  CA  ASN 6 238      19.674  20.433   2.644  0.00  0.00      C1   C
ATOM   1848  C   ASN 6 238      19.044  19.344   1.684  0.00  0.00      C1   C
ATOM   1849  O   ASN 6 238      18.425  18.316   2.023  0.00  0.00      C1   O
ATOM   1850  CB  ASN 6 238      19.273  20.205   4.134  0.00  0.00      C1   C
ATOM   1851  CG  ASN 6 238      20.036  19.003   4.698  0.00  0.00      C1   C
ATOM   1852  ND2 ASN 6 238      19.525  18.507   5.792  0.00  0.00      C1   N
ATOM   1853  OD1 ASN 6 238      21.071  18.545   4.269  0.00  0.00      C1   O
ATOM   1854  N   TYR 6 239      19.399  19.566   0.429  0.00  0.00      C1   N
ATOM   1855  CA  TYR 6 239      19.348  18.635  -0.702  0.00  0.00      C1   C
ATOM   1856  C   TYR 6 239      20.790  18.204  -0.952  0.00  0.00      C1   C
ATOM   1857  O   TYR 6 239      21.758  19.032  -0.992  0.00  0.00      C1   O
ATOM   1858  CB  TYR 6 239      18.631  19.400  -1.858  0.00  0.00      C1   C
ATOM   1859  CG  TYR 6 239      17.112  19.090  -1.797  0.00  0.00      C1   C
ATOM   1860  CD1 TYR 6 239      16.522  18.601  -2.944  0.00  0.00      C1   C
ATOM   1861  CD2 TYR 6 239      16.311  19.485  -0.653  0.00  0.00      C1   C
ATOM   1862  CE1 TYR 6 239      15.129  18.334  -2.993  0.00  0.00      C1   C
ATOM   1863  CE2 TYR 6 239      14.936  19.242  -0.767  0.00  0.00      C1   C
ATOM   1864  CZ  TYR 6 239      14.327  18.718  -1.927  0.00  0.00      C1   C
ATOM   1865  OH  TYR 6 239      13.010  18.301  -1.897  0.00  0.00      C1   O
ATOM   1866  N   GLU 6 240      20.787  16.897  -1.304  0.00  0.00      C1   N
ATOM   1867  CA  GLU 6 240      22.040  16.228  -1.630  0.00  0.00      C1   C
ATOM   1868  C   GLU 6 240      22.570  16.531  -3.039  0.00  0.00      C1   C
ATOM   1869  O   GLU 6 240      21.877  16.266  -4.072  0.00  0.00      C1   O
ATOM   1870  CB  GLU 6 240      21.682  14.708  -1.575  0.00  0.00      C1   C
ATOM   1871  CG  GLU 6 240      22.893  13.741  -1.921  0.00  0.00      C1   C
ATOM   1872  CD  GLU 6 240      24.110  14.026  -1.044  0.00  0.00      C1   C
ATOM   1873  OE1 GLU 6 240      23.995  14.713  -0.046  0.00  0.00      C1   O
ATOM   1874  OE2 GLU 6 240      25.225  13.542  -1.330  0.00  0.00      C1   O
ATOM   1875  N   PRO 6 241      23.858  16.988  -3.123  0.00  0.00      C1   N
ATOM   1876  CA  PRO 6 241      24.515  17.389  -4.362  0.00  0.00      C1   C
ATOM   1877  C   PRO 6 241      24.638  16.226  -5.431  0.00  0.00      C1   C
ATOM   1878  O   PRO 6 241      24.900  15.055  -5.093  0.00  0.00      C1   O
ATOM   1879  CB  PRO 6 241      25.905  17.975  -3.971  0.00  0.00      C1   C
ATOM   1880  CG  PRO 6 241      25.693  18.376  -2.533  0.00  0.00      C1   C
ATOM   1881  CD  PRO 6 241      24.735  17.363  -1.984  0.00  0.00      C1   C
ATOM   1882  N   LEU 6 242      24.475  16.556  -6.680  0.00  0.00      C1   N
ATOM   1883  CA  LEU 6 242      24.426  15.653  -7.915  0.00  0.00      C1   C
ATOM   1884  C   LEU 6 242      25.849  15.343  -8.434  0.00  0.00      C1   C
ATOM   1885  O   LEU 6 242      26.708  16.269  -8.544  0.00  0.00      C1   O
ATOM   1886  CB  LEU 6 242      23.543  16.147  -9.052  0.00  0.00      C1   C
ATOM   1887  CG  LEU 6 242      22.079  15.978  -8.744  0.00  0.00      C1   C
ATOM   1888  CD1 LEU 6 242      21.255  16.788  -9.771  0.00  0.00      C1   C
ATOM   1889  CD2 LEU 6 242      21.658  14.513  -8.671  0.00  0.00      C1   C
ATOM   1890  N   THR 6 243      25.965  14.098  -8.785  0.00  0.00      C1   N
ATOM   1891  CA  THR 6 243      27.200  13.518  -9.448  0.00  0.00      C1   C
ATOM   1892  C   THR 6 243      26.897  12.818 -10.781  0.00  0.00      C1   C
ATOM   1893  O   THR 6 243      25.739  12.505 -11.144  0.00  0.00      C1   O
ATOM   1894  CB  THR 6 243      27.890  12.462  -8.443  0.00  0.00      C1   C
ATOM   1895  OG1 THR 6 243      27.196  11.242  -8.242  0.00  0.00      C1   O
ATOM   1896  CG2 THR 6 243      28.250  13.049  -7.045  0.00  0.00      C1   C
ATOM   1897  N   GLN 6 244      27.950  12.203 -11.423  0.00  0.00      C1   N
ATOM   1898  CA  GLN 6 244      27.791  11.213 -12.476  0.00  0.00      C1   C
ATOM   1899  C   GLN 6 244      27.147   9.845 -12.001  0.00  0.00      C1   C
ATOM   1900  O   GLN 6 244      26.403   9.272 -12.761  0.00  0.00      C1   O
ATOM   1901  CB  GLN 6 244      29.183  10.875 -13.128  0.00  0.00      C1   C
ATOM   1902  CG  GLN 6 244      29.177  10.094 -14.384  0.00  0.00      C1   C
ATOM   1903  CD  GLN 6 244      28.314  10.734 -15.441  0.00  0.00      C1   C
ATOM   1904  OE1 GLN 6 244      28.481  11.909 -15.786  0.00  0.00      C1   O
ATOM   1905  NE2 GLN 6 244      27.458  10.075 -16.126  0.00  0.00      C1   N
ATOM   1906  N   ASP 6 245      27.360   9.312 -10.813  0.00  0.00      C1   N
ATOM   1907  CA  ASP 6 245      26.518   8.135 -10.288  0.00  0.00      C1   C
ATOM   1908  C   ASP 6 245      25.076   8.411 -10.440  0.00  0.00      C1   C
ATOM   1909  O   ASP 6 245      24.452   7.647 -11.164  0.00  0.00      C1   O
ATOM   1910  CB  ASP 6 245      26.978   7.745  -8.933  0.00  0.00      C1   C
ATOM   1911  CG  ASP 6 245      28.347   7.052  -8.865  0.00  0.00      C1   C
ATOM   1912  OD1 ASP 6 245      28.926   6.481  -9.801  0.00  0.00      C1   O
ATOM   1913  OD2 ASP 6 245      28.750   6.968  -7.702  0.00  0.00      C1   O
ATOM   1914  N   HIS 6 246      24.512   9.519  -9.867  0.00  0.00      C1   N
ATOM   1915  CA  HIS 6 246      23.135  10.055  -9.862  0.00  0.00      C1   C
ATOM   1916  C   HIS 6 246      22.627  10.275 -11.223  0.00  0.00      C1   C
ATOM   1917  O   HIS 6 246      21.528   9.763 -11.475  0.00  0.00      C1   O
ATOM   1918  CB  HIS 6 246      23.073  11.376  -9.070  0.00  0.00      C1   C
ATOM   1919  CG  HIS 6 246      23.639  11.284  -7.642  0.00  0.00      C1   C
ATOM   1920  ND1 HIS 6 246      24.072  12.397  -6.923  0.00  0.00      C1   N
ATOM   1921  CD2 HIS 6 246      23.910  10.119  -6.993  0.00  0.00      C1   C
ATOM   1922  CE1 HIS 6 246      24.593  11.831  -5.808  0.00  0.00      C1   C
ATOM   1923  NE2 HIS 6 246      24.481  10.511  -5.812  0.00  0.00      C1   N
ATOM   1924  N   VAL 6 247      23.401  10.854 -12.164  0.00  0.00      C1   N
ATOM   1925  CA  VAL 6 247      22.949  10.935 -13.543  0.00  0.00      C1   C
ATOM   1926  C   VAL 6 247      22.918   9.632 -14.319  0.00  0.00      C1   C
ATOM   1927  O   VAL 6 247      21.843   9.448 -14.942  0.00  0.00      C1   O
ATOM   1928  CB  VAL 6 247      23.582  12.085 -14.481  0.00  0.00      C1   C
ATOM   1929  CG1 VAL 6 247      23.445  13.403 -13.716  0.00  0.00      C1   C
ATOM   1930  CG2 VAL 6 247      24.937  11.881 -15.155  0.00  0.00      C1   C
ATOM   1931  N   ASP 6 248      23.843   8.698 -14.098  0.00  0.00      C1   N
ATOM   1932  CA  ASP 6 248      23.700   7.300 -14.594  0.00  0.00      C1   C
ATOM   1933  C   ASP 6 248      22.563   6.531 -13.954  0.00  0.00      C1   C
ATOM   1934  O   ASP 6 248      21.875   5.846 -14.648  0.00  0.00      C1   O
ATOM   1935  CB  ASP 6 248      24.988   6.514 -14.489  0.00  0.00      C1   C
ATOM   1936  CG  ASP 6 248      26.290   6.899 -15.149  0.00  0.00      C1   C
ATOM   1937  OD1 ASP 6 248      27.382   6.413 -14.827  0.00  0.00      C1   O
ATOM   1938  OD2 ASP 6 248      26.117   7.478 -16.267  0.00  0.00      C1   O
ATOM   1939  N   ILE 6 249      22.217   6.728 -12.603  0.00  0.00      C1   N
ATOM   1940  CA  ILE 6 249      21.065   6.185 -11.862  0.00  0.00      C1   C
ATOM   1941  C   ILE 6 249      19.633   6.680 -12.383  0.00  0.00      C1   C
ATOM   1942  O   ILE 6 249      18.655   5.937 -12.425  0.00  0.00      C1   O
ATOM   1943  CB  ILE 6 249      21.179   6.384 -10.315  0.00  0.00      C1   C
ATOM   1944  CG1 ILE 6 249      22.354   5.559  -9.732  0.00  0.00      C1   C
ATOM   1945  CG2 ILE 6 249      19.886   5.994  -9.576  0.00  0.00      C1   C
ATOM   1946  CD1 ILE 6 249      22.886   5.921  -8.385  0.00  0.00      C1   C
ATOM   1947  N   LEU 6 250      19.518   7.934 -12.840  0.00  0.00      C1   N
ATOM   1948  CA  LEU 6 250      18.371   8.491 -13.585  0.00  0.00      C1   C
ATOM   1949  C   LEU 6 250      18.323   8.183 -15.137  0.00  0.00      C1   C
ATOM   1950  O   LEU 6 250      17.225   8.247 -15.730  0.00  0.00      C1   O
ATOM   1951  CB  LEU 6 250      18.407  10.053 -13.347  0.00  0.00      C1   C
ATOM   1952  CG  LEU 6 250      17.805  10.280 -11.934  0.00  0.00      C1   C
ATOM   1953  CD1 LEU 6 250      18.297  11.693 -11.357  0.00  0.00      C1   C
ATOM   1954  CD2 LEU 6 250      16.302  10.433 -12.056  0.00  0.00      C1   C
ATOM   1955  N   GLY 6 251      19.471   7.768 -15.681  0.00  0.00      C1   N
ATOM   1956  CA  GLY 6 251      19.501   7.489 -17.152  0.00  0.00      C1   C
ATOM   1957  C   GLY 6 251      18.426   6.517 -17.738  0.00  0.00      C1   C
ATOM   1958  O   GLY 6 251      17.734   6.889 -18.682  0.00  0.00      C1   O
ATOM   1959  N   PRO 6 252      18.107   5.350 -17.162  0.00  0.00      C1   N
ATOM   1960  CA  PRO 6 252      16.998   4.526 -17.559  0.00  0.00      C1   C
ATOM   1961  C   PRO 6 252      15.679   5.217 -17.503  0.00  0.00      C1   C
ATOM   1962  O   PRO 6 252      14.931   5.117 -18.471  0.00  0.00      C1   O
ATOM   1963  CB  PRO 6 252      17.093   3.192 -16.852  0.00  0.00      C1   C
ATOM   1964  CG  PRO 6 252      18.565   3.070 -16.676  0.00  0.00      C1   C
ATOM   1965  CD  PRO 6 252      19.069   4.476 -16.533  0.00  0.00      C1   C
ATOM   1966  N   LEU 6 253      15.293   5.980 -16.454  0.00  0.00      C1   N
ATOM   1967  CA  LEU 6 253      14.103   6.772 -16.421  0.00  0.00      C1   C
ATOM   1968  C   LEU 6 253      14.008   7.756 -17.644  0.00  0.00      C1   C
ATOM   1969  O   LEU 6 253      12.930   7.815 -18.255  0.00  0.00      C1   O
ATOM   1970  CB  LEU 6 253      14.055   7.479 -15.034  0.00  0.00      C1   C
ATOM   1971  CG  LEU 6 253      12.762   8.207 -14.701  0.00  0.00      C1   C
ATOM   1972  CD1 LEU 6 253      11.556   7.355 -15.014  0.00  0.00      C1   C
ATOM   1973  CD2 LEU 6 253      12.717   8.689 -13.291  0.00  0.00      C1   C
ATOM   1974  N   SER 6 254      15.080   8.508 -17.968  0.00  0.00      C1   N
ATOM   1975  CA  SER 6 254      15.171   9.417 -19.068  0.00  0.00      C1   C
ATOM   1976  C   SER 6 254      15.054   8.772 -20.481  0.00  0.00      C1   C
ATOM   1977  O   SER 6 254      14.395   9.280 -21.354  0.00  0.00      C1   O
ATOM   1978  CB  SER 6 254      16.427  10.248 -18.912  0.00  0.00      C1   C
ATOM   1979  OG  SER 6 254      16.758  11.175 -19.892  0.00  0.00      C1   O
ATOM   1980  N   ALA 6 255      15.553   7.498 -20.598  0.00  0.00      C1   N
ATOM   1981  CA  ALA 6 255      15.417   6.649 -21.779  0.00  0.00      C1   C
ATOM   1982  C   ALA 6 255      13.974   6.142 -21.968  0.00  0.00      C1   C
ATOM   1983  O   ALA 6 255      13.527   6.059 -23.094  0.00  0.00      C1   O
ATOM   1984  CB  ALA 6 255      16.465   5.491 -21.624  0.00  0.00      C1   C
ATOM   1985  N   GLN 6 256      13.151   5.832 -20.925  0.00  0.00      C1   N
ATOM   1986  CA  GLN 6 256      11.738   5.596 -21.047  0.00  0.00      C1   C
ATOM   1987  C   GLN 6 256      10.710   6.821 -21.273  0.00  0.00      C1   C
ATOM   1988  O   GLN 6 256       9.636   6.522 -21.702  0.00  0.00      C1   O
ATOM   1989  CB  GLN 6 256      11.148   4.775 -19.823  0.00  0.00      C1   C
ATOM   1990  CG  GLN 6 256      11.724   3.337 -19.704  0.00  0.00      C1   C
ATOM   1991  CD  GLN 6 256      11.928   2.572 -21.016  0.00  0.00      C1   C
ATOM   1992  OE1 GLN 6 256      11.096   2.582 -21.939  0.00  0.00      C1   O
ATOM   1993  NE2 GLN 6 256      13.048   1.883 -21.104  0.00  0.00      C1   N
ATOM   1994  N   THR 6 257      11.104   8.083 -21.060  0.00  0.00      C1   N
ATOM   1995  CA  THR 6 257      10.229   9.264 -21.172  0.00  0.00      C1   C
ATOM   1996  C   THR 6 257      10.620  10.159 -22.391  0.00  0.00      C1   C
ATOM   1997  O   THR 6 257       9.798  10.986 -22.794  0.00  0.00      C1   O
ATOM   1998  CB  THR 6 257      10.361  10.162 -19.865  0.00  0.00      C1   C
ATOM   1999  OG1 THR 6 257      11.754  10.356 -19.600  0.00  0.00      C1   O
ATOM   2000  CG2 THR 6 257       9.763   9.532 -18.595  0.00  0.00      C1   C
ATOM   2001  N   GLY 6 258      11.811  10.072 -23.005  0.00  0.00      C1   N
ATOM   2002  CA  GLY 6 258      12.388  11.096 -23.873  0.00  0.00      C1   C
ATOM   2003  C   GLY 6 258      12.859  12.444 -23.267  0.00  0.00      C1   C
ATOM   2004  O   GLY 6 258      13.174  13.311 -24.066  0.00  0.00      C1   O
ATOM   2005  N   ILE 6 259      12.907  12.602 -21.942  0.00  0.00      C1   N
ATOM   2006  CA  ILE 6 259      13.144  13.862 -21.265  0.00  0.00      C1   C
ATOM   2007  C   ILE 6 259      14.523  13.829 -20.614  0.00  0.00      C1   C
ATOM   2008  O   ILE 6 259      14.824  12.903 -19.856  0.00  0.00      C1   O
ATOM   2009  CB  ILE 6 259      11.945  14.296 -20.366  0.00  0.00      C1   C
ATOM   2010  CG1 ILE 6 259      10.670  14.640 -21.110  0.00  0.00      C1   C
ATOM   2011  CG2 ILE 6 259      12.302  15.372 -19.358  0.00  0.00      C1   C
ATOM   2012  CD1 ILE 6 259       9.437  14.987 -20.315  0.00  0.00      C1   C
ATOM   2013  N   ALA 6 260      15.396  14.802 -21.027  0.00  0.00      C1   N
ATOM   2014  CA  ALA 6 260      16.800  15.041 -20.472  0.00  0.00      C1   C
ATOM   2015  C   ALA 6 260      16.794  15.147 -18.920  0.00  0.00      C1   C
ATOM   2016  O   ALA 6 260      16.002  15.979 -18.366  0.00  0.00      C1   O
ATOM   2017  CB  ALA 6 260      17.500  16.235 -21.124  0.00  0.00      C1   C
ATOM   2018  N   VAL 6 261      17.686  14.357 -18.294  0.00  0.00      C1   N
ATOM   2019  CA  VAL 6 261      17.924  14.482 -16.827  0.00  0.00      C1   C
ATOM   2020  C   VAL 6 261      18.114  16.033 -16.420  0.00  0.00      C1   C
ATOM   2021  O   VAL 6 261      17.528  16.539 -15.507  0.00  0.00      C1   O
ATOM   2022  CB  VAL 6 261      19.108  13.578 -16.328  0.00  0.00      C1   C
ATOM   2023  CG1 VAL 6 261      19.432  13.650 -14.865  0.00  0.00      C1   C
ATOM   2024  CG2 VAL 6 261      18.900  12.144 -16.642  0.00  0.00      C1   C
ATOM   2025  N   LEU 6 262      19.057  16.701 -17.164  0.00  0.00      C1   N
ATOM   2026  CA  LEU 6 262      19.430  18.080 -16.831  0.00  0.00      C1   C
ATOM   2027  C   LEU 6 262      18.339  19.163 -17.031  0.00  0.00      C1   C
ATOM   2028  O   LEU 6 262      18.489  20.277 -16.417  0.00  0.00      C1   O
ATOM   2029  CB  LEU 6 262      20.735  18.480 -17.389  0.00  0.00      C1   C
ATOM   2030  CG  LEU 6 262      21.862  18.226 -16.463  0.00  0.00      C1   C
ATOM   2031  CD1 LEU 6 262      21.796  19.319 -15.346  0.00  0.00      C1   C
ATOM   2032  CD2 LEU 6 262      21.967  16.829 -15.735  0.00  0.00      C1   C
ATOM   2033  N   ASP 6 263      17.278  18.856 -17.769  0.00  0.00      C1   N
ATOM   2034  CA  ASP 6 263      16.036  19.636 -17.859  0.00  0.00      C1   C
ATOM   2035  C   ASP 6 263      15.140  19.505 -16.609  0.00  0.00      C1   C
ATOM   2036  O   ASP 6 263      14.695  20.496 -15.966  0.00  0.00      C1   O
ATOM   2037  CB  ASP 6 263      15.127  19.314 -19.059  0.00  0.00      C1   C
ATOM   2038  CG  ASP 6 263      15.774  19.476 -20.400  0.00  0.00      C1   C
ATOM   2039  OD1 ASP 6 263      15.271  18.836 -21.360  0.00  0.00      C1   O
ATOM   2040  OD2 ASP 6 263      16.878  20.051 -20.530  0.00  0.00      C1   O
ATOM   2041  N   MET 6 264      14.965  18.275 -16.093  0.00  0.00      C1   N
ATOM   2042  CA  MET 6 264      14.416  17.904 -14.781  0.00  0.00      C1   C
ATOM   2043  C   MET 6 264      15.211  18.620 -13.685  0.00  0.00      C1   C
ATOM   2044  O   MET 6 264      14.534  19.258 -12.866  0.00  0.00      C1   O
ATOM   2045  CB  MET 6 264      14.065  16.389 -14.487  0.00  0.00      C1   C
ATOM   2046  CG  MET 6 264      12.868  15.922 -15.305  0.00  0.00      C1   C
ATOM   2047  SD  MET 6 264      11.303  16.749 -14.791  0.00  0.00      C1   S
ATOM   2048  CE  MET 6 264       9.980  15.845 -15.690  0.00  0.00      C1   C
ATOM   2049  N   CYS 6 265      16.531  18.588 -13.660  0.00  0.00      C1   N
ATOM   2050  CA  CYS 6 265      17.413  19.354 -12.839  0.00  0.00      C1   C
ATOM   2051  C   CYS 6 265      17.060  20.856 -12.909  0.00  0.00      C1   C
ATOM   2052  O   CYS 6 265      16.865  21.478 -11.845  0.00  0.00      C1   O
ATOM   2053  CB  CYS 6 265      18.886  19.140 -13.202  0.00  0.00      C1   C
ATOM   2054  SG  CYS 6 265      19.379  17.518 -12.506  0.00  0.00      C1   S
ATOM   2055  N   ALA 6 266      16.974  21.486 -14.067  0.00  0.00      C1   N
ATOM   2056  CA  ALA 6 266      16.533  22.868 -14.231  0.00  0.00      C1   C
ATOM   2057  C   ALA 6 266      15.141  23.139 -13.578  0.00  0.00      C1   C
ATOM   2058  O   ALA 6 266      14.894  24.252 -13.010  0.00  0.00      C1   O
ATOM   2059  CB  ALA 6 266      16.475  23.218 -15.753  0.00  0.00      C1   C
ATOM   2060  N   SER 6 267      14.201  22.175 -13.596  0.00  0.00      C1   N
ATOM   2061  CA  SER 6 267      12.938  22.316 -12.892  0.00  0.00      C1   C
ATOM   2062  C   SER 6 267      13.018  22.252 -11.388  0.00  0.00      C1   C
ATOM   2063  O   SER 6 267      12.376  23.056 -10.705  0.00  0.00      C1   O
ATOM   2064  CB  SER 6 267      11.903  21.291 -13.392  0.00  0.00      C1   C
ATOM   2065  OG  SER 6 267      11.530  21.471 -14.785  0.00  0.00      C1   O
ATOM   2066  N   LEU 6 268      13.819  21.329 -10.814  0.00  0.00      C1   N
ATOM   2067  CA  LEU 6 268      14.169  21.276  -9.463  0.00  0.00      C1   C
ATOM   2068  C   LEU 6 268      15.036  22.511  -8.968  0.00  0.00      C1   C
ATOM   2069  O   LEU 6 268      14.781  22.963  -7.852  0.00  0.00      C1   O
ATOM   2070  CB  LEU 6 268      14.808  19.912  -9.106  0.00  0.00      C1   C
ATOM   2071  CG  LEU 6 268      14.784  19.707  -7.592  0.00  0.00      C1   C
ATOM   2072  CD1 LEU 6 268      13.327  19.770  -7.078  0.00  0.00      C1   C
ATOM   2073  CD2 LEU 6 268      15.276  18.283  -7.270  0.00  0.00      C1   C
ATOM   2074  N   LYS 6 269      15.816  23.152  -9.824  0.00  0.00      C1   N
ATOM   2075  CA  LYS 6 269      16.393  24.430  -9.545  0.00  0.00      C1   C
ATOM   2076  C   LYS 6 269      15.385  25.476  -9.160  0.00  0.00      C1   C
ATOM   2077  O   LYS 6 269      15.406  25.941  -8.027  0.00  0.00      C1   O
ATOM   2078  CB  LYS 6 269      17.208  24.849 -10.742  0.00  0.00      C1   C
ATOM   2079  CG  LYS 6 269      18.255  25.933 -10.371  0.00  0.00      C1   C
ATOM   2080  CD  LYS 6 269      19.104  26.489 -11.501  0.00  0.00      C1   C
ATOM   2081  CE  LYS 6 269      20.219  27.330 -11.065  0.00  0.00      C1   C
ATOM   2082  NZ  LYS 6 269      19.756  28.561 -10.382  0.00  0.00      C1   N
ATOM   2083  N   GLU 6 270      14.433  25.785 -10.004  0.00  0.00      C1   N
ATOM   2084  CA  GLU 6 270      13.278  26.715  -9.811  0.00  0.00      C1   C
ATOM   2085  C   GLU 6 270      12.283  26.341  -8.668  0.00  0.00      C1   C
ATOM   2086  O   GLU 6 270      11.980  27.122  -7.806  0.00  0.00      C1   O
ATOM   2087  CB  GLU 6 270      12.506  26.755 -11.143  0.00  0.00      C1   C
ATOM   2088  CG  GLU 6 270      13.294  27.573 -12.152  0.00  0.00      C1   C
ATOM   2089  CD  GLU 6 270      13.161  29.065 -11.870  0.00  0.00      C1   C
ATOM   2090  OE1 GLU 6 270      13.608  29.462 -10.731  0.00  0.00      C1   O
ATOM   2091  OE2 GLU 6 270      12.750  29.798 -12.773  0.00  0.00      C1   O
ATOM   2092  N   LEU 6 271      11.745  25.093  -8.554  0.00  0.00      C1   N
ATOM   2093  CA  LEU 6 271      11.089  24.545  -7.375  0.00  0.00      C1   C
ATOM   2094  C   LEU 6 271      11.838  24.844  -6.023  0.00  0.00      C1   C
ATOM   2095  O   LEU 6 271      11.073  25.122  -5.041  0.00  0.00      C1   O
ATOM   2096  CB  LEU 6 271      10.726  23.077  -7.533  0.00  0.00      C1   C
ATOM   2097  CG  LEU 6 271       9.878  22.755  -8.763  0.00  0.00      C1   C
ATOM   2098  CD1 LEU 6 271       9.971  21.251  -8.869  0.00  0.00      C1   C
ATOM   2099  CD2 LEU 6 271       8.430  23.005  -8.414  0.00  0.00      C1   C
ATOM   2100  N   LEU 6 272      13.140  24.702  -5.884  0.00  0.00      C1   N
ATOM   2101  CA  LEU 6 272      13.837  25.075  -4.678  0.00  0.00      C1   C
ATOM   2102  C   LEU 6 272      13.881  26.597  -4.538  0.00  0.00      C1   C
ATOM   2103  O   LEU 6 272      13.552  27.123  -3.581  0.00  0.00      C1   O
ATOM   2104  CB  LEU 6 272      15.220  24.441  -4.495  0.00  0.00      C1   C
ATOM   2105  CG  LEU 6 272      15.235  22.935  -4.157  0.00  0.00      C1   C
ATOM   2106  CD1 LEU 6 272      16.554  22.231  -4.437  0.00  0.00      C1   C
ATOM   2107  CD2 LEU 6 272      14.819  22.647  -2.681  0.00  0.00      C1   C
ATOM   2108  N   GLN 6 273      14.435  27.304  -5.478  0.00  0.00      C1   N
ATOM   2109  CA  GLN 6 273      14.805  28.786  -5.264  0.00  0.00      C1   C
ATOM   2110  C   GLN 6 273      13.580  29.749  -5.394  0.00  0.00      C1   C
ATOM   2111  O   GLN 6 273      13.667  30.845  -4.822  0.00  0.00      C1   O
ATOM   2112  CB  GLN 6 273      15.873  29.131  -6.263  0.00  0.00      C1   C
ATOM   2113  CG  GLN 6 273      15.454  29.246  -7.760  0.00  0.00      C1   C
ATOM   2114  CD  GLN 6 273      16.625  29.093  -8.769  0.00  0.00      C1   C
ATOM   2115  NE2 GLN 6 273      16.331  28.968 -10.020  0.00  0.00      C1   N
ATOM   2116  OE1 GLN 6 273      17.793  28.938  -8.431  0.00  0.00      C1   O
ATOM   2117  N   ASN 6 274      12.643  29.410  -6.242  0.00  0.00      C1   N
ATOM   2118  CA  ASN 6 274      11.362  30.138  -6.280  0.00  0.00      C1   C
ATOM   2119  C   ASN 6 274      10.194  29.445  -5.542  0.00  0.00      C1   C
ATOM   2120  O   ASN 6 274       9.506  30.267  -4.962  0.00  0.00      C1   O
ATOM   2121  CB  ASN 6 274      10.988  30.428  -7.771  0.00  0.00      C1   C
ATOM   2122  CG  ASN 6 274      11.779  31.708  -8.230  0.00  0.00      C1   C
ATOM   2123  OD1 ASN 6 274      11.507  32.858  -7.905  0.00  0.00      C1   O
ATOM   2124  ND2 ASN 6 274      12.857  31.513  -8.954  0.00  0.00      C1   N
ATOM   2125  N   GLY 6 275       9.973  28.138  -5.779  0.00  0.00      C1   N
ATOM   2126  CA  GLY 6 275       8.868  27.422  -5.131  0.00  0.00      C1   C
ATOM   2127  C   GLY 6 275       7.904  26.673  -6.007  0.00  0.00      C1   C
ATOM   2128  O   GLY 6 275       7.964  26.637  -7.213  0.00  0.00      C1   O
ATOM   2129  N   MET 6 276       7.022  26.015  -5.255  0.00  0.00      C1   N
ATOM   2130  CA  MET 6 276       5.797  25.381  -5.805  0.00  0.00      C1   C
ATOM   2131  C   MET 6 276       4.561  26.409  -5.935  0.00  0.00      C1   C
ATOM   2132  O   MET 6 276       3.911  26.409  -6.983  0.00  0.00      C1   O
ATOM   2133  CB  MET 6 276       5.420  24.166  -4.949  0.00  0.00      C1   C
ATOM   2134  CG  MET 6 276       6.343  22.835  -5.083  0.00  0.00      C1   C
ATOM   2135  SD  MET 6 276       5.757  21.347  -4.198  0.00  0.00      C1   S
ATOM   2136  CE  MET 6 276       4.157  20.885  -5.050  0.00  0.00      C1   C
ATOM   2137  N   ASN 6 277       4.354  27.323  -5.016  0.00  0.00      C1   N
ATOM   2138  CA  ASN 6 277       3.534  28.516  -5.152  0.00  0.00      C1   C
ATOM   2139  C   ASN 6 277       2.192  28.214  -5.667  0.00  0.00      C1   C
ATOM   2140  O   ASN 6 277       1.757  28.707  -6.747  0.00  0.00      C1   O
ATOM   2141  CB  ASN 6 277       4.442  29.589  -5.878  0.00  0.00      C1   C
ATOM   2142  CG  ASN 6 277       5.727  29.895  -5.174  0.00  0.00      C1   C
ATOM   2143  ND2 ASN 6 277       6.727  30.329  -5.895  0.00  0.00      C1   N
ATOM   2144  OD1 ASN 6 277       5.767  29.769  -3.984  0.00  0.00      C1   O
ATOM   2145  N   GLY 6 278       1.394  27.351  -5.026  0.00  0.00      C1   N
ATOM   2146  CA  GLY 6 278      -0.044  27.182  -5.242  0.00  0.00      C1   C
ATOM   2147  C   GLY 6 278      -0.320  26.088  -6.315  0.00  0.00      C1   C
ATOM   2148  O   GLY 6 278      -1.423  26.162  -6.861  0.00  0.00      C1   O
ATOM   2149  N   ARG 6 279       0.624  25.178  -6.626  0.00  0.00      C1   N
ATOM   2150  CA  ARG 6 279       0.441  24.231  -7.641  0.00  0.00      C1   C
ATOM   2151  C   ARG 6 279       0.795  22.807  -7.293  0.00  0.00      C1   C
ATOM   2152  O   ARG 6 279       1.792  22.552  -6.548  0.00  0.00      C1   O
ATOM   2153  CB  ARG 6 279       1.317  24.686  -8.842  0.00  0.00      C1   C
ATOM   2154  CG  ARG 6 279       0.764  25.893  -9.583  0.00  0.00      C1   C
ATOM   2155  CD  ARG 6 279       1.819  26.585 -10.513  0.00  0.00      C1   C
ATOM   2156  NE  ARG 6 279       3.018  26.987  -9.751  0.00  0.00      C1   N
ATOM   2157  CZ  ARG 6 279       4.125  27.673 -10.191  0.00  0.00      C1   C
ATOM   2158  NH1 ARG 6 279       4.313  27.988 -11.465  0.00  0.00      C1   N
ATOM   2159  NH2 ARG 6 279       5.151  27.916  -9.357  0.00  0.00      C1   N
ATOM   2160  N   THR 6 280      -0.068  21.819  -7.683  0.00  0.00      C1   N
ATOM   2161  CA  THR 6 280       0.041  20.396  -7.334  0.00  0.00      C1   C
ATOM   2162  C   THR 6 280       0.973  19.600  -8.305  0.00  0.00      C1   C
ATOM   2163  O   THR 6 280       0.998  19.760  -9.544  0.00  0.00      C1   O
ATOM   2164  CB  THR 6 280      -1.333  19.765  -7.121  0.00  0.00      C1   C
ATOM   2165  OG1 THR 6 280      -2.241  19.937  -8.213  0.00  0.00      C1   O
ATOM   2166  CG2 THR 6 280      -2.039  20.336  -5.908  0.00  0.00      C1   C
ATOM   2167  N   ILE 6 281       1.774  18.725  -7.665  0.00  0.00      C1   N
ATOM   2168  CA  ILE 6 281       2.676  17.829  -8.301  0.00  0.00      C1   C
ATOM   2169  C   ILE 6 281       2.322  16.434  -7.650  0.00  0.00      C1   C
ATOM   2170  O   ILE 6 281       2.644  16.155  -6.463  0.00  0.00      C1   O
ATOM   2171  CB  ILE 6 281       4.207  18.232  -8.180  0.00  0.00      C1   C
ATOM   2172  CG1 ILE 6 281       4.536  19.662  -8.706  0.00  0.00      C1   C
ATOM   2173  CG2 ILE 6 281       5.128  17.233  -8.857  0.00  0.00      C1   C
ATOM   2174  CD1 ILE 6 281       5.992  20.052  -8.438  0.00  0.00      C1   C
ATOM   2175  N   LEU 6 282       1.644  15.603  -8.454  0.00  0.00      C1   N
ATOM   2176  CA  LEU 6 282       1.325  14.233  -8.096  0.00  0.00      C1   C
ATOM   2177  C   LEU 6 282       0.371  14.145  -6.866  0.00  0.00      C1   C
ATOM   2178  O   LEU 6 282       0.646  13.472  -5.879  0.00  0.00      C1   O
ATOM   2179  CB  LEU 6 282       2.574  13.352  -7.865  0.00  0.00      C1   C
ATOM   2180  CG  LEU 6 282       2.561  11.838  -8.100  0.00  0.00      C1   C
ATOM   2181  CD1 LEU 6 282       2.026  11.298  -9.451  0.00  0.00      C1   C
ATOM   2182  CD2 LEU 6 282       3.878  11.154  -7.859  0.00  0.00      C1   C
ATOM   2183  N   GLY 6 283      -0.722  14.948  -6.796  0.00  0.00      C1   N
ATOM   2184  CA  GLY 6 283      -1.611  15.073  -5.620  0.00  0.00      C1   C
ATOM   2185  C   GLY 6 283      -1.076  15.804  -4.385  0.00  0.00      C1   C
ATOM   2186  O   GLY 6 283      -1.867  15.881  -3.437  0.00  0.00      C1   O
ATOM   2187  N   SER 6 284       0.153  16.269  -4.297  0.00  0.00      C1   N
ATOM   2188  CA  SER 6 284       0.732  16.926  -3.189  0.00  0.00      C1   C
ATOM   2189  C   SER 6 284       0.993  18.350  -3.515  0.00  0.00      C1   C
ATOM   2190  O   SER 6 284       1.060  18.806  -4.663  0.00  0.00      C1   O
ATOM   2191  CB  SER 6 284       2.028  16.205  -2.725  0.00  0.00      C1   C
ATOM   2192  OG  SER 6 284       2.380  16.802  -1.522  0.00  0.00      C1   O
ATOM   2193  N   ALA 6 285       1.182  19.146  -2.478  0.00  0.00      C1   N
ATOM   2194  CA  ALA 6 285       1.700  20.518  -2.591  0.00  0.00      C1   C
ATOM   2195  C   ALA 6 285       3.048  20.766  -1.888  0.00  0.00      C1   C
ATOM   2196  O   ALA 6 285       3.270  21.819  -1.302  0.00  0.00      C1   O
ATOM   2197  CB  ALA 6 285       0.619  21.445  -2.026  0.00  0.00      C1   C
ATOM   2198  N   LEU 6 286       3.793  19.707  -1.652  0.00  0.00      C1   N
ATOM   2199  CA  LEU 6 286       5.120  19.720  -1.026  0.00  0.00      C1   C
ATOM   2200  C   LEU 6 286       6.094  18.761  -1.775  0.00  0.00      C1   C
ATOM   2201  O   LEU 6 286       5.773  17.688  -2.291  0.00  0.00      C1   O
ATOM   2202  CB  LEU 6 286       5.272  19.382   0.450  0.00  0.00      C1   C
ATOM   2203  CG  LEU 6 286       4.686  20.384   1.459  0.00  0.00      C1   C
ATOM   2204  CD1 LEU 6 286       4.590  19.733   2.875  0.00  0.00      C1   C
ATOM   2205  CD2 LEU 6 286       5.665  21.565   1.685  0.00  0.00      C1   C
ATOM   2206  N   LEU 6 287       7.341  19.154  -1.778  0.00  0.00      C1   N
ATOM   2207  CA  LEU 6 287       8.429  18.377  -2.369  0.00  0.00      C1   C
ATOM   2208  C   LEU 6 287       8.648  17.017  -1.722  0.00  0.00      C1   C
ATOM   2209  O   LEU 6 287       8.619  17.022  -0.461  0.00  0.00      C1   O
ATOM   2210  CB  LEU 6 287       9.788  19.140  -2.446  0.00  0.00      C1   C
ATOM   2211  CG  LEU 6 287       9.941  20.395  -3.263  0.00  0.00      C1   C
ATOM   2212  CD1 LEU 6 287      11.352  20.869  -3.386  0.00  0.00      C1   C
ATOM   2213  CD2 LEU 6 287       9.454  20.159  -4.774  0.00  0.00      C1   C
ATOM   2214  N   GLU 6 288       9.024  15.933  -2.398  0.00  0.00      C1   N
ATOM   2215  CA  GLU 6 288       8.989  14.631  -1.733  0.00  0.00      C1   C
ATOM   2216  C   GLU 6 288       9.995  13.662  -2.322  0.00  0.00      C1   C
ATOM   2217  O   GLU 6 288      10.012  13.330  -3.496  0.00  0.00      C1   O
ATOM   2218  CB  GLU 6 288       7.560  14.000  -1.714  0.00  0.00      C1   C
ATOM   2219  CG  GLU 6 288       7.406  12.850  -0.786  0.00  0.00      C1   C
ATOM   2220  CD  GLU 6 288       7.030  13.273   0.631  0.00  0.00      C1   C
ATOM   2221  OE1 GLU 6 288       5.899  13.708   0.970  0.00  0.00      C1   O
ATOM   2222  OE2 GLU 6 288       7.852  13.057   1.567  0.00  0.00      C1   O
ATOM   2223  N   ASP 6 289      10.715  12.932  -1.416  0.00  0.00      C1   N
ATOM   2224  CA  ASP 6 289      11.758  12.012  -1.792  0.00  0.00      C1   C
ATOM   2225  C   ASP 6 289      11.361  10.540  -1.468  0.00  0.00      C1   C
ATOM   2226  O   ASP 6 289      12.179   9.828  -0.870  0.00  0.00      C1   O
ATOM   2227  CB  ASP 6 289      13.130  12.456  -1.120  0.00  0.00      C1   C
ATOM   2228  CG  ASP 6 289      13.118  12.746   0.436  0.00  0.00      C1   C
ATOM   2229  OD1 ASP 6 289      12.058  12.761   1.045  0.00  0.00      C1   O
ATOM   2230  OD2 ASP 6 289      14.254  12.917   0.913  0.00  0.00      C1   O
ATOM   2231  N   GLU 6 290      10.136  10.123  -1.809  0.00  0.00      C1   N
ATOM   2232  CA  GLU 6 290       9.687   8.817  -1.274  0.00  0.00      C1   C
ATOM   2233  C   GLU 6 290      10.026   7.575  -2.124  0.00  0.00      C1   C
ATOM   2234  O   GLU 6 290       9.750   6.485  -1.689  0.00  0.00      C1   O
ATOM   2235  CB  GLU 6 290       8.156   8.928  -0.841  0.00  0.00      C1   C
ATOM   2236  CG  GLU 6 290       7.858   8.192   0.452  0.00  0.00      C1   C
ATOM   2237  CD  GLU 6 290       6.474   8.445   1.174  0.00  0.00      C1   C
ATOM   2238  OE1 GLU 6 290       5.441   8.426   0.411  0.00  0.00      C1   O
ATOM   2239  OE2 GLU 6 290       6.459   8.716   2.426  0.00  0.00      C1   O
ATOM   2240  N   PHE 6 291      10.550   7.755  -3.344  0.00  0.00      C1   N
ATOM   2241  CA  PHE 6 291      10.726   6.628  -4.288  0.00  0.00      C1   C
ATOM   2242  C   PHE 6 291      11.775   6.855  -5.335  0.00  0.00      C1   C
ATOM   2243  O   PHE 6 291      11.870   7.982  -5.809  0.00  0.00      C1   O
ATOM   2244  CB  PHE 6 291       9.446   6.133  -5.003  0.00  0.00      C1   C
ATOM   2245  CG  PHE 6 291       8.730   7.222  -5.783  0.00  0.00      C1   C
ATOM   2246  CD1 PHE 6 291       8.994   7.436  -7.171  0.00  0.00      C1   C
ATOM   2247  CD2 PHE 6 291       7.752   7.936  -5.146  0.00  0.00      C1   C
ATOM   2248  CE1 PHE 6 291       8.304   8.382  -7.902  0.00  0.00      C1   C
ATOM   2249  CE2 PHE 6 291       7.055   8.934  -5.835  0.00  0.00      C1   C
ATOM   2250  CZ  PHE 6 291       7.313   9.143  -7.239  0.00  0.00      C1   C
ATOM   2251  N   THR 6 292      12.599   5.734  -5.566  0.00  0.00      C1   N
ATOM   2252  CA  THR 6 292      13.726   5.871  -6.413  0.00  0.00      C1   C
ATOM   2253  C   THR 6 292      13.460   5.934  -7.908  0.00  0.00      C1   C
ATOM   2254  O   THR 6 292      12.423   5.550  -8.424  0.00  0.00      C1   O
ATOM   2255  CB  THR 6 292      14.614   4.572  -6.149  0.00  0.00      C1   C
ATOM   2256  OG1 THR 6 292      14.093   3.475  -6.852  0.00  0.00      C1   O
ATOM   2257  CG2 THR 6 292      14.796   4.326  -4.630  0.00  0.00      C1   C
ATOM   2258  N   PRO 6 293      14.506   6.309  -8.686  0.00  0.00      C1   N
ATOM   2259  CA  PRO 6 293      14.489   6.081 -10.107  0.00  0.00      C1   C
ATOM   2260  C   PRO 6 293      14.076   4.626 -10.579  0.00  0.00      C1   C
ATOM   2261  O   PRO 6 293      13.124   4.519 -11.407  0.00  0.00      C1   O
ATOM   2262  CB  PRO 6 293      15.742   6.727 -10.597  0.00  0.00      C1   C
ATOM   2263  CG  PRO 6 293      16.144   7.668  -9.462  0.00  0.00      C1   C
ATOM   2264  CD  PRO 6 293      15.650   7.023  -8.195  0.00  0.00      C1   C
ATOM   2265  N   PHE 6 294      14.591   3.599 -10.030  0.00  0.00      C1   N
ATOM   2266  CA  PHE 6 294      14.253   2.199 -10.263  0.00  0.00      C1   C
ATOM   2267  C   PHE 6 294      12.736   1.820 -10.068  0.00  0.00      C1   C
ATOM   2268  O   PHE 6 294      12.197   1.095 -10.983  0.00  0.00      C1   O
ATOM   2269  CB  PHE 6 294      15.155   1.292  -9.439  0.00  0.00      C1   C
ATOM   2270  CG  PHE 6 294      14.836  -0.116  -9.801  0.00  0.00      C1   C
ATOM   2271  CD1 PHE 6 294      15.156  -0.541 -11.115  0.00  0.00      C1   C
ATOM   2272  CD2 PHE 6 294      14.266  -0.981  -8.833  0.00  0.00      C1   C
ATOM   2273  CE1 PHE 6 294      14.816  -1.852 -11.445  0.00  0.00      C1   C
ATOM   2274  CE2 PHE 6 294      13.834  -2.255  -9.286  0.00  0.00      C1   C
ATOM   2275  CZ  PHE 6 294      14.148  -2.728 -10.579  0.00  0.00      C1   C
ATOM   2276  N   ASP 6 295      12.128   2.237  -8.930  0.00  0.00      C1   N
ATOM   2277  CA  ASP 6 295      10.700   2.021  -8.590  0.00  0.00      C1   C
ATOM   2278  C   ASP 6 295       9.797   2.414  -9.710  0.00  0.00      C1   C
ATOM   2279  O   ASP 6 295       8.823   1.666  -9.985  0.00  0.00      C1   O
ATOM   2280  CB  ASP 6 295      10.245   2.685  -7.213  0.00  0.00      C1   C
ATOM   2281  CG  ASP 6 295      11.042   2.265  -5.928  0.00  0.00      C1   C
ATOM   2282  OD1 ASP 6 295      11.868   1.339  -5.978  0.00  0.00      C1   O
ATOM   2283  OD2 ASP 6 295      10.917   2.936  -4.872  0.00  0.00      C1   O
ATOM   2284  N   VAL 6 296      10.012   3.500 -10.382  0.00  0.00      C1   N
ATOM   2285  CA  VAL 6 296       9.186   4.023 -11.464  0.00  0.00      C1   C
ATOM   2286  C   VAL 6 296       9.521   3.170 -12.655  0.00  0.00      C1   C
ATOM   2287  O   VAL 6 296       8.591   2.550 -13.190  0.00  0.00      C1   O
ATOM   2288  CB  VAL 6 296       9.371   5.491 -11.859  0.00  0.00      C1   C
ATOM   2289  CG1 VAL 6 296       8.394   5.962 -12.894  0.00  0.00      C1   C
ATOM   2290  CG2 VAL 6 296       9.412   6.518 -10.766  0.00  0.00      C1   C
ATOM   2291  N   VAL 6 297      10.809   2.929 -13.001  0.00  0.00      C1   N
ATOM   2292  CA  VAL 6 297      11.364   2.230 -14.229  0.00  0.00      C1   C
ATOM   2293  C   VAL 6 297      10.825   0.807 -14.343  0.00  0.00      C1   C
ATOM   2294  O   VAL 6 297      10.562   0.395 -15.433  0.00  0.00      C1   O
ATOM   2295  CB  VAL 6 297      12.927   2.362 -14.225  0.00  0.00      C1   C
ATOM   2296  CG1 VAL 6 297      13.690   1.591 -15.331  0.00  0.00      C1   C
ATOM   2297  CG2 VAL 6 297      13.255   3.840 -14.618  0.00  0.00      C1   C
ATOM   2298  N   ARG 6 298      10.637   0.066 -13.267  0.00  0.00      C1   N
ATOM   2299  CA  ARG 6 298       9.955  -1.207 -13.296  0.00  0.00      C1   C
ATOM   2300  C   ARG 6 298       8.476  -1.212 -13.722  0.00  0.00      C1   C
ATOM   2301  O   ARG 6 298       8.048  -2.142 -14.342  0.00  0.00      C1   O
ATOM   2302  CB  ARG 6 298      10.156  -2.066 -12.068  0.00  0.00      C1   C
ATOM   2303  CG  ARG 6 298       9.466  -1.616 -10.796  0.00  0.00      C1   C
ATOM   2304  CD  ARG 6 298       9.676  -2.538  -9.600  0.00  0.00      C1   C
ATOM   2305  NE  ARG 6 298       9.042  -1.990  -8.368  0.00  0.00      C1   N
ATOM   2306  CZ  ARG 6 298       9.558  -1.238  -7.419  0.00  0.00      C1   C
ATOM   2307  NH1 ARG 6 298       8.974  -0.872  -6.324  0.00  0.00      C1   N
ATOM   2308  NH2 ARG 6 298      10.810  -1.008  -7.536  0.00  0.00      C1   N
ATOM   2309  N   GLN 6 299       7.721  -0.159 -13.344  0.00  0.00      C1   N
ATOM   2310  CA  GLN 6 299       6.352  -0.040 -13.923  0.00  0.00      C1   C
ATOM   2311  C   GLN 6 299       6.433   0.513 -15.427  0.00  0.00      C1   C
ATOM   2312  O   GLN 6 299       5.423   0.289 -16.174  0.00  0.00      C1   O
ATOM   2313  CB  GLN 6 299       5.337   0.798 -13.018  0.00  0.00      C1   C
ATOM   2314  CG  GLN 6 299       5.319   0.205 -11.619  0.00  0.00      C1   C
ATOM   2315  CD  GLN 6 299       4.237   0.909 -10.801  0.00  0.00      C1   C
ATOM   2316  OE1 GLN 6 299       3.193   1.401 -11.233  0.00  0.00      C1   O
ATOM   2317  NE2 GLN 6 299       4.498   1.120  -9.497  0.00  0.00      C1   N
ATOM   2318  N   CYS 6 300       7.497   1.269 -15.819  0.00  0.00      C1   N
ATOM   2319  CA  CYS 6 300       7.705   1.788 -17.189  0.00  0.00      C1   C
ATOM   2320  C   CYS 6 300       8.110   0.806 -18.272  0.00  0.00      C1   C
ATOM   2321  O   CYS 6 300       9.137   1.022 -18.972  0.00  0.00      C1   O
ATOM   2322  CB  CYS 6 300       8.489   3.067 -17.283  0.00  0.00      C1   C
ATOM   2323  SG  CYS 6 300       7.284   4.235 -16.458  0.00  0.00      C1   S
ATOM   2324  N   SER 6 301       7.612  -0.441 -18.299  0.00  0.00      C1   N
ATOM   2325  CA  SER 6 301       8.185  -1.623 -18.946  0.00  0.00      C1   C
ATOM   2326  C   SER 6 301       7.148  -2.614 -19.323  0.00  0.00      C1   C
ATOM   2327  O   SER 6 301       6.125  -2.790 -18.648  0.00  0.00      C1   O
ATOM   2328  CB  SER 6 301       9.265  -2.228 -18.082  0.00  0.00      C1   C
ATOM   2329  OG  SER 6 301      10.454  -1.514 -18.151  0.00  0.00      C1   O
ATOM   2330  N   GLY 6 302       7.362  -3.361 -20.406  0.00  0.00      C1   N
ATOM   2331  CA  GLY 6 302       6.416  -4.324 -20.913  0.00  0.00      C1   C
ATOM   2332  C   GLY 6 302       5.318  -3.681 -21.778  0.00  0.00      C1   C
ATOM   2333  O   GLY 6 302       5.292  -2.535 -22.197  0.00  0.00      C1   O
ATOM   2334  N   VAL 6 303       4.333  -4.434 -22.167  0.00  0.00      C1   N
ATOM   2335  CA  VAL 6 303       3.273  -4.141 -23.143  0.00  0.00      C1   C
ATOM   2336  C   VAL 6 303       1.794  -4.397 -22.801  0.00  0.00      C1   C
ATOM   2337  O   VAL 6 303       1.484  -5.230 -21.969  0.00  0.00      C1   O
ATOM   2338  CB  VAL 6 303       3.633  -4.774 -24.491  0.00  0.00      C1   C
ATOM   2339  CG1 VAL 6 303       4.860  -4.215 -25.026  0.00  0.00      C1   C
ATOM   2340  CG2 VAL 6 303       3.975  -6.301 -24.535  0.00  0.00      C1   C
ATOM   2341  N   THR 6 304       0.831  -3.710 -23.401  0.00  0.00      C1   N
ATOM   2342  CA  THR 6 304      -0.597  -3.929 -23.153  0.00  0.00      C1   C
ATOM   2343  C   THR 6 304      -1.211  -4.560 -24.393  0.00  0.00      C1   C
ATOM   2344  O   THR 6 304      -1.351  -3.969 -25.452  0.00  0.00      C1   O
ATOM   2345  CB  THR 6 304      -1.370  -2.657 -22.761  0.00  0.00      C1   C
ATOM   2346  OG1 THR 6 304      -0.968  -2.244 -21.572  0.00  0.00      C1   O
ATOM   2347  CG2 THR 6 304      -2.772  -2.979 -22.519  0.00  0.00      C1   C
ATOM   2348  N   PHE 6 305      -1.543  -5.847 -24.294  0.00  0.00      C1   N
ATOM   2349  CA  PHE 6 305      -1.874  -6.692 -25.452  0.00  0.00      C1   C
ATOM   2350  CB  PHE 6 305      -1.415  -8.143 -25.261  0.00  0.00      C1   C
ATOM   2351  CG  PHE 6 305       0.027  -8.536 -25.397  0.00  0.00      C1   C
ATOM   2352  CD1 PHE 6 305       0.577  -9.093 -24.249  0.00  0.00      C1   C
ATOM   2353  CE1 PHE 6 305       1.933  -9.412 -24.272  0.00  0.00      C1   C
ATOM   2354  CZ  PHE 6 305       2.667  -9.366 -25.425  0.00  0.00      C1   C
ATOM   2355  CE2 PHE 6 305       2.192  -8.730 -26.625  0.00  0.00      C1   C
ATOM   2356  CD2 PHE 6 305       0.812  -8.266 -26.544  0.00  0.00      C1   C
ATOM   2357  C   PHE 6 305      -3.392  -6.521 -25.692  0.00  0.00      C1   C
ATOM   2358  O   PHE 6 305      -4.202  -7.447 -25.584  0.00  0.00      C1   O
ATOM   2359  N   GLN 6 306      -3.837  -5.272 -26.042  0.00  0.00      C1   N
ATOM   2360  CA  GLN 6 306      -5.205  -4.876 -26.231  0.00  0.00      C1   C
ATOM   2361  CB  GLN 6 306      -5.704  -4.027 -25.066  0.00  0.00      C1   C
ATOM   2362  CG  GLN 6 306      -5.692  -4.851 -23.718  0.00  0.00      C1   C
ATOM   2363  CD  GLN 6 306      -6.285  -3.934 -22.671  0.00  0.00      C1   C
ATOM   2364  OE1 GLN 6 306      -5.621  -3.113 -22.008  0.00  0.00      C1   O
ATOM   2365  NE2 GLN 6 306      -7.507  -4.024 -22.396  0.00  0.00      C1   N
ATOM   2366  C   GLN 6 306      -5.601  -4.275 -27.651  0.00  0.00      C1   C
ATOM   2367  OXT GLN 6 306      -5.103  -3.185 -27.999  0.00  0.00      C1   O
ATOM   2368  O   GLN 6 306      -6.355  -4.921 -28.394  0.00  0.00      C1   O
END
ATOM      1  N   SER 6   1       3.673   4.076 -20.886  0.00  0.00      C1   N
ATOM      2  CA  SER 6   1       4.622   4.509 -19.816  0.00  0.00      C1   C
ATOM      3  C   SER 6   1       3.846   5.080 -18.687  0.00  0.00      C1   C
ATOM      4  O   SER 6   1       3.655   6.297 -18.590  0.00  0.00      C1   O
ATOM      5  CB  SER 6   1       5.653   5.430 -20.531  0.00  0.00      C1   C
ATOM      6  OG  SER 6   1       6.061   4.593 -21.557  0.00  0.00      C1   O
ATOM      7  N   GLY 6   2       3.201   4.204 -17.877  0.00  0.00      C1   N
ATOM      8  CA  GLY 6   2       2.468   4.451 -16.623  0.00  0.00      C1   C
ATOM      9  C   GLY 6   2       3.250   3.970 -15.378  0.00  0.00      C1   C
ATOM     10  O   GLY 6   2       4.097   3.126 -15.475  0.00  0.00      C1   O
ATOM     11  N   PHE 6   3       2.794   4.578 -14.305  0.00  0.00      C1   N
ATOM     12  CA  PHE 6   3       3.454   4.318 -13.000  0.00  0.00      C1   C
ATOM     13  C   PHE 6   3       2.450   4.664 -11.883  0.00  0.00      C1   C
ATOM     14  O   PHE 6   3       1.736   5.682 -11.949  0.00  0.00      C1   O
ATOM     15  CB  PHE 6   3       4.790   5.106 -12.745  0.00  0.00      C1   C
ATOM     16  CG  PHE 6   3       5.361   5.086 -11.295  0.00  0.00      C1   C
ATOM     17  CD1 PHE 6   3       5.166   6.173 -10.446  0.00  0.00      C1   C
ATOM     18  CD2 PHE 6   3       6.145   4.064 -10.834  0.00  0.00      C1   C
ATOM     19  CE1 PHE 6   3       5.594   6.096  -9.131  0.00  0.00      C1   C
ATOM     20  CE2 PHE 6   3       6.618   4.005  -9.499  0.00  0.00      C1   C
ATOM     21  CZ  PHE 6   3       6.257   5.031  -8.593  0.00  0.00      C1   C
ATOM     22  N   ARG 6   4       2.578   3.867 -10.819  0.00  0.00      C1   N
ATOM     23  CA  ARG 6   4       1.879   4.052  -9.590  0.00  0.00      C1   C
ATOM     24  C   ARG 6   4       2.840   3.643  -8.478  0.00  0.00      C1   C
ATOM     25  O   ARG 6   4       3.432   2.579  -8.443  0.00  0.00      C1   O
ATOM     26  CB  ARG 6   4       0.570   3.177  -9.625  0.00  0.00      C1   C
ATOM     27  CG  ARG 6   4      -0.369   3.499  -8.439  0.00  0.00      C1   C
ATOM     28  CD  ARG 6   4      -1.737   2.828  -8.732  0.00  0.00      C1   C
ATOM     29  NE  ARG 6   4      -2.716   3.498  -7.863  0.00  0.00      C1   N
ATOM     30  CZ  ARG 6   4      -3.689   4.320  -8.212  0.00  0.00      C1   C
ATOM     31  NH1 ARG 6   4      -3.882   4.733  -9.402  0.00  0.00      C1   N
ATOM     32  NH2 ARG 6   4      -4.468   4.713  -7.263  0.00  0.00      C1   N
ATOM     33  N   LYS 6   5       2.774   4.443  -7.400  0.00  0.00      C1   N
ATOM     34  CA  LYS 6   5       3.148   4.108  -6.075  0.00  0.00      C1   C
ATOM     35  C   LYS 6   5       2.473   2.910  -5.474  0.00  0.00      C1   C
ATOM     36  O   LYS 6   5       1.309   3.030  -5.085  0.00  0.00      C1   O
ATOM     37  CB  LYS 6   5       2.856   5.310  -5.135  0.00  0.00      C1   C
ATOM     38  CG  LYS 6   5       3.839   6.442  -5.263  0.00  0.00      C1   C
ATOM     39  CD  LYS 6   5       3.450   7.453  -4.208  0.00  0.00      C1   C
ATOM     40  CE  LYS 6   5       4.364   7.227  -2.987  0.00  0.00      C1   C
ATOM     41  NZ  LYS 6   5       4.150   8.170  -1.920  0.00  0.00      C1   N
ATOM     42  N   MET 6   6       2.965   1.696  -5.512  0.00  0.00      C1   N
ATOM     43  CA  MET 6   6       2.324   0.472  -4.968  0.00  0.00      C1   C
ATOM     44  C   MET 6   6       3.195  -0.639  -4.606  0.00  0.00      C1   C
ATOM     45  O   MET 6   6       4.270  -0.829  -5.165  0.00  0.00      C1   O
ATOM     46  CB  MET 6   6       1.252   0.029  -5.975  0.00  0.00      C1   C
ATOM     47  CG  MET 6   6       1.817  -0.536  -7.264  0.00  0.00      C1   C
ATOM     48  SD  MET 6   6       0.567  -1.332  -8.288  0.00  0.00      C1   S
ATOM     49  CE  MET 6   6       1.842  -1.734  -9.594  0.00  0.00      C1   C
ATOM     50  N   ALA 6   7       2.900  -1.338  -3.548  0.00  0.00      C1   N
ATOM     51  CA  ALA 6   7       3.727  -2.314  -2.894  0.00  0.00      C1   C
ATOM     52  C   ALA 6   7       3.893  -3.594  -3.718  0.00  0.00      C1   C
ATOM     53  O   ALA 6   7       3.116  -3.827  -4.636  0.00  0.00      C1   O
ATOM     54  CB  ALA 6   7       3.075  -2.613  -1.594  0.00  0.00      C1   C
ATOM     55  N   PHE 6   8       4.844  -4.493  -3.294  0.00  0.00      C1   N
ATOM     56  CA  PHE 6   8       4.972  -5.917  -3.602  0.00  0.00      C1   C
ATOM     57  C   PHE 6   8       3.900  -6.760  -2.946  0.00  0.00      C1   C
ATOM     58  O   PHE 6   8       3.753  -6.744  -1.695  0.00  0.00      C1   O
ATOM     59  CB  PHE 6   8       6.381  -6.494  -3.342  0.00  0.00      C1   C
ATOM     60  CG  PHE 6   8       7.440  -6.113  -4.302  0.00  0.00      C1   C
ATOM     61  CD1 PHE 6   8       8.645  -5.606  -3.802  0.00  0.00      C1   C
ATOM     62  CD2 PHE 6   8       7.289  -6.518  -5.641  0.00  0.00      C1   C
ATOM     63  CE1 PHE 6   8       9.677  -5.364  -4.714  0.00  0.00      C1   C
ATOM     64  CE2 PHE 6   8       8.338  -6.149  -6.546  0.00  0.00      C1   C
ATOM     65  CZ  PHE 6   8       9.532  -5.622  -6.086  0.00  0.00      C1   C
ATOM     66  N   PRO 6   9       3.225  -7.665  -3.685  0.00  0.00      C1   N
ATOM     67  CA  PRO 6   9       2.270  -8.728  -3.195  0.00  0.00      C1   C
ATOM     68  C   PRO 6   9       2.825  -9.606  -2.100  0.00  0.00      C1   C
ATOM     69  O   PRO 6   9       3.937 -10.213  -2.196  0.00  0.00      C1   O
ATOM     70  CB  PRO 6   9       2.043  -9.572  -4.483  0.00  0.00      C1   C
ATOM     71  CG  PRO 6   9       2.251  -8.583  -5.629  0.00  0.00      C1   C
ATOM     72  CD  PRO 6   9       3.453  -7.830  -5.155  0.00  0.00      C1   C
ATOM     73  N   SER 6  10       2.142  -9.743  -0.975  0.00  0.00      C1   N
ATOM     74  CA  SER 6  10       2.751 -10.194   0.287  0.00  0.00      C1   C
ATOM     75  C   SER 6  10       2.551 -11.667   0.807  0.00  0.00      C1   C
ATOM     76  O   SER 6  10       3.225 -11.974   1.814  0.00  0.00      C1   O
ATOM     77  CB  SER 6  10       2.295  -9.225   1.362  0.00  0.00      C1   C
ATOM     78  OG  SER 6  10       0.939  -8.990   1.379  0.00  0.00      C1   O
ATOM     79  N   GLY 6  11       1.773 -12.602   0.111  0.00  0.00      C1   N
ATOM     80  CA  GLY 6  11       1.525 -13.959   0.536  0.00  0.00      C1   C
ATOM     81  C   GLY 6  11       2.852 -14.806   0.973  0.00  0.00      C1   C
ATOM     82  O   GLY 6  11       3.026 -15.308   2.049  0.00  0.00      C1   O
ATOM     83  N   LYS 6  12       3.869 -14.733   0.134  0.00  0.00      C1   N
ATOM     84  CA  LYS 6  12       5.200 -15.402   0.466  0.00  0.00      C1   C
ATOM     85  C   LYS 6  12       5.893 -14.791   1.735  0.00  0.00      C1   C
ATOM     86  O   LYS 6  12       6.635 -15.564   2.384  0.00  0.00      C1   O
ATOM     87  CB  LYS 6  12       6.141 -15.021  -0.682  0.00  0.00      C1   C
ATOM     88  CG  LYS 6  12       5.928 -15.918  -1.906  0.00  0.00      C1   C
ATOM     89  CD  LYS 6  12       6.703 -15.277  -3.040  0.00  0.00      C1   C
ATOM     90  CE  LYS 6  12       6.451 -16.077  -4.262  0.00  0.00      C1   C
ATOM     91  NZ  LYS 6  12       5.192 -15.593  -4.870  0.00  0.00      C1   N
ATOM     92  N   VAL 6  13       5.534 -13.594   2.196  0.00  0.00      C1   N
ATOM     93  CA  VAL 6  13       5.932 -13.106   3.544  0.00  0.00      C1   C
ATOM     94  C   VAL 6  13       5.046 -13.489   4.700  0.00  0.00      C1   C
ATOM     95  O   VAL 6  13       5.486 -14.038   5.675  0.00  0.00      C1   O
ATOM     96  CB  VAL 6  13       6.259 -11.582   3.600  0.00  0.00      C1   C
ATOM     97  CG1 VAL 6  13       6.756 -11.248   5.081  0.00  0.00      C1   C
ATOM     98  CG2 VAL 6  13       7.444 -11.389   2.688  0.00  0.00      C1   C
ATOM     99  N   GLU 6  14       3.758 -13.360   4.447  0.00  0.00      C1   N
ATOM    100  CA  GLU 6  14       2.631 -13.687   5.330  0.00  0.00      C1   C
ATOM    101  C   GLU 6  14       2.747 -15.139   5.996  0.00  0.00      C1   C
ATOM    102  O   GLU 6  14       2.456 -15.219   7.162  0.00  0.00      C1   O
ATOM    103  CB  GLU 6  14       1.336 -13.404   4.581  0.00  0.00      C1   C
ATOM    104  CG  GLU 6  14       0.970 -11.984   4.185  0.00  0.00      C1   C
ATOM    105  CD  GLU 6  14      -0.205 -11.887   3.206  0.00  0.00      C1   C
ATOM    106  OE1 GLU 6  14      -0.110 -11.006   2.360  0.00  0.00      C1   O
ATOM    107  OE2 GLU 6  14      -1.207 -12.598   3.335  0.00  0.00      C1   O
ATOM    108  N   GLY 6  15       3.191 -16.112   5.183  0.00  0.00      C1   N
ATOM    109  CA  GLY 6  15       3.244 -17.465   5.648  0.00  0.00      C1   C
ATOM    110  C   GLY 6  15       4.348 -17.720   6.690  0.00  0.00      C1   C
ATOM    111  O   GLY 6  15       4.311 -18.717   7.408  0.00  0.00      C1   O
ATOM    112  N   CYS 6  16       5.300 -16.804   6.857  0.00  0.00      C1   N
ATOM    113  CA  CYS 6  16       6.365 -16.746   7.775  0.00  0.00      C1   C
ATOM    114  C   CYS 6  16       5.885 -16.359   9.180  0.00  0.00      C1   C
ATOM    115  O   CYS 6  16       6.681 -16.453  10.071  0.00  0.00      C1   O
ATOM    116  CB  CYS 6  16       7.537 -15.935   7.180  0.00  0.00      C1   C
ATOM    117  SG  CYS 6  16       8.001 -16.516   5.570  0.00  0.00      C1   S
ATOM    118  N   MET 6  17       4.625 -15.856   9.351  0.00  0.00      C1   N
ATOM    119  CA  MET 6  17       4.229 -15.085  10.587  0.00  0.00      C1   C
ATOM    120  C   MET 6  17       3.959 -15.987  11.844  0.00  0.00      C1   C
ATOM    121  O   MET 6  17       3.020 -16.793  11.941  0.00  0.00      C1   O
ATOM    122  CB  MET 6  17       3.051 -14.182  10.406  0.00  0.00      C1   C
ATOM    123  CG  MET 6  17       3.388 -13.114   9.411  0.00  0.00      C1   C
ATOM    124  SD  MET 6  17       4.501 -11.832   9.950  0.00  0.00      C1   S
ATOM    125  CE  MET 6  17       5.899 -12.116   8.786  0.00  0.00      C1   C
ATOM    126  N   VAL 6  18       4.594 -15.575  12.939  0.00  0.00      C1   N
ATOM    127  CA  VAL 6  18       4.366 -16.237  14.266  0.00  0.00      C1   C
ATOM    128  C   VAL 6  18       4.412 -15.219  15.421  0.00  0.00      C1   C
ATOM    129  O   VAL 6  18       4.763 -14.021  15.223  0.00  0.00      C1   O
ATOM    130  CB  VAL 6  18       5.364 -17.429  14.570  0.00  0.00      C1   C
ATOM    131  CG1 VAL 6  18       5.244 -18.619  13.611  0.00  0.00      C1   C
ATOM    132  CG2 VAL 6  18       6.831 -16.985  14.673  0.00  0.00      C1   C
ATOM    133  N   GLN 6  19       4.091 -15.625  16.685  0.00  0.00      C1   N
ATOM    134  CA  GLN 6  19       4.460 -14.860  17.863  0.00  0.00      C1   C
ATOM    135  C   GLN 6  19       5.361 -15.589  18.807  0.00  0.00      C1   C
ATOM    136  O   GLN 6  19       5.185 -16.796  19.117  0.00  0.00      C1   O
ATOM    137  CB  GLN 6  19       3.206 -14.235  18.481  0.00  0.00      C1   C
ATOM    138  CG  GLN 6  19       2.426 -15.195  19.336  0.00  0.00      C1   C
ATOM    139  CD  GLN 6  19       0.992 -14.775  19.648  0.00  0.00      C1   C
ATOM    140  NE2 GLN 6  19      -0.017 -15.268  18.905  0.00  0.00      C1   N
ATOM    141  OE1 GLN 6  19       0.690 -13.867  20.426  0.00  0.00      C1   O
ATOM    142  N   VAL 6  20       6.255 -14.781  19.469  0.00  0.00      C1   N
ATOM    143  CA  VAL 6  20       7.094 -15.098  20.502  0.00  0.00      C1   C
ATOM    144  C   VAL 6  20       6.573 -14.408  21.815  0.00  0.00      C1   C
ATOM    145  O   VAL 6  20       6.166 -13.241  21.837  0.00  0.00      C1   O
ATOM    146  CB  VAL 6  20       8.566 -14.737  20.146  0.00  0.00      C1   C
ATOM    147  CG1 VAL 6  20       9.547 -15.025  21.297  0.00  0.00      C1   C
ATOM    148  CG2 VAL 6  20       9.142 -15.568  19.011  0.00  0.00      C1   C
ATOM    149  N   THR 6  21       6.799 -15.122  22.901  0.00  0.00      C1   N
ATOM    150  CA  THR 6  21       6.624 -14.585  24.227  0.00  0.00      C1   C
ATOM    151  C   THR 6  21       7.831 -14.795  25.056  0.00  0.00      C1   C
ATOM    152  O   THR 6  21       8.346 -15.860  24.983  0.00  0.00      C1   O
ATOM    153  CB  THR 6  21       5.305 -15.232  24.892  0.00  0.00      C1   C
ATOM    154  OG1 THR 6  21       4.151 -15.264  24.058  0.00  0.00      C1   O
ATOM    155  CG2 THR 6  21       4.895 -14.857  26.291  0.00  0.00      C1   C
ATOM    156  N   CYS 6  22       8.093 -13.896  26.041  0.00  0.00      C1   N
ATOM    157  CA  CYS 6  22       9.201 -14.058  27.010  0.00  0.00      C1   C
ATOM    158  C   CYS 6  22       8.673 -13.282  28.230  0.00  0.00      C1   C
ATOM    159  O   CYS 6  22       8.618 -12.023  28.273  0.00  0.00      C1   O
ATOM    160  CB  CYS 6  22      10.606 -13.714  26.439  0.00  0.00      C1   C
ATOM    161  SG  CYS 6  22      11.832 -14.194  27.630  0.00  0.00      C1   S
ATOM    162  N   GLY 6  23       8.233 -13.993  29.235  0.00  0.00      C1   N
ATOM    163  CA  GLY 6  23       7.691 -13.357  30.415  0.00  0.00      C1   C
ATOM    164  C   GLY 6  23       6.450 -12.647  30.141  0.00  0.00      C1   C
ATOM    165  O   GLY 6  23       5.499 -13.228  29.643  0.00  0.00      C1   O
ATOM    166  N   THR 6  24       6.319 -11.395  30.556  0.00  0.00      C1   N
ATOM    167  CA  THR 6  24       5.189 -10.543  30.252  0.00  0.00      C1   C
ATOM    168  C   THR 6  24       5.217  -9.698  28.972  0.00  0.00      C1   C
ATOM    169  O   THR 6  24       4.419  -8.761  28.840  0.00  0.00      C1   O
ATOM    170  CB  THR 6  24       4.714  -9.732  31.452  0.00  0.00      C1   C
ATOM    171  OG1 THR 6  24       5.673  -8.705  31.795  0.00  0.00      C1   O
ATOM    172  CG2 THR 6  24       4.476 -10.636  32.610  0.00  0.00      C1   C
ATOM    173  N   THR 6  25       6.201  -9.963  28.133  0.00  0.00      C1   N
ATOM    174  CA  THR 6  25       6.180  -9.337  26.805  0.00  0.00      C1   C
ATOM    175  C   THR 6  25       6.013 -10.379  25.680  0.00  0.00      C1   C
ATOM    176  O   THR 6  25       6.678 -11.366  25.618  0.00  0.00      C1   O
ATOM    177  CB  THR 6  25       7.334  -8.400  26.547  0.00  0.00      C1   C
ATOM    178  OG1 THR 6  25       8.528  -8.917  26.920  0.00  0.00      C1   O
ATOM    179  CG2 THR 6  25       7.123  -7.054  27.207  0.00  0.00      C1   C
ATOM    180  N   THR 6  26       5.060 -10.096  24.739  0.00  0.00      C1   N
ATOM    181  CA  THR 6  26       4.804 -10.809  23.449  0.00  0.00      C1   C
ATOM    182  C   THR 6  26       4.912  -9.898  22.227  0.00  0.00      C1   C
ATOM    183  O   THR 6  26       4.638  -8.673  22.312  0.00  0.00      C1   O
ATOM    184  CB  THR 6  26       3.366 -11.384  23.553  0.00  0.00      C1   C
ATOM    185  OG1 THR 6  26       3.206 -12.292  24.646  0.00  0.00      C1   O
ATOM    186  CG2 THR 6  26       2.942 -12.344  22.429  0.00  0.00      C1   C
ATOM    187  N   LEU 6  27       5.346 -10.497  21.074  0.00  0.00      C1   N
ATOM    188  CA  LEU 6  27       5.637  -9.858  19.832  0.00  0.00      C1   C
ATOM    189  C   LEU 6  27       5.519 -10.807  18.623  0.00  0.00      C1   C
ATOM    190  O   LEU 6  27       5.510 -12.019  18.727  0.00  0.00      C1   O
ATOM    191  CB  LEU 6  27       6.910  -8.985  19.901  0.00  0.00      C1   C
ATOM    192  CG  LEU 6  27       8.221  -9.720  20.217  0.00  0.00      C1   C
ATOM    193  CD1 LEU 6  27       8.668 -10.570  19.050  0.00  0.00      C1   C
ATOM    194  CD2 LEU 6  27       9.303  -8.671  20.479  0.00  0.00      C1   C
ATOM    195  N   ASN 6  28       5.467 -10.310  17.408  0.00  0.00      C1   N
ATOM    196  CA  ASN 6  28       5.523 -11.035  16.146  0.00  0.00      C1   C
ATOM    197  C   ASN 6  28       6.984 -11.326  15.701  0.00  0.00      C1   C
ATOM    198  O   ASN 6  28       7.793 -10.431  15.529  0.00  0.00      C1   O
ATOM    199  CB  ASN 6  28       4.736 -10.265  15.143  0.00  0.00      C1   C
ATOM    200  CG  ASN 6  28       4.744 -11.105  13.753  0.00  0.00      C1   C
ATOM    201  OD1 ASN 6  28       3.871 -11.916  13.568  0.00  0.00      C1   O
ATOM    202  ND2 ASN 6  28       5.727 -10.914  12.904  0.00  0.00      C1   N
ATOM    203  N   GLY 6  29       7.143 -12.642  15.419  0.00  0.00      C1   N
ATOM    204  CA  GLY 6  29       8.416 -13.028  14.823  0.00  0.00      C1   C
ATOM    205  C   GLY 6  29       8.255 -13.686  13.444  0.00  0.00      C1   C
ATOM    206  O   GLY 6  29       7.236 -13.866  12.887  0.00  0.00      C1   O
ATOM    207  N   LEU 6  30       9.405 -14.043  12.926  0.00  0.00      C1   N
ATOM    208  CA  LEU 6  30       9.620 -14.491  11.589  0.00  0.00      C1   C
ATOM    209  C   LEU 6  30      10.212 -15.908  11.547  0.00  0.00      C1   C
ATOM    210  O   LEU 6  30      11.372 -16.249  11.803  0.00  0.00      C1   O
ATOM    211  CB  LEU 6  30      10.550 -13.427  10.904  0.00  0.00      C1   C
ATOM    212  CG  LEU 6  30      10.857 -13.580   9.404  0.00  0.00      C1   C
ATOM    213  CD1 LEU 6  30       9.564 -13.508   8.592  0.00  0.00      C1   C
ATOM    214  CD2 LEU 6  30      11.786 -12.538   8.942  0.00  0.00      C1   C
ATOM    215  N   TRP 6  31       9.365 -16.842  11.038  0.00  0.00      C1   N
ATOM    216  CA  TRP 6  31       9.654 -18.261  10.910  0.00  0.00      C1   C
ATOM    217  C   TRP 6  31      10.234 -18.698   9.564  0.00  0.00      C1   C
ATOM    218  O   TRP 6  31       9.451 -18.921   8.610  0.00  0.00      C1   O
ATOM    219  CB  TRP 6  31       8.375 -19.016  11.365  0.00  0.00      C1   C
ATOM    220  CG  TRP 6  31       8.536 -20.487  11.697  0.00  0.00      C1   C
ATOM    221  CD1 TRP 6  31       9.673 -21.205  11.882  0.00  0.00      C1   C
ATOM    222  CD2 TRP 6  31       7.426 -21.476  11.713  0.00  0.00      C1   C
ATOM    223  NE1 TRP 6  31       9.385 -22.554  11.850  0.00  0.00      C1   N
ATOM    224  CE2 TRP 6  31       8.020 -22.739  11.615  0.00  0.00      C1   C
ATOM    225  CE3 TRP 6  31       6.013 -21.456  11.542  0.00  0.00      C1   C
ATOM    226  CZ2 TRP 6  31       7.283 -23.888  11.305  0.00  0.00      C1   C
ATOM    227  CZ3 TRP 6  31       5.257 -22.646  11.283  0.00  0.00      C1   C
ATOM    228  CH2 TRP 6  31       5.918 -23.879  11.179  0.00  0.00      C1   C
ATOM    229  N   LEU 6  32      11.572 -18.759   9.432  0.00  0.00      C1   N
ATOM    230  CA  LEU 6  32      12.293 -18.941   8.190  0.00  0.00      C1   C
ATOM    231  C   LEU 6  32      13.151 -20.276   8.303  0.00  0.00      C1   C
ATOM    232  O   LEU 6  32      14.225 -20.201   8.965  0.00  0.00      C1   O
ATOM    233  CB  LEU 6  32      13.133 -17.673   7.755  0.00  0.00      C1   C
ATOM    234  CG  LEU 6  32      12.067 -16.647   7.177  0.00  0.00      C1   C
ATOM    235  CD1 LEU 6  32      12.810 -15.329   6.810  0.00  0.00      C1   C
ATOM    236  CD2 LEU 6  32      11.466 -17.227   5.868  0.00  0.00      C1   C
ATOM    237  N   ASP 6  33      12.709 -21.359   7.674  0.00  0.00      C1   N
ATOM    238  CA  ASP 6  33      13.089 -22.783   8.016  0.00  0.00      C1   C
ATOM    239  C   ASP 6  33      12.727 -23.051   9.485  0.00  0.00      C1   C
ATOM    240  O   ASP 6  33      11.571 -22.838   9.915  0.00  0.00      C1   O
ATOM    241  CB  ASP 6  33      14.549 -23.014   7.524  0.00  0.00      C1   C
ATOM    242  CG  ASP 6  33      15.076 -22.436   6.201  0.00  0.00      C1   C
ATOM    243  OD1 ASP 6  33      15.598 -21.266   6.178  0.00  0.00      C1   O
ATOM    244  OD2 ASP 6  33      14.981 -23.193   5.221  0.00  0.00      C1   O
ATOM    245  N   ASP 6  34      13.732 -23.658  10.162  0.00  0.00      C1   N
ATOM    246  CA  ASP 6  34      13.753 -24.099  11.588  0.00  0.00      C1   C
ATOM    247  C   ASP 6  34      14.220 -22.969  12.542  0.00  0.00      C1   C
ATOM    248  O   ASP 6  34      14.727 -23.343  13.631  0.00  0.00      C1   O
ATOM    249  CB  ASP 6  34      14.494 -25.437  11.645  0.00  0.00      C1   C
ATOM    250  CG  ASP 6  34      15.967 -25.443  11.157  0.00  0.00      C1   C
ATOM    251  OD1 ASP 6  34      16.398 -24.658  10.264  0.00  0.00      C1   O
ATOM    252  OD2 ASP 6  34      16.558 -26.504  11.399  0.00  0.00      C1   O
ATOM    253  N   VAL 6  35      14.030 -21.661  12.220  0.00  0.00      C1   N
ATOM    254  CA  VAL 6  35      14.516 -20.549  13.033  0.00  0.00      C1   C
ATOM    255  C   VAL 6  35      13.501 -19.431  12.998  0.00  0.00      C1   C
ATOM    256  O   VAL 6  35      13.127 -19.120  11.908  0.00  0.00      C1   O
ATOM    257  CB  VAL 6  35      15.989 -20.094  12.625  0.00  0.00      C1   C
ATOM    258  CG1 VAL 6  35      16.386 -18.917  13.513  0.00  0.00      C1   C
ATOM    259  CG2 VAL 6  35      17.081 -21.172  12.816  0.00  0.00      C1   C
ATOM    260  N   VAL 6  36      13.219 -18.842  14.145  0.00  0.00      C1   N
ATOM    261  CA  VAL 6  36      12.513 -17.569  14.302  0.00  0.00      C1   C
ATOM    262  C   VAL 6  36      13.416 -16.430  14.626  0.00  0.00      C1   C
ATOM    263  O   VAL 6  36      14.345 -16.428  15.356  0.00  0.00      C1   O
ATOM    264  CB  VAL 6  36      11.408 -17.771  15.350  0.00  0.00      C1   C
ATOM    265  CG1 VAL 6  36      10.630 -16.522  15.641  0.00  0.00      C1   C
ATOM    266  CG2 VAL 6  36      10.402 -18.831  14.841  0.00  0.00      C1   C
ATOM    267  N   TYR 6  37      13.123 -15.320  13.946  0.00  0.00      C1   N
ATOM    268  CA  TYR 6  37      13.791 -13.927  14.091  0.00  0.00      C1   C
ATOM    269  C   TYR 6  37      12.803 -12.859  14.820  0.00  0.00      C1   C
ATOM    270  O   TYR 6  37      11.634 -12.780  14.551  0.00  0.00      C1   O
ATOM    271  CB  TYR 6  37      14.502 -13.465  12.787  0.00  0.00      C1   C
ATOM    272  CG  TYR 6  37      15.457 -14.443  12.117  0.00  0.00      C1   C
ATOM    273  CD1 TYR 6  37      14.909 -15.358  11.225  0.00  0.00      C1   C
ATOM    274  CD2 TYR 6  37      16.803 -14.339  12.287  0.00  0.00      C1   C
ATOM    275  CE1 TYR 6  37      15.730 -16.393  10.672  0.00  0.00      C1   C
ATOM    276  CE2 TYR 6  37      17.623 -15.250  11.576  0.00  0.00      C1   C
ATOM    277  CZ  TYR 6  37      17.148 -16.332  10.761  0.00  0.00      C1   C
ATOM    278  OH  TYR 6  37      18.045 -17.210  10.206  0.00  0.00      C1   O
ATOM    279  N   CYS 6  38      13.321 -12.070  15.792  0.00  0.00      C1   N
ATOM    280  CA  CYS 6  38      12.504 -11.165  16.596  0.00  0.00      C1   C
ATOM    281  C   CYS 6  38      13.403  -9.978  17.131  0.00  0.00      C1   C
ATOM    282  O   CYS 6  38      14.589 -10.184  17.240  0.00  0.00      C1   O
ATOM    283  CB  CYS 6  38      11.947 -11.807  17.818  0.00  0.00      C1   C
ATOM    284  SG  CYS 6  38      10.485 -12.774  17.498  0.00  0.00      C1   S
ATOM    285  N   PRO 6  39      12.819  -8.855  17.607  0.00  0.00      C1   N
ATOM    286  CA  PRO 6  39      13.358  -7.770  18.418  0.00  0.00      C1   C
ATOM    287  C   PRO 6  39      13.889  -8.304  19.794  0.00  0.00      C1   C
ATOM    288  O   PRO 6  39      13.130  -8.790  20.649  0.00  0.00      C1   O
ATOM    289  CB  PRO 6  39      12.118  -6.880  18.540  0.00  0.00      C1   C
ATOM    290  CG  PRO 6  39      11.380  -6.958  17.192  0.00  0.00      C1   C
ATOM    291  CD  PRO 6  39      11.617  -8.467  16.962  0.00  0.00      C1   C
ATOM    292  N   ARG 6  40      15.238  -8.265  19.936  0.00  0.00      C1   N
ATOM    293  CA  ARG 6  40      15.935  -8.818  21.157  0.00  0.00      C1   C
ATOM    294  C   ARG 6  40      15.517  -8.091  22.457  0.00  0.00      C1   C
ATOM    295  O   ARG 6  40      15.700  -8.657  23.528  0.00  0.00      C1   O
ATOM    296  CB  ARG 6  40      17.449  -8.975  20.899  0.00  0.00      C1   C
ATOM    297  CG  ARG 6  40      18.218  -7.695  20.941  0.00  0.00      C1   C
ATOM    298  CD  ARG 6  40      19.662  -7.952  21.354  0.00  0.00      C1   C
ATOM    299  NE  ARG 6  40      20.282  -6.631  21.439  0.00  0.00      C1   N
ATOM    300  CZ  ARG 6  40      21.514  -6.294  21.751  0.00  0.00      C1   C
ATOM    301  NH1 ARG 6  40      22.336  -7.299  21.897  0.00  0.00      C1   N
ATOM    302  NH2 ARG 6  40      21.936  -5.106  21.926  0.00  0.00      C1   N
ATOM    303  N   HIS 6  41      14.966  -6.882  22.395  0.00  0.00      C1   N
ATOM    304  CA  HIS 6  41      14.757  -6.147  23.580  0.00  0.00      C1   C
ATOM    305  C   HIS 6  41      13.869  -6.833  24.714  0.00  0.00      C1   C
ATOM    306  O   HIS 6  41      14.136  -6.634  25.883  0.00  0.00      C1   O
ATOM    307  CB  HIS 6  41      14.269  -4.754  23.096  0.00  0.00      C1   C
ATOM    308  CG  HIS 6  41      12.926  -4.705  22.452  0.00  0.00      C1   C
ATOM    309  ND1 HIS 6  41      11.758  -5.375  22.886  0.00  0.00      C1   N
ATOM    310  CD2 HIS 6  41      12.593  -3.837  21.449  0.00  0.00      C1   C
ATOM    311  CE1 HIS 6  41      10.799  -4.957  22.053  0.00  0.00      C1   C
ATOM    312  NE2 HIS 6  41      11.236  -4.069  21.154  0.00  0.00      C1   N
ATOM    313  N   VAL 6  42      12.909  -7.711  24.414  0.00  0.00      C1   N
ATOM    314  CA  VAL 6  42      12.199  -8.597  25.357  0.00  0.00      C1   C
ATOM    315  C   VAL 6  42      13.065  -9.548  26.242  0.00  0.00      C1   C
ATOM    316  O   VAL 6  42      12.576 -10.132  27.172  0.00  0.00      C1   O
ATOM    317  CB  VAL 6  42      11.042  -9.244  24.650  0.00  0.00      C1   C
ATOM    318  CG1 VAL 6  42      10.065  -8.347  23.890  0.00  0.00      C1   C
ATOM    319  CG2 VAL 6  42      11.495 -10.349  23.691  0.00  0.00      C1   C
ATOM    320  N   ILE 6  43      14.367  -9.785  25.852  0.00  0.00      C1   N
ATOM    321  CA  ILE 6  43      15.384 -10.216  26.790  0.00  0.00      C1   C
ATOM    322  C   ILE 6  43      15.396  -9.324  28.101  0.00  0.00      C1   C
ATOM    323  O   ILE 6  43      15.708  -9.837  29.149  0.00  0.00      C1   O
ATOM    324  CB  ILE 6  43      16.815 -10.408  26.123  0.00  0.00      C1   C
ATOM    325  CG1 ILE 6  43      16.759 -11.339  24.988  0.00  0.00      C1   C
ATOM    326  CG2 ILE 6  43      17.844 -10.843  27.190  0.00  0.00      C1   C
ATOM    327  CD1 ILE 6  43      17.993 -11.192  24.082  0.00  0.00      C1   C
[truncated: 3,715,688 more chars]
