# Supplementary material for: Candidate Binding Sites for Allosteric Inhibition of the SARS-CoV-2 Main Protease from the Analysis of Large-Scale Molecular Dynamics Simulations
Source: J Phys Chem Lett. 2020 Dec 11;12(1):65–72. doi: 10.1021/acs.jpclett.0c03182 (PMC7755075; doi:10.1021/acs.jpclett.0c03182)
Supplement: Supplementary file 2 — jz0c03182_si_002.zip [file jz0c03182_si_002.zip › core_sets/m1_cset-8.pdb]

ATOM      1  N   SER 6   1       4.826   3.535 -21.669  0.00  0.00      C1   N
ATOM      2  CA  SER 6   1       5.226   3.136 -20.294  0.00  0.00      C1   C
ATOM      3  C   SER 6   1       4.840   4.067 -19.238  0.00  0.00      C1   C
ATOM      4  O   SER 6   1       4.995   5.273 -19.438  0.00  0.00      C1   O
ATOM      5  CB  SER 6   1       6.719   2.817 -20.085  0.00  0.00      C1   C
ATOM      6  OG  SER 6   1       7.100   1.758 -20.999  0.00  0.00      C1   O
ATOM      7  N   GLY 6   2       4.310   3.470 -18.142  0.00  0.00      C1   N
ATOM      8  CA  GLY 6   2       3.884   4.270 -16.965  0.00  0.00      C1   C
ATOM      9  C   GLY 6   2       4.498   3.692 -15.679  0.00  0.00      C1   C
ATOM     10  O   GLY 6   2       5.257   2.744 -15.714  0.00  0.00      C1   O
ATOM     11  N   PHE 6   3       4.043   4.273 -14.547  0.00  0.00      C1   N
ATOM     12  CA  PHE 6   3       4.400   3.910 -13.154  0.00  0.00      C1   C
ATOM     13  C   PHE 6   3       3.302   4.419 -12.245  0.00  0.00      C1   C
ATOM     14  O   PHE 6   3       2.849   5.560 -12.385  0.00  0.00      C1   O
ATOM     15  CB  PHE 6   3       5.793   4.454 -12.822  0.00  0.00      C1   C
ATOM     16  CG  PHE 6   3       6.107   4.567 -11.383  0.00  0.00      C1   C
ATOM     17  CD1 PHE 6   3       5.859   5.744 -10.686  0.00  0.00      C1   C
ATOM     18  CD2 PHE 6   3       6.791   3.550 -10.636  0.00  0.00      C1   C
ATOM     19  CE1 PHE 6   3       6.183   5.993  -9.397  0.00  0.00      C1   C
ATOM     20  CE2 PHE 6   3       7.025   3.698  -9.257  0.00  0.00      C1   C
ATOM     21  CZ  PHE 6   3       6.695   4.919  -8.666  0.00  0.00      C1   C
ATOM     22  N   ARG 6   4       3.184   3.713 -11.041  0.00  0.00      C1   N
ATOM     23  CA  ARG 6   4       2.472   4.177  -9.859  0.00  0.00      C1   C
ATOM     24  C   ARG 6   4       3.355   3.869  -8.584  0.00  0.00      C1   C
ATOM     25  O   ARG 6   4       3.939   2.806  -8.394  0.00  0.00      C1   O
ATOM     26  CB  ARG 6   4       1.121   3.451  -9.720  0.00  0.00      C1   C
ATOM     27  CG  ARG 6   4       0.166   3.858  -8.653  0.00  0.00      C1   C
ATOM     28  CD  ARG 6   4      -1.143   3.145  -8.668  0.00  0.00      C1   C
ATOM     29  NE  ARG 6   4      -2.257   3.827  -8.069  0.00  0.00      C1   N
ATOM     30  CZ  ARG 6   4      -2.465   4.163  -6.787  0.00  0.00      C1   C
ATOM     31  NH1 ARG 6   4      -1.703   3.907  -5.765  0.00  0.00      C1   N
ATOM     32  NH2 ARG 6   4      -3.522   4.762  -6.426  0.00  0.00      C1   N
ATOM     33  N   LYS 6   5       3.431   4.816  -7.582  0.00  0.00      C1   N
ATOM     34  CA  LYS 6   5       3.945   4.599  -6.268  0.00  0.00      C1   C
ATOM     35  C   LYS 6   5       3.036   3.543  -5.642  0.00  0.00      C1   C
ATOM     36  O   LYS 6   5       1.835   3.885  -5.357  0.00  0.00      C1   O
ATOM     37  CB  LYS 6   5       3.981   5.915  -5.568  0.00  0.00      C1   C
ATOM     38  CG  LYS 6   5       4.402   5.805  -4.109  0.00  0.00      C1   C
ATOM     39  CD  LYS 6   5       4.511   7.180  -3.366  0.00  0.00      C1   C
ATOM     40  CE  LYS 6   5       3.207   7.492  -2.766  0.00  0.00      C1   C
ATOM     41  NZ  LYS 6   5       3.347   8.745  -2.055  0.00  0.00      C1   N
ATOM     42  N   MET 6   6       3.549   2.355  -5.387  0.00  0.00      C1   N
ATOM     43  CA  MET 6   6       2.886   1.210  -4.736  0.00  0.00      C1   C
ATOM     44  C   MET 6   6       3.871   0.158  -4.130  0.00  0.00      C1   C
ATOM     45  O   MET 6   6       4.954  -0.150  -4.557  0.00  0.00      C1   O
ATOM     46  CB  MET 6   6       1.945   0.532  -5.791  0.00  0.00      C1   C
ATOM     47  CG  MET 6   6       2.568  -0.412  -6.809  0.00  0.00      C1   C
ATOM     48  SD  MET 6   6       1.378  -1.107  -7.916  0.00  0.00      C1   S
ATOM     49  CE  MET 6   6       2.402  -1.619  -9.277  0.00  0.00      C1   C
ATOM     50  N   ALA 6   7       3.255  -0.523  -3.177  0.00  0.00      C1   N
ATOM     51  CA  ALA 6   7       3.916  -1.577  -2.403  0.00  0.00      C1   C
ATOM     52  C   ALA 6   7       4.160  -2.847  -3.207  0.00  0.00      C1   C
ATOM     53  O   ALA 6   7       3.509  -3.179  -4.201  0.00  0.00      C1   O
ATOM     54  CB  ALA 6   7       3.071  -1.875  -1.183  0.00  0.00      C1   C
ATOM     55  N   PHE 6   8       5.207  -3.614  -2.861  0.00  0.00      C1   N
ATOM     56  CA  PHE 6   8       5.464  -4.949  -3.295  0.00  0.00      C1   C
ATOM     57  C   PHE 6   8       4.318  -5.888  -2.805  0.00  0.00      C1   C
ATOM     58  O   PHE 6   8       3.981  -5.767  -1.596  0.00  0.00      C1   O
ATOM     59  CB  PHE 6   8       6.891  -5.500  -2.831  0.00  0.00      C1   C
ATOM     60  CG  PHE 6   8       8.142  -5.100  -3.624  0.00  0.00      C1   C
ATOM     61  CD1 PHE 6   8       9.103  -4.387  -2.982  0.00  0.00      C1   C
ATOM     62  CD2 PHE 6   8       8.300  -5.485  -4.953  0.00  0.00      C1   C
ATOM     63  CE1 PHE 6   8      10.240  -3.900  -3.714  0.00  0.00      C1   C
ATOM     64  CE2 PHE 6   8       9.417  -5.108  -5.627  0.00  0.00      C1   C
ATOM     65  CZ  PHE 6   8      10.390  -4.265  -5.107  0.00  0.00      C1   C
ATOM     66  N   PRO 6   9       3.866  -6.682  -3.786  0.00  0.00      C1   N
ATOM     67  CA  PRO 6   9       2.921  -7.659  -3.383  0.00  0.00      C1   C
ATOM     68  C   PRO 6   9       3.545  -8.653  -2.392  0.00  0.00      C1   C
ATOM     69  O   PRO 6   9       4.579  -9.255  -2.613  0.00  0.00      C1   O
ATOM     70  CB  PRO 6   9       2.473  -8.197  -4.757  0.00  0.00      C1   C
ATOM     71  CG  PRO 6   9       3.577  -7.847  -5.770  0.00  0.00      C1   C
ATOM     72  CD  PRO 6   9       4.335  -6.694  -5.128  0.00  0.00      C1   C
ATOM     73  N   SER 6  10       2.863  -8.794  -1.246  0.00  0.00      C1   N
ATOM     74  CA  SER 6  10       3.438  -9.570  -0.033  0.00  0.00      C1   C
ATOM     75  C   SER 6  10       3.283 -11.026   0.154  0.00  0.00      C1   C
ATOM     76  O   SER 6  10       3.718 -11.530   1.186  0.00  0.00      C1   O
ATOM     77  CB  SER 6  10       3.008  -8.811   1.180  0.00  0.00      C1   C
ATOM     78  OG  SER 6  10       1.549  -8.864   1.206  0.00  0.00      C1   O
ATOM     79  N   GLY 6  11       2.603 -11.755  -0.764  0.00  0.00      C1   N
ATOM     80  CA  GLY 6  11       2.282 -13.216  -0.563  0.00  0.00      C1   C
ATOM     81  C   GLY 6  11       3.496 -14.055  -0.145  0.00  0.00      C1   C
ATOM     82  O   GLY 6  11       3.406 -14.748   0.870  0.00  0.00      C1   O
ATOM     83  N   LYS 6  12       4.685 -13.916  -0.787  0.00  0.00      C1   N
ATOM     84  CA  LYS 6  12       5.818 -14.797  -0.480  0.00  0.00      C1   C
ATOM     85  C   LYS 6  12       6.309 -14.569   1.002  0.00  0.00      C1   C
ATOM     86  O   LYS 6  12       7.127 -15.357   1.489  0.00  0.00      C1   O
ATOM     87  CB  LYS 6  12       6.891 -14.603  -1.614  0.00  0.00      C1   C
ATOM     88  CG  LYS 6  12       6.486 -15.077  -2.938  0.00  0.00      C1   C
ATOM     89  CD  LYS 6  12       7.517 -14.744  -4.008  0.00  0.00      C1   C
ATOM     90  CE  LYS 6  12       7.086 -15.416  -5.354  0.00  0.00      C1   C
ATOM     91  NZ  LYS 6  12       6.386 -14.438  -6.224  0.00  0.00      C1   N
ATOM     92  N   VAL 6  13       5.935 -13.485   1.697  0.00  0.00      C1   N
ATOM     93  CA  VAL 6  13       6.426 -13.029   3.039  0.00  0.00      C1   C
ATOM     94  C   VAL 6  13       5.402 -13.396   4.097  0.00  0.00      C1   C
ATOM     95  O   VAL 6  13       5.799 -13.725   5.249  0.00  0.00      C1   O
ATOM     96  CB  VAL 6  13       6.753 -11.441   2.987  0.00  0.00      C1   C
ATOM     97  CG1 VAL 6  13       7.682 -11.028   4.152  0.00  0.00      C1   C
ATOM     98  CG2 VAL 6  13       7.478 -10.989   1.678  0.00  0.00      C1   C
ATOM     99  N   GLU 6  14       4.090 -13.319   3.770  0.00  0.00      C1   N
ATOM    100  CA  GLU 6  14       2.952 -13.560   4.666  0.00  0.00      C1   C
ATOM    101  C   GLU 6  14       3.097 -14.864   5.503  0.00  0.00      C1   C
ATOM    102  O   GLU 6  14       2.723 -14.763   6.648  0.00  0.00      C1   O
ATOM    103  CB  GLU 6  14       1.591 -13.438   3.906  0.00  0.00      C1   C
ATOM    104  CG  GLU 6  14       1.237 -11.987   3.667  0.00  0.00      C1   C
ATOM    105  CD  GLU 6  14       0.087 -11.883   2.530  0.00  0.00      C1   C
ATOM    106  OE1 GLU 6  14       0.216 -11.085   1.634  0.00  0.00      C1   O
ATOM    107  OE2 GLU 6  14      -0.868 -12.724   2.563  0.00  0.00      C1   O
ATOM    108  N   GLY 6  15       3.514 -15.971   4.917  0.00  0.00      C1   N
ATOM    109  CA  GLY 6  15       3.693 -17.299   5.429  0.00  0.00      C1   C
ATOM    110  C   GLY 6  15       4.925 -17.453   6.365  0.00  0.00      C1   C
ATOM    111  O   GLY 6  15       4.767 -18.206   7.298  0.00  0.00      C1   O
ATOM    112  N   CYS 6  16       5.987 -16.596   6.183  0.00  0.00      C1   N
ATOM    113  CA  CYS 6  16       7.079 -16.459   7.168  0.00  0.00      C1   C
ATOM    114  C   CYS 6  16       6.713 -15.841   8.528  0.00  0.00      C1   C
ATOM    115  O   CYS 6  16       7.590 -15.500   9.227  0.00  0.00      C1   O
ATOM    116  CB  CYS 6  16       8.231 -15.713   6.454  0.00  0.00      C1   C
ATOM    117  SG  CYS 6  16       8.814 -16.769   5.107  0.00  0.00      C1   S
ATOM    118  N   MET 6  17       5.426 -15.645   8.882  0.00  0.00      C1   N
ATOM    119  CA  MET 6  17       5.038 -14.903  10.052  0.00  0.00      C1   C
ATOM    120  C   MET 6  17       4.699 -15.822  11.255  0.00  0.00      C1   C
ATOM    121  O   MET 6  17       3.939 -16.773  10.954  0.00  0.00      C1   O
ATOM    122  CB  MET 6  17       3.832 -13.981   9.746  0.00  0.00      C1   C
ATOM    123  CG  MET 6  17       4.120 -12.811   8.892  0.00  0.00      C1   C
ATOM    124  SD  MET 6  17       5.550 -11.710   9.418  0.00  0.00      C1   S
ATOM    125  CE  MET 6  17       6.964 -12.445   8.553  0.00  0.00      C1   C
ATOM    126  N   VAL 6  18       5.222 -15.608  12.502  0.00  0.00      C1   N
ATOM    127  CA  VAL 6  18       4.821 -16.352  13.724  0.00  0.00      C1   C
ATOM    128  C   VAL 6  18       4.754 -15.591  15.038  0.00  0.00      C1   C
ATOM    129  O   VAL 6  18       5.239 -14.491  15.158  0.00  0.00      C1   O
ATOM    130  CB  VAL 6  18       5.703 -17.616  13.866  0.00  0.00      C1   C
ATOM    131  CG1 VAL 6  18       5.646 -18.595  12.680  0.00  0.00      C1   C
ATOM    132  CG2 VAL 6  18       7.171 -17.206  14.071  0.00  0.00      C1   C
ATOM    133  N   GLN 6  19       4.088 -16.147  16.049  0.00  0.00      C1   N
ATOM    134  CA  GLN 6  19       4.084 -15.571  17.343  0.00  0.00      C1   C
ATOM    135  C   GLN 6  19       5.236 -16.110  18.142  0.00  0.00      C1   C
ATOM    136  O   GLN 6  19       5.474 -17.312  18.291  0.00  0.00      C1   O
ATOM    137  CB  GLN 6  19       2.703 -15.748  18.064  0.00  0.00      C1   C
ATOM    138  CG  GLN 6  19       2.605 -15.026  19.453  0.00  0.00      C1   C
ATOM    139  CD  GLN 6  19       1.244 -14.994  20.170  0.00  0.00      C1   C
ATOM    140  NE2 GLN 6  19       0.912 -13.944  20.855  0.00  0.00      C1   N
ATOM    141  OE1 GLN 6  19       0.376 -15.807  19.888  0.00  0.00      C1   O
ATOM    142  N   VAL 6  20       5.898 -15.239  18.845  0.00  0.00      C1   N
ATOM    143  CA  VAL 6  20       6.772 -15.587  19.907  0.00  0.00      C1   C
ATOM    144  C   VAL 6  20       6.326 -15.093  21.299  0.00  0.00      C1   C
ATOM    145  O   VAL 6  20       6.185 -13.882  21.506  0.00  0.00      C1   O
ATOM    146  CB  VAL 6  20       8.233 -15.051  19.715  0.00  0.00      C1   C
ATOM    147  CG1 VAL 6  20       9.130 -15.707  20.789  0.00  0.00      C1   C
ATOM    148  CG2 VAL 6  20       8.745 -15.323  18.327  0.00  0.00      C1   C
ATOM    149  N   THR 6  21       5.928 -16.013  22.234  0.00  0.00      C1   N
ATOM    150  CA  THR 6  21       5.818 -15.749  23.679  0.00  0.00      C1   C
ATOM    151  C   THR 6  21       7.052 -16.356  24.399  0.00  0.00      C1   C
ATOM    152  O   THR 6  21       7.444 -17.519  24.107  0.00  0.00      C1   O
ATOM    153  CB  THR 6  21       4.431 -16.175  24.271  0.00  0.00      C1   C
ATOM    154  OG1 THR 6  21       3.381 -15.745  23.425  0.00  0.00      C1   O
ATOM    155  CG2 THR 6  21       4.124 -15.535  25.604  0.00  0.00      C1   C
ATOM    156  N   CYS 6  22       7.454 -15.594  25.363  0.00  0.00      C1   N
ATOM    157  CA  CYS 6  22       8.441 -16.029  26.409  0.00  0.00      C1   C
ATOM    158  C   CYS 6  22       7.770 -15.732  27.747  0.00  0.00      C1   C
ATOM    159  O   CYS 6  22       7.807 -14.606  28.227  0.00  0.00      C1   O
ATOM    160  CB  CYS 6  22       9.763 -15.233  26.116  0.00  0.00      C1   C
ATOM    161  SG  CYS 6  22      11.095 -15.746  27.187  0.00  0.00      C1   S
ATOM    162  N   GLY 6  23       7.270 -16.822  28.348  0.00  0.00      C1   N
ATOM    163  CA  GLY 6  23       6.497 -16.684  29.556  0.00  0.00      C1   C
ATOM    164  C   GLY 6  23       5.125 -15.965  29.346  0.00  0.00      C1   C
ATOM    165  O   GLY 6  23       4.194 -16.667  29.052  0.00  0.00      C1   O
ATOM    166  N   THR 6  24       5.063 -14.654  29.460  0.00  0.00      C1   N
ATOM    167  CA  THR 6  24       3.880 -13.760  29.175  0.00  0.00      C1   C
ATOM    168  C   THR 6  24       4.258 -12.856  27.955  0.00  0.00      C1   C
ATOM    169  O   THR 6  24       3.401 -12.503  27.115  0.00  0.00      C1   O
ATOM    170  CB  THR 6  24       3.477 -12.821  30.341  0.00  0.00      C1   C
ATOM    171  OG1 THR 6  24       3.252 -13.573  31.476  0.00  0.00      C1   O
ATOM    172  CG2 THR 6  24       2.174 -12.079  30.224  0.00  0.00      C1   C
ATOM    173  N   THR 6  25       5.523 -12.466  27.827  0.00  0.00      C1   N
ATOM    174  CA  THR 6  25       5.914 -11.424  26.904  0.00  0.00      C1   C
ATOM    175  C   THR 6  25       5.808 -11.936  25.486  0.00  0.00      C1   C
ATOM    176  O   THR 6  25       6.206 -13.059  25.137  0.00  0.00      C1   O
ATOM    177  CB  THR 6  25       7.313 -10.875  27.213  0.00  0.00      C1   C
ATOM    178  OG1 THR 6  25       7.325 -10.662  28.610  0.00  0.00      C1   O
ATOM    179  CG2 THR 6  25       7.578  -9.518  26.655  0.00  0.00      C1   C
ATOM    180  N   THR 6  26       5.383 -11.191  24.498  0.00  0.00      C1   N
ATOM    181  CA  THR 6  26       4.899 -11.678  23.244  0.00  0.00      C1   C
ATOM    182  C   THR 6  26       4.928 -10.611  22.087  0.00  0.00      C1   C
ATOM    183  O   THR 6  26       4.833  -9.387  22.277  0.00  0.00      C1   O
ATOM    184  CB  THR 6  26       3.485 -12.257  23.423  0.00  0.00      C1   C
ATOM    185  OG1 THR 6  26       3.173 -13.155  22.342  0.00  0.00      C1   O
ATOM    186  CG2 THR 6  26       2.316 -11.292  23.476  0.00  0.00      C1   C
ATOM    187  N   LEU 6  27       5.075 -11.048  20.846  0.00  0.00      C1   N
ATOM    188  CA  LEU 6  27       5.482 -10.326  19.620  0.00  0.00      C1   C
ATOM    189  C   LEU 6  27       5.516 -11.236  18.350  0.00  0.00      C1   C
ATOM    190  O   LEU 6  27       5.184 -12.464  18.421  0.00  0.00      C1   O
ATOM    191  CB  LEU 6  27       6.825  -9.493  19.806  0.00  0.00      C1   C
ATOM    192  CG  LEU 6  27       8.051 -10.226  20.131  0.00  0.00      C1   C
ATOM    193  CD1 LEU 6  27       8.572 -11.232  19.119  0.00  0.00      C1   C
ATOM    194  CD2 LEU 6  27       9.200  -9.298  20.521  0.00  0.00      C1   C
ATOM    195  N   ASN 6  28       5.780 -10.666  17.198  0.00  0.00      C1   N
ATOM    196  CA  ASN 6  28       5.981 -11.345  15.903  0.00  0.00      C1   C
ATOM    197  C   ASN 6  28       7.455 -11.705  15.627  0.00  0.00      C1   C
ATOM    198  O   ASN 6  28       8.324 -10.778  15.518  0.00  0.00      C1   O
ATOM    199  CB  ASN 6  28       5.333 -10.504  14.822  0.00  0.00      C1   C
ATOM    200  CG  ASN 6  28       5.404 -11.120  13.437  0.00  0.00      C1   C
ATOM    201  OD1 ASN 6  28       4.679 -12.080  13.231  0.00  0.00      C1   O
ATOM    202  ND2 ASN 6  28       6.335 -10.749  12.631  0.00  0.00      C1   N
ATOM    203  N   GLY 6  29       7.683 -12.957  15.351  0.00  0.00      C1   N
ATOM    204  CA  GLY 6  29       8.837 -13.293  14.658  0.00  0.00      C1   C
ATOM    205  C   GLY 6  29       8.721 -13.795  13.207  0.00  0.00      C1   C
ATOM    206  O   GLY 6  29       7.703 -13.882  12.593  0.00  0.00      C1   O
ATOM    207  N   LEU 6  30       9.913 -13.906  12.598  0.00  0.00      C1   N
ATOM    208  CA  LEU 6  30      10.194 -14.279  11.260  0.00  0.00      C1   C
ATOM    209  C   LEU 6  30      10.746 -15.700  11.033  0.00  0.00      C1   C
ATOM    210  O   LEU 6  30      11.891 -16.025  11.305  0.00  0.00      C1   O
ATOM    211  CB  LEU 6  30      11.220 -13.215  10.803  0.00  0.00      C1   C
ATOM    212  CG  LEU 6  30      11.616 -13.331   9.343  0.00  0.00      C1   C
ATOM    213  CD1 LEU 6  30      10.354 -13.157   8.513  0.00  0.00      C1   C
ATOM    214  CD2 LEU 6  30      12.717 -12.311   9.013  0.00  0.00      C1   C
ATOM    215  N   TRP 6  31       9.810 -16.557  10.634  0.00  0.00      C1   N
ATOM    216  CA  TRP 6  31      10.182 -17.923  10.340  0.00  0.00      C1   C
ATOM    217  C   TRP 6  31      10.856 -18.207   9.012  0.00  0.00      C1   C
ATOM    218  O   TRP 6  31      10.198 -18.166   7.979  0.00  0.00      C1   O
ATOM    219  CB  TRP 6  31       8.915 -18.725  10.505  0.00  0.00      C1   C
ATOM    220  CG  TRP 6  31       9.007 -20.172  10.465  0.00  0.00      C1   C
ATOM    221  CD1 TRP 6  31      10.109 -20.990  10.587  0.00  0.00      C1   C
ATOM    222  CD2 TRP 6  31       7.870 -21.049  10.346  0.00  0.00      C1   C
ATOM    223  NE1 TRP 6  31       9.687 -22.276  10.672  0.00  0.00      C1   N
ATOM    224  CE2 TRP 6  31       8.312 -22.420  10.524  0.00  0.00      C1   C
ATOM    225  CE3 TRP 6  31       6.459 -20.846  10.145  0.00  0.00      C1   C
ATOM    226  CZ2 TRP 6  31       7.474 -23.501  10.297  0.00  0.00      C1   C
ATOM    227  CZ3 TRP 6  31       5.603 -21.908  10.023  0.00  0.00      C1   C
ATOM    228  CH2 TRP 6  31       6.111 -23.260  10.105  0.00  0.00      C1   C
ATOM    229  N   LEU 6  32      12.151 -18.431   8.983  0.00  0.00      C1   N
ATOM    230  CA  LEU 6  32      12.855 -18.661   7.690  0.00  0.00      C1   C
ATOM    231  C   LEU 6  32      13.689 -19.928   7.800  0.00  0.00      C1   C
ATOM    232  O   LEU 6  32      14.623 -19.977   8.586  0.00  0.00      C1   O
ATOM    233  CB  LEU 6  32      13.715 -17.458   7.387  0.00  0.00      C1   C
ATOM    234  CG  LEU 6  32      12.968 -16.225   6.943  0.00  0.00      C1   C
ATOM    235  CD1 LEU 6  32      14.047 -15.093   6.800  0.00  0.00      C1   C
ATOM    236  CD2 LEU 6  32      12.244 -16.386   5.655  0.00  0.00      C1   C
ATOM    237  N   ASP 6  33      13.408 -20.990   7.056  0.00  0.00      C1   N
ATOM    238  CA  ASP 6  33      13.914 -22.343   7.250  0.00  0.00      C1   C
ATOM    239  C   ASP 6  33      13.428 -22.993   8.573  0.00  0.00      C1   C
ATOM    240  O   ASP 6  33      12.202 -23.089   8.796  0.00  0.00      C1   O
ATOM    241  CB  ASP 6  33      15.480 -22.529   6.969  0.00  0.00      C1   C
ATOM    242  CG  ASP 6  33      15.958 -21.941   5.608  0.00  0.00      C1   C
ATOM    243  OD1 ASP 6  33      15.649 -22.595   4.598  0.00  0.00      C1   O
ATOM    244  OD2 ASP 6  33      16.786 -21.055   5.496  0.00  0.00      C1   O
ATOM    245  N   ASP 6  34      14.317 -23.551   9.385  0.00  0.00      C1   N
ATOM    246  CA  ASP 6  34      14.071 -24.007  10.784  0.00  0.00      C1   C
ATOM    247  C   ASP 6  34      14.331 -23.031  11.929  0.00  0.00      C1   C
ATOM    248  O   ASP 6  34      14.579 -23.396  13.075  0.00  0.00      C1   O
ATOM    249  CB  ASP 6  34      14.744 -25.340  10.939  0.00  0.00      C1   C
ATOM    250  CG  ASP 6  34      16.297 -25.370  10.883  0.00  0.00      C1   C
ATOM    251  OD1 ASP 6  34      17.000 -26.302  11.398  0.00  0.00      C1   O
ATOM    252  OD2 ASP 6  34      16.959 -24.476  10.279  0.00  0.00      C1   O
ATOM    253  N   VAL 6  35      14.384 -21.676  11.616  0.00  0.00      C1   N
ATOM    254  CA  VAL 6  35      14.714 -20.625  12.614  0.00  0.00      C1   C
ATOM    255  C   VAL 6  35      13.774 -19.431  12.547  0.00  0.00      C1   C
ATOM    256  O   VAL 6  35      13.342 -19.046  11.442  0.00  0.00      C1   O
ATOM    257  CB  VAL 6  35      16.238 -20.256  12.525  0.00  0.00      C1   C
ATOM    258  CG1 VAL 6  35      17.227 -21.410  12.984  0.00  0.00      C1   C
ATOM    259  CG2 VAL 6  35      16.652 -19.684  11.142  0.00  0.00      C1   C
ATOM    260  N   VAL 6  36      13.491 -18.924  13.742  0.00  0.00      C1   N
ATOM    261  CA  VAL 6  36      12.602 -17.737  13.905  0.00  0.00      C1   C
ATOM    262  C   VAL 6  36      13.389 -16.586  14.453  0.00  0.00      C1   C
ATOM    263  O   VAL 6  36      14.040 -16.727  15.453  0.00  0.00      C1   O
ATOM    264  CB  VAL 6  36      11.377 -18.152  14.795  0.00  0.00      C1   C
ATOM    265  CG1 VAL 6  36      10.391 -16.948  14.967  0.00  0.00      C1   C
ATOM    266  CG2 VAL 6  36      10.619 -19.306  14.113  0.00  0.00      C1   C
ATOM    267  N   TYR 6  37      13.496 -15.473  13.688  0.00  0.00      C1   N
ATOM    268  CA  TYR 6  37      14.011 -14.177  14.171  0.00  0.00      C1   C
ATOM    269  C   TYR 6  37      12.953 -13.184  14.789  0.00  0.00      C1   C
ATOM    270  O   TYR 6  37      11.818 -13.143  14.333  0.00  0.00      C1   O
ATOM    271  CB  TYR 6  37      14.830 -13.426  13.021  0.00  0.00      C1   C
ATOM    272  CG  TYR 6  37      15.896 -14.310  12.345  0.00  0.00      C1   C
ATOM    273  CD1 TYR 6  37      15.588 -14.958  11.140  0.00  0.00      C1   C
ATOM    274  CD2 TYR 6  37      17.187 -14.423  12.885  0.00  0.00      C1   C
ATOM    275  CE1 TYR 6  37      16.563 -15.765  10.548  0.00  0.00      C1   C
ATOM    276  CE2 TYR 6  37      18.189 -15.211  12.233  0.00  0.00      C1   C
ATOM    277  CZ  TYR 6  37      17.873 -15.911  11.016  0.00  0.00      C1   C
ATOM    278  OH  TYR 6  37      18.641 -16.805  10.309  0.00  0.00      C1   O
ATOM    279  N   CYS 6  38      13.506 -12.516  15.783  0.00  0.00      C1   N
ATOM    280  CA  CYS 6  38      12.780 -11.478  16.496  0.00  0.00      C1   C
ATOM    281  C   CYS 6  38      13.569 -10.492  17.428  0.00  0.00      C1   C
ATOM    282  O   CYS 6  38      14.758 -10.791  17.759  0.00  0.00      C1   O
ATOM    283  CB  CYS 6  38      11.761 -12.100  17.408  0.00  0.00      C1   C
ATOM    284  SG  CYS 6  38      12.506 -12.859  18.832  0.00  0.00      C1   S
ATOM    285  N   PRO 6  39      13.142  -9.301  17.777  0.00  0.00      C1   N
ATOM    286  CA  PRO 6  39      13.756  -8.432  18.782  0.00  0.00      C1   C
ATOM    287  C   PRO 6  39      14.213  -9.100  20.104  0.00  0.00      C1   C
ATOM    288  O   PRO 6  39      13.347  -9.678  20.720  0.00  0.00      C1   O
ATOM    289  CB  PRO 6  39      12.789  -7.244  18.970  0.00  0.00      C1   C
ATOM    290  CG  PRO 6  39      11.849  -7.266  17.816  0.00  0.00      C1   C
ATOM    291  CD  PRO 6  39      11.858  -8.688  17.393  0.00  0.00      C1   C
ATOM    292  N   ARG 6  40      15.448  -9.023  20.587  0.00  0.00      C1   N
ATOM    293  CA  ARG 6  40      15.883  -9.618  21.824  0.00  0.00      C1   C
ATOM    294  C   ARG 6  40      15.120  -9.212  23.148  0.00  0.00      C1   C
ATOM    295  O   ARG 6  40      15.140  -9.898  24.119  0.00  0.00      C1   O
ATOM    296  CB  ARG 6  40      17.432  -9.601  21.905  0.00  0.00      C1   C
ATOM    297  CG  ARG 6  40      17.997  -8.289  22.225  0.00  0.00      C1   C
ATOM    298  CD  ARG 6  40      19.500  -8.351  22.303  0.00  0.00      C1   C
ATOM    299  NE  ARG 6  40      20.038  -6.995  22.344  0.00  0.00      C1   N
ATOM    300  CZ  ARG 6  40      21.302  -6.717  22.706  0.00  0.00      C1   C
ATOM    301  NH1 ARG 6  40      22.255  -7.653  22.856  0.00  0.00      C1   N
ATOM    302  NH2 ARG 6  40      21.657  -5.521  22.811  0.00  0.00      C1   N
ATOM    303  N   HIS 6  41      14.488  -8.060  23.173  0.00  0.00      C1   N
ATOM    304  CA  HIS 6  41      13.894  -7.475  24.338  0.00  0.00      C1   C
ATOM    305  C   HIS 6  41      12.768  -8.273  24.970  0.00  0.00      C1   C
ATOM    306  O   HIS 6  41      12.488  -8.043  26.152  0.00  0.00      C1   O
ATOM    307  CB  HIS 6  41      13.580  -5.995  24.109  0.00  0.00      C1   C
ATOM    308  CG  HIS 6  41      12.555  -5.857  22.984  0.00  0.00      C1   C
ATOM    309  ND1 HIS 6  41      11.398  -6.674  22.825  0.00  0.00      C1   N
ATOM    310  CD2 HIS 6  41      12.514  -4.890  22.016  0.00  0.00      C1   C
ATOM    311  CE1 HIS 6  41      10.763  -6.178  21.724  0.00  0.00      C1   C
ATOM    312  NE2 HIS 6  41      11.423  -5.169  21.186  0.00  0.00      C1   N
ATOM    313  N   VAL 6  42      12.212  -9.271  24.248  0.00  0.00      C1   N
ATOM    314  CA  VAL 6  42      11.315 -10.236  24.890  0.00  0.00      C1   C
ATOM    315  C   VAL 6  42      11.829 -10.993  26.137  0.00  0.00      C1   C
ATOM    316  O   VAL 6  42      11.004 -11.418  26.963  0.00  0.00      C1   O
ATOM    317  CB  VAL 6  42      10.687 -11.132  23.870  0.00  0.00      C1   C
ATOM    318  CG1 VAL 6  42      11.753 -12.118  23.430  0.00  0.00      C1   C
ATOM    319  CG2 VAL 6  42       9.373 -11.896  24.348  0.00  0.00      C1   C
ATOM    320  N   ILE 6  43      13.171 -11.254  26.274  0.00  0.00      C1   N
ATOM    321  CA  ILE 6  43      13.728 -11.977  27.483  0.00  0.00      C1   C
ATOM    322  C   ILE 6  43      13.866 -11.053  28.717  0.00  0.00      C1   C
ATOM    323  O   ILE 6  43      14.316 -11.595  29.725  0.00  0.00      C1   O
ATOM    324  CB  ILE 6  43      14.955 -12.848  27.178  0.00  0.00      C1   C
ATOM    325  CG1 ILE 6  43      16.173 -12.081  26.632  0.00  0.00      C1   C
ATOM    326  CG2 ILE 6  43      14.465 -13.956  26.178  0.00  0.00      C1   C
ATOM    327  CD1 ILE 6  43      17.412 -12.957  26.523  0.00  0.00      C1   C
ATOM    328  N   CYS 6  44      13.455  -9.784  28.798  0.00  0.00      C1   N
ATOM    329  CA  CYS 6  44      13.644  -8.863  29.936  0.00  0.00      C1   C
ATOM    330  C   CYS 6  44      12.822  -9.302  31.184  0.00  0.00      C1   C
ATOM    331  O   CYS 6  44      11.591  -9.212  31.202  0.00  0.00      C1   O
ATOM    332  CB  CYS 6  44      13.200  -7.494  29.380  0.00  0.00      C1   C
ATOM    333  SG  CYS 6  44      14.505  -6.897  28.205  0.00  0.00      C1   S
ATOM    334  N   THR 6  45      13.530  -9.757  32.234  0.00  0.00      C1   N
ATOM    335  CA  THR 6  45      13.023  -9.991  33.562  0.00  0.00      C1   C
ATOM    336  C   THR 6  45      12.562  -8.701  34.314  0.00  0.00      C1   C
ATOM    337  O   THR 6  45      11.532  -8.766  35.027  0.00  0.00      C1   O
ATOM    338  CB  THR 6  45      14.036 -10.743  34.421  0.00  0.00      C1   C
ATOM    339  OG1 THR 6  45      15.272 -10.127  34.358  0.00  0.00      C1   O
ATOM    340  CG2 THR 6  45      14.297 -12.206  33.807  0.00  0.00      C1   C
ATOM    341  N   SER 6  46      13.196  -7.549  34.094  0.00  0.00      C1   N
ATOM    342  CA  SER 6  46      12.807  -6.203  34.458  0.00  0.00      C1   C
ATOM    343  C   SER 6  46      12.435  -6.011  35.879  0.00  0.00      C1   C
ATOM    344  O   SER 6  46      11.387  -5.407  36.111  0.00  0.00      C1   O
ATOM    345  CB  SER 6  46      11.800  -5.588  33.416  0.00  0.00      C1   C
ATOM    346  OG  SER 6  46      12.426  -5.517  32.153  0.00  0.00      C1   O
ATOM    347  N   GLU 6  47      13.198  -6.575  36.911  0.00  0.00      C1   N
ATOM    348  CA  GLU 6  47      12.921  -6.275  38.324  0.00  0.00      C1   C
ATOM    349  C   GLU 6  47      13.073  -4.815  38.625  0.00  0.00      C1   C
ATOM    350  O   GLU 6  47      14.115  -4.239  38.328  0.00  0.00      C1   O
ATOM    351  CB  GLU 6  47      13.680  -7.157  39.281  0.00  0.00      C1   C
ATOM    352  CG  GLU 6  47      13.006  -7.487  40.708  0.00  0.00      C1   C
ATOM    353  CD  GLU 6  47      11.587  -8.148  40.672  0.00  0.00      C1   C
ATOM    354  OE1 GLU 6  47      10.893  -8.024  39.641  0.00  0.00      C1   O
ATOM    355  OE2 GLU 6  47      11.183  -8.728  41.668  0.00  0.00      C1   O
ATOM    356  N   ASP 6  48      11.960  -4.211  39.051  0.00  0.00      C1   N
ATOM    357  CA  ASP 6  48      11.699  -2.733  39.094  0.00  0.00      C1   C
ATOM    358  C   ASP 6  48      12.115  -1.993  37.781  0.00  0.00      C1   C
ATOM    359  O   ASP 6  48      12.714  -0.908  37.770  0.00  0.00      C1   O
ATOM    360  CB  ASP 6  48      12.335  -2.158  40.351  0.00  0.00      C1   C
ATOM    361  CG  ASP 6  48      12.061  -0.739  40.691  0.00  0.00      C1   C
ATOM    362  OD1 ASP 6  48      10.909  -0.317  40.382  0.00  0.00      C1   O
ATOM    363  OD2 ASP 6  48      13.015  -0.051  41.183  0.00  0.00      C1   O
ATOM    364  N   MET 6  49      11.816  -2.614  36.681  0.00  0.00      C1   N
ATOM    365  CA  MET 6  49      12.132  -2.203  35.328  0.00  0.00      C1   C
ATOM    366  C   MET 6  49      13.640  -2.139  34.968  0.00  0.00      C1   C
ATOM    367  O   MET 6  49      13.941  -1.589  33.901  0.00  0.00      C1   O
ATOM    368  CB  MET 6  49      11.284  -1.011  34.885  0.00  0.00      C1   C
ATOM    369  CG  MET 6  49       9.763  -1.018  35.040  0.00  0.00      C1   C
ATOM    370  SD  MET 6  49       9.037  -1.740  33.630  0.00  0.00      C1   S
ATOM    371  CE  MET 6  49       7.312  -1.533  34.039  0.00  0.00      C1   C
ATOM    372  N   LEU 6  50      14.597  -2.683  35.761  0.00  0.00      C1   N
ATOM    373  CA  LEU 6  50      16.077  -2.875  35.387  0.00  0.00      C1   C
ATOM    374  C   LEU 6  50      16.280  -4.338  35.089  0.00  0.00      C1   C
ATOM    375  O   LEU 6  50      15.542  -5.210  35.568  0.00  0.00      C1   O
ATOM    376  CB  LEU 6  50      17.020  -2.334  36.460  0.00  0.00      C1   C
ATOM    377  CG  LEU 6  50      16.729  -0.912  36.851  0.00  0.00      C1   C
ATOM    378  CD1 LEU 6  50      17.661  -0.447  37.917  0.00  0.00      C1   C
ATOM    379  CD2 LEU 6  50      16.809   0.078  35.722  0.00  0.00      C1   C
ATOM    380  N   ASN 6  51      17.330  -4.652  34.349  0.00  0.00      C1   N
ATOM    381  CA  ASN 6  51      17.855  -6.013  34.062  0.00  0.00      C1   C
ATOM    382  C   ASN 6  51      19.428  -6.175  34.233  0.00  0.00      C1   C
ATOM    383  O   ASN 6  51      20.134  -5.185  34.048  0.00  0.00      C1   O
ATOM    384  CB  ASN 6  51      17.532  -6.290  32.604  0.00  0.00      C1   C
ATOM    385  CG  ASN 6  51      16.084  -6.632  32.267  0.00  0.00      C1   C
ATOM    386  OD1 ASN 6  51      15.708  -7.794  32.406  0.00  0.00      C1   O
ATOM    387  ND2 ASN 6  51      15.219  -5.620  32.087  0.00  0.00      C1   N
ATOM    388  N   PRO 6  52      19.955  -7.386  34.240  0.00  0.00      C1   N
ATOM    389  CA  PRO 6  52      21.350  -7.728  33.870  0.00  0.00      C1   C
ATOM    390  C   PRO 6  52      21.574  -7.796  32.303  0.00  0.00      C1   C
ATOM    391  O   PRO 6  52      20.578  -7.841  31.567  0.00  0.00      C1   O
ATOM    392  CB  PRO 6  52      21.705  -9.051  34.572  0.00  0.00      C1   C
ATOM    393  CG  PRO 6  52      20.349  -9.534  35.309  0.00  0.00      C1   C
ATOM    394  CD  PRO 6  52      19.287  -8.566  34.698  0.00  0.00      C1   C
ATOM    395  N   ASN 6  53      22.762  -7.907  31.833  0.00  0.00      C1   N
ATOM    396  CA  ASN 6  53      22.971  -7.951  30.366  0.00  0.00      C1   C
ATOM    397  C   ASN 6  53      22.395  -9.174  29.657  0.00  0.00      C1   C
ATOM    398  O   ASN 6  53      22.230 -10.231  30.239  0.00  0.00      C1   O
ATOM    399  CB  ASN 6  53      24.477  -7.784  30.085  0.00  0.00      C1   C
ATOM    400  CG  ASN 6  53      25.263  -8.997  30.404  0.00  0.00      C1   C
ATOM    401  OD1 ASN 6  53      25.329  -9.968  29.677  0.00  0.00      C1   O
ATOM    402  ND2 ASN 6  53      25.898  -9.080  31.517  0.00  0.00      C1   N
ATOM    403  N   TYR 6  54      21.989  -8.824  28.395  0.00  0.00      C1   N
ATOM    404  CA  TYR 6  54      21.335  -9.716  27.470  0.00  0.00      C1   C
ATOM    405  C   TYR 6  54      21.984 -11.129  27.400  0.00  0.00      C1   C
ATOM    406  O   TYR 6  54      21.232 -12.075  27.272  0.00  0.00      C1   O
ATOM    407  CB  TYR 6  54      21.274  -9.180  26.017  0.00  0.00      C1   C
ATOM    408  CG  TYR 6  54      20.181  -8.104  25.885  0.00  0.00      C1   C
ATOM    409  CD1 TYR 6  54      18.776  -8.388  25.995  0.00  0.00      C1   C
ATOM    410  CD2 TYR 6  54      20.593  -6.749  25.808  0.00  0.00      C1   C
ATOM    411  CE1 TYR 6  54      17.915  -7.271  26.067  0.00  0.00      C1   C
ATOM    412  CE2 TYR 6  54      19.672  -5.666  25.669  0.00  0.00      C1   C
ATOM    413  CZ  TYR 6  54      18.290  -5.912  25.792  0.00  0.00      C1   C
ATOM    414  OH  TYR 6  54      17.300  -4.910  25.824  0.00  0.00      C1   O
ATOM    415  N   GLU 6  55      23.314 -11.262  27.579  0.00  0.00      C1   N
ATOM    416  CA  GLU 6  55      24.004 -12.530  27.568  0.00  0.00      C1   C
ATOM    417  C   GLU 6  55      23.676 -13.293  28.860  0.00  0.00      C1   C
ATOM    418  O   GLU 6  55      23.154 -14.355  28.642  0.00  0.00      C1   O
ATOM    419  CB  GLU 6  55      25.543 -12.197  27.329  0.00  0.00      C1   C
ATOM    420  CG  GLU 6  55      26.268 -13.527  26.859  0.00  0.00      C1   C
ATOM    421  CD  GLU 6  55      27.840 -13.289  26.824  0.00  0.00      C1   C
ATOM    422  OE1 GLU 6  55      28.458 -12.503  27.566  0.00  0.00      C1   O
ATOM    423  OE2 GLU 6  55      28.419 -13.918  25.975  0.00  0.00      C1   O
ATOM    424  N   ASP 6  56      23.931 -12.739  30.037  0.00  0.00      C1   N
ATOM    425  CA  ASP 6  56      23.443 -13.316  31.369  0.00  0.00      C1   C
ATOM    426  C   ASP 6  56      21.888 -13.698  31.339  0.00  0.00      C1   C
ATOM    427  O   ASP 6  56      21.575 -14.757  31.803  0.00  0.00      C1   O
ATOM    428  CB  ASP 6  56      23.792 -12.327  32.517  0.00  0.00      C1   C
ATOM    429  CG  ASP 6  56      23.909 -12.995  33.928  0.00  0.00      C1   C
ATOM    430  OD1 ASP 6  56      23.562 -12.337  34.947  0.00  0.00      C1   O
ATOM    431  OD2 ASP 6  56      24.493 -14.115  34.018  0.00  0.00      C1   O
ATOM    432  N   LEU 6  57      21.052 -12.827  30.847  0.00  0.00      C1   N
ATOM    433  CA  LEU 6  57      19.604 -13.089  30.431  0.00  0.00      C1   C
ATOM    434  C   LEU 6  57      19.406 -14.435  29.666  0.00  0.00      C1   C
ATOM    435  O   LEU 6  57      18.559 -15.191  30.093  0.00  0.00      C1   O
ATOM    436  CB  LEU 6  57      19.142 -11.821  29.727  0.00  0.00      C1   C
ATOM    437  CG  LEU 6  57      18.883 -10.541  30.662  0.00  0.00      C1   C
ATOM    438  CD1 LEU 6  57      18.100  -9.550  29.787  0.00  0.00      C1   C
ATOM    439  CD2 LEU 6  57      17.984 -10.809  31.788  0.00  0.00      C1   C
ATOM    440  N   LEU 6  58      20.125 -14.684  28.537  0.00  0.00      C1   N
ATOM    441  CA  LEU 6  58      19.791 -15.834  27.718  0.00  0.00      C1   C
ATOM    442  C   LEU 6  58      20.414 -17.072  28.320  0.00  0.00      C1   C
ATOM    443  O   LEU 6  58      19.633 -18.070  28.316  0.00  0.00      C1   O
ATOM    444  CB  LEU 6  58      20.232 -15.625  26.190  0.00  0.00      C1   C
ATOM    445  CG  LEU 6  58      19.609 -16.556  25.195  0.00  0.00      C1   C
ATOM    446  CD1 LEU 6  58      18.102 -16.609  25.423  0.00  0.00      C1   C
ATOM    447  CD2 LEU 6  58      19.937 -16.235  23.729  0.00  0.00      C1   C
ATOM    448  N   ILE 6  59      21.548 -17.051  29.062  0.00  0.00      C1   N
ATOM    449  CA  ILE 6  59      21.918 -18.115  30.060  0.00  0.00      C1   C
ATOM    450  C   ILE 6  59      20.790 -18.420  31.006  0.00  0.00      C1   C
ATOM    451  O   ILE 6  59      20.298 -19.543  31.031  0.00  0.00      C1   O
ATOM    452  CB  ILE 6  59      23.276 -17.761  30.742  0.00  0.00      C1   C
ATOM    453  CG1 ILE 6  59      24.383 -17.851  29.679  0.00  0.00      C1   C
ATOM    454  CG2 ILE 6  59      23.547 -18.630  31.947  0.00  0.00      C1   C
ATOM    455  CD1 ILE 6  59      25.586 -16.956  29.637  0.00  0.00      C1   C
ATOM    456  N   ARG 6  60      20.152 -17.479  31.743  0.00  0.00      C1   N
ATOM    457  CA  ARG 6  60      19.065 -17.762  32.651  0.00  0.00      C1   C
ATOM    458  C   ARG 6  60      17.715 -18.276  32.096  0.00  0.00      C1   C
ATOM    459  O   ARG 6  60      16.775 -18.434  32.821  0.00  0.00      C1   O
ATOM    460  CB  ARG 6  60      19.013 -16.665  33.828  0.00  0.00      C1   C
ATOM    461  CG  ARG 6  60      18.140 -15.488  33.657  0.00  0.00      C1   C
ATOM    462  CD  ARG 6  60      18.119 -14.447  34.860  0.00  0.00      C1   C
ATOM    463  NE  ARG 6  60      17.701 -15.147  36.101  0.00  0.00      C1   N
ATOM    464  CZ  ARG 6  60      18.460 -15.654  37.057  0.00  0.00      C1   C
ATOM    465  NH1 ARG 6  60      17.994 -16.567  37.816  0.00  0.00      C1   N
ATOM    466  NH2 ARG 6  60      19.729 -15.351  37.168  0.00  0.00      C1   N
ATOM    467  N   LYS 6  61      17.586 -18.415  30.755  0.00  0.00      C1   N
ATOM    468  CA  LYS 6  61      16.491 -19.092  30.226  0.00  0.00      C1   C
ATOM    469  C   LYS 6  61      16.809 -20.345  29.332  0.00  0.00      C1   C
ATOM    470  O   LYS 6  61      18.003 -20.624  29.146  0.00  0.00      C1   O
ATOM    471  CB  LYS 6  61      15.524 -18.109  29.518  0.00  0.00      C1   C
ATOM    472  CG  LYS 6  61      14.692 -17.329  30.608  0.00  0.00      C1   C
ATOM    473  CD  LYS 6  61      13.675 -16.437  29.837  0.00  0.00      C1   C
ATOM    474  CE  LYS 6  61      12.689 -15.651  30.744  0.00  0.00      C1   C
ATOM    475  NZ  LYS 6  61      13.394 -14.800  31.777  0.00  0.00      C1   N
ATOM    476  N   SER 6  62      15.768 -21.009  28.785  0.00  0.00      C1   N
ATOM    477  CA  SER 6  62      15.891 -22.226  27.918  0.00  0.00      C1   C
ATOM    478  C   SER 6  62      14.666 -22.347  27.030  0.00  0.00      C1   C
ATOM    479  O   SER 6  62      13.641 -21.659  27.223  0.00  0.00      C1   O
ATOM    480  CB  SER 6  62      16.067 -23.461  28.787  0.00  0.00      C1   C
ATOM    481  OG  SER 6  62      16.976 -24.325  28.083  0.00  0.00      C1   O
ATOM    482  N   ASN 6  63      14.596 -23.430  26.176  0.00  0.00      C1   N
ATOM    483  CA  ASN 6  63      13.474 -23.706  25.182  0.00  0.00      C1   C
ATOM    484  C   ASN 6  63      12.102 -23.801  25.830  0.00  0.00      C1   C
ATOM    485  O   ASN 6  63      11.083 -23.505  25.209  0.00  0.00      C1   O
ATOM    486  CB  ASN 6  63      13.840 -25.029  24.393  0.00  0.00      C1   C
ATOM    487  CG  ASN 6  63      15.180 -25.025  23.791  0.00  0.00      C1   C
ATOM    488  OD1 ASN 6  63      15.651 -23.998  23.388  0.00  0.00      C1   O
ATOM    489  ND2 ASN 6  63      15.926 -26.123  23.752  0.00  0.00      C1   N
ATOM    490  N   HIS 6  64      11.992 -24.247  27.062  0.00  0.00      C1   N
ATOM    491  CA  HIS 6  64      10.740 -24.340  27.838  0.00  0.00      C1   C
ATOM    492  C   HIS 6  64      10.119 -23.005  28.074  0.00  0.00      C1   C
ATOM    493  O   HIS 6  64       8.935 -22.836  28.194  0.00  0.00      C1   O
ATOM    494  CB  HIS 6  64      10.848 -25.196  29.061  0.00  0.00      C1   C
ATOM    495  CG  HIS 6  64      11.621 -24.598  30.197  0.00  0.00      C1   C
ATOM    496  ND1 HIS 6  64      12.857 -23.989  30.094  0.00  0.00      C1   N
ATOM    497  CD2 HIS 6  64      11.327 -24.463  31.540  0.00  0.00      C1   C
ATOM    498  CE1 HIS 6  64      13.279 -23.640  31.311  0.00  0.00      C1   C
ATOM    499  NE2 HIS 6  64      12.383 -23.896  32.266  0.00  0.00      C1   N
ATOM    500  N   ASN 6  65      10.882 -21.940  28.295  0.00  0.00      C1   N
ATOM    501  CA  ASN 6  65      10.369 -20.540  28.393  0.00  0.00      C1   C
ATOM    502  C   ASN 6  65       9.562 -20.025  27.224  0.00  0.00      C1   C
ATOM    503  O   ASN 6  65       8.735 -19.034  27.378  0.00  0.00      C1   O
ATOM    504  CB  ASN 6  65      11.503 -19.590  28.649  0.00  0.00      C1   C
ATOM    505  CG  ASN 6  65      12.162 -19.981  29.939  0.00  0.00      C1   C
ATOM    506  OD1 ASN 6  65      13.301 -20.448  30.004  0.00  0.00      C1   O
ATOM    507  ND2 ASN 6  65      11.584 -19.708  31.088  0.00  0.00      C1   N
ATOM    508  N   PHE 6  66       9.663 -20.690  26.012  0.00  0.00      C1   N
ATOM    509  CA  PHE 6  66       9.026 -20.240  24.779  0.00  0.00      C1   C
ATOM    510  C   PHE 6  66       7.786 -20.999  24.287  0.00  0.00      C1   C
ATOM    511  O   PHE 6  66       7.586 -22.195  24.454  0.00  0.00      C1   O
ATOM    512  CB  PHE 6  66      10.008 -19.990  23.661  0.00  0.00      C1   C
ATOM    513  CG  PHE 6  66      11.292 -19.183  23.879  0.00  0.00      C1   C
ATOM    514  CD1 PHE 6  66      12.576 -19.734  24.177  0.00  0.00      C1   C
ATOM    515  CD2 PHE 6  66      11.151 -17.785  23.916  0.00  0.00      C1   C
ATOM    516  CE1 PHE 6  66      13.623 -18.914  24.632  0.00  0.00      C1   C
ATOM    517  CE2 PHE 6  66      12.269 -16.917  24.167  0.00  0.00      C1   C
ATOM    518  CZ  PHE 6  66      13.511 -17.492  24.588  0.00  0.00      C1   C
ATOM    519  N   LEU 6  67       7.002 -20.280  23.561  0.00  0.00      C1   N
ATOM    520  CA  LEU 6  67       5.778 -20.716  22.859  0.00  0.00      C1   C
ATOM    521  C   LEU 6  67       5.816 -19.971  21.552  0.00  0.00      C1   C
ATOM    522  O   LEU 6  67       5.577 -18.769  21.501  0.00  0.00      C1   O
ATOM    523  CB  LEU 6  67       4.553 -20.457  23.837  0.00  0.00      C1   C
ATOM    524  CG  LEU 6  67       3.169 -20.844  23.237  0.00  0.00      C1   C
ATOM    525  CD1 LEU 6  67       3.098 -22.272  22.712  0.00  0.00      C1   C
ATOM    526  CD2 LEU 6  67       1.897 -20.541  24.077  0.00  0.00      C1   C
ATOM    527  N   VAL 6  68       6.046 -20.649  20.444  0.00  0.00      C1   N
ATOM    528  CA  VAL 6  68       6.112 -20.152  19.078  0.00  0.00      C1   C
ATOM    529  C   VAL 6  68       4.831 -20.803  18.383  0.00  0.00      C1   C
ATOM    530  O   VAL 6  68       4.669 -21.987  18.244  0.00  0.00      C1   O
ATOM    531  CB  VAL 6  68       7.439 -20.557  18.467  0.00  0.00      C1   C
ATOM    532  CG1 VAL 6  68       7.649 -20.172  17.020  0.00  0.00      C1   C
ATOM    533  CG2 VAL 6  68       8.655 -19.932  19.169  0.00  0.00      C1   C
ATOM    534  N   GLN 6  69       3.912 -19.936  17.835  0.00  0.00      C1   N
ATOM    535  CA  GLN 6  69       2.697 -20.384  17.091  0.00  0.00      C1   C
ATOM    536  C   GLN 6  69       2.726 -19.935  15.633  0.00  0.00      C1   C
ATOM    537  O   GLN 6  69       2.982 -18.746  15.333  0.00  0.00      C1   O
ATOM    538  CB  GLN 6  69       1.496 -19.923  17.915  0.00  0.00      C1   C
ATOM    539  CG  GLN 6  69       1.539 -20.516  19.237  0.00  0.00      C1   C
ATOM    540  CD  GLN 6  69       0.291 -19.998  19.962  0.00  0.00      C1   C
ATOM    541  OE1 GLN 6  69      -0.820 -20.514  19.741  0.00  0.00      C1   O
ATOM    542  NE2 GLN 6  69       0.417 -19.124  20.909  0.00  0.00      C1   N
ATOM    543  N   ALA 6  70       2.371 -20.825  14.693  0.00  0.00      C1   N
ATOM    544  CA  ALA 6  70       2.119 -20.437  13.269  0.00  0.00      C1   C
ATOM    545  C   ALA 6  70       0.738 -20.726  12.875  0.00  0.00      C1   C
ATOM    546  O   ALA 6  70       0.452 -21.808  12.417  0.00  0.00      C1   O
ATOM    547  CB  ALA 6  70       3.173 -21.069  12.388  0.00  0.00      C1   C
ATOM    548  N   GLY 6  71      -0.125 -19.734  12.975  0.00  0.00      C1   N
ATOM    549  CA  GLY 6  71      -1.580 -19.870  12.645  0.00  0.00      C1   C
ATOM    550  C   GLY 6  71      -2.171 -21.017  13.643  0.00  0.00      C1   C
ATOM    551  O   GLY 6  71      -1.977 -20.943  14.893  0.00  0.00      C1   O
ATOM    552  N   ASN 6  72      -2.693 -22.090  13.033  0.00  0.00      C1   N
ATOM    553  CA  ASN 6  72      -3.425 -23.181  13.642  0.00  0.00      C1   C
ATOM    554  C   ASN 6  72      -2.536 -24.219  14.399  0.00  0.00      C1   C
ATOM    555  O   ASN 6  72      -3.026 -25.134  15.028  0.00  0.00      C1   O
ATOM    556  CB  ASN 6  72      -4.107 -23.812  12.392  0.00  0.00      C1   C
ATOM    557  CG  ASN 6  72      -5.327 -23.065  11.971  0.00  0.00      C1   C
ATOM    558  OD1 ASN 6  72      -6.188 -22.637  12.708  0.00  0.00      C1   O
ATOM    559  ND2 ASN 6  72      -5.315 -22.761  10.728  0.00  0.00      C1   N
ATOM    560  N   VAL 6  73      -1.237 -24.001  14.598  0.00  0.00      C1   N
ATOM    561  CA  VAL 6  73      -0.286 -24.988  15.145  0.00  0.00      C1   C
ATOM    562  C   VAL 6  73       0.841 -24.330  15.936  0.00  0.00      C1   C
ATOM    563  O   VAL 6  73       1.340 -23.218  15.620  0.00  0.00      C1   O
ATOM    564  CB  VAL 6  73       0.335 -25.852  14.043  0.00  0.00      C1   C
ATOM    565  CG1 VAL 6  73      -0.582 -27.024  13.522  0.00  0.00      C1   C
ATOM    566  CG2 VAL 6  73       0.757 -25.195  12.696  0.00  0.00      C1   C
ATOM    567  N   GLN 6  74       1.427 -25.106  16.871  0.00  0.00      C1   N
ATOM    568  CA  GLN 6  74       2.654 -24.682  17.620  0.00  0.00      C1   C
ATOM    569  C   GLN 6  74       3.951 -25.168  16.926  0.00  0.00      C1   C
ATOM    570  O   GLN 6  74       4.057 -26.352  16.543  0.00  0.00      C1   O
ATOM    571  CB  GLN 6  74       2.523 -25.321  19.049  0.00  0.00      C1   C
ATOM    572  CG  GLN 6  74       1.474 -24.835  20.038  0.00  0.00      C1   C
ATOM    573  CD  GLN 6  74       1.515 -25.298  21.424  0.00  0.00      C1   C
ATOM    574  NE2 GLN 6  74       0.770 -24.674  22.289  0.00  0.00      C1   N
ATOM    575  OE1 GLN 6  74       2.182 -26.214  21.804  0.00  0.00      C1   O
ATOM    576  N   LEU 6  75       5.032 -24.417  16.942  0.00  0.00      C1   N
ATOM    577  CA  LEU 6  75       6.365 -24.851  16.594  0.00  0.00      C1   C
ATOM    578  C   LEU 6  75       7.212 -25.129  17.853  0.00  0.00      C1   C
ATOM    579  O   LEU 6  75       7.307 -24.354  18.776  0.00  0.00      C1   O
ATOM    580  CB  LEU 6  75       6.995 -23.858  15.494  0.00  0.00      C1   C
ATOM    581  CG  LEU 6  75       6.084 -23.187  14.425  0.00  0.00      C1   C
ATOM    582  CD1 LEU 6  75       6.894 -22.258  13.632  0.00  0.00      C1   C
ATOM    583  CD2 LEU 6  75       5.484 -24.308  13.542  0.00  0.00      C1   C
ATOM    584  N   ARG 6  76       7.639 -26.388  17.951  0.00  0.00      C1   N
ATOM    585  CA  ARG 6  76       8.453 -26.894  19.022  0.00  0.00      C1   C
ATOM    586  C   ARG 6  76       9.859 -26.334  19.057  0.00  0.00      C1   C
ATOM    587  O   ARG 6  76      10.659 -26.580  18.179  0.00  0.00      C1   O
ATOM    588  CB  ARG 6  76       8.490 -28.415  19.109  0.00  0.00      C1   C
ATOM    589  CG  ARG 6  76       8.993 -28.934  20.453  0.00  0.00      C1   C
ATOM    590  CD  ARG 6  76       9.454 -30.395  20.515  0.00  0.00      C1   C
ATOM    591  NE  ARG 6  76       8.485 -31.440  20.117  0.00  0.00      C1   N
ATOM    592  CZ  ARG 6  76       7.514 -31.904  20.784  0.00  0.00      C1   C
ATOM    593  NH1 ARG 6  76       7.227 -31.529  21.993  0.00  0.00      C1   N
ATOM    594  NH2 ARG 6  76       6.768 -32.813  20.223  0.00  0.00      C1   N
ATOM    595  N   VAL 6  77      10.112 -25.373  19.958  0.00  0.00      C1   N
ATOM    596  CA  VAL 6  77      11.438 -24.834  20.172  0.00  0.00      C1   C
ATOM    597  C   VAL 6  77      12.498 -25.837  20.625  0.00  0.00      C1   C
ATOM    598  O   VAL 6  77      12.254 -26.529  21.608  0.00  0.00      C1   O
ATOM    599  CB  VAL 6  77      11.501 -23.524  21.060  0.00  0.00      C1   C
ATOM    600  CG1 VAL 6  77      12.809 -22.876  21.003  0.00  0.00      C1   C
ATOM    601  CG2 VAL 6  77      10.475 -22.502  20.597  0.00  0.00      C1   C
ATOM    602  N   ILE 6  78      13.573 -25.993  19.827  0.00  0.00      C1   N
ATOM    603  CA  ILE 6  78      14.687 -26.889  20.135  0.00  0.00      C1   C
ATOM    604  C   ILE 6  78      16.077 -26.092  20.187  0.00  0.00      C1   C
ATOM    605  O   ILE 6  78      17.087 -26.703  20.341  0.00  0.00      C1   O
ATOM    606  CB  ILE 6  78      14.627 -28.116  19.140  0.00  0.00      C1   C
ATOM    607  CG1 ILE 6  78      14.812 -27.786  17.654  0.00  0.00      C1   C
ATOM    608  CG2 ILE 6  78      13.492 -29.055  19.543  0.00  0.00      C1   C
ATOM    609  CD1 ILE 6  78      15.103 -28.926  16.736  0.00  0.00      C1   C
ATOM    610  N   GLY 6  79      16.092 -24.751  20.090  0.00  0.00      C1   N
ATOM    611  CA  GLY 6  79      17.327 -23.986  20.172  0.00  0.00      C1   C
ATOM    612  C   GLY 6  79      17.280 -22.466  20.285  0.00  0.00      C1   C
ATOM    613  O   GLY 6  79      16.377 -21.866  19.724  0.00  0.00      C1   O
ATOM    614  N   HIS 6  80      18.284 -21.872  21.016  0.00  0.00      C1   N
ATOM    615  CA  HIS 6  80      18.281 -20.435  21.356  0.00  0.00      C1   C
ATOM    616  C   HIS 6  80      19.674 -19.820  21.293  0.00  0.00      C1   C
ATOM    617  O   HIS 6  80      20.586 -20.242  21.962  0.00  0.00      C1   O
ATOM    618  CB  HIS 6  80      17.626 -20.204  22.675  0.00  0.00      C1   C
ATOM    619  CG  HIS 6  80      18.149 -20.892  23.944  0.00  0.00      C1   C
ATOM    620  ND1 HIS 6  80      17.604 -22.008  24.466  0.00  0.00      C1   N
ATOM    621  CD2 HIS 6  80      19.327 -20.651  24.541  0.00  0.00      C1   C
ATOM    622  CE1 HIS 6  80      18.516 -22.468  25.329  0.00  0.00      C1   C
ATOM    623  NE2 HIS 6  80      19.566 -21.627  25.461  0.00  0.00      C1   N
ATOM    624  N   SER 6  81      19.764 -18.715  20.556  0.00  0.00      C1   N
ATOM    625  CA  SER 6  81      20.962 -17.931  20.294  0.00  0.00      C1   C
ATOM    626  C   SER 6  81      20.628 -16.476  20.004  0.00  0.00      C1   C
ATOM    627  O   SER 6  81      19.489 -16.084  19.777  0.00  0.00      C1   O
ATOM    628  CB  SER 6  81      21.799 -18.556  19.159  0.00  0.00      C1   C
ATOM    629  OG  SER 6  81      20.978 -18.780  17.993  0.00  0.00      C1   O
ATOM    630  N   MET 6  82      21.633 -15.586  19.881  0.00  0.00      C1   N
ATOM    631  CA  MET 6  82      21.562 -14.196  19.333  0.00  0.00      C1   C
ATOM    632  C   MET 6  82      22.420 -14.029  18.082  0.00  0.00      C1   C
ATOM    633  O   MET 6  82      23.229 -14.845  17.752  0.00  0.00      C1   O
ATOM    634  CB  MET 6  82      21.998 -13.223  20.426  0.00  0.00      C1   C
ATOM    635  CG  MET 6  82      20.989 -13.221  21.539  0.00  0.00      C1   C
ATOM    636  SD  MET 6  82      20.682 -11.573  22.359  0.00  0.00      C1   S
ATOM    637  CE  MET 6  82      19.906 -11.921  23.953  0.00  0.00      C1   C
ATOM    638  N   GLN 6  83      22.186 -12.887  17.390  0.00  0.00      C1   N
ATOM    639  CA  GLN 6  83      22.942 -12.266  16.356  0.00  0.00      C1   C
ATOM    640  C   GLN 6  83      22.802 -10.747  16.441  0.00  0.00      C1   C
ATOM    641  O   GLN 6  83      21.788 -10.132  16.043  0.00  0.00      C1   O
ATOM    642  CB  GLN 6  83      22.760 -12.902  14.965  0.00  0.00      C1   C
ATOM    643  CG  GLN 6  83      24.170 -12.782  14.254  0.00  0.00      C1   C
ATOM    644  CD  GLN 6  83      23.977 -13.103  12.782  0.00  0.00      C1   C
ATOM    645  OE1 GLN 6  83      24.374 -14.160  12.278  0.00  0.00      C1   O
ATOM    646  NE2 GLN 6  83      23.143 -12.425  11.978  0.00  0.00      C1   N
ATOM    647  N   ASN 6  84      23.798 -10.144  17.169  0.00  0.00      C1   N
ATOM    648  CA  ASN 6  84      23.810  -8.736  17.656  0.00  0.00      C1   C
ATOM    649  C   ASN 6  84      22.526  -8.353  18.489  0.00  0.00      C1   C
ATOM    650  O   ASN 6  84      22.427  -8.723  19.693  0.00  0.00      C1   O
ATOM    651  CB  ASN 6  84      24.281  -7.796  16.535  0.00  0.00      C1   C
ATOM    652  CG  ASN 6  84      24.940  -6.475  16.993  0.00  0.00      C1   C
ATOM    653  OD1 ASN 6  84      24.214  -5.641  17.556  0.00  0.00      C1   O
ATOM    654  ND2 ASN 6  84      26.159  -6.255  16.749  0.00  0.00      C1   N
ATOM    655  N   CYS 6  85      21.560  -7.640  17.906  0.00  0.00      C1   N
ATOM    656  CA  CYS 6  85      20.292  -7.320  18.644  0.00  0.00      C1   C
ATOM    657  C   CYS 6  85      19.110  -8.291  18.460  0.00  0.00      C1   C
ATOM    658  O   CYS 6  85      18.017  -8.158  19.009  0.00  0.00      C1   O
ATOM    659  CB  CYS 6  85      20.060  -5.817  18.784  0.00  0.00      C1   C
ATOM    660  SG  CYS 6  85      21.479  -4.986  19.468  0.00  0.00      C1   S
ATOM    661  N   VAL 6  86      19.209  -9.241  17.539  0.00  0.00      C1   N
ATOM    662  CA  VAL 6  86      18.150 -10.205  17.255  0.00  0.00      C1   C
ATOM    663  C   VAL 6  86      18.310 -11.547  17.855  0.00  0.00      C1   C
ATOM    664  O   VAL 6  86      19.382 -11.949  18.213  0.00  0.00      C1   O
ATOM    665  CB  VAL 6  86      17.592 -10.209  15.800  0.00  0.00      C1   C
ATOM    666  CG1 VAL 6  86      17.123  -8.906  15.238  0.00  0.00      C1   C
ATOM    667  CG2 VAL 6  86      18.505 -10.977  14.783  0.00  0.00      C1   C
ATOM    668  N   LEU 6  87      17.151 -12.131  18.275  0.00  0.00      C1   N
ATOM    669  CA  LEU 6  87      17.042 -13.507  18.620  0.00  0.00      C1   C
ATOM    670  C   LEU 6  87      16.922 -14.453  17.463  0.00  0.00      C1   C
ATOM    671  O   LEU 6  87      16.088 -14.175  16.573  0.00  0.00      C1   O
ATOM    672  CB  LEU 6  87      15.999 -13.826  19.628  0.00  0.00      C1   C
ATOM    673  CG  LEU 6  87      16.363 -13.300  20.988  0.00  0.00      C1   C
ATOM    674  CD1 LEU 6  87      15.073 -13.141  21.782  0.00  0.00      C1   C
ATOM    675  CD2 LEU 6  87      17.201 -14.341  21.747  0.00  0.00      C1   C
ATOM    676  N   LYS 6  88      17.567 -15.622  17.508  0.00  0.00      C1   N
ATOM    677  CA  LYS 6  88      17.318 -16.727  16.589  0.00  0.00      C1   C
ATOM    678  C   LYS 6  88      16.916 -18.033  17.341  0.00  0.00      C1   C
ATOM    679  O   LYS 6  88      17.620 -18.618  18.239  0.00  0.00      C1   O
ATOM    680  CB  LYS 6  88      18.545 -16.951  15.667  0.00  0.00      C1   C
ATOM    681  CG  LYS 6  88      18.344 -18.042  14.604  0.00  0.00      C1   C
ATOM    682  CD  LYS 6  88      19.529 -18.293  13.572  0.00  0.00      C1   C
ATOM    683  CE  LYS 6  88      20.914 -18.466  14.188  0.00  0.00      C1   C
ATOM    684  NZ  LYS 6  88      21.916 -18.637  13.108  0.00  0.00      C1   N
ATOM    685  N   LEU 6  89      15.645 -18.406  17.213  0.00  0.00      C1   N
ATOM    686  CA  LEU 6  89      15.026 -19.513  17.889  0.00  0.00      C1   C
ATOM    687  C   LEU 6  89      14.680 -20.675  16.974  0.00  0.00      C1   C
ATOM    688  O   LEU 6  89      13.747 -20.587  16.238  0.00  0.00      C1   O
ATOM    689  CB  LEU 6  89      13.725 -19.071  18.720  0.00  0.00      C1   C
ATOM    690  CG  LEU 6  89      14.049 -17.969  19.759  0.00  0.00      C1   C
ATOM    691  CD1 LEU 6  89      12.750 -17.318  20.240  0.00  0.00      C1   C
ATOM    692  CD2 LEU 6  89      14.802 -18.664  20.908  0.00  0.00      C1   C
ATOM    693  N   LYS 6  90      15.543 -21.676  16.983  0.00  0.00      C1   N
ATOM    694  CA  LYS 6  90      15.502 -22.903  16.138  0.00  0.00      C1   C
ATOM    695  C   LYS 6  90      14.299 -23.752  16.547  0.00  0.00      C1   C
ATOM    696  O   LYS 6  90      14.198 -24.117  17.704  0.00  0.00      C1   O
ATOM    697  CB  LYS 6  90      16.833 -23.630  16.337  0.00  0.00      C1   C
ATOM    698  CG  LYS 6  90      16.900 -24.867  15.446  0.00  0.00      C1   C
ATOM    699  CD  LYS 6  90      17.979 -25.891  15.905  0.00  0.00      C1   C
ATOM    700  CE  LYS 6  90      17.825 -27.157  15.095  0.00  0.00      C1   C
ATOM    701  NZ  LYS 6  90      18.889 -28.140  15.333  0.00  0.00      C1   N
ATOM    702  N   VAL 6  91      13.414 -24.047  15.609  0.00  0.00      C1   N
ATOM    703  CA  VAL 6  91      12.185 -24.915  15.815  0.00  0.00      C1   C
ATOM    704  C   VAL 6  91      12.267 -26.262  15.052  0.00  0.00      C1   C
ATOM    705  O   VAL 6  91      12.970 -26.418  14.063  0.00  0.00      C1   O
ATOM    706  CB  VAL 6  91      10.880 -24.222  15.424  0.00  0.00      C1   C
ATOM    707  CG1 VAL 6  91      10.461 -23.071  16.377  0.00  0.00      C1   C
ATOM    708  CG2 VAL 6  91      10.948 -23.597  14.056  0.00  0.00      C1   C
ATOM    709  N   ASP 6  92      11.482 -27.254  15.527  0.00  0.00      C1   N
ATOM    710  CA  ASP 6  92      11.364 -28.642  14.974  0.00  0.00      C1   C
ATOM    711  C   ASP 6  92      10.846 -28.793  13.573  0.00  0.00      C1   C
ATOM    712  O   ASP 6  92      10.653 -29.886  13.072  0.00  0.00      C1   O
ATOM    713  CB  ASP 6  92      10.795 -29.768  15.900  0.00  0.00      C1   C
ATOM    714  CG  ASP 6  92      11.658 -31.107  15.941  0.00  0.00      C1   C
ATOM    715  OD1 ASP 6  92      11.258 -32.030  16.635  0.00  0.00      C1   O
ATOM    716  OD2 ASP 6  92      12.678 -31.230  15.216  0.00  0.00      C1   O
ATOM    717  N   THR 6  93      10.644 -27.696  12.854  0.00  0.00      C1   N
ATOM    718  CA  THR 6  93       9.974 -27.735  11.570  0.00  0.00      C1   C
ATOM    719  C   THR 6  93      10.381 -26.612  10.617  0.00  0.00      C1   C
ATOM    720  O   THR 6  93      10.567 -25.456  11.019  0.00  0.00      C1   O
ATOM    721  CB  THR 6  93       8.451 -27.613  11.741  0.00  0.00      C1   C
ATOM    722  OG1 THR 6  93       8.121 -26.539  12.572  0.00  0.00      C1   O
ATOM    723  CG2 THR 6  93       7.705 -28.831  12.076  0.00  0.00      C1   C
ATOM    724  N   ALA 6  94      10.689 -27.044   9.361  0.00  0.00      C1   N
ATOM    725  CA  ALA 6  94      11.293 -26.198   8.397  0.00  0.00      C1   C
ATOM    726  C   ALA 6  94      10.071 -25.640   7.541  0.00  0.00      C1   C
ATOM    727  O   ALA 6  94       9.389 -26.400   6.917  0.00  0.00      C1   O
ATOM    728  CB  ALA 6  94      12.422 -27.013   7.692  0.00  0.00      C1   C
ATOM    729  N   ASN 6  95       9.824 -24.386   7.795  0.00  0.00      C1   N
ATOM    730  CA  ASN 6  95       8.701 -23.634   7.222  0.00  0.00      C1   C
ATOM    731  C   ASN 6  95       8.250 -24.057   5.773  0.00  0.00      C1   C
ATOM    732  O   ASN 6  95       8.879 -23.743   4.770  0.00  0.00      C1   O
ATOM    733  CB  ASN 6  95       9.057 -22.136   7.228  0.00  0.00      C1   C
ATOM    734  CG  ASN 6  95       8.004 -21.204   6.651  0.00  0.00      C1   C
ATOM    735  OD1 ASN 6  95       6.954 -21.631   6.164  0.00  0.00      C1   O
ATOM    736  ND2 ASN 6  95       8.250 -19.937   6.593  0.00  0.00      C1   N
ATOM    737  N   PRO 6  96       7.047 -24.688   5.652  0.00  0.00      C1   N
ATOM    738  CA  PRO 6  96       6.404 -25.137   4.405  0.00  0.00      C1   C
ATOM    739  C   PRO 6  96       6.110 -24.054   3.393  0.00  0.00      C1   C
ATOM    740  O   PRO 6  96       5.564 -24.459   2.340  0.00  0.00      C1   O
ATOM    741  CB  PRO 6  96       5.224 -25.940   4.801  0.00  0.00      C1   C
ATOM    742  CG  PRO 6  96       4.832 -25.278   6.183  0.00  0.00      C1   C
ATOM    743  CD  PRO 6  96       6.112 -24.847   6.819  0.00  0.00      C1   C
ATOM    744  N   LYS 6  97       6.222 -22.702   3.644  0.00  0.00      C1   N
ATOM    745  CA  LYS 6  97       6.117 -21.502   2.842  0.00  0.00      C1   C
ATOM    746  C   LYS 6  97       7.290 -20.579   2.997  0.00  0.00      C1   C
ATOM    747  O   LYS 6  97       7.133 -19.599   3.777  0.00  0.00      C1   O
ATOM    748  CB  LYS 6  97       4.741 -20.817   3.160  0.00  0.00      C1   C
ATOM    749  CG  LYS 6  97       4.301 -19.792   2.026  0.00  0.00      C1   C
ATOM    750  CD  LYS 6  97       3.004 -19.172   2.468  0.00  0.00      C1   C
ATOM    751  CE  LYS 6  97       2.796 -17.796   1.814  0.00  0.00      C1   C
ATOM    752  NZ  LYS 6  97       2.690 -17.868   0.428  0.00  0.00      C1   N
ATOM    753  N   THR 6  98       8.487 -20.858   2.410  0.00  0.00      C1   N
ATOM    754  CA  THR 6  98       9.708 -20.029   2.495  0.00  0.00      C1   C
ATOM    755  C   THR 6  98      10.162 -19.502   1.120  0.00  0.00      C1   C
ATOM    756  O   THR 6  98       9.920 -20.231   0.144  0.00  0.00      C1   O
ATOM    757  CB  THR 6  98      10.916 -20.910   3.074  0.00  0.00      C1   C
ATOM    758  OG1 THR 6  98      10.639 -21.288   4.387  0.00  0.00      C1   O
ATOM    759  CG2 THR 6  98      12.341 -20.199   3.120  0.00  0.00      C1   C
ATOM    760  N   PRO 6  99      10.590 -18.218   1.038  0.00  0.00      C1   N
ATOM    761  CA  PRO 6  99      10.924 -17.656  -0.285  0.00  0.00      C1   C
ATOM    762  C   PRO 6  99      12.372 -17.996  -0.660  0.00  0.00      C1   C
ATOM    763  O   PRO 6  99      13.183 -18.382   0.175  0.00  0.00      C1   O
ATOM    764  CB  PRO 6  99      10.695 -16.115  -0.082  0.00  0.00      C1   C
ATOM    765  CG  PRO 6  99      10.835 -15.888   1.439  0.00  0.00      C1   C
ATOM    766  CD  PRO 6  99      10.459 -17.192   2.060  0.00  0.00      C1   C
ATOM    767  N   LYS 6 100      12.856 -17.702  -1.847  0.00  0.00      C1   N
ATOM    768  CA  LYS 6 100      14.285 -17.366  -2.001  0.00  0.00      C1   C
ATOM    769  C   LYS 6 100      14.547 -16.028  -1.298  0.00  0.00      C1   C
ATOM    770  O   LYS 6 100      13.835 -15.036  -1.491  0.00  0.00      C1   O
ATOM    771  CB  LYS 6 100      14.645 -17.192  -3.474  0.00  0.00      C1   C
ATOM    772  CG  LYS 6 100      14.053 -18.352  -4.291  0.00  0.00      C1   C
ATOM    773  CD  LYS 6 100      14.352 -18.067  -5.756  0.00  0.00      C1   C
ATOM    774  CE  LYS 6 100      13.783 -19.074  -6.784  0.00  0.00      C1   C
ATOM    775  NZ  LYS 6 100      14.090 -18.686  -8.164  0.00  0.00      C1   N
ATOM    776  N   TYR 6 101      15.556 -15.966  -0.395  0.00  0.00      C1   N
ATOM    777  CA  TYR 6 101      15.840 -14.757   0.352  0.00  0.00      C1   C
ATOM    778  C   TYR 6 101      17.279 -14.335   0.528  0.00  0.00      C1   C
ATOM    779  O   TYR 6 101      18.170 -15.146   0.509  0.00  0.00      C1   O
ATOM    780  CB  TYR 6 101      15.158 -14.826   1.745  0.00  0.00      C1   C
ATOM    781  CG  TYR 6 101      15.709 -15.703   2.774  0.00  0.00      C1   C
ATOM    782  CD1 TYR 6 101      16.841 -15.380   3.551  0.00  0.00      C1   C
ATOM    783  CD2 TYR 6 101      15.183 -17.012   2.874  0.00  0.00      C1   C
ATOM    784  CE1 TYR 6 101      17.404 -16.335   4.439  0.00  0.00      C1   C
ATOM    785  CE2 TYR 6 101      15.697 -17.928   3.823  0.00  0.00      C1   C
ATOM    786  CZ  TYR 6 101      16.828 -17.610   4.613  0.00  0.00      C1   C
ATOM    787  OH  TYR 6 101      17.418 -18.560   5.459  0.00  0.00      C1   O
ATOM    788  N   LYS 6 102      17.414 -13.010   0.671  0.00  0.00      C1   N
ATOM    789  CA  LYS 6 102      18.726 -12.404   0.882  0.00  0.00      C1   C
ATOM    790  C   LYS 6 102      18.581 -11.327   1.987  0.00  0.00      C1   C
ATOM    791  O   LYS 6 102      17.582 -10.589   1.994  0.00  0.00      C1   O
ATOM    792  CB  LYS 6 102      19.163 -11.849  -0.411  0.00  0.00      C1   C
ATOM    793  CG  LYS 6 102      20.668 -11.487  -0.306  0.00  0.00      C1   C
ATOM    794  CD  LYS 6 102      21.162 -10.582  -1.417  0.00  0.00      C1   C
ATOM    795  CE  LYS 6 102      22.528  -9.974  -1.082  0.00  0.00      C1   C
ATOM    796  NZ  LYS 6 102      22.959  -9.079  -2.142  0.00  0.00      C1   N
ATOM    797  N   PHE 6 103      19.459 -11.455   3.053  0.00  0.00      C1   N
ATOM    798  CA  PHE 6 103      19.701 -10.469   4.062  0.00  0.00      C1   C
ATOM    799  C   PHE 6 103      20.526  -9.288   3.653  0.00  0.00      C1   C
ATOM    800  O   PHE 6 103      21.662  -9.325   3.176  0.00  0.00      C1   O
ATOM    801  CB  PHE 6 103      20.162 -11.098   5.375  0.00  0.00      C1   C
ATOM    802  CG  PHE 6 103      19.296 -12.183   5.979  0.00  0.00      C1   C
ATOM    803  CD1 PHE 6 103      17.861 -12.037   6.122  0.00  0.00      C1   C
ATOM    804  CD2 PHE 6 103      19.956 -13.299   6.468  0.00  0.00      C1   C
ATOM    805  CE1 PHE 6 103      17.175 -13.095   6.650  0.00  0.00      C1   C
ATOM    806  CE2 PHE 6 103      19.235 -14.328   7.086  0.00  0.00      C1   C
ATOM    807  CZ  PHE 6 103      17.816 -14.268   7.062  0.00  0.00      C1   C
ATOM    808  N   VAL 6 104      19.885  -8.108   3.677  0.00  0.00      C1   N
ATOM    809  CA  VAL 6 104      20.309  -6.829   3.067  0.00  0.00      C1   C
ATOM    810  C   VAL 6 104      20.164  -5.604   3.935  0.00  0.00      C1   C
ATOM    811  O   VAL 6 104      19.258  -5.466   4.775  0.00  0.00      C1   O
ATOM    812  CB  VAL 6 104      19.761  -6.634   1.604  0.00  0.00      C1   C
ATOM    813  CG1 VAL 6 104      20.082  -7.819   0.682  0.00  0.00      C1   C
ATOM    814  CG2 VAL 6 104      18.245  -6.300   1.473  0.00  0.00      C1   C
ATOM    815  N   ARG 6 105      20.991  -4.621   3.592  0.00  0.00      C1   N
ATOM    816  CA  ARG 6 105      21.016  -3.288   4.161  0.00  0.00      C1   C
ATOM    817  C   ARG 6 105      20.334  -2.241   3.301  0.00  0.00      C1   C
ATOM    818  O   ARG 6 105      20.746  -2.014   2.122  0.00  0.00      C1   O
ATOM    819  CB  ARG 6 105      22.455  -2.915   4.555  0.00  0.00      C1   C
ATOM    820  CG  ARG 6 105      22.528  -1.792   5.523  0.00  0.00      C1   C
ATOM    821  CD  ARG 6 105      22.315  -2.269   6.960  0.00  0.00      C1   C
ATOM    822  NE  ARG 6 105      22.344  -1.108   7.892  0.00  0.00      C1   N
ATOM    823  CZ  ARG 6 105      22.104  -1.174   9.237  0.00  0.00      C1   C
ATOM    824  NH1 ARG 6 105      21.991  -2.335   9.827  0.00  0.00      C1   N
ATOM    825  NH2 ARG 6 105      22.170  -0.116   9.930  0.00  0.00      C1   N
ATOM    826  N   ILE 6 106      19.300  -1.534   3.781  0.00  0.00      C1   N
ATOM    827  CA  ILE 6 106      18.800  -0.209   3.340  0.00  0.00      C1   C
ATOM    828  C   ILE 6 106      19.647   1.025   3.625  0.00  0.00      C1   C
ATOM    829  O   ILE 6 106      19.857   1.506   4.762  0.00  0.00      C1   O
ATOM    830  CB  ILE 6 106      17.278   0.079   3.621  0.00  0.00      C1   C
ATOM    831  CG1 ILE 6 106      16.324  -1.054   3.193  0.00  0.00      C1   C
ATOM    832  CG2 ILE 6 106      16.816   1.345   2.896  0.00  0.00      C1   C
ATOM    833  CD1 ILE 6 106      16.625  -1.582   1.714  0.00  0.00      C1   C
ATOM    834  N   GLN 6 107      20.271   1.598   2.573  0.00  0.00      C1   N
ATOM    835  CA  GLN 6 107      21.079   2.842   2.608  0.00  0.00      C1   C
ATOM    836  C   GLN 6 107      20.191   4.108   2.367  0.00  0.00      C1   C
ATOM    837  O   GLN 6 107      19.106   3.979   1.843  0.00  0.00      C1   O
ATOM    838  CB  GLN 6 107      22.324   2.760   1.695  0.00  0.00      C1   C
ATOM    839  CG  GLN 6 107      23.124   1.533   1.935  0.00  0.00      C1   C
ATOM    840  CD  GLN 6 107      23.745   1.349   3.360  0.00  0.00      C1   C
ATOM    841  OE1 GLN 6 107      23.770   2.243   4.210  0.00  0.00      C1   O
ATOM    842  NE2 GLN 6 107      24.381   0.212   3.602  0.00  0.00      C1   N
ATOM    843  N   PRO 6 108      20.591   5.326   2.872  0.00  0.00      C1   N
ATOM    844  CA  PRO 6 108      19.831   6.493   2.884  0.00  0.00      C1   C
ATOM    845  C   PRO 6 108      19.483   6.888   1.418  0.00  0.00      C1   C
ATOM    846  O   PRO 6 108      20.269   7.161   0.474  0.00  0.00      C1   O
ATOM    847  CB  PRO 6 108      20.605   7.550   3.702  0.00  0.00      C1   C
ATOM    848  CG  PRO 6 108      21.552   6.710   4.530  0.00  0.00      C1   C
ATOM    849  CD  PRO 6 108      21.717   5.437   3.737  0.00  0.00      C1   C
ATOM    850  N   GLY 6 109      18.182   6.913   1.250  0.00  0.00      C1   N
ATOM    851  CA  GLY 6 109      17.608   7.205  -0.025  0.00  0.00      C1   C
ATOM    852  C   GLY 6 109      16.671   6.138  -0.630  0.00  0.00      C1   C
ATOM    853  O   GLY 6 109      15.780   6.461  -1.406  0.00  0.00      C1   O
ATOM    854  N   GLN 6 110      17.051   4.875  -0.364  0.00  0.00      C1   N
ATOM    855  CA  GLN 6 110      16.572   3.605  -0.920  0.00  0.00      C1   C
ATOM    856  C   GLN 6 110      15.185   3.257  -0.310  0.00  0.00      C1   C
ATOM    857  O   GLN 6 110      14.880   3.760   0.782  0.00  0.00      C1   O
ATOM    858  CB  GLN 6 110      17.607   2.437  -0.544  0.00  0.00      C1   C
ATOM    859  CG  GLN 6 110      18.952   2.615  -1.198  0.00  0.00      C1   C
ATOM    860  CD  GLN 6 110      19.909   1.473  -1.066  0.00  0.00      C1   C
ATOM    861  OE1 GLN 6 110      19.874   0.624  -0.194  0.00  0.00      C1   O
ATOM    862  NE2 GLN 6 110      20.981   1.373  -1.846  0.00  0.00      C1   N
ATOM    863  N   THR 6 111      14.419   2.397  -1.033  0.00  0.00      C1   N
ATOM    864  CA  THR 6 111      13.020   2.064  -0.560  0.00  0.00      C1   C
ATOM    865  C   THR 6 111      12.835   0.636  -0.216  0.00  0.00      C1   C
ATOM    866  O   THR 6 111      13.648  -0.198  -0.670  0.00  0.00      C1   O
ATOM    867  CB  THR 6 111      11.924   2.568  -1.522  0.00  0.00      C1   C
ATOM    868  OG1 THR 6 111      11.999   1.952  -2.812  0.00  0.00      C1   O
ATOM    869  CG2 THR 6 111      11.944   4.012  -1.763  0.00  0.00      C1   C
ATOM    870  N   PHE 6 112      11.783   0.411   0.524  0.00  0.00      C1   N
ATOM    871  CA  PHE 6 112      11.371  -0.976   0.833  0.00  0.00      C1   C
ATOM    872  C   PHE 6 112       9.863  -1.063   1.133  0.00  0.00      C1   C
ATOM    873  O   PHE 6 112       9.215  -0.042   1.285  0.00  0.00      C1   O
ATOM    874  CB  PHE 6 112      12.184  -1.503   2.064  0.00  0.00      C1   C
ATOM    875  CG  PHE 6 112      11.980  -0.867   3.445  0.00  0.00      C1   C
ATOM    876  CD1 PHE 6 112      11.371  -1.502   4.560  0.00  0.00      C1   C
ATOM    877  CD2 PHE 6 112      12.434   0.408   3.651  0.00  0.00      C1   C
ATOM    878  CE1 PHE 6 112      11.202  -0.851   5.796  0.00  0.00      C1   C
ATOM    879  CE2 PHE 6 112      12.356   1.130   4.809  0.00  0.00      C1   C
ATOM    880  CZ  PHE 6 112      11.808   0.483   5.940  0.00  0.00      C1   C
ATOM    881  N   SER 6 113       9.336  -2.279   1.226  0.00  0.00      C1   N
ATOM    882  CA  SER 6 113       8.008  -2.484   1.792  0.00  0.00      C1   C
ATOM    883  C   SER 6 113       8.083  -3.018   3.228  0.00  0.00      C1   C
ATOM    884  O   SER 6 113       8.801  -3.953   3.554  0.00  0.00      C1   O
ATOM    885  CB  SER 6 113       7.052  -3.343   0.920  0.00  0.00      C1   C
ATOM    886  OG  SER 6 113       6.323  -2.570  -0.041  0.00  0.00      C1   O
ATOM    887  N   VAL 6 114       7.207  -2.529   4.089  0.00  0.00      C1   N
ATOM    888  CA  VAL 6 114       6.958  -3.033   5.420  0.00  0.00      C1   C
ATOM    889  C   VAL 6 114       5.665  -3.904   5.363  0.00  0.00      C1   C
ATOM    890  O   VAL 6 114       4.570  -3.342   5.060  0.00  0.00      C1   O
ATOM    891  CB  VAL 6 114       6.667  -1.930   6.432  0.00  0.00      C1   C
ATOM    892  CG1 VAL 6 114       6.527  -2.404   7.930  0.00  0.00      C1   C
ATOM    893  CG2 VAL 6 114       7.856  -0.920   6.462  0.00  0.00      C1   C
ATOM    894  N   LEU 6 115       5.744  -5.202   5.652  0.00  0.00      C1   N
ATOM    895  CA  LEU 6 115       4.536  -6.000   6.032  0.00  0.00      C1   C
ATOM    896  C   LEU 6 115       4.426  -5.764   7.515  0.00  0.00      C1   C
ATOM    897  O   LEU 6 115       5.250  -6.166   8.339  0.00  0.00      C1   O
ATOM    898  CB  LEU 6 115       4.767  -7.552   5.644  0.00  0.00      C1   C
ATOM    899  CG  LEU 6 115       3.693  -8.556   6.130  0.00  0.00      C1   C
ATOM    900  CD1 LEU 6 115       2.286  -8.336   5.364  0.00  0.00      C1   C
ATOM    901  CD2 LEU 6 115       4.084 -10.009   5.772  0.00  0.00      C1   C
ATOM    902  N   ALA 6 116       3.429  -5.043   7.916  0.00  0.00      C1   N
ATOM    903  CA  ALA 6 116       2.954  -4.933   9.257  0.00  0.00      C1   C
ATOM    904  C   ALA 6 116       2.394  -6.197   9.786  0.00  0.00      C1   C
ATOM    905  O   ALA 6 116       1.543  -6.827   9.140  0.00  0.00      C1   O
ATOM    906  CB  ALA 6 116       2.106  -3.611   9.414  0.00  0.00      C1   C
ATOM    907  N   CYS 6 117       2.962  -6.682  10.907  0.00  0.00      C1   N
ATOM    908  CA  CYS 6 117       2.523  -7.904  11.536  0.00  0.00      C1   C
ATOM    909  C   CYS 6 117       2.245  -7.684  12.993  0.00  0.00      C1   C
ATOM    910  O   CYS 6 117       2.917  -7.086  13.811  0.00  0.00      C1   O
ATOM    911  CB  CYS 6 117       3.555  -9.012  11.314  0.00  0.00      C1   C
ATOM    912  SG  CYS 6 117       2.777 -10.700  11.293  0.00  0.00      C1   S
ATOM    913  N   TYR 6 118       1.133  -8.362  13.401  0.00  0.00      C1   N
ATOM    914  CA  TYR 6 118       0.623  -8.450  14.786  0.00  0.00      C1   C
ATOM    915  C   TYR 6 118       0.536  -9.838  15.300  0.00  0.00      C1   C
ATOM    916  O   TYR 6 118      -0.371 -10.576  15.012  0.00  0.00      C1   O
ATOM    917  CB  TYR 6 118      -0.721  -7.605  14.984  0.00  0.00      C1   C
ATOM    918  CG  TYR 6 118      -1.214  -7.474  16.342  0.00  0.00      C1   C
ATOM    919  CD1 TYR 6 118      -0.700  -6.546  17.262  0.00  0.00      C1   C
ATOM    920  CD2 TYR 6 118      -2.254  -8.319  16.754  0.00  0.00      C1   C
ATOM    921  CE1 TYR 6 118      -1.127  -6.567  18.639  0.00  0.00      C1   C
ATOM    922  CE2 TYR 6 118      -2.652  -8.397  18.073  0.00  0.00      C1   C
ATOM    923  CZ  TYR 6 118      -2.009  -7.589  19.062  0.00  0.00      C1   C
ATOM    924  OH  TYR 6 118      -2.461  -7.567  20.370  0.00  0.00      C1   O
ATOM    925  N   ASN 6 119       1.588 -10.330  16.009  0.00  0.00      C1   N
ATOM    926  CA  ASN 6 119       1.672 -11.724  16.701  0.00  0.00      C1   C
ATOM    927  C   ASN 6 119       1.462 -12.815  15.688  0.00  0.00      C1   C
ATOM    928  O   ASN 6 119       0.555 -13.684  15.727  0.00  0.00      C1   O
ATOM    929  CB  ASN 6 119       0.782 -11.849  17.932  0.00  0.00      C1   C
ATOM    930  CG  ASN 6 119       0.951 -10.826  18.964  0.00  0.00      C1   C
ATOM    931  ND2 ASN 6 119      -0.101 -10.489  19.654  0.00  0.00      C1   N
ATOM    932  OD1 ASN 6 119       2.042 -10.358  19.200  0.00  0.00      C1   O
ATOM    933  N   GLY 6 120       2.374 -12.931  14.724  0.00  0.00      C1   N
ATOM    934  CA  GLY 6 120       2.263 -13.877  13.567  0.00  0.00      C1   C
ATOM    935  C   GLY 6 120       1.115 -13.701  12.648  0.00  0.00      C1   C
ATOM    936  O   GLY 6 120       1.008 -14.516  11.690  0.00  0.00      C1   O
ATOM    937  N   SER 6 121       0.176 -12.717  12.861  0.00  0.00      C1   N
ATOM    938  CA  SER 6 121      -0.914 -12.328  12.001  0.00  0.00      C1   C
ATOM    939  C   SER 6 121      -0.517 -11.122  11.150  0.00  0.00      C1   C
ATOM    940  O   SER 6 121      -0.282 -10.003  11.643  0.00  0.00      C1   O
ATOM    941  CB  SER 6 121      -2.237 -12.085  12.733  0.00  0.00      C1   C
ATOM    942  OG  SER 6 121      -3.312 -12.349  11.926  0.00  0.00      C1   O
ATOM    943  N   PRO 6 122      -0.499 -11.240   9.863  0.00  0.00      C1   N
ATOM    944  CA  PRO 6 122      -0.194 -10.155   8.882  0.00  0.00      C1   C
ATOM    945  C   PRO 6 122      -1.333  -9.072   8.714  0.00  0.00      C1   C
ATOM    946  O   PRO 6 122      -2.429  -9.352   8.202  0.00  0.00      C1   O
ATOM    947  CB  PRO 6 122       0.162 -10.867   7.533  0.00  0.00      C1   C
ATOM    948  CG  PRO 6 122      -0.623 -12.195   7.689  0.00  0.00      C1   C
ATOM    949  CD  PRO 6 122      -0.683 -12.494   9.201  0.00  0.00      C1   C
ATOM    950  N   SER 6 123      -1.125  -7.856   9.258  0.00  0.00      C1   N
ATOM    951  CA  SER 6 123      -2.162  -6.809   9.296  0.00  0.00      C1   C
ATOM    952  C   SER 6 123      -2.051  -5.815   8.059  0.00  0.00      C1   C
ATOM    953  O   SER 6 123      -3.177  -5.440   7.685  0.00  0.00      C1   O
ATOM    954  CB  SER 6 123      -2.006  -6.186  10.680  0.00  0.00      C1   C
ATOM    955  OG  SER 6 123      -0.741  -5.503  10.756  0.00  0.00      C1   O
ATOM    956  N   GLY 6 124      -0.950  -5.600   7.327  0.00  0.00      C1   N
ATOM    957  CA  GLY 6 124      -0.966  -4.701   6.153  0.00  0.00      C1   C
ATOM    958  C   GLY 6 124       0.433  -4.372   5.479  0.00  0.00      C1   C
ATOM    959  O   GLY 6 124       1.439  -4.835   6.031  0.00  0.00      C1   O
ATOM    960  N   VAL 6 125       0.492  -3.760   4.341  0.00  0.00      C1   N
ATOM    961  CA  VAL 6 125       1.741  -3.678   3.567  0.00  0.00      C1   C
ATOM    962  C   VAL 6 125       1.956  -2.295   2.996  0.00  0.00      C1   C
ATOM    963  O   VAL 6 125       1.092  -1.767   2.282  0.00  0.00      C1   O
ATOM    964  CB  VAL 6 125       1.758  -4.893   2.570  0.00  0.00      C1   C
ATOM    965  CG1 VAL 6 125       0.570  -4.900   1.585  0.00  0.00      C1   C
ATOM    966  CG2 VAL 6 125       3.165  -4.977   1.989  0.00  0.00      C1   C
ATOM    967  N   TYR 6 126       3.027  -1.584   3.227  0.00  0.00      C1   N
ATOM    968  CA  TYR 6 126       3.313  -0.272   2.699  0.00  0.00      C1   C
ATOM    969  C   TYR 6 126       4.715   0.071   2.300  0.00  0.00      C1   C
ATOM    970  O   TYR 6 126       5.641  -0.482   2.834  0.00  0.00      C1   O
ATOM    971  CB  TYR 6 126       2.747   0.818   3.672  0.00  0.00      C1   C
ATOM    972  CG  TYR 6 126       3.414   0.767   5.039  0.00  0.00      C1   C
ATOM    973  CD1 TYR 6 126       4.323   1.751   5.369  0.00  0.00      C1   C
ATOM    974  CD2 TYR 6 126       2.941  -0.147   5.984  0.00  0.00      C1   C
ATOM    975  CE1 TYR 6 126       4.795   1.898   6.698  0.00  0.00      C1   C
ATOM    976  CE2 TYR 6 126       3.435  -0.134   7.308  0.00  0.00      C1   C
ATOM    977  CZ  TYR 6 126       4.319   0.921   7.633  0.00  0.00      C1   C
ATOM    978  OH  TYR 6 126       4.698   0.907   8.918  0.00  0.00      C1   O
ATOM    979  N   GLN 6 127       4.890   0.923   1.275  0.00  0.00      C1   N
ATOM    980  CA  GLN 6 127       6.166   1.428   0.878  0.00  0.00      C1   C
ATOM    981  C   GLN 6 127       6.657   2.649   1.679  0.00  0.00      C1   C
ATOM    982  O   GLN 6 127       6.003   3.671   1.899  0.00  0.00      C1   O
ATOM    983  CB  GLN 6 127       6.209   1.535  -0.655  0.00  0.00      C1   C
ATOM    984  CG  GLN 6 127       5.293   2.555  -1.332  0.00  0.00      C1   C
ATOM    985  CD  GLN 6 127       5.669   4.066  -1.277  0.00  0.00      C1   C
ATOM    986  OE1 GLN 6 127       4.937   4.938  -0.744  0.00  0.00      C1   O
ATOM    987  NE2 GLN 6 127       6.733   4.464  -1.938  0.00  0.00      C1   N
ATOM    988  N   CYS 6 128       7.896   2.509   2.133  0.00  0.00      C1   N
ATOM    989  CA  CYS 6 128       8.729   3.387   2.869  0.00  0.00      C1   C
ATOM    990  C   CYS 6 128      10.021   3.697   2.165  0.00  0.00      C1   C
ATOM    991  O   CYS 6 128      10.625   2.844   1.499  0.00  0.00      C1   O
ATOM    992  CB  CYS 6 128       9.021   2.720   4.228  0.00  0.00      C1   C
ATOM    993  SG  CYS 6 128       8.000   3.424   5.524  0.00  0.00      C1   S
ATOM    994  N   ALA 6 129      10.625   4.883   2.419  0.00  0.00      C1   N
ATOM    995  CA  ALA 6 129      11.996   5.103   2.059  0.00  0.00      C1   C
ATOM    996  C   ALA 6 129      12.785   5.364   3.376  0.00  0.00      C1   C
ATOM    997  O   ALA 6 129      12.241   5.853   4.408  0.00  0.00      C1   O
ATOM    998  CB  ALA 6 129      12.211   6.212   1.050  0.00  0.00      C1   C
ATOM    999  N   MET 6 130      14.094   5.108   3.317  0.00  0.00      C1   N
ATOM   1000  CA  MET 6 130      15.056   5.436   4.494  0.00  0.00      C1   C
ATOM   1001  C   MET 6 130      15.503   6.987   4.291  0.00  0.00      C1   C
ATOM   1002  O   MET 6 130      16.266   7.325   3.402  0.00  0.00      C1   O
ATOM   1003  CB  MET 6 130      16.250   4.487   4.572  0.00  0.00      C1   C
ATOM   1004  CG  MET 6 130      16.063   3.281   5.480  0.00  0.00      C1   C
ATOM   1005  SD  MET 6 130      15.423   3.692   7.171  0.00  0.00      C1   S
ATOM   1006  CE  MET 6 130      15.163   2.031   7.775  0.00  0.00      C1   C
ATOM   1007  N   ARG 6 131      15.035   7.909   5.182  0.00  0.00      C1   N
ATOM   1008  CA  ARG 6 131      15.746   9.167   5.466  0.00  0.00      C1   C
ATOM   1009  C   ARG 6 131      16.967   8.725   6.306  0.00  0.00      C1   C
ATOM   1010  O   ARG 6 131      16.977   7.817   7.140  0.00  0.00      C1   O
ATOM   1011  CB  ARG 6 131      14.873  10.335   5.963  0.00  0.00      C1   C
ATOM   1012  CG  ARG 6 131      13.535  10.521   5.159  0.00  0.00      C1   C
ATOM   1013  CD  ARG 6 131      12.729  11.664   5.688  0.00  0.00      C1   C
ATOM   1014  NE  ARG 6 131      11.426  11.836   5.014  0.00  0.00      C1   N
ATOM   1015  CZ  ARG 6 131      11.240  12.198   3.710  0.00  0.00      C1   C
ATOM   1016  NH1 ARG 6 131      12.270  12.701   3.044  0.00  0.00      C1   N
ATOM   1017  NH2 ARG 6 131      10.073  12.030   3.139  0.00  0.00      C1   N
ATOM   1018  N   PRO 6 132      18.057   9.505   6.262  0.00  0.00      C1   N
ATOM   1019  CA  PRO 6 132      19.200   9.487   7.153  0.00  0.00      C1   C
ATOM   1020  C   PRO 6 132      19.012   9.236   8.654  0.00  0.00      C1   C
ATOM   1021  O   PRO 6 132      19.917   8.715   9.271  0.00  0.00      C1   O
ATOM   1022  CB  PRO 6 132      19.971  10.799   6.983  0.00  0.00      C1   C
ATOM   1023  CG  PRO 6 132      19.739  10.980   5.488  0.00  0.00      C1   C
ATOM   1024  CD  PRO 6 132      18.335  10.525   5.275  0.00  0.00      C1   C
ATOM   1025  N   ASN 6 133      17.930   9.787   9.224  0.00  0.00      C1   N
ATOM   1026  CA  ASN 6 133      17.557   9.582  10.663  0.00  0.00      C1   C
ATOM   1027  C   ASN 6 133      17.013   8.126  11.022  0.00  0.00      C1   C
ATOM   1028  O   ASN 6 133      16.802   7.843  12.228  0.00  0.00      C1   O
ATOM   1029  CB  ASN 6 133      16.569  10.696  11.041  0.00  0.00      C1   C
ATOM   1030  CG  ASN 6 133      15.164  10.571  10.390  0.00  0.00      C1   C
ATOM   1031  OD1 ASN 6 133      14.649   9.503  10.196  0.00  0.00      C1   O
ATOM   1032  ND2 ASN 6 133      14.475  11.687  10.172  0.00  0.00      C1   N
ATOM   1033  N   PHE 6 134      16.805   7.241  10.001  0.00  0.00      C1   N
ATOM   1034  CA  PHE 6 134      16.517   5.823  10.187  0.00  0.00      C1   C
ATOM   1035  C   PHE 6 134      15.214   5.388  10.941  0.00  0.00      C1   C
ATOM   1036  O   PHE 6 134      15.236   4.574  11.847  0.00  0.00      C1   O
ATOM   1037  CB  PHE 6 134      17.813   5.062  10.623  0.00  0.00      C1   C
ATOM   1038  CG  PHE 6 134      19.038   5.110   9.635  0.00  0.00      C1   C
ATOM   1039  CD1 PHE 6 134      19.032   4.413   8.424  0.00  0.00      C1   C
ATOM   1040  CD2 PHE 6 134      20.187   5.837   9.987  0.00  0.00      C1   C
ATOM   1041  CE1 PHE 6 134      20.265   4.294   7.724  0.00  0.00      C1   C
ATOM   1042  CE2 PHE 6 134      21.317   5.891   9.054  0.00  0.00      C1   C
ATOM   1043  CZ  PHE 6 134      21.330   5.077   7.910  0.00  0.00      C1   C
ATOM   1044  N   THR 6 135      14.131   6.151  10.692  0.00  0.00      C1   N
ATOM   1045  CA  THR 6 135      12.804   6.023  11.301  0.00  0.00      C1   C
ATOM   1046  C   THR 6 135      11.663   6.096  10.360  0.00  0.00      C1   C
ATOM   1047  O   THR 6 135      11.611   6.947   9.469  0.00  0.00      C1   O
ATOM   1048  CB  THR 6 135      12.555   7.048  12.466  0.00  0.00      C1   C
ATOM   1049  OG1 THR 6 135      12.814   8.444  12.173  0.00  0.00      C1   O
ATOM   1050  CG2 THR 6 135      13.482   6.823  13.662  0.00  0.00      C1   C
ATOM   1051  N   ILE 6 136      10.757   5.157  10.505  0.00  0.00      C1   N
ATOM   1052  CA  ILE 6 136       9.540   5.072   9.673  0.00  0.00      C1   C
ATOM   1053  C   ILE 6 136       8.334   5.507  10.547  0.00  0.00      C1   C
ATOM   1054  O   ILE 6 136       8.365   5.386  11.754  0.00  0.00      C1   O
ATOM   1055  CB  ILE 6 136       9.418   3.718   8.983  0.00  0.00      C1   C
ATOM   1056  CG1 ILE 6 136       9.403   2.549   9.942  0.00  0.00      C1   C
ATOM   1057  CG2 ILE 6 136      10.606   3.617   7.965  0.00  0.00      C1   C
ATOM   1058  CD1 ILE 6 136       8.876   1.144   9.637  0.00  0.00      C1   C
ATOM   1059  N   LYS 6 137       7.253   5.760   9.840  0.00  0.00      C1   N
ATOM   1060  CA  LYS 6 137       5.814   5.632  10.331  0.00  0.00      C1   C
ATOM   1061  C   LYS 6 137       5.476   4.192  10.556  0.00  0.00      C1   C
ATOM   1062  O   LYS 6 137       5.716   3.282   9.761  0.00  0.00      C1   O
ATOM   1063  CB  LYS 6 137       4.876   6.290   9.296  0.00  0.00      C1   C
ATOM   1064  CG  LYS 6 137       5.107   7.806   9.167  0.00  0.00      C1   C
ATOM   1065  CD  LYS 6 137       5.443   8.507  10.469  0.00  0.00      C1   C
ATOM   1066  CE  LYS 6 137       5.628   9.998  10.253  0.00  0.00      C1   C
ATOM   1067  NZ  LYS 6 137       6.344  10.687  11.350  0.00  0.00      C1   N
ATOM   1068  N   GLY 6 138       4.843   3.967  11.701  0.00  0.00      C1   N
ATOM   1069  CA  GLY 6 138       4.501   2.584  12.036  0.00  0.00      C1   C
ATOM   1070  C   GLY 6 138       2.977   2.407  12.043  0.00  0.00      C1   C
ATOM   1071  O   GLY 6 138       2.332   3.080  12.811  0.00  0.00      C1   O
ATOM   1072  N   SER 6 139       2.448   1.523  11.188  0.00  0.00      C1   N
ATOM   1073  CA  SER 6 139       1.027   1.092  11.092  0.00  0.00      C1   C
ATOM   1074  C   SER 6 139       0.643   0.188  12.274  0.00  0.00      C1   C
ATOM   1075  O   SER 6 139       0.226  -0.941  11.980  0.00  0.00      C1   O
ATOM   1076  CB  SER 6 139       0.674   0.514   9.713  0.00  0.00      C1   C
ATOM   1077  OG  SER 6 139       1.092   1.410   8.708  0.00  0.00      C1   O
ATOM   1078  N   PHE 6 140       0.822   0.603  13.545  0.00  0.00      C1   N
ATOM   1079  CA  PHE 6 140       1.027  -0.318  14.624  0.00  0.00      C1   C
ATOM   1080  C   PHE 6 140       0.096   0.040  15.822  0.00  0.00      C1   C
ATOM   1081  O   PHE 6 140      -0.044   1.216  16.157  0.00  0.00      C1   O
ATOM   1082  CB  PHE 6 140       2.546  -0.525  15.032  0.00  0.00      C1   C
ATOM   1083  CG  PHE 6 140       3.641  -0.683  14.035  0.00  0.00      C1   C
ATOM   1084  CD1 PHE 6 140       3.407  -1.334  12.826  0.00  0.00      C1   C
ATOM   1085  CD2 PHE 6 140       4.908  -0.088  14.230  0.00  0.00      C1   C
ATOM   1086  CE1 PHE 6 140       4.334  -1.363  11.774  0.00  0.00      C1   C
ATOM   1087  CE2 PHE 6 140       5.887  -0.200  13.201  0.00  0.00      C1   C
ATOM   1088  CZ  PHE 6 140       5.555  -0.764  11.938  0.00  0.00      C1   C
ATOM   1089  N   LEU 6 141      -0.361  -1.027  16.462  0.00  0.00      C1   N
ATOM   1090  CA  LEU 6 141      -1.046  -0.994  17.803  0.00  0.00      C1   C
ATOM   1091  C   LEU 6 141       0.031  -0.517  18.820  0.00  0.00      C1   C
ATOM   1092  O   LEU 6 141       1.293  -0.610  18.615  0.00  0.00      C1   O
ATOM   1093  CB  LEU 6 141      -1.551  -2.381  18.133  0.00  0.00      C1   C
ATOM   1094  CG  LEU 6 141      -2.942  -2.683  17.528  0.00  0.00      C1   C
ATOM   1095  CD1 LEU 6 141      -2.898  -3.208  16.064  0.00  0.00      C1   C
ATOM   1096  CD2 LEU 6 141      -3.414  -3.901  18.295  0.00  0.00      C1   C
ATOM   1097  N   ASN 6 142      -0.467  -0.036  19.937  0.00  0.00      C1   N
ATOM   1098  CA  ASN 6 142       0.253   0.338  21.200  0.00  0.00      C1   C
ATOM   1099  C   ASN 6 142       1.303  -0.707  21.729  0.00  0.00      C1   C
ATOM   1100  O   ASN 6 142       0.969  -1.883  22.023  0.00  0.00      C1   O
ATOM   1101  CB  ASN 6 142      -0.709   0.696  22.308  0.00  0.00      C1   C
ATOM   1102  CG  ASN 6 142      -1.887  -0.169  22.686  0.00  0.00      C1   C
ATOM   1103  OD1 ASN 6 142      -2.984   0.246  23.067  0.00  0.00      C1   O
ATOM   1104  ND2 ASN 6 142      -1.761  -1.480  22.621  0.00  0.00      C1   N
ATOM   1105  N   GLY 6 143       2.585  -0.402  21.886  0.00  0.00      C1   N
ATOM   1106  CA  GLY 6 143       3.747  -1.279  22.350  0.00  0.00      C1   C
ATOM   1107  C   GLY 6 143       4.059  -2.460  21.436  0.00  0.00      C1   C
ATOM   1108  O   GLY 6 143       5.199  -2.964  21.534  0.00  0.00      C1   O
ATOM   1109  N   SER 6 144       3.198  -2.750  20.485  0.00  0.00      C1   N
ATOM   1110  CA  SER 6 144       3.307  -3.913  19.562  0.00  0.00      C1   C
ATOM   1111  C   SER 6 144       4.534  -3.764  18.678  0.00  0.00      C1   C
ATOM   1112  O   SER 6 144       4.703  -2.734  18.123  0.00  0.00      C1   O
ATOM   1113  CB  SER 6 144       1.949  -4.146  18.788  0.00  0.00      C1   C
ATOM   1114  OG  SER 6 144       2.110  -5.292  17.967  0.00  0.00      C1   O
ATOM   1115  N   CYS 6 145       5.311  -4.826  18.560  0.00  0.00      C1   N
ATOM   1116  CA  CYS 6 145       6.435  -4.912  17.691  0.00  0.00      C1   C
ATOM   1117  C   CYS 6 145       6.470  -6.185  16.812  0.00  0.00      C1   C
ATOM   1118  O   CYS 6 145       5.906  -7.262  17.132  0.00  0.00      C1   O
ATOM   1119  CB  CYS 6 145       7.765  -4.772  18.466  0.00  0.00      C1   C
ATOM   1120  SG  CYS 6 145       8.010  -6.107  19.655  0.00  0.00      C1   S
ATOM   1121  N   GLY 6 146       7.324  -6.122  15.812  0.00  0.00      C1   N
ATOM   1122  CA  GLY 6 146       7.677  -7.319  15.027  0.00  0.00      C1   C
ATOM   1123  C   GLY 6 146       7.528  -7.164  13.499  0.00  0.00      C1   C
ATOM   1124  O   GLY 6 146       7.626  -8.193  12.792  0.00  0.00      C1   O
ATOM   1125  N   SER 6 147       7.094  -6.023  13.060  0.00  0.00      C1   N
ATOM   1126  CA  SER 6 147       6.861  -5.818  11.644  0.00  0.00      C1   C
ATOM   1127  C   SER 6 147       8.159  -5.775  10.767  0.00  0.00      C1   C
ATOM   1128  O   SER 6 147       9.129  -5.194  11.277  0.00  0.00      C1   O
ATOM   1129  CB  SER 6 147       6.139  -4.608  11.270  0.00  0.00      C1   C
ATOM   1130  OG  SER 6 147       4.769  -4.717  11.759  0.00  0.00      C1   O
ATOM   1131  N   VAL 6 148       8.095  -6.367   9.542  0.00  0.00      C1   N
ATOM   1132  CA  VAL 6 148       9.264  -6.577   8.719  0.00  0.00      C1   C
ATOM   1133  C   VAL 6 148       9.411  -5.689   7.509  0.00  0.00      C1   C
ATOM   1134  O   VAL 6 148       8.413  -5.239   6.938  0.00  0.00      C1   O
ATOM   1135  CB  VAL 6 148       9.337  -7.961   8.249  0.00  0.00      C1   C
ATOM   1136  CG1 VAL 6 148       9.456  -8.860   9.460  0.00  0.00      C1   C
ATOM   1137  CG2 VAL 6 148       8.327  -8.723   7.424  0.00  0.00      C1   C
ATOM   1138  N   GLY 6 149      10.625  -5.505   7.089  0.00  0.00      C1   N
ATOM   1139  CA  GLY 6 149      10.963  -4.873   5.823  0.00  0.00      C1   C
ATOM   1140  C   GLY 6 149      11.486  -5.808   4.772  0.00  0.00      C1   C
ATOM   1141  O   GLY 6 149      12.411  -6.604   5.064  0.00  0.00      C1   O
ATOM   1142  N   PHE 6 150      11.034  -5.710   3.547  0.00  0.00      C1   N
ATOM   1143  CA  PHE 6 150      11.558  -6.446   2.415  0.00  0.00      C1   C
ATOM   1144  C   PHE 6 150      11.686  -5.703   1.084  0.00  0.00      C1   C
ATOM   1145  O   PHE 6 150      10.917  -4.760   0.938  0.00  0.00      C1   O
ATOM   1146  CB  PHE 6 150      10.716  -7.756   2.191  0.00  0.00      C1   C
ATOM   1147  CG  PHE 6 150       9.247  -7.587   1.879  0.00  0.00      C1   C
ATOM   1148  CD1 PHE 6 150       8.284  -7.075   2.753  0.00  0.00      C1   C
ATOM   1149  CD2 PHE 6 150       8.797  -7.954   0.611  0.00  0.00      C1   C
ATOM   1150  CE1 PHE 6 150       6.994  -6.698   2.349  0.00  0.00      C1   C
ATOM   1151  CE2 PHE 6 150       7.507  -7.703   0.182  0.00  0.00      C1   C
ATOM   1152  CZ  PHE 6 150       6.613  -6.993   1.054  0.00  0.00      C1   C
ATOM   1153  N   ASN 6 151      12.543  -6.126   0.162  0.00  0.00      C1   N
ATOM   1154  CA  ASN 6 151      12.374  -5.792  -1.288  0.00  0.00      C1   C
ATOM   1155  C   ASN 6 151      12.143  -7.086  -2.101  0.00  0.00      C1   C
ATOM   1156  O   ASN 6 151      12.499  -8.101  -1.617  0.00  0.00      C1   O
ATOM   1157  CB  ASN 6 151      13.576  -5.039  -1.821  0.00  0.00      C1   C
ATOM   1158  CG  ASN 6 151      13.536  -3.578  -1.523  0.00  0.00      C1   C
ATOM   1159  OD1 ASN 6 151      12.468  -2.998  -1.374  0.00  0.00      C1   O
ATOM   1160  ND2 ASN 6 151      14.587  -2.899  -1.339  0.00  0.00      C1   N
ATOM   1161  N   ILE 6 152      11.654  -7.079  -3.360  0.00  0.00      C1   N
ATOM   1162  CA  ILE 6 152      11.575  -8.182  -4.196  0.00  0.00      C1   C
ATOM   1163  C   ILE 6 152      12.465  -7.908  -5.385  0.00  0.00      C1   C
ATOM   1164  O   ILE 6 152      11.980  -7.199  -6.281  0.00  0.00      C1   O
ATOM   1165  CB  ILE 6 152      10.149  -8.656  -4.533  0.00  0.00      C1   C
ATOM   1166  CG1 ILE 6 152       9.256  -8.904  -3.334  0.00  0.00      C1   C
ATOM   1167  CG2 ILE 6 152      10.437 -10.090  -5.275  0.00  0.00      C1   C
ATOM   1168  CD1 ILE 6 152       7.795  -9.233  -3.675  0.00  0.00      C1   C
ATOM   1169  N   ASP 6 153      13.615  -8.569  -5.509  0.00  0.00      C1   N
ATOM   1170  CA  ASP 6 153      14.487  -8.534  -6.729  0.00  0.00      C1   C
ATOM   1171  C   ASP 6 153      14.233  -9.749  -7.698  0.00  0.00      C1   C
ATOM   1172  O   ASP 6 153      14.839 -10.825  -7.450  0.00  0.00      C1   O
ATOM   1173  CB  ASP 6 153      16.024  -8.293  -6.414  0.00  0.00      C1   C
ATOM   1174  CG  ASP 6 153      16.398  -7.084  -5.587  0.00  0.00      C1   C
ATOM   1175  OD1 ASP 6 153      17.636  -7.059  -5.200  0.00  0.00      C1   O
ATOM   1176  OD2 ASP 6 153      15.634  -6.073  -5.490  0.00  0.00      C1   O
ATOM   1177  N   TYR 6 154      13.353  -9.574  -8.672  0.00  0.00      C1   N
ATOM   1178  CA  TYR 6 154      12.778 -10.510  -9.571  0.00  0.00      C1   C
ATOM   1179  C   TYR 6 154      11.917 -11.592  -8.884  0.00  0.00      C1   C
ATOM   1180  O   TYR 6 154      10.716 -11.594  -9.031  0.00  0.00      C1   O
ATOM   1181  CB  TYR 6 154      13.631 -10.983 -10.708  0.00  0.00      C1   C
ATOM   1182  CG  TYR 6 154      13.830 -10.016 -11.888  0.00  0.00      C1   C
ATOM   1183  CD1 TYR 6 154      14.971 -10.233 -12.674  0.00  0.00      C1   C
ATOM   1184  CD2 TYR 6 154      12.954  -8.980 -12.224  0.00  0.00      C1   C
ATOM   1185  CE1 TYR 6 154      15.293  -9.394 -13.749  0.00  0.00      C1   C
ATOM   1186  CE2 TYR 6 154      13.231  -8.090 -13.323  0.00  0.00      C1   C
ATOM   1187  CZ  TYR 6 154      14.468  -8.304 -14.024  0.00  0.00      C1   C
ATOM   1188  OH  TYR 6 154      14.874  -7.404 -14.918  0.00  0.00      C1   O
ATOM   1189  N   ASP 6 155      12.561 -12.440  -8.079  0.00  0.00      C1   N
ATOM   1190  CA  ASP 6 155      11.823 -13.397  -7.183  0.00  0.00      C1   C
ATOM   1191  C   ASP 6 155      12.464 -13.497  -5.785  0.00  0.00      C1   C
ATOM   1192  O   ASP 6 155      11.845 -13.994  -4.778  0.00  0.00      C1   O
ATOM   1193  CB  ASP 6 155      11.765 -14.807  -7.824  0.00  0.00      C1   C
ATOM   1194  CG  ASP 6 155      13.051 -15.509  -8.236  0.00  0.00      C1   C
ATOM   1195  OD1 ASP 6 155      14.184 -14.876  -8.286  0.00  0.00      C1   O
ATOM   1196  OD2 ASP 6 155      12.921 -16.606  -8.826  0.00  0.00      C1   O
ATOM   1197  N   CYS 6 156      13.699 -12.989  -5.597  0.00  0.00      C1   N
ATOM   1198  CA  CYS 6 156      14.407 -12.938  -4.269  0.00  0.00      C1   C
ATOM   1199  C   CYS 6 156      13.823 -11.862  -3.305  0.00  0.00      C1   C
ATOM   1200  O   CYS 6 156      13.705 -10.666  -3.622  0.00  0.00      C1   O
ATOM   1201  CB  CYS 6 156      15.915 -12.664  -4.627  0.00  0.00      C1   C
ATOM   1202  SG  CYS 6 156      16.899 -12.574  -3.016  0.00  0.00      C1   S
ATOM   1203  N   VAL 6 157      13.291 -12.342  -2.215  0.00  0.00      C1   N
ATOM   1204  CA  VAL 6 157      12.750 -11.518  -1.069  0.00  0.00      C1   C
ATOM   1205  C   VAL 6 157      13.966 -11.066  -0.352  0.00  0.00      C1   C
ATOM   1206  O   VAL 6 157      14.625 -11.877   0.270  0.00  0.00      C1   O
ATOM   1207  CB  VAL 6 157      11.749 -12.239  -0.225  0.00  0.00      C1   C
ATOM   1208  CG1 VAL 6 157      11.002 -11.234   0.693  0.00  0.00      C1   C
ATOM   1209  CG2 VAL 6 157      10.585 -12.729  -1.154  0.00  0.00      C1   C
ATOM   1210  N   SER 6 158      14.311  -9.794  -0.445  0.00  0.00      C1   N
ATOM   1211  CA  SER 6 158      15.377  -9.246   0.302  0.00  0.00      C1   C
ATOM   1212  C   SER 6 158      14.932  -8.599   1.613  0.00  0.00      C1   C
ATOM   1213  O   SER 6 158      14.707  -7.368   1.671  0.00  0.00      C1   O
ATOM   1214  CB  SER 6 158      16.183  -8.429  -0.678  0.00  0.00      C1   C
ATOM   1215  OG  SER 6 158      16.705  -9.185  -1.803  0.00  0.00      C1   O
ATOM   1216  N   PHE 6 159      14.675  -9.385   2.575  0.00  0.00      C1   N
ATOM   1217  CA  PHE 6 159      14.468  -8.978   4.032  0.00  0.00      C1   C
ATOM   1218  C   PHE 6 159      15.625  -8.051   4.478  0.00  0.00      C1   C
ATOM   1219  O   PHE 6 159      16.786  -8.471   4.835  0.00  0.00      C1   O
ATOM   1220  CB  PHE 6 159      14.286 -10.233   4.846  0.00  0.00      C1   C
ATOM   1221  CG  PHE 6 159      13.022 -11.019   4.636  0.00  0.00      C1   C
ATOM   1222  CD1 PHE 6 159      13.105 -12.203   3.892  0.00  0.00      C1   C
ATOM   1223  CD2 PHE 6 159      11.853 -10.760   5.346  0.00  0.00      C1   C
ATOM   1224  CE1 PHE 6 159      12.025 -13.107   3.783  0.00  0.00      C1   C
ATOM   1225  CE2 PHE 6 159      10.834 -11.737   5.364  0.00  0.00      C1   C
ATOM   1226  CZ  PHE 6 159      10.848 -12.891   4.489  0.00  0.00      C1   C
ATOM   1227  N   CYS 6 160      15.300  -6.769   4.535  0.00  0.00      C1   N
ATOM   1228  CA  CYS 6 160      16.205  -5.747   5.048  0.00  0.00      C1   C
ATOM   1229  C   CYS 6 160      16.038  -5.318   6.481  0.00  0.00      C1   C
ATOM   1230  O   CYS 6 160      16.956  -4.717   7.038  0.00  0.00      C1   O
ATOM   1231  CB  CYS 6 160      16.036  -4.566   4.129  0.00  0.00      C1   C
ATOM   1232  SG  CYS 6 160      14.387  -3.780   4.337  0.00  0.00      C1   S
ATOM   1233  N   TYR 6 161      14.926  -5.497   7.200  0.00  0.00      C1   N
ATOM   1234  CA  TYR 6 161      14.508  -4.718   8.363  0.00  0.00      C1   C
ATOM   1235  C   TYR 6 161      13.512  -5.429   9.279  0.00  0.00      C1   C
ATOM   1236  O   TYR 6 161      12.641  -6.178   8.852  0.00  0.00      C1   O
ATOM   1237  CB  TYR 6 161      13.865  -3.379   7.883  0.00  0.00      C1   C
ATOM   1238  CG  TYR 6 161      13.276  -2.550   9.002  0.00  0.00      C1   C
ATOM   1239  CD1 TYR 6 161      14.070  -1.628   9.711  0.00  0.00      C1   C
ATOM   1240  CD2 TYR 6 161      11.942  -2.702   9.368  0.00  0.00      C1   C
ATOM   1241  CE1 TYR 6 161      13.509  -0.865  10.768  0.00  0.00      C1   C
ATOM   1242  CE2 TYR 6 161      11.377  -1.856  10.332  0.00  0.00      C1   C
ATOM   1243  CZ  TYR 6 161      12.214  -0.989  11.120  0.00  0.00      C1   C
ATOM   1244  OH  TYR 6 161      11.675  -0.439  12.257  0.00  0.00      C1   O
ATOM   1245  N   MET 6 162      13.675  -5.115  10.576  0.00  0.00      C1   N
ATOM   1246  CA  MET 6 162      12.730  -5.506  11.584  0.00  0.00      C1   C
ATOM   1247  C   MET 6 162      12.495  -4.467  12.688  0.00  0.00      C1   C
ATOM   1248  O   MET 6 162      13.437  -3.890  13.272  0.00  0.00      C1   O
ATOM   1249  CB  MET 6 162      13.186  -6.870  12.135  0.00  0.00      C1   C
ATOM   1250  CG  MET 6 162      11.948  -7.661  12.550  0.00  0.00      C1   C
ATOM   1251  SD  MET 6 162      12.222  -9.411  12.867  0.00  0.00      C1   S
ATOM   1252  CE  MET 6 162      10.612  -9.936  13.351  0.00  0.00      C1   C
ATOM   1253  N   HIS 6 163      11.279  -4.329  13.129  0.00  0.00      C1   N
ATOM   1254  CA  HIS 6 163      10.850  -3.397  14.165  0.00  0.00      C1   C
ATOM   1255  C   HIS 6 163      11.081  -3.906  15.591  0.00  0.00      C1   C
ATOM   1256  O   HIS 6 163      10.615  -4.974  15.947  0.00  0.00      C1   O
ATOM   1257  CB  HIS 6 163       9.374  -3.185  13.827  0.00  0.00      C1   C
ATOM   1258  CG  HIS 6 163       8.726  -2.275  14.820  0.00  0.00      C1   C
ATOM   1259  ND1 HIS 6 163       7.867  -2.679  15.905  0.00  0.00      C1   N
ATOM   1260  CD2 HIS 6 163       9.034  -0.963  14.898  0.00  0.00      C1   C
ATOM   1261  CE1 HIS 6 163       7.688  -1.546  16.627  0.00  0.00      C1   C
ATOM   1262  NE2 HIS 6 163       8.289  -0.522  15.972  0.00  0.00      C1   N
ATOM   1263  N   HIS 6 164      11.747  -3.088  16.434  0.00  0.00      C1   N
ATOM   1264  CA  HIS 6 164      11.852  -3.407  17.833  0.00  0.00      C1   C
ATOM   1265  C   HIS 6 164      10.907  -2.537  18.678  0.00  0.00      C1   C
ATOM   1266  O   HIS 6 164      10.321  -3.000  19.650  0.00  0.00      C1   O
ATOM   1267  CB  HIS 6 164      13.242  -3.320  18.413  0.00  0.00      C1   C
ATOM   1268  CG  HIS 6 164      14.261  -4.306  17.900  0.00  0.00      C1   C
ATOM   1269  ND1 HIS 6 164      15.257  -4.836  18.711  0.00  0.00      C1   N
ATOM   1270  CD2 HIS 6 164      14.347  -4.779  16.646  0.00  0.00      C1   C
ATOM   1271  CE1 HIS 6 164      15.950  -5.607  17.877  0.00  0.00      C1   C
ATOM   1272  NE2 HIS 6 164      15.374  -5.641  16.637  0.00  0.00      C1   N
ATOM   1273  N   MET 6 165      10.880  -1.214  18.396  0.00  0.00      C1   N
ATOM   1274  CA  MET 6 165      10.220  -0.202  19.160  0.00  0.00      C1   C
ATOM   1275  C   MET 6 165       9.852   1.153  18.428  0.00  0.00      C1   C
ATOM   1276  O   MET 6 165      10.358   1.514  17.380  0.00  0.00      C1   O
ATOM   1277  CB  MET 6 165      11.039   0.224  20.440  0.00  0.00      C1   C
ATOM   1278  CG  MET 6 165      12.220   1.179  20.273  0.00  0.00      C1   C
ATOM   1279  SD  MET 6 165      13.537   0.588  19.199  0.00  0.00      C1   S
ATOM   1280  CE  MET 6 165      14.746   1.896  19.436  0.00  0.00      C1   C
ATOM   1281  N   GLU 6 166       8.876   1.798  19.018  0.00  0.00      C1   N
ATOM   1282  CA  GLU 6 166       8.529   3.211  19.034  0.00  0.00      C1   C
ATOM   1283  C   GLU 6 166       9.420   3.892  20.020  0.00  0.00      C1   C
ATOM   1284  O   GLU 6 166       9.686   3.415  21.088  0.00  0.00      C1   O
ATOM   1285  CB  GLU 6 166       7.047   3.321  19.366  0.00  0.00      C1   C
ATOM   1286  CG  GLU 6 166       6.577   4.703  19.011  0.00  0.00      C1   C
ATOM   1287  CD  GLU 6 166       5.069   4.987  19.262  0.00  0.00      C1   C
ATOM   1288  OE1 GLU 6 166       4.457   5.778  18.501  0.00  0.00      C1   O
ATOM   1289  OE2 GLU 6 166       4.399   4.301  20.085  0.00  0.00      C1   O
ATOM   1290  N   LEU 6 167       9.835   5.035  19.491  0.00  0.00      C1   N
ATOM   1291  CA  LEU 6 167      10.500   6.135  20.271  0.00  0.00      C1   C
ATOM   1292  C   LEU 6 167       9.551   7.267  20.639  0.00  0.00      C1   C
ATOM   1293  O   LEU 6 167       8.722   7.647  19.797  0.00  0.00      C1   O
ATOM   1294  CB  LEU 6 167      11.748   6.589  19.516  0.00  0.00      C1   C
ATOM   1295  CG  LEU 6 167      12.949   5.672  19.614  0.00  0.00      C1   C
ATOM   1296  CD1 LEU 6 167      14.260   6.283  18.937  0.00  0.00      C1   C
ATOM   1297  CD2 LEU 6 167      13.236   5.386  21.069  0.00  0.00      C1   C
ATOM   1298  N   PRO 6 168       9.700   7.935  21.835  0.00  0.00      C1   N
ATOM   1299  CA  PRO 6 168       8.680   8.905  22.333  0.00  0.00      C1   C
ATOM   1300  C   PRO 6 168       8.092   9.982  21.423  0.00  0.00      C1   C
ATOM   1301  O   PRO 6 168       7.022  10.596  21.641  0.00  0.00      C1   O
ATOM   1302  CB  PRO 6 168       9.334   9.499  23.522  0.00  0.00      C1   C
ATOM   1303  CG  PRO 6 168      10.213   8.425  24.157  0.00  0.00      C1   C
ATOM   1304  CD  PRO 6 168      10.664   7.617  22.885  0.00  0.00      C1   C
ATOM   1305  N   THR 6 169       8.737  10.423  20.315  0.00  0.00      C1   N
ATOM   1306  CA  THR 6 169       8.033  11.328  19.376  0.00  0.00      C1   C
ATOM   1307  C   THR 6 169       6.989  10.693  18.396  0.00  0.00      C1   C
ATOM   1308  O   THR 6 169       6.401  11.398  17.581  0.00  0.00      C1   O
ATOM   1309  CB  THR 6 169       8.974  12.279  18.617  0.00  0.00      C1   C
ATOM   1310  OG1 THR 6 169       9.801  11.507  17.879  0.00  0.00      C1   O
ATOM   1311  CG2 THR 6 169       9.908  13.119  19.486  0.00  0.00      C1   C
ATOM   1312  N   GLY 6 170       6.770   9.355  18.433  0.00  0.00      C1   N
ATOM   1313  CA  GLY 6 170       5.981   8.610  17.499  0.00  0.00      C1   C
ATOM   1314  C   GLY 6 170       6.682   8.245  16.280  0.00  0.00      C1   C
ATOM   1315  O   GLY 6 170       6.095   8.453  15.208  0.00  0.00      C1   O
ATOM   1316  N   VAL 6 171       7.840   7.618  16.485  0.00  0.00      C1   N
ATOM   1317  CA  VAL 6 171       8.601   7.157  15.336  0.00  0.00      C1   C
ATOM   1318  C   VAL 6 171       9.154   5.761  15.604  0.00  0.00      C1   C
ATOM   1319  O   VAL 6 171       9.371   5.443  16.755  0.00  0.00      C1   O
ATOM   1320  CB  VAL 6 171       9.740   8.139  14.974  0.00  0.00      C1   C
ATOM   1321  CG1 VAL 6 171       9.193   9.572  14.662  0.00  0.00      C1   C
ATOM   1322  CG2 VAL 6 171      10.935   8.168  15.998  0.00  0.00      C1   C
ATOM   1323  N   HIS 6 172       9.286   4.919  14.567  0.00  0.00      C1   N
ATOM   1324  CA  HIS 6 172       9.595   3.562  14.700  0.00  0.00      C1   C
ATOM   1325  C   HIS 6 172      10.938   3.152  14.147  0.00  0.00      C1   C
ATOM   1326  O   HIS 6 172      11.325   3.654  13.057  0.00  0.00      C1   O
ATOM   1327  CB  HIS 6 172       8.476   2.746  14.064  0.00  0.00      C1   C
ATOM   1328  CG  HIS 6 172       7.116   2.999  14.637  0.00  0.00      C1   C
ATOM   1329  ND1 HIS 6 172       6.615   2.252  15.742  0.00  0.00      C1   N
ATOM   1330  CD2 HIS 6 172       6.388   4.162  14.553  0.00  0.00      C1   C
ATOM   1331  CE1 HIS 6 172       5.466   2.873  16.165  0.00  0.00      C1   C
ATOM   1332  NE2 HIS 6 172       5.392   4.061  15.463  0.00  0.00      C1   N
ATOM   1333  N   ALA 6 173      11.627   2.233  14.875  0.00  0.00      C1   N
ATOM   1334  CA  ALA 6 173      13.014   1.961  14.742  0.00  0.00      C1   C
ATOM   1335  C   ALA 6 173      13.239   0.485  15.013  0.00  0.00      C1   C
ATOM   1336  O   ALA 6 173      12.468  -0.268  15.615  0.00  0.00      C1   O
ATOM   1337  CB  ALA 6 173      13.738   2.749  15.859  0.00  0.00      C1   C
ATOM   1338  N   GLY 6 174      14.325  -0.035  14.494  0.00  0.00      C1   N
ATOM   1339  CA  GLY 6 174      14.763  -1.461  14.494  0.00  0.00      C1   C
ATOM   1340  C   GLY 6 174      16.037  -1.834  13.674  0.00  0.00      C1   C
ATOM   1341  O   GLY 6 174      16.913  -1.036  13.403  0.00  0.00      C1   O
ATOM   1342  N   THR 6 175      16.233  -3.106  13.345  0.00  0.00      C1   N
ATOM   1343  CA  THR 6 175      17.441  -3.777  12.899  0.00  0.00      C1   C
ATOM   1344  C   THR 6 175      17.411  -4.403  11.547  0.00  0.00      C1   C
ATOM   1345  O   THR 6 175      16.343  -4.747  11.048  0.00  0.00      C1   O
ATOM   1346  CB  THR 6 175      17.806  -4.870  13.900  0.00  0.00      C1   C
ATOM   1347  OG1 THR 6 175      16.703  -5.765  14.057  0.00  0.00      C1   O
ATOM   1348  CG2 THR 6 175      18.217  -4.364  15.325  0.00  0.00      C1   C
ATOM   1349  N   ASP 6 176      18.544  -4.719  10.904  0.00  0.00      C1   N
ATOM   1350  CA  ASP 6 176      18.703  -5.715   9.787  0.00  0.00      C1   C
ATOM   1351  C   ASP 6 176      18.540  -7.138  10.271  0.00  0.00      C1   C
ATOM   1352  O   ASP 6 176      18.704  -7.333  11.450  0.00  0.00      C1   O
ATOM   1353  CB  ASP 6 176      20.061  -5.513   8.965  0.00  0.00      C1   C
ATOM   1354  CG  ASP 6 176      21.384  -5.501   9.726  0.00  0.00      C1   C
ATOM   1355  OD1 ASP 6 176      22.357  -4.907   9.220  0.00  0.00      C1   O
ATOM   1356  OD2 ASP 6 176      21.438  -5.991  10.850  0.00  0.00      C1   O
ATOM   1357  N   LEU 6 177      18.469  -8.100   9.318  0.00  0.00      C1   N
ATOM   1358  CA  LEU 6 177      18.482  -9.525   9.729  0.00  0.00      C1   C
ATOM   1359  C   LEU 6 177      19.903 -10.083   9.969  0.00  0.00      C1   C
ATOM   1360  O   LEU 6 177      20.313 -11.209   9.791  0.00  0.00      C1   O
ATOM   1361  CB  LEU 6 177      17.619 -10.360   8.749  0.00  0.00      C1   C
ATOM   1362  CG  LEU 6 177      16.194 -10.280   9.109  0.00  0.00      C1   C
ATOM   1363  CD1 LEU 6 177      15.922 -10.544  10.626  0.00  0.00      C1   C
ATOM   1364  CD2 LEU 6 177      15.495  -8.948   8.723  0.00  0.00      C1   C
ATOM   1365  N   GLU 6 178      20.778  -9.127  10.373  0.00  0.00      C1   N
ATOM   1366  CA  GLU 6 178      22.131  -9.282  10.829  0.00  0.00      C1   C
ATOM   1367  C   GLU 6 178      22.153  -8.702  12.327  0.00  0.00      C1   C
ATOM   1368  O   GLU 6 178      23.233  -8.840  12.845  0.00  0.00      C1   O
ATOM   1369  CB  GLU 6 178      23.170  -8.705   9.876  0.00  0.00      C1   C
ATOM   1370  CG  GLU 6 178      23.468  -9.737   8.786  0.00  0.00      C1   C
ATOM   1371  CD  GLU 6 178      24.407  -9.275   7.700  0.00  0.00      C1   C
ATOM   1372  OE1 GLU 6 178      25.033  -8.156   7.822  0.00  0.00      C1   O
ATOM   1373  OE2 GLU 6 178      24.503 -10.059   6.703  0.00  0.00      C1   O
ATOM   1374  N   GLY 6 179      21.034  -8.306  12.884  0.00  0.00      C1   N
ATOM   1375  CA  GLY 6 179      20.941  -7.916  14.227  0.00  0.00      C1   C
ATOM   1376  C   GLY 6 179      21.237  -6.448  14.497  0.00  0.00      C1   C
ATOM   1377  O   GLY 6 179      21.079  -6.082  15.645  0.00  0.00      C1   O
ATOM   1378  N   ASN 6 180      21.699  -5.669  13.485  0.00  0.00      C1   N
ATOM   1379  CA  ASN 6 180      22.345  -4.357  13.632  0.00  0.00      C1   C
ATOM   1380  C   ASN 6 180      21.253  -3.304  13.274  0.00  0.00      C1   C
ATOM   1381  O   ASN 6 180      20.659  -3.326  12.225  0.00  0.00      C1   O
ATOM   1382  CB  ASN 6 180      23.667  -4.096  12.868  0.00  0.00      C1   C
ATOM   1383  CG  ASN 6 180      24.523  -5.314  12.660  0.00  0.00      C1   C
ATOM   1384  ND2 ASN 6 180      24.254  -6.113  11.701  0.00  0.00      C1   N
ATOM   1385  OD1 ASN 6 180      25.617  -5.458  13.301  0.00  0.00      C1   O
ATOM   1386  N   PHE 6 181      21.129  -2.398  14.215  0.00  0.00      C1   N
ATOM   1387  CA  PHE 6 181      20.246  -1.255  14.183  0.00  0.00      C1   C
ATOM   1388  C   PHE 6 181      20.578  -0.362  12.969  0.00  0.00      C1   C
ATOM   1389  O   PHE 6 181      21.690   0.033  12.698  0.00  0.00      C1   O
ATOM   1390  CB  PHE 6 181      20.321  -0.565  15.551  0.00  0.00      C1   C
ATOM   1391  CG  PHE 6 181      19.209  -1.031  16.497  0.00  0.00      C1   C
ATOM   1392  CD1 PHE 6 181      19.386  -1.969  17.567  0.00  0.00      C1   C
ATOM   1393  CD2 PHE 6 181      17.918  -0.477  16.359  0.00  0.00      C1   C
ATOM   1394  CE1 PHE 6 181      18.287  -2.469  18.352  0.00  0.00      C1   C
ATOM   1395  CE2 PHE 6 181      16.859  -0.818  17.259  0.00  0.00      C1   C
ATOM   1396  CZ  PHE 6 181      16.997  -1.856  18.192  0.00  0.00      C1   C
ATOM   1397  N   TYR 6 182      19.464  -0.043  12.186  0.00  0.00      C1   N
ATOM   1398  CA  TYR 6 182      19.443   1.137  11.345  0.00  0.00      C1   C
ATOM   1399  C   TYR 6 182      19.428   2.305  12.376  0.00  0.00      C1   C
ATOM   1400  O   TYR 6 182      18.545   2.292  13.303  0.00  0.00      C1   O
ATOM   1401  CB  TYR 6 182      18.274   1.098  10.342  0.00  0.00      C1   C
ATOM   1402  CG  TYR 6 182      18.484   0.133   9.254  0.00  0.00      C1   C
ATOM   1403  CD1 TYR 6 182      19.159   0.372   8.062  0.00  0.00      C1   C
ATOM   1404  CD2 TYR 6 182      17.931  -1.198   9.507  0.00  0.00      C1   C
ATOM   1405  CE1 TYR 6 182      19.287  -0.649   7.099  0.00  0.00      C1   C
ATOM   1406  CE2 TYR 6 182      18.069  -2.200   8.587  0.00  0.00      C1   C
ATOM   1407  CZ  TYR 6 182      18.757  -1.932   7.357  0.00  0.00      C1   C
ATOM   1408  OH  TYR 6 182      18.774  -2.892   6.424  0.00  0.00      C1   O
ATOM   1409  N   GLY 6 183      20.367   3.250  12.226  0.00  0.00      C1   N
ATOM   1410  CA  GLY 6 183      20.401   4.482  13.047  0.00  0.00      C1   C
ATOM   1411  C   GLY 6 183      21.218   4.470  14.388  0.00  0.00      C1   C
ATOM   1412  O   GLY 6 183      21.763   3.476  14.738  0.00  0.00      C1   O
ATOM   1413  N   PRO 6 184      21.197   5.538  15.169  0.00  0.00      C1   N
ATOM   1414  CA  PRO 6 184      21.946   5.722  16.416  0.00  0.00      C1   C
ATOM   1415  C   PRO 6 184      21.131   5.185  17.559  0.00  0.00      C1   C
ATOM   1416  O   PRO 6 184      21.051   5.804  18.642  0.00  0.00      C1   O
ATOM   1417  CB  PRO 6 184      22.210   7.285  16.432  0.00  0.00      C1   C
ATOM   1418  CG  PRO 6 184      20.870   7.804  15.989  0.00  0.00      C1   C
ATOM   1419  CD  PRO 6 184      20.448   6.784  14.891  0.00  0.00      C1   C
ATOM   1420  N   PHE 6 185      20.397   4.030  17.413  0.00  0.00      C1   N
ATOM   1421  CA  PHE 6 185      19.587   3.470  18.438  0.00  0.00      C1   C
ATOM   1422  C   PHE 6 185      20.110   2.181  19.115  0.00  0.00      C1   C
ATOM   1423  O   PHE 6 185      20.753   1.284  18.524  0.00  0.00      C1   O
ATOM   1424  CB  PHE 6 185      18.135   3.364  17.919  0.00  0.00      C1   C
ATOM   1425  CG  PHE 6 185      17.575   4.481  17.076  0.00  0.00      C1   C
ATOM   1426  CD1 PHE 6 185      17.226   5.700  17.669  0.00  0.00      C1   C
ATOM   1427  CD2 PHE 6 185      17.351   4.231  15.720  0.00  0.00      C1   C
ATOM   1428  CE1 PHE 6 185      16.711   6.743  16.838  0.00  0.00      C1   C
ATOM   1429  CE2 PHE 6 185      16.828   5.221  14.911  0.00  0.00      C1   C
ATOM   1430  CZ  PHE 6 185      16.459   6.440  15.478  0.00  0.00      C1   C
ATOM   1431  N   VAL 6 186      19.838   2.072  20.391  0.00  0.00      C1   N
ATOM   1432  CA  VAL 6 186      20.092   0.858  21.141  0.00  0.00      C1   C
ATOM   1433  C   VAL 6 186      18.771   0.238  21.669  0.00  0.00      C1   C
ATOM   1434  O   VAL 6 186      17.738   0.941  21.816  0.00  0.00      C1   O
ATOM   1435  CB  VAL 6 186      21.081   1.003  22.337  0.00  0.00      C1   C
ATOM   1436  CG1 VAL 6 186      22.492   1.013  21.740  0.00  0.00      C1   C
ATOM   1437  CG2 VAL 6 186      20.976   2.267  23.152  0.00  0.00      C1   C
ATOM   1438  N   ASP 6 187      18.743  -1.041  22.004  0.00  0.00      C1   N
ATOM   1439  CA  ASP 6 187      17.535  -1.628  22.669  0.00  0.00      C1   C
ATOM   1440  C   ASP 6 187      17.554  -1.412  24.229  0.00  0.00      C1   C
ATOM   1441  O   ASP 6 187      18.067  -2.200  25.043  0.00  0.00      C1   O
ATOM   1442  CB  ASP 6 187      17.246  -3.052  22.175  0.00  0.00      C1   C
ATOM   1443  CG  ASP 6 187      18.361  -4.102  22.277  0.00  0.00      C1   C
ATOM   1444  OD1 ASP 6 187      19.523  -3.813  22.690  0.00  0.00      C1   O
ATOM   1445  OD2 ASP 6 187      18.015  -5.276  22.167  0.00  0.00      C1   O
ATOM   1446  N   ARG 6 188      17.183  -0.166  24.554  0.00  0.00      C1   N
ATOM   1447  CA  ARG 6 188      17.237   0.444  25.858  0.00  0.00      C1   C
ATOM   1448  C   ARG 6 188      16.045   1.263  26.277  0.00  0.00      C1   C
ATOM   1449  O   ARG 6 188      15.560   2.037  25.474  0.00  0.00      C1   O
ATOM   1450  CB  ARG 6 188      18.578   1.275  26.088  0.00  0.00      C1   C
ATOM   1451  CG  ARG 6 188      19.845   0.420  26.214  0.00  0.00      C1   C
ATOM   1452  CD  ARG 6 188      20.985   1.202  26.895  0.00  0.00      C1   C
ATOM   1453  NE  ARG 6 188      22.258   0.595  26.633  0.00  0.00      C1   N
ATOM   1454  CZ  ARG 6 188      23.457   1.161  26.664  0.00  0.00      C1   C
ATOM   1455  NH1 ARG 6 188      23.661   2.321  27.183  0.00  0.00      C1   N
ATOM   1456  NH2 ARG 6 188      24.417   0.578  26.050  0.00  0.00      C1   N
ATOM   1457  N   GLN 6 189      15.699   1.215  27.552  0.00  0.00      C1   N
ATOM   1458  CA  GLN 6 189      14.520   1.981  28.052  0.00  0.00      C1   C
ATOM   1459  C   GLN 6 189      14.958   3.447  28.288  0.00  0.00      C1   C
ATOM   1460  O   GLN 6 189      14.824   4.058  29.335  0.00  0.00      C1   O
ATOM   1461  CB  GLN 6 189      13.944   1.408  29.377  0.00  0.00      C1   C
ATOM   1462  CG  GLN 6 189      13.308   0.000  29.114  0.00  0.00      C1   C
ATOM   1463  CD  GLN 6 189      12.335  -0.046  27.945  0.00  0.00      C1   C
ATOM   1464  NE2 GLN 6 189      11.107   0.334  28.040  0.00  0.00      C1   N
ATOM   1465  OE1 GLN 6 189      12.719  -0.317  26.802  0.00  0.00      C1   O
ATOM   1466  N   THR 6 190      15.641   4.071  27.379  0.00  0.00      C1   N
ATOM   1467  CA  THR 6 190      16.336   5.318  27.539  0.00  0.00      C1   C
ATOM   1468  C   THR 6 190      15.615   6.548  26.876  0.00  0.00      C1   C
ATOM   1469  O   THR 6 190      14.741   6.370  26.006  0.00  0.00      C1   O
ATOM   1470  CB  THR 6 190      17.825   5.184  27.126  0.00  0.00      C1   C
ATOM   1471  OG1 THR 6 190      17.894   4.566  25.818  0.00  0.00      C1   O
ATOM   1472  CG2 THR 6 190      18.651   4.511  28.275  0.00  0.00      C1   C
ATOM   1473  N   ALA 6 191      16.037   7.756  27.218  0.00  0.00      C1   N
ATOM   1474  CA  ALA 6 191      16.010   8.906  26.287  0.00  0.00      C1   C
ATOM   1475  C   ALA 6 191      16.669   8.610  24.960  0.00  0.00      C1   C
ATOM   1476  O   ALA 6 191      17.932   8.550  24.862  0.00  0.00      C1   O
ATOM   1477  CB  ALA 6 191      16.670  10.152  27.035  0.00  0.00      C1   C
ATOM   1478  N   GLN 6 192      15.899   8.344  23.887  0.00  0.00      C1   N
ATOM   1479  CA  GLN 6 192      16.508   8.296  22.542  0.00  0.00      C1   C
ATOM   1480  C   GLN 6 192      15.615   9.089  21.610  0.00  0.00      C1   C
ATOM   1481  O   GLN 6 192      14.372   8.975  21.581  0.00  0.00      C1   O
ATOM   1482  CB  GLN 6 192      16.585   6.833  22.113  0.00  0.00      C1   C
ATOM   1483  CG  GLN 6 192      17.783   6.121  22.767  0.00  0.00      C1   C
ATOM   1484  CD  GLN 6 192      17.992   4.783  22.106  0.00  0.00      C1   C
ATOM   1485  OE1 GLN 6 192      19.041   4.520  21.585  0.00  0.00      C1   O
ATOM   1486  NE2 GLN 6 192      17.069   3.836  22.170  0.00  0.00      C1   N
ATOM   1487  N   ALA 6 193      16.296   9.638  20.576  0.00  0.00      C1   N
ATOM   1488  CA  ALA 6 193      15.733  10.663  19.713  0.00  0.00      C1   C
ATOM   1489  C   ALA 6 193      16.338  10.665  18.294  0.00  0.00      C1   C
ATOM   1490  O   ALA 6 193      17.622  10.670  18.196  0.00  0.00      C1   O
ATOM   1491  CB  ALA 6 193      15.877  12.088  20.414  0.00  0.00      C1   C
ATOM   1492  N   ALA 6 194      15.490  10.655  17.302  0.00  0.00      C1   N
ATOM   1493  CA  ALA 6 194      15.908  10.739  15.905  0.00  0.00      C1   C
ATOM   1494  C   ALA 6 194      16.586  12.060  15.519  0.00  0.00      C1   C
ATOM   1495  O   ALA 6 194      16.443  13.064  16.165  0.00  0.00      C1   O
ATOM   1496  CB  ALA 6 194      14.846  10.346  14.937  0.00  0.00      C1   C
ATOM   1497  N   GLY 6 195      17.185  12.131  14.327  0.00  0.00      C1   N
ATOM   1498  CA  GLY 6 195      17.386  13.392  13.632  0.00  0.00      C1   C
ATOM   1499  C   GLY 6 195      16.135  13.946  12.954  0.00  0.00      C1   C
ATOM   1500  O   GLY 6 195      15.218  13.156  12.727  0.00  0.00      C1   O
ATOM   1501  N   THR 6 196      16.165  15.216  12.475  0.00  0.00      C1   N
ATOM   1502  CA  THR 6 196      15.160  15.850  11.549  0.00  0.00      C1   C
ATOM   1503  C   THR 6 196      14.865  14.927  10.307  0.00  0.00      C1   C
ATOM   1504  O   THR 6 196      15.783  14.266   9.850  0.00  0.00      C1   O
ATOM   1505  CB  THR 6 196      15.570  17.270  11.146  0.00  0.00      C1   C
ATOM   1506  OG1 THR 6 196      16.917  17.346  10.678  0.00  0.00      C1   O
ATOM   1507  CG2 THR 6 196      15.522  18.354  12.271  0.00  0.00      C1   C
ATOM   1508  N   ASP 6 197      13.608  14.891   9.808  0.00  0.00      C1   N
ATOM   1509  CA  ASP 6 197      13.234  14.472   8.438  0.00  0.00      C1   C
ATOM   1510  C   ASP 6 197      13.875  15.310   7.419  0.00  0.00      C1   C
ATOM   1511  O   ASP 6 197      13.624  16.495   7.273  0.00  0.00      C1   O
ATOM   1512  CB  ASP 6 197      11.694  14.205   8.327  0.00  0.00      C1   C
ATOM   1513  CG  ASP 6 197      11.071  13.049   9.153  0.00  0.00      C1   C
ATOM   1514  OD1 ASP 6 197       9.829  12.819   9.130  0.00  0.00      C1   O
ATOM   1515  OD2 ASP 6 197      11.891  12.307   9.716  0.00  0.00      C1   O
ATOM   1516  N   THR 6 198      14.736  14.689   6.628  0.00  0.00      C1   N
ATOM   1517  CA  THR 6 198      15.506  15.206   5.551  0.00  0.00      C1   C
ATOM   1518  C   THR 6 198      15.124  14.577   4.169  0.00  0.00      C1   C
ATOM   1519  O   THR 6 198      14.908  13.354   4.019  0.00  0.00      C1   O
ATOM   1520  CB  THR 6 198      17.109  15.072   5.769  0.00  0.00      C1   C
ATOM   1521  OG1 THR 6 198      17.595  13.763   6.048  0.00  0.00      C1   O
ATOM   1522  CG2 THR 6 198      17.577  16.064   6.892  0.00  0.00      C1   C
ATOM   1523  N   THR 6 199      15.020  15.542   3.185  0.00  0.00      C1   N
ATOM   1524  CA  THR 6 199      14.622  15.354   1.809  0.00  0.00      C1   C
ATOM   1525  C   THR 6 199      15.763  14.572   0.912  0.00  0.00      C1   C
ATOM   1526  O   THR 6 199      17.010  14.742   1.106  0.00  0.00      C1   O
ATOM   1527  CB  THR 6 199      14.254  16.664   1.175  0.00  0.00      C1   C
ATOM   1528  OG1 THR 6 199      15.375  17.406   1.086  0.00  0.00      C1   O
ATOM   1529  CG2 THR 6 199      13.275  17.521   1.910  0.00  0.00      C1   C
ATOM   1530  N   ILE 6 200      15.248  13.691   0.048  0.00  0.00      C1   N
ATOM   1531  CA  ILE 6 200      15.972  12.780  -0.783  0.00  0.00      C1   C
ATOM   1532  C   ILE 6 200      15.952  13.363  -2.229  0.00  0.00      C1   C
ATOM   1533  O   ILE 6 200      15.060  13.074  -3.026  0.00  0.00      C1   O
ATOM   1534  CB  ILE 6 200      15.671  11.295  -0.738  0.00  0.00      C1   C
ATOM   1535  CG1 ILE 6 200      15.512  10.767   0.743  0.00  0.00      C1   C
ATOM   1536  CG2 ILE 6 200      16.819  10.662  -1.542  0.00  0.00      C1   C
ATOM   1537  CD1 ILE 6 200      14.743   9.393   0.892  0.00  0.00      C1   C
ATOM   1538  N   THR 6 201      16.914  14.331  -2.435  0.00  0.00      C1   N
ATOM   1539  CA  THR 6 201      16.901  15.146  -3.670  0.00  0.00      C1   C
ATOM   1540  C   THR 6 201      16.730  14.360  -4.951  0.00  0.00      C1   C
ATOM   1541  O   THR 6 201      15.910  14.776  -5.880  0.00  0.00      C1   O
ATOM   1542  CB  THR 6 201      18.121  16.077  -3.761  0.00  0.00      C1   C
ATOM   1543  OG1 THR 6 201      18.292  16.730  -2.483  0.00  0.00      C1   O
ATOM   1544  CG2 THR 6 201      17.788  17.072  -4.888  0.00  0.00      C1   C
ATOM   1545  N   VAL 6 202      17.454  13.245  -5.134  0.00  0.00      C1   N
ATOM   1546  CA  VAL 6 202      17.352  12.270  -6.256  0.00  0.00      C1   C
ATOM   1547  C   VAL 6 202      15.884  11.689  -6.499  0.00  0.00      C1   C
ATOM   1548  O   VAL 6 202      15.560  11.420  -7.654  0.00  0.00      C1   O
ATOM   1549  CB  VAL 6 202      18.366  11.068  -6.049  0.00  0.00      C1   C
ATOM   1550  CG1 VAL 6 202      18.145   9.805  -6.898  0.00  0.00      C1   C
ATOM   1551  CG2 VAL 6 202      19.807  11.645  -6.279  0.00  0.00      C1   C
ATOM   1552  N   ASN 6 203      15.094  11.575  -5.440  0.00  0.00      C1   N
ATOM   1553  CA  ASN 6 203      13.733  11.049  -5.599  0.00  0.00      C1   C
ATOM   1554  C   ASN 6 203      12.727  12.227  -5.883  0.00  0.00      C1   C
ATOM   1555  O   ASN 6 203      11.778  11.915  -6.631  0.00  0.00      C1   O
ATOM   1556  CB  ASN 6 203      13.303  10.390  -4.248  0.00  0.00      C1   C
ATOM   1557  CG  ASN 6 203      14.178   9.154  -3.921  0.00  0.00      C1   C
ATOM   1558  OD1 ASN 6 203      15.036   8.830  -4.679  0.00  0.00      C1   O
ATOM   1559  ND2 ASN 6 203      13.928   8.501  -2.813  0.00  0.00      C1   N
ATOM   1560  N   VAL 6 204      12.893  13.458  -5.400  0.00  0.00      C1   N
ATOM   1561  CA  VAL 6 204      12.150  14.590  -5.983  0.00  0.00      C1   C
ATOM   1562  C   VAL 6 204      12.403  14.592  -7.539  0.00  0.00      C1   C
ATOM   1563  O   VAL 6 204      11.452  14.612  -8.258  0.00  0.00      C1   O
ATOM   1564  CB  VAL 6 204      12.464  15.976  -5.285  0.00  0.00      C1   C
ATOM   1565  CG1 VAL 6 204      11.355  17.083  -5.747  0.00  0.00      C1   C
ATOM   1566  CG2 VAL 6 204      12.461  16.002  -3.726  0.00  0.00      C1   C
ATOM   1567  N   LEU 6 205      13.627  14.665  -8.061  0.00  0.00      C1   N
ATOM   1568  CA  LEU 6 205      13.806  14.443  -9.563  0.00  0.00      C1   C
ATOM   1569  C   LEU 6 205      13.095  13.215 -10.118  0.00  0.00      C1   C
ATOM   1570  O   LEU 6 205      12.388  13.358 -11.070  0.00  0.00      C1   O
ATOM   1571  CB  LEU 6 205      15.327  14.382  -9.831  0.00  0.00      C1   C
ATOM   1572  CG  LEU 6 205      15.994  15.714  -9.391  0.00  0.00      C1   C
ATOM   1573  CD1 LEU 6 205      17.442  15.658  -9.735  0.00  0.00      C1   C
ATOM   1574  CD2 LEU 6 205      15.381  16.906 -10.095  0.00  0.00      C1   C
ATOM   1575  N   ALA 6 206      13.138  12.031  -9.444  0.00  0.00      C1   N
ATOM   1576  CA  ALA 6 206      12.371  10.819  -9.906  0.00  0.00      C1   C
ATOM   1577  C   ALA 6 206      10.830  10.990 -10.010  0.00  0.00      C1   C
ATOM   1578  O   ALA 6 206      10.260  10.532 -10.988  0.00  0.00      C1   O
ATOM   1579  CB  ALA 6 206      12.923   9.459  -9.426  0.00  0.00      C1   C
ATOM   1580  N   TRP 6 207      10.268  11.661  -9.087  0.00  0.00      C1   N
ATOM   1581  CA  TRP 6 207       8.881  12.140  -9.033  0.00  0.00      C1   C
ATOM   1582  C   TRP 6 207       8.449  13.204 -10.099  0.00  0.00      C1   C
ATOM   1583  O   TRP 6 207       7.319  13.051 -10.521  0.00  0.00      C1   O
ATOM   1584  CB  TRP 6 207       8.514  12.619  -7.598  0.00  0.00      C1   C
ATOM   1585  CG  TRP 6 207       7.176  13.351  -7.322  0.00  0.00      C1   C
ATOM   1586  CD1 TRP 6 207       6.002  12.776  -7.059  0.00  0.00      C1   C
ATOM   1587  CD2 TRP 6 207       7.083  14.770  -7.048  0.00  0.00      C1   C
ATOM   1588  NE1 TRP 6 207       5.088  13.776  -6.718  0.00  0.00      C1   N
ATOM   1589  CE2 TRP 6 207       5.697  14.999  -6.712  0.00  0.00      C1   C
ATOM   1590  CE3 TRP 6 207       7.993  15.899  -7.128  0.00  0.00      C1   C
ATOM   1591  CZ2 TRP 6 207       5.173  16.228  -6.564  0.00  0.00      C1   C
ATOM   1592  CZ3 TRP 6 207       7.371  17.133  -6.771  0.00  0.00      C1   C
ATOM   1593  CH2 TRP 6 207       6.015  17.336  -6.642  0.00  0.00      C1   C
ATOM   1594  N   LEU 6 208       9.357  14.049 -10.486  0.00  0.00      C1   N
ATOM   1595  CA  LEU 6 208       9.106  14.934 -11.668  0.00  0.00      C1   C
ATOM   1596  C   LEU 6 208       9.302  14.153 -13.007  0.00  0.00      C1   C
ATOM   1597  O   LEU 6 208       8.417  14.245 -13.844  0.00  0.00      C1   O
ATOM   1598  CB  LEU 6 208      10.001  16.223 -11.655  0.00  0.00      C1   C
ATOM   1599  CG  LEU 6 208       9.717  17.287 -10.546  0.00  0.00      C1   C
ATOM   1600  CD1 LEU 6 208      10.798  18.334 -10.688  0.00  0.00      C1   C
ATOM   1601  CD2 LEU 6 208       8.322  17.743 -10.607  0.00  0.00      C1   C
ATOM   1602  N   TYR 6 209      10.263  13.213 -13.121  0.00  0.00      C1   N
ATOM   1603  CA  TYR 6 209      10.293  12.256 -14.237  0.00  0.00      C1   C
ATOM   1604  C   TYR 6 209       8.971  11.360 -14.273  0.00  0.00      C1   C
ATOM   1605  O   TYR 6 209       8.259  11.458 -15.291  0.00  0.00      C1   O
ATOM   1606  CB  TYR 6 209      11.655  11.442 -14.145  0.00  0.00      C1   C
ATOM   1607  CG  TYR 6 209      12.830  12.167 -14.677  0.00  0.00      C1   C
ATOM   1608  CD1 TYR 6 209      12.910  12.454 -16.025  0.00  0.00      C1   C
ATOM   1609  CD2 TYR 6 209      13.915  12.442 -13.846  0.00  0.00      C1   C
ATOM   1610  CE1 TYR 6 209      13.998  13.047 -16.591  0.00  0.00      C1   C
ATOM   1611  CE2 TYR 6 209      15.096  13.036 -14.420  0.00  0.00      C1   C
ATOM   1612  CZ  TYR 6 209      15.080  13.394 -15.761  0.00  0.00      C1   C
ATOM   1613  OH  TYR 6 209      16.115  14.097 -16.358  0.00  0.00      C1   O
ATOM   1614  N   ALA 6 210       8.527  10.714 -13.192  0.00  0.00      C1   N
ATOM   1615  CA  ALA 6 210       7.236  10.114 -13.102  0.00  0.00      C1   C
ATOM   1616  C   ALA 6 210       6.013  10.961 -13.294  0.00  0.00      C1   C
ATOM   1617  O   ALA 6 210       5.050  10.376 -13.900  0.00  0.00      C1   O
ATOM   1618  CB  ALA 6 210       7.194   9.398 -11.717  0.00  0.00      C1   C
ATOM   1619  N   ALA 6 211       5.971  12.246 -13.017  0.00  0.00      C1   N
ATOM   1620  CA  ALA 6 211       4.827  13.096 -13.420  0.00  0.00      C1   C
ATOM   1621  C   ALA 6 211       4.747  13.301 -14.977  0.00  0.00      C1   C
ATOM   1622  O   ALA 6 211       3.672  13.050 -15.497  0.00  0.00      C1   O
ATOM   1623  CB  ALA 6 211       4.779  14.452 -12.676  0.00  0.00      C1   C
ATOM   1624  N   VAL 6 212       5.929  13.638 -15.716  0.00  0.00      C1   N
ATOM   1625  CA  VAL 6 212       6.013  13.496 -17.142  0.00  0.00      C1   C
ATOM   1626  C   VAL 6 212       5.646  12.088 -17.660  0.00  0.00      C1   C
ATOM   1627  O   VAL 6 212       5.029  12.086 -18.703  0.00  0.00      C1   O
ATOM   1628  CB  VAL 6 212       7.433  13.806 -17.527  0.00  0.00      C1   C
ATOM   1629  CG1 VAL 6 212       7.579  13.639 -19.050  0.00  0.00      C1   C
ATOM   1630  CG2 VAL 6 212       7.886  15.258 -17.138  0.00  0.00      C1   C
ATOM   1631  N   ILE 6 213       6.027  10.986 -17.057  0.00  0.00      C1   N
ATOM   1632  CA  ILE 6 213       5.574   9.575 -17.406  0.00  0.00      C1   C
ATOM   1633  C   ILE 6 213       4.052   9.478 -17.427  0.00  0.00      C1   C
ATOM   1634  O   ILE 6 213       3.587   8.900 -18.451  0.00  0.00      C1   O
ATOM   1635  CB  ILE 6 213       6.261   8.572 -16.435  0.00  0.00      C1   C
ATOM   1636  CG1 ILE 6 213       7.752   8.601 -16.917  0.00  0.00      C1   C
ATOM   1637  CG2 ILE 6 213       5.649   7.170 -16.409  0.00  0.00      C1   C
ATOM   1638  CD1 ILE 6 213       8.796   7.754 -16.110  0.00  0.00      C1   C
ATOM   1639  N   ASN 6 214       3.306   9.950 -16.432  0.00  0.00      C1   N
ATOM   1640  CA  ASN 6 214       1.788  10.141 -16.411  0.00  0.00      C1   C
ATOM   1641  C   ASN 6 214       1.231  11.274 -17.373  0.00  0.00      C1   C
ATOM   1642  O   ASN 6 214       0.041  11.404 -17.571  0.00  0.00      C1   O
ATOM   1643  CB  ASN 6 214       1.282  10.342 -14.965  0.00  0.00      C1   C
ATOM   1644  CG  ASN 6 214       1.257   9.016 -14.250  0.00  0.00      C1   C
ATOM   1645  OD1 ASN 6 214       0.517   8.109 -14.649  0.00  0.00      C1   O
ATOM   1646  ND2 ASN 6 214       2.265   8.824 -13.471  0.00  0.00      C1   N
ATOM   1647  N   GLY 6 215       2.173  11.856 -18.102  0.00  0.00      C1   N
ATOM   1648  CA  GLY 6 215       1.934  12.720 -19.273  0.00  0.00      C1   C
ATOM   1649  C   GLY 6 215       1.925  14.264 -18.985  0.00  0.00      C1   C
ATOM   1650  O   GLY 6 215       1.561  15.026 -19.856  0.00  0.00      C1   O
ATOM   1651  N   ASP 6 216       2.266  14.672 -17.725  0.00  0.00      C1   N
ATOM   1652  CA  ASP 6 216       2.222  16.077 -17.248  0.00  0.00      C1   C
ATOM   1653  C   ASP 6 216       3.451  16.927 -17.508  0.00  0.00      C1   C
ATOM   1654  O   ASP 6 216       4.564  16.405 -17.390  0.00  0.00      C1   O
ATOM   1655  CB  ASP 6 216       1.994  16.115 -15.727  0.00  0.00      C1   C
ATOM   1656  CG  ASP 6 216       0.721  15.339 -15.332  0.00  0.00      C1   C
ATOM   1657  OD1 ASP 6 216      -0.285  15.372 -16.129  0.00  0.00      C1   O
ATOM   1658  OD2 ASP 6 216       0.713  14.877 -14.177  0.00  0.00      C1   O
ATOM   1659  N   ARG 6 217       3.221  18.142 -18.031  0.00  0.00      C1   N
ATOM   1660  CA  ARG 6 217       4.300  18.908 -18.601  0.00  0.00      C1   C
ATOM   1661  C   ARG 6 217       4.492  20.326 -18.032  0.00  0.00      C1   C
ATOM   1662  O   ARG 6 217       5.568  20.908 -18.189  0.00  0.00      C1   O
ATOM   1663  CB  ARG 6 217       4.267  18.787 -20.128  0.00  0.00      C1   C
ATOM   1664  CG  ARG 6 217       4.659  17.365 -20.539  0.00  0.00      C1   C
ATOM   1665  CD  ARG 6 217       5.023  17.307 -22.059  0.00  0.00      C1   C
ATOM   1666  NE  ARG 6 217       5.936  16.214 -22.437  0.00  0.00      C1   N
ATOM   1667  CZ  ARG 6 217       5.699  14.922 -22.578  0.00  0.00      C1   C
ATOM   1668  NH1 ARG 6 217       6.671  14.085 -22.758  0.00  0.00      C1   N
ATOM   1669  NH2 ARG 6 217       4.520  14.392 -22.323  0.00  0.00      C1   N
ATOM   1670  N   TRP 6 218       3.587  20.874 -17.230  0.00  0.00      C1   N
ATOM   1671  CA  TRP 6 218       3.605  22.300 -16.764  0.00  0.00      C1   C
ATOM   1672  C   TRP 6 218       4.852  22.792 -16.069  0.00  0.00      C1   C
ATOM   1673  O   TRP 6 218       5.179  23.963 -16.261  0.00  0.00      C1   O
ATOM   1674  CB  TRP 6 218       2.342  22.527 -15.881  0.00  0.00      C1   C
ATOM   1675  CG  TRP 6 218       2.378  22.046 -14.446  0.00  0.00      C1   C
ATOM   1676  CD1 TRP 6 218       1.744  20.952 -14.004  0.00  0.00      C1   C
ATOM   1677  CD2 TRP 6 218       3.026  22.651 -13.232  0.00  0.00      C1   C
ATOM   1678  NE1 TRP 6 218       1.810  20.941 -12.627  0.00  0.00      C1   N
ATOM   1679  CE2 TRP 6 218       2.640  21.919 -12.092  0.00  0.00      C1   C
ATOM   1680  CE3 TRP 6 218       3.947  23.671 -12.995  0.00  0.00      C1   C
ATOM   1681  CZ2 TRP 6 218       3.141  22.275 -10.838  0.00  0.00      C1   C
ATOM   1682  CZ3 TRP 6 218       4.502  24.048 -11.737  0.00  0.00      C1   C
ATOM   1683  CH2 TRP 6 218       4.105  23.274 -10.623  0.00  0.00      C1   C
ATOM   1684  N   PHE 6 219       5.482  22.022 -15.291  0.00  0.00      C1   N
ATOM   1685  CA  PHE 6 219       6.700  22.323 -14.563  0.00  0.00      C1   C
ATOM   1686  C   PHE 6 219       7.973  22.229 -15.378  0.00  0.00      C1   C
ATOM   1687  O   PHE 6 219       9.020  22.433 -14.808  0.00  0.00      C1   O
ATOM   1688  CB  PHE 6 219       6.765  21.429 -13.359  0.00  0.00      C1   C
ATOM   1689  CG  PHE 6 219       6.565  19.989 -13.681  0.00  0.00      C1   C
ATOM   1690  CD1 PHE 6 219       7.592  19.241 -14.204  0.00  0.00      C1   C
ATOM   1691  CD2 PHE 6 219       5.275  19.437 -13.449  0.00  0.00      C1   C
ATOM   1692  CE1 PHE 6 219       7.330  17.872 -14.509  0.00  0.00      C1   C
ATOM   1693  CE2 PHE 6 219       4.964  18.065 -13.782  0.00  0.00      C1   C
ATOM   1694  CZ  PHE 6 219       6.029  17.296 -14.318  0.00  0.00      C1   C
ATOM   1695  N   LEU 6 220       7.921  21.962 -16.694  0.00  0.00      C1   N
ATOM   1696  CA  LEU 6 220       9.140  21.628 -17.536  0.00  0.00      C1   C
ATOM   1697  C   LEU 6 220       9.705  22.912 -17.967  0.00  0.00      C1   C
ATOM   1698  O   LEU 6 220       9.318  23.600 -18.886  0.00  0.00      C1   O
ATOM   1699  CB  LEU 6 220       9.023  20.650 -18.689  0.00  0.00      C1   C
ATOM   1700  CG  LEU 6 220       8.458  19.297 -18.207  0.00  0.00      C1   C
ATOM   1701  CD1 LEU 6 220       8.161  18.572 -19.613  0.00  0.00      C1   C
ATOM   1702  CD2 LEU 6 220       9.537  18.591 -17.416  0.00  0.00      C1   C
ATOM   1703  N   ASN 6 221      10.675  23.293 -17.075  0.00  0.00      C1   N
ATOM   1704  CA  ASN 6 221      11.480  24.498 -17.440  0.00  0.00      C1   C
ATOM   1705  C   ASN 6 221      12.309  24.341 -18.666  0.00  0.00      C1   C
ATOM   1706  O   ASN 6 221      13.150  23.454 -18.699  0.00  0.00      C1   O
ATOM   1707  CB  ASN 6 221      12.284  24.945 -16.198  0.00  0.00      C1   C
ATOM   1708  CG  ASN 6 221      13.016  26.263 -16.431  0.00  0.00      C1   C
ATOM   1709  OD1 ASN 6 221      12.746  27.062 -17.317  0.00  0.00      C1   O
ATOM   1710  ND2 ASN 6 221      14.080  26.571 -15.746  0.00  0.00      C1   N
ATOM   1711  N   ARG 6 222      12.130  25.261 -19.686  0.00  0.00      C1   N
ATOM   1712  CA  ARG 6 222      12.990  25.291 -20.859  0.00  0.00      C1   C
ATOM   1713  C   ARG 6 222      14.114  26.254 -20.780  0.00  0.00      C1   C
ATOM   1714  O   ARG 6 222      14.826  26.438 -21.770  0.00  0.00      C1   O
ATOM   1715  CB  ARG 6 222      12.137  25.331 -22.196  0.00  0.00      C1   C
ATOM   1716  CG  ARG 6 222      11.000  24.378 -22.227  0.00  0.00      C1   C
ATOM   1717  CD  ARG 6 222      11.305  22.872 -22.018  0.00  0.00      C1   C
ATOM   1718  NE  ARG 6 222      10.037  22.140 -21.877  0.00  0.00      C1   N
ATOM   1719  CZ  ARG 6 222       9.819  20.839 -22.091  0.00  0.00      C1   C
ATOM   1720  NH1 ARG 6 222      10.781  19.921 -22.179  0.00  0.00      C1   N
ATOM   1721  NH2 ARG 6 222       8.610  20.502 -22.348  0.00  0.00      C1   N
ATOM   1722  N   PHE 6 223      14.347  27.042 -19.724  0.00  0.00      C1   N
ATOM   1723  CA  PHE 6 223      15.519  27.871 -19.570  0.00  0.00      C1   C
ATOM   1724  C   PHE 6 223      16.743  27.032 -19.076  0.00  0.00      C1   C
ATOM   1725  O   PHE 6 223      16.789  26.738 -17.888  0.00  0.00      C1   O
ATOM   1726  CB  PHE 6 223      15.145  29.075 -18.680  0.00  0.00      C1   C
ATOM   1727  CG  PHE 6 223      14.083  30.135 -19.233  0.00  0.00      C1   C
ATOM   1728  CD1 PHE 6 223      13.253  30.871 -18.377  0.00  0.00      C1   C
ATOM   1729  CD2 PHE 6 223      13.801  30.223 -20.619  0.00  0.00      C1   C
ATOM   1730  CE1 PHE 6 223      12.266  31.695 -18.945  0.00  0.00      C1   C
ATOM   1731  CE2 PHE 6 223      12.965  31.190 -21.123  0.00  0.00      C1   C
ATOM   1732  CZ  PHE 6 223      12.185  31.983 -20.300  0.00  0.00      C1   C
ATOM   1733  N   THR 6 224      17.746  26.812 -19.962  0.00  0.00      C1   N
ATOM   1734  CA  THR 6 224      18.985  26.097 -19.730  0.00  0.00      C1   C
ATOM   1735  C   THR 6 224      20.040  26.733 -18.851  0.00  0.00      C1   C
ATOM   1736  O   THR 6 224      20.542  27.864 -18.970  0.00  0.00      C1   O
ATOM   1737  CB  THR 6 224      19.672  25.521 -20.960  0.00  0.00      C1   C
ATOM   1738  OG1 THR 6 224      20.215  26.584 -21.698  0.00  0.00      C1   O
ATOM   1739  CG2 THR 6 224      18.758  24.647 -21.812  0.00  0.00      C1   C
ATOM   1740  N   THR 6 225      20.473  25.931 -17.904  0.00  0.00      C1   N
ATOM   1741  CA  THR 6 225      21.396  26.308 -16.811  0.00  0.00      C1   C
ATOM   1742  C   THR 6 225      22.380  25.215 -16.317  0.00  0.00      C1   C
ATOM   1743  O   THR 6 225      22.100  24.017 -16.561  0.00  0.00      C1   O
ATOM   1744  CB  THR 6 225      20.638  26.782 -15.520  0.00  0.00      C1   C
ATOM   1745  OG1 THR 6 225      19.665  25.841 -15.092  0.00  0.00      C1   O
ATOM   1746  CG2 THR 6 225      19.857  28.052 -15.650  0.00  0.00      C1   C
ATOM   1747  N   THR 6 226      23.502  25.441 -15.567  0.00  0.00      C1   N
ATOM   1748  CA  THR 6 226      24.519  24.460 -15.209  0.00  0.00      C1   C
ATOM   1749  C   THR 6 226      24.156  23.696 -13.944  0.00  0.00      C1   C
ATOM   1750  O   THR 6 226      23.270  23.960 -13.156  0.00  0.00      C1   O
ATOM   1751  CB  THR 6 226      26.039  24.907 -15.218  0.00  0.00      C1   C
ATOM   1752  OG1 THR 6 226      26.323  25.481 -13.974  0.00  0.00      C1   O
ATOM   1753  CG2 THR 6 226      26.523  25.718 -16.357  0.00  0.00      C1   C
ATOM   1754  N   LEU 6 227      24.860  22.539 -13.739  0.00  0.00      C1   N
ATOM   1755  CA  LEU 6 227      24.800  21.725 -12.589  0.00  0.00      C1   C
ATOM   1756  C   LEU 6 227      25.060  22.552 -11.295  0.00  0.00      C1   C
ATOM   1757  O   LEU 6 227      24.236  22.526 -10.369  0.00  0.00      C1   O
ATOM   1758  CB  LEU 6 227      25.683  20.489 -12.724  0.00  0.00      C1   C
ATOM   1759  CG  LEU 6 227      25.539  19.494 -11.582  0.00  0.00      C1   C
ATOM   1760  CD1 LEU 6 227      24.183  18.896 -11.442  0.00  0.00      C1   C
ATOM   1761  CD2 LEU 6 227      26.465  18.322 -11.940  0.00  0.00      C1   C
ATOM   1762  N   ASN 6 228      26.268  23.209 -11.238  0.00  0.00      C1   N
ATOM   1763  CA  ASN 6 228      26.429  24.306 -10.330  0.00  0.00      C1   C
ATOM   1764  C   ASN 6 228      25.277  25.202 -10.106  0.00  0.00      C1   C
ATOM   1765  O   ASN 6 228      24.941  25.321  -8.943  0.00  0.00      C1   O
ATOM   1766  CB  ASN 6 228      27.786  25.020 -10.565  0.00  0.00      C1   C
ATOM   1767  CG  ASN 6 228      28.349  25.664  -9.274  0.00  0.00      C1   C
ATOM   1768  ND2 ASN 6 228      28.457  26.935  -9.139  0.00  0.00      C1   N
ATOM   1769  OD1 ASN 6 228      28.827  24.935  -8.360  0.00  0.00      C1   O
ATOM   1770  N   ASP 6 229      24.754  25.903 -11.120  0.00  0.00      C1   N
ATOM   1771  CA  ASP 6 229      23.479  26.737 -11.037  0.00  0.00      C1   C
ATOM   1772  C   ASP 6 229      22.293  26.140 -10.319  0.00  0.00      C1   C
ATOM   1773  O   ASP 6 229      21.548  26.812  -9.651  0.00  0.00      C1   O
ATOM   1774  CB  ASP 6 229      22.998  27.087 -12.450  0.00  0.00      C1   C
ATOM   1775  CG  ASP 6 229      23.949  27.839 -13.385  0.00  0.00      C1   C
ATOM   1776  OD1 ASP 6 229      24.919  28.490 -12.933  0.00  0.00      C1   O
ATOM   1777  OD2 ASP 6 229      23.634  27.974 -14.587  0.00  0.00      C1   O
ATOM   1778  N   PHE 6 230      22.053  24.834 -10.433  0.00  0.00      C1   N
ATOM   1779  CA  PHE 6 230      20.960  24.193  -9.672  0.00  0.00      C1   C
ATOM   1780  C   PHE 6 230      21.436  23.906  -8.211  0.00  0.00      C1   C
ATOM   1781  O   PHE 6 230      20.619  24.216  -7.301  0.00  0.00      C1   O
ATOM   1782  CB  PHE 6 230      20.409  22.975 -10.351  0.00  0.00      C1   C
ATOM   1783  CG  PHE 6 230      19.456  22.249  -9.510  0.00  0.00      C1   C
ATOM   1784  CD1 PHE 6 230      18.423  22.899  -8.884  0.00  0.00      C1   C
ATOM   1785  CD2 PHE 6 230      19.691  20.879  -9.297  0.00  0.00      C1   C
ATOM   1786  CE1 PHE 6 230      17.722  22.267  -7.848  0.00  0.00      C1   C
ATOM   1787  CE2 PHE 6 230      18.966  20.182  -8.307  0.00  0.00      C1   C
ATOM   1788  CZ  PHE 6 230      18.017  20.915  -7.548  0.00  0.00      C1   C
ATOM   1789  N   ASN 6 231      22.663  23.393  -7.981  0.00  0.00      C1   N
ATOM   1790  CA  ASN 6 231      23.268  23.036  -6.650  0.00  0.00      C1   C
ATOM   1791  C   ASN 6 231      23.374  24.397  -5.802  0.00  0.00      C1   C
ATOM   1792  O   ASN 6 231      23.057  24.302  -4.589  0.00  0.00      C1   O
ATOM   1793  CB  ASN 6 231      24.673  22.303  -6.791  0.00  0.00      C1   C
ATOM   1794  CG  ASN 6 231      24.583  20.909  -7.340  0.00  0.00      C1   C
ATOM   1795  OD1 ASN 6 231      23.556  20.247  -7.262  0.00  0.00      C1   O
ATOM   1796  ND2 ASN 6 231      25.646  20.453  -7.985  0.00  0.00      C1   N
ATOM   1797  N   LEU 6 232      23.769  25.520  -6.388  0.00  0.00      C1   N
ATOM   1798  CA  LEU 6 232      23.770  26.812  -5.683  0.00  0.00      C1   C
ATOM   1799  C   LEU 6 232      22.420  27.250  -5.114  0.00  0.00      C1   C
ATOM   1800  O   LEU 6 232      22.326  27.675  -3.980  0.00  0.00      C1   O
ATOM   1801  CB  LEU 6 232      24.299  27.923  -6.644  0.00  0.00      C1   C
ATOM   1802  CG  LEU 6 232      25.779  27.793  -6.947  0.00  0.00      C1   C
ATOM   1803  CD1 LEU 6 232      26.134  29.007  -7.842  0.00  0.00      C1   C
ATOM   1804  CD2 LEU 6 232      26.582  27.807  -5.649  0.00  0.00      C1   C
ATOM   1805  N   VAL 6 233      21.287  27.092  -5.935  0.00  0.00      C1   N
ATOM   1806  CA  VAL 6 233      19.859  27.295  -5.518  0.00  0.00      C1   C
ATOM   1807  C   VAL 6 233      19.358  26.179  -4.490  0.00  0.00      C1   C
ATOM   1808  O   VAL 6 233      18.654  26.532  -3.599  0.00  0.00      C1   O
ATOM   1809  CB  VAL 6 233      18.968  27.374  -6.766  0.00  0.00      C1   C
ATOM   1810  CG1 VAL 6 233      17.481  27.559  -6.395  0.00  0.00      C1   C
ATOM   1811  CG2 VAL 6 233      19.480  28.626  -7.482  0.00  0.00      C1   C
ATOM   1812  N   ALA 6 234      19.725  24.864  -4.702  0.00  0.00      C1   N
ATOM   1813  CA  ALA 6 234      19.355  23.749  -3.855  0.00  0.00      C1   C
ATOM   1814  C   ALA 6 234      19.903  23.968  -2.408  0.00  0.00      C1   C
ATOM   1815  O   ALA 6 234      19.107  23.950  -1.534  0.00  0.00      C1   O
ATOM   1816  CB  ALA 6 234      20.008  22.468  -4.403  0.00  0.00      C1   C
ATOM   1817  N   MET 6 235      21.218  24.215  -2.262  0.00  0.00      C1   N
ATOM   1818  CA  MET 6 235      21.699  24.621  -0.895  0.00  0.00      C1   C
ATOM   1819  C   MET 6 235      21.054  25.889  -0.325  0.00  0.00      C1   C
ATOM   1820  O   MET 6 235      20.698  25.810   0.799  0.00  0.00      C1   O
ATOM   1821  CB  MET 6 235      23.289  24.731  -0.995  0.00  0.00      C1   C
ATOM   1822  CG  MET 6 235      23.772  23.323  -1.209  0.00  0.00      C1   C
ATOM   1823  SD  MET 6 235      25.553  23.134  -1.398  0.00  0.00      C1   S
ATOM   1824  CE  MET 6 235      25.717  24.000  -2.941  0.00  0.00      C1   C
ATOM   1825  N   LYS 6 236      20.798  26.861  -1.151  0.00  0.00      C1   N
ATOM   1826  CA  LYS 6 236      20.052  28.079  -0.689  0.00  0.00      C1   C
ATOM   1827  C   LYS 6 236      18.598  27.806  -0.105  0.00  0.00      C1   C
ATOM   1828  O   LYS 6 236      18.111  28.542   0.761  0.00  0.00      C1   O
ATOM   1829  CB  LYS 6 236      20.010  29.155  -1.745  0.00  0.00      C1   C
ATOM   1830  CG  LYS 6 236      21.310  29.912  -1.695  0.00  0.00      C1   C
ATOM   1831  CD  LYS 6 236      21.372  31.148  -2.634  0.00  0.00      C1   C
ATOM   1832  CE  LYS 6 236      21.557  30.723  -4.051  0.00  0.00      C1   C
ATOM   1833  NZ  LYS 6 236      22.220  31.783  -4.847  0.00  0.00      C1   N
ATOM   1834  N   TYR 6 237      17.936  26.706  -0.502  0.00  0.00      C1   N
ATOM   1835  CA  TYR 6 237      16.619  26.209  -0.015  0.00  0.00      C1   C
ATOM   1836  C   TYR 6 237      16.776  24.909   0.789  0.00  0.00      C1   C
ATOM   1837  O   TYR 6 237      15.777  24.332   1.182  0.00  0.00      C1   O
ATOM   1838  CB  TYR 6 237      15.636  26.092  -1.223  0.00  0.00      C1   C
ATOM   1839  CG  TYR 6 237      15.125  27.464  -1.540  0.00  0.00      C1   C
ATOM   1840  CD1 TYR 6 237      13.931  27.932  -0.891  0.00  0.00      C1   C
ATOM   1841  CD2 TYR 6 237      15.677  28.293  -2.539  0.00  0.00      C1   C
ATOM   1842  CE1 TYR 6 237      13.350  29.111  -1.298  0.00  0.00      C1   C
ATOM   1843  CE2 TYR 6 237      15.060  29.530  -2.896  0.00  0.00      C1   C
ATOM   1844  CZ  TYR 6 237      13.865  29.932  -2.331  0.00  0.00      C1   C
ATOM   1845  OH  TYR 6 237      13.251  31.055  -2.749  0.00  0.00      C1   O
ATOM   1846  N   ASN 6 238      18.000  24.622   1.287  0.00  0.00      C1   N
ATOM   1847  CA  ASN 6 238      18.483  23.496   2.102  0.00  0.00      C1   C
ATOM   1848  C   ASN 6 238      18.260  22.093   1.592  0.00  0.00      C1   C
ATOM   1849  O   ASN 6 238      18.282  21.138   2.391  0.00  0.00      C1   O
ATOM   1850  CB  ASN 6 238      17.966  23.657   3.545  0.00  0.00      C1   C
ATOM   1851  CG  ASN 6 238      18.270  25.061   4.154  0.00  0.00      C1   C
ATOM   1852  ND2 ASN 6 238      19.506  25.240   4.660  0.00  0.00      C1   N
ATOM   1853  OD1 ASN 6 238      17.522  26.007   4.122  0.00  0.00      C1   O
ATOM   1854  N   TYR 6 239      18.228  21.887   0.282  0.00  0.00      C1   N
ATOM   1855  CA  TYR 6 239      18.337  20.507  -0.317  0.00  0.00      C1   C
ATOM   1856  C   TYR 6 239      19.811  20.106  -0.418  0.00  0.00      C1   C
ATOM   1857  O   TYR 6 239      20.761  20.914  -0.388  0.00  0.00      C1   O
ATOM   1858  CB  TYR 6 239      17.575  20.468  -1.721  0.00  0.00      C1   C
ATOM   1859  CG  TYR 6 239      16.016  20.347  -1.649  0.00  0.00      C1   C
ATOM   1860  CD1 TYR 6 239      15.180  21.415  -1.243  0.00  0.00      C1   C
ATOM   1861  CD2 TYR 6 239      15.496  19.070  -1.830  0.00  0.00      C1   C
ATOM   1862  CE1 TYR 6 239      13.811  21.260  -0.951  0.00  0.00      C1   C
ATOM   1863  CE2 TYR 6 239      14.120  18.850  -1.581  0.00  0.00      C1   C
ATOM   1864  CZ  TYR 6 239      13.295  19.936  -1.115  0.00  0.00      C1   C
ATOM   1865  OH  TYR 6 239      11.997  19.677  -0.917  0.00  0.00      C1   O
ATOM   1866  N   GLU 6 240      20.081  18.804  -0.606  0.00  0.00      C1   N
ATOM   1867  CA  GLU 6 240      21.322  18.211  -1.083  0.00  0.00      C1   C
ATOM   1868  C   GLU 6 240      21.622  18.392  -2.547  0.00  0.00      C1   C
ATOM   1869  O   GLU 6 240      20.717  18.198  -3.396  0.00  0.00      C1   O
ATOM   1870  CB  GLU 6 240      21.530  16.740  -0.647  0.00  0.00      C1   C
ATOM   1871  CG  GLU 6 240      21.672  16.593   0.841  0.00  0.00      C1   C
ATOM   1872  CD  GLU 6 240      21.557  15.153   1.288  0.00  0.00      C1   C
ATOM   1873  OE1 GLU 6 240      21.189  14.983   2.501  0.00  0.00      C1   O
ATOM   1874  OE2 GLU 6 240      21.497  14.192   0.480  0.00  0.00      C1   O
ATOM   1875  N   PRO 6 241      22.921  18.630  -2.908  0.00  0.00      C1   N
ATOM   1876  CA  PRO 6 241      23.272  18.755  -4.329  0.00  0.00      C1   C
ATOM   1877  C   PRO 6 241      23.161  17.494  -5.126  0.00  0.00      C1   C
ATOM   1878  O   PRO 6 241      22.969  16.393  -4.594  0.00  0.00      C1   O
ATOM   1879  CB  PRO 6 241      24.713  19.214  -4.307  0.00  0.00      C1   C
ATOM   1880  CG  PRO 6 241      24.897  19.871  -2.897  0.00  0.00      C1   C
ATOM   1881  CD  PRO 6 241      24.038  18.989  -1.963  0.00  0.00      C1   C
ATOM   1882  N   LEU 6 242      23.276  17.545  -6.475  0.00  0.00      C1   N
ATOM   1883  CA  LEU 6 242      23.735  16.415  -7.235  0.00  0.00      C1   C
ATOM   1884  C   LEU 6 242      25.242  16.490  -7.749  0.00  0.00      C1   C
ATOM   1885  O   LEU 6 242      25.560  17.417  -8.528  0.00  0.00      C1   O
ATOM   1886  CB  LEU 6 242      22.786  16.015  -8.366  0.00  0.00      C1   C
ATOM   1887  CG  LEU 6 242      21.668  15.074  -7.953  0.00  0.00      C1   C
ATOM   1888  CD1 LEU 6 242      20.554  15.686  -7.133  0.00  0.00      C1   C
ATOM   1889  CD2 LEU 6 242      21.010  14.403  -9.251  0.00  0.00      C1   C
ATOM   1890  N   THR 6 243      26.119  15.506  -7.398  0.00  0.00      C1   N
ATOM   1891  CA  THR 6 243      27.342  15.490  -8.043  0.00  0.00      C1   C
ATOM   1892  C   THR 6 243      27.170  14.643  -9.337  0.00  0.00      C1   C
ATOM   1893  O   THR 6 243      26.214  13.924  -9.556  0.00  0.00      C1   O
ATOM   1894  CB  THR 6 243      28.488  14.921  -7.164  0.00  0.00      C1   C
ATOM   1895  OG1 THR 6 243      28.086  13.666  -6.708  0.00  0.00      C1   O
ATOM   1896  CG2 THR 6 243      28.723  15.748  -5.904  0.00  0.00      C1   C
ATOM   1897  N   GLN 6 244      28.196  14.722 -10.198  0.00  0.00      C1   N
ATOM   1898  CA  GLN 6 244      28.238  14.220 -11.604  0.00  0.00      C1   C
ATOM   1899  C   GLN 6 244      27.801  12.789 -11.942  0.00  0.00      C1   C
ATOM   1900  O   GLN 6 244      27.173  12.588 -12.988  0.00  0.00      C1   O
ATOM   1901  CB  GLN 6 244      29.622  14.561 -12.258  0.00  0.00      C1   C
ATOM   1902  CG  GLN 6 244      29.535  14.766 -13.775  0.00  0.00      C1   C
ATOM   1903  CD  GLN 6 244      28.618  15.909 -14.295  0.00  0.00      C1   C
ATOM   1904  OE1 GLN 6 244      28.653  17.016 -13.864  0.00  0.00      C1   O
ATOM   1905  NE2 GLN 6 244      27.941  15.694 -15.413  0.00  0.00      C1   N
ATOM   1906  N   ASP 6 245      28.123  11.865 -11.065  0.00  0.00      C1   N
ATOM   1907  CA  ASP 6 245      27.658  10.504 -11.267  0.00  0.00      C1   C
ATOM   1908  C   ASP 6 245      26.165  10.363 -11.161  0.00  0.00      C1   C
ATOM   1909  O   ASP 6 245      25.569   9.570 -11.863  0.00  0.00      C1   O
ATOM   1910  CB  ASP 6 245      28.352   9.521 -10.221  0.00  0.00      C1   C
ATOM   1911  CG  ASP 6 245      28.449   9.945  -8.754  0.00  0.00      C1   C
ATOM   1912  OD1 ASP 6 245      28.064  11.118  -8.476  0.00  0.00      C1   O
ATOM   1913  OD2 ASP 6 245      28.984   9.214  -7.903  0.00  0.00      C1   O
ATOM   1914  N   HIS 6 246      25.483  11.160 -10.323  0.00  0.00      C1   N
ATOM   1915  CA  HIS 6 246      24.007  11.167 -10.352  0.00  0.00      C1   C
ATOM   1916  C   HIS 6 246      23.389  11.849 -11.550  0.00  0.00      C1   C
ATOM   1917  O   HIS 6 246      22.286  11.507 -11.920  0.00  0.00      C1   O
ATOM   1918  CB  HIS 6 246      23.299  11.603  -9.040  0.00  0.00      C1   C
ATOM   1919  CG  HIS 6 246      23.231  10.598  -7.910  0.00  0.00      C1   C
ATOM   1920  ND1 HIS 6 246      24.140  10.195  -6.978  0.00  0.00      C1   N
ATOM   1921  CD2 HIS 6 246      22.236   9.694  -7.908  0.00  0.00      C1   C
ATOM   1922  CE1 HIS 6 246      23.630   9.089  -6.371  0.00  0.00      C1   C
ATOM   1923  NE2 HIS 6 246      22.517   8.737  -6.973  0.00  0.00      C1   N
ATOM   1924  N   VAL 6 247      24.123  12.712 -12.279  0.00  0.00      C1   N
ATOM   1925  CA  VAL 6 247      23.753  13.109 -13.639  0.00  0.00      C1   C
ATOM   1926  C   VAL 6 247      23.775  11.912 -14.614  0.00  0.00      C1   C
ATOM   1927  O   VAL 6 247      22.712  11.852 -15.312  0.00  0.00      C1   O
ATOM   1928  CB  VAL 6 247      24.386  14.473 -14.060  0.00  0.00      C1   C
ATOM   1929  CG1 VAL 6 247      24.355  14.991 -15.459  0.00  0.00      C1   C
ATOM   1930  CG2 VAL 6 247      23.852  15.640 -13.123  0.00  0.00      C1   C
ATOM   1931  N   ASP 6 248      24.731  10.961 -14.646  0.00  0.00      C1   N
ATOM   1932  CA  ASP 6 248      24.616   9.635 -15.209  0.00  0.00      C1   C
ATOM   1933  C   ASP 6 248      23.438   8.765 -14.659  0.00  0.00      C1   C
ATOM   1934  O   ASP 6 248      22.763   8.232 -15.534  0.00  0.00      C1   O
ATOM   1935  CB  ASP 6 248      25.972   8.960 -15.030  0.00  0.00      C1   C
ATOM   1936  CG  ASP 6 248      26.107   8.108 -16.391  0.00  0.00      C1   C
ATOM   1937  OD1 ASP 6 248      26.499   6.906 -16.236  0.00  0.00      C1   O
ATOM   1938  OD2 ASP 6 248      25.948   8.720 -17.463  0.00  0.00      C1   O
ATOM   1939  N   ILE 6 249      23.247   8.681 -13.306  0.00  0.00      C1   N
ATOM   1940  CA  ILE 6 249      22.233   7.833 -12.700  0.00  0.00      C1   C
ATOM   1941  C   ILE 6 249      20.800   8.118 -13.092  0.00  0.00      C1   C
ATOM   1942  O   ILE 6 249      19.944   7.183 -13.196  0.00  0.00      C1   O
ATOM   1943  CB  ILE 6 249      22.550   7.835 -11.145  0.00  0.00      C1   C
ATOM   1944  CG1 ILE 6 249      23.659   6.801 -10.833  0.00  0.00      C1   C
ATOM   1945  CG2 ILE 6 249      21.328   7.386 -10.333  0.00  0.00      C1   C
ATOM   1946  CD1 ILE 6 249      24.254   6.884  -9.354  0.00  0.00      C1   C
ATOM   1947  N   LEU 6 250      20.431   9.379 -13.508  0.00  0.00      C1   N
ATOM   1948  CA  LEU 6 250      19.035   9.729 -13.825  0.00  0.00      C1   C
ATOM   1949  C   LEU 6 250      18.890   9.638 -15.374  0.00  0.00      C1   C
ATOM   1950  O   LEU 6 250      17.774   9.760 -15.887  0.00  0.00      C1   O
ATOM   1951  CB  LEU 6 250      18.613  11.187 -13.399  0.00  0.00      C1   C
ATOM   1952  CG  LEU 6 250      18.431  11.267 -11.921  0.00  0.00      C1   C
ATOM   1953  CD1 LEU 6 250      18.659  12.642 -11.340  0.00  0.00      C1   C
ATOM   1954  CD2 LEU 6 250      17.034  10.817 -11.405  0.00  0.00      C1   C
ATOM   1955  N   GLY 6 251      19.893   9.260 -16.156  0.00  0.00      C1   N
ATOM   1956  CA  GLY 6 251      19.769   8.984 -17.605  0.00  0.00      C1   C
ATOM   1957  C   GLY 6 251      18.764   7.966 -18.080  0.00  0.00      C1   C
ATOM   1958  O   GLY 6 251      18.307   8.157 -19.183  0.00  0.00      C1   O
ATOM   1959  N   PRO 6 252      18.435   6.850 -17.380  0.00  0.00      C1   N
ATOM   1960  CA  PRO 6 252      17.329   5.970 -17.725  0.00  0.00      C1   C
ATOM   1961  C   PRO 6 252      15.898   6.643 -17.699  0.00  0.00      C1   C
ATOM   1962  O   PRO 6 252      15.080   6.483 -18.598  0.00  0.00      C1   O
ATOM   1963  CB  PRO 6 252      17.363   4.816 -16.683  0.00  0.00      C1   C
ATOM   1964  CG  PRO 6 252      18.835   4.750 -16.162  0.00  0.00      C1   C
ATOM   1965  CD  PRO 6 252      19.293   6.215 -16.372  0.00  0.00      C1   C
ATOM   1966  N   LEU 6 253      15.571   7.410 -16.611  0.00  0.00      C1   N
ATOM   1967  CA  LEU 6 253      14.410   8.323 -16.580  0.00  0.00      C1   C
ATOM   1968  C   LEU 6 253      14.415   9.488 -17.543  0.00  0.00      C1   C
ATOM   1969  O   LEU 6 253      13.354   9.710 -18.117  0.00  0.00      C1   O
ATOM   1970  CB  LEU 6 253      14.211   8.859 -15.159  0.00  0.00      C1   C
ATOM   1971  CG  LEU 6 253      13.679   7.696 -14.302  0.00  0.00      C1   C
ATOM   1972  CD1 LEU 6 253      13.449   8.196 -12.849  0.00  0.00      C1   C
ATOM   1973  CD2 LEU 6 253      12.448   7.036 -14.857  0.00  0.00      C1   C
ATOM   1974  N   SER 6 254      15.598  10.071 -17.857  0.00  0.00      C1   N
ATOM   1975  CA  SER 6 254      15.785  10.857 -19.040  0.00  0.00      C1   C
ATOM   1976  C   SER 6 254      15.387  10.120 -20.349  0.00  0.00      C1   C
ATOM   1977  O   SER 6 254      14.445  10.566 -20.943  0.00  0.00      C1   O
ATOM   1978  CB  SER 6 254      17.203  11.483 -19.090  0.00  0.00      C1   C
ATOM   1979  OG  SER 6 254      17.458  12.188 -20.271  0.00  0.00      C1   O
ATOM   1980  N   ALA 6 255      16.002   9.000 -20.725  0.00  0.00      C1   N
ATOM   1981  CA  ALA 6 255      15.667   8.263 -21.953  0.00  0.00      C1   C
ATOM   1982  C   ALA 6 255      14.168   7.784 -22.085  0.00  0.00      C1   C
ATOM   1983  O   ALA 6 255      13.652   7.855 -23.171  0.00  0.00      C1   O
ATOM   1984  CB  ALA 6 255      16.551   7.061 -21.927  0.00  0.00      C1   C
ATOM   1985  N   GLN 6 256      13.519   7.473 -20.947  0.00  0.00      C1   N
ATOM   1986  CA  GLN 6 256      12.126   7.213 -20.771  0.00  0.00      C1   C
ATOM   1987  C   GLN 6 256      11.188   8.363 -21.192  0.00  0.00      C1   C
ATOM   1988  O   GLN 6 256      10.203   8.172 -21.862  0.00  0.00      C1   O
ATOM   1989  CB  GLN 6 256      11.856   6.610 -19.438  0.00  0.00      C1   C
ATOM   1990  CG  GLN 6 256      10.384   6.176 -19.302  0.00  0.00      C1   C
ATOM   1991  CD  GLN 6 256       9.990   5.061 -20.297  0.00  0.00      C1   C
ATOM   1992  OE1 GLN 6 256       9.262   5.244 -21.254  0.00  0.00      C1   O
ATOM   1993  NE2 GLN 6 256      10.541   3.915 -20.131  0.00  0.00      C1   N
ATOM   1994  N   THR 6 257      11.644   9.587 -20.885  0.00  0.00      C1   N
ATOM   1995  CA  THR 6 257      10.771  10.715 -21.149  0.00  0.00      C1   C
ATOM   1996  C   THR 6 257      11.241  11.636 -22.336  0.00  0.00      C1   C
ATOM   1997  O   THR 6 257      10.391  12.275 -22.965  0.00  0.00      C1   O
ATOM   1998  CB  THR 6 257      10.644  11.672 -19.970  0.00  0.00      C1   C
ATOM   1999  OG1 THR 6 257      11.830  12.166 -19.378  0.00  0.00      C1   O
ATOM   2000  CG2 THR 6 257       9.963  11.000 -18.799  0.00  0.00      C1   C
ATOM   2001  N   GLY 6 258      12.536  11.647 -22.736  0.00  0.00      C1   N
ATOM   2002  CA  GLY 6 258      13.082  12.597 -23.546  0.00  0.00      C1   C
ATOM   2003  C   GLY 6 258      13.470  13.968 -22.865  0.00  0.00      C1   C
ATOM   2004  O   GLY 6 258      13.829  14.909 -23.608  0.00  0.00      C1   O
ATOM   2005  N   ILE 6 259      13.455  14.108 -21.534  0.00  0.00      C1   N
ATOM   2006  CA  ILE 6 259      13.984  15.231 -20.823  0.00  0.00      C1   C
ATOM   2007  C   ILE 6 259      15.420  14.962 -20.431  0.00  0.00      C1   C
ATOM   2008  O   ILE 6 259      15.647  14.127 -19.576  0.00  0.00      C1   O
ATOM   2009  CB  ILE 6 259      13.068  15.763 -19.662  0.00  0.00      C1   C
ATOM   2010  CG1 ILE 6 259      11.712  16.023 -20.104  0.00  0.00      C1   C
ATOM   2011  CG2 ILE 6 259      13.578  16.977 -18.838  0.00  0.00      C1   C
ATOM   2012  CD1 ILE 6 259      11.669  16.856 -21.424  0.00  0.00      C1   C
ATOM   2013  N   ALA 6 260      16.337  15.826 -20.980  0.00  0.00      C1   N
ATOM   2014  CA  ALA 6 260      17.723  15.926 -20.520  0.00  0.00      C1   C
ATOM   2015  C   ALA 6 260      17.836  16.094 -18.938  0.00  0.00      C1   C
ATOM   2016  O   ALA 6 260      17.144  16.800 -18.306  0.00  0.00      C1   O
ATOM   2017  CB  ALA 6 260      18.337  17.118 -21.295  0.00  0.00      C1   C
ATOM   2018  N   VAL 6 261      18.735  15.331 -18.345  0.00  0.00      C1   N
ATOM   2019  CA  VAL 6 261      19.006  15.398 -16.872  0.00  0.00      C1   C
ATOM   2020  C   VAL 6 261      19.177  16.829 -16.335  0.00  0.00      C1   C
ATOM   2021  O   VAL 6 261      18.565  17.166 -15.307  0.00  0.00      C1   O
ATOM   2022  CB  VAL 6 261      20.122  14.398 -16.424  0.00  0.00      C1   C
ATOM   2023  CG1 VAL 6 261      20.426  14.519 -14.923  0.00  0.00      C1   C
ATOM   2024  CG2 VAL 6 261      19.696  12.961 -16.779  0.00  0.00      C1   C
ATOM   2025  N   LEU 6 262      20.108  17.596 -16.925  0.00  0.00      C1   N
ATOM   2026  CA  LEU 6 262      20.359  18.945 -16.581  0.00  0.00      C1   C
ATOM   2027  C   LEU 6 262      19.113  19.887 -16.834  0.00  0.00      C1   C
ATOM   2028  O   LEU 6 262      18.979  20.943 -16.172  0.00  0.00      C1   O
ATOM   2029  CB  LEU 6 262      21.620  19.565 -17.161  0.00  0.00      C1   C
ATOM   2030  CG  LEU 6 262      22.871  18.904 -16.542  0.00  0.00      C1   C
ATOM   2031  CD1 LEU 6 262      23.985  19.730 -17.065  0.00  0.00      C1   C
ATOM   2032  CD2 LEU 6 262      22.869  19.168 -15.031  0.00  0.00      C1   C
ATOM   2033  N   ASP 6 263      18.199  19.481 -17.686  0.00  0.00      C1   N
ATOM   2034  CA  ASP 6 263      16.903  20.079 -17.835  0.00  0.00      C1   C
ATOM   2035  C   ASP 6 263      15.843  19.625 -16.790  0.00  0.00      C1   C
ATOM   2036  O   ASP 6 263      15.041  20.487 -16.344  0.00  0.00      C1   O
ATOM   2037  CB  ASP 6 263      16.294  19.902 -19.260  0.00  0.00      C1   C
ATOM   2038  CG  ASP 6 263      17.228  20.311 -20.429  0.00  0.00      C1   C
ATOM   2039  OD1 ASP 6 263      16.823  20.075 -21.601  0.00  0.00      C1   O
ATOM   2040  OD2 ASP 6 263      18.296  20.914 -20.259  0.00  0.00      C1   O
ATOM   2041  N   MET 6 264      15.933  18.461 -16.179  0.00  0.00      C1   N
ATOM   2042  CA  MET 6 264      15.211  18.225 -14.915  0.00  0.00      C1   C
ATOM   2043  C   MET 6 264      15.843  19.003 -13.801  0.00  0.00      C1   C
ATOM   2044  O   MET 6 264      15.045  19.324 -12.937  0.00  0.00      C1   O
ATOM   2045  CB  MET 6 264      14.964  16.732 -14.670  0.00  0.00      C1   C
ATOM   2046  CG  MET 6 264      13.595  16.398 -13.922  0.00  0.00      C1   C
ATOM   2047  SD  MET 6 264      12.123  17.174 -14.499  0.00  0.00      C1   S
ATOM   2048  CE  MET 6 264      11.534  15.814 -15.439  0.00  0.00      C1   C
ATOM   2049  N   CYS 6 265      17.141  19.258 -13.756  0.00  0.00      C1   N
ATOM   2050  CA  CYS 6 265      17.684  20.169 -12.844  0.00  0.00      C1   C
ATOM   2051  C   CYS 6 265      17.236  21.657 -13.101  0.00  0.00      C1   C
ATOM   2052  O   CYS 6 265      16.878  22.280 -12.141  0.00  0.00      C1   O
ATOM   2053  CB  CYS 6 265      19.131  19.789 -12.817  0.00  0.00      C1   C
ATOM   2054  SG  CYS 6 265      19.541  18.085 -12.299  0.00  0.00      C1   S
ATOM   2055  N   ALA 6 266      17.058  22.064 -14.388  0.00  0.00      C1   N
ATOM   2056  CA  ALA 6 266      16.348  23.335 -14.715  0.00  0.00      C1   C
ATOM   2057  C   ALA 6 266      14.879  23.316 -14.088  0.00  0.00      C1   C
ATOM   2058  O   ALA 6 266      14.538  24.297 -13.419  0.00  0.00      C1   O
ATOM   2059  CB  ALA 6 266      16.270  23.523 -16.254  0.00  0.00      C1   C
ATOM   2060  N   SER 6 267      14.055  22.300 -14.391  0.00  0.00      C1   N
ATOM   2061  CA  SER 6 267      12.669  22.135 -13.831  0.00  0.00      C1   C
ATOM   2062  C   SER 6 267      12.713  22.335 -12.327  0.00  0.00      C1   C
ATOM   2063  O   SER 6 267      11.849  23.075 -11.790  0.00  0.00      C1   O
ATOM   2064  CB  SER 6 267      12.097  20.809 -14.200  0.00  0.00      C1   C
ATOM   2065  OG  SER 6 267      11.895  20.680 -15.603  0.00  0.00      C1   O
ATOM   2066  N   LEU 6 268      13.601  21.651 -11.556  0.00  0.00      C1   N
ATOM   2067  CA  LEU 6 268      13.728  21.847 -10.065  0.00  0.00      C1   C
ATOM   2068  C   LEU 6 268      14.242  23.189  -9.509  0.00  0.00      C1   C
ATOM   2069  O   LEU 6 268      13.773  23.691  -8.542  0.00  0.00      C1   O
ATOM   2070  CB  LEU 6 268      14.552  20.651  -9.545  0.00  0.00      C1   C
ATOM   2071  CG  LEU 6 268      14.234  20.446  -8.098  0.00  0.00      C1   C
ATOM   2072  CD1 LEU 6 268      12.716  20.531  -7.696  0.00  0.00      C1   C
ATOM   2073  CD2 LEU 6 268      14.735  19.110  -7.547  0.00  0.00      C1   C
ATOM   2074  N   LYS 6 269      15.188  23.809 -10.217  0.00  0.00      C1   N
ATOM   2075  CA  LYS 6 269      15.670  25.167  -9.977  0.00  0.00      C1   C
ATOM   2076  C   LYS 6 269      14.521  26.183 -10.002  0.00  0.00      C1   C
ATOM   2077  O   LYS 6 269      14.272  26.807  -8.983  0.00  0.00      C1   O
ATOM   2078  CB  LYS 6 269      16.752  25.470 -11.003  0.00  0.00      C1   C
ATOM   2079  CG  LYS 6 269      17.355  26.880 -10.643  0.00  0.00      C1   C
ATOM   2080  CD  LYS 6 269      18.332  27.313 -11.707  0.00  0.00      C1   C
ATOM   2081  CE  LYS 6 269      18.990  28.742 -11.478  0.00  0.00      C1   C
ATOM   2082  NZ  LYS 6 269      18.050  29.799 -11.656  0.00  0.00      C1   N
ATOM   2083  N   GLU 6 270      13.723  26.265 -11.112  0.00  0.00      C1   N
ATOM   2084  CA  GLU 6 270      12.446  27.083 -11.093  0.00  0.00      C1   C
ATOM   2085  C   GLU 6 270      11.501  26.823 -10.012  0.00  0.00      C1   C
ATOM   2086  O   GLU 6 270      11.048  27.831  -9.439  0.00  0.00      C1   O
ATOM   2087  CB  GLU 6 270      11.764  26.931 -12.433  0.00  0.00      C1   C
ATOM   2088  CG  GLU 6 270      10.546  27.771 -12.727  0.00  0.00      C1   C
ATOM   2089  CD  GLU 6 270      10.883  29.268 -12.680  0.00  0.00      C1   C
ATOM   2090  OE1 GLU 6 270       9.851  29.990 -12.792  0.00  0.00      C1   O
ATOM   2091  OE2 GLU 6 270      12.044  29.754 -12.523  0.00  0.00      C1   O
ATOM   2092  N   LEU 6 271      11.165  25.551  -9.717  0.00  0.00      C1   N
ATOM   2093  CA  LEU 6 271      10.331  25.222  -8.545  0.00  0.00      C1   C
ATOM   2094  C   LEU 6 271      10.856  25.741  -7.239  0.00  0.00      C1   C
ATOM   2095  O   LEU 6 271      10.137  26.386  -6.471  0.00  0.00      C1   O
ATOM   2096  CB  LEU 6 271      10.086  23.751  -8.512  0.00  0.00      C1   C
ATOM   2097  CG  LEU 6 271       8.837  23.258  -9.336  0.00  0.00      C1   C
ATOM   2098  CD1 LEU 6 271       8.482  21.756  -9.005  0.00  0.00      C1   C
ATOM   2099  CD2 LEU 6 271       7.556  23.983  -9.094  0.00  0.00      C1   C
ATOM   2100  N   LEU 6 272      12.161  25.584  -7.000  0.00  0.00      C1   N
ATOM   2101  CA  LEU 6 272      12.734  26.152  -5.746  0.00  0.00      C1   C
ATOM   2102  C   LEU 6 272      12.723  27.713  -5.692  0.00  0.00      C1   C
ATOM   2103  O   LEU 6 272      12.158  28.269  -4.761  0.00  0.00      C1   O
ATOM   2104  CB  LEU 6 272      14.086  25.540  -5.391  0.00  0.00      C1   C
ATOM   2105  CG  LEU 6 272      14.367  23.923  -5.198  0.00  0.00      C1   C
ATOM   2106  CD1 LEU 6 272      15.864  23.738  -5.025  0.00  0.00      C1   C
ATOM   2107  CD2 LEU 6 272      13.699  23.464  -3.943  0.00  0.00      C1   C
ATOM   2108  N   GLN 6 273      13.423  28.262  -6.633  0.00  0.00      C1   N
ATOM   2109  CA  GLN 6 273      13.568  29.721  -6.645  0.00  0.00      C1   C
ATOM   2110  C   GLN 6 273      12.192  30.432  -6.759  0.00  0.00      C1   C
ATOM   2111  O   GLN 6 273      12.011  31.375  -6.014  0.00  0.00      C1   O
ATOM   2112  CB  GLN 6 273      14.508  30.200  -7.738  0.00  0.00      C1   C
ATOM   2113  CG  GLN 6 273      13.989  30.433  -9.240  0.00  0.00      C1   C
ATOM   2114  CD  GLN 6 273      15.150  30.342 -10.279  0.00  0.00      C1   C
ATOM   2115  NE2 GLN 6 273      14.753  30.168 -11.508  0.00  0.00      C1   N
ATOM   2116  OE1 GLN 6 273      16.314  30.461 -10.017  0.00  0.00      C1   O
ATOM   2117  N   ASN 6 274      11.301  29.992  -7.683  0.00  0.00      C1   N
ATOM   2118  CA  ASN 6 274      10.003  30.791  -7.964  0.00  0.00      C1   C
ATOM   2119  C   ASN 6 274       8.710  30.218  -7.325  0.00  0.00      C1   C
ATOM   2120  O   ASN 6 274       7.734  30.870  -7.406  0.00  0.00      C1   O
ATOM   2121  CB  ASN 6 274       9.785  31.255  -9.410  0.00  0.00      C1   C
ATOM   2122  CG  ASN 6 274      10.906  32.156  -9.843  0.00  0.00      C1   C
ATOM   2123  OD1 ASN 6 274      11.365  33.011  -9.110  0.00  0.00      C1   O
ATOM   2124  ND2 ASN 6 274      11.461  32.072 -11.023  0.00  0.00      C1   N
ATOM   2125  N   GLY 6 275       8.731  29.058  -6.696  0.00  0.00      C1   N
ATOM   2126  CA  GLY 6 275       7.588  28.520  -5.908  0.00  0.00      C1   C
ATOM   2127  C   GLY 6 275       6.653  27.626  -6.718  0.00  0.00      C1   C
ATOM   2128  O   GLY 6 275       6.771  27.444  -7.919  0.00  0.00      C1   O
ATOM   2129  N   MET 6 276       5.827  26.854  -6.044  0.00  0.00      C1   N
ATOM   2130  CA  MET 6 276       4.812  25.889  -6.577  0.00  0.00      C1   C
ATOM   2131  C   MET 6 276       3.426  26.485  -6.824  0.00  0.00      C1   C
ATOM   2132  O   MET 6 276       2.839  26.101  -7.835  0.00  0.00      C1   O
ATOM   2133  CB  MET 6 276       4.842  24.678  -5.612  0.00  0.00      C1   C
ATOM   2134  CG  MET 6 276       4.159  23.439  -6.187  0.00  0.00      C1   C
ATOM   2135  SD  MET 6 276       4.458  21.914  -5.252  0.00  0.00      C1   S
ATOM   2136  CE  MET 6 276       3.575  20.547  -6.070  0.00  0.00      C1   C
ATOM   2137  N   ASN 6 277       2.950  27.430  -6.041  0.00  0.00      C1   N
ATOM   2138  CA  ASN 6 277       2.058  28.534  -6.425  0.00  0.00      C1   C
ATOM   2139  C   ASN 6 277       0.559  28.086  -6.706  0.00  0.00      C1   C
ATOM   2140  O   ASN 6 277      -0.014  28.610  -7.650  0.00  0.00      C1   O
ATOM   2141  CB  ASN 6 277       2.841  29.379  -7.506  0.00  0.00      C1   C
ATOM   2142  CG  ASN 6 277       4.120  30.062  -7.043  0.00  0.00      C1   C
ATOM   2143  ND2 ASN 6 277       4.943  30.473  -7.989  0.00  0.00      C1   N
ATOM   2144  OD1 ASN 6 277       4.499  30.121  -5.888  0.00  0.00      C1   O
ATOM   2145  N   GLY 6 278      -0.042  27.157  -5.907  0.00  0.00      C1   N
ATOM   2146  CA  GLY 6 278      -1.373  26.554  -6.310  0.00  0.00      C1   C
ATOM   2147  C   GLY 6 278      -1.415  25.645  -7.518  0.00  0.00      C1   C
ATOM   2148  O   GLY 6 278      -2.481  25.459  -7.967  0.00  0.00      C1   O
ATOM   2149  N   ARG 6 279      -0.311  25.253  -8.099  0.00  0.00      C1   N
ATOM   2150  CA  ARG 6 279      -0.262  24.212  -9.108  0.00  0.00      C1   C
ATOM   2151  C   ARG 6 279       0.072  22.792  -8.598  0.00  0.00      C1   C
ATOM   2152  O   ARG 6 279       0.778  22.629  -7.630  0.00  0.00      C1   O
ATOM   2153  CB  ARG 6 279       0.539  24.708 -10.354  0.00  0.00      C1   C
ATOM   2154  CG  ARG 6 279      -0.044  26.022 -11.039  0.00  0.00      C1   C
ATOM   2155  CD  ARG 6 279       0.750  26.416 -12.280  0.00  0.00      C1   C
ATOM   2156  NE  ARG 6 279       2.125  26.738 -11.996  0.00  0.00      C1   N
ATOM   2157  CZ  ARG 6 279       2.982  27.344 -12.795  0.00  0.00      C1   C
ATOM   2158  NH1 ARG 6 279       2.756  27.794 -14.008  0.00  0.00      C1   N
ATOM   2159  NH2 ARG 6 279       4.176  27.499 -12.360  0.00  0.00      C1   N
ATOM   2160  N   THR 6 280      -0.488  21.711  -9.162  0.00  0.00      C1   N
ATOM   2161  CA  THR 6 280      -0.370  20.392  -8.520  0.00  0.00      C1   C
ATOM   2162  C   THR 6 280       0.324  19.363  -9.400  0.00  0.00      C1   C
ATOM   2163  O   THR 6 280       0.173  19.458 -10.629  0.00  0.00      C1   O
ATOM   2164  CB  THR 6 280      -1.674  19.828  -7.954  0.00  0.00      C1   C
ATOM   2165  OG1 THR 6 280      -2.752  20.158  -8.826  0.00  0.00      C1   O
ATOM   2166  CG2 THR 6 280      -2.038  20.307  -6.549  0.00  0.00      C1   C
ATOM   2167  N   ILE 6 281       1.108  18.407  -8.757  0.00  0.00      C1   N
ATOM   2168  CA  ILE 6 281       1.902  17.360  -9.404  0.00  0.00      C1   C
ATOM   2169  C   ILE 6 281       1.534  16.070  -8.688  0.00  0.00      C1   C
ATOM   2170  O   ILE 6 281       1.789  16.025  -7.480  0.00  0.00      C1   O
ATOM   2171  CB  ILE 6 281       3.435  17.762  -9.320  0.00  0.00      C1   C
ATOM   2172  CG1 ILE 6 281       3.801  19.176  -9.899  0.00  0.00      C1   C
ATOM   2173  CG2 ILE 6 281       4.261  16.743 -10.122  0.00  0.00      C1   C
ATOM   2174  CD1 ILE 6 281       5.270  19.603  -9.854  0.00  0.00      C1   C
ATOM   2175  N   LEU 6 282       0.967  15.063  -9.315  0.00  0.00      C1   N
ATOM   2176  CA  LEU 6 282       0.674  13.688  -8.809  0.00  0.00      C1   C
ATOM   2177  C   LEU 6 282      -0.146  13.640  -7.515  0.00  0.00      C1   C
ATOM   2178  O   LEU 6 282       0.171  12.922  -6.547  0.00  0.00      C1   O
ATOM   2179  CB  LEU 6 282       1.889  12.698  -8.855  0.00  0.00      C1   C
ATOM   2180  CG  LEU 6 282       2.512  12.441 -10.263  0.00  0.00      C1   C
ATOM   2181  CD1 LEU 6 282       3.692  11.470  -9.978  0.00  0.00      C1   C
ATOM   2182  CD2 LEU 6 282       1.455  11.847 -11.231  0.00  0.00      C1   C
ATOM   2183  N   GLY 6 283      -1.225  14.410  -7.435  0.00  0.00      C1   N
ATOM   2184  CA  GLY 6 283      -2.014  14.697  -6.221  0.00  0.00      C1   C
ATOM   2185  C   GLY 6 283      -1.233  15.208  -5.007  0.00  0.00      C1   C
ATOM   2186  O   GLY 6 283      -1.695  15.073  -3.858  0.00  0.00      C1   O
ATOM   2187  N   SER 6 284      -0.081  15.890  -5.182  0.00  0.00      C1   N
ATOM   2188  CA  SER 6 284       0.633  16.689  -4.190  0.00  0.00      C1   C
ATOM   2189  C   SER 6 284       0.682  18.205  -4.473  0.00  0.00      C1   C
ATOM   2190  O   SER 6 284       0.999  18.650  -5.599  0.00  0.00      C1   O
ATOM   2191  CB  SER 6 284       2.032  16.209  -3.866  0.00  0.00      C1   C
ATOM   2192  OG  SER 6 284       2.534  16.990  -2.708  0.00  0.00      C1   O
ATOM   2193  N   ALA 6 285       0.417  18.990  -3.474  0.00  0.00      C1   N
ATOM   2194  CA  ALA 6 285       0.793  20.397  -3.282  0.00  0.00      C1   C
ATOM   2195  C   ALA 6 285       2.100  20.704  -2.452  0.00  0.00      C1   C
ATOM   2196  O   ALA 6 285       2.386  21.882  -2.198  0.00  0.00      C1   O
ATOM   2197  CB  ALA 6 285      -0.348  21.087  -2.650  0.00  0.00      C1   C
ATOM   2198  N   LEU 6 286       2.914  19.652  -2.044  0.00  0.00      C1   N
ATOM   2199  CA  LEU 6 286       4.338  19.735  -1.582  0.00  0.00      C1   C
ATOM   2200  C   LEU 6 286       5.346  19.092  -2.561  0.00  0.00      C1   C
ATOM   2201  O   LEU 6 286       4.929  18.582  -3.566  0.00  0.00      C1   O
ATOM   2202  CB  LEU 6 286       4.516  19.199  -0.146  0.00  0.00      C1   C
ATOM   2203  CG  LEU 6 286       3.665  19.923   0.861  0.00  0.00      C1   C
ATOM   2204  CD1 LEU 6 286       3.523  19.053   2.131  0.00  0.00      C1   C
ATOM   2205  CD2 LEU 6 286       4.227  21.359   1.254  0.00  0.00      C1   C
ATOM   2206  N   LEU 6 287       6.673  19.176  -2.274  0.00  0.00      C1   N
ATOM   2207  CA  LEU 6 287       7.563  18.548  -3.274  0.00  0.00      C1   C
ATOM   2208  C   LEU 6 287       8.021  17.140  -2.825  0.00  0.00      C1   C
ATOM   2209  O   LEU 6 287       8.412  17.036  -1.640  0.00  0.00      C1   O
ATOM   2210  CB  LEU 6 287       8.776  19.450  -3.316  0.00  0.00      C1   C
ATOM   2211  CG  LEU 6 287       8.543  20.900  -3.820  0.00  0.00      C1   C
ATOM   2212  CD1 LEU 6 287       9.824  21.733  -3.726  0.00  0.00      C1   C
ATOM   2213  CD2 LEU 6 287       8.083  20.912  -5.329  0.00  0.00      C1   C
ATOM   2214  N   GLU 6 288       7.898  16.048  -3.552  0.00  0.00      C1   N
ATOM   2215  CA  GLU 6 288       7.793  14.709  -2.891  0.00  0.00      C1   C
ATOM   2216  C   GLU 6 288       8.874  13.751  -3.310  0.00  0.00      C1   C
ATOM   2217  O   GLU 6 288       9.344  13.740  -4.445  0.00  0.00      C1   O
ATOM   2218  CB  GLU 6 288       6.444  14.117  -3.030  0.00  0.00      C1   C
ATOM   2219  CG  GLU 6 288       5.262  14.961  -2.509  0.00  0.00      C1   C
ATOM   2220  CD  GLU 6 288       4.033  14.149  -2.065  0.00  0.00      C1   C
ATOM   2221  OE1 GLU 6 288       3.384  14.545  -1.044  0.00  0.00      C1   O
ATOM   2222  OE2 GLU 6 288       3.535  13.225  -2.742  0.00  0.00      C1   O
ATOM   2223  N   ASP 6 289       9.377  12.937  -2.392  0.00  0.00      C1   N
ATOM   2224  CA  ASP 6 289      10.647  12.143  -2.513  0.00  0.00      C1   C
ATOM   2225  C   ASP 6 289      10.398  10.702  -2.121  0.00  0.00      C1   C
ATOM   2226  O   ASP 6 289      11.257   9.993  -1.514  0.00  0.00      C1   O
ATOM   2227  CB  ASP 6 289      11.734  12.653  -1.628  0.00  0.00      C1   C
ATOM   2228  CG  ASP 6 289      11.493  13.073  -0.195  0.00  0.00      C1   C
ATOM   2229  OD1 ASP 6 289      10.404  13.088   0.367  0.00  0.00      C1   O
ATOM   2230  OD2 ASP 6 289      12.516  13.462   0.486  0.00  0.00      C1   O
ATOM   2231  N   GLU 6 290       9.254  10.169  -2.527  0.00  0.00      C1   N
ATOM   2232  CA  GLU 6 290       8.665   8.971  -1.876  0.00  0.00      C1   C
ATOM   2233  C   GLU 6 290       8.989   7.662  -2.599  0.00  0.00      C1   C
ATOM   2234  O   GLU 6 290       8.838   6.566  -2.033  0.00  0.00      C1   O
ATOM   2235  CB  GLU 6 290       7.103   9.176  -1.651  0.00  0.00      C1   C
ATOM   2236  CG  GLU 6 290       6.832  10.262  -0.657  0.00  0.00      C1   C
ATOM   2237  CD  GLU 6 290       5.529  10.013   0.143  0.00  0.00      C1   C
ATOM   2238  OE1 GLU 6 290       4.984  10.928   0.775  0.00  0.00      C1   O
ATOM   2239  OE2 GLU 6 290       4.925   8.930   0.049  0.00  0.00      C1   O
ATOM   2240  N   PHE 6 291       9.559   7.752  -3.777  0.00  0.00      C1   N
ATOM   2241  CA  PHE 6 291      10.093   6.598  -4.610  0.00  0.00      C1   C
ATOM   2242  C   PHE 6 291      11.447   6.764  -5.328  0.00  0.00      C1   C
ATOM   2243  O   PHE 6 291      11.800   7.926  -5.677  0.00  0.00      C1   O
ATOM   2244  CB  PHE 6 291       9.036   6.185  -5.589  0.00  0.00      C1   C
ATOM   2245  CG  PHE 6 291       8.390   7.262  -6.393  0.00  0.00      C1   C
ATOM   2246  CD1 PHE 6 291       8.950   7.590  -7.618  0.00  0.00      C1   C
ATOM   2247  CD2 PHE 6 291       7.259   7.983  -5.883  0.00  0.00      C1   C
ATOM   2248  CE1 PHE 6 291       8.327   8.535  -8.430  0.00  0.00      C1   C
ATOM   2249  CE2 PHE 6 291       6.584   8.841  -6.757  0.00  0.00      C1   C
ATOM   2250  CZ  PHE 6 291       7.097   9.114  -8.065  0.00  0.00      C1   C
ATOM   2251  N   THR 6 292      12.245   5.682  -5.451  0.00  0.00      C1   N
ATOM   2252  CA  THR 6 292      13.517   5.767  -6.133  0.00  0.00      C1   C
ATOM   2253  C   THR 6 292      13.363   5.950  -7.675  0.00  0.00      C1   C
ATOM   2254  O   THR 6 292      12.244   5.762  -8.213  0.00  0.00      C1   O
ATOM   2255  CB  THR 6 292      14.411   4.594  -5.829  0.00  0.00      C1   C
ATOM   2256  OG1 THR 6 292      13.733   3.440  -6.294  0.00  0.00      C1   O
ATOM   2257  CG2 THR 6 292      14.712   4.573  -4.285  0.00  0.00      C1   C
ATOM   2258  N   PRO 6 293      14.539   6.168  -8.355  0.00  0.00      C1   N
ATOM   2259  CA  PRO 6 293      14.648   6.010  -9.800  0.00  0.00      C1   C
ATOM   2260  C   PRO 6 293      14.280   4.584 -10.282  0.00  0.00      C1   C
ATOM   2261  O   PRO 6 293      13.560   4.390 -11.225  0.00  0.00      C1   O
ATOM   2262  CB  PRO 6 293      16.052   6.488 -10.151  0.00  0.00      C1   C
ATOM   2263  CG  PRO 6 293      16.401   7.493  -9.040  0.00  0.00      C1   C
ATOM   2264  CD  PRO 6 293      15.731   6.896  -7.796  0.00  0.00      C1   C
ATOM   2265  N   PHE 6 294      14.802   3.561  -9.540  0.00  0.00      C1   N
ATOM   2266  CA  PHE 6 294      14.580   2.168  -9.953  0.00  0.00      C1   C
ATOM   2267  C   PHE 6 294      13.105   1.663  -9.739  0.00  0.00      C1   C
ATOM   2268  O   PHE 6 294      12.634   0.880 -10.606  0.00  0.00      C1   O
ATOM   2269  CB  PHE 6 294      15.719   1.307  -9.559  0.00  0.00      C1   C
ATOM   2270  CG  PHE 6 294      15.569  -0.225  -9.882  0.00  0.00      C1   C
ATOM   2271  CD1 PHE 6 294      15.494  -1.182  -8.809  0.00  0.00      C1   C
ATOM   2272  CD2 PHE 6 294      15.648  -0.707 -11.191  0.00  0.00      C1   C
ATOM   2273  CE1 PHE 6 294      15.599  -2.584  -9.067  0.00  0.00      C1   C
ATOM   2274  CE2 PHE 6 294      15.546  -2.080 -11.482  0.00  0.00      C1   C
ATOM   2275  CZ  PHE 6 294      15.551  -2.992 -10.385  0.00  0.00      C1   C
ATOM   2276  N   ASP 6 295      12.389   2.116  -8.664  0.00  0.00      C1   N
ATOM   2277  CA  ASP 6 295      10.963   1.841  -8.556  0.00  0.00      C1   C
ATOM   2278  C   ASP 6 295      10.200   2.101  -9.898  0.00  0.00      C1   C
ATOM   2279  O   ASP 6 295       9.345   1.337 -10.330  0.00  0.00      C1   O
ATOM   2280  CB  ASP 6 295      10.445   2.624  -7.321  0.00  0.00      C1   C
ATOM   2281  CG  ASP 6 295      10.724   2.070  -5.877  0.00  0.00      C1   C
ATOM   2282  OD1 ASP 6 295      11.124   0.919  -5.700  0.00  0.00      C1   O
ATOM   2283  OD2 ASP 6 295      10.451   2.883  -4.967  0.00  0.00      C1   O
ATOM   2284  N   VAL 6 296      10.451   3.310 -10.391  0.00  0.00      C1   N
ATOM   2285  CA  VAL 6 296       9.787   3.837 -11.638  0.00  0.00      C1   C
ATOM   2286  C   VAL 6 296      10.160   2.884 -12.819  0.00  0.00      C1   C
ATOM   2287  O   VAL 6 296       9.269   2.382 -13.490  0.00  0.00      C1   O
ATOM   2288  CB  VAL 6 296      10.068   5.338 -12.018  0.00  0.00      C1   C
ATOM   2289  CG1 VAL 6 296       9.414   5.784 -13.303  0.00  0.00      C1   C
ATOM   2290  CG2 VAL 6 296       9.689   6.312 -10.888  0.00  0.00      C1   C
ATOM   2291  N   VAL 6 297      11.463   2.744 -13.131  0.00  0.00      C1   N
ATOM   2292  CA  VAL 6 297      11.878   1.960 -14.307  0.00  0.00      C1   C
ATOM   2293  C   VAL 6 297      11.543   0.477 -14.176  0.00  0.00      C1   C
ATOM   2294  O   VAL 6 297      11.532  -0.180 -15.213  0.00  0.00      C1   O
ATOM   2295  CB  VAL 6 297      13.281   2.245 -14.724  0.00  0.00      C1   C
ATOM   2296  CG1 VAL 6 297      13.480   3.807 -14.944  0.00  0.00      C1   C
ATOM   2297  CG2 VAL 6 297      14.335   1.785 -13.637  0.00  0.00      C1   C
ATOM   2298  N   ARG 6 298      11.456  -0.161 -13.043  0.00  0.00      C1   N
ATOM   2299  CA  ARG 6 298      10.873  -1.511 -12.836  0.00  0.00      C1   C
ATOM   2300  C   ARG 6 298       9.465  -1.648 -13.412  0.00  0.00      C1   C
ATOM   2301  O   ARG 6 298       9.254  -2.664 -14.079  0.00  0.00      C1   O
ATOM   2302  CB  ARG 6 298      10.976  -1.834 -11.276  0.00  0.00      C1   C
ATOM   2303  CG  ARG 6 298      10.377  -3.186 -10.838  0.00  0.00      C1   C
ATOM   2304  CD  ARG 6 298      10.700  -3.594  -9.438  0.00  0.00      C1   C
ATOM   2305  NE  ARG 6 298      10.091  -2.719  -8.400  0.00  0.00      C1   N
ATOM   2306  CZ  ARG 6 298      10.679  -1.881  -7.578  0.00  0.00      C1   C
ATOM   2307  NH1 ARG 6 298      10.026  -1.172  -6.852  0.00  0.00      C1   N
ATOM   2308  NH2 ARG 6 298      11.961  -1.712  -7.584  0.00  0.00      C1   N
ATOM   2309  N   GLN 6 299       8.609  -0.706 -13.122  0.00  0.00      C1   N
ATOM   2310  CA  GLN 6 299       7.299  -0.703 -13.747  0.00  0.00      C1   C
ATOM   2311  C   GLN 6 299       7.256  -0.327 -15.128  0.00  0.00      C1   C
ATOM   2312  O   GLN 6 299       6.493  -0.960 -15.829  0.00  0.00      C1   O
ATOM   2313  CB  GLN 6 299       6.394   0.129 -12.865  0.00  0.00      C1   C
ATOM   2314  CG  GLN 6 299       6.018  -0.574 -11.505  0.00  0.00      C1   C
ATOM   2315  CD  GLN 6 299       5.116   0.347 -10.675  0.00  0.00      C1   C
ATOM   2316  OE1 GLN 6 299       4.343   1.085 -11.230  0.00  0.00      C1   O
ATOM   2317  NE2 GLN 6 299       5.151   0.334  -9.398  0.00  0.00      C1   N
ATOM   2318  N   CYS 6 300       8.023   0.704 -15.593  0.00  0.00      C1   N
ATOM   2319  CA  CYS 6 300       8.337   0.863 -17.031  0.00  0.00      C1   C
ATOM   2320  C   CYS 6 300       8.783  -0.337 -17.833  0.00  0.00      C1   C
ATOM   2321  O   CYS 6 300       8.589  -0.280 -19.000  0.00  0.00      C1   O
ATOM   2322  CB  CYS 6 300       9.239   2.094 -17.211  0.00  0.00      C1   C
ATOM   2323  SG  CYS 6 300       8.444   3.540 -16.670  0.00  0.00      C1   S
ATOM   2324  N   SER 6 301       9.283  -1.334 -17.135  0.00  0.00      C1   N
ATOM   2325  CA  SER 6 301       9.724  -2.636 -17.691  0.00  0.00      C1   C
ATOM   2326  C   SER 6 301       8.731  -3.729 -17.461  0.00  0.00      C1   C
ATOM   2327  O   SER 6 301       9.062  -4.925 -17.860  0.00  0.00      C1   O
ATOM   2328  CB  SER 6 301      11.183  -2.991 -17.330  0.00  0.00      C1   C
ATOM   2329  OG  SER 6 301      12.118  -1.992 -17.869  0.00  0.00      C1   O
ATOM   2330  N   GLY 6 302       7.517  -3.492 -16.944  0.00  0.00      C1   N
ATOM   2331  CA  GLY 6 302       6.414  -4.425 -16.959  0.00  0.00      C1   C
ATOM   2332  C   GLY 6 302       6.732  -5.702 -16.196  0.00  0.00      C1   C
ATOM   2333  O   GLY 6 302       6.374  -6.785 -16.617  0.00  0.00      C1   O
ATOM   2334  N   VAL 6 303       7.632  -5.576 -15.193  0.00  0.00      C1   N
ATOM   2335  CA  VAL 6 303       8.001  -6.634 -14.228  0.00  0.00      C1   C
ATOM   2336  C   VAL 6 303       6.816  -7.121 -13.505  0.00  0.00      C1   C
ATOM   2337  O   VAL 6 303       6.057  -6.354 -12.841  0.00  0.00      C1   O
ATOM   2338  CB  VAL 6 303       9.183  -6.144 -13.357  0.00  0.00      C1   C
ATOM   2339  CG1 VAL 6 303       9.599  -7.177 -12.401  0.00  0.00      C1   C
ATOM   2340  CG2 VAL 6 303      10.393  -5.791 -14.281  0.00  0.00      C1   C
ATOM   2341  N   THR 6 304       6.780  -8.463 -13.309  0.00  0.00      C1   N
ATOM   2342  CA  THR 6 304       5.762  -9.066 -12.445  0.00  0.00      C1   C
ATOM   2343  C   THR 6 304       6.292 -10.070 -11.413  0.00  0.00      C1   C
ATOM   2344  O   THR 6 304       7.367 -10.692 -11.515  0.00  0.00      C1   O
ATOM   2345  CB  THR 6 304       4.570  -9.549 -13.314  0.00  0.00      C1   C
ATOM   2346  OG1 THR 6 304       4.922 -10.540 -14.265  0.00  0.00      C1   O
ATOM   2347  CG2 THR 6 304       3.933  -8.392 -14.135  0.00  0.00      C1   C
ATOM   2348  N   PHE 6 305       5.447 -10.358 -10.378  0.00  0.00      C1   N
ATOM   2349  CA  PHE 6 305       5.741 -11.073  -9.159  0.00  0.00      C1   C
ATOM   2350  CB  PHE 6 305       5.843 -10.048  -7.951  0.00  0.00      C1   C
ATOM   2351  CG  PHE 6 305       6.917  -9.026  -8.156  0.00  0.00      C1   C
ATOM   2352  CD1 PHE 6 305       8.260  -9.296  -7.993  0.00  0.00      C1   C
ATOM   2353  CE1 PHE 6 305       9.241  -8.335  -8.392  0.00  0.00      C1   C
ATOM   2354  CZ  PHE 6 305       8.809  -7.066  -8.815  0.00  0.00      C1   C
ATOM   2355  CE2 PHE 6 305       7.507  -6.706  -8.716  0.00  0.00      C1   C
ATOM   2356  CD2 PHE 6 305       6.521  -7.701  -8.503  0.00  0.00      C1   C
ATOM   2357  C   PHE 6 305       4.637 -12.188  -8.956  0.00  0.00      C1   C
ATOM   2358  O   PHE 6 305       3.828 -12.157  -8.002  0.00  0.00      C1   O
ATOM   2359  N   GLN 6 306       4.660 -13.167  -9.890  0.00  0.00      C1   N
ATOM   2360  CA  GLN 6 306       4.018 -14.466  -9.679  0.00  0.00      C1   C
ATOM   2361  CB  GLN 6 306       3.022 -14.754 -10.783  0.00  0.00      C1   C
ATOM   2362  CG  GLN 6 306       1.897 -15.711 -10.324  0.00  0.00      C1   C
ATOM   2363  CD  GLN 6 306       0.683 -15.633 -11.257  0.00  0.00      C1   C
ATOM   2364  OE1 GLN 6 306       0.745 -16.040 -12.393  0.00  0.00      C1   O
ATOM   2365  NE2 GLN 6 306      -0.434 -15.067 -10.836  0.00  0.00      C1   N
ATOM   2366  C   GLN 6 306       5.062 -15.549  -9.543  0.00  0.00      C1   C
ATOM   2367  OXT GLN 6 306       5.602 -16.190 -10.513  0.00  0.00      C1   O
ATOM   2368  O   GLN 6 306       5.559 -15.713  -8.443  0.00  0.00      C1   O
END
ATOM      1  N   SER 6   1       4.673   2.931 -21.631  0.00  0.00      C1   N
ATOM      2  CA  SER 6   1       5.225   2.752 -20.310  0.00  0.00      C1   C
ATOM      3  C   SER 6   1       4.504   3.516 -19.155  0.00  0.00      C1   C
ATOM      4  O   SER 6   1       4.213   4.715 -19.382  0.00  0.00      C1   O
ATOM      5  CB  SER 6   1       6.692   3.001 -20.255  0.00  0.00      C1   C
ATOM      6  OG  SER 6   1       7.423   2.333 -21.240  0.00  0.00      C1   O
ATOM      7  N   GLY 6   2       4.135   2.797 -18.097  0.00  0.00      C1   N
ATOM      8  CA  GLY 6   2       3.344   3.295 -17.014  0.00  0.00      C1   C
ATOM      9  C   GLY 6   2       3.893   2.956 -15.626  0.00  0.00      C1   C
ATOM     10  O   GLY 6   2       4.436   1.910 -15.423  0.00  0.00      C1   O
ATOM     11  N   PHE 6   3       3.559   3.736 -14.664  0.00  0.00      C1   N
ATOM     12  CA  PHE 6   3       4.002   3.693 -13.350  0.00  0.00      C1   C
ATOM     13  C   PHE 6   3       2.947   4.291 -12.445  0.00  0.00      C1   C
ATOM     14  O   PHE 6   3       2.682   5.559 -12.532  0.00  0.00      C1   O
ATOM     15  CB  PHE 6   3       5.386   4.457 -13.226  0.00  0.00      C1   C
ATOM     16  CG  PHE 6   3       5.701   4.632 -11.722  0.00  0.00      C1   C
ATOM     17  CD1 PHE 6   3       5.234   5.722 -10.981  0.00  0.00      C1   C
ATOM     18  CD2 PHE 6   3       6.298   3.590 -10.948  0.00  0.00      C1   C
ATOM     19  CE1 PHE 6   3       5.418   5.880  -9.633  0.00  0.00      C1   C
ATOM     20  CE2 PHE 6   3       6.455   3.702  -9.517  0.00  0.00      C1   C
ATOM     21  CZ  PHE 6   3       6.020   4.882  -8.842  0.00  0.00      C1   C
ATOM     22  N   ARG 6   4       2.517   3.573 -11.409  0.00  0.00      C1   N
ATOM     23  CA  ARG 6   4       1.808   4.047 -10.192  0.00  0.00      C1   C
ATOM     24  C   ARG 6   4       2.677   3.759  -8.954  0.00  0.00      C1   C
ATOM     25  O   ARG 6   4       3.035   2.553  -8.795  0.00  0.00      C1   O
ATOM     26  CB  ARG 6   4       0.506   3.306  -9.979  0.00  0.00      C1   C
ATOM     27  CG  ARG 6   4      -0.547   4.085  -9.120  0.00  0.00      C1   C
ATOM     28  CD  ARG 6   4      -1.499   3.086  -8.452  0.00  0.00      C1   C
ATOM     29  NE  ARG 6   4      -2.697   3.806  -7.993  0.00  0.00      C1   N
ATOM     30  CZ  ARG 6   4      -2.871   4.267  -6.793  0.00  0.00      C1   C
ATOM     31  NH1 ARG 6   4      -1.894   4.268  -5.931  0.00  0.00      C1   N
ATOM     32  NH2 ARG 6   4      -3.993   4.804  -6.395  0.00  0.00      C1   N
ATOM     33  N   LYS 6   5       2.856   4.640  -8.026  0.00  0.00      C1   N
ATOM     34  CA  LYS 6   5       3.212   4.423  -6.636  0.00  0.00      C1   C
ATOM     35  C   LYS 6   5       2.320   3.288  -6.003  0.00  0.00      C1   C
ATOM     36  O   LYS 6   5       1.130   3.478  -5.920  0.00  0.00      C1   O
ATOM     37  CB  LYS 6   5       3.204   5.731  -5.856  0.00  0.00      C1   C
ATOM     38  CG  LYS 6   5       3.720   5.527  -4.454  0.00  0.00      C1   C
ATOM     39  CD  LYS 6   5       3.969   6.835  -3.691  0.00  0.00      C1   C
ATOM     40  CE  LYS 6   5       2.681   7.583  -3.458  0.00  0.00      C1   C
ATOM     41  NZ  LYS 6   5       2.806   8.781  -2.709  0.00  0.00      C1   N
ATOM     42  N   MET 6   6       2.985   2.192  -5.676  0.00  0.00      C1   N
ATOM     43  CA  MET 6   6       2.432   0.954  -5.085  0.00  0.00      C1   C
ATOM     44  C   MET 6   6       3.436   0.077  -4.326  0.00  0.00      C1   C
ATOM     45  O   MET 6   6       4.640   0.223  -4.537  0.00  0.00      C1   O
ATOM     46  CB  MET 6   6       1.639   0.129  -6.084  0.00  0.00      C1   C
ATOM     47  CG  MET 6   6       2.524  -0.431  -7.208  0.00  0.00      C1   C
ATOM     48  SD  MET 6   6       1.267  -1.197  -8.313  0.00  0.00      C1   S
ATOM     49  CE  MET 6   6       2.307  -1.807  -9.629  0.00  0.00      C1   C
ATOM     50  N   ALA 6   7       3.042  -0.802  -3.355  0.00  0.00      C1   N
ATOM     51  CA  ALA 6   7       3.940  -1.672  -2.627  0.00  0.00      C1   C
ATOM     52  C   ALA 6   7       4.263  -2.869  -3.593  0.00  0.00      C1   C
ATOM     53  O   ALA 6   7       3.457  -3.293  -4.432  0.00  0.00      C1   O
ATOM     54  CB  ALA 6   7       3.395  -2.100  -1.282  0.00  0.00      C1   C
ATOM     55  N   PHE 6   8       5.358  -3.558  -3.184  0.00  0.00      C1   N
ATOM     56  CA  PHE 6   8       5.614  -4.937  -3.560  0.00  0.00      C1   C
ATOM     57  C   PHE 6   8       4.542  -5.891  -2.924  0.00  0.00      C1   C
ATOM     58  O   PHE 6   8       4.009  -5.682  -1.808  0.00  0.00      C1   O
ATOM     59  CB  PHE 6   8       7.006  -5.423  -3.159  0.00  0.00      C1   C
ATOM     60  CG  PHE 6   8       8.235  -5.093  -3.988  0.00  0.00      C1   C
ATOM     61  CD1 PHE 6   8       9.229  -4.242  -3.491  0.00  0.00      C1   C
ATOM     62  CD2 PHE 6   8       8.384  -5.726  -5.191  0.00  0.00      C1   C
ATOM     63  CE1 PHE 6   8      10.433  -4.004  -4.229  0.00  0.00      C1   C
ATOM     64  CE2 PHE 6   8       9.506  -5.438  -5.977  0.00  0.00      C1   C
ATOM     65  CZ  PHE 6   8      10.571  -4.652  -5.449  0.00  0.00      C1   C
ATOM     66  N   PRO 6   9       4.214  -6.987  -3.638  0.00  0.00      C1   N
ATOM     67  CA  PRO 6   9       3.165  -8.041  -3.315  0.00  0.00      C1   C
ATOM     68  C   PRO 6   9       3.590  -8.906  -2.063  0.00  0.00      C1   C
ATOM     69  O   PRO 6   9       4.710  -9.456  -2.070  0.00  0.00      C1   O
ATOM     70  CB  PRO 6   9       2.878  -8.936  -4.534  0.00  0.00      C1   C
ATOM     71  CG  PRO 6   9       4.092  -8.598  -5.393  0.00  0.00      C1   C
ATOM     72  CD  PRO 6   9       4.671  -7.233  -4.982  0.00  0.00      C1   C
ATOM     73  N   SER 6  10       2.731  -9.004  -1.071  0.00  0.00      C1   N
ATOM     74  CA  SER 6  10       3.149  -9.459   0.278  0.00  0.00      C1   C
ATOM     75  C   SER 6  10       2.944 -10.985   0.554  0.00  0.00      C1   C
ATOM     76  O   SER 6  10       3.362 -11.425   1.641  0.00  0.00      C1   O
ATOM     77  CB  SER 6  10       2.508  -8.541   1.327  0.00  0.00      C1   C
ATOM     78  OG  SER 6  10       1.135  -8.524   1.084  0.00  0.00      C1   O
ATOM     79  N   GLY 6  11       2.386 -11.796  -0.325  0.00  0.00      C1   N
ATOM     80  CA  GLY 6  11       2.127 -13.246  -0.133  0.00  0.00      C1   C
ATOM     81  C   GLY 6  11       3.341 -14.133   0.180  0.00  0.00      C1   C
ATOM     82  O   GLY 6  11       3.304 -14.926   1.188  0.00  0.00      C1   O
ATOM     83  N   LYS 6  12       4.359 -14.077  -0.622  0.00  0.00      C1   N
ATOM     84  CA  LYS 6  12       5.678 -14.724  -0.328  0.00  0.00      C1   C
ATOM     85  C   LYS 6  12       6.440 -14.216   0.920  0.00  0.00      C1   C
ATOM     86  O   LYS 6  12       7.429 -14.810   1.392  0.00  0.00      C1   O
ATOM     87  CB  LYS 6  12       6.655 -14.632  -1.562  0.00  0.00      C1   C
ATOM     88  CG  LYS 6  12       6.225 -15.578  -2.680  0.00  0.00      C1   C
ATOM     89  CD  LYS 6  12       7.309 -15.630  -3.759  0.00  0.00      C1   C
ATOM     90  CE  LYS 6  12       6.718 -16.256  -4.998  0.00  0.00      C1   C
ATOM     91  NZ  LYS 6  12       7.690 -16.373  -6.063  0.00  0.00      C1   N
ATOM     92  N   VAL 6  13       5.956 -13.072   1.605  0.00  0.00      C1   N
ATOM     93  CA  VAL 6  13       6.501 -12.726   2.907  0.00  0.00      C1   C
ATOM     94  C   VAL 6  13       5.503 -13.004   4.092  0.00  0.00      C1   C
ATOM     95  O   VAL 6  13       5.931 -13.490   5.116  0.00  0.00      C1   O
ATOM     96  CB  VAL 6  13       6.938 -11.249   2.992  0.00  0.00      C1   C
ATOM     97  CG1 VAL 6  13       7.622 -10.842   4.344  0.00  0.00      C1   C
ATOM     98  CG2 VAL 6  13       8.019 -11.003   1.882  0.00  0.00      C1   C
ATOM     99  N   GLU 6  14       4.209 -12.705   3.973  0.00  0.00      C1   N
ATOM    100  CA  GLU 6  14       3.139 -13.269   4.824  0.00  0.00      C1   C
ATOM    101  C   GLU 6  14       3.274 -14.770   5.316  0.00  0.00      C1   C
ATOM    102  O   GLU 6  14       2.855 -15.094   6.423  0.00  0.00      C1   O
ATOM    103  CB  GLU 6  14       1.842 -13.203   4.022  0.00  0.00      C1   C
ATOM    104  CG  GLU 6  14       1.188 -11.827   3.855  0.00  0.00      C1   C
ATOM    105  CD  GLU 6  14       0.063 -11.906   2.751  0.00  0.00      C1   C
ATOM    106  OE1 GLU 6  14       0.070 -10.943   1.998  0.00  0.00      C1   O
ATOM    107  OE2 GLU 6  14      -0.825 -12.772   2.677  0.00  0.00      C1   O
ATOM    108  N   GLY 6  15       3.789 -15.696   4.524  0.00  0.00      C1   N
ATOM    109  CA  GLY 6  15       4.181 -17.115   4.885  0.00  0.00      C1   C
ATOM    110  C   GLY 6  15       5.358 -17.287   5.845  0.00  0.00      C1   C
ATOM    111  O   GLY 6  15       5.811 -18.436   6.028  0.00  0.00      C1   O
ATOM    112  N   CYS 6  16       6.012 -16.219   6.321  0.00  0.00      C1   N
ATOM    113  CA  CYS 6  16       7.193 -16.238   7.238  0.00  0.00      C1   C
ATOM    114  C   CYS 6  16       6.797 -15.675   8.619  0.00  0.00      C1   C
ATOM    115  O   CYS 6  16       7.637 -15.565   9.515  0.00  0.00      C1   O
ATOM    116  CB  CYS 6  16       8.435 -15.593   6.646  0.00  0.00      C1   C
ATOM    117  SG  CYS 6  16       9.126 -16.314   5.115  0.00  0.00      C1   S
ATOM    118  N   MET 6  17       5.510 -15.340   8.875  0.00  0.00      C1   N
ATOM    119  CA  MET 6  17       5.060 -14.581  10.088  0.00  0.00      C1   C
ATOM    120  C   MET 6  17       4.529 -15.495  11.228  0.00  0.00      C1   C
ATOM    121  O   MET 6  17       3.575 -16.263  11.029  0.00  0.00      C1   O
ATOM    122  CB  MET 6  17       4.107 -13.531   9.719  0.00  0.00      C1   C
ATOM    123  CG  MET 6  17       4.661 -12.376   8.836  0.00  0.00      C1   C
ATOM    124  SD  MET 6  17       5.901 -11.339   9.503  0.00  0.00      C1   S
ATOM    125  CE  MET 6  17       7.388 -12.373   9.423  0.00  0.00      C1   C
ATOM    126  N   VAL 6  18       5.107 -15.297  12.399  0.00  0.00      C1   N
ATOM    127  CA  VAL 6  18       4.835 -16.162  13.599  0.00  0.00      C1   C
ATOM    128  C   VAL 6  18       4.737 -15.414  14.885  0.00  0.00      C1   C
ATOM    129  O   VAL 6  18       5.358 -14.357  15.090  0.00  0.00      C1   O
ATOM    130  CB  VAL 6  18       5.732 -17.427  13.771  0.00  0.00      C1   C
ATOM    131  CG1 VAL 6  18       5.518 -18.408  12.629  0.00  0.00      C1   C
ATOM    132  CG2 VAL 6  18       7.229 -17.063  13.809  0.00  0.00      C1   C
ATOM    133  N   GLN 6  19       3.881 -15.803  15.921  0.00  0.00      C1   N
ATOM    134  CA  GLN 6  19       4.022 -15.388  17.255  0.00  0.00      C1   C
ATOM    135  C   GLN 6  19       5.018 -16.054  18.135  0.00  0.00      C1   C
ATOM    136  O   GLN 6  19       5.229 -17.280  18.048  0.00  0.00      C1   O
ATOM    137  CB  GLN 6  19       2.645 -15.522  17.895  0.00  0.00      C1   C
ATOM    138  CG  GLN 6  19       2.477 -14.708  19.183  0.00  0.00      C1   C
ATOM    139  CD  GLN 6  19       1.002 -14.677  19.734  0.00  0.00      C1   C
ATOM    140  NE2 GLN 6  19       0.790 -14.251  20.926  0.00  0.00      C1   N
ATOM    141  OE1 GLN 6  19       0.005 -15.075  19.091  0.00  0.00      C1   O
ATOM    142  N   VAL 6  20       5.770 -15.211  18.850  0.00  0.00      C1   N
ATOM    143  CA  VAL 6  20       6.862 -15.542  19.761  0.00  0.00      C1   C
ATOM    144  C   VAL 6  20       6.646 -14.949  21.162  0.00  0.00      C1   C
ATOM    145  O   VAL 6  20       6.311 -13.778  21.347  0.00  0.00      C1   O
ATOM    146  CB  VAL 6  20       8.208 -15.175  19.108  0.00  0.00      C1   C
ATOM    147  CG1 VAL 6  20       9.324 -15.391  20.148  0.00  0.00      C1   C
ATOM    148  CG2 VAL 6  20       8.567 -15.905  17.851  0.00  0.00      C1   C
ATOM    149  N   THR 6  21       6.748 -15.741  22.229  0.00  0.00      C1   N
ATOM    150  CA  THR 6  21       6.522 -15.361  23.665  0.00  0.00      C1   C
ATOM    151  C   THR 6  21       7.830 -15.755  24.398  0.00  0.00      C1   C
ATOM    152  O   THR 6  21       8.399 -16.789  24.136  0.00  0.00      C1   O
ATOM    153  CB  THR 6  21       5.221 -15.925  24.208  0.00  0.00      C1   C
ATOM    154  OG1 THR 6  21       4.138 -15.528  23.368  0.00  0.00      C1   O
ATOM    155  CG2 THR 6  21       4.854 -15.504  25.611  0.00  0.00      C1   C
ATOM    156  N   CYS 6  22       8.124 -14.980  25.408  0.00  0.00      C1   N
ATOM    157  CA  CYS 6  22       9.109 -15.416  26.495  0.00  0.00      C1   C
ATOM    158  C   CYS 6  22       8.671 -14.859  27.851  0.00  0.00      C1   C
ATOM    159  O   CYS 6  22       8.285 -13.645  27.979  0.00  0.00      C1   O
ATOM    160  CB  CYS 6  22      10.479 -15.104  26.025  0.00  0.00      C1   C
ATOM    161  SG  CYS 6  22      11.718 -15.563  27.302  0.00  0.00      C1   S
ATOM    162  N   GLY 6  23       8.494 -15.785  28.785  0.00  0.00      C1   N
ATOM    163  CA  GLY 6  23       7.866 -15.446  30.021  0.00  0.00      C1   C
ATOM    164  C   GLY 6  23       6.378 -15.320  29.692  0.00  0.00      C1   C
ATOM    165  O   GLY 6  23       5.798 -16.150  29.083  0.00  0.00      C1   O
ATOM    166  N   THR 6  24       5.897 -14.180  30.130  0.00  0.00      C1   N
ATOM    167  CA  THR 6  24       4.431 -13.746  29.880  0.00  0.00      C1   C
ATOM    168  C   THR 6  24       4.371 -12.745  28.677  0.00  0.00      C1   C
ATOM    169  O   THR 6  24       3.185 -12.424  28.391  0.00  0.00      C1   O
ATOM    170  CB  THR 6  24       3.703 -13.248  31.081  0.00  0.00      C1   C
ATOM    171  OG1 THR 6  24       4.465 -12.284  31.829  0.00  0.00      C1   O
ATOM    172  CG2 THR 6  24       3.387 -14.432  31.991  0.00  0.00      C1   C
ATOM    173  N   THR 6  25       5.524 -12.220  28.109  0.00  0.00      C1   N
ATOM    174  CA  THR 6  25       5.443 -11.306  26.979  0.00  0.00      C1   C
ATOM    175  C   THR 6  25       5.481 -12.018  25.635  0.00  0.00      C1   C
ATOM    176  O   THR 6  25       6.287 -12.861  25.410  0.00  0.00      C1   O
ATOM    177  CB  THR 6  25       6.634 -10.314  27.034  0.00  0.00      C1   C
ATOM    178  OG1 THR 6  25       6.509  -9.461  28.208  0.00  0.00      C1   O
ATOM    179  CG2 THR 6  25       6.684  -9.260  25.909  0.00  0.00      C1   C
ATOM    180  N   THR 6  26       4.727 -11.392  24.703  0.00  0.00      C1   N
ATOM    181  CA  THR 6  26       4.658 -11.837  23.279  0.00  0.00      C1   C
ATOM    182  C   THR 6  26       4.929 -10.746  22.254  0.00  0.00      C1   C
ATOM    183  O   THR 6  26       4.716  -9.527  22.556  0.00  0.00      C1   O
ATOM    184  CB  THR 6  26       3.317 -12.446  23.071  0.00  0.00      C1   C
ATOM    185  OG1 THR 6  26       3.296 -13.042  21.805  0.00  0.00      C1   O
ATOM    186  CG2 THR 6  26       2.090 -11.492  23.082  0.00  0.00      C1   C
ATOM    187  N   LEU 6  27       5.492 -11.059  21.070  0.00  0.00      C1   N
ATOM    188  CA  LEU 6  27       5.661 -10.239  19.831  0.00  0.00      C1   C
ATOM    189  C   LEU 6  27       5.518 -11.075  18.505  0.00  0.00      C1   C
ATOM    190  O   LEU 6  27       5.268 -12.274  18.505  0.00  0.00      C1   O
ATOM    191  CB  LEU 6  27       6.913  -9.418  19.981  0.00  0.00      C1   C
ATOM    192  CG  LEU 6  27       8.237 -10.102  20.189  0.00  0.00      C1   C
ATOM    193  CD1 LEU 6  27       8.660 -11.046  19.091  0.00  0.00      C1   C
ATOM    194  CD2 LEU 6  27       9.397  -9.190  20.319  0.00  0.00      C1   C
ATOM    195  N   ASN 6  28       5.757 -10.461  17.320  0.00  0.00      C1   N
ATOM    196  CA  ASN 6  28       5.857 -11.255  16.044  0.00  0.00      C1   C
ATOM    197  C   ASN 6  28       7.309 -11.510  15.625  0.00  0.00      C1   C
ATOM    198  O   ASN 6  28       8.219 -10.707  15.646  0.00  0.00      C1   O
ATOM    199  CB  ASN 6  28       5.009 -10.573  14.932  0.00  0.00      C1   C
ATOM    200  CG  ASN 6  28       5.128 -11.144  13.529  0.00  0.00      C1   C
ATOM    201  OD1 ASN 6  28       4.319 -11.949  13.167  0.00  0.00      C1   O
ATOM    202  ND2 ASN 6  28       6.218 -10.847  12.882  0.00  0.00      C1   N
ATOM    203  N   GLY 6  29       7.513 -12.784  15.161  0.00  0.00      C1   N
ATOM    204  CA  GLY 6  29       8.749 -13.259  14.679  0.00  0.00      C1   C
ATOM    205  C   GLY 6  29       8.660 -13.759  13.209  0.00  0.00      C1   C
ATOM    206  O   GLY 6  29       7.599 -13.908  12.607  0.00  0.00      C1   O
ATOM    207  N   LEU 6  30       9.905 -14.021  12.655  0.00  0.00      C1   N
ATOM    208  CA  LEU 6  30      10.249 -14.358  11.231  0.00  0.00      C1   C
ATOM    209  C   LEU 6  30      10.711 -15.735  11.070  0.00  0.00      C1   C
ATOM    210  O   LEU 6  30      11.861 -16.053  11.468  0.00  0.00      C1   O
ATOM    211  CB  LEU 6  30      11.182 -13.273  10.644  0.00  0.00      C1   C
ATOM    212  CG  LEU 6  30      11.780 -13.565   9.244  0.00  0.00      C1   C
ATOM    213  CD1 LEU 6  30      10.618 -13.438   8.236  0.00  0.00      C1   C
ATOM    214  CD2 LEU 6  30      12.888 -12.521   8.838  0.00  0.00      C1   C
ATOM    215  N   TRP 6  31       9.932 -16.633  10.483  0.00  0.00      C1   N
ATOM    216  CA  TRP 6  31      10.315 -18.041  10.413  0.00  0.00      C1   C
ATOM    217  C   TRP 6  31      10.876 -18.366   9.031  0.00  0.00      C1   C
ATOM    218  O   TRP 6  31      10.117 -18.472   8.059  0.00  0.00      C1   O
ATOM    219  CB  TRP 6  31       9.072 -18.864  10.743  0.00  0.00      C1   C
ATOM    220  CG  TRP 6  31       9.175 -20.318  10.928  0.00  0.00      C1   C
ATOM    221  CD1 TRP 6  31      10.300 -20.958  11.300  0.00  0.00      C1   C
ATOM    222  CD2 TRP 6  31       8.153 -21.339  10.804  0.00  0.00      C1   C
ATOM    223  NE1 TRP 6  31      10.116 -22.320  11.283  0.00  0.00      C1   N
ATOM    224  CE2 TRP 6  31       8.731 -22.627  11.120  0.00  0.00      C1   C
ATOM    225  CE3 TRP 6  31       6.814 -21.323  10.466  0.00  0.00      C1   C
ATOM    226  CZ2 TRP 6  31       8.019 -23.839  11.112  0.00  0.00      C1   C
ATOM    227  CZ3 TRP 6  31       6.043 -22.513  10.459  0.00  0.00      C1   C
ATOM    228  CH2 TRP 6  31       6.668 -23.754  10.755  0.00  0.00      C1   C
ATOM    229  N   LEU 6  32      12.191 -18.531   8.963  0.00  0.00      C1   N
ATOM    230  CA  LEU 6  32      13.061 -18.851   7.859  0.00  0.00      C1   C
ATOM    231  C   LEU 6  32      13.949 -20.006   8.203  0.00  0.00      C1   C
ATOM    232  O   LEU 6  32      14.777 -19.978   9.140  0.00  0.00      C1   O
ATOM    233  CB  LEU 6  32      14.048 -17.687   7.502  0.00  0.00      C1   C
ATOM    234  CG  LEU 6  32      13.397 -16.361   7.099  0.00  0.00      C1   C
ATOM    235  CD1 LEU 6  32      14.529 -15.321   6.838  0.00  0.00      C1   C
ATOM    236  CD2 LEU 6  32      12.559 -16.428   5.830  0.00  0.00      C1   C
ATOM    237  N   ASP 6  33      13.786 -21.047   7.383  0.00  0.00      C1   N
ATOM    238  CA  ASP 6  33      14.152 -22.444   7.687  0.00  0.00      C1   C
ATOM    239  C   ASP 6  33      13.572 -22.940   9.050  0.00  0.00      C1   C
ATOM    240  O   ASP 6  33      12.379 -22.824   9.284  0.00  0.00      C1   O
ATOM    241  CB  ASP 6  33      15.646 -22.745   7.493  0.00  0.00      C1   C
ATOM    242  CG  ASP 6  33      16.385 -22.218   6.265  0.00  0.00      C1   C
ATOM    243  OD1 ASP 6  33      15.916 -21.427   5.437  0.00  0.00      C1   O
ATOM    244  OD2 ASP 6  33      17.509 -22.746   6.075  0.00  0.00      C1   O
ATOM    245  N   ASP 6  34      14.393 -23.551   9.955  0.00  0.00      C1   N
ATOM    246  CA  ASP 6  34      14.025 -23.924  11.318  0.00  0.00      C1   C
ATOM    247  C   ASP 6  34      14.062 -22.846  12.397  0.00  0.00      C1   C
ATOM    248  O   ASP 6  34      13.881 -23.147  13.606  0.00  0.00      C1   O
ATOM    249  CB  ASP 6  34      14.782 -25.173  11.729  0.00  0.00      C1   C
ATOM    250  CG  ASP 6  34      16.124 -25.580  11.072  0.00  0.00      C1   C
ATOM    251  OD1 ASP 6  34      16.911 -24.709  10.592  0.00  0.00      C1   O
ATOM    252  OD2 ASP 6  34      16.453 -26.794  11.083  0.00  0.00      C1   O
ATOM    253  N   VAL 6  35      14.357 -21.591  12.033  0.00  0.00      C1   N
ATOM    254  CA  VAL 6  35      14.735 -20.554  12.956  0.00  0.00      C1   C
ATOM    255  C   VAL 6  35      13.668 -19.476  12.857  0.00  0.00      C1   C
ATOM    256  O   VAL 6  35      13.383 -18.877  11.882  0.00  0.00      C1   O
ATOM    257  CB  VAL 6  35      16.187 -20.078  12.541  0.00  0.00      C1   C
ATOM    258  CG1 VAL 6  35      16.683 -18.880  13.359  0.00  0.00      C1   C
ATOM    259  CG2 VAL 6  35      17.144 -21.304  12.675  0.00  0.00      C1   C
ATOM    260  N   VAL 6  36      13.184 -19.015  13.980  0.00  0.00      C1   N
ATOM    261  CA  VAL 6  36      12.555 -17.731  14.193  0.00  0.00      C1   C
ATOM    262  C   VAL 6  36      13.658 -16.611  14.571  0.00  0.00      C1   C
ATOM    263  O   VAL 6  36      14.208 -16.674  15.640  0.00  0.00      C1   O
ATOM    264  CB  VAL 6  36      11.470 -17.711  15.230  0.00  0.00      C1   C
ATOM    265  CG1 VAL 6  36      10.618 -16.428  14.945  0.00  0.00      C1   C
ATOM    266  CG2 VAL 6  36      10.470 -18.838  15.178  0.00  0.00      C1   C
ATOM    267  N   TYR 6  37      13.883 -15.636  13.692  0.00  0.00      C1   N
ATOM    268  CA  TYR 6  37      14.413 -14.262  13.910  0.00  0.00      C1   C
ATOM    269  C   TYR 6  37      13.327 -13.304  14.444  0.00  0.00      C1   C
ATOM    270  O   TYR 6  37      12.263 -13.156  13.925  0.00  0.00      C1   O
ATOM    271  CB  TYR 6  37      14.999 -13.652  12.621  0.00  0.00      C1   C
ATOM    272  CG  TYR 6  37      16.059 -14.437  11.707  0.00  0.00      C1   C
ATOM    273  CD1 TYR 6  37      15.656 -15.618  11.117  0.00  0.00      C1   C
ATOM    274  CD2 TYR 6  37      17.419 -13.999  11.623  0.00  0.00      C1   C
ATOM    275  CE1 TYR 6  37      16.510 -16.348  10.310  0.00  0.00      C1   C
ATOM    276  CE2 TYR 6  37      18.305 -14.775  10.819  0.00  0.00      C1   C
ATOM    277  CZ  TYR 6  37      17.830 -15.909  10.194  0.00  0.00      C1   C
ATOM    278  OH  TYR 6  37      18.763 -16.608   9.541  0.00  0.00      C1   O
ATOM    279  N   CYS 6  38      13.562 -12.673  15.644  0.00  0.00      C1   N
ATOM    280  CA  CYS 6  38      12.735 -11.737  16.442  0.00  0.00      C1   C
ATOM    281  C   CYS 6  38      13.500 -10.764  17.393  0.00  0.00      C1   C
ATOM    282  O   CYS 6  38      14.678 -11.022  17.699  0.00  0.00      C1   O
ATOM    283  CB  CYS 6  38      11.640 -12.491  17.236  0.00  0.00      C1   C
ATOM    284  SG  CYS 6  38      12.131 -14.004  18.092  0.00  0.00      C1   S
ATOM    285  N   PRO 6  39      12.889  -9.620  17.859  0.00  0.00      C1   N
ATOM    286  CA  PRO 6  39      13.677  -8.622  18.625  0.00  0.00      C1   C
ATOM    287  C   PRO 6  39      14.156  -9.191  19.949  0.00  0.00      C1   C
ATOM    288  O   PRO 6  39      13.347  -9.644  20.764  0.00  0.00      C1   O
ATOM    289  CB  PRO 6  39      12.628  -7.490  18.831  0.00  0.00      C1   C
ATOM    290  CG  PRO 6  39      11.813  -7.579  17.551  0.00  0.00      C1   C
ATOM    291  CD  PRO 6  39      11.633  -9.136  17.446  0.00  0.00      C1   C
ATOM    292  N   ARG 6  40      15.428  -9.104  20.318  0.00  0.00      C1   N
ATOM    293  CA  ARG 6  40      16.017  -9.717  21.594  0.00  0.00      C1   C
ATOM    294  C   ARG 6  40      15.184  -9.238  22.820  0.00  0.00      C1   C
ATOM    295  O   ARG 6  40      15.123  -9.998  23.765  0.00  0.00      C1   O
ATOM    296  CB  ARG 6  40      17.565  -9.501  21.651  0.00  0.00      C1   C
ATOM    297  CG  ARG 6  40      18.105  -8.081  21.848  0.00  0.00      C1   C
ATOM    298  CD  ARG 6  40      19.586  -8.084  22.180  0.00  0.00      C1   C
ATOM    299  NE  ARG 6  40      20.183  -6.753  22.330  0.00  0.00      C1   N
ATOM    300  CZ  ARG 6  40      21.404  -6.355  22.539  0.00  0.00      C1   C
ATOM    301  NH1 ARG 6  40      22.399  -7.194  22.577  0.00  0.00      C1   N
ATOM    302  NH2 ARG 6  40      21.570  -5.118  22.769  0.00  0.00      C1   N
ATOM    303  N   HIS 6  41      14.743  -7.920  22.860  0.00  0.00      C1   N
ATOM    304  CA  HIS 6  41      14.023  -7.366  24.000  0.00  0.00      C1   C
ATOM    305  C   HIS 6  41      12.896  -8.179  24.629  0.00  0.00      C1   C
ATOM    306  O   HIS 6  41      12.539  -7.909  25.774  0.00  0.00      C1   O
ATOM    307  CB  HIS 6  41      13.702  -5.887  23.689  0.00  0.00      C1   C
ATOM    308  CG  HIS 6  41      12.501  -5.670  22.793  0.00  0.00      C1   C
ATOM    309  ND1 HIS 6  41      11.178  -5.568  23.258  0.00  0.00      C1   N
ATOM    310  CD2 HIS 6  41      12.497  -5.208  21.480  0.00  0.00      C1   C
ATOM    311  CE1 HIS 6  41      10.468  -5.056  22.273  0.00  0.00      C1   C
ATOM    312  NE2 HIS 6  41      11.186  -4.815  21.227  0.00  0.00      C1   N
ATOM    313  N   VAL 6  42      12.213  -9.162  23.950  0.00  0.00      C1   N
ATOM    314  CA  VAL 6  42      11.318 -10.105  24.704  0.00  0.00      C1   C
ATOM    315  C   VAL 6  42      11.890 -10.724  25.975  0.00  0.00      C1   C
ATOM    316  O   VAL 6  42      11.213 -10.986  26.962  0.00  0.00      C1   O
ATOM    317  CB  VAL 6  42      10.663 -11.063  23.707  0.00  0.00      C1   C
ATOM    318  CG1 VAL 6  42      11.572 -12.180  23.404  0.00  0.00      C1   C
ATOM    319  CG2 VAL 6  42       9.364 -11.499  24.353  0.00  0.00      C1   C
ATOM    320  N   ILE 6  43      13.145 -11.016  25.960  0.00  0.00      C1   N
ATOM    321  CA  ILE 6  43      13.844 -11.666  27.107  0.00  0.00      C1   C
ATOM    322  C   ILE 6  43      14.034 -10.782  28.412  0.00  0.00      C1   C
ATOM    323  O   ILE 6  43      14.302 -11.279  29.529  0.00  0.00      C1   O
ATOM    324  CB  ILE 6  43      15.086 -12.455  26.796  0.00  0.00      C1   C
ATOM    325  CG1 ILE 6  43      16.405 -11.695  26.529  0.00  0.00      C1   C
ATOM    326  CG2 ILE 6  43      14.841 -13.409  25.588  0.00  0.00      C1   C
ATOM    327  CD1 ILE 6  43      17.661 -12.548  26.224  0.00  0.00      C1   C
ATOM    328  N   CYS 6  44      13.744  -9.486  28.264  0.00  0.00      C1   N
ATOM    329  CA  CYS 6  44      13.861  -8.484  29.227  0.00  0.00      C1   C
ATOM    330  C   CYS 6  44      12.697  -8.549  30.236  0.00  0.00      C1   C
ATOM    331  O   CYS 6  44      11.506  -8.645  29.923  0.00  0.00      C1   O
ATOM    332  CB  CYS 6  44      14.054  -7.081  28.698  0.00  0.00      C1   C
ATOM    333  SG  CYS 6  44      15.506  -6.955  27.616  0.00  0.00      C1   S
ATOM    334  N   THR 6  45      13.094  -8.436  31.507  0.00  0.00      C1   N
ATOM    335  CA  THR 6  45      12.209  -8.715  32.671  0.00  0.00      C1   C
ATOM    336  C   THR 6  45      11.627  -7.450  33.315  0.00  0.00      C1   C
ATOM    337  O   THR 6  45      10.477  -7.539  33.792  0.00  0.00      C1   O
ATOM    338  CB  THR 6  45      12.931  -9.534  33.701  0.00  0.00      C1   C
ATOM    339  OG1 THR 6  45      14.226  -9.034  34.045  0.00  0.00      C1   O
ATOM    340  CG2 THR 6  45      13.140 -10.931  33.173  0.00  0.00      C1   C
ATOM    341  N   SER 6  46      12.261  -6.315  33.264  0.00  0.00      C1   N
ATOM    342  CA  SER 6  46      11.676  -4.949  33.356  0.00  0.00      C1   C
ATOM    343  C   SER 6  46      10.950  -4.679  34.712  0.00  0.00      C1   C
ATOM    344  O   SER 6  46       9.976  -3.904  34.841  0.00  0.00      C1   O
ATOM    345  CB  SER 6  46      10.886  -4.460  32.125  0.00  0.00      C1   C
ATOM    346  OG  SER 6  46      11.460  -5.025  30.916  0.00  0.00      C1   O
ATOM    347  N   GLU 6  47      11.454  -5.277  35.819  0.00  0.00      C1   N
ATOM    348  CA  GLU 6  47      10.912  -5.096  37.147  0.00  0.00      C1   C
ATOM    349  C   GLU 6  47      11.057  -3.664  37.662  0.00  0.00      C1   C
ATOM    350  O   GLU 6  47      12.203  -3.210  37.727  0.00  0.00      C1   O
ATOM    351  CB  GLU 6  47      11.585  -6.004  38.121  0.00  0.00      C1   C
ATOM    352  CG  GLU 6  47      11.591  -7.487  37.703  0.00  0.00      C1   C
ATOM    353  CD  GLU 6  47      11.997  -8.449  38.859  0.00  0.00      C1   C
ATOM    354  OE1 GLU 6  47      12.822  -8.090  39.730  0.00  0.00      C1   O
ATOM    355  OE2 GLU 6  47      11.441  -9.580  38.952  0.00  0.00      C1   O
ATOM    356  N   ASP 6  48       9.989  -2.990  38.003  0.00  0.00      C1   N
ATOM    357  CA  ASP 6  48       9.979  -1.525  38.139  0.00  0.00      C1   C
ATOM    358  C   ASP 6  48      10.697  -0.732  36.963  0.00  0.00      C1   C
ATOM    359  O   ASP 6  48      11.077   0.408  37.097  0.00  0.00      C1   O
ATOM    360  CB  ASP 6  48      10.401  -1.133  39.618  0.00  0.00      C1   C
ATOM    361  CG  ASP 6  48       9.537  -1.786  40.678  0.00  0.00      C1   C
ATOM    362  OD1 ASP 6  48       8.341  -1.847  40.432  0.00  0.00      C1   O
ATOM    363  OD2 ASP 6  48      10.056  -2.210  41.713  0.00  0.00      C1   O
ATOM    364  N   MET 6  49      10.594  -1.273  35.724  0.00  0.00      C1   N
ATOM    365  CA  MET 6  49      11.130  -0.896  34.415  0.00  0.00      C1   C
ATOM    366  C   MET 6  49      12.660  -0.935  34.349  0.00  0.00      C1   C
ATOM    367  O   MET 6  49      13.264  -0.404  33.420  0.00  0.00      C1   O
ATOM    368  CB  MET 6  49      10.401   0.323  33.736  0.00  0.00      C1   C
ATOM    369  CG  MET 6  49       8.924   0.067  33.551  0.00  0.00      C1   C
ATOM    370  SD  MET 6  49       8.448  -1.487  32.715  0.00  0.00      C1   S
ATOM    371  CE  MET 6  49       6.660  -1.354  32.824  0.00  0.00      C1   C
ATOM    372  N   LEU 6  50      13.386  -1.434  35.357  0.00  0.00      C1   N
ATOM    373  CA  LEU 6  50      14.839  -1.630  35.421  0.00  0.00      C1   C
ATOM    374  C   LEU 6  50      15.230  -2.952  34.629  0.00  0.00      C1   C
ATOM    375  O   LEU 6  50      14.473  -3.890  34.804  0.00  0.00      C1   O
ATOM    376  CB  LEU 6  50      15.343  -1.571  36.897  0.00  0.00      C1   C
ATOM    377  CG  LEU 6  50      15.717  -0.126  37.439  0.00  0.00      C1   C
ATOM    378  CD1 LEU 6  50      16.643   0.546  36.525  0.00  0.00      C1   C
ATOM    379  CD2 LEU 6  50      14.454   0.704  37.686  0.00  0.00      C1   C
ATOM    380  N   ASN 6  51      16.323  -2.998  33.837  0.00  0.00      C1   N
ATOM    381  CA  ASN 6  51      16.687  -4.327  33.265  0.00  0.00      C1   C
ATOM    382  C   ASN 6  51      18.097  -4.892  33.550  0.00  0.00      C1   C
ATOM    383  O   ASN 6  51      19.054  -4.159  33.480  0.00  0.00      C1   O
ATOM    384  CB  ASN 6  51      16.408  -4.331  31.788  0.00  0.00      C1   C
ATOM    385  CG  ASN 6  51      15.044  -4.895  31.487  0.00  0.00      C1   C
ATOM    386  OD1 ASN 6  51      14.692  -5.990  31.832  0.00  0.00      C1   O
ATOM    387  ND2 ASN 6  51      14.094  -4.187  30.865  0.00  0.00      C1   N
ATOM    388  N   PRO 6  52      18.291  -6.201  33.706  0.00  0.00      C1   N
ATOM    389  CA  PRO 6  52      19.551  -6.834  33.783  0.00  0.00      C1   C
ATOM    390  C   PRO 6  52      20.216  -6.978  32.417  0.00  0.00      C1   C
ATOM    391  O   PRO 6  52      19.522  -6.896  31.412  0.00  0.00      C1   O
ATOM    392  CB  PRO 6  52      19.396  -8.146  34.615  0.00  0.00      C1   C
ATOM    393  CG  PRO 6  52      17.988  -7.987  35.213  0.00  0.00      C1   C
ATOM    394  CD  PRO 6  52      17.201  -7.192  34.141  0.00  0.00      C1   C
ATOM    395  N   ASN 6  53      21.531  -7.231  32.318  0.00  0.00      C1   N
ATOM    396  CA  ASN 6  53      22.186  -7.254  30.969  0.00  0.00      C1   C
ATOM    397  C   ASN 6  53      21.635  -8.343  29.977  0.00  0.00      C1   C
ATOM    398  O   ASN 6  53      21.416  -9.479  30.356  0.00  0.00      C1   O
ATOM    399  CB  ASN 6  53      23.766  -7.143  31.013  0.00  0.00      C1   C
ATOM    400  CG  ASN 6  53      24.373  -8.416  31.489  0.00  0.00      C1   C
ATOM    401  OD1 ASN 6  53      24.333  -9.424  30.826  0.00  0.00      C1   O
ATOM    402  ND2 ASN 6  53      24.968  -8.472  32.642  0.00  0.00      C1   N
ATOM    403  N   TYR 6  54      21.478  -7.992  28.709  0.00  0.00      C1   N
ATOM    404  CA  TYR 6  54      21.091  -8.878  27.664  0.00  0.00      C1   C
ATOM    405  C   TYR 6  54      21.723 -10.235  27.544  0.00  0.00      C1   C
ATOM    406  O   TYR 6  54      21.121 -11.211  27.207  0.00  0.00      C1   O
ATOM    407  CB  TYR 6  54      21.228  -8.193  26.284  0.00  0.00      C1   C
ATOM    408  CG  TYR 6  54      19.968  -7.485  25.761  0.00  0.00      C1   C
ATOM    409  CD1 TYR 6  54      18.835  -8.184  25.456  0.00  0.00      C1   C
ATOM    410  CD2 TYR 6  54      20.018  -6.102  25.644  0.00  0.00      C1   C
ATOM    411  CE1 TYR 6  54      17.661  -7.416  25.100  0.00  0.00      C1   C
ATOM    412  CE2 TYR 6  54      18.899  -5.357  25.294  0.00  0.00      C1   C
ATOM    413  CZ  TYR 6  54      17.688  -6.004  25.027  0.00  0.00      C1   C
ATOM    414  OH  TYR 6  54      16.614  -5.337  24.619  0.00  0.00      C1   O
ATOM    415  N   GLU 6  55      22.979 -10.337  27.900  0.00  0.00      C1   N
ATOM    416  CA  GLU 6  55      23.839 -11.542  27.858  0.00  0.00      C1   C
ATOM    417  C   GLU 6  55      23.262 -12.501  29.048  0.00  0.00      C1   C
ATOM    418  O   GLU 6  55      22.860 -13.564  28.695  0.00  0.00      C1   O
ATOM    419  CB  GLU 6  55      25.345 -11.223  27.902  0.00  0.00      C1   C
ATOM    420  CG  GLU 6  55      26.261 -12.449  28.226  0.00  0.00      C1   C
ATOM    421  CD  GLU 6  55      27.785 -12.264  28.156  0.00  0.00      C1   C
ATOM    422  OE1 GLU 6  55      28.509 -13.249  27.963  0.00  0.00      C1   O
ATOM    423  OE2 GLU 6  55      28.281 -11.212  28.436  0.00  0.00      C1   O
ATOM    424  N   ASP 6  56      23.288 -12.027  30.265  0.00  0.00      C1   N
ATOM    425  CA  ASP 6  56      22.772 -12.751  31.498  0.00  0.00      C1   C
ATOM    426  C   ASP 6  56      21.263 -13.085  31.405  0.00  0.00      C1   C
ATOM    427  O   ASP 6  56      20.872 -14.232  31.677  0.00  0.00      C1   O
ATOM    428  CB  ASP 6  56      23.140 -11.797  32.638  0.00  0.00      C1   C
ATOM    429  CG  ASP 6  56      24.691 -11.604  32.752  0.00  0.00      C1   C
ATOM    430  OD1 ASP 6  56      25.502 -12.160  31.968  0.00  0.00      C1   O
ATOM    431  OD2 ASP 6  56      25.178 -10.899  33.682  0.00  0.00      C1   O
ATOM    432  N   LEU 6  57      20.526 -12.163  30.782  0.00  0.00      C1   N
ATOM    433  CA  LEU 6  57      19.126 -12.487  30.489  0.00  0.00      C1   C
ATOM    434  C   LEU 6  57      18.922 -13.659  29.453  0.00  0.00      C1   C
ATOM    435  O   LEU 6  57      17.860 -14.241  29.414  0.00  0.00      C1   O
ATOM    436  CB  LEU 6  57      18.409 -11.169  30.064  0.00  0.00      C1   C
ATOM    437  CG  LEU 6  57      18.055 -10.281  31.243  0.00  0.00      C1   C
ATOM    438  CD1 LEU 6  57      16.984  -9.284  30.753  0.00  0.00      C1   C
ATOM    439  CD2 LEU 6  57      17.427 -11.048  32.404  0.00  0.00      C1   C
ATOM    440  N   LEU 6  58      19.881 -13.913  28.625  0.00  0.00      C1   N
ATOM    441  CA  LEU 6  58      19.813 -15.152  27.870  0.00  0.00      C1   C
ATOM    442  C   LEU 6  58      20.409 -16.343  28.646  0.00  0.00      C1   C
ATOM    443  O   LEU 6  58      19.794 -17.395  28.699  0.00  0.00      C1   O
ATOM    444  CB  LEU 6  58      20.481 -14.728  26.517  0.00  0.00      C1   C
ATOM    445  CG  LEU 6  58      20.477 -15.851  25.469  0.00  0.00      C1   C
ATOM    446  CD1 LEU 6  58      19.129 -16.507  25.224  0.00  0.00      C1   C
ATOM    447  CD2 LEU 6  58      20.997 -15.293  24.097  0.00  0.00      C1   C
ATOM    448  N   ILE 6  59      21.599 -16.261  29.253  0.00  0.00      C1   N
ATOM    449  CA  ILE 6  59      22.130 -17.252  30.210  0.00  0.00      C1   C
ATOM    450  C   ILE 6  59      21.183 -17.728  31.304  0.00  0.00      C1   C
ATOM    451  O   ILE 6  59      21.071 -18.958  31.504  0.00  0.00      C1   O
ATOM    452  CB  ILE 6  59      23.462 -16.711  30.840  0.00  0.00      C1   C
ATOM    453  CG1 ILE 6  59      24.581 -16.453  29.857  0.00  0.00      C1   C
ATOM    454  CG2 ILE 6  59      23.989 -17.633  31.971  0.00  0.00      C1   C
ATOM    455  CD1 ILE 6  59      25.685 -15.473  30.253  0.00  0.00      C1   C
ATOM    456  N   ARG 6  60      20.497 -16.796  31.978  0.00  0.00      C1   N
ATOM    457  CA  ARG 6  60      19.453 -17.147  32.970  0.00  0.00      C1   C
ATOM    458  C   ARG 6  60      18.197 -17.926  32.301  0.00  0.00      C1   C
ATOM    459  O   ARG 6  60      17.192 -18.155  32.952  0.00  0.00      C1   O
ATOM    460  CB  ARG 6  60      18.935 -15.898  33.761  0.00  0.00      C1   C
ATOM    461  CG  ARG 6  60      20.085 -15.361  34.682  0.00  0.00      C1   C
ATOM    462  CD  ARG 6  60      19.603 -13.913  34.841  0.00  0.00      C1   C
ATOM    463  NE  ARG 6  60      20.524 -13.088  35.679  0.00  0.00      C1   N
ATOM    464  CZ  ARG 6  60      20.258 -11.971  36.367  0.00  0.00      C1   C
ATOM    465  NH1 ARG 6  60      21.247 -11.260  36.832  0.00  0.00      C1   N
ATOM    466  NH2 ARG 6  60      19.067 -11.392  36.303  0.00  0.00      C1   N
ATOM    467  N   LYS 6  61      18.137 -18.328  30.975  0.00  0.00      C1   N
ATOM    468  CA  LYS 6  61      17.008 -19.005  30.420  0.00  0.00      C1   C
ATOM    469  C   LYS 6  61      17.278 -20.325  29.742  0.00  0.00      C1   C
ATOM    470  O   LYS 6  61      18.341 -20.560  29.148  0.00  0.00      C1   O
ATOM    471  CB  LYS 6  61      16.272 -18.025  29.348  0.00  0.00      C1   C
ATOM    472  CG  LYS 6  61      15.421 -16.958  30.165  0.00  0.00      C1   C
ATOM    473  CD  LYS 6  61      14.714 -16.001  29.224  0.00  0.00      C1   C
ATOM    474  CE  LYS 6  61      14.121 -14.692  29.832  0.00  0.00      C1   C
ATOM    475  NZ  LYS 6  61      15.180 -13.809  30.336  0.00  0.00      C1   N
ATOM    476  N   SER 6  62      16.242 -21.148  29.641  0.00  0.00      C1   N
ATOM    477  CA  SER 6  62      16.303 -22.313  28.720  0.00  0.00      C1   C
ATOM    478  C   SER 6  62      15.144 -22.467  27.684  0.00  0.00      C1   C
ATOM    479  O   SER 6  62      14.175 -21.738  27.802  0.00  0.00      C1   O
ATOM    480  CB  SER 6  62      16.353 -23.504  29.738  0.00  0.00      C1   C
ATOM    481  OG  SER 6  62      16.617 -24.644  28.923  0.00  0.00      C1   O
ATOM    482  N   ASN 6  63      15.134 -23.502  26.840  0.00  0.00      C1   N
ATOM    483  CA  ASN 6  63      14.105 -23.775  25.857  0.00  0.00      C1   C
ATOM    484  C   ASN 6  63      12.619 -23.700  26.367  0.00  0.00      C1   C
ATOM    485  O   ASN 6  63      11.838 -23.183  25.594  0.00  0.00      C1   O
ATOM    486  CB  ASN 6  63      14.310 -25.157  25.203  0.00  0.00      C1   C
ATOM    487  CG  ASN 6  63      15.702 -25.377  24.600  0.00  0.00      C1   C
ATOM    488  OD1 ASN 6  63      16.386 -24.479  24.043  0.00  0.00      C1   O
ATOM    489  ND2 ASN 6  63      16.264 -26.573  24.741  0.00  0.00      C1   N
ATOM    490  N   HIS 6  64      12.314 -24.179  27.558  0.00  0.00      C1   N
ATOM    491  CA  HIS 6  64      10.970 -24.178  28.253  0.00  0.00      C1   C
ATOM    492  C   HIS 6  64      10.515 -22.772  28.655  0.00  0.00      C1   C
ATOM    493  O   HIS 6  64       9.342 -22.625  29.097  0.00  0.00      C1   O
ATOM    494  CB  HIS 6  64      10.971 -25.110  29.500  0.00  0.00      C1   C
ATOM    495  CG  HIS 6  64      11.601 -24.490  30.746  0.00  0.00      C1   C
ATOM    496  ND1 HIS 6  64      12.917 -24.032  30.763  0.00  0.00      C1   N
ATOM    497  CD2 HIS 6  64      10.970 -24.116  31.927  0.00  0.00      C1   C
ATOM    498  CE1 HIS 6  64      13.022 -23.374  31.904  0.00  0.00      C1   C
ATOM    499  NE2 HIS 6  64      11.905 -23.405  32.619  0.00  0.00      C1   N
ATOM    500  N   ASN 6  65      11.346 -21.771  28.523  0.00  0.00      C1   N
ATOM    501  CA  ASN 6  65      11.014 -20.344  28.795  0.00  0.00      C1   C
ATOM    502  C   ASN 6  65      10.417 -19.705  27.480  0.00  0.00      C1   C
ATOM    503  O   ASN 6  65      10.124 -18.459  27.551  0.00  0.00      C1   O
ATOM    504  CB  ASN 6  65      12.207 -19.676  29.392  0.00  0.00      C1   C
ATOM    505  CG  ASN 6  65      12.689 -20.282  30.763  0.00  0.00      C1   C
ATOM    506  OD1 ASN 6  65      13.871 -20.596  30.957  0.00  0.00      C1   O
ATOM    507  ND2 ASN 6  65      11.808 -20.380  31.735  0.00  0.00      C1   N
ATOM    508  N   PHE 6  66      10.267 -20.393  26.355  0.00  0.00      C1   N
ATOM    509  CA  PHE 6  66       9.796 -19.859  25.078  0.00  0.00      C1   C
ATOM    510  C   PHE 6  66       8.658 -20.572  24.476  0.00  0.00      C1   C
ATOM    511  O   PHE 6  66       8.620 -21.794  24.438  0.00  0.00      C1   O
ATOM    512  CB  PHE 6  66      10.886 -19.747  24.019  0.00  0.00      C1   C
ATOM    513  CG  PHE 6  66      12.159 -19.002  24.499  0.00  0.00      C1   C
ATOM    514  CD1 PHE 6  66      13.114 -19.709  25.166  0.00  0.00      C1   C
ATOM    515  CD2 PHE 6  66      12.278 -17.576  24.269  0.00  0.00      C1   C
ATOM    516  CE1 PHE 6  66      14.296 -19.042  25.641  0.00  0.00      C1   C
ATOM    517  CE2 PHE 6  66      13.444 -16.898  24.740  0.00  0.00      C1   C
ATOM    518  CZ  PHE 6  66      14.364 -17.629  25.503  0.00  0.00      C1   C
ATOM    519  N   LEU 6  67       7.717 -19.808  23.893  0.00  0.00      C1   N
ATOM    520  CA  LEU 6  67       6.592 -20.315  23.251  0.00  0.00      C1   C
ATOM    521  C   LEU 6  67       6.386 -19.725  21.846  0.00  0.00      C1   C
ATOM    522  O   LEU 6  67       6.311 -18.464  21.674  0.00  0.00      C1   O
ATOM    523  CB  LEU 6  67       5.242 -20.138  24.081  0.00  0.00      C1   C
ATOM    524  CG  LEU 6  67       3.840 -20.409  23.495  0.00  0.00      C1   C
ATOM    525  CD1 LEU 6  67       3.715 -21.878  23.006  0.00  0.00      C1   C
ATOM    526  CD2 LEU 6  67       2.723 -20.144  24.484  0.00  0.00      C1   C
ATOM    527  N   VAL 6  68       6.467 -20.585  20.861  0.00  0.00      C1   N
ATOM    528  CA  VAL 6  68       6.419 -20.294  19.461  0.00  0.00      C1   C
ATOM    529  C   VAL 6  68       5.154 -20.946  18.883  0.00  0.00      C1   C
ATOM    530  O   VAL 6  68       5.063 -22.159  18.748  0.00  0.00      C1   O
ATOM    531  CB  VAL 6  68       7.716 -20.778  18.706  0.00  0.00      C1   C
ATOM    532  CG1 VAL 6  68       7.656 -20.461  17.232  0.00  0.00      C1   C
ATOM    533  CG2 VAL 6  68       8.982 -20.201  19.280  0.00  0.00      C1   C
ATOM    534  N   GLN 6  69       4.208 -20.161  18.374  0.00  0.00      C1   N
ATOM    535  CA  GLN 6  69       3.070 -20.754  17.620  0.00  0.00      C1   C
ATOM    536  C   GLN 6  69       2.947 -20.230  16.128  0.00  0.00      C1   C
ATOM    537  O   GLN 6  69       3.158 -19.023  15.975  0.00  0.00      C1   O
ATOM    538  CB  GLN 6  69       1.718 -20.639  18.393  0.00  0.00      C1   C
ATOM    539  CG  GLN 6  69       1.757 -21.426  19.762  0.00  0.00      C1   C
ATOM    540  CD  GLN 6  69       0.340 -21.666  20.294  0.00  0.00      C1   C
ATOM    541  OE1 GLN 6  69      -0.229 -22.734  20.085  0.00  0.00      C1   O
ATOM    542  NE2 GLN 6  69      -0.342 -20.693  20.813  0.00  0.00      C1   N
ATOM    543  N   ALA 6  70       2.639 -21.086  15.173  0.00  0.00      C1   N
ATOM    544  CA  ALA 6  70       2.514 -20.765  13.786  0.00  0.00      C1   C
ATOM    545  C   ALA 6  70       1.065 -21.107  13.375  0.00  0.00      C1   C
ATOM    546  O   ALA 6  70       0.740 -22.356  13.330  0.00  0.00      C1   O
ATOM    547  CB  ALA 6  70       3.614 -21.683  13.023  0.00  0.00      C1   C
ATOM    548  N   GLY 6  71       0.218 -20.115  13.172  0.00  0.00      C1   N
ATOM    549  CA  GLY 6  71      -1.199 -20.385  13.212  0.00  0.00      C1   C
ATOM    550  C   GLY 6  71      -1.598 -21.101  14.499  0.00  0.00      C1   C
ATOM    551  O   GLY 6  71      -1.360 -20.645  15.622  0.00  0.00      C1   O
ATOM    552  N   ASN 6  72      -2.211 -22.228  14.360  0.00  0.00      C1   N
ATOM    553  CA  ASN 6  72      -2.633 -23.167  15.467  0.00  0.00      C1   C
ATOM    554  C   ASN 6  72      -1.628 -24.364  15.716  0.00  0.00      C1   C
ATOM    555  O   ASN 6  72      -2.085 -25.400  16.265  0.00  0.00      C1   O
ATOM    556  CB  ASN 6  72      -4.099 -23.560  15.211  0.00  0.00      C1   C
ATOM    557  CG  ASN 6  72      -5.147 -22.498  15.348  0.00  0.00      C1   C
ATOM    558  OD1 ASN 6  72      -6.274 -22.527  14.818  0.00  0.00      C1   O
ATOM    559  ND2 ASN 6  72      -4.876 -21.421  16.028  0.00  0.00      C1   N
ATOM    560  N   VAL 6  73      -0.380 -24.281  15.227  0.00  0.00      C1   N
ATOM    561  CA  VAL 6  73       0.662 -25.238  15.425  0.00  0.00      C1   C
ATOM    562  C   VAL 6  73       1.700 -24.633  16.467  0.00  0.00      C1   C
ATOM    563  O   VAL 6  73       2.307 -23.615  16.253  0.00  0.00      C1   O
ATOM    564  CB  VAL 6  73       1.452 -25.631  14.195  0.00  0.00      C1   C
ATOM    565  CG1 VAL 6  73       2.348 -26.813  14.409  0.00  0.00      C1   C
ATOM    566  CG2 VAL 6  73       0.509 -26.059  13.124  0.00  0.00      C1   C
ATOM    567  N   GLN 6  74       1.904 -25.286  17.597  0.00  0.00      C1   N
ATOM    568  CA  GLN 6  74       2.992 -25.043  18.559  0.00  0.00      C1   C
ATOM    569  C   GLN 6  74       4.290 -25.650  18.023  0.00  0.00      C1   C
ATOM    570  O   GLN 6  74       4.431 -26.877  17.714  0.00  0.00      C1   O
ATOM    571  CB  GLN 6  74       2.731 -25.513  19.994  0.00  0.00      C1   C
ATOM    572  CG  GLN 6  74       3.532 -24.689  21.054  0.00  0.00      C1   C
ATOM    573  CD  GLN 6  74       3.711 -25.406  22.393  0.00  0.00      C1   C
ATOM    574  NE2 GLN 6  74       4.792 -25.294  23.044  0.00  0.00      C1   N
ATOM    575  OE1 GLN 6  74       2.937 -26.250  22.834  0.00  0.00      C1   O
ATOM    576  N   LEU 6  75       5.363 -24.827  17.933  0.00  0.00      C1   N
ATOM    577  CA  LEU 6  75       6.673 -25.255  17.532  0.00  0.00      C1   C
ATOM    578  C   LEU 6  75       7.558 -25.598  18.677  0.00  0.00      C1   C
ATOM    579  O   LEU 6  75       7.713 -24.838  19.693  0.00  0.00      C1   O
ATOM    580  CB  LEU 6  75       7.356 -24.245  16.539  0.00  0.00      C1   C
ATOM    581  CG  LEU 6  75       6.521 -23.916  15.211  0.00  0.00      C1   C
ATOM    582  CD1 LEU 6  75       7.137 -22.798  14.406  0.00  0.00      C1   C
ATOM    583  CD2 LEU 6  75       6.210 -25.125  14.324  0.00  0.00      C1   C
ATOM    584  N   ARG 6  76       8.311 -26.670  18.600  0.00  0.00      C1   N
ATOM    585  CA  ARG 6  76       9.266 -27.121  19.644  0.00  0.00      C1   C
ATOM    586  C   ARG 6  76      10.698 -26.519  19.555  0.00  0.00      C1   C
ATOM    587  O   ARG 6  76      11.470 -26.943  18.726  0.00  0.00      C1   O
ATOM    588  CB  ARG 6  76       9.233 -28.659  19.890  0.00  0.00      C1   C
ATOM    589  CG  ARG 6  76      10.197 -29.157  20.989  0.00  0.00      C1   C
ATOM    590  CD  ARG 6  76      10.153 -30.596  21.275  0.00  0.00      C1   C
ATOM    591  NE  ARG 6  76      11.418 -31.162  21.882  0.00  0.00      C1   N
ATOM    592  CZ  ARG 6  76      12.443 -31.781  21.202  0.00  0.00      C1   C
ATOM    593  NH1 ARG 6  76      12.470 -31.954  19.828  0.00  0.00      C1   N
ATOM    594  NH2 ARG 6  76      13.541 -32.117  21.913  0.00  0.00      C1   N
ATOM    595  N   VAL 6  77      11.007 -25.692  20.489  0.00  0.00      C1   N
ATOM    596  CA  VAL 6  77      12.258 -24.958  20.589  0.00  0.00      C1   C
ATOM    597  C   VAL 6  77      13.359 -25.918  21.114  0.00  0.00      C1   C
ATOM    598  O   VAL 6  77      13.132 -26.609  22.154  0.00  0.00      C1   O
ATOM    599  CB  VAL 6  77      12.102 -23.660  21.448  0.00  0.00      C1   C
ATOM    600  CG1 VAL 6  77      13.419 -22.888  21.500  0.00  0.00      C1   C
ATOM    601  CG2 VAL 6  77      11.050 -22.611  20.916  0.00  0.00      C1   C
ATOM    602  N   ILE 6  78      14.429 -26.014  20.374  0.00  0.00      C1   N
ATOM    603  CA  ILE 6  78      15.553 -26.882  20.689  0.00  0.00      C1   C
ATOM    604  C   ILE 6  78      16.873 -26.029  20.736  0.00  0.00      C1   C
ATOM    605  O   ILE 6  78      17.937 -26.628  21.155  0.00  0.00      C1   O
ATOM    606  CB  ILE 6  78      15.528 -28.060  19.740  0.00  0.00      C1   C
ATOM    607  CG1 ILE 6  78      15.602 -27.655  18.262  0.00  0.00      C1   C
ATOM    608  CG2 ILE 6  78      14.258 -28.926  20.218  0.00  0.00      C1   C
ATOM    609  CD1 ILE 6  78      15.620 -28.870  17.357  0.00  0.00      C1   C
ATOM    610  N   GLY 6  79      16.861 -24.703  20.442  0.00  0.00      C1   N
ATOM    611  CA  GLY 6  79      17.988 -23.820  20.773  0.00  0.00      C1   C
ATOM    612  C   GLY 6  79      17.663 -22.322  20.584  0.00  0.00      C1   C
ATOM    613  O   GLY 6  79      16.675 -21.945  19.961  0.00  0.00      C1   O
ATOM    614  N   HIS 6  80      18.351 -21.512  21.402  0.00  0.00      C1   N
ATOM    615  CA  HIS 6  80      18.031 -20.105  21.663  0.00  0.00      C1   C
ATOM    616  C   HIS 6  80      19.292 -19.262  21.529  0.00  0.00      C1   C
ATOM    617  O   HIS 6  80      20.295 -19.511  22.146  0.00  0.00      C1   O
ATOM    618  CB  HIS 6  80      17.312 -19.953  23.029  0.00  0.00      C1   C
ATOM    619  CG  HIS 6  80      17.946 -20.750  24.251  0.00  0.00      C1   C
ATOM    620  ND1 HIS 6  80      17.719 -22.038  24.687  0.00  0.00      C1   N
ATOM    621  CD2 HIS 6  80      18.971 -20.294  24.985  0.00  0.00      C1   C
ATOM    622  CE1 HIS 6  80      18.580 -22.329  25.717  0.00  0.00      C1   C
ATOM    623  NE2 HIS 6  80      19.414 -21.344  25.888  0.00  0.00      C1   N
ATOM    624  N   SER 6  81      19.285 -18.333  20.553  0.00  0.00      C1   N
ATOM    625  CA  SER 6  81      20.469 -17.570  20.202  0.00  0.00      C1   C
ATOM    626  C   SER 6  81      20.126 -16.108  19.933  0.00  0.00      C1   C
ATOM    627  O   SER 6  81      18.950 -15.631  19.969  0.00  0.00      C1   O
ATOM    628  CB  SER 6  81      21.090 -18.272  18.930  0.00  0.00      C1   C
ATOM    629  OG  SER 6  81      22.264 -17.691  18.539  0.00  0.00      C1   O
ATOM    630  N   MET 6  82      21.152 -15.315  19.577  0.00  0.00      C1   N
ATOM    631  CA  MET 6  82      20.900 -13.962  18.927  0.00  0.00      C1   C
ATOM    632  C   MET 6  82      22.122 -13.568  18.067  0.00  0.00      C1   C
ATOM    633  O   MET 6  82      23.301 -13.811  18.370  0.00  0.00      C1   O
ATOM    634  CB  MET 6  82      20.537 -12.865  19.950  0.00  0.00      C1   C
ATOM    635  CG  MET 6  82      21.487 -12.808  21.136  0.00  0.00      C1   C
ATOM    636  SD  MET 6  82      20.974 -11.760  22.550  0.00  0.00      C1   S
ATOM    637  CE  MET 6  82      22.532 -11.847  23.603  0.00  0.00      C1   C
ATOM    638  N   GLN 6  83      21.875 -12.890  16.995  0.00  0.00      C1   N
ATOM    639  CA  GLN 6  83      22.891 -12.134  16.284  0.00  0.00      C1   C
ATOM    640  C   GLN 6  83      22.532 -10.621  16.453  0.00  0.00      C1   C
ATOM    641  O   GLN 6  83      21.350 -10.163  16.191  0.00  0.00      C1   O
ATOM    642  CB  GLN 6  83      22.890 -12.566  14.769  0.00  0.00      C1   C
ATOM    643  CG  GLN 6  83      23.566 -13.963  14.376  0.00  0.00      C1   C
ATOM    644  CD  GLN 6  83      23.593 -14.136  12.838  0.00  0.00      C1   C
ATOM    645  OE1 GLN 6  83      23.089 -13.323  12.121  0.00  0.00      C1   O
ATOM    646  NE2 GLN 6  83      24.133 -15.246  12.388  0.00  0.00      C1   N
ATOM    647  N   ASN 6  84      23.556  -9.904  17.044  0.00  0.00      C1   N
ATOM    648  CA  ASN 6  84      23.509  -8.509  17.551  0.00  0.00      C1   C
ATOM    649  C   ASN 6  84      22.216  -8.256  18.345  0.00  0.00      C1   C
ATOM    650  O   ASN 6  84      22.231  -8.597  19.493  0.00  0.00      C1   O
ATOM    651  CB  ASN 6  84      23.679  -7.570  16.341  0.00  0.00      C1   C
ATOM    652  CG  ASN 6  84      25.059  -7.749  15.705  0.00  0.00      C1   C
ATOM    653  OD1 ASN 6  84      26.123  -7.655  16.305  0.00  0.00      C1   O
ATOM    654  ND2 ASN 6  84      25.095  -8.086  14.485  0.00  0.00      C1   N
ATOM    655  N   CYS 6  85      21.126  -7.651  17.801  0.00  0.00      C1   N
ATOM    656  CA  CYS 6  85      19.877  -7.355  18.496  0.00  0.00      C1   C
ATOM    657  C   CYS 6  85      18.677  -8.284  18.136  0.00  0.00      C1   C
ATOM    658  O   CYS 6  85      17.661  -8.118  18.745  0.00  0.00      C1   O
ATOM    659  CB  CYS 6  85      19.344  -5.875  18.258  0.00  0.00      C1   C
ATOM    660  SG  CYS 6  85      20.582  -4.694  18.917  0.00  0.00      C1   S
ATOM    661  N   VAL 6  86      18.862  -9.254  17.287  0.00  0.00      C1   N
ATOM    662  CA  VAL 6  86      17.743 -10.167  16.988  0.00  0.00      C1   C
ATOM    663  C   VAL 6  86      18.026 -11.661  17.489  0.00  0.00      C1   C
ATOM    664  O   VAL 6  86      19.092 -12.198  17.176  0.00  0.00      C1   O
ATOM    665  CB  VAL 6  86      17.186 -10.050  15.568  0.00  0.00      C1   C
ATOM    666  CG1 VAL 6  86      16.838  -8.590  15.359  0.00  0.00      C1   C
ATOM    667  CG2 VAL 6  86      17.970 -10.678  14.481  0.00  0.00      C1   C
ATOM    668  N   LEU 6  87      17.040 -12.211  18.158  0.00  0.00      C1   N
ATOM    669  CA  LEU 6  87      17.103 -13.715  18.374  0.00  0.00      C1   C
ATOM    670  C   LEU 6  87      17.141 -14.485  17.115  0.00  0.00      C1   C
ATOM    671  O   LEU 6  87      16.555 -14.098  16.113  0.00  0.00      C1   O
ATOM    672  CB  LEU 6  87      15.867 -14.167  19.131  0.00  0.00      C1   C
ATOM    673  CG  LEU 6  87      15.536 -13.511  20.526  0.00  0.00      C1   C
ATOM    674  CD1 LEU 6  87      14.246 -14.132  21.055  0.00  0.00      C1   C
ATOM    675  CD2 LEU 6  87      16.643 -13.697  21.590  0.00  0.00      C1   C
ATOM    676  N   LYS 6  88      17.664 -15.711  17.261  0.00  0.00      C1   N
ATOM    677  CA  LYS 6  88      17.434 -16.863  16.400  0.00  0.00      C1   C
ATOM    678  C   LYS 6  88      16.894 -17.989  17.314  0.00  0.00      C1   C
ATOM    679  O   LYS 6  88      17.720 -18.598  18.081  0.00  0.00      C1   O
ATOM    680  CB  LYS 6  88      18.688 -17.163  15.562  0.00  0.00      C1   C
ATOM    681  CG  LYS 6  88      19.021 -16.272  14.359  0.00  0.00      C1   C
ATOM    682  CD  LYS 6  88      20.380 -16.508  13.721  0.00  0.00      C1   C
ATOM    683  CE  LYS 6  88      20.598 -17.891  13.147  0.00  0.00      C1   C
ATOM    684  NZ  LYS 6  88      21.908 -17.949  12.506  0.00  0.00      C1   N
ATOM    685  N   LEU 6  89      15.586 -18.226  17.359  0.00  0.00      C1   N
ATOM    686  CA  LEU 6  89      14.985 -19.356  18.091  0.00  0.00      C1   C
ATOM    687  C   LEU 6  89      14.914 -20.609  17.151  0.00  0.00      C1   C
ATOM    688  O   LEU 6  89      14.181 -20.520  16.178  0.00  0.00      C1   O
ATOM    689  CB  LEU 6  89      13.594 -19.025  18.608  0.00  0.00      C1   C
ATOM    690  CG  LEU 6  89      13.452 -17.961  19.751  0.00  0.00      C1   C
ATOM    691  CD1 LEU 6  89      12.026 -18.092  20.465  0.00  0.00      C1   C
ATOM    692  CD2 LEU 6  89      14.609 -18.171  20.768  0.00  0.00      C1   C
ATOM    693  N   LYS 6  90      15.773 -21.616  17.381  0.00  0.00      C1   N
ATOM    694  CA  LYS 6  90      15.691 -22.843  16.559  0.00  0.00      C1   C
ATOM    695  C   LYS 6  90      14.538 -23.730  17.148  0.00  0.00      C1   C
ATOM    696  O   LYS 6  90      14.498 -24.082  18.306  0.00  0.00      C1   O
ATOM    697  CB  LYS 6  90      17.110 -23.344  16.289  0.00  0.00      C1   C
ATOM    698  CG  LYS 6  90      17.122 -24.589  15.382  0.00  0.00      C1   C
ATOM    699  CD  LYS 6  90      18.596 -25.027  15.121  0.00  0.00      C1   C
ATOM    700  CE  LYS 6  90      18.618 -26.137  14.062  0.00  0.00      C1   C
ATOM    701  NZ  LYS 6  90      17.996 -27.329  14.675  0.00  0.00      C1   N
ATOM    702  N   VAL 6  91      13.716 -24.172  16.203  0.00  0.00      C1   N
ATOM    703  CA  VAL 6  91      12.633 -25.133  16.557  0.00  0.00      C1   C
ATOM    704  C   VAL 6  91      12.970 -26.437  15.727  0.00  0.00      C1   C
ATOM    705  O   VAL 6  91      13.980 -26.570  15.039  0.00  0.00      C1   O
ATOM    706  CB  VAL 6  91      11.221 -24.561  16.344  0.00  0.00      C1   C
ATOM    707  CG1 VAL 6  91      10.999 -23.276  17.161  0.00  0.00      C1   C
ATOM    708  CG2 VAL 6  91      10.916 -24.209  14.892  0.00  0.00      C1   C
ATOM    709  N   ASP 6  92      12.230 -27.541  15.989  0.00  0.00      C1   N
ATOM    710  CA  ASP 6  92      12.603 -28.770  15.382  0.00  0.00      C1   C
ATOM    711  C   ASP 6  92      12.109 -28.990  13.949  0.00  0.00      C1   C
ATOM    712  O   ASP 6  92      12.111 -30.106  13.408  0.00  0.00      C1   O
ATOM    713  CB  ASP 6  92      12.360 -29.938  16.323  0.00  0.00      C1   C
ATOM    714  CG  ASP 6  92      10.998 -30.253  16.863  0.00  0.00      C1   C
ATOM    715  OD1 ASP 6  92      10.991 -31.184  17.719  0.00  0.00      C1   O
ATOM    716  OD2 ASP 6  92       9.950 -29.753  16.507  0.00  0.00      C1   O
ATOM    717  N   THR 6  93      11.695 -27.958  13.279  0.00  0.00      C1   N
ATOM    718  CA  THR 6  93      11.069 -27.973  11.920  0.00  0.00      C1   C
ATOM    719  C   THR 6  93      11.367 -26.781  11.131  0.00  0.00      C1   C
ATOM    720  O   THR 6  93      11.021 -25.692  11.535  0.00  0.00      C1   O
ATOM    721  CB  THR 6  93       9.525 -28.097  12.091  0.00  0.00      C1   C
ATOM    722  OG1 THR 6  93       8.945 -27.271  13.108  0.00  0.00      C1   O
ATOM    723  CG2 THR 6  93       9.017 -29.513  12.412  0.00  0.00      C1   C
ATOM    724  N   ALA 6  94      11.911 -26.933   9.930  0.00  0.00      C1   N
ATOM    725  CA  ALA 6  94      11.851 -25.849   8.966  0.00  0.00      C1   C
ATOM    726  C   ALA 6  94      10.401 -25.663   8.380  0.00  0.00      C1   C
ATOM    727  O   ALA 6  94       9.717 -26.630   8.055  0.00  0.00      C1   O
ATOM    728  CB  ALA 6  94      12.847 -26.116   7.778  0.00  0.00      C1   C
ATOM    729  N   ASN 6  95      10.013 -24.379   8.337  0.00  0.00      C1   N
ATOM    730  CA  ASN 6  95       8.791 -23.751   7.655  0.00  0.00      C1   C
ATOM    731  C   ASN 6  95       8.425 -24.234   6.185  0.00  0.00      C1   C
ATOM    732  O   ASN 6  95       9.155 -23.907   5.204  0.00  0.00      C1   O
ATOM    733  CB  ASN 6  95       8.995 -22.243   7.634  0.00  0.00      C1   C
ATOM    734  CG  ASN 6  95       7.725 -21.467   7.155  0.00  0.00      C1   C
ATOM    735  OD1 ASN 6  95       6.692 -21.984   6.720  0.00  0.00      C1   O
ATOM    736  ND2 ASN 6  95       7.851 -20.143   7.079  0.00  0.00      C1   N
ATOM    737  N   PRO 6  96       7.284 -24.941   5.910  0.00  0.00      C1   N
ATOM    738  CA  PRO 6  96       6.731 -25.362   4.710  0.00  0.00      C1   C
ATOM    739  C   PRO 6  96       6.436 -24.317   3.604  0.00  0.00      C1   C
ATOM    740  O   PRO 6  96       6.292 -24.686   2.419  0.00  0.00      C1   O
ATOM    741  CB  PRO 6  96       5.392 -26.132   5.077  0.00  0.00      C1   C
ATOM    742  CG  PRO 6  96       5.686 -26.726   6.487  0.00  0.00      C1   C
ATOM    743  CD  PRO 6  96       6.414 -25.413   6.974  0.00  0.00      C1   C
ATOM    744  N   LYS 6  97       6.598 -23.040   3.897  0.00  0.00      C1   N
ATOM    745  CA  LYS 6  97       6.686 -21.922   2.941  0.00  0.00      C1   C
ATOM    746  C   LYS 6  97       7.888 -21.013   3.140  0.00  0.00      C1   C
ATOM    747  O   LYS 6  97       7.708 -19.792   3.144  0.00  0.00      C1   O
ATOM    748  CB  LYS 6  97       5.331 -21.186   3.065  0.00  0.00      C1   C
ATOM    749  CG  LYS 6  97       4.062 -21.961   2.645  0.00  0.00      C1   C
ATOM    750  CD  LYS 6  97       3.975 -22.239   1.112  0.00  0.00      C1   C
ATOM    751  CE  LYS 6  97       2.585 -22.175   0.491  0.00  0.00      C1   C
ATOM    752  NZ  LYS 6  97       2.413 -23.001  -0.731  0.00  0.00      C1   N
ATOM    753  N   THR 6  98       9.132 -21.515   3.376  0.00  0.00      C1   N
ATOM    754  CA  THR 6  98      10.423 -20.696   3.241  0.00  0.00      C1   C
ATOM    755  C   THR 6  98      10.585 -20.286   1.778  0.00  0.00      C1   C
ATOM    756  O   THR 6  98      10.759 -21.116   0.921  0.00  0.00      C1   O
ATOM    757  CB  THR 6  98      11.647 -21.491   3.701  0.00  0.00      C1   C
ATOM    758  OG1 THR 6  98      11.546 -21.922   5.050  0.00  0.00      C1   O
ATOM    759  CG2 THR 6  98      12.930 -20.760   3.601  0.00  0.00      C1   C
ATOM    760  N   PRO 6  99      10.659 -18.991   1.505  0.00  0.00      C1   N
ATOM    761  CA  PRO 6  99      10.911 -18.449   0.198  0.00  0.00      C1   C
ATOM    762  C   PRO 6  99      12.402 -18.477  -0.256  0.00  0.00      C1   C
ATOM    763  O   PRO 6  99      13.277 -18.909   0.477  0.00  0.00      C1   O
ATOM    764  CB  PRO 6  99      10.417 -16.943   0.244  0.00  0.00      C1   C
ATOM    765  CG  PRO 6  99      10.685 -16.574   1.658  0.00  0.00      C1   C
ATOM    766  CD  PRO 6  99      10.479 -17.866   2.423  0.00  0.00      C1   C
ATOM    767  N   LYS 6 100      12.780 -18.068  -1.450  0.00  0.00      C1   N
ATOM    768  CA  LYS 6 100      14.201 -17.726  -1.864  0.00  0.00      C1   C
ATOM    769  C   LYS 6 100      14.531 -16.390  -1.141  0.00  0.00      C1   C
ATOM    770  O   LYS 6 100      13.727 -15.426  -1.237  0.00  0.00      C1   O
ATOM    771  CB  LYS 6 100      14.300 -17.732  -3.402  0.00  0.00      C1   C
ATOM    772  CG  LYS 6 100      15.777 -17.627  -3.925  0.00  0.00      C1   C
ATOM    773  CD  LYS 6 100      15.752 -17.641  -5.469  0.00  0.00      C1   C
ATOM    774  CE  LYS 6 100      17.162 -17.588  -5.992  0.00  0.00      C1   C
ATOM    775  NZ  LYS 6 100      17.222 -17.350  -7.455  0.00  0.00      C1   N
ATOM    776  N   TYR 6 101      15.606 -16.301  -0.346  0.00  0.00      C1   N
ATOM    777  CA  TYR 6 101      15.825 -15.104   0.392  0.00  0.00      C1   C
ATOM    778  C   TYR 6 101      17.334 -14.652   0.450  0.00  0.00      C1   C
ATOM    779  O   TYR 6 101      18.280 -15.441   0.317  0.00  0.00      C1   O
ATOM    780  CB  TYR 6 101      15.230 -15.288   1.780  0.00  0.00      C1   C
ATOM    781  CG  TYR 6 101      15.834 -16.291   2.717  0.00  0.00      C1   C
ATOM    782  CD1 TYR 6 101      16.893 -15.902   3.559  0.00  0.00      C1   C
ATOM    783  CD2 TYR 6 101      15.240 -17.554   2.795  0.00  0.00      C1   C
ATOM    784  CE1 TYR 6 101      17.451 -16.799   4.508  0.00  0.00      C1   C
ATOM    785  CE2 TYR 6 101      15.657 -18.451   3.888  0.00  0.00      C1   C
ATOM    786  CZ  TYR 6 101      16.805 -18.040   4.655  0.00  0.00      C1   C
ATOM    787  OH  TYR 6 101      17.186 -18.906   5.592  0.00  0.00      C1   O
ATOM    788  N   LYS 6 102      17.490 -13.420   0.762  0.00  0.00      C1   N
ATOM    789  CA  LYS 6 102      18.759 -12.829   1.138  0.00  0.00      C1   C
ATOM    790  C   LYS 6 102      18.540 -11.554   2.001  0.00  0.00      C1   C
ATOM    791  O   LYS 6 102      17.659 -10.756   1.828  0.00  0.00      C1   O
ATOM    792  CB  LYS 6 102      19.594 -12.489  -0.122  0.00  0.00      C1   C
ATOM    793  CG  LYS 6 102      18.789 -11.553  -1.094  0.00  0.00      C1   C
ATOM    794  CD  LYS 6 102      19.802 -10.862  -1.967  0.00  0.00      C1   C
ATOM    795  CE  LYS 6 102      19.140 -10.189  -3.170  0.00  0.00      C1   C
ATOM    796  NZ  LYS 6 102      19.968 -10.256  -4.397  0.00  0.00      C1   N
ATOM    797  N   PHE 6 103      19.446 -11.295   2.878  0.00  0.00      C1   N
ATOM    798  CA  PHE 6 103      19.487 -10.274   3.916  0.00  0.00      C1   C
ATOM    799  C   PHE 6 103      20.172  -9.052   3.307  0.00  0.00      C1   C
ATOM    800  O   PHE 6 103      21.312  -9.129   2.847  0.00  0.00      C1   O
ATOM    801  CB  PHE 6 103      20.156 -10.737   5.179  0.00  0.00      C1   C
ATOM    802  CG  PHE 6 103      19.549 -12.023   5.756  0.00  0.00      C1   C
ATOM    803  CD1 PHE 6 103      18.227 -12.012   6.074  0.00  0.00      C1   C
ATOM    804  CD2 PHE 6 103      20.323 -13.244   5.873  0.00  0.00      C1   C
ATOM    805  CE1 PHE 6 103      17.663 -13.177   6.715  0.00  0.00      C1   C
ATOM    806  CE2 PHE 6 103      19.805 -14.361   6.515  0.00  0.00      C1   C
ATOM    807  CZ  PHE 6 103      18.462 -14.304   7.037  0.00  0.00      C1   C
ATOM    808  N   VAL 6 104      19.492  -7.931   3.055  0.00  0.00      C1   N
ATOM    809  CA  VAL 6 104      20.015  -6.660   2.543  0.00  0.00      C1   C
ATOM    810  C   VAL 6 104      19.688  -5.502   3.399  0.00  0.00      C1   C
ATOM    811  O   VAL 6 104      18.654  -5.435   4.105  0.00  0.00      C1   O
ATOM    812  CB  VAL 6 104      19.456  -6.531   1.069  0.00  0.00      C1   C
ATOM    813  CG1 VAL 6 104      19.654  -5.150   0.510  0.00  0.00      C1   C
ATOM    814  CG2 VAL 6 104      20.096  -7.577   0.175  0.00  0.00      C1   C
ATOM    815  N   ARG 6 105      20.619  -4.571   3.509  0.00  0.00      C1   N
ATOM    816  CA  ARG 6 105      20.471  -3.330   4.215  0.00  0.00      C1   C
ATOM    817  C   ARG 6 105      20.096  -2.243   3.294  0.00  0.00      C1   C
ATOM    818  O   ARG 6 105      20.422  -2.001   2.164  0.00  0.00      C1   O
ATOM    819  CB  ARG 6 105      21.805  -3.169   5.083  0.00  0.00      C1   C
ATOM    820  CG  ARG 6 105      21.727  -2.009   5.965  0.00  0.00      C1   C
ATOM    821  CD  ARG 6 105      23.016  -2.041   6.723  0.00  0.00      C1   C
ATOM    822  NE  ARG 6 105      22.944  -0.980   7.756  0.00  0.00      C1   N
ATOM    823  CZ  ARG 6 105      22.215  -1.009   8.815  0.00  0.00      C1   C
ATOM    824  NH1 ARG 6 105      21.545  -2.023   9.278  0.00  0.00      C1   N
ATOM    825  NH2 ARG 6 105      22.126   0.123   9.535  0.00  0.00      C1   N
ATOM    826  N   ILE 6 106      19.195  -1.417   3.874  0.00  0.00      C1   N
ATOM    827  CA  ILE 6 106      18.601  -0.159   3.333  0.00  0.00      C1   C
ATOM    828  C   ILE 6 106      19.551   1.045   3.576  0.00  0.00      C1   C
ATOM    829  O   ILE 6 106      19.741   1.519   4.699  0.00  0.00      C1   O
ATOM    830  CB  ILE 6 106      17.204   0.018   3.819  0.00  0.00      C1   C
ATOM    831  CG1 ILE 6 106      16.273  -1.168   3.616  0.00  0.00      C1   C
ATOM    832  CG2 ILE 6 106      16.646   1.297   3.125  0.00  0.00      C1   C
ATOM    833  CD1 ILE 6 106      16.273  -1.775   2.152  0.00  0.00      C1   C
ATOM    834  N   GLN 6 107      20.154   1.640   2.512  0.00  0.00      C1   N
ATOM    835  CA  GLN 6 107      20.835   2.892   2.477  0.00  0.00      C1   C
ATOM    836  C   GLN 6 107      19.897   4.162   2.543  0.00  0.00      C1   C
ATOM    837  O   GLN 6 107      18.705   4.100   2.141  0.00  0.00      C1   O
ATOM    838  CB  GLN 6 107      21.816   2.925   1.293  0.00  0.00      C1   C
ATOM    839  CG  GLN 6 107      22.602   1.612   0.991  0.00  0.00      C1   C
ATOM    840  CD  GLN 6 107      23.631   1.351   2.033  0.00  0.00      C1   C
ATOM    841  OE1 GLN 6 107      23.455   1.372   3.183  0.00  0.00      C1   O
ATOM    842  NE2 GLN 6 107      24.853   1.091   1.639  0.00  0.00      C1   N
ATOM    843  N   PRO 6 108      20.481   5.286   3.009  0.00  0.00      C1   N
ATOM    844  CA  PRO 6 108      19.808   6.618   2.830  0.00  0.00      C1   C
ATOM    845  C   PRO 6 108      19.320   6.908   1.353  0.00  0.00      C1   C
ATOM    846  O   PRO 6 108      20.117   6.601   0.457  0.00  0.00      C1   O
ATOM    847  CB  PRO 6 108      20.867   7.663   3.288  0.00  0.00      C1   C
ATOM    848  CG  PRO 6 108      21.591   6.862   4.331  0.00  0.00      C1   C
ATOM    849  CD  PRO 6 108      21.690   5.449   3.782  0.00  0.00      C1   C
ATOM    850  N   GLY 6 109      18.021   7.288   1.130  0.00  0.00      C1   N
ATOM    851  CA  GLY 6 109      17.429   7.413  -0.221  0.00  0.00      C1   C
ATOM    852  C   GLY 6 109      16.731   6.275  -0.851  0.00  0.00      C1   C
ATOM    853  O   GLY 6 109      15.844   6.441  -1.744  0.00  0.00      C1   O
ATOM    854  N   GLN 6 110      16.956   5.064  -0.399  0.00  0.00      C1   N
ATOM    855  CA  GLN 6 110      16.233   3.845  -0.871  0.00  0.00      C1   C
ATOM    856  C   GLN 6 110      14.784   3.765  -0.416  0.00  0.00      C1   C
ATOM    857  O   GLN 6 110      14.342   4.335   0.634  0.00  0.00      C1   O
ATOM    858  CB  GLN 6 110      17.065   2.591  -0.647  0.00  0.00      C1   C
ATOM    859  CG  GLN 6 110      18.413   2.601  -1.402  0.00  0.00      C1   C
ATOM    860  CD  GLN 6 110      19.229   1.391  -1.086  0.00  0.00      C1   C
ATOM    861  OE1 GLN 6 110      19.159   0.764  -0.055  0.00  0.00      C1   O
ATOM    862  NE2 GLN 6 110      19.995   0.881  -2.043  0.00  0.00      C1   N
ATOM    863  N   THR 6 111      13.996   2.880  -1.060  0.00  0.00      C1   N
ATOM    864  CA  THR 6 111      12.683   2.473  -0.542  0.00  0.00      C1   C
ATOM    865  C   THR 6 111      12.499   0.983  -0.308  0.00  0.00      C1   C
ATOM    866  O   THR 6 111      13.191   0.057  -0.932  0.00  0.00      C1   O
ATOM    867  CB  THR 6 111      11.562   2.770  -1.622  0.00  0.00      C1   C
ATOM    868  OG1 THR 6 111      11.591   1.985  -2.798  0.00  0.00      C1   O
ATOM    869  CG2 THR 6 111      11.618   4.288  -1.991  0.00  0.00      C1   C
ATOM    870  N   PHE 6 112      11.546   0.662   0.579  0.00  0.00      C1   N
ATOM    871  CA  PHE 6 112      11.121  -0.687   0.853  0.00  0.00      C1   C
ATOM    872  C   PHE 6 112       9.600  -0.809   1.180  0.00  0.00      C1   C
ATOM    873  O   PHE 6 112       8.874   0.202   1.410  0.00  0.00      C1   O
ATOM    874  CB  PHE 6 112      12.048  -1.333   1.944  0.00  0.00      C1   C
ATOM    875  CG  PHE 6 112      12.037  -0.721   3.327  0.00  0.00      C1   C
ATOM    876  CD1 PHE 6 112      11.330  -1.376   4.377  0.00  0.00      C1   C
ATOM    877  CD2 PHE 6 112      12.706   0.475   3.618  0.00  0.00      C1   C
ATOM    878  CE1 PHE 6 112      11.194  -0.701   5.599  0.00  0.00      C1   C
ATOM    879  CE2 PHE 6 112      12.653   1.077   4.924  0.00  0.00      C1   C
ATOM    880  CZ  PHE 6 112      11.798   0.528   5.788  0.00  0.00      C1   C
ATOM    881  N   SER 6 113       9.073  -2.027   1.215  0.00  0.00      C1   N
ATOM    882  CA  SER 6 113       7.644  -2.248   1.589  0.00  0.00      C1   C
ATOM    883  C   SER 6 113       7.579  -2.872   3.024  0.00  0.00      C1   C
ATOM    884  O   SER 6 113       8.252  -3.845   3.275  0.00  0.00      C1   O
ATOM    885  CB  SER 6 113       6.888  -3.111   0.522  0.00  0.00      C1   C
ATOM    886  OG  SER 6 113       6.658  -2.289  -0.661  0.00  0.00      C1   O
ATOM    887  N   VAL 6 114       6.718  -2.304   3.885  0.00  0.00      C1   N
ATOM    888  CA  VAL 6 114       6.424  -2.919   5.192  0.00  0.00      C1   C
ATOM    889  C   VAL 6 114       5.118  -3.735   5.129  0.00  0.00      C1   C
ATOM    890  O   VAL 6 114       4.046  -3.211   4.908  0.00  0.00      C1   O
ATOM    891  CB  VAL 6 114       6.377  -1.812   6.250  0.00  0.00      C1   C
ATOM    892  CG1 VAL 6 114       5.916  -2.343   7.580  0.00  0.00      C1   C
ATOM    893  CG2 VAL 6 114       7.761  -1.165   6.522  0.00  0.00      C1   C
ATOM    894  N   LEU 6 115       5.271  -5.026   5.397  0.00  0.00      C1   N
ATOM    895  CA  LEU 6 115       4.255  -5.987   5.771  0.00  0.00      C1   C
ATOM    896  C   LEU 6 115       4.081  -5.723   7.305  0.00  0.00      C1   C
ATOM    897  O   LEU 6 115       4.815  -6.211   8.196  0.00  0.00      C1   O
ATOM    898  CB  LEU 6 115       4.642  -7.472   5.518  0.00  0.00      C1   C
ATOM    899  CG  LEU 6 115       3.414  -8.382   5.944  0.00  0.00      C1   C
ATOM    900  CD1 LEU 6 115       2.090  -8.048   5.264  0.00  0.00      C1   C
ATOM    901  CD2 LEU 6 115       3.782  -9.921   5.824  0.00  0.00      C1   C
ATOM    902  N   ALA 6 116       3.060  -4.913   7.676  0.00  0.00      C1   N
ATOM    903  CA  ALA 6 116       2.629  -4.629   9.014  0.00  0.00      C1   C
ATOM    904  C   ALA 6 116       2.013  -5.954   9.612  0.00  0.00      C1   C
ATOM    905  O   ALA 6 116       1.097  -6.551   9.049  0.00  0.00      C1   O
ATOM    906  CB  ALA 6 116       1.674  -3.471   9.071  0.00  0.00      C1   C
ATOM    907  N   CYS 6 117       2.383  -6.406  10.803  0.00  0.00      C1   N
ATOM    908  CA  CYS 6 117       1.969  -7.687  11.365  0.00  0.00      C1   C
ATOM    909  C   CYS 6 117       1.760  -7.590  12.937  0.00  0.00      C1   C
ATOM    910  O   CYS 6 117       2.661  -7.042  13.615  0.00  0.00      C1   O
ATOM    911  CB  CYS 6 117       3.079  -8.672  11.069  0.00  0.00      C1   C
ATOM    912  SG  CYS 6 117       2.571 -10.394  11.298  0.00  0.00      C1   S
ATOM    913  N   TYR 6 118       0.641  -8.037  13.436  0.00  0.00      C1   N
ATOM    914  CA  TYR 6 118       0.388  -8.141  14.841  0.00  0.00      C1   C
ATOM    915  C   TYR 6 118       0.420  -9.650  15.298  0.00  0.00      C1   C
ATOM    916  O   TYR 6 118      -0.541 -10.311  14.940  0.00  0.00      C1   O
ATOM    917  CB  TYR 6 118      -0.780  -7.370  15.280  0.00  0.00      C1   C
ATOM    918  CG  TYR 6 118      -1.055  -7.364  16.796  0.00  0.00      C1   C
ATOM    919  CD1 TYR 6 118      -0.823  -6.181  17.557  0.00  0.00      C1   C
ATOM    920  CD2 TYR 6 118      -1.622  -8.492  17.440  0.00  0.00      C1   C
ATOM    921  CE1 TYR 6 118      -1.013  -6.289  18.953  0.00  0.00      C1   C
ATOM    922  CE2 TYR 6 118      -1.902  -8.476  18.820  0.00  0.00      C1   C
ATOM    923  CZ  TYR 6 118      -1.610  -7.354  19.588  0.00  0.00      C1   C
ATOM    924  OH  TYR 6 118      -1.865  -7.270  20.898  0.00  0.00      C1   O
ATOM    925  N   ASN 6 119       1.409 -10.084  16.079  0.00  0.00      C1   N
ATOM    926  CA  ASN 6 119       1.433 -11.356  16.781  0.00  0.00      C1   C
ATOM    927  C   ASN 6 119       1.297 -12.599  15.782  0.00  0.00      C1   C
ATOM    928  O   ASN 6 119       0.273 -13.251  15.911  0.00  0.00      C1   O
ATOM    929  CB  ASN 6 119       0.491 -11.312  18.013  0.00  0.00      C1   C
ATOM    930  CG  ASN 6 119       0.958 -10.548  19.246  0.00  0.00      C1   C
ATOM    931  ND2 ASN 6 119       0.130 -10.347  20.239  0.00  0.00      C1   N
ATOM    932  OD1 ASN 6 119       2.111 -10.120  19.348  0.00  0.00      C1   O
ATOM    933  N   GLY 6 120       2.132 -12.726  14.715  0.00  0.00      C1   N
ATOM    934  CA  GLY 6 120       1.942 -13.733  13.593  0.00  0.00      C1   C
ATOM    935  C   GLY 6 120       0.810 -13.473  12.631  0.00  0.00      C1   C
ATOM    936  O   GLY 6 120       0.790 -14.119  11.610  0.00  0.00      C1   O
ATOM    937  N   SER 6 121      -0.048 -12.462  12.869  0.00  0.00      C1   N
ATOM    938  CA  SER 6 121      -1.187 -12.247  12.002  0.00  0.00      C1   C
ATOM    939  C   SER 6 121      -1.075 -10.893  11.244  0.00  0.00      C1   C
ATOM    940  O   SER 6 121      -1.527  -9.882  11.783  0.00  0.00      C1   O
ATOM    941  CB  SER 6 121      -2.464 -12.381  12.887  0.00  0.00      C1   C
ATOM    942  OG  SER 6 121      -3.505 -12.670  11.981  0.00  0.00      C1   O
ATOM    943  N   PRO 6 122      -0.631 -10.795  10.005  0.00  0.00      C1   N
ATOM    944  CA  PRO 6 122      -0.547  -9.528   9.212  0.00  0.00      C1   C
ATOM    945  C   PRO 6 122      -1.827  -8.710   9.100  0.00  0.00      C1   C
ATOM    946  O   PRO 6 122      -2.844  -9.291   8.851  0.00  0.00      C1   O
ATOM    947  CB  PRO 6 122       0.012 -10.045   7.881  0.00  0.00      C1   C
ATOM    948  CG  PRO 6 122      -0.400 -11.486   7.721  0.00  0.00      C1   C
ATOM    949  CD  PRO 6 122      -0.214 -11.856   9.158  0.00  0.00      C1   C
ATOM    950  N   SER 6 123      -1.687  -7.416   8.955  0.00  0.00      C1   N
ATOM    951  CA  SER 6 123      -2.803  -6.429   9.063  0.00  0.00      C1   C
ATOM    952  C   SER 6 123      -2.787  -5.493   7.822  0.00  0.00      C1   C
ATOM    953  O   SER 6 123      -3.840  -5.163   7.307  0.00  0.00      C1   O
ATOM    954  CB  SER 6 123      -2.617  -5.490  10.335  0.00  0.00      C1   C
ATOM    955  OG  SER 6 123      -1.301  -5.002  10.322  0.00  0.00      C1   O
ATOM    956  N   GLY 6 124      -1.630  -4.983   7.338  0.00  0.00      C1   N
ATOM    957  CA  GLY 6 124      -1.546  -4.078   6.196  0.00  0.00      C1   C
ATOM    958  C   GLY 6 124      -0.127  -4.015   5.534  0.00  0.00      C1   C
ATOM    959  O   GLY 6 124       0.784  -4.617   6.057  0.00  0.00      C1   O
ATOM    960  N   VAL 6 125      -0.042  -3.309   4.401  0.00  0.00      C1   N
ATOM    961  CA  VAL 6 125       1.172  -3.254   3.680  0.00  0.00      C1   C
ATOM    962  C   VAL 6 125       1.356  -1.865   3.039  0.00  0.00      C1   C
ATOM    963  O   VAL 6 125       0.533  -1.291   2.349  0.00  0.00      C1   O
ATOM    964  CB  VAL 6 125       1.332  -4.515   2.744  0.00  0.00      C1   C
ATOM    965  CG1 VAL 6 125       0.206  -4.640   1.716  0.00  0.00      C1   C
ATOM    966  CG2 VAL 6 125       2.604  -4.383   1.983  0.00  0.00      C1   C
ATOM    967  N   TYR 6 126       2.484  -1.180   3.340  0.00  0.00      C1   N
ATOM    968  CA  TYR 6 126       2.883   0.129   2.765  0.00  0.00      C1   C
ATOM    969  C   TYR 6 126       4.254   0.152   2.065  0.00  0.00      C1   C
ATOM    970  O   TYR 6 126       5.190  -0.571   2.415  0.00  0.00      C1   O
ATOM    971  CB  TYR 6 126       2.664   1.281   3.787  0.00  0.00      C1   C
ATOM    972  CG  TYR 6 126       3.428   1.286   5.106  0.00  0.00      C1   C
ATOM    973  CD1 TYR 6 126       4.489   2.220   5.279  0.00  0.00      C1   C
ATOM    974  CD2 TYR 6 126       3.251   0.343   6.127  0.00  0.00      C1   C
ATOM    975  CE1 TYR 6 126       5.248   2.292   6.435  0.00  0.00      C1   C
ATOM    976  CE2 TYR 6 126       3.924   0.446   7.350  0.00  0.00      C1   C
ATOM    977  CZ  TYR 6 126       4.925   1.451   7.539  0.00  0.00      C1   C
ATOM    978  OH  TYR 6 126       5.569   1.562   8.711  0.00  0.00      C1   O
ATOM    979  N   GLN 6 127       4.378   0.949   1.013  0.00  0.00      C1   N
ATOM    980  CA  GLN 6 127       5.722   1.359   0.637  0.00  0.00      C1   C
ATOM    981  C   GLN 6 127       6.240   2.649   1.336  0.00  0.00      C1   C
ATOM    982  O   GLN 6 127       5.516   3.608   1.502  0.00  0.00      C1   O
ATOM    983  CB  GLN 6 127       5.964   1.494  -0.880  0.00  0.00      C1   C
ATOM    984  CG  GLN 6 127       5.066   2.435  -1.637  0.00  0.00      C1   C
ATOM    985  CD  GLN 6 127       5.707   3.852  -1.824  0.00  0.00      C1   C
ATOM    986  OE1 GLN 6 127       5.264   4.813  -1.239  0.00  0.00      C1   O
ATOM    987  NE2 GLN 6 127       6.694   3.915  -2.607  0.00  0.00      C1   N
ATOM    988  N   CYS 6 128       7.525   2.700   1.614  0.00  0.00      C1   N
ATOM    989  CA  CYS 6 128       8.232   3.774   2.292  0.00  0.00      C1   C
ATOM    990  C   CYS 6 128       9.706   4.074   1.883  0.00  0.00      C1   C
ATOM    991  O   CYS 6 128      10.446   3.250   1.266  0.00  0.00      C1   O
ATOM    992  CB  CYS 6 128       8.152   3.396   3.796  0.00  0.00      C1   C
ATOM    993  SG  CYS 6 128       8.965   1.900   4.187  0.00  0.00      C1   S
ATOM    994  N   ALA 6 129      10.232   5.210   2.243  0.00  0.00      C1   N
ATOM    995  CA  ALA 6 129      11.659   5.573   1.904  0.00  0.00      C1   C
ATOM    996  C   ALA 6 129      12.553   5.804   3.191  0.00  0.00      C1   C
ATOM    997  O   ALA 6 129      11.997   6.031   4.253  0.00  0.00      C1   O
ATOM    998  CB  ALA 6 129      11.634   6.795   0.977  0.00  0.00      C1   C
ATOM    999  N   MET 6 130      13.888   5.743   3.083  0.00  0.00      C1   N
ATOM   1000  CA  MET 6 130      14.717   5.849   4.227  0.00  0.00      C1   C
ATOM   1001  C   MET 6 130      15.544   7.147   4.130  0.00  0.00      C1   C
ATOM   1002  O   MET 6 130      16.150   7.450   3.051  0.00  0.00      C1   O
ATOM   1003  CB  MET 6 130      15.614   4.490   4.300  0.00  0.00      C1   C
ATOM   1004  CG  MET 6 130      16.117   4.244   5.704  0.00  0.00      C1   C
ATOM   1005  SD  MET 6 130      14.819   3.763   7.000  0.00  0.00      C1   S
ATOM   1006  CE  MET 6 130      15.193   1.981   7.162  0.00  0.00      C1   C
ATOM   1007  N   ARG 6 131      15.711   7.875   5.213  0.00  0.00      C1   N
ATOM   1008  CA  ARG 6 131      16.547   9.088   5.281  0.00  0.00      C1   C
ATOM   1009  C   ARG 6 131      17.658   8.787   6.296  0.00  0.00      C1   C
ATOM   1010  O   ARG 6 131      17.683   7.803   7.028  0.00  0.00      C1   O
ATOM   1011  CB  ARG 6 131      15.601  10.210   5.676  0.00  0.00      C1   C
ATOM   1012  CG  ARG 6 131      14.187  10.375   4.974  0.00  0.00      C1   C
ATOM   1013  CD  ARG 6 131      13.290  11.486   5.570  0.00  0.00      C1   C
ATOM   1014  NE  ARG 6 131      11.836  11.523   5.086  0.00  0.00      C1   N
ATOM   1015  CZ  ARG 6 131      11.416  12.155   3.967  0.00  0.00      C1   C
ATOM   1016  NH1 ARG 6 131      12.147  13.092   3.404  0.00  0.00      C1   N
ATOM   1017  NH2 ARG 6 131      10.322  11.859   3.445  0.00  0.00      C1   N
ATOM   1018  N   PRO 6 132      18.683   9.694   6.397  0.00  0.00      C1   N
ATOM   1019  CA  PRO 6 132      19.693   9.761   7.469  0.00  0.00      C1   C
ATOM   1020  C   PRO 6 132      19.121   9.649   8.883  0.00  0.00      C1   C
ATOM   1021  O   PRO 6 132      19.821   9.325   9.841  0.00  0.00      C1   O
ATOM   1022  CB  PRO 6 132      20.427  11.134   7.289  0.00  0.00      C1   C
ATOM   1023  CG  PRO 6 132      20.366  11.265   5.791  0.00  0.00      C1   C
ATOM   1024  CD  PRO 6 132      18.923  10.766   5.513  0.00  0.00      C1   C
ATOM   1025  N   ASN 6 133      17.827  10.027   9.139  0.00  0.00      C1   N
ATOM   1026  CA  ASN 6 133      17.212   9.862  10.468  0.00  0.00      C1   C
ATOM   1027  C   ASN 6 133      16.701   8.444  10.808  0.00  0.00      C1   C
ATOM   1028  O   ASN 6 133      16.401   8.252  11.963  0.00  0.00      C1   O
ATOM   1029  CB  ASN 6 133      16.152  10.951  10.756  0.00  0.00      C1   C
ATOM   1030  CG  ASN 6 133      14.920  10.805   9.901  0.00  0.00      C1   C
ATOM   1031  OD1 ASN 6 133      14.624   9.792   9.259  0.00  0.00      C1   O
ATOM   1032  ND2 ASN 6 133      14.131  11.811   9.829  0.00  0.00      C1   N
ATOM   1033  N   PHE 6 134      16.507   7.579   9.833  0.00  0.00      C1   N
ATOM   1034  CA  PHE 6 134      16.255   6.129  10.060  0.00  0.00      C1   C
ATOM   1035  C   PHE 6 134      15.039   5.824  11.038  0.00  0.00      C1   C
ATOM   1036  O   PHE 6 134      15.069   4.772  11.701  0.00  0.00      C1   O
ATOM   1037  CB  PHE 6 134      17.572   5.459  10.535  0.00  0.00      C1   C
ATOM   1038  CG  PHE 6 134      18.638   5.399   9.465  0.00  0.00      C1   C
ATOM   1039  CD1 PHE 6 134      18.529   4.544   8.364  0.00  0.00      C1   C
ATOM   1040  CD2 PHE 6 134      19.802   6.161   9.634  0.00  0.00      C1   C
ATOM   1041  CE1 PHE 6 134      19.595   4.519   7.436  0.00  0.00      C1   C
ATOM   1042  CE2 PHE 6 134      20.887   6.106   8.692  0.00  0.00      C1   C
ATOM   1043  CZ  PHE 6 134      20.730   5.297   7.589  0.00  0.00      C1   C
ATOM   1044  N   THR 6 135      13.969   6.664  11.057  0.00  0.00      C1   N
ATOM   1045  CA  THR 6 135      12.683   6.620  11.758  0.00  0.00      C1   C
ATOM   1046  C   THR 6 135      11.516   6.780  10.847  0.00  0.00      C1   C
ATOM   1047  O   THR 6 135      11.651   7.522   9.913  0.00  0.00      C1   O
ATOM   1048  CB  THR 6 135      12.599   7.717  12.880  0.00  0.00      C1   C
ATOM   1049  OG1 THR 6 135      13.414   8.861  12.734  0.00  0.00      C1   O
ATOM   1050  CG2 THR 6 135      13.040   6.976  14.170  0.00  0.00      C1   C
ATOM   1051  N   ILE 6 136      10.454   6.018  11.129  0.00  0.00      C1   N
ATOM   1052  CA  ILE 6 136       9.392   6.059  10.186  0.00  0.00      C1   C
ATOM   1053  C   ILE 6 136       8.021   6.163  10.846  0.00  0.00      C1   C
ATOM   1054  O   ILE 6 136       7.813   5.900  12.054  0.00  0.00      C1   O
ATOM   1055  CB  ILE 6 136       9.505   4.789   9.302  0.00  0.00      C1   C
ATOM   1056  CG1 ILE 6 136       9.323   3.464  10.078  0.00  0.00      C1   C
ATOM   1057  CG2 ILE 6 136      10.779   4.825   8.410  0.00  0.00      C1   C
ATOM   1058  CD1 ILE 6 136       9.593   2.156   9.309  0.00  0.00      C1   C
ATOM   1059  N   LYS 6 137       7.112   6.685  10.024  0.00  0.00      C1   N
ATOM   1060  CA  LYS 6 137       5.699   6.497  10.409  0.00  0.00      C1   C
ATOM   1061  C   LYS 6 137       5.226   5.103  10.188  0.00  0.00      C1   C
ATOM   1062  O   LYS 6 137       5.642   4.453   9.173  0.00  0.00      C1   O
ATOM   1063  CB  LYS 6 137       4.860   7.615   9.889  0.00  0.00      C1   C
ATOM   1064  CG  LYS 6 137       5.026   9.017  10.540  0.00  0.00      C1   C
ATOM   1065  CD  LYS 6 137       4.816   8.885  12.002  0.00  0.00      C1   C
ATOM   1066  CE  LYS 6 137       4.668  10.285  12.629  0.00  0.00      C1   C
ATOM   1067  NZ  LYS 6 137       3.941  10.358  13.913  0.00  0.00      C1   N
ATOM   1068  N   GLY 6 138       4.349   4.598  11.053  0.00  0.00      C1   N
ATOM   1069  CA  GLY 6 138       3.845   3.319  10.896  0.00  0.00      C1   C
ATOM   1070  C   GLY 6 138       2.407   3.150  11.436  0.00  0.00      C1   C
ATOM   1071  O   GLY 6 138       1.745   4.134  11.863  0.00  0.00      C1   O
ATOM   1072  N   SER 6 139       1.950   1.958  11.386  0.00  0.00      C1   N
ATOM   1073  CA  SER 6 139       0.594   1.544  11.622  0.00  0.00      C1   C
ATOM   1074  C   SER 6 139       0.483   0.549  12.811  0.00  0.00      C1   C
ATOM   1075  O   SER 6 139      -0.137  -0.523  12.668  0.00  0.00      C1   O
ATOM   1076  CB  SER 6 139       0.240   0.908  10.292  0.00  0.00      C1   C
ATOM   1077  OG  SER 6 139       1.176  -0.064   9.855  0.00  0.00      C1   O
ATOM   1078  N   PHE 6 140       1.210   0.723  13.929  0.00  0.00      C1   N
ATOM   1079  CA  PHE 6 140       1.344  -0.371  14.856  0.00  0.00      C1   C
ATOM   1080  C   PHE 6 140       0.564  -0.076  16.146  0.00  0.00      C1   C
ATOM   1081  O   PHE 6 140       0.744   1.029  16.696  0.00  0.00      C1   O
ATOM   1082  CB  PHE 6 140       2.818  -0.736  15.125  0.00  0.00      C1   C
ATOM   1083  CG  PHE 6 140       3.518  -0.831  13.794  0.00  0.00      C1   C
ATOM   1084  CD1 PHE 6 140       3.074  -1.766  12.891  0.00  0.00      C1   C
ATOM   1085  CD2 PHE 6 140       4.397   0.155  13.443  0.00  0.00      C1   C
ATOM   1086  CE1 PHE 6 140       3.643  -1.728  11.621  0.00  0.00      C1   C
ATOM   1087  CE2 PHE 6 140       5.032   0.191  12.179  0.00  0.00      C1   C
ATOM   1088  CZ  PHE 6 140       4.626  -0.787  11.227  0.00  0.00      C1   C
ATOM   1089  N   LEU 6 141      -0.261  -0.974  16.726  0.00  0.00      C1   N
ATOM   1090  CA  LEU 6 141      -0.904  -0.866  17.997  0.00  0.00      C1   C
ATOM   1091  C   LEU 6 141       0.153  -0.568  19.071  0.00  0.00      C1   C
ATOM   1092  O   LEU 6 141       1.219  -1.208  19.132  0.00  0.00      C1   O
ATOM   1093  CB  LEU 6 141      -1.818  -2.079  18.211  0.00  0.00      C1   C
ATOM   1094  CG  LEU 6 141      -3.026  -2.191  17.243  0.00  0.00      C1   C
ATOM   1095  CD1 LEU 6 141      -3.534  -3.579  17.460  0.00  0.00      C1   C
ATOM   1096  CD2 LEU 6 141      -4.091  -1.129  17.456  0.00  0.00      C1   C
ATOM   1097  N   ASN 6 142      -0.183   0.472  19.891  0.00  0.00      C1   N
ATOM   1098  CA  ASN 6 142       0.804   0.973  20.876  0.00  0.00      C1   C
ATOM   1099  C   ASN 6 142       1.417  -0.135  21.747  0.00  0.00      C1   C
ATOM   1100  O   ASN 6 142       0.734  -0.922  22.451  0.00  0.00      C1   O
ATOM   1101  CB  ASN 6 142       0.020   1.954  21.794  0.00  0.00      C1   C
ATOM   1102  CG  ASN 6 142      -0.152   3.238  21.083  0.00  0.00      C1   C
ATOM   1103  OD1 ASN 6 142       0.644   3.678  20.287  0.00  0.00      C1   O
ATOM   1104  ND2 ASN 6 142      -1.282   3.885  21.280  0.00  0.00      C1   N
ATOM   1105  N   GLY 6 143       2.698  -0.345  21.585  0.00  0.00      C1   N
ATOM   1106  CA  GLY 6 143       3.600  -1.437  22.154  0.00  0.00      C1   C
ATOM   1107  C   GLY 6 143       3.898  -2.669  21.241  0.00  0.00      C1   C
ATOM   1108  O   GLY 6 143       4.863  -3.336  21.625  0.00  0.00      C1   O
ATOM   1109  N   SER 6 144       3.040  -2.990  20.257  0.00  0.00      C1   N
ATOM   1110  CA  SER 6 144       3.243  -4.143  19.328  0.00  0.00      C1   C
ATOM   1111  C   SER 6 144       4.445  -3.837  18.429  0.00  0.00      C1   C
ATOM   1112  O   SER 6 144       4.628  -2.724  17.995  0.00  0.00      C1   O
ATOM   1113  CB  SER 6 144       1.964  -4.555  18.583  0.00  0.00      C1   C
ATOM   1114  OG  SER 6 144       2.287  -5.632  17.628  0.00  0.00      C1   O
ATOM   1115  N   CYS 6 145       5.174  -4.921  18.255  0.00  0.00      C1   N
ATOM   1116  CA  CYS 6 145       6.421  -4.870  17.538  0.00  0.00      C1   C
ATOM   1117  C   CYS 6 145       6.759  -6.323  16.881  0.00  0.00      C1   C
ATOM   1118  O   CYS 6 145       6.152  -7.378  17.050  0.00  0.00      C1   O
ATOM   1119  CB  CYS 6 145       7.506  -4.431  18.555  0.00  0.00      C1   C
ATOM   1120  SG  CYS 6 145       7.771  -5.558  19.863  0.00  0.00      C1   S
ATOM   1121  N   GLY 6 146       7.821  -6.268  16.038  0.00  0.00      C1   N
ATOM   1122  CA  GLY 6 146       8.208  -7.398  15.215  0.00  0.00      C1   C
ATOM   1123  C   GLY 6 146       7.554  -7.458  13.806  0.00  0.00      C1   C
ATOM   1124  O   GLY 6 146       7.578  -8.513  13.181  0.00  0.00      C1   O
ATOM   1125  N   SER 6 147       6.932  -6.341  13.309  0.00  0.00      C1   N
ATOM   1126  CA  SER 6 147       6.714  -6.116  11.836  0.00  0.00      C1   C
ATOM   1127  C   SER 6 147       7.968  -6.126  10.969  0.00  0.00      C1   C
ATOM   1128  O   SER 6 147       9.047  -5.709  11.438  0.00  0.00      C1   O
ATOM   1129  CB  SER 6 147       5.928  -4.872  11.407  0.00  0.00      C1   C
ATOM   1130  OG  SER 6 147       4.628  -4.872  11.945  0.00  0.00      C1   O
ATOM   1131  N   VAL 6 148       7.811  -6.488   9.671  0.00  0.00      C1   N
ATOM   1132  CA  VAL 6 148       8.815  -6.600   8.690  0.00  0.00      C1   C
ATOM   1133  C   VAL 6 148       8.697  -5.801   7.403  0.00  0.00      C1   C
ATOM   1134  O   VAL 6 148       7.721  -5.640   6.740  0.00  0.00      C1   O
ATOM   1135  CB  VAL 6 148       9.099  -8.120   8.401  0.00  0.00      C1   C
ATOM   1136  CG1 VAL 6 148       9.546  -8.923   9.687  0.00  0.00      C1   C
ATOM   1137  CG2 VAL 6 148       7.909  -8.803   7.703  0.00  0.00      C1   C
ATOM   1138  N   GLY 6 149       9.818  -5.381   6.961  0.00  0.00      C1   N
ATOM   1139  CA  GLY 6 149      10.130  -4.754   5.707  0.00  0.00      C1   C
ATOM   1140  C   GLY 6 149      10.890  -5.643   4.760  0.00  0.00      C1   C
ATOM   1141  O   GLY 6 149      11.827  -6.383   5.142  0.00  0.00      C1   O
ATOM   1142  N   PHE 6 150      10.590  -5.629   3.453  0.00  0.00      C1   N
ATOM   1143  CA  PHE 6 150      11.116  -6.477   2.363  0.00  0.00      C1   C
ATOM   1144  C   PHE 6 150      11.128  -5.658   1.107  0.00  0.00      C1   C
ATOM   1145  O   PHE 6 150      10.417  -4.625   0.977  0.00  0.00      C1   O
ATOM   1146  CB  PHE 6 150      10.251  -7.712   2.254  0.00  0.00      C1   C
ATOM   1147  CG  PHE 6 150       8.961  -7.621   1.543  0.00  0.00      C1   C
ATOM   1148  CD1 PHE 6 150       7.745  -7.200   2.148  0.00  0.00      C1   C
ATOM   1149  CD2 PHE 6 150       8.812  -8.093   0.220  0.00  0.00      C1   C
ATOM   1150  CE1 PHE 6 150       6.519  -7.215   1.414  0.00  0.00      C1   C
ATOM   1151  CE2 PHE 6 150       7.592  -8.153  -0.449  0.00  0.00      C1   C
ATOM   1152  CZ  PHE 6 150       6.424  -7.637   0.075  0.00  0.00      C1   C
ATOM   1153  N   ASN 6 151      11.827  -6.176   0.123  0.00  0.00      C1   N
ATOM   1154  CA  ASN 6 151      11.884  -5.780  -1.309  0.00  0.00      C1   C
ATOM   1155  C   ASN 6 151      11.977  -7.083  -2.191  0.00  0.00      C1   C
ATOM   1156  O   ASN 6 151      12.589  -8.051  -1.707  0.00  0.00      C1   O
ATOM   1157  CB  ASN 6 151      13.073  -4.812  -1.636  0.00  0.00      C1   C
ATOM   1158  CG  ASN 6 151      12.803  -3.277  -1.344  0.00  0.00      C1   C
ATOM   1159  OD1 ASN 6 151      11.768  -2.673  -1.642  0.00  0.00      C1   O
ATOM   1160  ND2 ASN 6 151      13.816  -2.630  -0.791  0.00  0.00      C1   N
ATOM   1161  N   ILE 6 152      11.490  -7.147  -3.447  0.00  0.00      C1   N
ATOM   1162  CA  ILE 6 152      11.763  -8.263  -4.320  0.00  0.00      C1   C
ATOM   1163  C   ILE 6 152      12.909  -7.969  -5.328  0.00  0.00      C1   C
ATOM   1164  O   ILE 6 152      12.845  -7.010  -6.102  0.00  0.00      C1   O
ATOM   1165  CB  ILE 6 152      10.506  -8.981  -4.906  0.00  0.00      C1   C
ATOM   1166  CG1 ILE 6 152       9.678  -9.809  -3.845  0.00  0.00      C1   C
ATOM   1167  CG2 ILE 6 152      10.879 -10.036  -6.031  0.00  0.00      C1   C
ATOM   1168  CD1 ILE 6 152       8.228  -9.840  -4.293  0.00  0.00      C1   C
ATOM   1169  N   ASP 6 153      13.752  -8.922  -5.521  0.00  0.00      C1   N
ATOM   1170  CA  ASP 6 153      14.817  -8.967  -6.531  0.00  0.00      C1   C
ATOM   1171  C   ASP 6 153      14.591 -10.137  -7.432  0.00  0.00      C1   C
ATOM   1172  O   ASP 6 153      15.034 -11.222  -7.199  0.00  0.00      C1   O
ATOM   1173  CB  ASP 6 153      16.179  -9.020  -5.784  0.00  0.00      C1   C
ATOM   1174  CG  ASP 6 153      17.417  -8.991  -6.795  0.00  0.00      C1   C
ATOM   1175  OD1 ASP 6 153      18.577  -9.104  -6.361  0.00  0.00      C1   O
ATOM   1176  OD2 ASP 6 153      17.152  -8.998  -8.069  0.00  0.00      C1   O
ATOM   1177  N   TYR 6 154      13.829  -9.902  -8.469  0.00  0.00      C1   N
ATOM   1178  CA  TYR 6 154      13.230 -10.755  -9.535  0.00  0.00      C1   C
ATOM   1179  C   TYR 6 154      12.327 -11.899  -9.109  0.00  0.00      C1   C
ATOM   1180  O   TYR 6 154      11.150 -11.842  -9.401  0.00  0.00      C1   O
ATOM   1181  CB  TYR 6 154      14.276 -11.159 -10.603  0.00  0.00      C1   C
ATOM   1182  CG  TYR 6 154      14.654  -9.980 -11.537  0.00  0.00      C1   C
ATOM   1183  CD1 TYR 6 154      13.678  -9.438 -12.338  0.00  0.00      C1   C
ATOM   1184  CD2 TYR 6 154      15.983  -9.497 -11.665  0.00  0.00      C1   C
ATOM   1185  CE1 TYR 6 154      13.948  -8.397 -13.250  0.00  0.00      C1   C
ATOM   1186  CE2 TYR 6 154      16.318  -8.425 -12.484  0.00  0.00      C1   C
ATOM   1187  CZ  TYR 6 154      15.280  -7.901 -13.332  0.00  0.00      C1   C
ATOM   1188  OH  TYR 6 154      15.582  -6.956 -14.199  0.00  0.00      C1   O
ATOM   1189  N   ASP 6 155      12.871 -12.854  -8.311  0.00  0.00      C1   N
ATOM   1190  CA  ASP 6 155      12.249 -14.023  -7.611  0.00  0.00      C1   C
ATOM   1191  C   ASP 6 155      12.765 -14.362  -6.196  0.00  0.00      C1   C
ATOM   1192  O   ASP 6 155      12.574 -15.481  -5.706  0.00  0.00      C1   O
ATOM   1193  CB  ASP 6 155      12.274 -15.294  -8.578  0.00  0.00      C1   C
ATOM   1194  CG  ASP 6 155      13.708 -15.705  -9.069  0.00  0.00      C1   C
ATOM   1195  OD1 ASP 6 155      14.697 -15.456  -8.362  0.00  0.00      C1   O
ATOM   1196  OD2 ASP 6 155      13.695 -16.264 -10.224  0.00  0.00      C1   O
ATOM   1197  N   CYS 6 156      13.385 -13.383  -5.512  0.00  0.00      C1   N
ATOM   1198  CA  CYS 6 156      14.179 -13.488  -4.335  0.00  0.00      C1   C
ATOM   1199  C   CYS 6 156      13.731 -12.341  -3.383  0.00  0.00      C1   C
ATOM   1200  O   CYS 6 156      13.560 -11.187  -3.753  0.00  0.00      C1   O
ATOM   1201  CB  CYS 6 156      15.646 -13.453  -4.722  0.00  0.00      C1   C
ATOM   1202  SG  CYS 6 156      16.589 -14.006  -3.283  0.00  0.00      C1   S
ATOM   1203  N   VAL 6 157      13.480 -12.692  -2.112  0.00  0.00      C1   N
ATOM   1204  CA  VAL 6 157      13.050 -11.749  -1.166  0.00  0.00      C1   C
ATOM   1205  C   VAL 6 157      14.333 -11.171  -0.624  0.00  0.00      C1   C
ATOM   1206  O   VAL 6 157      15.201 -11.838  -0.074  0.00  0.00      C1   O
ATOM   1207  CB  VAL 6 157      12.221 -12.423  -0.054  0.00  0.00      C1   C
ATOM   1208  CG1 VAL 6 157      11.608 -11.307   0.883  0.00  0.00      C1   C
ATOM   1209  CG2 VAL 6 157      10.983 -13.169  -0.589  0.00  0.00      C1   C
ATOM   1210  N   SER 6 158      14.535  -9.836  -0.824  0.00  0.00      C1   N
ATOM   1211  CA  SER 6 158      15.465  -9.085  -0.054  0.00  0.00      C1   C
ATOM   1212  C   SER 6 158      14.752  -8.692   1.261  0.00  0.00      C1   C
ATOM   1213  O   SER 6 158      13.928  -7.725   1.293  0.00  0.00      C1   O
ATOM   1214  CB  SER 6 158      16.059  -7.804  -0.693  0.00  0.00      C1   C
ATOM   1215  OG  SER 6 158      17.013  -8.067  -1.725  0.00  0.00      C1   O
ATOM   1216  N   PHE 6 159      15.102  -9.456   2.304  0.00  0.00      C1   N
ATOM   1217  CA  PHE 6 159      14.571  -9.169   3.584  0.00  0.00      C1   C
ATOM   1218  C   PHE 6 159      15.443  -8.055   4.191  0.00  0.00      C1   C
ATOM   1219  O   PHE 6 159      16.694  -8.185   4.163  0.00  0.00      C1   O
ATOM   1220  CB  PHE 6 159      14.582 -10.406   4.446  0.00  0.00      C1   C
ATOM   1221  CG  PHE 6 159      13.335 -11.190   4.397  0.00  0.00      C1   C
ATOM   1222  CD1 PHE 6 159      13.233 -12.416   3.687  0.00  0.00      C1   C
ATOM   1223  CD2 PHE 6 159      12.232 -10.851   5.208  0.00  0.00      C1   C
ATOM   1224  CE1 PHE 6 159      12.076 -13.207   3.719  0.00  0.00      C1   C
ATOM   1225  CE2 PHE 6 159      11.019 -11.594   5.219  0.00  0.00      C1   C
ATOM   1226  CZ  PHE 6 159      11.000 -12.851   4.512  0.00  0.00      C1   C
ATOM   1227  N   CYS 6 160      14.788  -6.982   4.628  0.00  0.00      C1   N
ATOM   1228  CA  CYS 6 160      15.638  -5.813   4.919  0.00  0.00      C1   C
ATOM   1229  C   CYS 6 160      15.238  -5.073   6.271  0.00  0.00      C1   C
ATOM   1230  O   CYS 6 160      16.118  -4.462   6.805  0.00  0.00      C1   O
ATOM   1231  CB  CYS 6 160      15.546  -4.848   3.740  0.00  0.00      C1   C
ATOM   1232  SG  CYS 6 160      13.817  -4.394   3.285  0.00  0.00      C1   S
ATOM   1233  N   TYR 6 161      13.965  -5.089   6.732  0.00  0.00      C1   N
ATOM   1234  CA  TYR 6 161      13.725  -4.292   8.023  0.00  0.00      C1   C
ATOM   1235  C   TYR 6 161      12.841  -5.083   9.003  0.00  0.00      C1   C
ATOM   1236  O   TYR 6 161      11.955  -5.764   8.550  0.00  0.00      C1   O
ATOM   1237  CB  TYR 6 161      13.126  -2.886   7.628  0.00  0.00      C1   C
ATOM   1238  CG  TYR 6 161      12.632  -1.962   8.727  0.00  0.00      C1   C
ATOM   1239  CD1 TYR 6 161      13.373  -0.865   9.177  0.00  0.00      C1   C
ATOM   1240  CD2 TYR 6 161      11.442  -2.242   9.370  0.00  0.00      C1   C
ATOM   1241  CE1 TYR 6 161      12.904  -0.093  10.221  0.00  0.00      C1   C
ATOM   1242  CE2 TYR 6 161      10.929  -1.404  10.389  0.00  0.00      C1   C
ATOM   1243  CZ  TYR 6 161      11.643  -0.280  10.811  0.00  0.00      C1   C
ATOM   1244  OH  TYR 6 161      11.169   0.597  11.738  0.00  0.00      C1   O
ATOM   1245  N   MET 6 162      13.209  -4.953  10.301  0.00  0.00      C1   N
ATOM   1246  CA  MET 6 162      12.500  -5.480  11.502  0.00  0.00      C1   C
ATOM   1247  C   MET 6 162      12.243  -4.397  12.549  0.00  0.00      C1   C
ATOM   1248  O   MET 6 162      13.164  -3.773  13.117  0.00  0.00      C1   O
ATOM   1249  CB  MET 6 162      13.155  -6.666  12.129  0.00  0.00      C1   C
ATOM   1250  CG  MET 6 162      12.361  -7.314  13.249  0.00  0.00      C1   C
ATOM   1251  SD  MET 6 162      12.802  -9.011  13.806  0.00  0.00      C1   S
ATOM   1252  CE  MET 6 162      11.206  -9.882  13.426  0.00  0.00      C1   C
ATOM   1253  N   HIS 6 163      10.968  -4.194  12.839  0.00  0.00      C1   N
ATOM   1254  CA  HIS 6 163      10.402  -3.228  13.823  0.00  0.00      C1   C
ATOM   1255  C   HIS 6 163      10.606  -3.708  15.284  0.00  0.00      C1   C
ATOM   1256  O   HIS 6 163      10.198  -4.803  15.619  0.00  0.00      C1   O
ATOM   1257  CB  HIS 6 163       8.919  -3.059  13.487  0.00  0.00      C1   C
ATOM   1258  CG  HIS 6 163       8.154  -2.259  14.553  0.00  0.00      C1   C
ATOM   1259  ND1 HIS 6 163       7.723  -2.793  15.772  0.00  0.00      C1   N
ATOM   1260  CD2 HIS 6 163       7.904  -0.948  14.535  0.00  0.00      C1   C
ATOM   1261  CE1 HIS 6 163       7.198  -1.760  16.438  0.00  0.00      C1   C
ATOM   1262  NE2 HIS 6 163       7.255  -0.641  15.736  0.00  0.00      C1   N
ATOM   1263  N   HIS 6 164      11.191  -2.884  16.166  0.00  0.00      C1   N
ATOM   1264  CA  HIS 6 164      11.487  -3.262  17.552  0.00  0.00      C1   C
ATOM   1265  C   HIS 6 164      10.653  -2.460  18.578  0.00  0.00      C1   C
ATOM   1266  O   HIS 6 164      10.146  -3.051  19.548  0.00  0.00      C1   O
ATOM   1267  CB  HIS 6 164      12.959  -3.073  17.830  0.00  0.00      C1   C
ATOM   1268  CG  HIS 6 164      13.887  -4.225  17.440  0.00  0.00      C1   C
ATOM   1269  ND1 HIS 6 164      14.954  -4.692  18.187  0.00  0.00      C1   N
ATOM   1270  CD2 HIS 6 164      13.945  -4.863  16.194  0.00  0.00      C1   C
ATOM   1271  CE1 HIS 6 164      15.576  -5.577  17.400  0.00  0.00      C1   C
ATOM   1272  NE2 HIS 6 164      15.044  -5.638  16.197  0.00  0.00      C1   N
ATOM   1273  N   MET 6 165      10.452  -1.189  18.346  0.00  0.00      C1   N
ATOM   1274  CA  MET 6 165       9.719  -0.337  19.236  0.00  0.00      C1   C
ATOM   1275  C   MET 6 165       9.153   0.825  18.476  0.00  0.00      C1   C
ATOM   1276  O   MET 6 165       9.432   1.160  17.303  0.00  0.00      C1   O
ATOM   1277  CB  MET 6 165      10.540   0.058  20.448  0.00  0.00      C1   C
ATOM   1278  CG  MET 6 165      11.807   1.015  20.212  0.00  0.00      C1   C
ATOM   1279  SD  MET 6 165      13.324   0.131  19.751  0.00  0.00      C1   S
ATOM   1280  CE  MET 6 165      14.506   1.551  19.840  0.00  0.00      C1   C
ATOM   1281  N   GLU 6 166       8.335   1.515  19.251  0.00  0.00      C1   N
ATOM   1282  CA  GLU 6 166       8.130   2.928  19.034  0.00  0.00      C1   C
ATOM   1283  C   GLU 6 166       9.080   3.751  19.933  0.00  0.00      C1   C
ATOM   1284  O   GLU 6 166       9.351   3.491  21.096  0.00  0.00      C1   O
ATOM   1285  CB  GLU 6 166       6.631   3.238  19.340  0.00  0.00      C1   C
ATOM   1286  CG  GLU 6 166       6.196   4.534  18.766  0.00  0.00      C1   C
ATOM   1287  CD  GLU 6 166       4.686   4.813  18.793  0.00  0.00      C1   C
ATOM   1288  OE1 GLU 6 166       3.892   3.777  18.924  0.00  0.00      C1   O
ATOM   1289  OE2 GLU 6 166       4.301   5.993  18.722  0.00  0.00      C1   O
ATOM   1290  N   LEU 6 167       9.429   4.932  19.492  0.00  0.00      C1   N
ATOM   1291  CA  LEU 6 167      10.020   5.974  20.209  0.00  0.00      C1   C
ATOM   1292  C   LEU 6 167       8.946   6.959  20.563  0.00  0.00      C1   C
ATOM   1293  O   LEU 6 167       8.127   7.366  19.764  0.00  0.00      C1   O
ATOM   1294  CB  LEU 6 167      11.262   6.582  19.521  0.00  0.00      C1   C
ATOM   1295  CG  LEU 6 167      12.364   5.575  19.021  0.00  0.00      C1   C
ATOM   1296  CD1 LEU 6 167      13.295   6.361  18.118  0.00  0.00      C1   C
ATOM   1297  CD2 LEU 6 167      13.216   4.968  20.198  0.00  0.00      C1   C
ATOM   1298  N   PRO 6 168       9.036   7.385  21.834  0.00  0.00      C1   N
ATOM   1299  CA  PRO 6 168       8.072   8.287  22.479  0.00  0.00      C1   C
ATOM   1300  C   PRO 6 168       7.745   9.603  21.806  0.00  0.00      C1   C
ATOM   1301  O   PRO 6 168       6.710  10.221  22.189  0.00  0.00      C1   O
ATOM   1302  CB  PRO 6 168       8.588   8.474  23.910  0.00  0.00      C1   C
ATOM   1303  CG  PRO 6 168       9.338   7.204  24.180  0.00  0.00      C1   C
ATOM   1304  CD  PRO 6 168       9.900   6.786  22.845  0.00  0.00      C1   C
ATOM   1305  N   THR 6 169       8.427  10.113  20.773  0.00  0.00      C1   N
ATOM   1306  CA  THR 6 169       7.826  11.111  19.860  0.00  0.00      C1   C
ATOM   1307  C   THR 6 169       6.746  10.697  18.817  0.00  0.00      C1   C
ATOM   1308  O   THR 6 169       6.486  11.432  17.871  0.00  0.00      C1   O
ATOM   1309  CB  THR 6 169       8.944  12.006  19.286  0.00  0.00      C1   C
ATOM   1310  OG1 THR 6 169       9.852  11.148  18.623  0.00  0.00      C1   O
ATOM   1311  CG2 THR 6 169       9.678  12.782  20.374  0.00  0.00      C1   C
ATOM   1312  N   GLY 6 170       6.200   9.474  18.837  0.00  0.00      C1   N
ATOM   1313  CA  GLY 6 170       5.250   8.876  17.831  0.00  0.00      C1   C
ATOM   1314  C   GLY 6 170       5.956   8.379  16.555  0.00  0.00      C1   C
ATOM   1315  O   GLY 6 170       5.366   8.502  15.488  0.00  0.00      C1   O
ATOM   1316  N   VAL 6 171       7.165   7.728  16.594  0.00  0.00      C1   N
ATOM   1317  CA  VAL 6 171       7.961   7.326  15.428  0.00  0.00      C1   C
ATOM   1318  C   VAL 6 171       8.562   5.922  15.700  0.00  0.00      C1   C
ATOM   1319  O   VAL 6 171       8.991   5.651  16.807  0.00  0.00      C1   O
ATOM   1320  CB  VAL 6 171       9.088   8.307  15.097  0.00  0.00      C1   C
ATOM   1321  CG1 VAL 6 171       8.600   9.759  14.675  0.00  0.00      C1   C
ATOM   1322  CG2 VAL 6 171      10.054   8.582  16.202  0.00  0.00      C1   C
ATOM   1323  N   HIS 6 172       8.652   5.129  14.626  0.00  0.00      C1   N
ATOM   1324  CA  HIS 6 172       9.110   3.742  14.764  0.00  0.00      C1   C
ATOM   1325  C   HIS 6 172      10.632   3.591  14.494  0.00  0.00      C1   C
ATOM   1326  O   HIS 6 172      11.174   4.197  13.579  0.00  0.00      C1   O
ATOM   1327  CB  HIS 6 172       8.180   2.785  13.974  0.00  0.00      C1   C
ATOM   1328  CG  HIS 6 172       6.793   2.770  14.627  0.00  0.00      C1   C
ATOM   1329  ND1 HIS 6 172       6.528   2.164  15.860  0.00  0.00      C1   N
ATOM   1330  CD2 HIS 6 172       5.620   3.350  14.154  0.00  0.00      C1   C
ATOM   1331  CE1 HIS 6 172       5.235   2.447  16.112  0.00  0.00      C1   C
ATOM   1332  NE2 HIS 6 172       4.711   3.196  15.165  0.00  0.00      C1   N
ATOM   1333  N   ALA 6 173      11.219   2.649  15.194  0.00  0.00      C1   N
ATOM   1334  CA  ALA 6 173      12.645   2.302  15.167  0.00  0.00      C1   C
ATOM   1335  C   ALA 6 173      12.753   0.781  15.033  0.00  0.00      C1   C
ATOM   1336  O   ALA 6 173      12.058  -0.047  15.638  0.00  0.00      C1   O
ATOM   1337  CB  ALA 6 173      13.301   2.865  16.356  0.00  0.00      C1   C
ATOM   1338  N   GLY 6 174      13.849   0.356  14.365  0.00  0.00      C1   N
ATOM   1339  CA  GLY 6 174      14.242  -1.051  14.138  0.00  0.00      C1   C
ATOM   1340  C   GLY 6 174      15.554  -1.289  13.304  0.00  0.00      C1   C
ATOM   1341  O   GLY 6 174      16.372  -0.405  13.149  0.00  0.00      C1   O
ATOM   1342  N   THR 6 175      15.687  -2.543  12.839  0.00  0.00      C1   N
ATOM   1343  CA  THR 6 175      17.001  -3.038  12.521  0.00  0.00      C1   C
ATOM   1344  C   THR 6 175      17.032  -3.661  11.088  0.00  0.00      C1   C
ATOM   1345  O   THR 6 175      15.968  -3.770  10.476  0.00  0.00      C1   O
ATOM   1346  CB  THR 6 175      17.411  -4.179  13.530  0.00  0.00      C1   C
ATOM   1347  OG1 THR 6 175      16.538  -5.305  13.570  0.00  0.00      C1   O
ATOM   1348  CG2 THR 6 175      17.695  -3.730  14.938  0.00  0.00      C1   C
ATOM   1349  N   ASP 6 176      18.231  -4.027  10.589  0.00  0.00      C1   N
ATOM   1350  CA  ASP 6 176      18.347  -4.928   9.470  0.00  0.00      C1   C
ATOM   1351  C   ASP 6 176      18.061  -6.419   9.945  0.00  0.00      C1   C
ATOM   1352  O   ASP 6 176      18.057  -6.655  11.154  0.00  0.00      C1   O
ATOM   1353  CB  ASP 6 176      19.623  -4.687   8.685  0.00  0.00      C1   C
ATOM   1354  CG  ASP 6 176      20.948  -5.028   9.290  0.00  0.00      C1   C
ATOM   1355  OD1 ASP 6 176      20.998  -5.677  10.342  0.00  0.00      C1   O
ATOM   1356  OD2 ASP 6 176      22.008  -4.570   8.651  0.00  0.00      C1   O
ATOM   1357  N   LEU 6 177      17.951  -7.328   8.946  0.00  0.00      C1   N
ATOM   1358  CA  LEU 6 177      17.700  -8.713   9.276  0.00  0.00      C1   C
ATOM   1359  C   LEU 6 177      18.991  -9.515   9.754  0.00  0.00      C1   C
ATOM   1360  O   LEU 6 177      19.025 -10.626  10.317  0.00  0.00      C1   O
ATOM   1361  CB  LEU 6 177      16.821  -9.344   8.209  0.00  0.00      C1   C
ATOM   1362  CG  LEU 6 177      15.332  -9.557   8.688  0.00  0.00      C1   C
ATOM   1363  CD1 LEU 6 177      15.183  -9.862  10.166  0.00  0.00      C1   C
ATOM   1364  CD2 LEU 6 177      14.520  -8.347   8.274  0.00  0.00      C1   C
ATOM   1365  N   GLU 6 178      20.155  -8.858   9.659  0.00  0.00      C1   N
ATOM   1366  CA  GLU 6 178      21.434  -9.130  10.464  0.00  0.00      C1   C
ATOM   1367  C   GLU 6 178      21.423  -8.660  11.984  0.00  0.00      C1   C
ATOM   1368  O   GLU 6 178      22.416  -8.840  12.728  0.00  0.00      C1   O
ATOM   1369  CB  GLU 6 178      22.719  -8.730   9.670  0.00  0.00      C1   C
ATOM   1370  CG  GLU 6 178      22.926  -9.685   8.531  0.00  0.00      C1   C
ATOM   1371  CD  GLU 6 178      24.222  -9.500   7.815  0.00  0.00      C1   C
ATOM   1372  OE1 GLU 6 178      24.187  -9.683   6.584  0.00  0.00      C1   O
ATOM   1373  OE2 GLU 6 178      25.249  -9.164   8.434  0.00  0.00      C1   O
ATOM   1374  N   GLY 6 179      20.375  -7.973  12.332  0.00  0.00      C1   N
ATOM   1375  CA  GLY 6 179      19.969  -7.461  13.616  0.00  0.00      C1   C
ATOM   1376  C   GLY 6 179      20.566  -6.067  14.022  0.00  0.00      C1   C
ATOM   1377  O   GLY 6 179      20.545  -5.772  15.274  0.00  0.00      C1   O
ATOM   1378  N   ASN 6 180      21.020  -5.253  13.068  0.00  0.00      C1   N
ATOM   1379  CA  ASN 6 180      21.694  -4.039  13.400  0.00  0.00      C1   C
ATOM   1380  C   ASN 6 180      20.777  -2.804  13.221  0.00  0.00      C1   C
ATOM   1381  O   ASN 6 180      20.185  -2.700  12.137  0.00  0.00      C1   O
ATOM   1382  CB  ASN 6 180      23.058  -3.884  12.684  0.00  0.00      C1   C
ATOM   1383  CG  ASN 6 180      24.031  -4.994  13.065  0.00  0.00      C1   C
ATOM   1384  ND2 ASN 6 180      24.407  -5.825  12.147  0.00  0.00      C1   N
ATOM   1385  OD1 ASN 6 180      24.618  -4.923  14.175  0.00  0.00      C1   O
ATOM   1386  N   PHE 6 181      20.726  -1.957  14.214  0.00  0.00      C1   N
ATOM   1387  CA  PHE 6 181      19.861  -0.725  14.208  0.00  0.00      C1   C
ATOM   1388  C   PHE 6 181      20.081   0.200  12.970  0.00  0.00      C1   C
ATOM   1389  O   PHE 6 181      21.222   0.541  12.703  0.00  0.00      C1   O
ATOM   1390  CB  PHE 6 181      20.002   0.022  15.509  0.00  0.00      C1   C
ATOM   1391  CG  PHE 6 181      18.813  -0.446  16.312  0.00  0.00      C1   C
ATOM   1392  CD1 PHE 6 181      18.776  -1.612  17.073  0.00  0.00      C1   C
ATOM   1393  CD2 PHE 6 181      17.498   0.079  16.099  0.00  0.00      C1   C
ATOM   1394  CE1 PHE 6 181      17.690  -2.094  17.810  0.00  0.00      C1   C
ATOM   1395  CE2 PHE 6 181      16.417  -0.321  16.811  0.00  0.00      C1   C
ATOM   1396  CZ  PHE 6 181      16.448  -1.493  17.630  0.00  0.00      C1   C
ATOM   1397  N   TYR 6 182      18.965   0.522  12.330  0.00  0.00      C1   N
ATOM   1398  CA  TYR 6 182      18.978   1.677  11.485  0.00  0.00      C1   C
ATOM   1399  C   TYR 6 182      18.964   2.968  12.405  0.00  0.00      C1   C
ATOM   1400  O   TYR 6 182      18.075   3.060  13.269  0.00  0.00      C1   O
ATOM   1401  CB  TYR 6 182      17.818   1.637  10.487  0.00  0.00      C1   C
ATOM   1402  CG  TYR 6 182      17.907   0.444   9.450  0.00  0.00      C1   C
ATOM   1403  CD1 TYR 6 182      18.860   0.547   8.399  0.00  0.00      C1   C
ATOM   1404  CD2 TYR 6 182      17.068  -0.685   9.443  0.00  0.00      C1   C
ATOM   1405  CE1 TYR 6 182      18.887  -0.352   7.305  0.00  0.00      C1   C
ATOM   1406  CE2 TYR 6 182      17.134  -1.646   8.412  0.00  0.00      C1   C
ATOM   1407  CZ  TYR 6 182      18.004  -1.462   7.342  0.00  0.00      C1   C
ATOM   1408  OH  TYR 6 182      18.056  -2.339   6.337  0.00  0.00      C1   O
ATOM   1409  N   GLY 6 183      19.924   3.859  12.263  0.00  0.00      C1   N
ATOM   1410  CA  GLY 6 183      20.083   5.125  12.966  0.00  0.00      C1   C
ATOM   1411  C   GLY 6 183      20.597   5.053  14.403  0.00  0.00      C1   C
ATOM   1412  O   GLY 6 183      21.036   3.996  14.854  0.00  0.00      C1   O
ATOM   1413  N   PRO 6 184      20.602   6.195  15.108  0.00  0.00      C1   N
ATOM   1414  CA  PRO 6 184      21.265   6.452  16.405  0.00  0.00      C1   C
ATOM   1415  C   PRO 6 184      20.543   5.865  17.660  0.00  0.00      C1   C
ATOM   1416  O   PRO 6 184      20.543   6.470  18.751  0.00  0.00      C1   O
ATOM   1417  CB  PRO 6 184      21.505   7.950  16.269  0.00  0.00      C1   C
ATOM   1418  CG  PRO 6 184      20.225   8.499  15.618  0.00  0.00      C1   C
ATOM   1419  CD  PRO 6 184      20.075   7.460  14.516  0.00  0.00      C1   C
ATOM   1420  N   PHE 6 185      19.911   4.696  17.397  0.00  0.00      C1   N
ATOM   1421  CA  PHE 6 185      18.984   4.111  18.358  0.00  0.00      C1   C
ATOM   1422  C   PHE 6 185      19.470   2.912  19.042  0.00  0.00      C1   C
ATOM   1423  O   PHE 6 185      20.042   2.013  18.418  0.00  0.00      C1   O
ATOM   1424  CB  PHE 6 185      17.573   3.964  17.674  0.00  0.00      C1   C
ATOM   1425  CG  PHE 6 185      17.017   5.180  17.018  0.00  0.00      C1   C
ATOM   1426  CD1 PHE 6 185      16.648   6.262  17.856  0.00  0.00      C1   C
ATOM   1427  CD2 PHE 6 185      16.818   5.256  15.612  0.00  0.00      C1   C
ATOM   1428  CE1 PHE 6 185      16.270   7.486  17.339  0.00  0.00      C1   C
ATOM   1429  CE2 PHE 6 185      16.366   6.482  15.059  0.00  0.00      C1   C
ATOM   1430  CZ  PHE 6 185      16.087   7.621  15.925  0.00  0.00      C1   C
ATOM   1431  N   VAL 6 186      19.137   2.733  20.279  0.00  0.00      C1   N
ATOM   1432  CA  VAL 6 186      19.352   1.447  21.009  0.00  0.00      C1   C
ATOM   1433  C   VAL 6 186      18.091   0.767  21.488  0.00  0.00      C1   C
ATOM   1434  O   VAL 6 186      17.118   1.523  21.738  0.00  0.00      C1   O
ATOM   1435  CB  VAL 6 186      20.297   1.478  22.275  0.00  0.00      C1   C
ATOM   1436  CG1 VAL 6 186      21.674   1.695  21.626  0.00  0.00      C1   C
ATOM   1437  CG2 VAL 6 186      20.024   2.687  23.193  0.00  0.00      C1   C
ATOM   1438  N   ASP 6 187      18.106  -0.593  21.639  0.00  0.00      C1   N
ATOM   1439  CA  ASP 6 187      16.999  -1.334  22.294  0.00  0.00      C1   C
ATOM   1440  C   ASP 6 187      17.041  -1.306  23.814  0.00  0.00      C1   C
ATOM   1441  O   ASP 6 187      16.720  -2.364  24.415  0.00  0.00      C1   O
ATOM   1442  CB  ASP 6 187      16.954  -2.815  21.688  0.00  0.00      C1   C
ATOM   1443  CG  ASP 6 187      18.232  -3.653  21.950  0.00  0.00      C1   C
ATOM   1444  OD1 ASP 6 187      19.222  -3.183  22.579  0.00  0.00      C1   O
ATOM   1445  OD2 ASP 6 187      18.201  -4.842  21.505  0.00  0.00      C1   O
ATOM   1446  N   ARG 6 188      17.218  -0.172  24.423  0.00  0.00      C1   N
ATOM   1447  CA  ARG 6 188      17.209   0.024  25.843  0.00  0.00      C1   C
ATOM   1448  C   ARG 6 188      16.760   1.491  26.195  0.00  0.00      C1   C
ATOM   1449  O   ARG 6 188      16.975   2.443  25.398  0.00  0.00      C1   O
ATOM   1450  CB  ARG 6 188      18.530  -0.395  26.552  0.00  0.00      C1   C
ATOM   1451  CG  ARG 6 188      19.806   0.310  26.106  0.00  0.00      C1   C
ATOM   1452  CD  ARG 6 188      21.066  -0.201  26.839  0.00  0.00      C1   C
ATOM   1453  NE  ARG 6 188      22.228   0.689  26.637  0.00  0.00      C1   N
ATOM   1454  CZ  ARG 6 188      23.037   0.751  25.607  0.00  0.00      C1   C
ATOM   1455  NH1 ARG 6 188      23.006  -0.044  24.621  0.00  0.00      C1   N
ATOM   1456  NH2 ARG 6 188      23.937   1.686  25.598  0.00  0.00      C1   N
ATOM   1457  N   GLN 6 189      16.054   1.804  27.272  0.00  0.00      C1   N
ATOM   1458  CA  GLN 6 189      15.462   3.099  27.699  0.00  0.00      C1   C
ATOM   1459  C   GLN 6 189      16.515   4.211  27.851  0.00  0.00      C1   C
ATOM   1460  O   GLN 6 189      17.378   4.015  28.724  0.00  0.00      C1   O
ATOM   1461  CB  GLN 6 189      14.468   2.888  28.844  0.00  0.00      C1   C
ATOM   1462  CG  GLN 6 189      13.054   2.437  28.337  0.00  0.00      C1   C
ATOM   1463  CD  GLN 6 189      12.085   2.238  29.446  0.00  0.00      C1   C
ATOM   1464  NE2 GLN 6 189      11.041   1.555  29.227  0.00  0.00      C1   N
ATOM   1465  OE1 GLN 6 189      12.284   2.533  30.601  0.00  0.00      C1   O
ATOM   1466  N   THR 6 190      16.466   5.239  27.041  0.00  0.00      C1   N
ATOM   1467  CA  THR 6 190      17.448   6.332  26.979  0.00  0.00      C1   C
ATOM   1468  C   THR 6 190      16.801   7.647  26.612  0.00  0.00      C1   C
ATOM   1469  O   THR 6 190      15.704   7.637  26.081  0.00  0.00      C1   O
ATOM   1470  CB  THR 6 190      18.587   6.077  25.976  0.00  0.00      C1   C
ATOM   1471  OG1 THR 6 190      18.123   5.495  24.819  0.00  0.00      C1   O
ATOM   1472  CG2 THR 6 190      19.731   5.205  26.459  0.00  0.00      C1   C
ATOM   1473  N   ALA 6 191      17.458   8.834  26.785  0.00  0.00      C1   N
ATOM   1474  CA  ALA 6 191      16.943  10.125  26.255  0.00  0.00      C1   C
ATOM   1475  C   ALA 6 191      17.356  10.406  24.790  0.00  0.00      C1   C
ATOM   1476  O   ALA 6 191      17.443  11.612  24.447  0.00  0.00      C1   O
ATOM   1477  CB  ALA 6 191      17.473  11.279  27.185  0.00  0.00      C1   C
ATOM   1478  N   GLN 6 192      17.462   9.375  23.919  0.00  0.00      C1   N
ATOM   1479  CA  GLN 6 192      17.506   9.370  22.452  0.00  0.00      C1   C
ATOM   1480  C   GLN 6 192      16.459  10.111  21.682  0.00  0.00      C1   C
ATOM   1481  O   GLN 6 192      15.334  10.202  22.161  0.00  0.00      C1   O
ATOM   1482  CB  GLN 6 192      17.745   7.894  21.904  0.00  0.00      C1   C
ATOM   1483  CG  GLN 6 192      16.475   7.031  21.847  0.00  0.00      C1   C
ATOM   1484  CD  GLN 6 192      16.729   5.537  21.699  0.00  0.00      C1   C
ATOM   1485  OE1 GLN 6 192      17.755   5.113  21.102  0.00  0.00      C1   O
ATOM   1486  NE2 GLN 6 192      15.771   4.723  22.089  0.00  0.00      C1   N
ATOM   1487  N   ALA 6 193      16.811  10.613  20.440  0.00  0.00      C1   N
ATOM   1488  CA  ALA 6 193      15.854  11.354  19.643  0.00  0.00      C1   C
ATOM   1489  C   ALA 6 193      16.030  11.210  18.086  0.00  0.00      C1   C
ATOM   1490  O   ALA 6 193      17.189  11.197  17.597  0.00  0.00      C1   O
ATOM   1491  CB  ALA 6 193      15.838  12.902  20.068  0.00  0.00      C1   C
ATOM   1492  N   ALA 6 194      14.920  11.357  17.289  0.00  0.00      C1   N
ATOM   1493  CA  ALA 6 194      14.885  11.393  15.855  0.00  0.00      C1   C
ATOM   1494  C   ALA 6 194      15.353  12.664  15.160  0.00  0.00      C1   C
ATOM   1495  O   ALA 6 194      15.045  13.778  15.595  0.00  0.00      C1   O
ATOM   1496  CB  ALA 6 194      13.524  10.932  15.378  0.00  0.00      C1   C
ATOM   1497  N   GLY 6 195      16.024  12.498  14.028  0.00  0.00      C1   N
ATOM   1498  CA  GLY 6 195      16.559  13.624  13.317  0.00  0.00      C1   C
ATOM   1499  C   GLY 6 195      15.636  14.201  12.267  0.00  0.00      C1   C
ATOM   1500  O   GLY 6 195      14.523  13.728  12.023  0.00  0.00      C1   O
ATOM   1501  N   THR 6 196      16.052  15.389  11.834  0.00  0.00      C1   N
ATOM   1502  CA  THR 6 196      15.133  16.151  10.949  0.00  0.00      C1   C
ATOM   1503  C   THR 6 196      14.817  15.531   9.594  0.00  0.00      C1   C
ATOM   1504  O   THR 6 196      15.710  14.894   8.980  0.00  0.00      C1   O
ATOM   1505  CB  THR 6 196      15.512  17.597  10.944  0.00  0.00      C1   C
ATOM   1506  OG1 THR 6 196      14.422  18.360  10.505  0.00  0.00      C1   O
ATOM   1507  CG2 THR 6 196      16.664  17.995   9.997  0.00  0.00      C1   C
ATOM   1508  N   ASP 6 197      13.610  15.681   9.111  0.00  0.00      C1   N
ATOM   1509  CA  ASP 6 197      13.167  14.964   7.908  0.00  0.00      C1   C
ATOM   1510  C   ASP 6 197      13.582  15.646   6.544  0.00  0.00      C1   C
ATOM   1511  O   ASP 6 197      12.774  16.258   5.905  0.00  0.00      C1   O
ATOM   1512  CB  ASP 6 197      11.705  14.618   8.074  0.00  0.00      C1   C
ATOM   1513  CG  ASP 6 197      10.728  15.784   8.393  0.00  0.00      C1   C
ATOM   1514  OD1 ASP 6 197      11.087  16.710   9.191  0.00  0.00      C1   O
ATOM   1515  OD2 ASP 6 197       9.578  15.682   8.011  0.00  0.00      C1   O
ATOM   1516  N   THR 6 198      14.881  15.511   6.207  0.00  0.00      C1   N
ATOM   1517  CA  THR 6 198      15.572  15.986   4.972  0.00  0.00      C1   C
ATOM   1518  C   THR 6 198      15.012  15.273   3.733  0.00  0.00      C1   C
ATOM   1519  O   THR 6 198      14.927  14.061   3.713  0.00  0.00      C1   O
ATOM   1520  CB  THR 6 198      17.136  15.959   5.224  0.00  0.00      C1   C
ATOM   1521  OG1 THR 6 198      17.612  14.878   5.979  0.00  0.00      C1   O
ATOM   1522  CG2 THR 6 198      17.792  17.152   5.984  0.00  0.00      C1   C
ATOM   1523  N   THR 6 199      14.590  16.025   2.711  0.00  0.00      C1   N
ATOM   1524  CA  THR 6 199      14.061  15.595   1.391  0.00  0.00      C1   C
ATOM   1525  C   THR 6 199      15.117  14.795   0.548  0.00  0.00      C1   C
ATOM   1526  O   THR 6 199      16.323  15.201   0.433  0.00  0.00      C1   O
ATOM   1527  CB  THR 6 199      13.491  16.842   0.647  0.00  0.00      C1   C
ATOM   1528  OG1 THR 6 199      12.577  17.399   1.548  0.00  0.00      C1   O
ATOM   1529  CG2 THR 6 199      12.772  16.390  -0.612  0.00  0.00      C1   C
ATOM   1530  N   ILE 6 200      14.777  13.679   0.059  0.00  0.00      C1   N
ATOM   1531  CA  ILE 6 200      15.617  12.801  -0.843  0.00  0.00      C1   C
ATOM   1532  C   ILE 6 200      15.375  13.385  -2.268  0.00  0.00      C1   C
ATOM   1533  O   ILE 6 200      14.464  12.966  -2.926  0.00  0.00      C1   O
ATOM   1534  CB  ILE 6 200      15.076  11.357  -0.706  0.00  0.00      C1   C
ATOM   1535  CG1 ILE 6 200      14.924  10.818   0.766  0.00  0.00      C1   C
ATOM   1536  CG2 ILE 6 200      16.100  10.416  -1.371  0.00  0.00      C1   C
ATOM   1537  CD1 ILE 6 200      13.772   9.785   0.895  0.00  0.00      C1   C
ATOM   1538  N   THR 6 201      16.157  14.358  -2.672  0.00  0.00      C1   N
ATOM   1539  CA  THR 6 201      16.234  14.953  -4.017  0.00  0.00      C1   C
ATOM   1540  C   THR 6 201      16.302  13.942  -5.218  0.00  0.00      C1   C
ATOM   1541  O   THR 6 201      15.614  14.144  -6.213  0.00  0.00      C1   O
ATOM   1542  CB  THR 6 201      17.675  15.558  -4.073  0.00  0.00      C1   C
ATOM   1543  OG1 THR 6 201      17.868  16.431  -2.971  0.00  0.00      C1   O
ATOM   1544  CG2 THR 6 201      18.124  16.330  -5.310  0.00  0.00      C1   C
ATOM   1545  N   VAL 6 202      17.057  12.850  -5.206  0.00  0.00      C1   N
ATOM   1546  CA  VAL 6 202      17.021  11.875  -6.373  0.00  0.00      C1   C
ATOM   1547  C   VAL 6 202      15.623  11.270  -6.565  0.00  0.00      C1   C
ATOM   1548  O   VAL 6 202      15.081  11.342  -7.636  0.00  0.00      C1   O
ATOM   1549  CB  VAL 6 202      18.093  10.835  -6.286  0.00  0.00      C1   C
ATOM   1550  CG1 VAL 6 202      18.292  10.306  -7.690  0.00  0.00      C1   C
ATOM   1551  CG2 VAL 6 202      19.475  11.362  -5.789  0.00  0.00      C1   C
ATOM   1552  N   ASN 6 203      14.959  10.968  -5.480  0.00  0.00      C1   N
ATOM   1553  CA  ASN 6 203      13.500  10.699  -5.464  0.00  0.00      C1   C
ATOM   1554  C   ASN 6 203      12.572  11.802  -5.995  0.00  0.00      C1   C
ATOM   1555  O   ASN 6 203      11.603  11.470  -6.735  0.00  0.00      C1   O
ATOM   1556  CB  ASN 6 203      13.120  10.145  -4.045  0.00  0.00      C1   C
ATOM   1557  CG  ASN 6 203      13.692   8.780  -3.763  0.00  0.00      C1   C
ATOM   1558  OD1 ASN 6 203      14.529   8.231  -4.420  0.00  0.00      C1   O
ATOM   1559  ND2 ASN 6 203      13.240   8.152  -2.690  0.00  0.00      C1   N
ATOM   1560  N   VAL 6 204      12.856  13.092  -5.713  0.00  0.00      C1   N
ATOM   1561  CA  VAL 6 204      12.062  14.242  -6.200  0.00  0.00      C1   C
ATOM   1562  C   VAL 6 204      12.206  14.232  -7.770  0.00  0.00      C1   C
ATOM   1563  O   VAL 6 204      11.270  14.557  -8.494  0.00  0.00      C1   O
ATOM   1564  CB  VAL 6 204      12.284  15.598  -5.534  0.00  0.00      C1   C
ATOM   1565  CG1 VAL 6 204      11.242  16.670  -6.125  0.00  0.00      C1   C
ATOM   1566  CG2 VAL 6 204      11.972  15.468  -4.027  0.00  0.00      C1   C
ATOM   1567  N   LEU 6 205      13.427  13.939  -8.217  0.00  0.00      C1   N
ATOM   1568  CA  LEU 6 205      13.692  13.868  -9.638  0.00  0.00      C1   C
ATOM   1569  C   LEU 6 205      12.968  12.711 -10.317  0.00  0.00      C1   C
ATOM   1570  O   LEU 6 205      12.289  12.904 -11.326  0.00  0.00      C1   O
ATOM   1571  CB  LEU 6 205      15.200  13.897  -9.912  0.00  0.00      C1   C
ATOM   1572  CG  LEU 6 205      15.912  15.307  -9.646  0.00  0.00      C1   C
ATOM   1573  CD1 LEU 6 205      17.394  15.113  -9.477  0.00  0.00      C1   C
ATOM   1574  CD2 LEU 6 205      15.624  16.115 -10.912  0.00  0.00      C1   C
ATOM   1575  N   ALA 6 206      13.069  11.485  -9.723  0.00  0.00      C1   N
ATOM   1576  CA  ALA 6 206      12.306  10.279 -10.083  0.00  0.00      C1   C
ATOM   1577  C   ALA 6 206      10.762  10.561 -10.175  0.00  0.00      C1   C
ATOM   1578  O   ALA 6 206      10.108  10.225 -11.187  0.00  0.00      C1   O
ATOM   1579  CB  ALA 6 206      12.567   9.191  -9.114  0.00  0.00      C1   C
ATOM   1580  N   TRP 6 207      10.235  11.374  -9.272  0.00  0.00      C1   N
ATOM   1581  CA  TRP 6 207       8.840  11.841  -9.153  0.00  0.00      C1   C
ATOM   1582  C   TRP 6 207       8.463  12.836 -10.297  0.00  0.00      C1   C
ATOM   1583  O   TRP 6 207       7.448  12.606 -10.928  0.00  0.00      C1   O
ATOM   1584  CB  TRP 6 207       8.541  12.443  -7.779  0.00  0.00      C1   C
ATOM   1585  CG  TRP 6 207       7.197  13.070  -7.467  0.00  0.00      C1   C
ATOM   1586  CD1 TRP 6 207       6.126  12.410  -7.036  0.00  0.00      C1   C
ATOM   1587  CD2 TRP 6 207       6.844  14.491  -7.492  0.00  0.00      C1   C
ATOM   1588  NE1 TRP 6 207       5.113  13.301  -6.697  0.00  0.00      C1   N
ATOM   1589  CE2 TRP 6 207       5.564  14.612  -6.915  0.00  0.00      C1   C
ATOM   1590  CE3 TRP 6 207       7.409  15.664  -7.961  0.00  0.00      C1   C
ATOM   1591  CZ2 TRP 6 207       4.973  15.837  -6.538  0.00  0.00      C1   C
ATOM   1592  CZ3 TRP 6 207       6.879  16.908  -7.676  0.00  0.00      C1   C
ATOM   1593  CH2 TRP 6 207       5.658  17.007  -6.918  0.00  0.00      C1   C
ATOM   1594  N   LEU 6 208       9.348  13.796 -10.578  0.00  0.00      C1   N
ATOM   1595  CA  LEU 6 208       9.236  14.606 -11.802  0.00  0.00      C1   C
ATOM   1596  C   LEU 6 208       9.218  13.761 -13.105  0.00  0.00      C1   C
ATOM   1597  O   LEU 6 208       8.342  13.999 -13.946  0.00  0.00      C1   O
ATOM   1598  CB  LEU 6 208      10.308  15.640 -11.807  0.00  0.00      C1   C
ATOM   1599  CG  LEU 6 208      10.212  16.807 -10.806  0.00  0.00      C1   C
ATOM   1600  CD1 LEU 6 208      11.147  17.971 -11.119  0.00  0.00      C1   C
ATOM   1601  CD2 LEU 6 208       8.798  17.319 -10.716  0.00  0.00      C1   C
ATOM   1602  N   TYR 6 209      10.091  12.740 -13.245  0.00  0.00      C1   N
ATOM   1603  CA  TYR 6 209      10.123  11.856 -14.409  0.00  0.00      C1   C
ATOM   1604  C   TYR 6 209       8.798  11.049 -14.389  0.00  0.00      C1   C
ATOM   1605  O   TYR 6 209       8.144  11.105 -15.426  0.00  0.00      C1   O
ATOM   1606  CB  TYR 6 209      11.377  10.989 -14.403  0.00  0.00      C1   C
ATOM   1607  CG  TYR 6 209      12.572  11.721 -15.042  0.00  0.00      C1   C
ATOM   1608  CD1 TYR 6 209      12.688  11.790 -16.447  0.00  0.00      C1   C
ATOM   1609  CD2 TYR 6 209      13.705  12.074 -14.303  0.00  0.00      C1   C
ATOM   1610  CE1 TYR 6 209      13.790  12.252 -17.086  0.00  0.00      C1   C
ATOM   1611  CE2 TYR 6 209      14.862  12.591 -14.922  0.00  0.00      C1   C
ATOM   1612  CZ  TYR 6 209      14.868  12.664 -16.301  0.00  0.00      C1   C
ATOM   1613  OH  TYR 6 209      16.052  13.082 -16.984  0.00  0.00      C1   O
ATOM   1614  N   ALA 6 210       8.316  10.337 -13.291  0.00  0.00      C1   N
ATOM   1615  CA  ALA 6 210       7.131   9.579 -13.270  0.00  0.00      C1   C
ATOM   1616  C   ALA 6 210       5.941  10.520 -13.674  0.00  0.00      C1   C
ATOM   1617  O   ALA 6 210       5.037  10.059 -14.383  0.00  0.00      C1   O
ATOM   1618  CB  ALA 6 210       6.985   8.975 -11.894  0.00  0.00      C1   C
ATOM   1619  N   ALA 6 211       5.870  11.782 -13.155  0.00  0.00      C1   N
ATOM   1620  CA  ALA 6 211       4.839  12.811 -13.472  0.00  0.00      C1   C
ATOM   1621  C   ALA 6 211       4.767  12.958 -15.003  0.00  0.00      C1   C
ATOM   1622  O   ALA 6 211       3.679  13.002 -15.568  0.00  0.00      C1   O
ATOM   1623  CB  ALA 6 211       5.053  14.125 -12.739  0.00  0.00      C1   C
ATOM   1624  N   VAL 6 212       5.849  13.276 -15.687  0.00  0.00      C1   N
ATOM   1625  CA  VAL 6 212       5.978  13.459 -17.181  0.00  0.00      C1   C
ATOM   1626  C   VAL 6 212       5.633  12.205 -17.906  0.00  0.00      C1   C
ATOM   1627  O   VAL 6 212       4.845  12.300 -18.828  0.00  0.00      C1   O
ATOM   1628  CB  VAL 6 212       7.463  13.798 -17.462  0.00  0.00      C1   C
ATOM   1629  CG1 VAL 6 212       8.001  13.594 -18.915  0.00  0.00      C1   C
ATOM   1630  CG2 VAL 6 212       7.643  15.241 -17.019  0.00  0.00      C1   C
ATOM   1631  N   ILE 6 213       6.088  10.983 -17.475  0.00  0.00      C1   N
ATOM   1632  CA  ILE 6 213       5.627   9.669 -17.900  0.00  0.00      C1   C
ATOM   1633  C   ILE 6 213       4.044   9.552 -17.803  0.00  0.00      C1   C
ATOM   1634  O   ILE 6 213       3.398   9.056 -18.765  0.00  0.00      C1   O
ATOM   1635  CB  ILE 6 213       6.479   8.570 -17.280  0.00  0.00      C1   C
ATOM   1636  CG1 ILE 6 213       7.985   8.716 -17.746  0.00  0.00      C1   C
ATOM   1637  CG2 ILE 6 213       5.972   7.202 -17.684  0.00  0.00      C1   C
ATOM   1638  CD1 ILE 6 213       8.906   7.636 -17.195  0.00  0.00      C1   C
ATOM   1639  N   ASN 6 214       3.465   9.973 -16.668  0.00  0.00      C1   N
ATOM   1640  CA  ASN 6 214       1.962  10.123 -16.642  0.00  0.00      C1   C
ATOM   1641  C   ASN 6 214       1.343  11.335 -17.420  0.00  0.00      C1   C
ATOM   1642  O   ASN 6 214       0.138  11.302 -17.460  0.00  0.00      C1   O
ATOM   1643  CB  ASN 6 214       1.401  10.112 -15.202  0.00  0.00      C1   C
ATOM   1644  CG  ASN 6 214       1.602   8.792 -14.481  0.00  0.00      C1   C
ATOM   1645  OD1 ASN 6 214       0.685   7.966 -14.627  0.00  0.00      C1   O
ATOM   1646  ND2 ASN 6 214       2.635   8.470 -13.828  0.00  0.00      C1   N
ATOM   1647  N   GLY 6 215       2.095  12.315 -17.894  0.00  0.00      C1   N
ATOM   1648  CA  GLY 6 215       1.458  13.373 -18.708  0.00  0.00      C1   C
ATOM   1649  C   GLY 6 215       1.507  14.770 -18.048  0.00  0.00      C1   C
ATOM   1650  O   GLY 6 215       1.013  15.711 -18.712  0.00  0.00      C1   O
ATOM   1651  N   ASP 6 216       2.030  15.016 -16.821  0.00  0.00      C1   N
ATOM   1652  CA  ASP 6 216       2.250  16.334 -16.269  0.00  0.00      C1   C
ATOM   1653  C   ASP 6 216       3.508  17.005 -16.860  0.00  0.00      C1   C
ATOM   1654  O   ASP 6 216       4.615  16.623 -16.584  0.00  0.00      C1   O
ATOM   1655  CB  ASP 6 216       2.204  16.393 -14.738  0.00  0.00      C1   C
ATOM   1656  CG  ASP 6 216       0.887  16.175 -14.008  0.00  0.00      C1   C
ATOM   1657  OD1 ASP 6 216      -0.165  16.148 -14.698  0.00  0.00      C1   O
ATOM   1658  OD2 ASP 6 216       0.814  16.127 -12.734  0.00  0.00      C1   O
ATOM   1659  N   ARG 6 217       3.412  17.982 -17.767  0.00  0.00      C1   N
ATOM   1660  CA  ARG 6 217       4.568  18.614 -18.433  0.00  0.00      C1   C
ATOM   1661  C   ARG 6 217       4.817  20.130 -18.313  0.00  0.00      C1   C
ATOM   1662  O   ARG 6 217       5.936  20.597 -18.521  0.00  0.00      C1   O
ATOM   1663  CB  ARG 6 217       4.689  18.235 -19.911  0.00  0.00      C1   C
ATOM   1664  CG  ARG 6 217       4.488  16.732 -20.352  0.00  0.00      C1   C
ATOM   1665  CD  ARG 6 217       4.426  16.655 -21.888  0.00  0.00      C1   C
ATOM   1666  NE  ARG 6 217       5.721  16.559 -22.483  0.00  0.00      C1   N
ATOM   1667  CZ  ARG 6 217       6.558  15.515 -22.523  0.00  0.00      C1   C
ATOM   1668  NH1 ARG 6 217       7.648  15.648 -23.173  0.00  0.00      C1   N
ATOM   1669  NH2 ARG 6 217       6.465  14.427 -21.865  0.00  0.00      C1   N
ATOM   1670  N   TRP 6 218       3.869  20.915 -17.718  0.00  0.00      C1   N
ATOM   1671  CA  TRP 6 218       4.091  22.323 -17.451  0.00  0.00      C1   C
ATOM   1672  C   TRP 6 218       5.381  22.725 -16.716  0.00  0.00      C1   C
ATOM   1673  O   TRP 6 218       5.967  23.611 -17.231  0.00  0.00      C1   O
ATOM   1674  CB  TRP 6 218       2.866  22.871 -16.760  0.00  0.00      C1   C
ATOM   1675  CG  TRP 6 218       2.624  22.434 -15.306  0.00  0.00      C1   C
ATOM   1676  CD1 TRP 6 218       1.750  21.440 -14.831  0.00  0.00      C1   C
ATOM   1677  CD2 TRP 6 218       3.275  22.984 -14.092  0.00  0.00      C1   C
ATOM   1678  NE1 TRP 6 218       1.840  21.340 -13.444  0.00  0.00      C1   N
ATOM   1679  CE2 TRP 6 218       2.785  22.296 -12.945  0.00  0.00      C1   C
ATOM   1680  CE3 TRP 6 218       4.240  24.022 -13.914  0.00  0.00      C1   C
ATOM   1681  CZ2 TRP 6 218       3.289  22.485 -11.694  0.00  0.00      C1   C
ATOM   1682  CZ3 TRP 6 218       4.749  24.222 -12.631  0.00  0.00      C1   C
ATOM   1683  CH2 TRP 6 218       4.266  23.465 -11.524  0.00  0.00      C1   C
ATOM   1684  N   PHE 6 219       5.871  21.964 -15.688  0.00  0.00      C1   N
ATOM   1685  CA  PHE 6 219       7.061  22.279 -15.024  0.00  0.00      C1   C
ATOM   1686  C   PHE 6 219       8.397  22.118 -15.875  0.00  0.00      C1   C
ATOM   1687  O   PHE 6 219       9.397  22.679 -15.420  0.00  0.00      C1   O
ATOM   1688  CB  PHE 6 219       7.232  21.585 -13.685  0.00  0.00      C1   C
ATOM   1689  CG  PHE 6 219       7.183  20.087 -13.818  0.00  0.00      C1   C
ATOM   1690  CD1 PHE 6 219       8.308  19.310 -14.230  0.00  0.00      C1   C
ATOM   1691  CD2 PHE 6 219       5.930  19.435 -13.667  0.00  0.00      C1   C
ATOM   1692  CE1 PHE 6 219       8.168  17.920 -14.367  0.00  0.00      C1   C
ATOM   1693  CE2 PHE 6 219       5.845  18.007 -13.702  0.00  0.00      C1   C
ATOM   1694  CZ  PHE 6 219       6.972  17.292 -14.050  0.00  0.00      C1   C
ATOM   1695  N   LEU 6 220       8.429  21.435 -17.075  0.00  0.00      C1   N
ATOM   1696  CA  LEU 6 220       9.475  21.482 -18.087  0.00  0.00      C1   C
ATOM   1697  C   LEU 6 220      10.068  22.897 -18.439  0.00  0.00      C1   C
ATOM   1698  O   LEU 6 220       9.723  23.473 -19.482  0.00  0.00      C1   O
ATOM   1699  CB  LEU 6 220       9.033  20.711 -19.314  0.00  0.00      C1   C
ATOM   1700  CG  LEU 6 220       8.833  19.198 -19.021  0.00  0.00      C1   C
ATOM   1701  CD1 LEU 6 220       8.500  18.592 -20.393  0.00  0.00      C1   C
ATOM   1702  CD2 LEU 6 220      10.141  18.620 -18.546  0.00  0.00      C1   C
ATOM   1703  N   ASN 6 221      11.051  23.248 -17.679  0.00  0.00      C1   N
ATOM   1704  CA  ASN 6 221      11.791  24.494 -17.778  0.00  0.00      C1   C
ATOM   1705  C   ASN 6 221      12.750  24.469 -18.994  0.00  0.00      C1   C
ATOM   1706  O   ASN 6 221      13.629  23.594 -19.082  0.00  0.00      C1   O
ATOM   1707  CB  ASN 6 221      12.524  24.712 -16.477  0.00  0.00      C1   C
ATOM   1708  CG  ASN 6 221      13.542  25.895 -16.525  0.00  0.00      C1   C
ATOM   1709  OD1 ASN 6 221      13.270  26.862 -17.197  0.00  0.00      C1   O
ATOM   1710  ND2 ASN 6 221      14.675  25.738 -15.947  0.00  0.00      C1   N
ATOM   1711  N   ARG 6 222      12.697  25.436 -19.952  0.00  0.00      C1   N
ATOM   1712  CA  ARG 6 222      13.487  25.498 -21.135  0.00  0.00      C1   C
ATOM   1713  C   ARG 6 222      14.962  25.887 -20.857  0.00  0.00      C1   C
ATOM   1714  O   ARG 6 222      15.816  25.320 -21.552  0.00  0.00      C1   O
ATOM   1715  CB  ARG 6 222      12.904  26.362 -22.192  0.00  0.00      C1   C
ATOM   1716  CG  ARG 6 222      11.839  25.660 -23.091  0.00  0.00      C1   C
ATOM   1717  CD  ARG 6 222      12.401  24.473 -23.854  0.00  0.00      C1   C
ATOM   1718  NE  ARG 6 222      13.559  24.833 -24.720  0.00  0.00      C1   N
ATOM   1719  CZ  ARG 6 222      14.250  24.067 -25.466  0.00  0.00      C1   C
ATOM   1720  NH1 ARG 6 222      14.062  22.761 -25.507  0.00  0.00      C1   N
ATOM   1721  NH2 ARG 6 222      15.157  24.560 -26.209  0.00  0.00      C1   N
ATOM   1722  N   PHE 6 223      15.282  26.633 -19.857  0.00  0.00      C1   N
ATOM   1723  CA  PHE 6 223      16.614  27.257 -19.624  0.00  0.00      C1   C
ATOM   1724  C   PHE 6 223      17.770  26.239 -19.329  0.00  0.00      C1   C
ATOM   1725  O   PHE 6 223      17.766  25.605 -18.292  0.00  0.00      C1   O
ATOM   1726  CB  PHE 6 223      16.565  28.433 -18.598  0.00  0.00      C1   C
ATOM   1727  CG  PHE 6 223      17.711  29.420 -18.894  0.00  0.00      C1   C
ATOM   1728  CD1 PHE 6 223      17.493  30.623 -19.589  0.00  0.00      C1   C
ATOM   1729  CD2 PHE 6 223      18.868  29.172 -18.190  0.00  0.00      C1   C
ATOM   1730  CE1 PHE 6 223      18.549  31.495 -19.749  0.00  0.00      C1   C
ATOM   1731  CE2 PHE 6 223      19.875  30.115 -18.247  0.00  0.00      C1   C
ATOM   1732  CZ  PHE 6 223      19.734  31.264 -19.091  0.00  0.00      C1   C
ATOM   1733  N   THR 6 224      18.805  26.085 -20.199  0.00  0.00      C1   N
ATOM   1734  CA  THR 6 224      19.733  24.972 -19.941  0.00  0.00      C1   C
ATOM   1735  C   THR 6 224      20.806  25.344 -18.936  0.00  0.00      C1   C
ATOM   1736  O   THR 6 224      21.535  26.319 -19.155  0.00  0.00      C1   O
ATOM   1737  CB  THR 6 224      20.421  24.524 -21.247  0.00  0.00      C1   C
ATOM   1738  OG1 THR 6 224      20.898  25.503 -22.088  0.00  0.00      C1   O
ATOM   1739  CG2 THR 6 224      19.497  23.583 -22.084  0.00  0.00      C1   C
ATOM   1740  N   THR 6 225      21.058  24.377 -18.042  0.00  0.00      C1   N
ATOM   1741  CA  THR 6 225      22.025  24.629 -16.926  0.00  0.00      C1   C
ATOM   1742  C   THR 6 225      22.929  23.543 -16.429  0.00  0.00      C1   C
ATOM   1743  O   THR 6 225      22.669  22.334 -16.736  0.00  0.00      C1   O
ATOM   1744  CB  THR 6 225      21.295  25.261 -15.701  0.00  0.00      C1   C
ATOM   1745  OG1 THR 6 225      20.078  24.715 -15.394  0.00  0.00      C1   O
ATOM   1746  CG2 THR 6 225      21.038  26.773 -15.782  0.00  0.00      C1   C
ATOM   1747  N   THR 6 226      24.023  23.840 -15.767  0.00  0.00      C1   N
ATOM   1748  CA  THR 6 226      24.975  22.758 -15.232  0.00  0.00      C1   C
ATOM   1749  C   THR 6 226      24.382  21.918 -14.057  0.00  0.00      C1   C
ATOM   1750  O   THR 6 226      23.330  22.295 -13.568  0.00  0.00      C1   O
ATOM   1751  CB  THR 6 226      26.347  23.417 -14.916  0.00  0.00      C1   C
ATOM   1752  OG1 THR 6 226      26.276  24.234 -13.779  0.00  0.00      C1   O
ATOM   1753  CG2 THR 6 226      27.011  24.248 -16.024  0.00  0.00      C1   C
ATOM   1754  N   LEU 6 227      25.116  20.848 -13.715  0.00  0.00      C1   N
ATOM   1755  CA  LEU 6 227      24.832  20.040 -12.518  0.00  0.00      C1   C
ATOM   1756  C   LEU 6 227      24.956  20.932 -11.233  0.00  0.00      C1   C
ATOM   1757  O   LEU 6 227      24.083  20.948 -10.381  0.00  0.00      C1   O
ATOM   1758  CB  LEU 6 227      25.826  18.844 -12.581  0.00  0.00      C1   C
ATOM   1759  CG  LEU 6 227      25.583  17.785 -11.454  0.00  0.00      C1   C
ATOM   1760  CD1 LEU 6 227      24.210  17.044 -11.613  0.00  0.00      C1   C
ATOM   1761  CD2 LEU 6 227      26.549  16.687 -11.494  0.00  0.00      C1   C
ATOM   1762  N   ASN 6 228      26.112  21.646 -11.143  0.00  0.00      C1   N
ATOM   1763  CA  ASN 6 228      26.415  22.601 -10.153  0.00  0.00      C1   C
ATOM   1764  C   ASN 6 228      25.415  23.768 -10.011  0.00  0.00      C1   C
ATOM   1765  O   ASN 6 228      25.130  24.095  -8.857  0.00  0.00      C1   O
ATOM   1766  CB  ASN 6 228      27.806  23.221 -10.466  0.00  0.00      C1   C
ATOM   1767  CG  ASN 6 228      28.375  23.812  -9.228  0.00  0.00      C1   C
ATOM   1768  ND2 ASN 6 228      28.893  25.051  -9.275  0.00  0.00      C1   N
ATOM   1769  OD1 ASN 6 228      28.341  23.217  -8.176  0.00  0.00      C1   O
ATOM   1770  N   ASP 6 229      24.890  24.367 -11.104  0.00  0.00      C1   N
ATOM   1771  CA  ASP 6 229      23.744  25.272 -11.071  0.00  0.00      C1   C
ATOM   1772  C   ASP 6 229      22.546  24.749 -10.277  0.00  0.00      C1   C
ATOM   1773  O   ASP 6 229      22.059  25.529  -9.448  0.00  0.00      C1   O
ATOM   1774  CB  ASP 6 229      23.269  25.624 -12.518  0.00  0.00      C1   C
ATOM   1775  CG  ASP 6 229      24.309  26.384 -13.290  0.00  0.00      C1   C
ATOM   1776  OD1 ASP 6 229      25.110  27.100 -12.598  0.00  0.00      C1   O
ATOM   1777  OD2 ASP 6 229      24.345  26.311 -14.558  0.00  0.00      C1   O
ATOM   1778  N   PHE 6 230      22.156  23.507 -10.518  0.00  0.00      C1   N
ATOM   1779  CA  PHE 6 230      21.082  22.902  -9.624  0.00  0.00      C1   C
ATOM   1780  C   PHE 6 230      21.640  22.724  -8.212  0.00  0.00      C1   C
ATOM   1781  O   PHE 6 230      20.988  23.256  -7.297  0.00  0.00      C1   O
ATOM   1782  CB  PHE 6 230      20.405  21.630 -10.245  0.00  0.00      C1   C
ATOM   1783  CG  PHE 6 230      19.573  20.948  -9.139  0.00  0.00      C1   C
ATOM   1784  CD1 PHE 6 230      18.493  21.582  -8.547  0.00  0.00      C1   C
ATOM   1785  CD2 PHE 6 230      20.052  19.725  -8.582  0.00  0.00      C1   C
ATOM   1786  CE1 PHE 6 230      17.790  21.023  -7.438  0.00  0.00      C1   C
ATOM   1787  CE2 PHE 6 230      19.342  19.172  -7.519  0.00  0.00      C1   C
ATOM   1788  CZ  PHE 6 230      18.227  19.781  -6.940  0.00  0.00      C1   C
ATOM   1789  N   ASN 6 231      22.821  22.071  -7.962  0.00  0.00      C1   N
ATOM   1790  CA  ASN 6 231      23.530  21.947  -6.636  0.00  0.00      C1   C
ATOM   1791  C   ASN 6 231      23.537  23.281  -5.829  0.00  0.00      C1   C
ATOM   1792  O   ASN 6 231      22.986  23.184  -4.701  0.00  0.00      C1   O
ATOM   1793  CB  ASN 6 231      24.931  21.377  -6.818  0.00  0.00      C1   C
ATOM   1794  CG  ASN 6 231      24.937  19.886  -7.109  0.00  0.00      C1   C
ATOM   1795  OD1 ASN 6 231      23.992  19.160  -7.382  0.00  0.00      C1   O
ATOM   1796  ND2 ASN 6 231      26.089  19.320  -6.861  0.00  0.00      C1   N
ATOM   1797  N   LEU 6 232      23.956  24.427  -6.297  0.00  0.00      C1   N
ATOM   1798  CA  LEU 6 232      23.808  25.740  -5.622  0.00  0.00      C1   C
ATOM   1799  C   LEU 6 232      22.362  26.117  -5.171  0.00  0.00      C1   C
ATOM   1800  O   LEU 6 232      22.151  26.585  -4.078  0.00  0.00      C1   O
ATOM   1801  CB  LEU 6 232      24.286  26.882  -6.642  0.00  0.00      C1   C
ATOM   1802  CG  LEU 6 232      25.780  26.986  -6.838  0.00  0.00      C1   C
ATOM   1803  CD1 LEU 6 232      25.933  27.809  -8.160  0.00  0.00      C1   C
ATOM   1804  CD2 LEU 6 232      26.508  27.735  -5.714  0.00  0.00      C1   C
ATOM   1805  N   VAL 6 233      21.467  25.961  -6.112  0.00  0.00      C1   N
ATOM   1806  CA  VAL 6 233      20.043  26.187  -5.783  0.00  0.00      C1   C
ATOM   1807  C   VAL 6 233      19.615  25.135  -4.716  0.00  0.00      C1   C
ATOM   1808  O   VAL 6 233      19.016  25.612  -3.747  0.00  0.00      C1   O
ATOM   1809  CB  VAL 6 233      19.264  26.095  -7.094  0.00  0.00      C1   C
ATOM   1810  CG1 VAL 6 233      17.811  25.584  -6.967  0.00  0.00      C1   C
ATOM   1811  CG2 VAL 6 233      19.210  27.578  -7.590  0.00  0.00      C1   C
ATOM   1812  N   ALA 6 234      19.900  23.806  -4.777  0.00  0.00      C1   N
ATOM   1813  CA  ALA 6 234      19.520  22.824  -3.723  0.00  0.00      C1   C
ATOM   1814  C   ALA 6 234      20.027  23.201  -2.279  0.00  0.00      C1   C
ATOM   1815  O   ALA 6 234      19.181  23.379  -1.373  0.00  0.00      C1   O
ATOM   1816  CB  ALA 6 234      20.096  21.443  -4.134  0.00  0.00      C1   C
ATOM   1817  N   MET 6 235      21.329  23.397  -2.137  0.00  0.00      C1   N
ATOM   1818  CA  MET 6 235      22.096  24.048  -0.988  0.00  0.00      C1   C
ATOM   1819  C   MET 6 235      21.389  25.225  -0.294  0.00  0.00      C1   C
ATOM   1820  O   MET 6 235      21.585  25.351   0.910  0.00  0.00      C1   O
ATOM   1821  CB  MET 6 235      23.389  24.561  -1.546  0.00  0.00      C1   C
ATOM   1822  CG  MET 6 235      24.411  23.433  -1.774  0.00  0.00      C1   C
ATOM   1823  SD  MET 6 235      26.172  23.874  -1.633  0.00  0.00      C1   S
ATOM   1824  CE  MET 6 235      26.361  24.852  -3.088  0.00  0.00      C1   C
ATOM   1825  N   LYS 6 236      20.560  26.036  -0.996  0.00  0.00      C1   N
ATOM   1826  CA  LYS 6 236      19.858  27.188  -0.521  0.00  0.00      C1   C
ATOM   1827  C   LYS 6 236      18.376  26.985  -0.100  0.00  0.00      C1   C
ATOM   1828  O   LYS 6 236      17.936  27.669   0.815  0.00  0.00      C1   O
ATOM   1829  CB  LYS 6 236      20.073  28.283  -1.573  0.00  0.00      C1   C
ATOM   1830  CG  LYS 6 236      19.129  29.480  -1.374  0.00  0.00      C1   C
ATOM   1831  CD  LYS 6 236      19.690  30.568  -2.329  0.00  0.00      C1   C
ATOM   1832  CE  LYS 6 236      21.076  31.151  -1.879  0.00  0.00      C1   C
ATOM   1833  NZ  LYS 6 236      21.516  32.138  -2.866  0.00  0.00      C1   N
ATOM   1834  N   TYR 6 237      17.630  26.029  -0.656  0.00  0.00      C1   N
ATOM   1835  CA  TYR 6 237      16.185  25.846  -0.362  0.00  0.00      C1   C
ATOM   1836  C   TYR 6 237      15.807  24.549   0.289  0.00  0.00      C1   C
ATOM   1837  O   TYR 6 237      14.787  23.892   0.005  0.00  0.00      C1   O
ATOM   1838  CB  TYR 6 237      15.398  26.161  -1.590  0.00  0.00      C1   C
ATOM   1839  CG  TYR 6 237      15.769  27.443  -2.210  0.00  0.00      C1   C
ATOM   1840  CD1 TYR 6 237      15.357  28.667  -1.581  0.00  0.00      C1   C
ATOM   1841  CD2 TYR 6 237      16.387  27.532  -3.473  0.00  0.00      C1   C
ATOM   1842  CE1 TYR 6 237      15.617  29.955  -2.208  0.00  0.00      C1   C
ATOM   1843  CE2 TYR 6 237      16.661  28.800  -4.043  0.00  0.00      C1   C
ATOM   1844  CZ  TYR 6 237      16.307  29.994  -3.424  0.00  0.00      C1   C
ATOM   1845  OH  TYR 6 237      16.548  31.136  -4.119  0.00  0.00      C1   O
ATOM   1846  N   ASN 6 238      16.708  24.030   1.173  0.00  0.00      C1   N
ATOM   1847  CA  ASN 6 238      16.620  22.790   1.995  0.00  0.00      C1   C
ATOM   1848  C   ASN 6 238      16.549  21.528   1.135  0.00  0.00      C1   C
ATOM   1849  O   ASN 6 238      15.663  20.638   1.287  0.00  0.00      C1   O
ATOM   1850  CB  ASN 6 238      15.694  22.950   3.173  0.00  0.00      C1   C
ATOM   1851  CG  ASN 6 238      15.818  24.289   3.832  0.00  0.00      C1   C
ATOM   1852  ND2 ASN 6 238      16.730  24.630   4.675  0.00  0.00      C1   N
ATOM   1853  OD1 ASN 6 238      15.026  25.240   3.524  0.00  0.00      C1   O
ATOM   1854  N   TYR 6 239      17.504  21.425   0.213  0.00  0.00      C1   N
ATOM   1855  CA  TYR 6 239      17.641  20.272  -0.748  0.00  0.00      C1   C
ATOM   1856  C   TYR 6 239      19.081  19.750  -0.708  0.00  0.00      C1   C
ATOM   1857  O   TYR 6 239      20.015  20.530  -0.437  0.00  0.00      C1   O
ATOM   1858  CB  TYR 6 239      17.166  20.523  -2.120  0.00  0.00      C1   C
ATOM   1859  CG  TYR 6 239      15.725  20.114  -2.327  0.00  0.00      C1   C
ATOM   1860  CD1 TYR 6 239      14.681  20.803  -1.704  0.00  0.00      C1   C
ATOM   1861  CD2 TYR 6 239      15.446  18.999  -3.152  0.00  0.00      C1   C
ATOM   1862  CE1 TYR 6 239      13.351  20.398  -1.769  0.00  0.00      C1   C
ATOM   1863  CE2 TYR 6 239      14.093  18.589  -3.306  0.00  0.00      C1   C
ATOM   1864  CZ  TYR 6 239      13.046  19.212  -2.559  0.00  0.00      C1   C
ATOM   1865  OH  TYR 6 239      11.735  18.941  -2.835  0.00  0.00      C1   O
ATOM   1866  N   GLU 6 240      19.339  18.471  -0.931  0.00  0.00      C1   N
ATOM   1867  CA  GLU 6 240      20.726  17.860  -0.946  0.00  0.00      C1   C
ATOM   1868  C   GLU 6 240      21.204  17.839  -2.421  0.00  0.00      C1   C
ATOM   1869  O   GLU 6 240      20.659  17.203  -3.360  0.00  0.00      C1   O
ATOM   1870  CB  GLU 6 240      20.594  16.461  -0.313  0.00  0.00      C1   C
ATOM   1871  CG  GLU 6 240      22.005  15.900   0.009  0.00  0.00      C1   C
ATOM   1872  CD  GLU 6 240      22.114  14.508   0.769  0.00  0.00      C1   C
ATOM   1873  OE1 GLU 6 240      23.199  14.106   1.142  0.00  0.00      C1   O
ATOM   1874  OE2 GLU 6 240      21.040  13.923   0.973  0.00  0.00      C1   O
ATOM   1875  N   PRO 6 241      22.418  18.483  -2.639  0.00  0.00      C1   N
ATOM   1876  CA  PRO 6 241      23.272  18.406  -3.801  0.00  0.00      C1   C
ATOM   1877  C   PRO 6 241      23.584  16.995  -4.438  0.00  0.00      C1   C
ATOM   1878  O   PRO 6 241      23.524  15.962  -3.772  0.00  0.00      C1   O
ATOM   1879  CB  PRO 6 241      24.547  19.101  -3.450  0.00  0.00      C1   C
ATOM   1880  CG  PRO 6 241      24.127  20.168  -2.423  0.00  0.00      C1   C
ATOM   1881  CD  PRO 6 241      23.039  19.414  -1.663  0.00  0.00      C1   C
ATOM   1882  N   LEU 6 242      23.873  16.923  -5.729  0.00  0.00      C1   N
ATOM   1883  CA  LEU 6 242      24.063  15.732  -6.623  0.00  0.00      C1   C
ATOM   1884  C   LEU 6 242      25.515  15.444  -7.052  0.00  0.00      C1   C
ATOM   1885  O   LEU 6 242      26.330  16.359  -7.117  0.00  0.00      C1   O
ATOM   1886  CB  LEU 6 242      23.224  15.837  -7.969  0.00  0.00      C1   C
ATOM   1887  CG  LEU 6 242      21.734  15.982  -7.759  0.00  0.00      C1   C
ATOM   1888  CD1 LEU 6 242      21.017  16.104  -9.149  0.00  0.00      C1   C
ATOM   1889  CD2 LEU 6 242      21.168  14.732  -7.107  0.00  0.00      C1   C
ATOM   1890  N   THR 6 243      25.743  14.171  -7.323  0.00  0.00      C1   N
ATOM   1891  CA  THR 6 243      26.980  13.761  -7.948  0.00  0.00      C1   C
ATOM   1892  C   THR 6 243      26.685  13.208  -9.356  0.00  0.00      C1   C
ATOM   1893  O   THR 6 243      25.557  12.959  -9.714  0.00  0.00      C1   O
ATOM   1894  CB  THR 6 243      27.699  12.717  -7.025  0.00  0.00      C1   C
ATOM   1895  OG1 THR 6 243      27.588  11.356  -7.477  0.00  0.00      C1   O
ATOM   1896  CG2 THR 6 243      27.529  12.887  -5.526  0.00  0.00      C1   C
ATOM   1897  N   GLN 6 244      27.691  13.065 -10.256  0.00  0.00      C1   N
ATOM   1898  CA  GLN 6 244      27.477  12.414 -11.542  0.00  0.00      C1   C
ATOM   1899  C   GLN 6 244      27.116  10.878 -11.444  0.00  0.00      C1   C
ATOM   1900  O   GLN 6 244      26.620  10.307 -12.423  0.00  0.00      C1   O
ATOM   1901  CB  GLN 6 244      28.737  12.628 -12.419  0.00  0.00      C1   C
ATOM   1902  CG  GLN 6 244      29.001  13.983 -12.955  0.00  0.00      C1   C
ATOM   1903  CD  GLN 6 244      30.275  13.955 -13.882  0.00  0.00      C1   C
ATOM   1904  OE1 GLN 6 244      31.286  14.500 -13.488  0.00  0.00      C1   O
ATOM   1905  NE2 GLN 6 244      30.201  13.278 -15.004  0.00  0.00      C1   N
ATOM   1906  N   ASP 6 245      27.267  10.198 -10.297  0.00  0.00      C1   N
ATOM   1907  CA  ASP 6 245      26.644   8.896 -10.120  0.00  0.00      C1   C
ATOM   1908  C   ASP 6 245      25.150   9.027 -10.061  0.00  0.00      C1   C
ATOM   1909  O   ASP 6 245      24.531   8.103 -10.614  0.00  0.00      C1   O
ATOM   1910  CB  ASP 6 245      27.141   8.145  -8.888  0.00  0.00      C1   C
ATOM   1911  CG  ASP 6 245      28.719   8.079  -8.725  0.00  0.00      C1   C
ATOM   1912  OD1 ASP 6 245      29.302   8.159  -7.655  0.00  0.00      C1   O
ATOM   1913  OD2 ASP 6 245      29.493   7.811  -9.654  0.00  0.00      C1   O
ATOM   1914  N   HIS 6 246      24.542  10.086  -9.519  0.00  0.00      C1   N
ATOM   1915  CA  HIS 6 246      23.131  10.315  -9.735  0.00  0.00      C1   C
ATOM   1916  C   HIS 6 246      22.744  10.703 -11.128  0.00  0.00      C1   C
ATOM   1917  O   HIS 6 246      21.565  10.556 -11.433  0.00  0.00      C1   O
ATOM   1918  CB  HIS 6 246      22.677  11.355  -8.761  0.00  0.00      C1   C
ATOM   1919  CG  HIS 6 246      23.161  11.131  -7.351  0.00  0.00      C1   C
ATOM   1920  ND1 HIS 6 246      23.896  11.991  -6.597  0.00  0.00      C1   N
ATOM   1921  CD2 HIS 6 246      22.913   9.983  -6.658  0.00  0.00      C1   C
ATOM   1922  CE1 HIS 6 246      24.227  11.247  -5.528  0.00  0.00      C1   C
ATOM   1923  NE2 HIS 6 246      23.554  10.060  -5.524  0.00  0.00      C1   N
ATOM   1924  N   VAL 6 247      23.711  11.204 -11.961  0.00  0.00      C1   N
ATOM   1925  CA  VAL 6 247      23.416  11.468 -13.325  0.00  0.00      C1   C
ATOM   1926  C   VAL 6 247      23.385  10.085 -14.132  0.00  0.00      C1   C
ATOM   1927  O   VAL 6 247      22.686   9.951 -15.191  0.00  0.00      C1   O
ATOM   1928  CB  VAL 6 247      24.345  12.571 -13.877  0.00  0.00      C1   C
ATOM   1929  CG1 VAL 6 247      24.472  12.562 -15.406  0.00  0.00      C1   C
ATOM   1930  CG2 VAL 6 247      24.000  13.963 -13.404  0.00  0.00      C1   C
ATOM   1931  N   ASP 6 248      24.335   9.243 -13.810  0.00  0.00      C1   N
ATOM   1932  CA  ASP 6 248      24.313   7.844 -14.192  0.00  0.00      C1   C
ATOM   1933  C   ASP 6 248      23.023   7.094 -13.758  0.00  0.00      C1   C
ATOM   1934  O   ASP 6 248      22.470   6.562 -14.710  0.00  0.00      C1   O
ATOM   1935  CB  ASP 6 248      25.524   7.074 -13.701  0.00  0.00      C1   C
ATOM   1936  CG  ASP 6 248      25.718   5.630 -14.122  0.00  0.00      C1   C
ATOM   1937  OD1 ASP 6 248      25.207   5.225 -15.176  0.00  0.00      C1   O
ATOM   1938  OD2 ASP 6 248      26.409   4.827 -13.407  0.00  0.00      C1   O
ATOM   1939  N   ILE 6 249      22.568   7.082 -12.545  0.00  0.00      C1   N
ATOM   1940  CA  ILE 6 249      21.244   6.685 -12.050  0.00  0.00      C1   C
ATOM   1941  C   ILE 6 249      20.083   7.124 -12.987  0.00  0.00      C1   C
ATOM   1942  O   ILE 6 249      19.305   6.191 -13.297  0.00  0.00      C1   O
ATOM   1943  CB  ILE 6 249      21.075   7.053 -10.592  0.00  0.00      C1   C
ATOM   1944  CG1 ILE 6 249      21.909   6.055  -9.673  0.00  0.00      C1   C
ATOM   1945  CG2 ILE 6 249      19.508   6.982 -10.322  0.00  0.00      C1   C
ATOM   1946  CD1 ILE 6 249      22.164   6.688  -8.286  0.00  0.00      C1   C
ATOM   1947  N   LEU 6 250      19.931   8.433 -13.286  0.00  0.00      C1   N
ATOM   1948  CA  LEU 6 250      18.893   8.985 -14.132  0.00  0.00      C1   C
ATOM   1949  C   LEU 6 250      19.132   8.684 -15.594  0.00  0.00      C1   C
ATOM   1950  O   LEU 6 250      18.292   9.042 -16.432  0.00  0.00      C1   O
ATOM   1951  CB  LEU 6 250      18.625  10.516 -13.767  0.00  0.00      C1   C
ATOM   1952  CG  LEU 6 250      18.275  10.800 -12.282  0.00  0.00      C1   C
ATOM   1953  CD1 LEU 6 250      18.134  12.349 -11.919  0.00  0.00      C1   C
ATOM   1954  CD2 LEU 6 250      16.921  10.090 -11.870  0.00  0.00      C1   C
ATOM   1955  N   GLY 6 251      20.190   7.984 -15.995  0.00  0.00      C1   N
ATOM   1956  CA  GLY 6 251      20.504   7.635 -17.356  0.00  0.00      C1   C
ATOM   1957  C   GLY 6 251      19.372   6.798 -17.967  0.00  0.00      C1   C
ATOM   1958  O   GLY 6 251      18.959   7.179 -19.103  0.00  0.00      C1   O
ATOM   1959  N   PRO 6 252      18.818   5.802 -17.372  0.00  0.00      C1   N
ATOM   1960  CA  PRO 6 252      17.667   5.026 -17.977  0.00  0.00      C1   C
ATOM   1961  C   PRO 6 252      16.328   5.821 -18.022  0.00  0.00      C1   C
ATOM   1962  O   PRO 6 252      15.836   6.029 -19.135  0.00  0.00      C1   O
ATOM   1963  CB  PRO 6 252      17.497   3.750 -17.108  0.00  0.00      C1   C
ATOM   1964  CG  PRO 6 252      18.924   3.495 -16.583  0.00  0.00      C1   C
ATOM   1965  CD  PRO 6 252      19.387   4.938 -16.271  0.00  0.00      C1   C
ATOM   1966  N   LEU 6 253      15.845   6.524 -16.948  0.00  0.00      C1   N
ATOM   1967  CA  LEU 6 253      14.738   7.500 -16.970  0.00  0.00      C1   C
ATOM   1968  C   LEU 6 253      14.897   8.709 -17.940  0.00  0.00      C1   C
ATOM   1969  O   LEU 6 253      13.860   9.093 -18.601  0.00  0.00      C1   O
ATOM   1970  CB  LEU 6 253      14.330   7.955 -15.563  0.00  0.00      C1   C
ATOM   1971  CG  LEU 6 253      13.450   7.055 -14.797  0.00  0.00      C1   C
ATOM   1972  CD1 LEU 6 253      13.089   7.552 -13.404  0.00  0.00      C1   C
ATOM   1973  CD2 LEU 6 253      12.116   6.762 -15.487  0.00  0.00      C1   C
ATOM   1974  N   SER 6 254      16.080   9.254 -18.158  0.00  0.00      C1   N
ATOM   1975  CA  SER 6 254      16.251  10.180 -19.299  0.00  0.00      C1   C
ATOM   1976  C   SER 6 254      16.181   9.671 -20.717  0.00  0.00      C1   C
ATOM   1977  O   SER 6 254      15.473  10.292 -21.564  0.00  0.00      C1   O
ATOM   1978  CB  SER 6 254      17.497  10.989 -19.000  0.00  0.00      C1   C
ATOM   1979  OG  SER 6 254      18.631  10.153 -19.176  0.00  0.00      C1   O
ATOM   1980  N   ALA 6 255      16.757   8.543 -21.028  0.00  0.00      C1   N
ATOM   1981  CA  ALA 6 255      16.239   7.722 -22.166  0.00  0.00      C1   C
ATOM   1982  C   ALA 6 255      14.756   7.257 -22.159  0.00  0.00      C1   C
ATOM   1983  O   ALA 6 255      14.136   7.488 -23.168  0.00  0.00      C1   O
ATOM   1984  CB  ALA 6 255      17.222   6.516 -22.201  0.00  0.00      C1   C
ATOM   1985  N   GLN 6 256      14.169   6.706 -21.105  0.00  0.00      C1   N
ATOM   1986  CA  GLN 6 256      12.703   6.510 -20.969  0.00  0.00      C1   C
ATOM   1987  C   GLN 6 256      11.706   7.658 -21.399  0.00  0.00      C1   C
ATOM   1988  O   GLN 6 256      10.588   7.341 -21.831  0.00  0.00      C1   O
ATOM   1989  CB  GLN 6 256      12.385   6.154 -19.454  0.00  0.00      C1   C
ATOM   1990  CG  GLN 6 256      11.114   5.318 -19.333  0.00  0.00      C1   C
ATOM   1991  CD  GLN 6 256      11.251   3.871 -19.702  0.00  0.00      C1   C
ATOM   1992  OE1 GLN 6 256      11.831   3.110 -18.969  0.00  0.00      C1   O
ATOM   1993  NE2 GLN 6 256      10.734   3.485 -20.883  0.00  0.00      C1   N
ATOM   1994  N   THR 6 257      12.213   8.844 -21.590  0.00  0.00      C1   N
ATOM   1995  CA  THR 6 257      11.351   9.920 -21.823  0.00  0.00      C1   C
ATOM   1996  C   THR 6 257      11.724  10.735 -23.072  0.00  0.00      C1   C
ATOM   1997  O   THR 6 257      10.806  11.325 -23.678  0.00  0.00      C1   O
ATOM   1998  CB  THR 6 257      11.307  10.878 -20.573  0.00  0.00      C1   C
ATOM   1999  OG1 THR 6 257      12.608  11.162 -20.186  0.00  0.00      C1   O
ATOM   2000  CG2 THR 6 257      10.589  10.103 -19.423  0.00  0.00      C1   C
ATOM   2001  N   GLY 6 258      13.014  10.863 -23.336  0.00  0.00      C1   N
ATOM   2002  CA  GLY 6 258      13.483  11.890 -24.259  0.00  0.00      C1   C
ATOM   2003  C   GLY 6 258      13.873  13.232 -23.580  0.00  0.00      C1   C
ATOM   2004  O   GLY 6 258      14.192  14.272 -24.215  0.00  0.00      C1   O
ATOM   2005  N   ILE 6 259      13.718  13.358 -22.274  0.00  0.00      C1   N
ATOM   2006  CA  ILE 6 259      14.055  14.578 -21.495  0.00  0.00      C1   C
ATOM   2007  C   ILE 6 259      15.426  14.222 -20.836  0.00  0.00      C1   C
ATOM   2008  O   ILE 6 259      15.449  13.257 -20.070  0.00  0.00      C1   O
ATOM   2009  CB  ILE 6 259      12.955  14.915 -20.539  0.00  0.00      C1   C
ATOM   2010  CG1 ILE 6 259      11.563  15.201 -21.033  0.00  0.00      C1   C
ATOM   2011  CG2 ILE 6 259      13.329  16.142 -19.609  0.00  0.00      C1   C
ATOM   2012  CD1 ILE 6 259      11.392  16.248 -22.093  0.00  0.00      C1   C
ATOM   2013  N   ALA 6 260      16.425  15.023 -21.215  0.00  0.00      C1   N
ATOM   2014  CA  ALA 6 260      17.751  14.965 -20.639  0.00  0.00      C1   C
ATOM   2015  C   ALA 6 260      17.805  15.198 -19.114  0.00  0.00      C1   C
ATOM   2016  O   ALA 6 260      17.000  15.854 -18.482  0.00  0.00      C1   O
ATOM   2017  CB  ALA 6 260      18.542  16.034 -21.386  0.00  0.00      C1   C
ATOM   2018  N   VAL 6 261      18.699  14.503 -18.467  0.00  0.00      C1   N
ATOM   2019  CA  VAL 6 261      18.980  14.453 -16.985  0.00  0.00      C1   C
ATOM   2020  C   VAL 6 261      19.065  15.872 -16.414  0.00  0.00      C1   C
ATOM   2021  O   VAL 6 261      18.281  16.180 -15.473  0.00  0.00      C1   O
ATOM   2022  CB  VAL 6 261      20.227  13.669 -16.672  0.00  0.00      C1   C
ATOM   2023  CG1 VAL 6 261      20.354  13.599 -15.183  0.00  0.00      C1   C
ATOM   2024  CG2 VAL 6 261      20.159  12.166 -17.005  0.00  0.00      C1   C
ATOM   2025  N   LEU 6 262      20.005  16.697 -16.977  0.00  0.00      C1   N
ATOM   2026  CA  LEU 6 262      20.219  18.085 -16.485  0.00  0.00      C1   C
ATOM   2027  C   LEU 6 262      19.027  19.043 -16.760  0.00  0.00      C1   C
ATOM   2028  O   LEU 6 262      18.989  20.055 -16.148  0.00  0.00      C1   O
ATOM   2029  CB  LEU 6 262      21.567  18.530 -17.215  0.00  0.00      C1   C
ATOM   2030  CG  LEU 6 262      22.841  17.970 -16.396  0.00  0.00      C1   C
ATOM   2031  CD1 LEU 6 262      24.012  18.741 -16.926  0.00  0.00      C1   C
ATOM   2032  CD2 LEU 6 262      22.925  18.089 -14.881  0.00  0.00      C1   C
ATOM   2033  N   ASP 6 263      18.099  18.608 -17.665  0.00  0.00      C1   N
ATOM   2034  CA  ASP 6 263      16.911  19.287 -17.910  0.00  0.00      C1   C
ATOM   2035  C   ASP 6 263      15.751  18.980 -16.967  0.00  0.00      C1   C
ATOM   2036  O   ASP 6 263      14.982  19.880 -16.594  0.00  0.00      C1   O
ATOM   2037  CB  ASP 6 263      16.497  19.108 -19.362  0.00  0.00      C1   C
ATOM   2038  CG  ASP 6 263      17.570  19.429 -20.524  0.00  0.00      C1   C
ATOM   2039  OD1 ASP 6 263      17.280  19.251 -21.723  0.00  0.00      C1   O
ATOM   2040  OD2 ASP 6 263      18.714  19.942 -20.250  0.00  0.00      C1   O
ATOM   2041  N   MET 6 264      15.642  17.723 -16.410  0.00  0.00      C1   N
ATOM   2042  CA  MET 6 264      14.877  17.509 -15.191  0.00  0.00      C1   C
ATOM   2043  C   MET 6 264      15.478  18.163 -13.952  0.00  0.00      C1   C
ATOM   2044  O   MET 6 264      14.752  18.829 -13.192  0.00  0.00      C1   O
ATOM   2045  CB  MET 6 264      14.675  16.001 -14.991  0.00  0.00      C1   C
ATOM   2046  CG  MET 6 264      13.371  15.857 -14.202  0.00  0.00      C1   C
ATOM   2047  SD  MET 6 264      11.914  16.656 -15.054  0.00  0.00      C1   S
ATOM   2048  CE  MET 6 264      11.254  15.149 -15.904  0.00  0.00      C1   C
ATOM   2049  N   CYS 6 265      16.835  18.183 -13.796  0.00  0.00      C1   N
ATOM   2050  CA  CYS 6 265      17.510  19.027 -12.819  0.00  0.00      C1   C
ATOM   2051  C   CYS 6 265      17.210  20.504 -12.978  0.00  0.00      C1   C
ATOM   2052  O   CYS 6 265      16.914  21.169 -11.996  0.00  0.00      C1   O
ATOM   2053  CB  CYS 6 265      19.043  18.671 -12.902  0.00  0.00      C1   C
ATOM   2054  SG  CYS 6 265      19.251  17.082 -11.973  0.00  0.00      C1   S
ATOM   2055  N   ALA 6 266      17.098  20.994 -14.245  0.00  0.00      C1   N
ATOM   2056  CA  ALA 6 266      16.796  22.445 -14.474  0.00  0.00      C1   C
ATOM   2057  C   ALA 6 266      15.329  22.912 -14.132  0.00  0.00      C1   C
ATOM   2058  O   ALA 6 266      15.087  23.977 -13.534  0.00  0.00      C1   O
ATOM   2059  CB  ALA 6 266      17.195  22.745 -15.845  0.00  0.00      C1   C
ATOM   2060  N   SER 6 267      14.321  22.125 -14.530  0.00  0.00      C1   N
ATOM   2061  CA  SER 6 267      12.944  22.083 -13.980  0.00  0.00      C1   C
ATOM   2062  C   SER 6 267      13.022  22.068 -12.425  0.00  0.00      C1   C
ATOM   2063  O   SER 6 267      12.403  22.887 -11.804  0.00  0.00      C1   O
ATOM   2064  CB  SER 6 267      12.148  20.911 -14.561  0.00  0.00      C1   C
ATOM   2065  OG  SER 6 267      12.185  20.885 -15.970  0.00  0.00      C1   O
ATOM   2066  N   LEU 6 268      13.763  21.206 -11.736  0.00  0.00      C1   N
ATOM   2067  CA  LEU 6 268      13.820  21.201 -10.278  0.00  0.00      C1   C
ATOM   2068  C   LEU 6 268      14.443  22.488  -9.706  0.00  0.00      C1   C
ATOM   2069  O   LEU 6 268      13.854  22.982  -8.747  0.00  0.00      C1   O
ATOM   2070  CB  LEU 6 268      14.414  19.944  -9.603  0.00  0.00      C1   C
ATOM   2071  CG  LEU 6 268      14.138  19.736  -8.081  0.00  0.00      C1   C
ATOM   2072  CD1 LEU 6 268      12.655  19.713  -7.849  0.00  0.00      C1   C
ATOM   2073  CD2 LEU 6 268      14.648  18.370  -7.767  0.00  0.00      C1   C
ATOM   2074  N   LYS 6 269      15.530  22.950 -10.265  0.00  0.00      C1   N
ATOM   2075  CA  LYS 6 269      16.087  24.245 -10.034  0.00  0.00      C1   C
ATOM   2076  C   LYS 6 269      14.993  25.325 -10.049  0.00  0.00      C1   C
ATOM   2077  O   LYS 6 269      14.926  26.040  -9.056  0.00  0.00      C1   O
ATOM   2078  CB  LYS 6 269      17.260  24.352 -11.042  0.00  0.00      C1   C
ATOM   2079  CG  LYS 6 269      17.955  25.690 -10.816  0.00  0.00      C1   C
ATOM   2080  CD  LYS 6 269      19.117  25.787 -11.747  0.00  0.00      C1   C
ATOM   2081  CE  LYS 6 269      19.835  27.122 -11.410  0.00  0.00      C1   C
ATOM   2082  NZ  LYS 6 269      18.921  28.251 -11.603  0.00  0.00      C1   N
ATOM   2083  N   GLU 6 270      14.252  25.524 -11.104  0.00  0.00      C1   N
ATOM   2084  CA  GLU 6 270      13.129  26.443 -11.248  0.00  0.00      C1   C
ATOM   2085  C   GLU 6 270      12.052  26.087 -10.197  0.00  0.00      C1   C
ATOM   2086  O   GLU 6 270      11.625  27.057  -9.548  0.00  0.00      C1   O
ATOM   2087  CB  GLU 6 270      12.539  26.250 -12.673  0.00  0.00      C1   C
ATOM   2088  CG  GLU 6 270      11.315  27.131 -13.144  0.00  0.00      C1   C
ATOM   2089  CD  GLU 6 270      11.545  28.595 -12.838  0.00  0.00      C1   C
ATOM   2090  OE1 GLU 6 270      10.733  29.442 -13.197  0.00  0.00      C1   O
ATOM   2091  OE2 GLU 6 270      12.697  28.971 -12.508  0.00  0.00      C1   O
ATOM   2092  N   LEU 6 271      11.637  24.818  -9.953  0.00  0.00      C1   N
ATOM   2093  CA  LEU 6 271      10.612  24.435  -8.931  0.00  0.00      C1   C
ATOM   2094  C   LEU 6 271      11.068  24.811  -7.517  0.00  0.00      C1   C
ATOM   2095  O   LEU 6 271      10.200  24.989  -6.733  0.00  0.00      C1   O
ATOM   2096  CB  LEU 6 271      10.374  22.943  -9.049  0.00  0.00      C1   C
ATOM   2097  CG  LEU 6 271       9.231  22.622 -10.008  0.00  0.00      C1   C
ATOM   2098  CD1 LEU 6 271       9.149  21.164 -10.365  0.00  0.00      C1   C
ATOM   2099  CD2 LEU 6 271       7.843  23.195  -9.597  0.00  0.00      C1   C
ATOM   2100  N   LEU 6 272      12.331  24.986  -7.233  0.00  0.00      C1   N
ATOM   2101  CA  LEU 6 272      12.832  25.521  -5.988  0.00  0.00      C1   C
ATOM   2102  C   LEU 6 272      13.052  27.032  -5.948  0.00  0.00      C1   C
ATOM   2103  O   LEU 6 272      12.761  27.662  -4.932  0.00  0.00      C1   O
ATOM   2104  CB  LEU 6 272      14.157  24.831  -5.626  0.00  0.00      C1   C
ATOM   2105  CG  LEU 6 272      13.983  23.349  -5.287  0.00  0.00      C1   C
ATOM   2106  CD1 LEU 6 272      15.260  22.837  -4.622  0.00  0.00      C1   C
ATOM   2107  CD2 LEU 6 272      12.806  23.041  -4.433  0.00  0.00      C1   C
ATOM   2108  N   GLN 6 273      13.458  27.567  -7.032  0.00  0.00      C1   N
ATOM   2109  CA  GLN 6 273      13.831  29.040  -7.049  0.00  0.00      C1   C
ATOM   2110  C   GLN 6 273      12.576  29.893  -7.314  0.00  0.00      C1   C
ATOM   2111  O   GLN 6 273      12.429  30.894  -6.597  0.00  0.00      C1   O
ATOM   2112  CB  GLN 6 273      15.010  29.289  -8.047  0.00  0.00      C1   C
ATOM   2113  CG  GLN 6 273      14.535  29.285  -9.482  0.00  0.00      C1   C
ATOM   2114  CD  GLN 6 273      15.659  29.093 -10.455  0.00  0.00      C1   C
ATOM   2115  NE2 GLN 6 273      15.297  29.099 -11.721  0.00  0.00      C1   N
ATOM   2116  OE1 GLN 6 273      16.819  28.814 -10.157  0.00  0.00      C1   O
ATOM   2117  N   ASN 6 274      11.697  29.443  -8.229  0.00  0.00      C1   N
ATOM   2118  CA  ASN 6 274      10.397  30.152  -8.440  0.00  0.00      C1   C
ATOM   2119  C   ASN 6 274       9.186  29.389  -7.939  0.00  0.00      C1   C
ATOM   2120  O   ASN 6 274       8.168  30.095  -7.706  0.00  0.00      C1   O
ATOM   2121  CB  ASN 6 274      10.334  30.512  -9.940  0.00  0.00      C1   C
ATOM   2122  CG  ASN 6 274       9.398  31.672 -10.153  0.00  0.00      C1   C
ATOM   2123  OD1 ASN 6 274       9.427  32.604  -9.395  0.00  0.00      C1   O
ATOM   2124  ND2 ASN 6 274       8.545  31.632 -11.162  0.00  0.00      C1   N
ATOM   2125  N   GLY 6 275       9.168  28.091  -7.890  0.00  0.00      C1   N
ATOM   2126  CA  GLY 6 275       8.018  27.312  -7.318  0.00  0.00      C1   C
ATOM   2127  C   GLY 6 275       7.011  26.614  -8.288  0.00  0.00      C1   C
ATOM   2128  O   GLY 6 275       6.973  26.908  -9.464  0.00  0.00      C1   O
ATOM   2129  N   MET 6 276       6.177  25.762  -7.730  0.00  0.00      C1   N
ATOM   2130  CA  MET 6 276       5.033  25.214  -8.331  0.00  0.00      C1   C
ATOM   2131  C   MET 6 276       3.996  26.312  -8.732  0.00  0.00      C1   C
ATOM   2132  O   MET 6 276       3.311  26.103  -9.746  0.00  0.00      C1   O
ATOM   2133  CB  MET 6 276       4.332  24.232  -7.428  0.00  0.00      C1   C
ATOM   2134  CG  MET 6 276       5.256  23.014  -7.085  0.00  0.00      C1   C
ATOM   2135  SD  MET 6 276       4.486  21.762  -5.903  0.00  0.00      C1   S
ATOM   2136  CE  MET 6 276       3.854  20.579  -7.091  0.00  0.00      C1   C
ATOM   2137  N   ASN 6 277       3.896  27.342  -7.971  0.00  0.00      C1   N
ATOM   2138  CA  ASN 6 277       3.063  28.476  -8.146  0.00  0.00      C1   C
ATOM   2139  C   ASN 6 277       1.537  28.161  -8.316  0.00  0.00      C1   C
ATOM   2140  O   ASN 6 277       0.856  28.712  -9.234  0.00  0.00      C1   O
ATOM   2141  CB  ASN 6 277       3.673  29.364  -9.280  0.00  0.00      C1   C
ATOM   2142  CG  ASN 6 277       5.035  29.951  -8.943  0.00  0.00      C1   C
ATOM   2143  ND2 ASN 6 277       5.993  29.701  -9.736  0.00  0.00      C1   N
ATOM   2144  OD1 ASN 6 277       5.144  30.690  -7.948  0.00  0.00      C1   O
ATOM   2145  N   GLY 6 278       1.023  27.322  -7.419  0.00  0.00      C1   N
ATOM   2146  CA  GLY 6 278      -0.341  26.824  -7.431  0.00  0.00      C1   C
ATOM   2147  C   GLY 6 278      -0.601  25.524  -8.226  0.00  0.00      C1   C
ATOM   2148  O   GLY 6 278      -1.555  24.845  -7.871  0.00  0.00      C1   O
ATOM   2149  N   ARG 6 279       0.233  25.098  -9.114  0.00  0.00      C1   N
ATOM   2150  CA  ARG 6 279      -0.183  23.987 -10.023  0.00  0.00      C1   C
ATOM   2151  C   ARG 6 279       0.223  22.649  -9.435  0.00  0.00      C1   C
ATOM   2152  O   ARG 6 279       1.204  22.631  -8.691  0.00  0.00      C1   O
ATOM   2153  CB  ARG 6 279       0.296  24.263 -11.501  0.00  0.00      C1   C
ATOM   2154  CG  ARG 6 279      -0.622  25.262 -12.225  0.00  0.00      C1   C
ATOM   2155  CD  ARG 6 279      -0.374  25.440 -13.765  0.00  0.00      C1   C
ATOM   2156  NE  ARG 6 279       0.863  26.112 -14.189  0.00  0.00      C1   N
ATOM   2157  CZ  ARG 6 279       1.332  26.238 -15.354  0.00  0.00      C1   C
ATOM   2158  NH1 ARG 6 279       0.759  25.896 -16.451  0.00  0.00      C1   N
ATOM   2159  NH2 ARG 6 279       2.463  26.892 -15.552  0.00  0.00      C1   N
ATOM   2160  N   THR 6 280      -0.438  21.572  -9.805  0.00  0.00      C1   N
ATOM   2161  CA  THR 6 280      -0.253  20.262  -9.217  0.00  0.00      C1   C
ATOM   2162  C   THR 6 280       0.609  19.364 -10.040  0.00  0.00      C1   C
ATOM   2163  O   THR 6 280       0.569  19.486 -11.280  0.00  0.00      C1   O
ATOM   2164  CB  THR 6 280      -1.554  19.514  -8.902  0.00  0.00      C1   C
ATOM   2165  OG1 THR 6 280      -2.499  19.319  -9.895  0.00  0.00      C1   O
ATOM   2166  CG2 THR 6 280      -2.355  20.117  -7.723  0.00  0.00      C1   C
ATOM   2167  N   ILE 6 281       1.290  18.445  -9.366  0.00  0.00      C1   N
ATOM   2168  CA  ILE 6 281       2.144  17.480  -9.984  0.00  0.00      C1   C
ATOM   2169  C   ILE 6 281       1.654  16.130  -9.423  0.00  0.00      C1   C
ATOM   2170  O   ILE 6 281       1.665  15.988  -8.226  0.00  0.00      C1   O
ATOM   2171  CB  ILE 6 281       3.658  17.806  -9.837  0.00  0.00      C1   C
ATOM   2172  CG1 ILE 6 281       4.011  19.150 -10.545  0.00  0.00      C1   C
ATOM   2173  CG2 ILE 6 281       4.504  16.664 -10.357  0.00  0.00      C1   C
ATOM   2174  CD1 ILE 6 281       5.497  19.533 -10.600  0.00  0.00      C1   C
ATOM   2175  N   LEU 6 282       1.255  15.208 -10.243  0.00  0.00      C1   N
ATOM   2176  CA  LEU 6 282       0.581  13.915  -9.799  0.00  0.00      C1   C
ATOM   2177  C   LEU 6 282      -0.618  14.120  -8.831  0.00  0.00      C1   C
ATOM   2178  O   LEU 6 282      -0.963  13.295  -8.002  0.00  0.00      C1   O
ATOM   2179  CB  LEU 6 282       1.633  12.915  -9.249  0.00  0.00      C1   C
ATOM   2180  CG  LEU 6 282       2.666  12.438 -10.308  0.00  0.00      C1   C
ATOM   2181  CD1 LEU 6 282       3.610  11.493  -9.633  0.00  0.00      C1   C
ATOM   2182  CD2 LEU 6 282       2.057  11.702 -11.543  0.00  0.00      C1   C
ATOM   2183  N   GLY 6 283      -1.321  15.272  -8.929  0.00  0.00      C1   N
ATOM   2184  CA  GLY 6 283      -2.374  15.626  -7.986  0.00  0.00      C1   C
ATOM   2185  C   GLY 6 283      -1.873  16.370  -6.684  0.00  0.00      C1   C
ATOM   2186  O   GLY 6 283      -2.691  17.018  -6.081  0.00  0.00      C1   O
ATOM   2187  N   SER 6 284      -0.650  16.140  -6.274  0.00  0.00      C1   N
ATOM   2188  CA  SER 6 284       0.011  16.867  -5.157  0.00  0.00      C1   C
ATOM   2189  C   SER 6 284       0.020  18.367  -5.372  0.00  0.00      C1   C
ATOM   2190  O   SER 6 284       0.307  18.852  -6.450  0.00  0.00      C1   O
ATOM   2191  CB  SER 6 284       1.343  16.304  -4.845  0.00  0.00      C1   C
ATOM   2192  OG  SER 6 284       1.842  16.803  -3.607  0.00  0.00      C1   O
ATOM   2193  N   ALA 6 285      -0.275  19.081  -4.282  0.00  0.00      C1   N
ATOM   2194  CA  ALA 6 285       0.022  20.494  -4.208  0.00  0.00      C1   C
ATOM   2195  C   ALA 6 285       1.394  20.811  -3.613  0.00  0.00      C1   C
ATOM   2196  O   ALA 6 285       1.770  22.011  -3.581  0.00  0.00      C1   O
ATOM   2197  CB  ALA 6 285      -1.065  21.313  -3.575  0.00  0.00      C1   C
ATOM   2198  N   LEU 6 286       2.278  19.830  -3.304  0.00  0.00      C1   N
ATOM   2199  CA  LEU 6 286       3.652  20.043  -2.884  0.00  0.00      C1   C
ATOM   2200  C   LEU 6 286       4.587  18.965  -3.654  0.00  0.00      C1   C
ATOM   2201  O   LEU 6 286       4.141  18.145  -4.441  0.00  0.00      C1   O
ATOM   2202  CB  LEU 6 286       3.769  19.959  -1.325  0.00  0.00      C1   C
ATOM   2203  CG  LEU 6 286       3.196  21.133  -0.590  0.00  0.00      C1   C
ATOM   2204  CD1 LEU 6 286       3.372  20.841   0.904  0.00  0.00      C1   C
ATOM   2205  CD2 LEU 6 286       3.968  22.393  -1.080  0.00  0.00      C1   C
ATOM   2206  N   LEU 6 287       5.891  19.045  -3.473  0.00  0.00      C1   N
ATOM   2207  CA  LEU 6 287       6.893  18.036  -4.001  0.00  0.00      C1   C
ATOM   2208  C   LEU 6 287       6.991  16.819  -3.114  0.00  0.00      C1   C
ATOM   2209  O   LEU 6 287       6.892  16.892  -1.890  0.00  0.00      C1   O
ATOM   2210  CB  LEU 6 287       8.304  18.760  -4.118  0.00  0.00      C1   C
ATOM   2211  CG  LEU 6 287       8.368  20.139  -4.929  0.00  0.00      C1   C
ATOM   2212  CD1 LEU 6 287       9.814  20.687  -5.111  0.00  0.00      C1   C
ATOM   2213  CD2 LEU 6 287       7.836  19.904  -6.311  0.00  0.00      C1   C
ATOM   2214  N   GLU 6 288       7.272  15.645  -3.633  0.00  0.00      C1   N
ATOM   2215  CA  GLU 6 288       7.164  14.352  -2.927  0.00  0.00      C1   C
ATOM   2216  C   GLU 6 288       8.379  13.481  -3.243  0.00  0.00      C1   C
ATOM   2217  O   GLU 6 288       8.870  13.439  -4.342  0.00  0.00      C1   O
ATOM   2218  CB  GLU 6 288       5.847  13.627  -3.348  0.00  0.00      C1   C
ATOM   2219  CG  GLU 6 288       4.557  14.277  -3.019  0.00  0.00      C1   C
ATOM   2220  CD  GLU 6 288       3.346  13.400  -3.339  0.00  0.00      C1   C
ATOM   2221  OE1 GLU 6 288       2.630  13.001  -2.392  0.00  0.00      C1   O
ATOM   2222  OE2 GLU 6 288       3.243  12.874  -4.506  0.00  0.00      C1   O
ATOM   2223  N   ASP 6 289       8.843  12.654  -2.293  0.00  0.00      C1   N
ATOM   2224  CA  ASP 6 289      10.103  11.892  -2.329  0.00  0.00      C1   C
ATOM   2225  C   ASP 6 289      10.007  10.381  -1.901  0.00  0.00      C1   C
ATOM   2226  O   ASP 6 289      10.980   9.769  -1.538  0.00  0.00      C1   O
ATOM   2227  CB  ASP 6 289      11.208  12.620  -1.495  0.00  0.00      C1   C
ATOM   2228  CG  ASP 6 289      10.973  12.755   0.043  0.00  0.00      C1   C
ATOM   2229  OD1 ASP 6 289       9.901  12.521   0.654  0.00  0.00      C1   O
ATOM   2230  OD2 ASP 6 289      11.977  13.033   0.752  0.00  0.00      C1   O
ATOM   2231  N   GLU 6 290       8.877   9.722  -2.120  0.00  0.00      C1   N
ATOM   2232  CA  GLU 6 290       8.467   8.390  -1.556  0.00  0.00      C1   C
ATOM   2233  C   GLU 6 290       8.784   7.220  -2.409  0.00  0.00      C1   C
ATOM   2234  O   GLU 6 290       8.647   6.040  -1.969  0.00  0.00      C1   O
ATOM   2235  CB  GLU 6 290       6.960   8.546  -1.334  0.00  0.00      C1   C
ATOM   2236  CG  GLU 6 290       6.545   9.203  -0.048  0.00  0.00      C1   C
ATOM   2237  CD  GLU 6 290       5.090   9.244   0.136  0.00  0.00      C1   C
ATOM   2238  OE1 GLU 6 290       4.330   8.794  -0.737  0.00  0.00      C1   O
ATOM   2239  OE2 GLU 6 290       4.627   9.759   1.207  0.00  0.00      C1   O
ATOM   2240  N   PHE 6 291       9.336   7.395  -3.637  0.00  0.00      C1   N
ATOM   2241  CA  PHE 6 291       9.762   6.318  -4.541  0.00  0.00      C1   C
ATOM   2242  C   PHE 6 291      11.037   6.612  -5.340  0.00  0.00      C1   C
ATOM   2243  O   PHE 6 291      11.316   7.747  -5.675  0.00  0.00      C1   O
ATOM   2244  CB  PHE 6 291       8.590   5.975  -5.518  0.00  0.00      C1   C
ATOM   2245  CG  PHE 6 291       8.034   7.022  -6.438  0.00  0.00      C1   C
ATOM   2246  CD1 PHE 6 291       8.661   7.307  -7.646  0.00  0.00      C1   C
ATOM   2247  CD2 PHE 6 291       6.816   7.639  -6.215  0.00  0.00      C1   C
ATOM   2248  CE1 PHE 6 291       8.138   8.259  -8.550  0.00  0.00      C1   C
ATOM   2249  CE2 PHE 6 291       6.286   8.572  -7.066  0.00  0.00      C1   C
ATOM   2250  CZ  PHE 6 291       6.930   8.919  -8.213  0.00  0.00      C1   C
ATOM   2251  N   THR 6 292      11.793   5.549  -5.653  0.00  0.00      C1   N
ATOM   2252  CA  THR 6 292      13.090   5.563  -6.346  0.00  0.00      C1   C
ATOM   2253  C   THR 6 292      12.952   5.699  -7.868  0.00  0.00      C1   C
ATOM   2254  O   THR 6 292      11.892   5.463  -8.426  0.00  0.00      C1   O
ATOM   2255  CB  THR 6 292      13.937   4.260  -6.055  0.00  0.00      C1   C
ATOM   2256  OG1 THR 6 292      13.442   3.025  -6.506  0.00  0.00      C1   O
ATOM   2257  CG2 THR 6 292      14.242   4.172  -4.566  0.00  0.00      C1   C
ATOM   2258  N   PRO 6 293      14.099   5.928  -8.516  0.00  0.00      C1   N
ATOM   2259  CA  PRO 6 293      14.179   5.736  -9.949  0.00  0.00      C1   C
ATOM   2260  C   PRO 6 293      13.798   4.339 -10.396  0.00  0.00      C1   C
ATOM   2261  O   PRO 6 293      12.982   4.109 -11.247  0.00  0.00      C1   O
ATOM   2262  CB  PRO 6 293      15.615   6.230 -10.332  0.00  0.00      C1   C
ATOM   2263  CG  PRO 6 293      15.991   7.245  -9.180  0.00  0.00      C1   C
ATOM   2264  CD  PRO 6 293      15.227   6.659  -8.031  0.00  0.00      C1   C
ATOM   2265  N   PHE 6 294      14.401   3.285  -9.813  0.00  0.00      C1   N
ATOM   2266  CA  PHE 6 294      14.094   1.853 -10.092  0.00  0.00      C1   C
ATOM   2267  C   PHE 6 294      12.646   1.443  -9.767  0.00  0.00      C1   C
ATOM   2268  O   PHE 6 294      12.063   0.691 -10.549  0.00  0.00      C1   O
ATOM   2269  CB  PHE 6 294      15.186   0.934  -9.525  0.00  0.00      C1   C
ATOM   2270  CG  PHE 6 294      14.968  -0.564  -9.451  0.00  0.00      C1   C
ATOM   2271  CD1 PHE 6 294      14.425  -1.346 -10.521  0.00  0.00      C1   C
ATOM   2272  CD2 PHE 6 294      15.414  -1.200  -8.263  0.00  0.00      C1   C
ATOM   2273  CE1 PHE 6 294      14.248  -2.760 -10.344  0.00  0.00      C1   C
ATOM   2274  CE2 PHE 6 294      15.192  -2.594  -8.095  0.00  0.00      C1   C
ATOM   2275  CZ  PHE 6 294      14.589  -3.348  -9.124  0.00  0.00      C1   C
ATOM   2276  N   ASP 6 295      11.977   1.991  -8.745  0.00  0.00      C1   N
ATOM   2277  CA  ASP 6 295      10.497   1.882  -8.645  0.00  0.00      C1   C
ATOM   2278  C   ASP 6 295       9.711   2.155  -9.842  0.00  0.00      C1   C
ATOM   2279  O   ASP 6 295       8.838   1.309 -10.185  0.00  0.00      C1   O
ATOM   2280  CB  ASP 6 295       9.935   2.637  -7.388  0.00  0.00      C1   C
ATOM   2281  CG  ASP 6 295      10.444   2.333  -5.946  0.00  0.00      C1   C
ATOM   2282  OD1 ASP 6 295      11.053   1.233  -5.721  0.00  0.00      C1   O
ATOM   2283  OD2 ASP 6 295      10.196   3.168  -5.011  0.00  0.00      C1   O
ATOM   2284  N   VAL 6 296       9.995   3.270 -10.540  0.00  0.00      C1   N
ATOM   2285  CA  VAL 6 296       9.504   3.682 -11.863  0.00  0.00      C1   C
ATOM   2286  C   VAL 6 296       9.957   2.674 -12.940  0.00  0.00      C1   C
ATOM   2287  O   VAL 6 296       9.070   2.188 -13.613  0.00  0.00      C1   O
ATOM   2288  CB  VAL 6 296       9.856   5.135 -12.199  0.00  0.00      C1   C
ATOM   2289  CG1 VAL 6 296       8.939   5.485 -13.362  0.00  0.00      C1   C
ATOM   2290  CG2 VAL 6 296       9.612   6.133 -11.075  0.00  0.00      C1   C
ATOM   2291  N   VAL 6 297      11.299   2.361 -13.132  0.00  0.00      C1   N
ATOM   2292  CA  VAL 6 297      11.735   1.619 -14.342  0.00  0.00      C1   C
ATOM   2293  C   VAL 6 297      11.292   0.120 -14.326  0.00  0.00      C1   C
ATOM   2294  O   VAL 6 297      10.910  -0.380 -15.361  0.00  0.00      C1   O
ATOM   2295  CB  VAL 6 297      13.223   1.748 -14.623  0.00  0.00      C1   C
ATOM   2296  CG1 VAL 6 297      13.532   1.056 -15.963  0.00  0.00      C1   C
ATOM   2297  CG2 VAL 6 297      13.652   3.166 -14.768  0.00  0.00      C1   C
ATOM   2298  N   ARG 6 298      11.243  -0.499 -13.116  0.00  0.00      C1   N
ATOM   2299  CA  ARG 6 298      10.573  -1.762 -12.827  0.00  0.00      C1   C
ATOM   2300  C   ARG 6 298       9.161  -1.933 -13.510  0.00  0.00      C1   C
ATOM   2301  O   ARG 6 298       8.830  -3.002 -14.037  0.00  0.00      C1   O
ATOM   2302  CB  ARG 6 298      10.432  -1.982 -11.273  0.00  0.00      C1   C
ATOM   2303  CG  ARG 6 298      10.069  -3.447 -10.792  0.00  0.00      C1   C
ATOM   2304  CD  ARG 6 298      10.578  -3.640  -9.374  0.00  0.00      C1   C
ATOM   2305  NE  ARG 6 298      10.004  -2.747  -8.431  0.00  0.00      C1   N
ATOM   2306  CZ  ARG 6 298      10.633  -1.802  -7.726  0.00  0.00      C1   C
ATOM   2307  NH1 ARG 6 298       9.964  -1.113  -6.867  0.00  0.00      C1   N
ATOM   2308  NH2 ARG 6 298      11.883  -1.525  -7.700  0.00  0.00      C1   N
ATOM   2309  N   GLN 6 299       8.284  -0.903 -13.443  0.00  0.00      C1   N
ATOM   2310  CA  GLN 6 299       6.921  -0.979 -13.968  0.00  0.00      C1   C
ATOM   2311  C   GLN 6 299       6.943  -0.660 -15.480  0.00  0.00      C1   C
ATOM   2312  O   GLN 6 299       6.324  -1.373 -16.240  0.00  0.00      C1   O
ATOM   2313  CB  GLN 6 299       6.045   0.036 -13.226  0.00  0.00      C1   C
ATOM   2314  CG  GLN 6 299       5.742  -0.456 -11.803  0.00  0.00      C1   C
ATOM   2315  CD  GLN 6 299       4.838   0.519 -11.015  0.00  0.00      C1   C
ATOM   2316  OE1 GLN 6 299       4.148   1.373 -11.564  0.00  0.00      C1   O
ATOM   2317  NE2 GLN 6 299       4.797   0.409  -9.735  0.00  0.00      C1   N
ATOM   2318  N   CYS 6 300       7.650   0.467 -15.837  0.00  0.00      C1   N
ATOM   2319  CA  CYS 6 300       7.994   0.567 -17.255  0.00  0.00      C1   C
ATOM   2320  C   CYS 6 300       8.521  -0.641 -18.083  0.00  0.00      C1   C
ATOM   2321  O   CYS 6 300       8.185  -0.756 -19.262  0.00  0.00      C1   O
ATOM   2322  CB  CYS 6 300       9.087   1.697 -17.283  0.00  0.00      C1   C
ATOM   2323  SG  CYS 6 300       8.612   3.377 -16.778  0.00  0.00      C1   S
ATOM   2324  N   SER 6 301       9.355  -1.485 -17.462  0.00  0.00      C1   N
ATOM   2325  CA  SER 6 301       9.769  -2.784 -18.042  0.00  0.00      C1   C
ATOM   2326  C   SER 6 301       8.598  -3.785 -18.091  0.00  0.00      C1   C
ATOM   2327  O   SER 6 301       8.708  -4.773 -18.828  0.00  0.00      C1   O
ATOM   2328  CB  SER 6 301      11.017  -3.368 -17.283  0.00  0.00      C1   C
ATOM   2329  OG  SER 6 301      12.095  -2.508 -17.200  0.00  0.00      C1   O
ATOM   2330  N   GLY 6 302       7.561  -3.766 -17.236  0.00  0.00      C1   N
ATOM   2331  CA  GLY 6 302       6.641  -4.857 -16.849  0.00  0.00      C1   C
ATOM   2332  C   GLY 6 302       7.178  -6.077 -16.047  0.00  0.00      C1   C
ATOM   2333  O   GLY 6 302       6.852  -7.157 -16.499  0.00  0.00      C1   O
ATOM   2334  N   VAL 6 303       7.965  -5.816 -15.025  0.00  0.00      C1   N
ATOM   2335  CA  VAL 6 303       8.414  -6.964 -14.165  0.00  0.00      C1   C
ATOM   2336  C   VAL 6 303       7.366  -7.350 -13.240  0.00  0.00      C1   C
ATOM   2337  O   VAL 6 303       6.896  -6.623 -12.373  0.00  0.00      C1   O
ATOM   2338  CB  VAL 6 303       9.625  -6.489 -13.378  0.00  0.00      C1   C
ATOM   2339  CG1 VAL 6 303      10.147  -7.672 -12.594  0.00  0.00      C1   C
ATOM   2340  CG2 VAL 6 303      10.810  -5.950 -14.251  0.00  0.00      C1   C
ATOM   2341  N   THR 6 304       6.858  -8.590 -13.454  0.00  0.00      C1   N
ATOM   2342  CA  THR 6 304       5.802  -9.272 -12.651  0.00  0.00      C1   C
ATOM   2343  C   THR 6 304       6.350 -10.334 -11.694  0.00  0.00      C1   C
ATOM   2344  O   THR 6 304       7.176 -11.153 -12.105  0.00  0.00      C1   O
ATOM   2345  CB  THR 6 304       4.653  -9.949 -13.463  0.00  0.00      C1   C
ATOM   2346  OG1 THR 6 304       5.102 -10.725 -14.513  0.00  0.00      C1   O
ATOM   2347  CG2 THR 6 304       3.807  -8.821 -14.049  0.00  0.00      C1   C
ATOM   2348  N   PHE 6 305       5.768 -10.370 -10.480  0.00  0.00      C1   N
ATOM   2349  CA  PHE 6 305       6.162 -11.122  -9.299  0.00  0.00      C1   C
ATOM   2350  CB  PHE 6 305       6.164 -10.208  -8.083  0.00  0.00      C1   C
ATOM   2351  CG  PHE 6 305       6.977  -8.918  -8.228  0.00  0.00      C1   C
ATOM   2352  CD1 PHE 6 305       8.287  -8.943  -8.713  0.00  0.00      C1   C
ATOM   2353  CE1 PHE 6 305       8.997  -7.731  -9.049  0.00  0.00      C1   C
ATOM   2354  CZ  PHE 6 305       8.265  -6.509  -8.909  0.00  0.00      C1   C
ATOM   2355  CE2 PHE 6 305       6.954  -6.455  -8.438  0.00  0.00      C1   C
ATOM   2356  CD2 PHE 6 305       6.291  -7.672  -8.147  0.00  0.00      C1   C
ATOM   2357  C   PHE 6 305       5.337 -12.349  -9.179  0.00  0.00      C1   C
ATOM   2358  O   PHE 6 305       4.181 -12.397  -8.731  0.00  0.00      C1   O
ATOM   2359  N   GLN 6 306       5.826 -13.537  -9.587  0.00  0.00      C1   N
ATOM   2360  CA  GLN 6 306       5.043 -14.799  -9.815  0.00  0.00      C1   C
ATOM   2361  CB  GLN 6 306       4.778 -15.045 -11.277  0.00  0.00      C1   C
ATOM   2362  CG  GLN 6 306       3.761 -16.162 -11.585  0.00  0.00      C1   C
ATOM   2363  CD  GLN 6 306       2.343 -15.981 -10.983  0.00  0.00      C1   C
ATOM   2364  OE1 GLN 6 306       1.834 -16.672 -10.136  0.00  0.00      C1   O
ATOM   2365  NE2 GLN 6 306       1.498 -15.083 -11.442  0.00  0.00      C1   N
ATOM   2366  C   GLN 6 306       5.619 -15.986  -9.114  0.00  0.00      C1   C
ATOM   2367  OXT GLN 6 306       6.604 -16.474  -9.686  0.00  0.00      C1   O
ATOM   2368  O   GLN 6 306       5.121 -16.321  -7.986  0.00  0.00      C1   O
END
ATOM      1  N   SER 6   1       3.615   3.943 -21.211  0.00  0.00      C1   N
ATOM      2  CA  SER 6   1       4.382   3.246 -20.102  0.00  0.00      C1   C
ATOM      3  C   SER 6   1       4.064   4.089 -18.891  0.00  0.00      C1   C
ATOM      4  O   SER 6   1       4.765   5.078 -18.635  0.00  0.00      C1   O
ATOM      5  CB  SER 6   1       5.893   3.029 -20.391  0.00  0.00      C1   C
ATOM      6  OG  SER 6   1       6.004   2.027 -21.419  0.00  0.00      C1   O
ATOM      7  N   GLY 6   2       3.045   3.724 -18.184  0.00  0.00      C1   N
ATOM      8  CA  GLY 6   2       2.607   4.537 -16.993  0.00  0.00      C1   C
ATOM      9  C   GLY 6   2       3.284   3.987 -15.720  0.00  0.00      C1   C
ATOM     10  O   GLY 6   2       3.908   2.904 -15.685  0.00  0.00      C1   O
ATOM     11  N   PHE 6   3       3.210   4.779 -14.655  0.00  0.00      C1   N
ATOM     12  CA  PHE 6   3       3.676   4.445 -13.297  0.00  0.00      C1   C
ATOM     13  C   PHE 6   3       2.534   4.922 -12.333  0.00  0.00      C1   C
ATOM     14  O   PHE 6   3       1.966   5.938 -12.479  0.00  0.00      C1   O
ATOM     15  CB  PHE 6   3       5.058   5.119 -13.063  0.00  0.00      C1   C
ATOM     16  CG  PHE 6   3       5.445   5.051 -11.623  0.00  0.00      C1   C
ATOM     17  CD1 PHE 6   3       5.019   6.104 -10.757  0.00  0.00      C1   C
ATOM     18  CD2 PHE 6   3       6.420   4.217 -11.117  0.00  0.00      C1   C
ATOM     19  CE1 PHE 6   3       5.425   6.261  -9.463  0.00  0.00      C1   C
ATOM     20  CE2 PHE 6   3       6.836   4.336  -9.764  0.00  0.00      C1   C
ATOM     21  CZ  PHE 6   3       6.339   5.347  -8.913  0.00  0.00      C1   C
ATOM     22  N   ARG 6   4       2.337   4.199 -11.170  0.00  0.00      C1   N
ATOM     23  CA  ARG 6   4       1.593   4.580  -9.999  0.00  0.00      C1   C
ATOM     24  C   ARG 6   4       2.446   4.222  -8.767  0.00  0.00      C1   C
ATOM     25  O   ARG 6   4       2.988   3.121  -8.685  0.00  0.00      C1   O
ATOM     26  CB  ARG 6   4       0.276   3.809 -10.071  0.00  0.00      C1   C
ATOM     27  CG  ARG 6   4      -0.798   4.398  -9.144  0.00  0.00      C1   C
ATOM     28  CD  ARG 6   4      -2.019   3.490  -8.899  0.00  0.00      C1   C
ATOM     29  NE  ARG 6   4      -3.054   4.230  -8.121  0.00  0.00      C1   N
ATOM     30  CZ  ARG 6   4      -3.181   4.290  -6.836  0.00  0.00      C1   C
ATOM     31  NH1 ARG 6   4      -2.191   4.061  -6.083  0.00  0.00      C1   N
ATOM     32  NH2 ARG 6   4      -4.300   4.734  -6.331  0.00  0.00      C1   N
ATOM     33  N   LYS 6   5       2.435   5.119  -7.721  0.00  0.00      C1   N
ATOM     34  CA  LYS 6   5       2.926   4.705  -6.442  0.00  0.00      C1   C
ATOM     35  C   LYS 6   5       2.146   3.497  -5.825  0.00  0.00      C1   C
ATOM     36  O   LYS 6   5       0.936   3.578  -5.601  0.00  0.00      C1   O
ATOM     37  CB  LYS 6   5       2.961   6.008  -5.555  0.00  0.00      C1   C
ATOM     38  CG  LYS 6   5       3.573   5.752  -4.186  0.00  0.00      C1   C
ATOM     39  CD  LYS 6   5       3.737   7.055  -3.312  0.00  0.00      C1   C
ATOM     40  CE  LYS 6   5       2.377   7.707  -3.011  0.00  0.00      C1   C
ATOM     41  NZ  LYS 6   5       2.618   9.072  -2.449  0.00  0.00      C1   N
ATOM     42  N   MET 6   6       2.877   2.409  -5.446  0.00  0.00      C1   N
ATOM     43  CA  MET 6   6       2.382   1.197  -4.771  0.00  0.00      C1   C
ATOM     44  C   MET 6   6       3.559   0.321  -4.338  0.00  0.00      C1   C
ATOM     45  O   MET 6   6       4.513   0.267  -5.068  0.00  0.00      C1   O
ATOM     46  CB  MET 6   6       1.378   0.335  -5.628  0.00  0.00      C1   C
ATOM     47  CG  MET 6   6       1.824  -0.018  -7.077  0.00  0.00      C1   C
ATOM     48  SD  MET 6   6       0.492  -0.529  -8.148  0.00  0.00      C1   S
ATOM     49  CE  MET 6   6       1.363  -1.320  -9.505  0.00  0.00      C1   C
ATOM     50  N   ALA 6   7       3.283  -0.384  -3.217  0.00  0.00      C1   N
ATOM     51  CA  ALA 6   7       4.137  -1.415  -2.675  0.00  0.00      C1   C
ATOM     52  C   ALA 6   7       4.240  -2.683  -3.517  0.00  0.00      C1   C
ATOM     53  O   ALA 6   7       3.344  -2.984  -4.342  0.00  0.00      C1   O
ATOM     54  CB  ALA 6   7       3.498  -1.675  -1.322  0.00  0.00      C1   C
ATOM     55  N   PHE 6   8       5.193  -3.571  -3.191  0.00  0.00      C1   N
ATOM     56  CA  PHE 6   8       5.326  -4.975  -3.610  0.00  0.00      C1   C
ATOM     57  C   PHE 6   8       4.116  -5.870  -3.143  0.00  0.00      C1   C
ATOM     58  O   PHE 6   8       3.814  -5.845  -1.916  0.00  0.00      C1   O
ATOM     59  CB  PHE 6   8       6.707  -5.604  -3.213  0.00  0.00      C1   C
ATOM     60  CG  PHE 6   8       7.991  -5.249  -3.992  0.00  0.00      C1   C
ATOM     61  CD1 PHE 6   8       8.926  -4.328  -3.421  0.00  0.00      C1   C
ATOM     62  CD2 PHE 6   8       8.269  -5.945  -5.179  0.00  0.00      C1   C
ATOM     63  CE1 PHE 6   8      10.072  -4.005  -4.223  0.00  0.00      C1   C
ATOM     64  CE2 PHE 6   8       9.405  -5.574  -5.938  0.00  0.00      C1   C
ATOM     65  CZ  PHE 6   8      10.327  -4.642  -5.448  0.00  0.00      C1   C
ATOM     66  N   PRO 6   9       3.687  -6.849  -3.984  0.00  0.00      C1   N
ATOM     67  CA  PRO 6   9       2.778  -8.025  -3.692  0.00  0.00      C1   C
ATOM     68  C   PRO 6   9       3.287  -8.784  -2.457  0.00  0.00      C1   C
ATOM     69  O   PRO 6   9       4.370  -9.456  -2.422  0.00  0.00      C1   O
ATOM     70  CB  PRO 6   9       2.891  -8.722  -5.024  0.00  0.00      C1   C
ATOM     71  CG  PRO 6   9       2.961  -7.656  -6.057  0.00  0.00      C1   C
ATOM     72  CD  PRO 6   9       3.925  -6.712  -5.401  0.00  0.00      C1   C
ATOM     73  N   SER 6  10       2.474  -8.724  -1.360  0.00  0.00      C1   N
ATOM     74  CA  SER 6  10       2.898  -9.116  -0.041  0.00  0.00      C1   C
ATOM     75  C   SER 6  10       2.832 -10.591   0.297  0.00  0.00      C1   C
ATOM     76  O   SER 6  10       3.436 -11.076   1.252  0.00  0.00      C1   O
ATOM     77  CB  SER 6  10       2.114  -8.286   0.989  0.00  0.00      C1   C
ATOM     78  OG  SER 6  10       0.709  -8.468   0.986  0.00  0.00      C1   O
ATOM     79  N   GLY 6  11       2.234 -11.463  -0.540  0.00  0.00      C1   N
ATOM     80  CA  GLY 6  11       2.001 -12.900  -0.247  0.00  0.00      C1   C
ATOM     81  C   GLY 6  11       3.191 -13.792   0.202  0.00  0.00      C1   C
ATOM     82  O   GLY 6  11       2.907 -14.651   1.033  0.00  0.00      C1   O
ATOM     83  N   LYS 6  12       4.330 -13.734  -0.463  0.00  0.00      C1   N
ATOM     84  CA  LYS 6  12       5.581 -14.446  -0.186  0.00  0.00      C1   C
ATOM     85  C   LYS 6  12       6.207 -14.093   1.166  0.00  0.00      C1   C
ATOM     86  O   LYS 6  12       6.978 -14.902   1.766  0.00  0.00      C1   O
ATOM     87  CB  LYS 6  12       6.607 -14.378  -1.321  0.00  0.00      C1   C
ATOM     88  CG  LYS 6  12       6.060 -15.226  -2.461  0.00  0.00      C1   C
ATOM     89  CD  LYS 6  12       7.073 -15.416  -3.609  0.00  0.00      C1   C
ATOM     90  CE  LYS 6  12       6.326 -16.224  -4.747  0.00  0.00      C1   C
ATOM     91  NZ  LYS 6  12       6.922 -16.248  -6.087  0.00  0.00      C1   N
ATOM     92  N   VAL 6  13       5.863 -12.941   1.657  0.00  0.00      C1   N
ATOM     93  CA  VAL 6  13       6.240 -12.444   3.039  0.00  0.00      C1   C
ATOM     94  C   VAL 6  13       5.196 -12.875   4.071  0.00  0.00      C1   C
ATOM     95  O   VAL 6  13       5.687 -13.344   5.153  0.00  0.00      C1   O
ATOM     96  CB  VAL 6  13       6.425 -10.912   2.993  0.00  0.00      C1   C
ATOM     97  CG1 VAL 6  13       6.761 -10.218   4.336  0.00  0.00      C1   C
ATOM     98  CG2 VAL 6  13       7.506 -10.578   1.884  0.00  0.00      C1   C
ATOM     99  N   GLU 6  14       3.884 -12.908   3.794  0.00  0.00      C1   N
ATOM    100  CA  GLU 6  14       2.790 -13.252   4.794  0.00  0.00      C1   C
ATOM    101  C   GLU 6  14       2.897 -14.725   5.308  0.00  0.00      C1   C
ATOM    102  O   GLU 6  14       2.679 -14.948   6.520  0.00  0.00      C1   O
ATOM    103  CB  GLU 6  14       1.340 -13.137   4.197  0.00  0.00      C1   C
ATOM    104  CG  GLU 6  14       0.925 -11.719   3.943  0.00  0.00      C1   C
ATOM    105  CD  GLU 6  14      -0.163 -11.618   2.822  0.00  0.00      C1   C
ATOM    106  OE1 GLU 6  14       0.084 -10.909   1.820  0.00  0.00      C1   O
ATOM    107  OE2 GLU 6  14      -1.192 -12.389   2.990  0.00  0.00      C1   O
ATOM    108  N   GLY 6  15       3.402 -15.673   4.503  0.00  0.00      C1   N
ATOM    109  CA  GLY 6  15       3.643 -17.040   4.839  0.00  0.00      C1   C
ATOM    110  C   GLY 6  15       4.793 -17.287   5.818  0.00  0.00      C1   C
ATOM    111  O   GLY 6  15       4.869 -18.415   6.300  0.00  0.00      C1   O
ATOM    112  N   CYS 6  16       5.701 -16.300   5.975  0.00  0.00      C1   N
ATOM    113  CA  CYS 6  16       6.854 -16.296   6.937  0.00  0.00      C1   C
ATOM    114  C   CYS 6  16       6.448 -15.559   8.214  0.00  0.00      C1   C
ATOM    115  O   CYS 6  16       7.375 -15.053   8.935  0.00  0.00      C1   O
ATOM    116  CB  CYS 6  16       8.143 -15.659   6.240  0.00  0.00      C1   C
ATOM    117  SG  CYS 6  16       8.487 -16.752   4.789  0.00  0.00      C1   S
ATOM    118  N   MET 6  17       5.166 -15.390   8.542  0.00  0.00      C1   N
ATOM    119  CA  MET 6  17       4.718 -14.619   9.774  0.00  0.00      C1   C
ATOM    120  C   MET 6  17       4.206 -15.642  10.831  0.00  0.00      C1   C
ATOM    121  O   MET 6  17       3.211 -16.379  10.557  0.00  0.00      C1   O
ATOM    122  CB  MET 6  17       3.734 -13.582   9.373  0.00  0.00      C1   C
ATOM    123  CG  MET 6  17       4.197 -12.545   8.354  0.00  0.00      C1   C
ATOM    124  SD  MET 6  17       5.402 -11.204   8.806  0.00  0.00      C1   S
ATOM    125  CE  MET 6  17       7.026 -11.974   8.600  0.00  0.00      C1   C
ATOM    126  N   VAL 6  18       4.841 -15.596  12.015  0.00  0.00      C1   N
ATOM    127  CA  VAL 6  18       4.373 -16.316  13.255  0.00  0.00      C1   C
ATOM    128  C   VAL 6  18       4.361 -15.435  14.512  0.00  0.00      C1   C
ATOM    129  O   VAL 6  18       4.957 -14.396  14.517  0.00  0.00      C1   O
ATOM    130  CB  VAL 6  18       5.195 -17.548  13.560  0.00  0.00      C1   C
ATOM    131  CG1 VAL 6  18       5.324 -18.475  12.299  0.00  0.00      C1   C
ATOM    132  CG2 VAL 6  18       6.623 -17.225  14.047  0.00  0.00      C1   C
ATOM    133  N   GLN 6  19       3.715 -15.919  15.575  0.00  0.00      C1   N
ATOM    134  CA  GLN 6  19       3.797 -15.434  16.899  0.00  0.00      C1   C
ATOM    135  C   GLN 6  19       4.853 -16.069  17.775  0.00  0.00      C1   C
ATOM    136  O   GLN 6  19       4.700 -17.298  18.090  0.00  0.00      C1   O
ATOM    137  CB  GLN 6  19       2.443 -15.509  17.595  0.00  0.00      C1   C
ATOM    138  CG  GLN 6  19       2.251 -14.602  18.841  0.00  0.00      C1   C
ATOM    139  CD  GLN 6  19       0.852 -14.543  19.457  0.00  0.00      C1   C
ATOM    140  NE2 GLN 6  19       0.557 -13.748  20.481  0.00  0.00      C1   N
ATOM    141  OE1 GLN 6  19      -0.097 -15.300  19.108  0.00  0.00      C1   O
ATOM    142  N   VAL 6  20       5.732 -15.237  18.284  0.00  0.00      C1   N
ATOM    143  CA  VAL 6  20       6.574 -15.679  19.377  0.00  0.00      C1   C
ATOM    144  C   VAL 6  20       6.026 -15.049  20.668  0.00  0.00      C1   C
ATOM    145  O   VAL 6  20       5.831 -13.859  20.724  0.00  0.00      C1   O
ATOM    146  CB  VAL 6  20       8.059 -15.261  19.232  0.00  0.00      C1   C
ATOM    147  CG1 VAL 6  20       9.084 -15.777  20.258  0.00  0.00      C1   C
ATOM    148  CG2 VAL 6  20       8.670 -15.577  17.851  0.00  0.00      C1   C
ATOM    149  N   THR 6  21       5.950 -15.845  21.748  0.00  0.00      C1   N
ATOM    150  CA  THR 6  21       5.842 -15.262  23.122  0.00  0.00      C1   C
ATOM    151  C   THR 6  21       6.973 -15.790  23.986  0.00  0.00      C1   C
ATOM    152  O   THR 6  21       7.646 -16.772  23.640  0.00  0.00      C1   O
ATOM    153  CB  THR 6  21       4.461 -15.722  23.616  0.00  0.00      C1   C
ATOM    154  OG1 THR 6  21       3.512 -15.119  22.741  0.00  0.00      C1   O
ATOM    155  CG2 THR 6  21       4.012 -15.304  24.998  0.00  0.00      C1   C
ATOM    156  N   CYS 6  22       7.222 -15.073  25.118  0.00  0.00      C1   N
ATOM    157  CA  CYS 6  22       8.163 -15.534  26.144  0.00  0.00      C1   C
ATOM    158  C   CYS 6  22       7.586 -15.187  27.485  0.00  0.00      C1   C
ATOM    159  O   CYS 6  22       7.865 -14.141  28.041  0.00  0.00      C1   O
ATOM    160  CB  CYS 6  22       9.595 -15.030  25.841  0.00  0.00      C1   C
ATOM    161  SG  CYS 6  22      10.851 -16.062  26.782  0.00  0.00      C1   S
ATOM    162  N   GLY 6  23       6.877 -16.162  28.087  0.00  0.00      C1   N
ATOM    163  CA  GLY 6  23       6.038 -16.100  29.286  0.00  0.00      C1   C
ATOM    164  C   GLY 6  23       4.755 -15.422  28.905  0.00  0.00      C1   C
ATOM    165  O   GLY 6  23       3.745 -16.033  28.569  0.00  0.00      C1   O
ATOM    166  N   THR 6  24       4.770 -14.089  28.999  0.00  0.00      C1   N
ATOM    167  CA  THR 6  24       3.591 -13.238  28.647  0.00  0.00      C1   C
ATOM    168  C   THR 6  24       3.899 -12.279  27.481  0.00  0.00      C1   C
ATOM    169  O   THR 6  24       2.994 -12.191  26.620  0.00  0.00      C1   O
ATOM    170  CB  THR 6  24       3.080 -12.428  29.892  0.00  0.00      C1   C
ATOM    171  OG1 THR 6  24       4.020 -11.533  30.389  0.00  0.00      C1   O
ATOM    172  CG2 THR 6  24       2.774 -13.333  31.115  0.00  0.00      C1   C
ATOM    173  N   THR 6  25       5.046 -11.624  27.412  0.00  0.00      C1   N
ATOM    174  CA  THR 6  25       5.620 -10.813  26.315  0.00  0.00      C1   C
ATOM    175  C   THR 6  25       5.627 -11.418  24.888  0.00  0.00      C1   C
ATOM    176  O   THR 6  25       6.130 -12.538  24.716  0.00  0.00      C1   O
ATOM    177  CB  THR 6  25       7.007 -10.353  26.725  0.00  0.00      C1   C
ATOM    178  OG1 THR 6  25       7.102 -10.020  28.111  0.00  0.00      C1   O
ATOM    179  CG2 THR 6  25       7.428  -9.185  25.910  0.00  0.00      C1   C
ATOM    180  N   THR 6  26       4.932 -10.823  23.905  0.00  0.00      C1   N
ATOM    181  CA  THR 6  26       4.672 -11.583  22.653  0.00  0.00      C1   C
ATOM    182  C   THR 6  26       4.949 -10.597  21.509  0.00  0.00      C1   C
ATOM    183  O   THR 6  26       4.775  -9.374  21.691  0.00  0.00      C1   O
ATOM    184  CB  THR 6  26       3.224 -12.167  22.617  0.00  0.00      C1   C
ATOM    185  OG1 THR 6  26       3.001 -12.896  21.493  0.00  0.00      C1   O
ATOM    186  CG2 THR 6  26       2.092 -11.216  22.735  0.00  0.00      C1   C
ATOM    187  N   LEU 6  27       5.372 -11.096  20.358  0.00  0.00      C1   N
ATOM    188  CA  LEU 6  27       5.591 -10.325  19.163  0.00  0.00      C1   C
ATOM    189  C   LEU 6  27       5.611 -11.228  17.858  0.00  0.00      C1   C
ATOM    190  O   LEU 6  27       5.400 -12.418  17.925  0.00  0.00      C1   O
ATOM    191  CB  LEU 6  27       6.927  -9.536  19.333  0.00  0.00      C1   C
ATOM    192  CG  LEU 6  27       8.198 -10.249  19.871  0.00  0.00      C1   C
ATOM    193  CD1 LEU 6  27       8.738 -11.303  18.888  0.00  0.00      C1   C
ATOM    194  CD2 LEU 6  27       9.273  -9.098  19.941  0.00  0.00      C1   C
ATOM    195  N   ASN 6  28       5.872 -10.607  16.705  0.00  0.00      C1   N
ATOM    196  CA  ASN 6  28       5.935 -11.308  15.408  0.00  0.00      C1   C
ATOM    197  C   ASN 6  28       7.369 -11.795  15.064  0.00  0.00      C1   C
ATOM    198  O   ASN 6  28       8.388 -11.086  15.153  0.00  0.00      C1   O
ATOM    199  CB  ASN 6  28       5.219 -10.433  14.355  0.00  0.00      C1   C
ATOM    200  CG  ASN 6  28       4.984 -11.107  13.037  0.00  0.00      C1   C
ATOM    201  OD1 ASN 6  28       3.974 -11.740  12.897  0.00  0.00      C1   O
ATOM    202  ND2 ASN 6  28       5.921 -11.123  12.146  0.00  0.00      C1   N
ATOM    203  N   GLY 6  29       7.455 -13.008  14.541  0.00  0.00      C1   N
ATOM    204  CA  GLY 6  29       8.645 -13.664  14.038  0.00  0.00      C1   C
ATOM    205  C   GLY 6  29       8.623 -13.847  12.518  0.00  0.00      C1   C
ATOM    206  O   GLY 6  29       7.721 -14.221  11.782  0.00  0.00      C1   O
ATOM    207  N   LEU 6  30       9.818 -13.682  11.950  0.00  0.00      C1   N
ATOM    208  CA  LEU 6  30      10.195 -14.218  10.601  0.00  0.00      C1   C
ATOM    209  C   LEU 6  30      10.490 -15.711  10.669  0.00  0.00      C1   C
ATOM    210  O   LEU 6  30      11.618 -16.038  11.140  0.00  0.00      C1   O
ATOM    211  CB  LEU 6  30      11.367 -13.340  10.155  0.00  0.00      C1   C
ATOM    212  CG  LEU 6  30      11.944 -13.615   8.763  0.00  0.00      C1   C
ATOM    213  CD1 LEU 6  30      10.917 -13.395   7.759  0.00  0.00      C1   C
ATOM    214  CD2 LEU 6  30      13.145 -12.729   8.435  0.00  0.00      C1   C
ATOM    215  N   TRP 6  31       9.616 -16.518  10.093  0.00  0.00      C1   N
ATOM    216  CA  TRP 6  31       9.781 -17.948   9.909  0.00  0.00      C1   C
ATOM    217  C   TRP 6  31      10.372 -18.290   8.547  0.00  0.00      C1   C
ATOM    218  O   TRP 6  31       9.651 -18.375   7.539  0.00  0.00      C1   O
ATOM    219  CB  TRP 6  31       8.522 -18.769  10.090  0.00  0.00      C1   C
ATOM    220  CG  TRP 6  31       8.608 -20.278  10.307  0.00  0.00      C1   C
ATOM    221  CD1 TRP 6  31       9.692 -21.012  10.740  0.00  0.00      C1   C
ATOM    222  CD2 TRP 6  31       7.489 -21.237  10.179  0.00  0.00      C1   C
ATOM    223  NE1 TRP 6  31       9.386 -22.366  10.812  0.00  0.00      C1   N
ATOM    224  CE2 TRP 6  31       8.110 -22.536  10.404  0.00  0.00      C1   C
ATOM    225  CE3 TRP 6  31       6.142 -21.294   9.712  0.00  0.00      C1   C
ATOM    226  CZ2 TRP 6  31       7.380 -23.767  10.277  0.00  0.00      C1   C
ATOM    227  CZ3 TRP 6  31       5.396 -22.458   9.679  0.00  0.00      C1   C
ATOM    228  CH2 TRP 6  31       5.968 -23.697   9.975  0.00  0.00      C1   C
ATOM    229  N   LEU 6  32      11.639 -18.569   8.430  0.00  0.00      C1   N
ATOM    230  CA  LEU 6  32      12.415 -19.088   7.275  0.00  0.00      C1   C
ATOM    231  C   LEU 6  32      13.214 -20.339   7.527  0.00  0.00      C1   C
ATOM    232  O   LEU 6  32      13.967 -20.406   8.497  0.00  0.00      C1   O
ATOM    233  CB  LEU 6  32      13.410 -18.003   6.745  0.00  0.00      C1   C
ATOM    234  CG  LEU 6  32      12.764 -16.801   5.939  0.00  0.00      C1   C
ATOM    235  CD1 LEU 6  32      13.893 -15.822   5.541  0.00  0.00      C1   C
ATOM    236  CD2 LEU 6  32      12.079 -17.317   4.745  0.00  0.00      C1   C
ATOM    237  N   ASP 6  33      12.986 -21.395   6.745  0.00  0.00      C1   N
ATOM    238  CA  ASP 6  33      13.512 -22.757   7.008  0.00  0.00      C1   C
ATOM    239  C   ASP 6  33      13.064 -23.182   8.427  0.00  0.00      C1   C
ATOM    240  O   ASP 6  33      11.908 -22.948   8.812  0.00  0.00      C1   O
ATOM    241  CB  ASP 6  33      14.982 -22.943   6.701  0.00  0.00      C1   C
ATOM    242  CG  ASP 6  33      15.485 -22.324   5.417  0.00  0.00      C1   C
ATOM    243  OD1 ASP 6  33      16.589 -21.681   5.356  0.00  0.00      C1   O
ATOM    244  OD2 ASP 6  33      14.880 -22.421   4.319  0.00  0.00      C1   O
ATOM    245  N   ASP 6  34      13.961 -23.767   9.262  0.00  0.00      C1   N
ATOM    246  CA  ASP 6  34      13.826 -24.176  10.643  0.00  0.00      C1   C
ATOM    247  C   ASP 6  34      14.123 -23.094  11.735  0.00  0.00      C1   C
ATOM    248  O   ASP 6  34      14.397 -23.456  12.879  0.00  0.00      C1   O
ATOM    249  CB  ASP 6  34      14.609 -25.518  10.876  0.00  0.00      C1   C
ATOM    250  CG  ASP 6  34      16.090 -25.649  10.379  0.00  0.00      C1   C
ATOM    251  OD1 ASP 6  34      16.771 -26.571  10.867  0.00  0.00      C1   O
ATOM    252  OD2 ASP 6  34      16.642 -24.983   9.503  0.00  0.00      C1   O
ATOM    253  N   VAL 6  35      14.074 -21.783  11.345  0.00  0.00      C1   N
ATOM    254  CA  VAL 6  35      14.416 -20.745  12.233  0.00  0.00      C1   C
ATOM    255  C   VAL 6  35      13.518 -19.611  12.207  0.00  0.00      C1   C
ATOM    256  O   VAL 6  35      13.244 -19.134  11.171  0.00  0.00      C1   O
ATOM    257  CB  VAL 6  35      15.862 -20.372  11.883  0.00  0.00      C1   C
ATOM    258  CG1 VAL 6  35      16.456 -19.408  12.972  0.00  0.00      C1   C
ATOM    259  CG2 VAL 6  35      16.901 -21.495  11.784  0.00  0.00      C1   C
ATOM    260  N   VAL 6  36      13.130 -19.155  13.376  0.00  0.00      C1   N
ATOM    261  CA  VAL 6  36      12.357 -17.964  13.620  0.00  0.00      C1   C
ATOM    262  C   VAL 6  36      13.388 -16.856  14.138  0.00  0.00      C1   C
ATOM    263  O   VAL 6  36      13.908 -16.990  15.226  0.00  0.00      C1   O
ATOM    264  CB  VAL 6  36      11.085 -18.085  14.525  0.00  0.00      C1   C
ATOM    265  CG1 VAL 6  36      10.567 -16.664  15.000  0.00  0.00      C1   C
ATOM    266  CG2 VAL 6  36      10.043 -18.742  13.638  0.00  0.00      C1   C
ATOM    267  N   TYR 6  37      13.660 -15.904  13.260  0.00  0.00      C1   N
ATOM    268  CA  TYR 6  37      14.348 -14.654  13.629  0.00  0.00      C1   C
ATOM    269  C   TYR 6  37      13.309 -13.674  14.188  0.00  0.00      C1   C
ATOM    270  O   TYR 6  37      12.198 -13.443  13.688  0.00  0.00      C1   O
ATOM    271  CB  TYR 6  37      15.117 -13.936  12.407  0.00  0.00      C1   C
ATOM    272  CG  TYR 6  37      15.956 -14.947  11.639  0.00  0.00      C1   C
ATOM    273  CD1 TYR 6  37      15.340 -15.769  10.639  0.00  0.00      C1   C
ATOM    274  CD2 TYR 6  37      17.382 -15.060  11.721  0.00  0.00      C1   C
ATOM    275  CE1 TYR 6  37      16.096 -16.588   9.777  0.00  0.00      C1   C
ATOM    276  CE2 TYR 6  37      18.153 -15.960  10.949  0.00  0.00      C1   C
ATOM    277  CZ  TYR 6  37      17.467 -16.762   9.961  0.00  0.00      C1   C
ATOM    278  OH  TYR 6  37      18.181 -17.552   9.180  0.00  0.00      C1   O
ATOM    279  N   CYS 6  38      13.717 -12.932  15.168  0.00  0.00      C1   N
ATOM    280  CA  CYS 6  38      12.870 -11.948  15.888  0.00  0.00      C1   C
ATOM    281  C   CYS 6  38      13.620 -10.908  16.692  0.00  0.00      C1   C
ATOM    282  O   CYS 6  38      14.777 -11.283  17.147  0.00  0.00      C1   O
ATOM    283  CB  CYS 6  38      11.741 -12.685  16.697  0.00  0.00      C1   C
ATOM    284  SG  CYS 6  38      12.395 -13.988  17.812  0.00  0.00      C1   S
ATOM    285  N   PRO 6  39      13.055  -9.777  17.034  0.00  0.00      C1   N
ATOM    286  CA  PRO 6  39      13.685  -8.788  17.893  0.00  0.00      C1   C
ATOM    287  C   PRO 6  39      13.981  -9.385  19.370  0.00  0.00      C1   C
ATOM    288  O   PRO 6  39      13.081  -9.771  20.171  0.00  0.00      C1   O
ATOM    289  CB  PRO 6  39      12.610  -7.664  18.055  0.00  0.00      C1   C
ATOM    290  CG  PRO 6  39      11.824  -7.856  16.700  0.00  0.00      C1   C
ATOM    291  CD  PRO 6  39      11.701  -9.421  16.637  0.00  0.00      C1   C
ATOM    292  N   ARG 6  40      15.229  -9.489  19.762  0.00  0.00      C1   N
ATOM    293  CA  ARG 6  40      15.668 -10.169  20.954  0.00  0.00      C1   C
ATOM    294  C   ARG 6  40      15.055  -9.638  22.272  0.00  0.00      C1   C
ATOM    295  O   ARG 6  40      15.017 -10.462  23.169  0.00  0.00      C1   O
ATOM    296  CB  ARG 6  40      17.191 -10.301  20.952  0.00  0.00      C1   C
ATOM    297  CG  ARG 6  40      17.886  -9.026  21.199  0.00  0.00      C1   C
ATOM    298  CD  ARG 6  40      19.400  -9.131  21.336  0.00  0.00      C1   C
ATOM    299  NE  ARG 6  40      19.910  -7.763  21.411  0.00  0.00      C1   N
ATOM    300  CZ  ARG 6  40      21.076  -7.384  21.829  0.00  0.00      C1   C
ATOM    301  NH1 ARG 6  40      22.054  -8.124  22.069  0.00  0.00      C1   N
ATOM    302  NH2 ARG 6  40      21.369  -6.141  22.112  0.00  0.00      C1   N
ATOM    303  N   HIS 6  41      14.682  -8.358  22.346  0.00  0.00      C1   N
ATOM    304  CA  HIS 6  41      14.119  -7.719  23.512  0.00  0.00      C1   C
ATOM    305  C   HIS 6  41      12.958  -8.461  24.261  0.00  0.00      C1   C
ATOM    306  O   HIS 6  41      12.736  -8.298  25.447  0.00  0.00      C1   O
ATOM    307  CB  HIS 6  41      13.776  -6.232  23.334  0.00  0.00      C1   C
ATOM    308  CG  HIS 6  41      12.702  -5.971  22.339  0.00  0.00      C1   C
ATOM    309  ND1 HIS 6  41      11.469  -6.610  22.338  0.00  0.00      C1   N
ATOM    310  CD2 HIS 6  41      12.774  -5.023  21.318  0.00  0.00      C1   C
ATOM    311  CE1 HIS 6  41      10.849  -6.163  21.303  0.00  0.00      C1   C
ATOM    312  NE2 HIS 6  41      11.575  -5.214  20.610  0.00  0.00      C1   N
ATOM    313  N   VAL 6  42      12.226  -9.354  23.602  0.00  0.00      C1   N
ATOM    314  CA  VAL 6  42      11.086 -10.105  24.199  0.00  0.00      C1   C
ATOM    315  C   VAL 6  42      11.458 -10.851  25.529  0.00  0.00      C1   C
ATOM    316  O   VAL 6  42      10.597 -10.964  26.373  0.00  0.00      C1   O
ATOM    317  CB  VAL 6  42      10.577 -11.110  23.116  0.00  0.00      C1   C
ATOM    318  CG1 VAL 6  42      11.414 -12.407  22.873  0.00  0.00      C1   C
ATOM    319  CG2 VAL 6  42       9.148 -11.473  23.367  0.00  0.00      C1   C
ATOM    320  N   ILE 6  43      12.710 -11.226  25.776  0.00  0.00      C1   N
ATOM    321  CA  ILE 6  43      13.308 -11.960  26.953  0.00  0.00      C1   C
ATOM    322  C   ILE 6  43      13.405 -11.086  28.276  0.00  0.00      C1   C
ATOM    323  O   ILE 6  43      13.956 -11.655  29.260  0.00  0.00      C1   O
ATOM    324  CB  ILE 6  43      14.651 -12.518  26.494  0.00  0.00      C1   C
ATOM    325  CG1 ILE 6  43      15.849 -11.506  26.327  0.00  0.00      C1   C
ATOM    326  CG2 ILE 6  43      14.354 -13.450  25.323  0.00  0.00      C1   C
ATOM    327  CD1 ILE 6  43      17.141 -12.297  26.076  0.00  0.00      C1   C
[truncated: 2,219,080 more chars]
