# Supplementary material for: Candidate Binding Sites for Allosteric Inhibition of the SARS-CoV-2 Main Protease from the Analysis of Large-Scale Molecular Dynamics Simulations
Source: J Phys Chem Lett. 2020 Dec 11;12(1):65–72. doi: 10.1021/acs.jpclett.0c03182 (PMC7755075; doi:10.1021/acs.jpclett.0c03182)
Supplement: Supplementary file 2 — jz0c03182_si_002.zip [file jz0c03182_si_002.zip › core_sets/m1_cset-9.pdb]

ATOM      1  N   SER 6   1      -0.890   4.918 -20.446  0.00  0.00      C1   N
ATOM      2  CA  SER 6   1       0.019   4.144 -19.690  0.00  0.00      C1   C
ATOM      3  C   SER 6   1       0.540   5.031 -18.583  0.00  0.00      C1   C
ATOM      4  O   SER 6   1       0.410   6.252 -18.607  0.00  0.00      C1   O
ATOM      5  CB  SER 6   1       1.123   3.820 -20.670  0.00  0.00      C1   C
ATOM      6  OG  SER 6   1       1.924   4.973 -20.993  0.00  0.00      C1   O
ATOM      7  N   GLY 6   2       1.181   4.385 -17.548  0.00  0.00      C1   N
ATOM      8  CA  GLY 6   2       1.791   5.090 -16.418  0.00  0.00      C1   C
ATOM      9  C   GLY 6   2       2.744   4.314 -15.538  0.00  0.00      C1   C
ATOM     10  O   GLY 6   2       3.137   3.166 -15.764  0.00  0.00      C1   O
ATOM     11  N   PHE 6   3       3.031   5.000 -14.473  0.00  0.00      C1   N
ATOM     12  CA  PHE 6   3       3.712   4.355 -13.293  0.00  0.00      C1   C
ATOM     13  C   PHE 6   3       2.977   4.834 -12.072  0.00  0.00      C1   C
ATOM     14  O   PHE 6   3       2.669   6.006 -11.909  0.00  0.00      C1   O
ATOM     15  CB  PHE 6   3       5.160   4.742 -13.293  0.00  0.00      C1   C
ATOM     16  CG  PHE 6   3       5.757   4.430 -11.905  0.00  0.00      C1   C
ATOM     17  CD1 PHE 6   3       5.813   5.444 -10.972  0.00  0.00      C1   C
ATOM     18  CD2 PHE 6   3       6.285   3.158 -11.634  0.00  0.00      C1   C
ATOM     19  CE1 PHE 6   3       6.248   5.150  -9.684  0.00  0.00      C1   C
ATOM     20  CE2 PHE 6   3       6.805   2.954 -10.369  0.00  0.00      C1   C
ATOM     21  CZ  PHE 6   3       6.724   3.938  -9.326  0.00  0.00      C1   C
ATOM     22  N   ARG 6   4       2.463   3.900 -11.256  0.00  0.00      C1   N
ATOM     23  CA  ARG 6   4       1.959   4.203  -9.951  0.00  0.00      C1   C
ATOM     24  C   ARG 6   4       2.891   3.900  -8.810  0.00  0.00      C1   C
ATOM     25  O   ARG 6   4       3.623   2.924  -8.867  0.00  0.00      C1   O
ATOM     26  CB  ARG 6   4       0.612   3.470  -9.719  0.00  0.00      C1   C
ATOM     27  CG  ARG 6   4      -0.386   4.183  -8.779  0.00  0.00      C1   C
ATOM     28  CD  ARG 6   4      -1.474   3.112  -8.438  0.00  0.00      C1   C
ATOM     29  NE  ARG 6   4      -2.622   3.808  -7.848  0.00  0.00      C1   N
ATOM     30  CZ  ARG 6   4      -2.595   4.199  -6.563  0.00  0.00      C1   C
ATOM     31  NH1 ARG 6   4      -1.592   4.091  -5.769  0.00  0.00      C1   N
ATOM     32  NH2 ARG 6   4      -3.645   4.608  -5.920  0.00  0.00      C1   N
ATOM     33  N   LYS 6   5       2.936   4.669  -7.714  0.00  0.00      C1   N
ATOM     34  CA  LYS 6   5       3.386   4.235  -6.352  0.00  0.00      C1   C
ATOM     35  C   LYS 6   5       2.513   3.094  -5.839  0.00  0.00      C1   C
ATOM     36  O   LYS 6   5       1.299   3.311  -5.799  0.00  0.00      C1   O
ATOM     37  CB  LYS 6   5       3.324   5.433  -5.429  0.00  0.00      C1   C
ATOM     38  CG  LYS 6   5       3.917   5.180  -3.986  0.00  0.00      C1   C
ATOM     39  CD  LYS 6   5       4.081   6.456  -3.106  0.00  0.00      C1   C
ATOM     40  CE  LYS 6   5       2.721   7.028  -2.681  0.00  0.00      C1   C
ATOM     41  NZ  LYS 6   5       2.886   8.348  -2.053  0.00  0.00      C1   N
ATOM     42  N   MET 6   6       3.191   1.974  -5.560  0.00  0.00      C1   N
ATOM     43  CA  MET 6   6       2.455   0.781  -5.062  0.00  0.00      C1   C
ATOM     44  C   MET 6   6       3.338  -0.341  -4.415  0.00  0.00      C1   C
ATOM     45  O   MET 6   6       4.510  -0.564  -4.789  0.00  0.00      C1   O
ATOM     46  CB  MET 6   6       1.485   0.193  -6.053  0.00  0.00      C1   C
ATOM     47  CG  MET 6   6       2.053  -0.267  -7.357  0.00  0.00      C1   C
ATOM     48  SD  MET 6   6       0.940  -1.276  -8.346  0.00  0.00      C1   S
ATOM     49  CE  MET 6   6       2.030  -2.135  -9.497  0.00  0.00      C1   C
ATOM     50  N   ALA 6   7       2.827  -1.139  -3.500  0.00  0.00      C1   N
ATOM     51  CA  ALA 6   7       3.637  -2.166  -2.786  0.00  0.00      C1   C
ATOM     52  C   ALA 6   7       3.867  -3.478  -3.595  0.00  0.00      C1   C
ATOM     53  O   ALA 6   7       3.039  -3.864  -4.400  0.00  0.00      C1   O
ATOM     54  CB  ALA 6   7       3.133  -2.377  -1.301  0.00  0.00      C1   C
ATOM     55  N   PHE 6   8       5.020  -4.156  -3.335  0.00  0.00      C1   N
ATOM     56  CA  PHE 6   8       5.246  -5.619  -3.600  0.00  0.00      C1   C
ATOM     57  C   PHE 6   8       4.040  -6.423  -3.111  0.00  0.00      C1   C
ATOM     58  O   PHE 6   8       3.728  -6.460  -1.894  0.00  0.00      C1   O
ATOM     59  CB  PHE 6   8       6.606  -6.126  -3.002  0.00  0.00      C1   C
ATOM     60  CG  PHE 6   8       7.898  -5.800  -3.743  0.00  0.00      C1   C
ATOM     61  CD1 PHE 6   8       7.923  -6.170  -5.176  0.00  0.00      C1   C
ATOM     62  CD2 PHE 6   8       8.945  -5.028  -3.264  0.00  0.00      C1   C
ATOM     63  CE1 PHE 6   8       9.028  -5.887  -6.043  0.00  0.00      C1   C
ATOM     64  CE2 PHE 6   8       9.983  -4.766  -4.140  0.00  0.00      C1   C
ATOM     65  CZ  PHE 6   8      10.088  -5.185  -5.496  0.00  0.00      C1   C
ATOM     66  N   PRO 6   9       3.479  -7.344  -4.007  0.00  0.00      C1   N
ATOM     67  CA  PRO 6   9       2.550  -8.463  -3.662  0.00  0.00      C1   C
ATOM     68  C   PRO 6   9       3.130  -9.387  -2.555  0.00  0.00      C1   C
ATOM     69  O   PRO 6   9       4.265  -9.764  -2.692  0.00  0.00      C1   O
ATOM     70  CB  PRO 6   9       2.062  -9.095  -5.014  0.00  0.00      C1   C
ATOM     71  CG  PRO 6   9       2.395  -8.026  -6.066  0.00  0.00      C1   C
ATOM     72  CD  PRO 6   9       3.555  -7.203  -5.426  0.00  0.00      C1   C
ATOM     73  N   SER 6  10       2.401  -9.787  -1.533  0.00  0.00      C1   N
ATOM     74  CA  SER 6  10       3.036 -10.205  -0.295  0.00  0.00      C1   C
ATOM     75  C   SER 6  10       2.982 -11.660   0.090  0.00  0.00      C1   C
ATOM     76  O   SER 6  10       3.654 -12.102   1.039  0.00  0.00      C1   O
ATOM     77  CB  SER 6  10       2.493  -9.330   0.847  0.00  0.00      C1   C
ATOM     78  OG  SER 6  10       1.076  -9.320   0.914  0.00  0.00      C1   O
ATOM     79  N   GLY 6  11       2.410 -12.585  -0.751  0.00  0.00      C1   N
ATOM     80  CA  GLY 6  11       2.110 -13.964  -0.339  0.00  0.00      C1   C
ATOM     81  C   GLY 6  11       3.307 -14.879   0.136  0.00  0.00      C1   C
ATOM     82  O   GLY 6  11       3.090 -15.659   1.095  0.00  0.00      C1   O
ATOM     83  N   LYS 6  12       4.521 -14.552  -0.352  0.00  0.00      C1   N
ATOM     84  CA  LYS 6  12       5.827 -15.117   0.032  0.00  0.00      C1   C
ATOM     85  C   LYS 6  12       6.373 -14.812   1.510  0.00  0.00      C1   C
ATOM     86  O   LYS 6  12       7.077 -15.652   2.101  0.00  0.00      C1   O
ATOM     87  CB  LYS 6  12       6.811 -14.644  -1.054  0.00  0.00      C1   C
ATOM     88  CG  LYS 6  12       6.577 -15.101  -2.547  0.00  0.00      C1   C
ATOM     89  CD  LYS 6  12       7.330 -14.155  -3.498  0.00  0.00      C1   C
ATOM     90  CE  LYS 6  12       7.791 -14.702  -4.781  0.00  0.00      C1   C
ATOM     91  NZ  LYS 6  12       6.659 -14.859  -5.707  0.00  0.00      C1   N
ATOM     92  N   VAL 6  13       5.978 -13.644   2.057  0.00  0.00      C1   N
ATOM     93  CA  VAL 6  13       6.140 -13.293   3.430  0.00  0.00      C1   C
ATOM     94  C   VAL 6  13       5.105 -13.825   4.399  0.00  0.00      C1   C
ATOM     95  O   VAL 6  13       5.509 -14.131   5.507  0.00  0.00      C1   O
ATOM     96  CB  VAL 6  13       6.272 -11.740   3.391  0.00  0.00      C1   C
ATOM     97  CG1 VAL 6  13       6.498 -11.143   4.804  0.00  0.00      C1   C
ATOM     98  CG2 VAL 6  13       7.470 -11.106   2.659  0.00  0.00      C1   C
ATOM     99  N   GLU 6  14       3.821 -13.826   4.075  0.00  0.00      C1   N
ATOM    100  CA  GLU 6  14       2.672 -14.143   4.959  0.00  0.00      C1   C
ATOM    101  C   GLU 6  14       2.797 -15.576   5.516  0.00  0.00      C1   C
ATOM    102  O   GLU 6  14       2.480 -15.835   6.695  0.00  0.00      C1   O
ATOM    103  CB  GLU 6  14       1.389 -13.944   4.072  0.00  0.00      C1   C
ATOM    104  CG  GLU 6  14       1.097 -12.563   3.551  0.00  0.00      C1   C
ATOM    105  CD  GLU 6  14       0.015 -12.429   2.499  0.00  0.00      C1   C
ATOM    106  OE1 GLU 6  14       0.003 -11.424   1.747  0.00  0.00      C1   O
ATOM    107  OE2 GLU 6  14      -0.889 -13.299   2.438  0.00  0.00      C1   O
ATOM    108  N   GLY 6  15       3.471 -16.391   4.756  0.00  0.00      C1   N
ATOM    109  CA  GLY 6  15       3.811 -17.727   5.065  0.00  0.00      C1   C
ATOM    110  C   GLY 6  15       4.844 -17.918   6.116  0.00  0.00      C1   C
ATOM    111  O   GLY 6  15       4.949 -19.069   6.590  0.00  0.00      C1   O
ATOM    112  N   CYS 6  16       5.632 -16.933   6.504  0.00  0.00      C1   N
ATOM    113  CA  CYS 6  16       6.591 -17.013   7.569  0.00  0.00      C1   C
ATOM    114  C   CYS 6  16       6.247 -16.218   8.875  0.00  0.00      C1   C
ATOM    115  O   CYS 6  16       7.123 -16.191   9.763  0.00  0.00      C1   O
ATOM    116  CB  CYS 6  16       7.926 -16.629   7.022  0.00  0.00      C1   C
ATOM    117  SG  CYS 6  16       8.346 -17.798   5.756  0.00  0.00      C1   S
ATOM    118  N   MET 6  17       5.062 -15.727   9.038  0.00  0.00      C1   N
ATOM    119  CA  MET 6  17       4.713 -15.016  10.306  0.00  0.00      C1   C
ATOM    120  C   MET 6  17       4.044 -15.927  11.368  0.00  0.00      C1   C
ATOM    121  O   MET 6  17       3.195 -16.754  11.074  0.00  0.00      C1   O
ATOM    122  CB  MET 6  17       3.872 -13.789   9.979  0.00  0.00      C1   C
ATOM    123  CG  MET 6  17       4.449 -12.945   8.828  0.00  0.00      C1   C
ATOM    124  SD  MET 6  17       6.128 -12.301   8.795  0.00  0.00      C1   S
ATOM    125  CE  MET 6  17       6.283 -11.632  10.464  0.00  0.00      C1   C
ATOM    126  N   VAL 6  18       4.560 -15.811  12.617  0.00  0.00      C1   N
ATOM    127  CA  VAL 6  18       4.134 -16.546  13.812  0.00  0.00      C1   C
ATOM    128  C   VAL 6  18       3.944 -15.634  15.088  0.00  0.00      C1   C
ATOM    129  O   VAL 6  18       4.536 -14.570  15.192  0.00  0.00      C1   O
ATOM    130  CB  VAL 6  18       5.144 -17.697  14.107  0.00  0.00      C1   C
ATOM    131  CG1 VAL 6  18       5.056 -18.902  13.123  0.00  0.00      C1   C
ATOM    132  CG2 VAL 6  18       6.689 -17.282  14.220  0.00  0.00      C1   C
ATOM    133  N   GLN 6  19       3.369 -16.206  16.176  0.00  0.00      C1   N
ATOM    134  CA  GLN 6  19       3.372 -15.619  17.445  0.00  0.00      C1   C
ATOM    135  C   GLN 6  19       4.599 -16.103  18.252  0.00  0.00      C1   C
ATOM    136  O   GLN 6  19       4.785 -17.303  18.501  0.00  0.00      C1   O
ATOM    137  CB  GLN 6  19       1.981 -15.732  18.184  0.00  0.00      C1   C
ATOM    138  CG  GLN 6  19       1.858 -14.948  19.454  0.00  0.00      C1   C
ATOM    139  CD  GLN 6  19       0.511 -15.117  20.052  0.00  0.00      C1   C
ATOM    140  NE2 GLN 6  19       0.473 -15.727  21.190  0.00  0.00      C1   N
ATOM    141  OE1 GLN 6  19      -0.444 -14.465  19.678  0.00  0.00      C1   O
ATOM    142  N   VAL 6  20       5.269 -15.169  18.894  0.00  0.00      C1   N
ATOM    143  CA  VAL 6  20       6.293 -15.467  19.845  0.00  0.00      C1   C
ATOM    144  C   VAL 6  20       5.947 -14.995  21.259  0.00  0.00      C1   C
ATOM    145  O   VAL 6  20       5.738 -13.780  21.462  0.00  0.00      C1   O
ATOM    146  CB  VAL 6  20       7.628 -14.931  19.332  0.00  0.00      C1   C
ATOM    147  CG1 VAL 6  20       8.789 -15.139  20.361  0.00  0.00      C1   C
ATOM    148  CG2 VAL 6  20       8.053 -15.641  18.030  0.00  0.00      C1   C
ATOM    149  N   THR 6  21       5.928 -15.762  22.304  0.00  0.00      C1   N
ATOM    150  CA  THR 6  21       5.790 -15.292  23.658  0.00  0.00      C1   C
ATOM    151  C   THR 6  21       7.095 -15.622  24.404  0.00  0.00      C1   C
ATOM    152  O   THR 6  21       7.618 -16.696  24.346  0.00  0.00      C1   O
ATOM    153  CB  THR 6  21       4.565 -15.821  24.384  0.00  0.00      C1   C
ATOM    154  OG1 THR 6  21       3.407 -15.568  23.579  0.00  0.00      C1   O
ATOM    155  CG2 THR 6  21       4.259 -15.408  25.787  0.00  0.00      C1   C
ATOM    156  N   CYS 6  22       7.553 -14.639  25.118  0.00  0.00      C1   N
ATOM    157  CA  CYS 6  22       8.809 -14.798  25.855  0.00  0.00      C1   C
ATOM    158  C   CYS 6  22       8.468 -14.656  27.377  0.00  0.00      C1   C
ATOM    159  O   CYS 6  22       8.454 -13.546  27.878  0.00  0.00      C1   O
ATOM    160  CB  CYS 6  22       9.905 -13.774  25.368  0.00  0.00      C1   C
ATOM    161  SG  CYS 6  22      10.617 -14.347  23.818  0.00  0.00      C1   S
ATOM    162  N   GLY 6  23       7.990 -15.711  27.918  0.00  0.00      C1   N
ATOM    163  CA  GLY 6  23       7.358 -15.624  29.252  0.00  0.00      C1   C
ATOM    164  C   GLY 6  23       5.883 -15.197  29.267  0.00  0.00      C1   C
ATOM    165  O   GLY 6  23       4.982 -15.925  28.804  0.00  0.00      C1   O
ATOM    166  N   THR 6  24       5.654 -14.002  29.770  0.00  0.00      C1   N
ATOM    167  CA  THR 6  24       4.310 -13.365  29.655  0.00  0.00      C1   C
ATOM    168  C   THR 6  24       4.148 -12.398  28.532  0.00  0.00      C1   C
ATOM    169  O   THR 6  24       3.014 -12.197  28.180  0.00  0.00      C1   O
ATOM    170  CB  THR 6  24       3.910 -12.717  31.012  0.00  0.00      C1   C
ATOM    171  OG1 THR 6  24       4.679 -11.695  31.467  0.00  0.00      C1   O
ATOM    172  CG2 THR 6  24       3.888 -13.757  32.119  0.00  0.00      C1   C
ATOM    173  N   THR 6  25       5.175 -11.836  28.010  0.00  0.00      C1   N
ATOM    174  CA  THR 6  25       5.013 -10.746  27.053  0.00  0.00      C1   C
ATOM    175  C   THR 6  25       5.237 -11.248  25.638  0.00  0.00      C1   C
ATOM    176  O   THR 6  25       5.779 -12.329  25.488  0.00  0.00      C1   O
ATOM    177  CB  THR 6  25       5.843  -9.494  27.400  0.00  0.00      C1   C
ATOM    178  OG1 THR 6  25       7.198  -9.838  27.622  0.00  0.00      C1   O
ATOM    179  CG2 THR 6  25       5.349  -8.953  28.819  0.00  0.00      C1   C
ATOM    180  N   THR 6  26       4.774 -10.520  24.661  0.00  0.00      C1   N
ATOM    181  CA  THR 6  26       4.390 -11.094  23.379  0.00  0.00      C1   C
ATOM    182  C   THR 6  26       4.756 -10.349  22.108  0.00  0.00      C1   C
ATOM    183  O   THR 6  26       4.605  -9.121  22.040  0.00  0.00      C1   O
ATOM    184  CB  THR 6  26       2.910 -11.531  23.303  0.00  0.00      C1   C
ATOM    185  OG1 THR 6  26       2.735 -12.755  24.081  0.00  0.00      C1   O
ATOM    186  CG2 THR 6  26       2.326 -12.042  22.004  0.00  0.00      C1   C
ATOM    187  N   LEU 6  27       5.284 -11.066  21.101  0.00  0.00      C1   N
ATOM    188  CA  LEU 6  27       5.781 -10.521  19.885  0.00  0.00      C1   C
ATOM    189  C   LEU 6  27       5.251 -11.131  18.597  0.00  0.00      C1   C
ATOM    190  O   LEU 6  27       4.646 -12.184  18.672  0.00  0.00      C1   O
ATOM    191  CB  LEU 6  27       7.380 -10.514  19.792  0.00  0.00      C1   C
ATOM    192  CG  LEU 6  27       8.090  -9.889  20.943  0.00  0.00      C1   C
ATOM    193  CD1 LEU 6  27       9.602 -10.002  20.673  0.00  0.00      C1   C
ATOM    194  CD2 LEU 6  27       7.698  -8.379  21.120  0.00  0.00      C1   C
ATOM    195  N   ASN 6  28       5.640 -10.505  17.497  0.00  0.00      C1   N
ATOM    196  CA  ASN 6  28       5.554 -11.175  16.133  0.00  0.00      C1   C
ATOM    197  C   ASN 6  28       6.998 -11.673  15.760  0.00  0.00      C1   C
ATOM    198  O   ASN 6  28       8.026 -11.107  16.194  0.00  0.00      C1   O
ATOM    199  CB  ASN 6  28       4.885 -10.266  15.111  0.00  0.00      C1   C
ATOM    200  CG  ASN 6  28       3.499  -9.709  15.568  0.00  0.00      C1   C
ATOM    201  OD1 ASN 6  28       2.470 -10.313  15.275  0.00  0.00      C1   O
ATOM    202  ND2 ASN 6  28       3.371  -8.532  16.149  0.00  0.00      C1   N
ATOM    203  N   GLY 6  29       7.050 -12.748  14.940  0.00  0.00      C1   N
ATOM    204  CA  GLY 6  29       8.317 -13.327  14.556  0.00  0.00      C1   C
ATOM    205  C   GLY 6  29       8.121 -13.948  13.166  0.00  0.00      C1   C
ATOM    206  O   GLY 6  29       7.038 -14.331  12.735  0.00  0.00      C1   O
ATOM    207  N   LEU 6  30       9.286 -14.067  12.547  0.00  0.00      C1   N
ATOM    208  CA  LEU 6  30       9.570 -14.533  11.218  0.00  0.00      C1   C
ATOM    209  C   LEU 6  30      10.325 -15.870  11.250  0.00  0.00      C1   C
ATOM    210  O   LEU 6  30      11.446 -16.011  11.725  0.00  0.00      C1   O
ATOM    211  CB  LEU 6  30      10.240 -13.400  10.473  0.00  0.00      C1   C
ATOM    212  CG  LEU 6  30      10.814 -13.778   9.118  0.00  0.00      C1   C
ATOM    213  CD1 LEU 6  30       9.769 -13.745   8.120  0.00  0.00      C1   C
ATOM    214  CD2 LEU 6  30      11.873 -12.847   8.577  0.00  0.00      C1   C
ATOM    215  N   TRP 6  31       9.639 -16.880  10.795  0.00  0.00      C1   N
ATOM    216  CA  TRP 6  31      10.030 -18.325  10.811  0.00  0.00      C1   C
ATOM    217  C   TRP 6  31      10.492 -18.720   9.414  0.00  0.00      C1   C
ATOM    218  O   TRP 6  31       9.702 -18.952   8.516  0.00  0.00      C1   O
ATOM    219  CB  TRP 6  31       8.835 -19.173  11.306  0.00  0.00      C1   C
ATOM    220  CG  TRP 6  31       9.023 -20.695  11.475  0.00  0.00      C1   C
ATOM    221  CD1 TRP 6  31      10.188 -21.332  11.501  0.00  0.00      C1   C
ATOM    222  CD2 TRP 6  31       7.985 -21.717  11.373  0.00  0.00      C1   C
ATOM    223  NE1 TRP 6  31       9.951 -22.641  11.569  0.00  0.00      C1   N
ATOM    224  CE2 TRP 6  31       8.653 -23.032  11.473  0.00  0.00      C1   C
ATOM    225  CE3 TRP 6  31       6.576 -21.714  11.227  0.00  0.00      C1   C
ATOM    226  CZ2 TRP 6  31       7.829 -24.197  11.278  0.00  0.00      C1   C
ATOM    227  CZ3 TRP 6  31       5.843 -22.905  11.000  0.00  0.00      C1   C
ATOM    228  CH2 TRP 6  31       6.456 -24.101  11.123  0.00  0.00      C1   C
ATOM    229  N   LEU 6  32      11.852 -18.565   9.122  0.00  0.00      C1   N
ATOM    230  CA  LEU 6  32      12.504 -18.868   7.887  0.00  0.00      C1   C
ATOM    231  C   LEU 6  32      13.472 -20.026   8.077  0.00  0.00      C1   C
ATOM    232  O   LEU 6  32      14.409 -19.987   8.925  0.00  0.00      C1   O
ATOM    233  CB  LEU 6  32      13.178 -17.617   7.408  0.00  0.00      C1   C
ATOM    234  CG  LEU 6  32      12.381 -16.508   6.656  0.00  0.00      C1   C
ATOM    235  CD1 LEU 6  32      13.298 -15.293   6.427  0.00  0.00      C1   C
ATOM    236  CD2 LEU 6  32      11.736 -16.873   5.337  0.00  0.00      C1   C
ATOM    237  N   ASP 6  33      13.326 -21.160   7.311  0.00  0.00      C1   N
ATOM    238  CA  ASP 6  33      13.950 -22.441   7.657  0.00  0.00      C1   C
ATOM    239  C   ASP 6  33      13.454 -22.888   9.065  0.00  0.00      C1   C
ATOM    240  O   ASP 6  33      12.268 -22.907   9.340  0.00  0.00      C1   O
ATOM    241  CB  ASP 6  33      15.505 -22.423   7.373  0.00  0.00      C1   C
ATOM    242  CG  ASP 6  33      15.929 -22.155   5.910  0.00  0.00      C1   C
ATOM    243  OD1 ASP 6  33      15.163 -22.357   4.951  0.00  0.00      C1   O
ATOM    244  OD2 ASP 6  33      17.093 -21.732   5.643  0.00  0.00      C1   O
ATOM    245  N   ASP 6  34      14.392 -23.370   9.969  0.00  0.00      C1   N
ATOM    246  CA  ASP 6  34      14.284 -23.805  11.346  0.00  0.00      C1   C
ATOM    247  C   ASP 6  34      14.472 -22.629  12.364  0.00  0.00      C1   C
ATOM    248  O   ASP 6  34      14.841 -22.815  13.504  0.00  0.00      C1   O
ATOM    249  CB  ASP 6  34      15.052 -25.090  11.580  0.00  0.00      C1   C
ATOM    250  CG  ASP 6  34      16.590 -25.006  11.447  0.00  0.00      C1   C
ATOM    251  OD1 ASP 6  34      17.216 -24.131  10.820  0.00  0.00      C1   O
ATOM    252  OD2 ASP 6  34      17.255 -25.986  11.737  0.00  0.00      C1   O
ATOM    253  N   VAL 6  35      14.173 -21.382  11.879  0.00  0.00      C1   N
ATOM    254  CA  VAL 6  35      14.663 -20.216  12.660  0.00  0.00      C1   C
ATOM    255  C   VAL 6  35      13.571 -19.131  12.780  0.00  0.00      C1   C
ATOM    256  O   VAL 6  35      13.106 -18.616  11.835  0.00  0.00      C1   O
ATOM    257  CB  VAL 6  35      16.011 -19.603  12.107  0.00  0.00      C1   C
ATOM    258  CG1 VAL 6  35      16.723 -18.748  13.262  0.00  0.00      C1   C
ATOM    259  CG2 VAL 6  35      16.999 -20.668  11.744  0.00  0.00      C1   C
ATOM    260  N   VAL 6  36      13.267 -18.759  14.020  0.00  0.00      C1   N
ATOM    261  CA  VAL 6  36      12.305 -17.712  14.292  0.00  0.00      C1   C
ATOM    262  C   VAL 6  36      13.089 -16.429  14.880  0.00  0.00      C1   C
ATOM    263  O   VAL 6  36      13.681 -16.462  15.928  0.00  0.00      C1   O
ATOM    264  CB  VAL 6  36      11.166 -18.221  15.209  0.00  0.00      C1   C
ATOM    265  CG1 VAL 6  36      10.081 -17.107  15.128  0.00  0.00      C1   C
ATOM    266  CG2 VAL 6  36      10.500 -19.471  14.634  0.00  0.00      C1   C
ATOM    267  N   TYR 6  37      13.086 -15.397  14.010  0.00  0.00      C1   N
ATOM    268  CA  TYR 6  37      13.752 -14.119  14.290  0.00  0.00      C1   C
ATOM    269  C   TYR 6  37      12.660 -13.145  14.887  0.00  0.00      C1   C
ATOM    270  O   TYR 6  37      11.597 -13.122  14.276  0.00  0.00      C1   O
ATOM    271  CB  TYR 6  37      14.282 -13.541  13.018  0.00  0.00      C1   C
ATOM    272  CG  TYR 6  37      15.248 -14.396  12.268  0.00  0.00      C1   C
ATOM    273  CD1 TYR 6  37      16.637 -14.010  12.251  0.00  0.00      C1   C
ATOM    274  CD2 TYR 6  37      14.836 -15.469  11.483  0.00  0.00      C1   C
ATOM    275  CE1 TYR 6  37      17.591 -14.765  11.541  0.00  0.00      C1   C
ATOM    276  CE2 TYR 6  37      15.792 -16.179  10.737  0.00  0.00      C1   C
ATOM    277  CZ  TYR 6  37      17.194 -15.933  10.822  0.00  0.00      C1   C
ATOM    278  OH  TYR 6  37      18.120 -16.663  10.235  0.00  0.00      C1   O
ATOM    279  N   CYS 6  38      12.999 -12.449  15.905  0.00  0.00      C1   N
ATOM    280  CA  CYS 6  38      12.196 -11.373  16.427  0.00  0.00      C1   C
ATOM    281  C   CYS 6  38      13.051 -10.314  17.149  0.00  0.00      C1   C
ATOM    282  O   CYS 6  38      14.194 -10.657  17.401  0.00  0.00      C1   O
ATOM    283  CB  CYS 6  38      11.083 -11.943  17.389  0.00  0.00      C1   C
ATOM    284  SG  CYS 6  38      11.776 -12.861  18.857  0.00  0.00      C1   S
ATOM    285  N   PRO 6  39      12.544  -9.184  17.650  0.00  0.00      C1   N
ATOM    286  CA  PRO 6  39      13.394  -8.431  18.656  0.00  0.00      C1   C
ATOM    287  C   PRO 6  39      13.812  -9.066  20.024  0.00  0.00      C1   C
ATOM    288  O   PRO 6  39      13.256 -10.071  20.432  0.00  0.00      C1   O
ATOM    289  CB  PRO 6  39      12.497  -7.154  18.896  0.00  0.00      C1   C
ATOM    290  CG  PRO 6  39      11.767  -7.044  17.588  0.00  0.00      C1   C
ATOM    291  CD  PRO 6  39      11.340  -8.470  17.373  0.00  0.00      C1   C
ATOM    292  N   ARG 6  40      14.833  -8.493  20.693  0.00  0.00      C1   N
ATOM    293  CA  ARG 6  40      15.338  -9.028  21.936  0.00  0.00      C1   C
ATOM    294  C   ARG 6  40      14.689  -8.384  23.201  0.00  0.00      C1   C
ATOM    295  O   ARG 6  40      14.728  -8.925  24.290  0.00  0.00      C1   O
ATOM    296  CB  ARG 6  40      16.887  -9.021  21.997  0.00  0.00      C1   C
ATOM    297  CG  ARG 6  40      17.489  -7.672  22.138  0.00  0.00      C1   C
ATOM    298  CD  ARG 6  40      19.013  -7.823  22.102  0.00  0.00      C1   C
ATOM    299  NE  ARG 6  40      19.622  -6.472  22.052  0.00  0.00      C1   N
ATOM    300  CZ  ARG 6  40      20.796  -6.128  22.520  0.00  0.00      C1   C
ATOM    301  NH1 ARG 6  40      21.661  -7.012  22.970  0.00  0.00      C1   N
ATOM    302  NH2 ARG 6  40      21.108  -4.890  22.510  0.00  0.00      C1   N
ATOM    303  N   HIS 6  41      14.178  -7.148  23.029  0.00  0.00      C1   N
ATOM    304  CA  HIS 6  41      13.794  -6.191  24.113  0.00  0.00      C1   C
ATOM    305  C   HIS 6  41      12.826  -6.731  25.148  0.00  0.00      C1   C
ATOM    306  O   HIS 6  41      13.105  -6.376  26.329  0.00  0.00      C1   O
ATOM    307  CB  HIS 6  41      13.555  -4.722  23.643  0.00  0.00      C1   C
ATOM    308  CG  HIS 6  41      12.401  -4.632  22.703  0.00  0.00      C1   C
ATOM    309  ND1 HIS 6  41      11.172  -5.277  22.826  0.00  0.00      C1   N
ATOM    310  CD2 HIS 6  41      12.325  -3.845  21.590  0.00  0.00      C1   C
ATOM    311  CE1 HIS 6  41      10.415  -4.897  21.808  0.00  0.00      C1   C
ATOM    312  NE2 HIS 6  41      11.066  -3.959  21.116  0.00  0.00      C1   N
ATOM    313  N   VAL 6  42      11.839  -7.536  24.806  0.00  0.00      C1   N
ATOM    314  CA  VAL 6  42      11.001  -8.162  25.838  0.00  0.00      C1   C
ATOM    315  C   VAL 6  42      11.657  -8.861  27.012  0.00  0.00      C1   C
ATOM    316  O   VAL 6  42      11.107  -8.784  28.117  0.00  0.00      C1   O
ATOM    317  CB  VAL 6  42       9.987  -9.162  25.153  0.00  0.00      C1   C
ATOM    318  CG1 VAL 6  42       8.950  -8.339  24.287  0.00  0.00      C1   C
ATOM    319  CG2 VAL 6  42      10.673 -10.262  24.270  0.00  0.00      C1   C
ATOM    320  N   ILE 6  43      12.856  -9.497  26.791  0.00  0.00      C1   N
ATOM    321  CA  ILE 6  43      13.764 -10.092  27.823  0.00  0.00      C1   C
ATOM    322  C   ILE 6  43      14.190  -9.147  28.949  0.00  0.00      C1   C
ATOM    323  O   ILE 6  43      14.203  -9.538  30.159  0.00  0.00      C1   O
ATOM    324  CB  ILE 6  43      14.934 -10.672  27.114  0.00  0.00      C1   C
ATOM    325  CG1 ILE 6  43      14.554 -11.803  26.047  0.00  0.00      C1   C
ATOM    326  CG2 ILE 6  43      15.887 -11.361  28.095  0.00  0.00      C1   C
ATOM    327  CD1 ILE 6  43      13.465 -12.762  26.536  0.00  0.00      C1   C
ATOM    328  N   CYS 6  44      14.343  -7.874  28.635  0.00  0.00      C1   N
ATOM    329  CA  CYS 6  44      14.719  -6.835  29.603  0.00  0.00      C1   C
ATOM    330  C   CYS 6  44      13.576  -5.934  30.049  0.00  0.00      C1   C
ATOM    331  O   CYS 6  44      13.527  -5.649  31.220  0.00  0.00      C1   O
ATOM    332  CB  CYS 6  44      15.791  -5.927  29.062  0.00  0.00      C1   C
ATOM    333  SG  CYS 6  44      17.220  -7.096  28.875  0.00  0.00      C1   S
ATOM    334  N   THR 6  45      12.676  -5.582  29.086  0.00  0.00      C1   N
ATOM    335  CA  THR 6  45      11.443  -4.851  29.461  0.00  0.00      C1   C
ATOM    336  C   THR 6  45      10.456  -5.539  30.458  0.00  0.00      C1   C
ATOM    337  O   THR 6  45       9.634  -4.951  31.085  0.00  0.00      C1   O
ATOM    338  CB  THR 6  45      10.639  -4.487  28.217  0.00  0.00      C1   C
ATOM    339  OG1 THR 6  45      10.339  -5.630  27.456  0.00  0.00      C1   O
ATOM    340  CG2 THR 6  45      11.375  -3.450  27.368  0.00  0.00      C1   C
ATOM    341  N   SER 6  46      10.550  -6.846  30.676  0.00  0.00      C1   N
ATOM    342  CA  SER 6  46       9.800  -7.565  31.763  0.00  0.00      C1   C
ATOM    343  C   SER 6  46      10.510  -7.433  33.131  0.00  0.00      C1   C
ATOM    344  O   SER 6  46       9.846  -7.640  34.167  0.00  0.00      C1   O
ATOM    345  CB  SER 6  46       9.586  -9.086  31.314  0.00  0.00      C1   C
ATOM    346  OG  SER 6  46       8.755  -9.121  30.216  0.00  0.00      C1   O
ATOM    347  N   GLU 6  47      11.810  -7.087  33.170  0.00  0.00      C1   N
ATOM    348  CA  GLU 6  47      12.584  -7.132  34.445  0.00  0.00      C1   C
ATOM    349  C   GLU 6  47      12.487  -5.789  35.264  0.00  0.00      C1   C
ATOM    350  O   GLU 6  47      12.511  -4.692  34.736  0.00  0.00      C1   O
ATOM    351  CB  GLU 6  47      14.047  -7.481  34.108  0.00  0.00      C1   C
ATOM    352  CG  GLU 6  47      14.815  -8.027  35.322  0.00  0.00      C1   C
ATOM    353  CD  GLU 6  47      14.532  -9.546  35.269  0.00  0.00      C1   C
ATOM    354  OE1 GLU 6  47      14.886 -10.223  36.263  0.00  0.00      C1   O
ATOM    355  OE2 GLU 6  47      13.857 -10.127  34.391  0.00  0.00      C1   O
ATOM    356  N   ASP 6  48      12.357  -5.952  36.606  0.00  0.00      C1   N
ATOM    357  CA  ASP 6  48      12.544  -4.917  37.622  0.00  0.00      C1   C
ATOM    358  C   ASP 6  48      14.039  -4.728  38.010  0.00  0.00      C1   C
ATOM    359  O   ASP 6  48      14.417  -4.993  39.128  0.00  0.00      C1   O
ATOM    360  CB  ASP 6  48      11.589  -4.964  38.822  0.00  0.00      C1   C
ATOM    361  CG  ASP 6  48      11.286  -3.668  39.572  0.00  0.00      C1   C
ATOM    362  OD1 ASP 6  48      10.434  -3.730  40.453  0.00  0.00      C1   O
ATOM    363  OD2 ASP 6  48      11.718  -2.575  39.102  0.00  0.00      C1   O
ATOM    364  N   MET 6  49      14.844  -4.285  37.090  0.00  0.00      C1   N
ATOM    365  CA  MET 6  49      16.285  -3.927  37.262  0.00  0.00      C1   C
ATOM    366  C   MET 6  49      16.540  -2.686  36.389  0.00  0.00      C1   C
ATOM    367  O   MET 6  49      15.908  -2.528  35.281  0.00  0.00      C1   O
ATOM    368  CB  MET 6  49      17.191  -5.142  36.963  0.00  0.00      C1   C
ATOM    369  CG  MET 6  49      18.609  -5.016  37.471  0.00  0.00      C1   C
ATOM    370  SD  MET 6  49      19.924  -6.156  36.846  0.00  0.00      C1   S
ATOM    371  CE  MET 6  49      19.324  -7.769  37.355  0.00  0.00      C1   C
ATOM    372  N   LEU 6  50      17.330  -1.642  36.737  0.00  0.00      C1   N
ATOM    373  CA  LEU 6  50      17.733  -0.508  35.796  0.00  0.00      C1   C
ATOM    374  C   LEU 6  50      18.597  -0.848  34.622  0.00  0.00      C1   C
ATOM    375  O   LEU 6  50      19.801  -1.125  34.861  0.00  0.00      C1   O
ATOM    376  CB  LEU 6  50      18.283   0.640  36.616  0.00  0.00      C1   C
ATOM    377  CG  LEU 6  50      17.438   1.221  37.698  0.00  0.00      C1   C
ATOM    378  CD1 LEU 6  50      18.103   2.523  38.326  0.00  0.00      C1   C
ATOM    379  CD2 LEU 6  50      16.051   1.632  37.130  0.00  0.00      C1   C
ATOM    380  N   ASN 6  51      18.140  -0.814  33.398  0.00  0.00      C1   N
ATOM    381  CA  ASN 6  51      18.851  -1.176  32.156  0.00  0.00      C1   C
ATOM    382  C   ASN 6  51      19.762  -2.364  32.291  0.00  0.00      C1   C
ATOM    383  O   ASN 6  51      21.010  -2.186  32.349  0.00  0.00      C1   O
ATOM    384  CB  ASN 6  51      19.448   0.195  31.698  0.00  0.00      C1   C
ATOM    385  CG  ASN 6  51      18.403   1.099  31.082  0.00  0.00      C1   C
ATOM    386  OD1 ASN 6  51      17.202   0.803  30.815  0.00  0.00      C1   O
ATOM    387  ND2 ASN 6  51      18.835   2.330  30.743  0.00  0.00      C1   N
ATOM    388  N   PRO 6  52      19.191  -3.591  32.299  0.00  0.00      C1   N
ATOM    389  CA  PRO 6  52      19.922  -4.872  32.436  0.00  0.00      C1   C
ATOM    390  C   PRO 6  52      20.679  -5.207  31.146  0.00  0.00      C1   C
ATOM    391  O   PRO 6  52      20.310  -4.770  30.105  0.00  0.00      C1   O
ATOM    392  CB  PRO 6  52      18.904  -5.936  32.825  0.00  0.00      C1   C
ATOM    393  CG  PRO 6  52      17.518  -5.351  32.541  0.00  0.00      C1   C
ATOM    394  CD  PRO 6  52      17.774  -3.803  32.233  0.00  0.00      C1   C
ATOM    395  N   ASN 6  53      21.764  -6.053  31.291  0.00  0.00      C1   N
ATOM    396  CA  ASN 6  53      22.396  -6.725  30.140  0.00  0.00      C1   C
ATOM    397  C   ASN 6  53      21.421  -7.836  29.646  0.00  0.00      C1   C
ATOM    398  O   ASN 6  53      21.076  -8.745  30.387  0.00  0.00      C1   O
ATOM    399  CB  ASN 6  53      23.853  -7.191  30.524  0.00  0.00      C1   C
ATOM    400  CG  ASN 6  53      24.489  -7.830  29.298  0.00  0.00      C1   C
ATOM    401  OD1 ASN 6  53      23.930  -7.926  28.197  0.00  0.00      C1   O
ATOM    402  ND2 ASN 6  53      25.665  -8.433  29.446  0.00  0.00      C1   N
ATOM    403  N   TYR 6  54      21.048  -7.765  28.337  0.00  0.00      C1   N
ATOM    404  CA  TYR 6  54      20.394  -8.951  27.594  0.00  0.00      C1   C
ATOM    405  C   TYR 6  54      21.108 -10.362  27.833  0.00  0.00      C1   C
ATOM    406  O   TYR 6  54      20.392 -11.267  28.171  0.00  0.00      C1   O
ATOM    407  CB  TYR 6  54      20.271  -8.677  26.105  0.00  0.00      C1   C
ATOM    408  CG  TYR 6  54      19.284  -7.573  25.782  0.00  0.00      C1   C
ATOM    409  CD1 TYR 6  54      17.863  -7.838  25.869  0.00  0.00      C1   C
ATOM    410  CD2 TYR 6  54      19.740  -6.259  25.480  0.00  0.00      C1   C
ATOM    411  CE1 TYR 6  54      16.922  -6.814  25.602  0.00  0.00      C1   C
ATOM    412  CE2 TYR 6  54      18.780  -5.201  25.429  0.00  0.00      C1   C
ATOM    413  CZ  TYR 6  54      17.377  -5.453  25.434  0.00  0.00      C1   C
ATOM    414  OH  TYR 6  54      16.548  -4.447  25.125  0.00  0.00      C1   O
ATOM    415  N   GLU 6  55      22.413 -10.477  27.810  0.00  0.00      C1   N
ATOM    416  CA  GLU 6  55      23.259 -11.714  28.112  0.00  0.00      C1   C
ATOM    417  C   GLU 6  55      22.849 -12.319  29.441  0.00  0.00      C1   C
ATOM    418  O   GLU 6  55      22.568 -13.487  29.468  0.00  0.00      C1   O
ATOM    419  CB  GLU 6  55      24.784 -11.516  28.085  0.00  0.00      C1   C
ATOM    420  CG  GLU 6  55      25.214 -10.775  26.796  0.00  0.00      C1   C
ATOM    421  CD  GLU 6  55      26.679 -10.587  26.802  0.00  0.00      C1   C
ATOM    422  OE1 GLU 6  55      27.431 -11.443  26.311  0.00  0.00      C1   O
ATOM    423  OE2 GLU 6  55      27.210  -9.546  27.310  0.00  0.00      C1   O
ATOM    424  N   ASP 6  56      22.755 -11.524  30.513  0.00  0.00      C1   N
ATOM    425  CA  ASP 6  56      22.501 -12.010  31.862  0.00  0.00      C1   C
ATOM    426  C   ASP 6  56      21.124 -12.637  32.002  0.00  0.00      C1   C
ATOM    427  O   ASP 6  56      21.048 -13.741  32.581  0.00  0.00      C1   O
ATOM    428  CB  ASP 6  56      22.617 -10.819  32.979  0.00  0.00      C1   C
ATOM    429  CG  ASP 6  56      24.034 -10.271  33.015  0.00  0.00      C1   C
ATOM    430  OD1 ASP 6  56      24.221  -9.234  33.793  0.00  0.00      C1   O
ATOM    431  OD2 ASP 6  56      25.023 -10.837  32.516  0.00  0.00      C1   O
ATOM    432  N   LEU 6  57      20.039 -11.998  31.549  0.00  0.00      C1   N
ATOM    433  CA  LEU 6  57      18.705 -12.626  31.568  0.00  0.00      C1   C
ATOM    434  C   LEU 6  57      18.522 -13.795  30.648  0.00  0.00      C1   C
ATOM    435  O   LEU 6  57      17.949 -14.784  31.029  0.00  0.00      C1   O
ATOM    436  CB  LEU 6  57      17.704 -11.542  31.510  0.00  0.00      C1   C
ATOM    437  CG  LEU 6  57      17.832 -10.227  32.248  0.00  0.00      C1   C
ATOM    438  CD1 LEU 6  57      16.755  -9.182  31.962  0.00  0.00      C1   C
ATOM    439  CD2 LEU 6  57      17.830 -10.485  33.775  0.00  0.00      C1   C
ATOM    440  N   LEU 6  58      19.024 -13.750  29.411  0.00  0.00      C1   N
ATOM    441  CA  LEU 6  58      19.060 -14.940  28.523  0.00  0.00      C1   C
ATOM    442  C   LEU 6  58      19.688 -16.152  29.186  0.00  0.00      C1   C
ATOM    443  O   LEU 6  58      19.188 -17.258  29.007  0.00  0.00      C1   O
ATOM    444  CB  LEU 6  58      19.799 -14.597  27.207  0.00  0.00      C1   C
ATOM    445  CG  LEU 6  58      19.004 -13.479  26.311  0.00  0.00      C1   C
ATOM    446  CD1 LEU 6  58      19.936 -13.041  25.154  0.00  0.00      C1   C
ATOM    447  CD2 LEU 6  58      17.697 -14.151  25.810  0.00  0.00      C1   C
ATOM    448  N   ILE 6  59      20.782 -15.976  29.939  0.00  0.00      C1   N
ATOM    449  CA  ILE 6  59      21.467 -17.154  30.541  0.00  0.00      C1   C
ATOM    450  C   ILE 6  59      20.607 -17.824  31.648  0.00  0.00      C1   C
ATOM    451  O   ILE 6  59      20.492 -19.025  31.475  0.00  0.00      C1   O
ATOM    452  CB  ILE 6  59      22.958 -16.795  31.029  0.00  0.00      C1   C
ATOM    453  CG1 ILE 6  59      23.971 -16.575  29.854  0.00  0.00      C1   C
ATOM    454  CG2 ILE 6  59      23.561 -17.792  32.025  0.00  0.00      C1   C
ATOM    455  CD1 ILE 6  59      25.106 -15.636  30.312  0.00  0.00      C1   C
ATOM    456  N   ARG 6  60      19.897 -17.139  32.522  0.00  0.00      C1   N
ATOM    457  CA  ARG 6  60      18.925 -17.636  33.564  0.00  0.00      C1   C
ATOM    458  C   ARG 6  60      17.695 -18.335  32.904  0.00  0.00      C1   C
ATOM    459  O   ARG 6  60      17.013 -19.157  33.547  0.00  0.00      C1   O
ATOM    460  CB  ARG 6  60      18.443 -16.486  34.383  0.00  0.00      C1   C
ATOM    461  CG  ARG 6  60      19.491 -15.700  35.141  0.00  0.00      C1   C
ATOM    462  CD  ARG 6  60      19.198 -14.202  35.229  0.00  0.00      C1   C
ATOM    463  NE  ARG 6  60      17.916 -13.983  35.944  0.00  0.00      C1   N
ATOM    464  CZ  ARG 6  60      17.494 -12.877  36.518  0.00  0.00      C1   C
ATOM    465  NH1 ARG 6  60      16.217 -12.589  36.623  0.00  0.00      C1   N
ATOM    466  NH2 ARG 6  60      18.313 -12.016  36.916  0.00  0.00      C1   N
ATOM    467  N   LYS 6  61      17.300 -17.969  31.720  0.00  0.00      C1   N
ATOM    468  CA  LYS 6  61      16.203 -18.565  30.977  0.00  0.00      C1   C
ATOM    469  C   LYS 6  61      16.592 -19.906  30.368  0.00  0.00      C1   C
ATOM    470  O   LYS 6  61      17.769 -20.174  30.112  0.00  0.00      C1   O
ATOM    471  CB  LYS 6  61      15.766 -17.629  29.916  0.00  0.00      C1   C
ATOM    472  CG  LYS 6  61      14.723 -16.592  30.516  0.00  0.00      C1   C
ATOM    473  CD  LYS 6  61      14.312 -15.644  29.439  0.00  0.00      C1   C
ATOM    474  CE  LYS 6  61      13.030 -14.953  29.847  0.00  0.00      C1   C
ATOM    475  NZ  LYS 6  61      13.032 -14.281  31.207  0.00  0.00      C1   N
ATOM    476  N   SER 6  62      15.592 -20.768  30.145  0.00  0.00      C1   N
ATOM    477  CA  SER 6  62      15.858 -22.015  29.355  0.00  0.00      C1   C
ATOM    478  C   SER 6  62      14.745 -22.133  28.265  0.00  0.00      C1   C
ATOM    479  O   SER 6  62      13.869 -21.300  28.148  0.00  0.00      C1   O
ATOM    480  CB  SER 6  62      15.727 -23.237  30.272  0.00  0.00      C1   C
ATOM    481  OG  SER 6  62      16.949 -23.364  31.066  0.00  0.00      C1   O
ATOM    482  N   ASN 6  63      14.879 -23.190  27.428  0.00  0.00      C1   N
ATOM    483  CA  ASN 6  63      13.886 -23.475  26.308  0.00  0.00      C1   C
ATOM    484  C   ASN 6  63      12.440 -23.372  26.710  0.00  0.00      C1   C
ATOM    485  O   ASN 6  63      11.584 -22.925  25.942  0.00  0.00      C1   O
ATOM    486  CB  ASN 6  63      14.379 -24.746  25.548  0.00  0.00      C1   C
ATOM    487  CG  ASN 6  63      15.744 -24.485  24.872  0.00  0.00      C1   C
ATOM    488  OD1 ASN 6  63      16.192 -23.390  24.653  0.00  0.00      C1   O
ATOM    489  ND2 ASN 6  63      16.475 -25.498  24.590  0.00  0.00      C1   N
ATOM    490  N   HIS 6  64      12.020 -23.757  27.964  0.00  0.00      C1   N
ATOM    491  CA  HIS 6  64      10.610 -23.727  28.436  0.00  0.00      C1   C
ATOM    492  C   HIS 6  64      10.062 -22.323  28.692  0.00  0.00      C1   C
ATOM    493  O   HIS 6  64       8.827 -22.142  28.747  0.00  0.00      C1   O
ATOM    494  CB  HIS 6  64      10.637 -24.598  29.750  0.00  0.00      C1   C
ATOM    495  CG  HIS 6  64      11.266 -23.890  30.909  0.00  0.00      C1   C
ATOM    496  ND1 HIS 6  64      12.441 -23.166  30.913  0.00  0.00      C1   N
ATOM    497  CD2 HIS 6  64      10.696 -23.851  32.112  0.00  0.00      C1   C
ATOM    498  CE1 HIS 6  64      12.576 -22.684  32.162  0.00  0.00      C1   C
ATOM    499  NE2 HIS 6  64      11.584 -23.091  32.892  0.00  0.00      C1   N
ATOM    500  N   ASN 6  65      10.925 -21.271  28.692  0.00  0.00      C1   N
ATOM    501  CA  ASN 6  65      10.427 -19.855  28.719  0.00  0.00      C1   C
ATOM    502  C   ASN 6  65       9.908 -19.378  27.287  0.00  0.00      C1   C
ATOM    503  O   ASN 6  65       9.414 -18.239  27.245  0.00  0.00      C1   O
ATOM    504  CB  ASN 6  65      11.560 -18.940  29.360  0.00  0.00      C1   C
ATOM    505  CG  ASN 6  65      11.987 -19.406  30.662  0.00  0.00      C1   C
ATOM    506  OD1 ASN 6  65      13.127 -19.769  30.988  0.00  0.00      C1   O
ATOM    507  ND2 ASN 6  65      11.122 -19.470  31.661  0.00  0.00      C1   N
ATOM    508  N   PHE 6  66      10.001 -20.160  26.183  0.00  0.00      C1   N
ATOM    509  CA  PHE 6  66       9.718 -19.785  24.759  0.00  0.00      C1   C
ATOM    510  C   PHE 6  66       8.600 -20.570  24.036  0.00  0.00      C1   C
ATOM    511  O   PHE 6  66       8.736 -21.757  23.674  0.00  0.00      C1   O
ATOM    512  CB  PHE 6  66      11.001 -19.841  23.904  0.00  0.00      C1   C
ATOM    513  CG  PHE 6  66      12.172 -18.965  24.451  0.00  0.00      C1   C
ATOM    514  CD1 PHE 6  66      13.017 -19.492  25.429  0.00  0.00      C1   C
ATOM    515  CD2 PHE 6  66      12.296 -17.602  24.028  0.00  0.00      C1   C
ATOM    516  CE1 PHE 6  66      14.141 -18.723  25.885  0.00  0.00      C1   C
ATOM    517  CE2 PHE 6  66      13.344 -16.814  24.582  0.00  0.00      C1   C
ATOM    518  CZ  PHE 6  66      14.209 -17.337  25.511  0.00  0.00      C1   C
ATOM    519  N   LEU 6  67       7.485 -19.794  23.876  0.00  0.00      C1   N
ATOM    520  CA  LEU 6  67       6.245 -20.288  23.289  0.00  0.00      C1   C
ATOM    521  C   LEU 6  67       6.065 -19.757  21.882  0.00  0.00      C1   C
ATOM    522  O   LEU 6  67       5.743 -18.580  21.637  0.00  0.00      C1   O
ATOM    523  CB  LEU 6  67       5.071 -19.976  24.301  0.00  0.00      C1   C
ATOM    524  CG  LEU 6  67       3.656 -20.421  23.805  0.00  0.00      C1   C
ATOM    525  CD1 LEU 6  67       3.597 -21.944  23.490  0.00  0.00      C1   C
ATOM    526  CD2 LEU 6  67       2.587 -20.121  24.811  0.00  0.00      C1   C
ATOM    527  N   VAL 6  68       6.370 -20.566  20.832  0.00  0.00      C1   N
ATOM    528  CA  VAL 6  68       6.209 -20.094  19.500  0.00  0.00      C1   C
ATOM    529  C   VAL 6  68       5.018 -20.764  18.859  0.00  0.00      C1   C
ATOM    530  O   VAL 6  68       5.086 -21.983  18.822  0.00  0.00      C1   O
ATOM    531  CB  VAL 6  68       7.504 -20.351  18.742  0.00  0.00      C1   C
ATOM    532  CG1 VAL 6  68       7.379 -19.735  17.332  0.00  0.00      C1   C
ATOM    533  CG2 VAL 6  68       8.651 -19.604  19.419  0.00  0.00      C1   C
ATOM    534  N   GLN 6  69       4.083 -20.047  18.237  0.00  0.00      C1   N
ATOM    535  CA  GLN 6  69       2.942 -20.726  17.679  0.00  0.00      C1   C
ATOM    536  C   GLN 6  69       2.603 -20.290  16.250  0.00  0.00      C1   C
ATOM    537  O   GLN 6  69       2.432 -19.126  15.958  0.00  0.00      C1   O
ATOM    538  CB  GLN 6  69       1.679 -20.610  18.509  0.00  0.00      C1   C
ATOM    539  CG  GLN 6  69       1.861 -21.340  19.865  0.00  0.00      C1   C
ATOM    540  CD  GLN 6  69       0.781 -20.979  20.804  0.00  0.00      C1   C
ATOM    541  OE1 GLN 6  69      -0.153 -21.769  20.897  0.00  0.00      C1   O
ATOM    542  NE2 GLN 6  69       0.781 -19.852  21.491  0.00  0.00      C1   N
ATOM    543  N   ALA 6  70       2.383 -21.355  15.387  0.00  0.00      C1   N
ATOM    544  CA  ALA 6  70       1.928 -21.217  14.000  0.00  0.00      C1   C
ATOM    545  C   ALA 6  70       0.379 -21.365  13.875  0.00  0.00      C1   C
ATOM    546  O   ALA 6  70      -0.178 -22.456  13.561  0.00  0.00      C1   O
ATOM    547  CB  ALA 6  70       2.733 -22.072  13.004  0.00  0.00      C1   C
ATOM    548  N   GLY 6  71      -0.372 -20.372  14.258  0.00  0.00      C1   N
ATOM    549  CA  GLY 6  71      -1.779 -20.585  14.546  0.00  0.00      C1   C
ATOM    550  C   GLY 6  71      -2.199 -21.580  15.669  0.00  0.00      C1   C
ATOM    551  O   GLY 6  71      -1.986 -21.317  16.825  0.00  0.00      C1   O
ATOM    552  N   ASN 6  72      -2.790 -22.706  15.279  0.00  0.00      C1   N
ATOM    553  CA  ASN 6  72      -3.128 -23.849  16.163  0.00  0.00      C1   C
ATOM    554  C   ASN 6  72      -1.961 -24.906  16.452  0.00  0.00      C1   C
ATOM    555  O   ASN 6  72      -2.181 -26.018  16.964  0.00  0.00      C1   O
ATOM    556  CB  ASN 6  72      -4.502 -24.419  15.979  0.00  0.00      C1   C
ATOM    557  CG  ASN 6  72      -5.582 -23.414  16.213  0.00  0.00      C1   C
ATOM    558  OD1 ASN 6  72      -5.898 -23.147  17.347  0.00  0.00      C1   O
ATOM    559  ND2 ASN 6  72      -6.252 -23.018  15.188  0.00  0.00      C1   N
ATOM    560  N   VAL 6  73      -0.748 -24.590  15.981  0.00  0.00      C1   N
ATOM    561  CA  VAL 6  73       0.439 -25.403  15.958  0.00  0.00      C1   C
ATOM    562  C   VAL 6  73       1.496 -24.841  16.913  0.00  0.00      C1   C
ATOM    563  O   VAL 6  73       2.058 -23.820  16.580  0.00  0.00      C1   O
ATOM    564  CB  VAL 6  73       0.858 -25.664  14.498  0.00  0.00      C1   C
ATOM    565  CG1 VAL 6  73       2.150 -26.530  14.433  0.00  0.00      C1   C
ATOM    566  CG2 VAL 6  73      -0.207 -26.405  13.700  0.00  0.00      C1   C
ATOM    567  N   GLN 6  74       1.792 -25.580  17.968  0.00  0.00      C1   N
ATOM    568  CA  GLN 6  74       2.781 -25.312  18.992  0.00  0.00      C1   C
ATOM    569  C   GLN 6  74       4.220 -25.850  18.654  0.00  0.00      C1   C
ATOM    570  O   GLN 6  74       4.343 -27.074  18.551  0.00  0.00      C1   O
ATOM    571  CB  GLN 6  74       2.234 -25.716  20.361  0.00  0.00      C1   C
ATOM    572  CG  GLN 6  74       3.033 -25.251  21.564  0.00  0.00      C1   C
ATOM    573  CD  GLN 6  74       2.679 -26.007  22.897  0.00  0.00      C1   C
ATOM    574  NE2 GLN 6  74       3.392 -25.796  23.925  0.00  0.00      C1   N
ATOM    575  OE1 GLN 6  74       1.660 -26.781  23.015  0.00  0.00      C1   O
ATOM    576  N   LEU 6  75       5.246 -24.972  18.517  0.00  0.00      C1   N
ATOM    577  CA  LEU 6  75       6.570 -25.309  17.938  0.00  0.00      C1   C
ATOM    578  C   LEU 6  75       7.570 -25.522  19.054  0.00  0.00      C1   C
ATOM    579  O   LEU 6  75       7.664 -24.748  20.018  0.00  0.00      C1   O
ATOM    580  CB  LEU 6  75       7.112 -24.259  16.967  0.00  0.00      C1   C
ATOM    581  CG  LEU 6  75       6.151 -23.742  15.914  0.00  0.00      C1   C
ATOM    582  CD1 LEU 6  75       6.746 -22.621  15.007  0.00  0.00      C1   C
ATOM    583  CD2 LEU 6  75       5.744 -24.868  14.945  0.00  0.00      C1   C
ATOM    584  N   ARG 6  76       8.339 -26.532  18.878  0.00  0.00      C1   N
ATOM    585  CA  ARG 6  76       9.327 -26.964  19.848  0.00  0.00      C1   C
ATOM    586  C   ARG 6  76      10.630 -26.164  19.651  0.00  0.00      C1   C
ATOM    587  O   ARG 6  76      11.193 -26.255  18.534  0.00  0.00      C1   O
ATOM    588  CB  ARG 6  76       9.472 -28.498  20.069  0.00  0.00      C1   C
ATOM    589  CG  ARG 6  76       8.068 -29.198  20.157  0.00  0.00      C1   C
ATOM    590  CD  ARG 6  76       7.226 -28.628  21.291  0.00  0.00      C1   C
ATOM    591  NE  ARG 6  76       5.927 -29.238  21.434  0.00  0.00      C1   N
ATOM    592  CZ  ARG 6  76       5.000 -29.008  22.393  0.00  0.00      C1   C
ATOM    593  NH1 ARG 6  76       5.301 -28.230  23.391  0.00  0.00      C1   N
ATOM    594  NH2 ARG 6  76       3.758 -29.466  22.423  0.00  0.00      C1   N
ATOM    595  N   VAL 6  77      10.910 -25.326  20.642  0.00  0.00      C1   N
ATOM    596  CA  VAL 6  77      12.144 -24.637  20.796  0.00  0.00      C1   C
ATOM    597  C   VAL 6  77      13.142 -25.638  21.404  0.00  0.00      C1   C
ATOM    598  O   VAL 6  77      12.955 -26.061  22.542  0.00  0.00      C1   O
ATOM    599  CB  VAL 6  77      11.988 -23.333  21.636  0.00  0.00      C1   C
ATOM    600  CG1 VAL 6  77      13.398 -22.709  21.904  0.00  0.00      C1   C
ATOM    601  CG2 VAL 6  77      11.127 -22.331  20.828  0.00  0.00      C1   C
ATOM    602  N   ILE 6  78      14.211 -25.848  20.593  0.00  0.00      C1   N
ATOM    603  CA  ILE 6  78      15.376 -26.605  20.995  0.00  0.00      C1   C
ATOM    604  C   ILE 6  78      16.643 -25.697  21.117  0.00  0.00      C1   C
ATOM    605  O   ILE 6  78      17.755 -26.226  20.940  0.00  0.00      C1   O
ATOM    606  CB  ILE 6  78      15.451 -27.885  20.093  0.00  0.00      C1   C
ATOM    607  CG1 ILE 6  78      15.657 -27.501  18.616  0.00  0.00      C1   C
ATOM    608  CG2 ILE 6  78      14.180 -28.722  20.281  0.00  0.00      C1   C
ATOM    609  CD1 ILE 6  78      16.054 -28.687  17.721  0.00  0.00      C1   C
ATOM    610  N   GLY 6  79      16.487 -24.394  21.244  0.00  0.00      C1   N
ATOM    611  CA  GLY 6  79      17.652 -23.528  21.602  0.00  0.00      C1   C
ATOM    612  C   GLY 6  79      17.365 -22.006  21.387  0.00  0.00      C1   C
ATOM    613  O   GLY 6  79      16.513 -21.582  20.606  0.00  0.00      C1   O
ATOM    614  N   HIS 6  80      18.151 -21.198  22.095  0.00  0.00      C1   N
ATOM    615  CA  HIS 6  80      17.810 -19.782  22.324  0.00  0.00      C1   C
ATOM    616  C   HIS 6  80      19.015 -18.820  22.188  0.00  0.00      C1   C
ATOM    617  O   HIS 6  80      19.923 -18.975  23.019  0.00  0.00      C1   O
ATOM    618  CB  HIS 6  80      16.873 -19.637  23.561  0.00  0.00      C1   C
ATOM    619  CG  HIS 6  80      17.540 -19.984  24.872  0.00  0.00      C1   C
ATOM    620  ND1 HIS 6  80      17.667 -21.246  25.316  0.00  0.00      C1   N
ATOM    621  CD2 HIS 6  80      18.010 -19.166  25.837  0.00  0.00      C1   C
ATOM    622  CE1 HIS 6  80      18.290 -21.195  26.508  0.00  0.00      C1   C
ATOM    623  NE2 HIS 6  80      18.574 -19.946  26.894  0.00  0.00      C1   N
ATOM    624  N   SER 6  81      19.098 -17.992  21.151  0.00  0.00      C1   N
ATOM    625  CA  SER 6  81      20.307 -17.146  20.848  0.00  0.00      C1   C
ATOM    626  C   SER 6  81      19.991 -15.689  20.525  0.00  0.00      C1   C
ATOM    627  O   SER 6  81      18.887 -15.297  20.053  0.00  0.00      C1   O
ATOM    628  CB  SER 6  81      21.023 -17.712  19.624  0.00  0.00      C1   C
ATOM    629  OG  SER 6  81      22.292 -17.118  19.327  0.00  0.00      C1   O
ATOM    630  N   MET 6  82      20.990 -14.876  20.652  0.00  0.00      C1   N
ATOM    631  CA  MET 6  82      20.969 -13.437  20.448  0.00  0.00      C1   C
ATOM    632  C   MET 6  82      22.078 -13.071  19.505  0.00  0.00      C1   C
ATOM    633  O   MET 6  82      23.306 -13.171  19.815  0.00  0.00      C1   O
ATOM    634  CB  MET 6  82      20.985 -12.603  21.797  0.00  0.00      C1   C
ATOM    635  CG  MET 6  82      20.926 -11.149  21.479  0.00  0.00      C1   C
ATOM    636  SD  MET 6  82      21.020 -10.230  22.978  0.00  0.00      C1   S
ATOM    637  CE  MET 6  82      22.765 -10.482  23.400  0.00  0.00      C1   C
ATOM    638  N   GLN 6  83      21.635 -12.698  18.281  0.00  0.00      C1   N
ATOM    639  CA  GLN 6  83      22.464 -12.155  17.211  0.00  0.00      C1   C
ATOM    640  C   GLN 6  83      22.243 -10.663  17.101  0.00  0.00      C1   C
ATOM    641  O   GLN 6  83      21.176 -10.215  16.623  0.00  0.00      C1   O
ATOM    642  CB  GLN 6  83      22.097 -12.881  15.893  0.00  0.00      C1   C
ATOM    643  CG  GLN 6  83      22.833 -12.301  14.633  0.00  0.00      C1   C
ATOM    644  CD  GLN 6  83      22.403 -12.924  13.361  0.00  0.00      C1   C
ATOM    645  OE1 GLN 6  83      22.903 -13.956  12.880  0.00  0.00      C1   O
ATOM    646  NE2 GLN 6  83      21.367 -12.367  12.755  0.00  0.00      C1   N
ATOM    647  N   ASN 6  84      23.199  -9.920  17.632  0.00  0.00      C1   N
ATOM    648  CA  ASN 6  84      23.216  -8.457  17.862  0.00  0.00      C1   C
ATOM    649  C   ASN 6  84      21.836  -8.129  18.580  0.00  0.00      C1   C
ATOM    650  O   ASN 6  84      21.631  -8.531  19.726  0.00  0.00      C1   O
ATOM    651  CB  ASN 6  84      23.698  -7.760  16.617  0.00  0.00      C1   C
ATOM    652  CG  ASN 6  84      23.966  -6.279  16.899  0.00  0.00      C1   C
ATOM    653  OD1 ASN 6  84      23.474  -5.696  17.825  0.00  0.00      C1   O
ATOM    654  ND2 ASN 6  84      24.892  -5.623  16.139  0.00  0.00      C1   N
ATOM    655  N   CYS 6  85      20.954  -7.255  18.012  0.00  0.00      C1   N
ATOM    656  CA  CYS 6  85      19.615  -6.995  18.674  0.00  0.00      C1   C
ATOM    657  C   CYS 6  85      18.492  -8.047  18.312  0.00  0.00      C1   C
ATOM    658  O   CYS 6  85      17.338  -7.940  18.773  0.00  0.00      C1   O
ATOM    659  CB  CYS 6  85      19.225  -5.497  18.439  0.00  0.00      C1   C
ATOM    660  SG  CYS 6  85      20.629  -4.425  18.879  0.00  0.00      C1   S
ATOM    661  N   VAL 6  86      18.746  -9.028  17.507  0.00  0.00      C1   N
ATOM    662  CA  VAL 6  86      17.736  -9.958  17.134  0.00  0.00      C1   C
ATOM    663  C   VAL 6  86      17.829 -11.349  17.832  0.00  0.00      C1   C
ATOM    664  O   VAL 6  86      18.882 -11.876  18.011  0.00  0.00      C1   O
ATOM    665  CB  VAL 6  86      17.575 -10.059  15.590  0.00  0.00      C1   C
ATOM    666  CG1 VAL 6  86      17.059  -8.695  15.156  0.00  0.00      C1   C
ATOM    667  CG2 VAL 6  86      18.785 -10.490  14.767  0.00  0.00      C1   C
ATOM    668  N   LEU 6  87      16.698 -11.883  18.338  0.00  0.00      C1   N
ATOM    669  CA  LEU 6  87      16.600 -13.200  18.913  0.00  0.00      C1   C
ATOM    670  C   LEU 6  87      16.308 -14.108  17.819  0.00  0.00      C1   C
ATOM    671  O   LEU 6  87      15.516 -13.865  16.915  0.00  0.00      C1   O
ATOM    672  CB  LEU 6  87      15.522 -13.258  20.026  0.00  0.00      C1   C
ATOM    673  CG  LEU 6  87      15.863 -12.455  21.271  0.00  0.00      C1   C
ATOM    674  CD1 LEU 6  87      14.837 -12.706  22.402  0.00  0.00      C1   C
ATOM    675  CD2 LEU 6  87      17.291 -12.977  21.718  0.00  0.00      C1   C
ATOM    676  N   LYS 6  88      16.990 -15.245  17.932  0.00  0.00      C1   N
ATOM    677  CA  LYS 6  88      16.873 -16.397  17.008  0.00  0.00      C1   C
ATOM    678  C   LYS 6  88      16.520 -17.647  17.896  0.00  0.00      C1   C
ATOM    679  O   LYS 6  88      17.308 -18.162  18.693  0.00  0.00      C1   O
ATOM    680  CB  LYS 6  88      18.231 -16.586  16.176  0.00  0.00      C1   C
ATOM    681  CG  LYS 6  88      18.414 -15.388  15.129  0.00  0.00      C1   C
ATOM    682  CD  LYS 6  88      19.933 -15.313  14.706  0.00  0.00      C1   C
ATOM    683  CE  LYS 6  88      20.146 -16.356  13.620  0.00  0.00      C1   C
ATOM    684  NZ  LYS 6  88      21.576 -16.434  13.282  0.00  0.00      C1   N
ATOM    685  N   LEU 6  89      15.265 -17.960  17.801  0.00  0.00      C1   N
ATOM    686  CA  LEU 6  89      14.628 -19.173  18.473  0.00  0.00      C1   C
ATOM    687  C   LEU 6  89      14.586 -20.378  17.566  0.00  0.00      C1   C
ATOM    688  O   LEU 6  89      14.070 -20.334  16.446  0.00  0.00      C1   O
ATOM    689  CB  LEU 6  89      13.226 -18.843  18.987  0.00  0.00      C1   C
ATOM    690  CG  LEU 6  89      13.093 -17.611  19.868  0.00  0.00      C1   C
ATOM    691  CD1 LEU 6  89      11.574 -17.432  20.225  0.00  0.00      C1   C
ATOM    692  CD2 LEU 6  89      14.025 -17.522  21.002  0.00  0.00      C1   C
ATOM    693  N   LYS 6  90      15.392 -21.470  17.912  0.00  0.00      C1   N
ATOM    694  CA  LYS 6  90      15.618 -22.562  16.932  0.00  0.00      C1   C
ATOM    695  C   LYS 6  90      14.615 -23.702  17.125  0.00  0.00      C1   C
ATOM    696  O   LYS 6  90      14.655 -24.314  18.252  0.00  0.00      C1   O
ATOM    697  CB  LYS 6  90      17.089 -23.212  17.016  0.00  0.00      C1   C
ATOM    698  CG  LYS 6  90      17.435 -24.275  15.895  0.00  0.00      C1   C
ATOM    699  CD  LYS 6  90      19.010 -24.235  15.740  0.00  0.00      C1   C
ATOM    700  CE  LYS 6  90      19.490 -25.289  14.807  0.00  0.00      C1   C
ATOM    701  NZ  LYS 6  90      19.094 -26.621  15.342  0.00  0.00      C1   N
ATOM    702  N   VAL 6  91      13.757 -24.041  16.120  0.00  0.00      C1   N
ATOM    703  CA  VAL 6  91      12.691 -25.038  16.250  0.00  0.00      C1   C
ATOM    704  C   VAL 6  91      13.127 -26.395  15.717  0.00  0.00      C1   C
ATOM    705  O   VAL 6  91      14.140 -26.434  14.997  0.00  0.00      C1   O
ATOM    706  CB  VAL 6  91      11.341 -24.545  15.805  0.00  0.00      C1   C
ATOM    707  CG1 VAL 6  91      10.732 -23.216  16.438  0.00  0.00      C1   C
ATOM    708  CG2 VAL 6  91      11.420 -24.140  14.277  0.00  0.00      C1   C
ATOM    709  N   ASP 6  92      12.504 -27.463  16.063  0.00  0.00      C1   N
ATOM    710  CA  ASP 6  92      12.808 -28.848  15.686  0.00  0.00      C1   C
ATOM    711  C   ASP 6  92      12.745 -28.952  14.233  0.00  0.00      C1   C
ATOM    712  O   ASP 6  92      13.532 -29.733  13.632  0.00  0.00      C1   O
ATOM    713  CB  ASP 6  92      11.869 -29.916  16.329  0.00  0.00      C1   C
ATOM    714  CG  ASP 6  92      10.423 -29.540  16.271  0.00  0.00      C1   C
ATOM    715  OD1 ASP 6  92      10.075 -28.406  15.812  0.00  0.00      C1   O
ATOM    716  OD2 ASP 6  92       9.623 -30.270  16.839  0.00  0.00      C1   O
ATOM    717  N   THR 6  93      11.738 -28.385  13.492  0.00  0.00      C1   N
ATOM    718  CA  THR 6  93      11.477 -28.622  11.978  0.00  0.00      C1   C
ATOM    719  C   THR 6  93      11.142 -27.308  11.239  0.00  0.00      C1   C
ATOM    720  O   THR 6  93      10.470 -26.395  11.672  0.00  0.00      C1   O
ATOM    721  CB  THR 6  93      10.398 -29.721  11.613  0.00  0.00      C1   C
ATOM    722  OG1 THR 6  93       9.156 -29.242  12.073  0.00  0.00      C1   O
ATOM    723  CG2 THR 6  93      10.698 -31.054  12.367  0.00  0.00      C1   C
ATOM    724  N   ALA 6  94      11.679 -27.162  10.073  0.00  0.00      C1   N
ATOM    725  CA  ALA 6  94      11.517 -25.943   9.169  0.00  0.00      C1   C
ATOM    726  C   ALA 6  94      10.031 -25.544   8.743  0.00  0.00      C1   C
ATOM    727  O   ALA 6  94       9.138 -26.391   8.714  0.00  0.00      C1   O
ATOM    728  CB  ALA 6  94      12.489 -26.067   7.936  0.00  0.00      C1   C
ATOM    729  N   ASN 6  95       9.896 -24.279   8.286  0.00  0.00      C1   N
ATOM    730  CA  ASN 6  95       8.691 -23.756   7.726  0.00  0.00      C1   C
ATOM    731  C   ASN 6  95       8.470 -24.241   6.332  0.00  0.00      C1   C
ATOM    732  O   ASN 6  95       9.242 -24.077   5.411  0.00  0.00      C1   O
ATOM    733  CB  ASN 6  95       8.719 -22.235   7.816  0.00  0.00      C1   C
ATOM    734  CG  ASN 6  95       7.454 -21.547   7.282  0.00  0.00      C1   C
ATOM    735  OD1 ASN 6  95       6.708 -22.040   6.501  0.00  0.00      C1   O
ATOM    736  ND2 ASN 6  95       7.287 -20.315   7.659  0.00  0.00      C1   N
ATOM    737  N   PRO 6  96       7.263 -24.932   6.193  0.00  0.00      C1   N
ATOM    738  CA  PRO 6  96       6.780 -25.587   4.953  0.00  0.00      C1   C
ATOM    739  C   PRO 6  96       6.493 -24.672   3.701  0.00  0.00      C1   C
ATOM    740  O   PRO 6  96       6.258 -25.290   2.653  0.00  0.00      C1   O
ATOM    741  CB  PRO 6  96       5.502 -26.407   5.287  0.00  0.00      C1   C
ATOM    742  CG  PRO 6  96       5.668 -26.625   6.795  0.00  0.00      C1   C
ATOM    743  CD  PRO 6  96       6.361 -25.365   7.240  0.00  0.00      C1   C
ATOM    744  N   LYS 6  97       6.624 -23.334   3.788  0.00  0.00      C1   N
ATOM    745  CA  LYS 6  97       6.430 -22.418   2.654  0.00  0.00      C1   C
ATOM    746  C   LYS 6  97       7.539 -21.297   2.557  0.00  0.00      C1   C
ATOM    747  O   LYS 6  97       7.294 -20.140   2.291  0.00  0.00      C1   O
ATOM    748  CB  LYS 6  97       4.988 -21.840   2.648  0.00  0.00      C1   C
ATOM    749  CG  LYS 6  97       4.379 -21.277   3.938  0.00  0.00      C1   C
ATOM    750  CD  LYS 6  97       3.273 -22.199   4.528  0.00  0.00      C1   C
ATOM    751  CE  LYS 6  97       2.844 -21.546   5.834  0.00  0.00      C1   C
ATOM    752  NZ  LYS 6  97       3.734 -21.676   6.947  0.00  0.00      C1   N
ATOM    753  N   THR 6  98       8.789 -21.745   2.846  0.00  0.00      C1   N
ATOM    754  CA  THR 6  98       9.939 -20.869   2.775  0.00  0.00      C1   C
ATOM    755  C   THR 6  98      10.278 -20.585   1.259  0.00  0.00      C1   C
ATOM    756  O   THR 6  98      10.641 -21.523   0.504  0.00  0.00      C1   O
ATOM    757  CB  THR 6  98      11.115 -21.472   3.572  0.00  0.00      C1   C
ATOM    758  OG1 THR 6  98      10.762 -21.580   4.992  0.00  0.00      C1   O
ATOM    759  CG2 THR 6  98      12.469 -20.637   3.377  0.00  0.00      C1   C
ATOM    760  N   PRO 6  99      10.304 -19.326   0.914  0.00  0.00      C1   N
ATOM    761  CA  PRO 6  99      10.667 -18.851  -0.417  0.00  0.00      C1   C
ATOM    762  C   PRO 6  99      12.135 -18.915  -0.684  0.00  0.00      C1   C
ATOM    763  O   PRO 6  99      12.843 -19.046   0.280  0.00  0.00      C1   O
ATOM    764  CB  PRO 6  99      10.227 -17.413  -0.479  0.00  0.00      C1   C
ATOM    765  CG  PRO 6  99      10.353 -16.984   0.992  0.00  0.00      C1   C
ATOM    766  CD  PRO 6  99       9.919 -18.210   1.746  0.00  0.00      C1   C
ATOM    767  N   LYS 6 100      12.559 -18.617  -1.913  0.00  0.00      C1   N
ATOM    768  CA  LYS 6 100      13.896 -18.030  -2.123  0.00  0.00      C1   C
ATOM    769  C   LYS 6 100      14.163 -16.722  -1.327  0.00  0.00      C1   C
ATOM    770  O   LYS 6 100      13.385 -15.782  -1.580  0.00  0.00      C1   O
ATOM    771  CB  LYS 6 100      14.014 -17.729  -3.635  0.00  0.00      C1   C
ATOM    772  CG  LYS 6 100      13.803 -18.745  -4.813  0.00  0.00      C1   C
ATOM    773  CD  LYS 6 100      14.254 -18.104  -6.131  0.00  0.00      C1   C
ATOM    774  CE  LYS 6 100      13.747 -18.841  -7.368  0.00  0.00      C1   C
ATOM    775  NZ  LYS 6 100      14.214 -18.211  -8.631  0.00  0.00      C1   N
ATOM    776  N   TYR 6 101      15.108 -16.636  -0.398  0.00  0.00      C1   N
ATOM    777  CA  TYR 6 101      15.415 -15.344   0.346  0.00  0.00      C1   C
ATOM    778  C   TYR 6 101      16.982 -14.959   0.444  0.00  0.00      C1   C
ATOM    779  O   TYR 6 101      17.898 -15.805   0.180  0.00  0.00      C1   O
ATOM    780  CB  TYR 6 101      14.711 -15.493   1.677  0.00  0.00      C1   C
ATOM    781  CG  TYR 6 101      15.284 -16.485   2.709  0.00  0.00      C1   C
ATOM    782  CD1 TYR 6 101      15.011 -17.859   2.639  0.00  0.00      C1   C
ATOM    783  CD2 TYR 6 101      16.133 -16.027   3.795  0.00  0.00      C1   C
ATOM    784  CE1 TYR 6 101      15.613 -18.791   3.528  0.00  0.00      C1   C
ATOM    785  CE2 TYR 6 101      16.592 -16.942   4.760  0.00  0.00      C1   C
ATOM    786  CZ  TYR 6 101      16.330 -18.324   4.612  0.00  0.00      C1   C
ATOM    787  OH  TYR 6 101      16.915 -19.140   5.572  0.00  0.00      C1   O
ATOM    788  N   LYS 6 102      17.257 -13.666   0.795  0.00  0.00      C1   N
ATOM    789  CA  LYS 6 102      18.591 -13.090   0.957  0.00  0.00      C1   C
ATOM    790  C   LYS 6 102      18.539 -11.798   1.876  0.00  0.00      C1   C
ATOM    791  O   LYS 6 102      17.471 -11.188   1.933  0.00  0.00      C1   O
ATOM    792  CB  LYS 6 102      19.249 -12.812  -0.403  0.00  0.00      C1   C
ATOM    793  CG  LYS 6 102      18.439 -11.928  -1.333  0.00  0.00      C1   C
ATOM    794  CD  LYS 6 102      18.938 -12.102  -2.710  0.00  0.00      C1   C
ATOM    795  CE  LYS 6 102      18.465 -10.958  -3.562  0.00  0.00      C1   C
ATOM    796  NZ  LYS 6 102      18.964 -11.072  -4.900  0.00  0.00      C1   N
ATOM    797  N   PHE 6 103      19.525 -11.635   2.748  0.00  0.00      C1   N
ATOM    798  CA  PHE 6 103      19.463 -10.572   3.818  0.00  0.00      C1   C
ATOM    799  C   PHE 6 103      20.358  -9.461   3.255  0.00  0.00      C1   C
ATOM    800  O   PHE 6 103      21.588  -9.636   3.245  0.00  0.00      C1   O
ATOM    801  CB  PHE 6 103      19.784 -11.133   5.232  0.00  0.00      C1   C
ATOM    802  CG  PHE 6 103      18.848 -12.162   5.817  0.00  0.00      C1   C
ATOM    803  CD1 PHE 6 103      19.253 -12.841   6.930  0.00  0.00      C1   C
ATOM    804  CD2 PHE 6 103      17.533 -12.263   5.377  0.00  0.00      C1   C
ATOM    805  CE1 PHE 6 103      18.344 -13.651   7.682  0.00  0.00      C1   C
ATOM    806  CE2 PHE 6 103      16.601 -12.994   6.137  0.00  0.00      C1   C
ATOM    807  CZ  PHE 6 103      17.042 -13.737   7.268  0.00  0.00      C1   C
ATOM    808  N   VAL 6 104      19.760  -8.377   2.712  0.00  0.00      C1   N
ATOM    809  CA  VAL 6 104      20.582  -7.102   2.533  0.00  0.00      C1   C
ATOM    810  C   VAL 6 104      20.246  -6.012   3.543  0.00  0.00      C1   C
ATOM    811  O   VAL 6 104      19.281  -6.082   4.272  0.00  0.00      C1   O
ATOM    812  CB  VAL 6 104      20.563  -6.600   1.086  0.00  0.00      C1   C
ATOM    813  CG1 VAL 6 104      21.121  -7.584   0.078  0.00  0.00      C1   C
ATOM    814  CG2 VAL 6 104      19.152  -6.067   0.703  0.00  0.00      C1   C
ATOM    815  N   ARG 6 105      21.169  -5.052   3.637  0.00  0.00      C1   N
ATOM    816  CA  ARG 6 105      21.136  -3.843   4.482  0.00  0.00      C1   C
ATOM    817  C   ARG 6 105      20.886  -2.620   3.647  0.00  0.00      C1   C
ATOM    818  O   ARG 6 105      21.581  -2.219   2.681  0.00  0.00      C1   O
ATOM    819  CB  ARG 6 105      22.415  -3.773   5.288  0.00  0.00      C1   C
ATOM    820  CG  ARG 6 105      22.359  -2.585   6.299  0.00  0.00      C1   C
ATOM    821  CD  ARG 6 105      23.716  -2.341   7.002  0.00  0.00      C1   C
ATOM    822  NE  ARG 6 105      23.635  -1.136   7.861  0.00  0.00      C1   N
ATOM    823  CZ  ARG 6 105      23.018  -1.084   8.999  0.00  0.00      C1   C
ATOM    824  NH1 ARG 6 105      22.154  -1.960   9.390  0.00  0.00      C1   N
ATOM    825  NH2 ARG 6 105      23.069  -0.017   9.763  0.00  0.00      C1   N
ATOM    826  N   ILE 6 106      19.764  -1.930   4.003  0.00  0.00      C1   N
ATOM    827  CA  ILE 6 106      19.234  -0.728   3.387  0.00  0.00      C1   C
ATOM    828  C   ILE 6 106      20.180   0.444   3.392  0.00  0.00      C1   C
ATOM    829  O   ILE 6 106      20.836   0.841   4.347  0.00  0.00      C1   O
ATOM    830  CB  ILE 6 106      17.880  -0.331   3.896  0.00  0.00      C1   C
ATOM    831  CG1 ILE 6 106      16.803  -1.413   3.545  0.00  0.00      C1   C
ATOM    832  CG2 ILE 6 106      17.314   1.035   3.355  0.00  0.00      C1   C
ATOM    833  CD1 ILE 6 106      16.547  -1.652   2.040  0.00  0.00      C1   C
ATOM    834  N   GLN 6 107      20.290   1.087   2.201  0.00  0.00      C1   N
ATOM    835  CA  GLN 6 107      21.002   2.349   1.879  0.00  0.00      C1   C
ATOM    836  C   GLN 6 107      20.151   3.595   2.001  0.00  0.00      C1   C
ATOM    837  O   GLN 6 107      18.957   3.490   1.774  0.00  0.00      C1   O
ATOM    838  CB  GLN 6 107      21.812   2.338   0.576  0.00  0.00      C1   C
ATOM    839  CG  GLN 6 107      22.764   1.129   0.565  0.00  0.00      C1   C
ATOM    840  CD  GLN 6 107      23.811   1.072  -0.433  0.00  0.00      C1   C
ATOM    841  OE1 GLN 6 107      23.826   1.846  -1.372  0.00  0.00      C1   O
ATOM    842  NE2 GLN 6 107      24.556   0.071  -0.343  0.00  0.00      C1   N
ATOM    843  N   PRO 6 108      20.715   4.831   2.275  0.00  0.00      C1   N
ATOM    844  CA  PRO 6 108      19.821   6.019   2.464  0.00  0.00      C1   C
ATOM    845  C   PRO 6 108      19.151   6.368   1.115  0.00  0.00      C1   C
ATOM    846  O   PRO 6 108      19.753   6.366   0.040  0.00  0.00      C1   O
ATOM    847  CB  PRO 6 108      20.805   7.085   3.005  0.00  0.00      C1   C
ATOM    848  CG  PRO 6 108      21.987   6.313   3.523  0.00  0.00      C1   C
ATOM    849  CD  PRO 6 108      22.017   4.994   2.814  0.00  0.00      C1   C
ATOM    850  N   GLY 6 109      17.861   6.777   1.121  0.00  0.00      C1   N
ATOM    851  CA  GLY 6 109      17.023   6.990  -0.093  0.00  0.00      C1   C
ATOM    852  C   GLY 6 109      16.402   5.800  -0.735  0.00  0.00      C1   C
ATOM    853  O   GLY 6 109      15.462   5.937  -1.445  0.00  0.00      C1   O
ATOM    854  N   GLN 6 110      16.868   4.543  -0.516  0.00  0.00      C1   N
ATOM    855  CA  GLN 6 110      16.242   3.374  -1.066  0.00  0.00      C1   C
ATOM    856  C   GLN 6 110      14.891   3.097  -0.501  0.00  0.00      C1   C
ATOM    857  O   GLN 6 110      14.391   3.667   0.470  0.00  0.00      C1   O
ATOM    858  CB  GLN 6 110      17.153   2.182  -0.946  0.00  0.00      C1   C
ATOM    859  CG  GLN 6 110      18.534   2.310  -1.502  0.00  0.00      C1   C
ATOM    860  CD  GLN 6 110      19.347   0.973  -1.480  0.00  0.00      C1   C
ATOM    861  OE1 GLN 6 110      19.284   0.295  -0.552  0.00  0.00      C1   O
ATOM    862  NE2 GLN 6 110      20.088   0.559  -2.473  0.00  0.00      C1   N
ATOM    863  N   THR 6 111      14.124   2.051  -1.012  0.00  0.00      C1   N
ATOM    864  CA  THR 6 111      12.861   1.694  -0.389  0.00  0.00      C1   C
ATOM    865  C   THR 6 111      12.761   0.261   0.078  0.00  0.00      C1   C
ATOM    866  O   THR 6 111      13.634  -0.507  -0.204  0.00  0.00      C1   O
ATOM    867  CB  THR 6 111      11.644   1.907  -1.327  0.00  0.00      C1   C
ATOM    868  OG1 THR 6 111      11.838   1.274  -2.547  0.00  0.00      C1   O
ATOM    869  CG2 THR 6 111      11.419   3.337  -1.708  0.00  0.00      C1   C
ATOM    870  N   PHE 6 112      11.689  -0.003   0.841  0.00  0.00      C1   N
ATOM    871  CA  PHE 6 112      11.126  -1.356   0.983  0.00  0.00      C1   C
ATOM    872  C   PHE 6 112       9.649  -1.314   1.121  0.00  0.00      C1   C
ATOM    873  O   PHE 6 112       8.988  -0.341   1.435  0.00  0.00      C1   O
ATOM    874  CB  PHE 6 112      11.817  -2.196   2.080  0.00  0.00      C1   C
ATOM    875  CG  PHE 6 112      12.079  -1.488   3.374  0.00  0.00      C1   C
ATOM    876  CD1 PHE 6 112      13.175  -0.669   3.574  0.00  0.00      C1   C
ATOM    877  CD2 PHE 6 112      11.179  -1.680   4.434  0.00  0.00      C1   C
ATOM    878  CE1 PHE 6 112      13.326   0.051   4.786  0.00  0.00      C1   C
ATOM    879  CE2 PHE 6 112      11.324  -0.954   5.618  0.00  0.00      C1   C
ATOM    880  CZ  PHE 6 112      12.379  -0.031   5.746  0.00  0.00      C1   C
ATOM    881  N   SER 6 113       9.062  -2.444   0.821  0.00  0.00      C1   N
ATOM    882  CA  SER 6 113       7.698  -2.764   1.209  0.00  0.00      C1   C
ATOM    883  C   SER 6 113       7.612  -3.233   2.666  0.00  0.00      C1   C
ATOM    884  O   SER 6 113       8.481  -3.767   3.233  0.00  0.00      C1   O
ATOM    885  CB  SER 6 113       7.143  -3.853   0.301  0.00  0.00      C1   C
ATOM    886  OG  SER 6 113       6.976  -3.326  -0.995  0.00  0.00      C1   O
ATOM    887  N   VAL 6 114       6.473  -2.929   3.299  0.00  0.00      C1   N
ATOM    888  CA  VAL 6 114       6.212  -3.449   4.661  0.00  0.00      C1   C
ATOM    889  C   VAL 6 114       5.058  -4.426   4.694  0.00  0.00      C1   C
ATOM    890  O   VAL 6 114       3.982  -4.110   4.295  0.00  0.00      C1   O
ATOM    891  CB  VAL 6 114       6.274  -2.247   5.715  0.00  0.00      C1   C
ATOM    892  CG1 VAL 6 114       6.016  -2.575   7.158  0.00  0.00      C1   C
ATOM    893  CG2 VAL 6 114       7.645  -1.545   5.709  0.00  0.00      C1   C
ATOM    894  N   LEU 6 115       5.316  -5.587   5.326  0.00  0.00      C1   N
ATOM    895  CA  LEU 6 115       4.245  -6.578   5.643  0.00  0.00      C1   C
ATOM    896  C   LEU 6 115       4.034  -6.471   7.161  0.00  0.00      C1   C
ATOM    897  O   LEU 6 115       4.944  -6.788   7.943  0.00  0.00      C1   O
ATOM    898  CB  LEU 6 115       4.604  -7.993   5.150  0.00  0.00      C1   C
ATOM    899  CG  LEU 6 115       3.553  -9.148   5.118  0.00  0.00      C1   C
ATOM    900  CD1 LEU 6 115       3.185  -9.772   6.530  0.00  0.00      C1   C
ATOM    901  CD2 LEU 6 115       2.284  -8.672   4.558  0.00  0.00      C1   C
ATOM    902  N   ALA 6 116       2.867  -5.907   7.527  0.00  0.00      C1   N
ATOM    903  CA  ALA 6 116       2.495  -5.586   8.892  0.00  0.00      C1   C
ATOM    904  C   ALA 6 116       1.755  -6.786   9.615  0.00  0.00      C1   C
ATOM    905  O   ALA 6 116       1.101  -7.568   8.918  0.00  0.00      C1   O
ATOM    906  CB  ALA 6 116       1.956  -4.153   8.979  0.00  0.00      C1   C
ATOM    907  N   CYS 6 117       1.883  -6.922  10.937  0.00  0.00      C1   N
ATOM    908  CA  CYS 6 117       1.335  -8.098  11.669  0.00  0.00      C1   C
ATOM    909  C   CYS 6 117       0.822  -7.642  13.027  0.00  0.00      C1   C
ATOM    910  O   CYS 6 117       1.415  -6.815  13.634  0.00  0.00      C1   O
ATOM    911  CB  CYS 6 117       2.303  -9.260  11.709  0.00  0.00      C1   C
ATOM    912  SG  CYS 6 117       2.843  -9.951  10.100  0.00  0.00      C1   S
ATOM    913  N   TYR 6 118      -0.094  -8.484  13.573  0.00  0.00      C1   N
ATOM    914  CA  TYR 6 118      -0.579  -8.495  14.939  0.00  0.00      C1   C
ATOM    915  C   TYR 6 118      -0.887  -9.946  15.317  0.00  0.00      C1   C
ATOM    916  O   TYR 6 118      -1.524 -10.712  14.591  0.00  0.00      C1   O
ATOM    917  CB  TYR 6 118      -1.871  -7.733  15.147  0.00  0.00      C1   C
ATOM    918  CG  TYR 6 118      -1.971  -6.413  14.307  0.00  0.00      C1   C
ATOM    919  CD1 TYR 6 118      -3.207  -6.170  13.602  0.00  0.00      C1   C
ATOM    920  CD2 TYR 6 118      -1.033  -5.356  14.549  0.00  0.00      C1   C
ATOM    921  CE1 TYR 6 118      -3.389  -4.898  13.065  0.00  0.00      C1   C
ATOM    922  CE2 TYR 6 118      -1.181  -4.103  13.866  0.00  0.00      C1   C
ATOM    923  CZ  TYR 6 118      -2.402  -3.889  13.160  0.00  0.00      C1   C
ATOM    924  OH  TYR 6 118      -2.606  -2.726  12.530  0.00  0.00      C1   O
ATOM    925  N   ASN 6 119      -0.424 -10.387  16.478  0.00  0.00      C1   N
ATOM    926  CA  ASN 6 119      -0.479 -11.707  17.025  0.00  0.00      C1   C
ATOM    927  C   ASN 6 119      -0.036 -12.809  16.007  0.00  0.00      C1   C
ATOM    928  O   ASN 6 119      -0.660 -13.871  15.793  0.00  0.00      C1   O
ATOM    929  CB  ASN 6 119      -1.677 -11.905  17.955  0.00  0.00      C1   C
ATOM    930  CG  ASN 6 119      -1.413 -11.131  19.175  0.00  0.00      C1   C
ATOM    931  ND2 ASN 6 119      -0.915 -11.755  20.155  0.00  0.00      C1   N
ATOM    932  OD1 ASN 6 119      -1.740  -9.942  19.365  0.00  0.00      C1   O
ATOM    933  N   GLY 6 120       1.148 -12.592  15.370  0.00  0.00      C1   N
ATOM    934  CA  GLY 6 120       1.544 -13.540  14.297  0.00  0.00      C1   C
ATOM    935  C   GLY 6 120       0.745 -13.698  12.946  0.00  0.00      C1   C
ATOM    936  O   GLY 6 120       1.263 -14.224  11.967  0.00  0.00      C1   O
ATOM    937  N   SER 6 121      -0.390 -13.037  12.846  0.00  0.00      C1   N
ATOM    938  CA  SER 6 121      -1.250 -12.925  11.683  0.00  0.00      C1   C
ATOM    939  C   SER 6 121      -0.992 -11.620  10.854  0.00  0.00      C1   C
ATOM    940  O   SER 6 121      -1.015 -10.564  11.410  0.00  0.00      C1   O
ATOM    941  CB  SER 6 121      -2.679 -13.130  12.161  0.00  0.00      C1   C
ATOM    942  OG  SER 6 121      -2.889 -14.538  12.384  0.00  0.00      C1   O
ATOM    943  N   PRO 6 122      -1.024 -11.645   9.497  0.00  0.00      C1   N
ATOM    944  CA  PRO 6 122      -0.724 -10.478   8.709  0.00  0.00      C1   C
ATOM    945  C   PRO 6 122      -1.963  -9.606   8.541  0.00  0.00      C1   C
ATOM    946  O   PRO 6 122      -3.044 -10.067   8.194  0.00  0.00      C1   O
ATOM    947  CB  PRO 6 122      -0.168 -11.009   7.376  0.00  0.00      C1   C
ATOM    948  CG  PRO 6 122       0.369 -12.407   7.724  0.00  0.00      C1   C
ATOM    949  CD  PRO 6 122      -0.642 -12.825   8.743  0.00  0.00      C1   C
ATOM    950  N   SER 6 123      -1.729  -8.310   8.650  0.00  0.00      C1   N
ATOM    951  CA  SER 6 123      -2.740  -7.257   8.939  0.00  0.00      C1   C
ATOM    952  C   SER 6 123      -2.646  -6.138   7.913  0.00  0.00      C1   C
ATOM    953  O   SER 6 123      -3.682  -5.485   7.856  0.00  0.00      C1   O
ATOM    954  CB  SER 6 123      -2.572  -6.710  10.342  0.00  0.00      C1   C
ATOM    955  OG  SER 6 123      -1.207  -6.327  10.605  0.00  0.00      C1   O
ATOM    956  N   GLY 6 124      -1.613  -5.959   7.062  0.00  0.00      C1   N
ATOM    957  CA  GLY 6 124      -1.448  -4.936   6.034  0.00  0.00      C1   C
ATOM    958  C   GLY 6 124      -0.183  -5.015   5.230  0.00  0.00      C1   C
ATOM    959  O   GLY 6 124       0.727  -5.686   5.637  0.00  0.00      C1   O
ATOM    960  N   VAL 6 125      -0.145  -4.308   4.086  0.00  0.00      C1   N
ATOM    961  CA  VAL 6 125       1.061  -4.141   3.290  0.00  0.00      C1   C
ATOM    962  C   VAL 6 125       1.205  -2.687   2.617  0.00  0.00      C1   C
ATOM    963  O   VAL 6 125       0.257  -2.230   2.016  0.00  0.00      C1   O
ATOM    964  CB  VAL 6 125       1.153  -5.225   2.232  0.00  0.00      C1   C
ATOM    965  CG1 VAL 6 125      -0.098  -5.243   1.277  0.00  0.00      C1   C
ATOM    966  CG2 VAL 6 125       2.454  -5.364   1.407  0.00  0.00      C1   C
ATOM    967  N   TYR 6 126       2.405  -2.040   2.706  0.00  0.00      C1   N
ATOM    968  CA  TYR 6 126       2.530  -0.702   2.069  0.00  0.00      C1   C
ATOM    969  C   TYR 6 126       4.009  -0.460   1.666  0.00  0.00      C1   C
ATOM    970  O   TYR 6 126       4.822  -1.388   1.872  0.00  0.00      C1   O
ATOM    971  CB  TYR 6 126       2.164   0.302   3.216  0.00  0.00      C1   C
ATOM    972  CG  TYR 6 126       2.986   0.300   4.486  0.00  0.00      C1   C
ATOM    973  CD1 TYR 6 126       4.198   1.017   4.644  0.00  0.00      C1   C
ATOM    974  CD2 TYR 6 126       2.508  -0.257   5.664  0.00  0.00      C1   C
ATOM    975  CE1 TYR 6 126       4.939   1.140   5.833  0.00  0.00      C1   C
ATOM    976  CE2 TYR 6 126       3.223  -0.178   6.966  0.00  0.00      C1   C
ATOM    977  CZ  TYR 6 126       4.377   0.589   7.019  0.00  0.00      C1   C
ATOM    978  OH  TYR 6 126       4.959   0.817   8.211  0.00  0.00      C1   O
ATOM    979  N   GLN 6 127       4.398   0.637   1.053  0.00  0.00      C1   N
ATOM    980  CA  GLN 6 127       5.819   0.859   0.746  0.00  0.00      C1   C
ATOM    981  C   GLN 6 127       6.400   2.114   1.501  0.00  0.00      C1   C
ATOM    982  O   GLN 6 127       5.574   2.972   1.832  0.00  0.00      C1   O
ATOM    983  CB  GLN 6 127       6.075   0.922  -0.749  0.00  0.00      C1   C
ATOM    984  CG  GLN 6 127       5.364   2.020  -1.556  0.00  0.00      C1   C
ATOM    985  CD  GLN 6 127       6.120   3.350  -1.491  0.00  0.00      C1   C
ATOM    986  OE1 GLN 6 127       5.659   4.336  -0.853  0.00  0.00      C1   O
ATOM    987  NE2 GLN 6 127       7.232   3.449  -2.142  0.00  0.00      C1   N
ATOM    988  N   CYS 6 128       7.685   2.209   1.750  0.00  0.00      C1   N
ATOM    989  CA  CYS 6 128       8.379   3.333   2.501  0.00  0.00      C1   C
ATOM    990  C   CYS 6 128       9.745   3.617   2.003  0.00  0.00      C1   C
ATOM    991  O   CYS 6 128      10.467   2.626   1.611  0.00  0.00      C1   O
ATOM    992  CB  CYS 6 128       8.237   3.005   3.969  0.00  0.00      C1   C
ATOM    993  SG  CYS 6 128       9.210   1.542   4.415  0.00  0.00      C1   S
ATOM    994  N   ALA 6 129      10.232   4.796   2.179  0.00  0.00      C1   N
ATOM    995  CA  ALA 6 129      11.594   5.233   1.830  0.00  0.00      C1   C
ATOM    996  C   ALA 6 129      12.492   5.437   3.065  0.00  0.00      C1   C
ATOM    997  O   ALA 6 129      12.040   5.881   4.128  0.00  0.00      C1   O
ATOM    998  CB  ALA 6 129      11.472   6.487   0.976  0.00  0.00      C1   C
ATOM    999  N   MET 6 130      13.787   5.065   3.007  0.00  0.00      C1   N
ATOM   1000  CA  MET 6 130      14.778   5.307   4.114  0.00  0.00      C1   C
ATOM   1001  C   MET 6 130      15.246   6.730   4.066  0.00  0.00      C1   C
ATOM   1002  O   MET 6 130      16.358   6.976   3.604  0.00  0.00      C1   O
ATOM   1003  CB  MET 6 130      15.898   4.166   4.038  0.00  0.00      C1   C
ATOM   1004  CG  MET 6 130      16.702   4.124   5.303  0.00  0.00      C1   C
ATOM   1005  SD  MET 6 130      15.821   3.745   6.784  0.00  0.00      C1   S
ATOM   1006  CE  MET 6 130      16.381   2.012   6.999  0.00  0.00      C1   C
ATOM   1007  N   ARG 6 131      14.411   7.706   4.515  0.00  0.00      C1   N
ATOM   1008  CA  ARG 6 131      15.015   9.017   4.853  0.00  0.00      C1   C
ATOM   1009  C   ARG 6 131      16.274   8.927   5.787  0.00  0.00      C1   C
ATOM   1010  O   ARG 6 131      16.389   8.018   6.620  0.00  0.00      C1   O
ATOM   1011  CB  ARG 6 131      13.849   9.780   5.578  0.00  0.00      C1   C
ATOM   1012  CG  ARG 6 131      13.414   9.236   6.988  0.00  0.00      C1   C
ATOM   1013  CD  ARG 6 131      12.164  10.051   7.482  0.00  0.00      C1   C
ATOM   1014  NE  ARG 6 131      12.579  11.416   7.703  0.00  0.00      C1   N
ATOM   1015  CZ  ARG 6 131      11.869  12.438   8.021  0.00  0.00      C1   C
ATOM   1016  NH1 ARG 6 131      10.590  12.372   8.334  0.00  0.00      C1   N
ATOM   1017  NH2 ARG 6 131      12.432  13.600   8.093  0.00  0.00      C1   N
ATOM   1018  N   PRO 6 132      17.212   9.901   5.701  0.00  0.00      C1   N
ATOM   1019  CA  PRO 6 132      18.540   9.871   6.340  0.00  0.00      C1   C
ATOM   1020  C   PRO 6 132      18.579   9.890   7.864  0.00  0.00      C1   C
ATOM   1021  O   PRO 6 132      19.529   9.448   8.505  0.00  0.00      C1   O
ATOM   1022  CB  PRO 6 132      19.319  11.031   5.739  0.00  0.00      C1   C
ATOM   1023  CG  PRO 6 132      18.494  11.533   4.564  0.00  0.00      C1   C
ATOM   1024  CD  PRO 6 132      17.120  11.102   4.933  0.00  0.00      C1   C
ATOM   1025  N   ASN 6 133      17.459  10.285   8.578  0.00  0.00      C1   N
ATOM   1026  CA  ASN 6 133      17.395   9.980  10.012  0.00  0.00      C1   C
ATOM   1027  C   ASN 6 133      17.275   8.476  10.428  0.00  0.00      C1   C
ATOM   1028  O   ASN 6 133      17.426   8.119  11.621  0.00  0.00      C1   O
ATOM   1029  CB  ASN 6 133      16.415  10.942  10.652  0.00  0.00      C1   C
ATOM   1030  CG  ASN 6 133      14.981  10.507  10.547  0.00  0.00      C1   C
ATOM   1031  OD1 ASN 6 133      14.628   9.394  10.188  0.00  0.00      C1   O
ATOM   1032  ND2 ASN 6 133      14.109  11.464  10.748  0.00  0.00      C1   N
ATOM   1033  N   PHE 6 134      17.033   7.601   9.455  0.00  0.00      C1   N
ATOM   1034  CA  PHE 6 134      16.820   6.109   9.578  0.00  0.00      C1   C
ATOM   1035  C   PHE 6 134      15.485   5.566  10.131  0.00  0.00      C1   C
ATOM   1036  O   PHE 6 134      15.414   4.547  10.807  0.00  0.00      C1   O
ATOM   1037  CB  PHE 6 134      18.063   5.444  10.107  0.00  0.00      C1   C
ATOM   1038  CG  PHE 6 134      19.211   5.501   9.087  0.00  0.00      C1   C
ATOM   1039  CD1 PHE 6 134      20.372   6.229   9.438  0.00  0.00      C1   C
ATOM   1040  CD2 PHE 6 134      19.194   4.788   7.896  0.00  0.00      C1   C
ATOM   1041  CE1 PHE 6 134      21.481   6.314   8.570  0.00  0.00      C1   C
ATOM   1042  CE2 PHE 6 134      20.239   4.909   6.992  0.00  0.00      C1   C
ATOM   1043  CZ  PHE 6 134      21.344   5.660   7.352  0.00  0.00      C1   C
ATOM   1044  N   THR 6 135      14.331   6.293  10.027  0.00  0.00      C1   N
ATOM   1045  CA  THR 6 135      12.963   5.910  10.696  0.00  0.00      C1   C
ATOM   1046  C   THR 6 135      11.769   6.067   9.629  0.00  0.00      C1   C
ATOM   1047  O   THR 6 135      11.955   6.790   8.596  0.00  0.00      C1   O
ATOM   1048  CB  THR 6 135      12.757   6.680  12.004  0.00  0.00      C1   C
ATOM   1049  OG1 THR 6 135      12.913   8.031  11.757  0.00  0.00      C1   O
ATOM   1050  CG2 THR 6 135      13.800   6.426  13.056  0.00  0.00      C1   C
ATOM   1051  N   ILE 6 136      10.634   5.521   9.973  0.00  0.00      C1   N
ATOM   1052  CA  ILE 6 136       9.383   5.538   9.291  0.00  0.00      C1   C
ATOM   1053  C   ILE 6 136       8.231   5.862  10.146  0.00  0.00      C1   C
ATOM   1054  O   ILE 6 136       8.310   5.794  11.385  0.00  0.00      C1   O
ATOM   1055  CB  ILE 6 136       9.080   4.156   8.520  0.00  0.00      C1   C
ATOM   1056  CG1 ILE 6 136       9.191   3.021   9.480  0.00  0.00      C1   C
ATOM   1057  CG2 ILE 6 136      10.022   4.109   7.229  0.00  0.00      C1   C
ATOM   1058  CD1 ILE 6 136       8.718   1.665   8.842  0.00  0.00      C1   C
ATOM   1059  N   LYS 6 137       7.103   6.062   9.467  0.00  0.00      C1   N
ATOM   1060  CA  LYS 6 137       5.780   5.836   9.910  0.00  0.00      C1   C
ATOM   1061  C   LYS 6 137       5.349   4.355   9.805  0.00  0.00      C1   C
ATOM   1062  O   LYS 6 137       5.696   3.626   8.871  0.00  0.00      C1   O
ATOM   1063  CB  LYS 6 137       4.926   6.799   9.136  0.00  0.00      C1   C
ATOM   1064  CG  LYS 6 137       5.007   8.318   9.447  0.00  0.00      C1   C
ATOM   1065  CD  LYS 6 137       4.867   8.442  10.932  0.00  0.00      C1   C
ATOM   1066  CE  LYS 6 137       5.245   9.855  11.383  0.00  0.00      C1   C
ATOM   1067  NZ  LYS 6 137       4.696  10.077  12.704  0.00  0.00      C1   N
ATOM   1068  N   GLY 6 138       4.486   4.001  10.737  0.00  0.00      C1   N
ATOM   1069  CA  GLY 6 138       4.028   2.630  10.957  0.00  0.00      C1   C
ATOM   1070  C   GLY 6 138       2.628   2.547  11.436  0.00  0.00      C1   C
ATOM   1071  O   GLY 6 138       1.981   3.514  11.819  0.00  0.00      C1   O
ATOM   1072  N   SER 6 139       2.147   1.302  11.399  0.00  0.00      C1   N
ATOM   1073  CA  SER 6 139       0.752   0.929  11.658  0.00  0.00      C1   C
ATOM   1074  C   SER 6 139       0.518  -0.104  12.746  0.00  0.00      C1   C
ATOM   1075  O   SER 6 139      -0.449  -0.868  12.877  0.00  0.00      C1   O
ATOM   1076  CB  SER 6 139       0.254   0.444  10.259  0.00  0.00      C1   C
ATOM   1077  OG  SER 6 139       0.996  -0.584   9.831  0.00  0.00      C1   O
ATOM   1078  N   PHE 6 140       1.533  -0.070  13.663  0.00  0.00      C1   N
ATOM   1079  CA  PHE 6 140       1.884  -1.145  14.614  0.00  0.00      C1   C
ATOM   1080  C   PHE 6 140       1.044  -1.105  15.878  0.00  0.00      C1   C
ATOM   1081  O   PHE 6 140       1.577  -0.999  16.980  0.00  0.00      C1   O
ATOM   1082  CB  PHE 6 140       3.398  -1.035  14.781  0.00  0.00      C1   C
ATOM   1083  CG  PHE 6 140       4.181  -0.930  13.460  0.00  0.00      C1   C
ATOM   1084  CD1 PHE 6 140       3.906  -1.734  12.364  0.00  0.00      C1   C
ATOM   1085  CD2 PHE 6 140       5.288  -0.055  13.406  0.00  0.00      C1   C
ATOM   1086  CE1 PHE 6 140       4.646  -1.724  11.191  0.00  0.00      C1   C
ATOM   1087  CE2 PHE 6 140       6.061  -0.050  12.243  0.00  0.00      C1   C
ATOM   1088  CZ  PHE 6 140       5.792  -0.880  11.145  0.00  0.00      C1   C
ATOM   1089  N   LEU 6 141      -0.252  -1.334  15.749  0.00  0.00      C1   N
ATOM   1090  CA  LEU 6 141      -1.263  -1.438  16.821  0.00  0.00      C1   C
ATOM   1091  C   LEU 6 141      -0.799  -1.830  18.269  0.00  0.00      C1   C
ATOM   1092  O   LEU 6 141      -0.287  -2.908  18.498  0.00  0.00      C1   O
ATOM   1093  CB  LEU 6 141      -2.394  -2.412  16.439  0.00  0.00      C1   C
ATOM   1094  CG  LEU 6 141      -3.511  -2.718  17.500  0.00  0.00      C1   C
ATOM   1095  CD1 LEU 6 141      -4.350  -1.399  17.735  0.00  0.00      C1   C
ATOM   1096  CD2 LEU 6 141      -4.290  -3.954  16.966  0.00  0.00      C1   C
ATOM   1097  N   ASN 6 142      -1.243  -0.920  19.164  0.00  0.00      C1   N
ATOM   1098  CA  ASN 6 142      -1.079  -1.149  20.639  0.00  0.00      C1   C
ATOM   1099  C   ASN 6 142       0.373  -1.287  21.107  0.00  0.00      C1   C
ATOM   1100  O   ASN 6 142       0.643  -2.213  21.905  0.00  0.00      C1   O
ATOM   1101  CB  ASN 6 142      -2.086  -2.293  21.157  0.00  0.00      C1   C
ATOM   1102  CG  ASN 6 142      -2.628  -2.130  22.581  0.00  0.00      C1   C
ATOM   1103  OD1 ASN 6 142      -2.379  -1.094  23.138  0.00  0.00      C1   O
ATOM   1104  ND2 ASN 6 142      -3.288  -3.158  23.111  0.00  0.00      C1   N
ATOM   1105  N   GLY 6 143       1.289  -0.562  20.546  0.00  0.00      C1   N
ATOM   1106  CA  GLY 6 143       2.747  -0.605  20.773  0.00  0.00      C1   C
ATOM   1107  C   GLY 6 143       3.307  -1.969  20.381  0.00  0.00      C1   C
ATOM   1108  O   GLY 6 143       4.120  -2.433  21.153  0.00  0.00      C1   O
ATOM   1109  N   SER 6 144       2.891  -2.709  19.368  0.00  0.00      C1   N
ATOM   1110  CA  SER 6 144       3.452  -4.035  19.001  0.00  0.00      C1   C
ATOM   1111  C   SER 6 144       4.693  -3.917  18.102  0.00  0.00      C1   C
ATOM   1112  O   SER 6 144       5.014  -2.856  17.552  0.00  0.00      C1   O
ATOM   1113  CB  SER 6 144       2.415  -5.040  18.457  0.00  0.00      C1   C
ATOM   1114  OG  SER 6 144       1.784  -4.528  17.334  0.00  0.00      C1   O
ATOM   1115  N   CYS 6 145       5.389  -4.981  17.911  0.00  0.00      C1   N
ATOM   1116  CA  CYS 6 145       6.538  -5.078  17.026  0.00  0.00      C1   C
ATOM   1117  C   CYS 6 145       6.651  -6.419  16.312  0.00  0.00      C1   C
ATOM   1118  O   CYS 6 145       5.770  -7.292  16.498  0.00  0.00      C1   O
ATOM   1119  CB  CYS 6 145       7.935  -4.713  17.635  0.00  0.00      C1   C
ATOM   1120  SG  CYS 6 145       8.452  -6.128  18.738  0.00  0.00      C1   S
ATOM   1121  N   GLY 6 146       7.592  -6.559  15.438  0.00  0.00      C1   N
ATOM   1122  CA  GLY 6 146       7.637  -7.678  14.488  0.00  0.00      C1   C
ATOM   1123  C   GLY 6 146       6.851  -7.635  13.101  0.00  0.00      C1   C
ATOM   1124  O   GLY 6 146       6.704  -8.758  12.503  0.00  0.00      C1   O
ATOM   1125  N   SER 6 147       6.375  -6.478  12.748  0.00  0.00      C1   N
ATOM   1126  CA  SER 6 147       6.244  -6.172  11.296  0.00  0.00      C1   C
ATOM   1127  C   SER 6 147       7.689  -6.114  10.652  0.00  0.00      C1   C
ATOM   1128  O   SER 6 147       8.646  -5.615  11.188  0.00  0.00      C1   O
ATOM   1129  CB  SER 6 147       5.470  -4.878  11.148  0.00  0.00      C1   C
ATOM   1130  OG  SER 6 147       4.083  -5.106  11.517  0.00  0.00      C1   O
ATOM   1131  N   VAL 6 148       7.766  -6.631   9.428  0.00  0.00      C1   N
ATOM   1132  CA  VAL 6 148       8.977  -6.823   8.626  0.00  0.00      C1   C
ATOM   1133  C   VAL 6 148       8.988  -6.068   7.266  0.00  0.00      C1   C
ATOM   1134  O   VAL 6 148       7.976  -5.901   6.583  0.00  0.00      C1   O
ATOM   1135  CB  VAL 6 148       9.476  -8.260   8.378  0.00  0.00      C1   C
ATOM   1136  CG1 VAL 6 148      10.290  -8.860   9.596  0.00  0.00      C1   C
ATOM   1137  CG2 VAL 6 148       8.316  -9.178   7.960  0.00  0.00      C1   C
ATOM   1138  N   GLY 6 149      10.162  -5.686   6.827  0.00  0.00      C1   N
ATOM   1139  CA  GLY 6 149      10.316  -5.042   5.533  0.00  0.00      C1   C
ATOM   1140  C   GLY 6 149      11.171  -5.813   4.476  0.00  0.00      C1   C
ATOM   1141  O   GLY 6 149      12.125  -6.531   4.845  0.00  0.00      C1   O
ATOM   1142  N   PHE 6 150      10.773  -5.694   3.226  0.00  0.00      C1   N
ATOM   1143  CA  PHE 6 150      11.176  -6.678   2.182  0.00  0.00      C1   C
ATOM   1144  C   PHE 6 150      11.079  -6.085   0.792  0.00  0.00      C1   C
ATOM   1145  O   PHE 6 150      10.262  -5.192   0.514  0.00  0.00      C1   O
ATOM   1146  CB  PHE 6 150      10.211  -7.877   2.284  0.00  0.00      C1   C
ATOM   1147  CG  PHE 6 150       8.817  -7.663   1.605  0.00  0.00      C1   C
ATOM   1148  CD1 PHE 6 150       7.848  -6.965   2.351  0.00  0.00      C1   C
ATOM   1149  CD2 PHE 6 150       8.517  -8.139   0.296  0.00  0.00      C1   C
ATOM   1150  CE1 PHE 6 150       6.567  -6.783   1.819  0.00  0.00      C1   C
ATOM   1151  CE2 PHE 6 150       7.246  -7.868  -0.239  0.00  0.00      C1   C
ATOM   1152  CZ  PHE 6 150       6.284  -7.121   0.456  0.00  0.00      C1   C
ATOM   1153  N   ASN 6 151      11.817  -6.673  -0.115  0.00  0.00      C1   N
ATOM   1154  CA  ASN 6 151      11.677  -6.454  -1.559  0.00  0.00      C1   C
ATOM   1155  C   ASN 6 151      11.645  -7.738  -2.325  0.00  0.00      C1   C
ATOM   1156  O   ASN 6 151      12.169  -8.766  -1.870  0.00  0.00      C1   O
ATOM   1157  CB  ASN 6 151      12.789  -5.469  -1.926  0.00  0.00      C1   C
ATOM   1158  CG  ASN 6 151      12.632  -4.166  -1.181  0.00  0.00      C1   C
ATOM   1159  OD1 ASN 6 151      11.693  -3.442  -1.321  0.00  0.00      C1   O
ATOM   1160  ND2 ASN 6 151      13.582  -3.641  -0.537  0.00  0.00      C1   N
ATOM   1161  N   ILE 6 152      10.984  -7.739  -3.476  0.00  0.00      C1   N
ATOM   1162  CA  ILE 6 152      11.107  -8.906  -4.399  0.00  0.00      C1   C
ATOM   1163  C   ILE 6 152      12.155  -8.604  -5.407  0.00  0.00      C1   C
ATOM   1164  O   ILE 6 152      12.014  -7.547  -6.117  0.00  0.00      C1   O
ATOM   1165  CB  ILE 6 152       9.748  -9.333  -5.011  0.00  0.00      C1   C
ATOM   1166  CG1 ILE 6 152       8.670  -9.611  -3.863  0.00  0.00      C1   C
ATOM   1167  CG2 ILE 6 152       9.899 -10.552  -5.960  0.00  0.00      C1   C
ATOM   1168  CD1 ILE 6 152       9.000 -10.783  -2.951  0.00  0.00      C1   C
ATOM   1169  N   ASP 6 153      13.133  -9.409  -5.639  0.00  0.00      C1   N
ATOM   1170  CA  ASP 6 153      14.211  -9.345  -6.619  0.00  0.00      C1   C
ATOM   1171  C   ASP 6 153      13.970 -10.486  -7.638  0.00  0.00      C1   C
ATOM   1172  O   ASP 6 153      14.456 -11.611  -7.459  0.00  0.00      C1   O
ATOM   1173  CB  ASP 6 153      15.624  -9.317  -5.902  0.00  0.00      C1   C
ATOM   1174  CG  ASP 6 153      16.755  -9.196  -6.920  0.00  0.00      C1   C
ATOM   1175  OD1 ASP 6 153      16.540  -9.134  -8.131  0.00  0.00      C1   O
ATOM   1176  OD2 ASP 6 153      17.964  -9.375  -6.557  0.00  0.00      C1   O
ATOM   1177  N   TYR 6 154      13.053 -10.190  -8.542  0.00  0.00      C1   N
ATOM   1178  CA  TYR 6 154      12.491 -11.129  -9.425  0.00  0.00      C1   C
ATOM   1179  C   TYR 6 154      11.546 -12.105  -8.682  0.00  0.00      C1   C
ATOM   1180  O   TYR 6 154      10.284 -11.882  -8.688  0.00  0.00      C1   O
ATOM   1181  CB  TYR 6 154      13.494 -11.747 -10.415  0.00  0.00      C1   C
ATOM   1182  CG  TYR 6 154      12.832 -12.649 -11.445  0.00  0.00      C1   C
ATOM   1183  CD1 TYR 6 154      11.845 -12.147 -12.315  0.00  0.00      C1   C
ATOM   1184  CD2 TYR 6 154      12.925 -14.007 -11.453  0.00  0.00      C1   C
ATOM   1185  CE1 TYR 6 154      11.013 -12.906 -13.139  0.00  0.00      C1   C
ATOM   1186  CE2 TYR 6 154      12.173 -14.831 -12.268  0.00  0.00      C1   C
ATOM   1187  CZ  TYR 6 154      11.208 -14.296 -13.122  0.00  0.00      C1   C
ATOM   1188  OH  TYR 6 154      10.396 -14.994 -13.881  0.00  0.00      C1   O
ATOM   1189  N   ASP 6 155      11.979 -13.236  -8.104  0.00  0.00      C1   N
ATOM   1190  CA  ASP 6 155      11.111 -14.035  -7.248  0.00  0.00      C1   C
ATOM   1191  C   ASP 6 155      11.719 -14.351  -5.865  0.00  0.00      C1   C
ATOM   1192  O   ASP 6 155      11.066 -15.088  -5.045  0.00  0.00      C1   O
ATOM   1193  CB  ASP 6 155      10.772 -15.257  -7.998  0.00  0.00      C1   C
ATOM   1194  CG  ASP 6 155      11.954 -16.134  -8.591  0.00  0.00      C1   C
ATOM   1195  OD1 ASP 6 155      13.131 -15.929  -8.294  0.00  0.00      C1   O
ATOM   1196  OD2 ASP 6 155      11.670 -17.169  -9.308  0.00  0.00      C1   O
ATOM   1197  N   CYS 6 156      12.931 -13.963  -5.611  0.00  0.00      C1   N
ATOM   1198  CA  CYS 6 156      13.622 -13.943  -4.271  0.00  0.00      C1   C
ATOM   1199  C   CYS 6 156      13.092 -12.782  -3.472  0.00  0.00      C1   C
ATOM   1200  O   CYS 6 156      13.136 -11.622  -3.900  0.00  0.00      C1   O
ATOM   1201  CB  CYS 6 156      15.124 -13.833  -4.626  0.00  0.00      C1   C
ATOM   1202  SG  CYS 6 156      16.164 -14.201  -3.171  0.00  0.00      C1   S
ATOM   1203  N   VAL 6 157      12.758 -13.182  -2.280  0.00  0.00      C1   N
ATOM   1204  CA  VAL 6 157      12.481 -12.339  -1.104  0.00  0.00      C1   C
ATOM   1205  C   VAL 6 157      13.777 -11.762  -0.464  0.00  0.00      C1   C
ATOM   1206  O   VAL 6 157      14.541 -12.490   0.138  0.00  0.00      C1   O
ATOM   1207  CB  VAL 6 157      11.543 -13.038  -0.161  0.00  0.00      C1   C
ATOM   1208  CG1 VAL 6 157      11.057 -11.920   0.829  0.00  0.00      C1   C
ATOM   1209  CG2 VAL 6 157      10.256 -13.678  -0.732  0.00  0.00      C1   C
ATOM   1210  N   SER 6 158      13.879 -10.450  -0.485  0.00  0.00      C1   N
ATOM   1211  CA  SER 6 158      14.964  -9.717   0.209  0.00  0.00      C1   C
ATOM   1212  C   SER 6 158      14.389  -9.263   1.558  0.00  0.00      C1   C
ATOM   1213  O   SER 6 158      13.756  -8.217   1.639  0.00  0.00      C1   O
ATOM   1214  CB  SER 6 158      15.415  -8.549  -0.648  0.00  0.00      C1   C
ATOM   1215  OG  SER 6 158      15.922  -9.189  -1.863  0.00  0.00      C1   O
ATOM   1216  N   PHE 6 159      14.546 -10.039   2.637  0.00  0.00      C1   N
ATOM   1217  CA  PHE 6 159      14.256  -9.567   3.923  0.00  0.00      C1   C
ATOM   1218  C   PHE 6 159      15.332  -8.585   4.489  0.00  0.00      C1   C
ATOM   1219  O   PHE 6 159      16.448  -9.035   4.691  0.00  0.00      C1   O
ATOM   1220  CB  PHE 6 159      13.978 -10.632   4.936  0.00  0.00      C1   C
ATOM   1221  CG  PHE 6 159      12.792 -11.509   4.763  0.00  0.00      C1   C
ATOM   1222  CD1 PHE 6 159      12.743 -12.514   3.786  0.00  0.00      C1   C
ATOM   1223  CD2 PHE 6 159      11.534 -11.229   5.407  0.00  0.00      C1   C
ATOM   1224  CE1 PHE 6 159      11.581 -13.222   3.529  0.00  0.00      C1   C
ATOM   1225  CE2 PHE 6 159      10.399 -11.958   5.242  0.00  0.00      C1   C
ATOM   1226  CZ  PHE 6 159      10.405 -12.970   4.261  0.00  0.00      C1   C
ATOM   1227  N   CYS 6 160      15.015  -7.335   4.570  0.00  0.00      C1   N
ATOM   1228  CA  CYS 6 160      15.948  -6.337   4.818  0.00  0.00      C1   C
ATOM   1229  C   CYS 6 160      15.777  -5.631   6.136  0.00  0.00      C1   C
ATOM   1230  O   CYS 6 160      16.792  -5.031   6.628  0.00  0.00      C1   O
ATOM   1231  CB  CYS 6 160      15.966  -5.331   3.647  0.00  0.00      C1   C
ATOM   1232  SG  CYS 6 160      14.256  -4.649   3.502  0.00  0.00      C1   S
ATOM   1233  N   TYR 6 161      14.548  -5.553   6.675  0.00  0.00      C1   N
ATOM   1234  CA  TYR 6 161      14.230  -4.761   7.782  0.00  0.00      C1   C
ATOM   1235  C   TYR 6 161      13.368  -5.495   8.762  0.00  0.00      C1   C
ATOM   1236  O   TYR 6 161      12.433  -6.196   8.440  0.00  0.00      C1   O
ATOM   1237  CB  TYR 6 161      13.474  -3.454   7.333  0.00  0.00      C1   C
ATOM   1238  CG  TYR 6 161      13.053  -2.534   8.497  0.00  0.00      C1   C
ATOM   1239  CD1 TYR 6 161      13.828  -1.537   9.009  0.00  0.00      C1   C
ATOM   1240  CD2 TYR 6 161      11.716  -2.663   8.940  0.00  0.00      C1   C
ATOM   1241  CE1 TYR 6 161      13.304  -0.650  10.006  0.00  0.00      C1   C
ATOM   1242  CE2 TYR 6 161      11.333  -1.971  10.119  0.00  0.00      C1   C
ATOM   1243  CZ  TYR 6 161      12.104  -0.963  10.633  0.00  0.00      C1   C
ATOM   1244  OH  TYR 6 161      11.609  -0.135  11.643  0.00  0.00      C1   O
ATOM   1245  N   MET 6 162      13.651  -5.296  10.058  0.00  0.00      C1   N
ATOM   1246  CA  MET 6 162      12.887  -5.765  11.253  0.00  0.00      C1   C
ATOM   1247  C   MET 6 162      12.427  -4.593  12.165  0.00  0.00      C1   C
ATOM   1248  O   MET 6 162      13.288  -3.736  12.386  0.00  0.00      C1   O
ATOM   1249  CB  MET 6 162      13.797  -6.709  12.006  0.00  0.00      C1   C
ATOM   1250  CG  MET 6 162      13.195  -7.330  13.243  0.00  0.00      C1   C
ATOM   1251  SD  MET 6 162      11.648  -8.224  13.190  0.00  0.00      C1   S
ATOM   1252  CE  MET 6 162      12.255  -9.788  12.437  0.00  0.00      C1   C
ATOM   1253  N   HIS 6 163      11.202  -4.583  12.655  0.00  0.00      C1   N
ATOM   1254  CA  HIS 6 163      10.698  -3.608  13.542  0.00  0.00      C1   C
ATOM   1255  C   HIS 6 163      11.019  -3.891  15.049  0.00  0.00      C1   C
ATOM   1256  O   HIS 6 163      10.661  -4.954  15.523  0.00  0.00      C1   O
ATOM   1257  CB  HIS 6 163       9.178  -3.384  13.281  0.00  0.00      C1   C
ATOM   1258  CG  HIS 6 163       8.603  -2.348  14.187  0.00  0.00      C1   C
ATOM   1259  ND1 HIS 6 163       7.491  -2.540  15.024  0.00  0.00      C1   N
ATOM   1260  CD2 HIS 6 163       9.029  -1.081  14.366  0.00  0.00      C1   C
ATOM   1261  CE1 HIS 6 163       7.291  -1.353  15.651  0.00  0.00      C1   C
ATOM   1262  NE2 HIS 6 163       8.170  -0.473  15.275  0.00  0.00      C1   N
ATOM   1263  N   HIS 6 164      11.544  -2.858  15.731  0.00  0.00      C1   N
ATOM   1264  CA  HIS 6 164      11.805  -2.953  17.156  0.00  0.00      C1   C
ATOM   1265  C   HIS 6 164      10.870  -2.134  18.043  0.00  0.00      C1   C
ATOM   1266  O   HIS 6 164      10.294  -2.704  18.975  0.00  0.00      C1   O
ATOM   1267  CB  HIS 6 164      13.304  -2.819  17.355  0.00  0.00      C1   C
ATOM   1268  CG  HIS 6 164      14.151  -4.030  16.933  0.00  0.00      C1   C
ATOM   1269  ND1 HIS 6 164      15.110  -4.566  17.766  0.00  0.00      C1   N
ATOM   1270  CD2 HIS 6 164      14.344  -4.473  15.653  0.00  0.00      C1   C
ATOM   1271  CE1 HIS 6 164      15.856  -5.371  17.023  0.00  0.00      C1   C
ATOM   1272  NE2 HIS 6 164      15.374  -5.469  15.793  0.00  0.00      C1   N
ATOM   1273  N   MET 6 165      10.859  -0.778  17.940  0.00  0.00      C1   N
ATOM   1274  CA  MET 6 165      10.367   0.185  18.945  0.00  0.00      C1   C
ATOM   1275  C   MET 6 165       9.960   1.514  18.381  0.00  0.00      C1   C
ATOM   1276  O   MET 6 165      10.392   1.810  17.223  0.00  0.00      C1   O
ATOM   1277  CB  MET 6 165      11.401   0.393  20.036  0.00  0.00      C1   C
ATOM   1278  CG  MET 6 165      12.658   1.262  19.692  0.00  0.00      C1   C
ATOM   1279  SD  MET 6 165      14.144   0.321  18.987  0.00  0.00      C1   S
ATOM   1280  CE  MET 6 165      15.439   1.500  19.140  0.00  0.00      C1   C
ATOM   1281  N   GLU 6 166       9.218   2.330  19.147  0.00  0.00      C1   N
ATOM   1282  CA  GLU 6 166       8.789   3.635  18.642  0.00  0.00      C1   C
ATOM   1283  C   GLU 6 166       9.599   4.750  19.454  0.00  0.00      C1   C
ATOM   1284  O   GLU 6 166       9.751   4.656  20.684  0.00  0.00      C1   O
ATOM   1285  CB  GLU 6 166       7.269   3.691  18.901  0.00  0.00      C1   C
ATOM   1286  CG  GLU 6 166       6.774   5.030  18.403  0.00  0.00      C1   C
ATOM   1287  CD  GLU 6 166       5.233   5.220  18.388  0.00  0.00      C1   C
ATOM   1288  OE1 GLU 6 166       4.681   6.268  17.948  0.00  0.00      C1   O
ATOM   1289  OE2 GLU 6 166       4.587   4.260  18.795  0.00  0.00      C1   O
ATOM   1290  N   LEU 6 167      10.193   5.597  18.643  0.00  0.00      C1   N
ATOM   1291  CA  LEU 6 167      10.915   6.845  19.030  0.00  0.00      C1   C
ATOM   1292  C   LEU 6 167       9.861   7.910  19.287  0.00  0.00      C1   C
ATOM   1293  O   LEU 6 167       8.960   8.030  18.466  0.00  0.00      C1   O
ATOM   1294  CB  LEU 6 167      11.991   7.285  17.987  0.00  0.00      C1   C
ATOM   1295  CG  LEU 6 167      13.057   6.245  17.819  0.00  0.00      C1   C
ATOM   1296  CD1 LEU 6 167      14.189   6.789  17.013  0.00  0.00      C1   C
ATOM   1297  CD2 LEU 6 167      13.465   5.681  19.160  0.00  0.00      C1   C
ATOM   1298  N   PRO 6 168       9.797   8.577  20.423  0.00  0.00      C1   N
ATOM   1299  CA  PRO 6 168       8.668   9.358  20.954  0.00  0.00      C1   C
ATOM   1300  C   PRO 6 168       7.950  10.439  20.086  0.00  0.00      C1   C
ATOM   1301  O   PRO 6 168       6.728  10.454  20.274  0.00  0.00      C1   O
ATOM   1302  CB  PRO 6 168       9.242  10.008  22.216  0.00  0.00      C1   C
ATOM   1303  CG  PRO 6 168      10.211   9.020  22.763  0.00  0.00      C1   C
ATOM   1304  CD  PRO 6 168      10.780   8.328  21.482  0.00  0.00      C1   C
ATOM   1305  N   THR 6 169       8.501  11.159  19.056  0.00  0.00      C1   N
ATOM   1306  CA  THR 6 169       7.722  11.880  17.982  0.00  0.00      C1   C
ATOM   1307  C   THR 6 169       6.651  11.023  17.275  0.00  0.00      C1   C
ATOM   1308  O   THR 6 169       5.771  11.456  16.598  0.00  0.00      C1   O
ATOM   1309  CB  THR 6 169       8.648  12.509  16.922  0.00  0.00      C1   C
ATOM   1310  OG1 THR 6 169       9.394  11.479  16.331  0.00  0.00      C1   O
ATOM   1311  CG2 THR 6 169       9.731  13.425  17.489  0.00  0.00      C1   C
ATOM   1312  N   GLY 6 170       6.734   9.682  17.377  0.00  0.00      C1   N
ATOM   1313  CA  GLY 6 170       5.902   8.668  16.719  0.00  0.00      C1   C
ATOM   1314  C   GLY 6 170       6.449   8.054  15.452  0.00  0.00      C1   C
ATOM   1315  O   GLY 6 170       5.691   7.963  14.421  0.00  0.00      C1   O
ATOM   1316  N   VAL 6 171       7.781   7.845  15.437  0.00  0.00      C1   N
ATOM   1317  CA  VAL 6 171       8.573   7.209  14.318  0.00  0.00      C1   C
ATOM   1318  C   VAL 6 171       9.387   5.972  14.757  0.00  0.00      C1   C
ATOM   1319  O   VAL 6 171       9.829   5.871  15.873  0.00  0.00      C1   O
ATOM   1320  CB  VAL 6 171       9.370   8.239  13.537  0.00  0.00      C1   C
ATOM   1321  CG1 VAL 6 171       8.543   9.349  12.895  0.00  0.00      C1   C
ATOM   1322  CG2 VAL 6 171      10.418   8.962  14.297  0.00  0.00      C1   C
ATOM   1323  N   HIS 6 172       9.452   5.029  13.903  0.00  0.00      C1   N
ATOM   1324  CA  HIS 6 172       9.870   3.682  14.239  0.00  0.00      C1   C
ATOM   1325  C   HIS 6 172      11.327   3.322  13.915  0.00  0.00      C1   C
ATOM   1326  O   HIS 6 172      11.882   3.822  12.907  0.00  0.00      C1   O
ATOM   1327  CB  HIS 6 172       8.879   2.774  13.596  0.00  0.00      C1   C
ATOM   1328  CG  HIS 6 172       7.578   2.824  14.232  0.00  0.00      C1   C
ATOM   1329  ND1 HIS 6 172       7.096   2.216  15.379  0.00  0.00      C1   N
ATOM   1330  CD2 HIS 6 172       6.631   3.722  13.835  0.00  0.00      C1   C
ATOM   1331  CE1 HIS 6 172       5.931   2.785  15.561  0.00  0.00      C1   C
ATOM   1332  NE2 HIS 6 172       5.589   3.717  14.718  0.00  0.00      C1   N
ATOM   1333  N   ALA 6 173      11.943   2.581  14.827  0.00  0.00      C1   N
ATOM   1334  CA  ALA 6 173      13.351   2.259  14.765  0.00  0.00      C1   C
ATOM   1335  C   ALA 6 173      13.495   0.731  14.598  0.00  0.00      C1   C
ATOM   1336  O   ALA 6 173      12.680  -0.123  15.078  0.00  0.00      C1   O
ATOM   1337  CB  ALA 6 173      14.124   2.811  15.978  0.00  0.00      C1   C
ATOM   1338  N   GLY 6 174      14.451   0.350  13.684  0.00  0.00      C1   N
ATOM   1339  CA  GLY 6 174      14.659  -0.975  13.159  0.00  0.00      C1   C
ATOM   1340  C   GLY 6 174      16.035  -1.247  12.607  0.00  0.00      C1   C
ATOM   1341  O   GLY 6 174      16.914  -0.404  12.478  0.00  0.00      C1   O
ATOM   1342  N   THR 6 175      16.133  -2.554  12.308  0.00  0.00      C1   N
ATOM   1343  CA  THR 6 175      17.425  -3.199  11.892  0.00  0.00      C1   C
ATOM   1344  C   THR 6 175      17.338  -3.849  10.488  0.00  0.00      C1   C
ATOM   1345  O   THR 6 175      16.229  -4.111   9.984  0.00  0.00      C1   O
ATOM   1346  CB  THR 6 175      17.785  -4.310  12.920  0.00  0.00      C1   C
ATOM   1347  OG1 THR 6 175      16.994  -5.427  12.892  0.00  0.00      C1   O
ATOM   1348  CG2 THR 6 175      17.843  -3.845  14.358  0.00  0.00      C1   C
ATOM   1349  N   ASP 6 176      18.546  -4.228   9.955  0.00  0.00      C1   N
ATOM   1350  CA  ASP 6 176      18.560  -5.368   9.137  0.00  0.00      C1   C
ATOM   1351  C   ASP 6 176      18.232  -6.723   9.874  0.00  0.00      C1   C
ATOM   1352  O   ASP 6 176      18.422  -6.861  11.081  0.00  0.00      C1   O
ATOM   1353  CB  ASP 6 176      19.864  -5.452   8.251  0.00  0.00      C1   C
ATOM   1354  CG  ASP 6 176      21.183  -5.449   9.048  0.00  0.00      C1   C
ATOM   1355  OD1 ASP 6 176      22.072  -4.661   8.661  0.00  0.00      C1   O
ATOM   1356  OD2 ASP 6 176      21.056  -5.995  10.185  0.00  0.00      C1   O
ATOM   1357  N   LEU 6 177      17.819  -7.697   9.051  0.00  0.00      C1   N
ATOM   1358  CA  LEU 6 177      17.568  -9.086   9.425  0.00  0.00      C1   C
ATOM   1359  C   LEU 6 177      18.880  -9.771   9.951  0.00  0.00      C1   C
ATOM   1360  O   LEU 6 177      18.838 -10.760  10.704  0.00  0.00      C1   O
ATOM   1361  CB  LEU 6 177      16.802  -9.945   8.411  0.00  0.00      C1   C
ATOM   1362  CG  LEU 6 177      15.437 -10.400   8.816  0.00  0.00      C1   C
ATOM   1363  CD1 LEU 6 177      15.380 -11.220  10.115  0.00  0.00      C1   C
ATOM   1364  CD2 LEU 6 177      14.476  -9.252   8.914  0.00  0.00      C1   C
ATOM   1365  N   GLU 6 178      20.042  -9.207   9.745  0.00  0.00      C1   N
ATOM   1366  CA  GLU 6 178      21.336  -9.552  10.458  0.00  0.00      C1   C
ATOM   1367  C   GLU 6 178      21.531  -9.064  11.890  0.00  0.00      C1   C
ATOM   1368  O   GLU 6 178      22.424  -9.548  12.560  0.00  0.00      C1   O
ATOM   1369  CB  GLU 6 178      22.615  -9.299   9.596  0.00  0.00      C1   C
ATOM   1370  CG  GLU 6 178      22.572  -9.955   8.167  0.00  0.00      C1   C
ATOM   1371  CD  GLU 6 178      22.775 -11.439   8.344  0.00  0.00      C1   C
ATOM   1372  OE1 GLU 6 178      22.408 -12.072   9.416  0.00  0.00      C1   O
ATOM   1373  OE2 GLU 6 178      23.367 -11.985   7.422  0.00  0.00      C1   O
ATOM   1374  N   GLY 6 179      20.658  -8.226  12.345  0.00  0.00      C1   N
ATOM   1375  CA  GLY 6 179      20.755  -7.681  13.687  0.00  0.00      C1   C
ATOM   1376  C   GLY 6 179      21.212  -6.246  13.865  0.00  0.00      C1   C
ATOM   1377  O   GLY 6 179      21.178  -5.902  15.049  0.00  0.00      C1   O
ATOM   1378  N   ASN 6 180      21.667  -5.499  12.870  0.00  0.00      C1   N
ATOM   1379  CA  ASN 6 180      22.150  -4.156  13.025  0.00  0.00      C1   C
ATOM   1380  C   ASN 6 180      21.238  -2.970  12.765  0.00  0.00      C1   C
ATOM   1381  O   ASN 6 180      20.577  -2.859  11.755  0.00  0.00      C1   O
ATOM   1382  CB  ASN 6 180      23.427  -3.942  12.221  0.00  0.00      C1   C
ATOM   1383  CG  ASN 6 180      24.124  -2.637  12.336  0.00  0.00      C1   C
ATOM   1384  ND2 ASN 6 180      25.016  -2.271  11.355  0.00  0.00      C1   N
ATOM   1385  OD1 ASN 6 180      24.107  -1.954  13.375  0.00  0.00      C1   O
ATOM   1386  N   PHE 6 181      21.118  -2.080  13.832  0.00  0.00      C1   N
ATOM   1387  CA  PHE 6 181      20.255  -0.866  13.891  0.00  0.00      C1   C
ATOM   1388  C   PHE 6 181      20.635   0.117  12.724  0.00  0.00      C1   C
ATOM   1389  O   PHE 6 181      21.750   0.321  12.321  0.00  0.00      C1   O
ATOM   1390  CB  PHE 6 181      20.234  -0.130  15.285  0.00  0.00      C1   C
ATOM   1391  CG  PHE 6 181      19.058  -0.555  16.107  0.00  0.00      C1   C
ATOM   1392  CD1 PHE 6 181      19.306  -1.376  17.238  0.00  0.00      C1   C
ATOM   1393  CD2 PHE 6 181      17.750  -0.270  15.708  0.00  0.00      C1   C
ATOM   1394  CE1 PHE 6 181      18.169  -1.783  17.896  0.00  0.00      C1   C
ATOM   1395  CE2 PHE 6 181      16.637  -0.724  16.431  0.00  0.00      C1   C
ATOM   1396  CZ  PHE 6 181      16.880  -1.530  17.520  0.00  0.00      C1   C
ATOM   1397  N   TYR 6 182      19.609   0.607  12.033  0.00  0.00      C1   N
ATOM   1398  CA  TYR 6 182      19.736   1.790  11.201  0.00  0.00      C1   C
ATOM   1399  C   TYR 6 182      19.771   3.068  12.100  0.00  0.00      C1   C
ATOM   1400  O   TYR 6 182      18.910   3.185  12.959  0.00  0.00      C1   O
ATOM   1401  CB  TYR 6 182      18.694   1.865  10.010  0.00  0.00      C1   C
ATOM   1402  CG  TYR 6 182      18.613   0.719   9.060  0.00  0.00      C1   C
ATOM   1403  CD1 TYR 6 182      19.642   0.570   8.142  0.00  0.00      C1   C
ATOM   1404  CD2 TYR 6 182      17.650  -0.240   9.174  0.00  0.00      C1   C
ATOM   1405  CE1 TYR 6 182      19.695  -0.501   7.260  0.00  0.00      C1   C
ATOM   1406  CE2 TYR 6 182      17.715  -1.402   8.373  0.00  0.00      C1   C
ATOM   1407  CZ  TYR 6 182      18.697  -1.492   7.366  0.00  0.00      C1   C
ATOM   1408  OH  TYR 6 182      18.471  -2.505   6.457  0.00  0.00      C1   O
ATOM   1409  N   GLY 6 183      20.790   3.911  11.839  0.00  0.00      C1   N
ATOM   1410  CA  GLY 6 183      21.027   5.097  12.704  0.00  0.00      C1   C
ATOM   1411  C   GLY 6 183      21.522   4.875  14.130  0.00  0.00      C1   C
ATOM   1412  O   GLY 6 183      21.851   3.759  14.548  0.00  0.00      C1   O
ATOM   1413  N   PRO 6 184      21.783   5.938  14.868  0.00  0.00      C1   N
ATOM   1414  CA  PRO 6 184      22.606   6.018  16.075  0.00  0.00      C1   C
ATOM   1415  C   PRO 6 184      21.752   5.504  17.349  0.00  0.00      C1   C
ATOM   1416  O   PRO 6 184      22.077   5.857  18.482  0.00  0.00      C1   O
ATOM   1417  CB  PRO 6 184      23.162   7.429  16.132  0.00  0.00      C1   C
ATOM   1418  CG  PRO 6 184      22.032   8.279  15.449  0.00  0.00      C1   C
ATOM   1419  CD  PRO 6 184      21.487   7.336  14.403  0.00  0.00      C1   C
ATOM   1420  N   PHE 6 185      20.888   4.542  17.191  0.00  0.00      C1   N
ATOM   1421  CA  PHE 6 185      19.846   4.096  18.108  0.00  0.00      C1   C
ATOM   1422  C   PHE 6 185      20.091   2.756  18.871  0.00  0.00      C1   C
ATOM   1423  O   PHE 6 185      20.930   1.979  18.372  0.00  0.00      C1   O
ATOM   1424  CB  PHE 6 185      18.504   3.990  17.373  0.00  0.00      C1   C
ATOM   1425  CG  PHE 6 185      18.172   5.203  16.511  0.00  0.00      C1   C
ATOM   1426  CD1 PHE 6 185      18.338   6.493  17.070  0.00  0.00      C1   C
ATOM   1427  CD2 PHE 6 185      17.632   5.083  15.179  0.00  0.00      C1   C
ATOM   1428  CE1 PHE 6 185      18.023   7.637  16.308  0.00  0.00      C1   C
ATOM   1429  CE2 PHE 6 185      17.396   6.224  14.430  0.00  0.00      C1   C
ATOM   1430  CZ  PHE 6 185      17.610   7.532  15.004  0.00  0.00      C1   C
ATOM   1431  N   VAL 6 186      19.540   2.622  20.053  0.00  0.00      C1   N
ATOM   1432  CA  VAL 6 186      19.742   1.503  21.018  0.00  0.00      C1   C
ATOM   1433  C   VAL 6 186      18.455   0.998  21.591  0.00  0.00      C1   C
ATOM   1434  O   VAL 6 186      17.511   1.743  21.860  0.00  0.00      C1   O
ATOM   1435  CB  VAL 6 186      20.777   1.926  22.079  0.00  0.00      C1   C
ATOM   1436  CG1 VAL 6 186      22.043   2.340  21.407  0.00  0.00      C1   C
ATOM   1437  CG2 VAL 6 186      20.412   3.173  22.990  0.00  0.00      C1   C
ATOM   1438  N   ASP 6 187      18.413  -0.311  21.872  0.00  0.00      C1   N
ATOM   1439  CA  ASP 6 187      17.271  -1.008  22.507  0.00  0.00      C1   C
ATOM   1440  C   ASP 6 187      17.301  -1.004  24.022  0.00  0.00      C1   C
ATOM   1441  O   ASP 6 187      17.693  -2.000  24.665  0.00  0.00      C1   O
ATOM   1442  CB  ASP 6 187      16.840  -2.387  21.913  0.00  0.00      C1   C
ATOM   1443  CG  ASP 6 187      18.014  -3.388  21.699  0.00  0.00      C1   C
ATOM   1444  OD1 ASP 6 187      19.108  -3.049  22.092  0.00  0.00      C1   O
ATOM   1445  OD2 ASP 6 187      17.734  -4.540  21.304  0.00  0.00      C1   O
ATOM   1446  N   ARG 6 188      16.894   0.137  24.655  0.00  0.00      C1   N
ATOM   1447  CA  ARG 6 188      16.489   0.329  26.056  0.00  0.00      C1   C
ATOM   1448  C   ARG 6 188      15.759   1.610  26.395  0.00  0.00      C1   C
ATOM   1449  O   ARG 6 188      15.576   2.543  25.601  0.00  0.00      C1   O
ATOM   1450  CB  ARG 6 188      17.746   0.210  26.949  0.00  0.00      C1   C
ATOM   1451  CG  ARG 6 188      18.791   1.386  26.698  0.00  0.00      C1   C
ATOM   1452  CD  ARG 6 188      19.984   1.132  27.601  0.00  0.00      C1   C
ATOM   1453  NE  ARG 6 188      21.113   2.077  27.320  0.00  0.00      C1   N
ATOM   1454  CZ  ARG 6 188      22.170   1.766  26.592  0.00  0.00      C1   C
ATOM   1455  NH1 ARG 6 188      22.488   0.662  25.982  0.00  0.00      C1   N
ATOM   1456  NH2 ARG 6 188      23.036   2.752  26.298  0.00  0.00      C1   N
ATOM   1457  N   GLN 6 189      15.506   1.827  27.675  0.00  0.00      C1   N
ATOM   1458  CA  GLN 6 189      14.873   2.986  28.208  0.00  0.00      C1   C
ATOM   1459  C   GLN 6 189      16.000   4.083  28.247  0.00  0.00      C1   C
ATOM   1460  O   GLN 6 189      16.781   4.038  29.214  0.00  0.00      C1   O
ATOM   1461  CB  GLN 6 189      14.094   2.763  29.509  0.00  0.00      C1   C
ATOM   1462  CG  GLN 6 189      13.521   4.159  29.989  0.00  0.00      C1   C
ATOM   1463  CD  GLN 6 189      12.592   3.920  31.248  0.00  0.00      C1   C
ATOM   1464  NE2 GLN 6 189      11.791   4.875  31.509  0.00  0.00      C1   N
ATOM   1465  OE1 GLN 6 189      12.584   2.966  31.968  0.00  0.00      C1   O
ATOM   1466  N   THR 6 190      15.980   4.979  27.271  0.00  0.00      C1   N
ATOM   1467  CA  THR 6 190      16.792   6.187  27.222  0.00  0.00      C1   C
ATOM   1468  C   THR 6 190      16.216   7.198  26.210  0.00  0.00      C1   C
ATOM   1469  O   THR 6 190      15.596   6.899  25.226  0.00  0.00      C1   O
ATOM   1470  CB  THR 6 190      18.249   5.779  26.827  0.00  0.00      C1   C
ATOM   1471  OG1 THR 6 190      19.046   6.922  26.907  0.00  0.00      C1   O
ATOM   1472  CG2 THR 6 190      18.418   5.235  25.392  0.00  0.00      C1   C
ATOM   1473  N   ALA 6 191      16.629   8.487  26.323  0.00  0.00      C1   N
ATOM   1474  CA  ALA 6 191      16.030   9.558  25.481  0.00  0.00      C1   C
ATOM   1475  C   ALA 6 191      16.581   9.550  24.076  0.00  0.00      C1   C
ATOM   1476  O   ALA 6 191      17.796   9.798  23.979  0.00  0.00      C1   O
ATOM   1477  CB  ALA 6 191      16.113  10.924  26.152  0.00  0.00      C1   C
ATOM   1478  N   GLN 6 192      15.753   9.396  23.046  0.00  0.00      C1   N
ATOM   1479  CA  GLN 6 192      16.252   9.236  21.715  0.00  0.00      C1   C
ATOM   1480  C   GLN 6 192      15.465  10.032  20.730  0.00  0.00      C1   C
ATOM   1481  O   GLN 6 192      14.206   9.979  20.827  0.00  0.00      C1   O
ATOM   1482  CB  GLN 6 192      16.312   7.801  21.304  0.00  0.00      C1   C
ATOM   1483  CG  GLN 6 192      17.354   6.939  22.011  0.00  0.00      C1   C
ATOM   1484  CD  GLN 6 192      17.583   5.518  21.507  0.00  0.00      C1   C
ATOM   1485  OE1 GLN 6 192      18.596   5.219  20.899  0.00  0.00      C1   O
ATOM   1486  NE2 GLN 6 192      16.689   4.536  21.657  0.00  0.00      C1   N
ATOM   1487  N   ALA 6 193      16.027  10.693  19.703  0.00  0.00      C1   N
ATOM   1488  CA  ALA 6 193      15.246  11.283  18.566  0.00  0.00      C1   C
ATOM   1489  C   ALA 6 193      15.987  11.378  17.255  0.00  0.00      C1   C
ATOM   1490  O   ALA 6 193      17.120  11.868  17.109  0.00  0.00      C1   O
ATOM   1491  CB  ALA 6 193      14.892  12.674  18.988  0.00  0.00      C1   C
ATOM   1492  N   ALA 6 194      15.305  10.810  16.255  0.00  0.00      C1   N
ATOM   1493  CA  ALA 6 194      15.733  10.711  14.920  0.00  0.00      C1   C
ATOM   1494  C   ALA 6 194      15.944  12.045  14.291  0.00  0.00      C1   C
ATOM   1495  O   ALA 6 194      17.092  12.293  13.910  0.00  0.00      C1   O
ATOM   1496  CB  ALA 6 194      14.880   9.745  14.124  0.00  0.00      C1   C
ATOM   1497  N   GLY 6 195      14.961  12.937  14.278  0.00  0.00      C1   N
ATOM   1498  CA  GLY 6 195      15.237  14.353  13.958  0.00  0.00      C1   C
ATOM   1499  C   GLY 6 195      15.271  14.762  12.519  0.00  0.00      C1   C
ATOM   1500  O   GLY 6 195      14.749  14.031  11.683  0.00  0.00      C1   O
ATOM   1501  N   THR 6 196      15.784  16.000  12.294  0.00  0.00      C1   N
ATOM   1502  CA  THR 6 196      15.808  16.537  10.937  0.00  0.00      C1   C
ATOM   1503  C   THR 6 196      16.916  15.935  10.056  0.00  0.00      C1   C
ATOM   1504  O   THR 6 196      17.906  15.451  10.626  0.00  0.00      C1   O
ATOM   1505  CB  THR 6 196      15.643  18.035  10.897  0.00  0.00      C1   C
ATOM   1506  OG1 THR 6 196      15.121  18.386   9.592  0.00  0.00      C1   O
ATOM   1507  CG2 THR 6 196      17.025  18.645  11.079  0.00  0.00      C1   C
ATOM   1508  N   ASP 6 197      16.747  16.076   8.726  0.00  0.00      C1   N
ATOM   1509  CA  ASP 6 197      17.504  15.395   7.704  0.00  0.00      C1   C
ATOM   1510  C   ASP 6 197      17.296  16.003   6.271  0.00  0.00      C1   C
ATOM   1511  O   ASP 6 197      16.716  17.080   6.154  0.00  0.00      C1   O
ATOM   1512  CB  ASP 6 197      17.298  13.889   7.691  0.00  0.00      C1   C
ATOM   1513  CG  ASP 6 197      15.805  13.433   7.560  0.00  0.00      C1   C
ATOM   1514  OD1 ASP 6 197      14.931  14.233   7.158  0.00  0.00      C1   O
ATOM   1515  OD2 ASP 6 197      15.524  12.220   7.742  0.00  0.00      C1   O
ATOM   1516  N   THR 6 198      17.886  15.389   5.289  0.00  0.00      C1   N
ATOM   1517  CA  THR 6 198      17.739  15.934   3.908  0.00  0.00      C1   C
ATOM   1518  C   THR 6 198      16.677  15.262   3.000  0.00  0.00      C1   C
ATOM   1519  O   THR 6 198      16.459  14.065   3.141  0.00  0.00      C1   O
ATOM   1520  CB  THR 6 198      19.110  15.905   3.203  0.00  0.00      C1   C
ATOM   1521  OG1 THR 6 198      19.597  14.597   3.077  0.00  0.00      C1   O
ATOM   1522  CG2 THR 6 198      20.265  16.768   3.759  0.00  0.00      C1   C
ATOM   1523  N   THR 6 199      16.119  15.998   2.095  0.00  0.00      C1   N
ATOM   1524  CA  THR 6 199      15.197  15.468   1.048  0.00  0.00      C1   C
ATOM   1525  C   THR 6 199      16.062  14.682   0.031  0.00  0.00      C1   C
ATOM   1526  O   THR 6 199      17.040  15.192  -0.417  0.00  0.00      C1   O
ATOM   1527  CB  THR 6 199      14.247  16.499   0.494  0.00  0.00      C1   C
ATOM   1528  OG1 THR 6 199      13.723  17.456   1.380  0.00  0.00      C1   O
ATOM   1529  CG2 THR 6 199      13.188  15.927  -0.422  0.00  0.00      C1   C
ATOM   1530  N   ILE 6 200      15.701  13.436  -0.258  0.00  0.00      C1   N
ATOM   1531  CA  ILE 6 200      16.313  12.537  -1.243  0.00  0.00      C1   C
ATOM   1532  C   ILE 6 200      16.000  13.118  -2.666  0.00  0.00      C1   C
ATOM   1533  O   ILE 6 200      15.026  12.736  -3.378  0.00  0.00      C1   O
ATOM   1534  CB  ILE 6 200      15.916  11.068  -1.076  0.00  0.00      C1   C
ATOM   1535  CG1 ILE 6 200      16.163  10.436   0.321  0.00  0.00      C1   C
ATOM   1536  CG2 ILE 6 200      16.425  10.162  -2.165  0.00  0.00      C1   C
ATOM   1537  CD1 ILE 6 200      15.014   9.630   0.870  0.00  0.00      C1   C
ATOM   1538  N   THR 6 201      16.943  13.911  -3.169  0.00  0.00      C1   N
ATOM   1539  CA  THR 6 201      16.962  14.547  -4.512  0.00  0.00      C1   C
ATOM   1540  C   THR 6 201      16.677  13.511  -5.685  0.00  0.00      C1   C
ATOM   1541  O   THR 6 201      15.920  13.773  -6.576  0.00  0.00      C1   O
ATOM   1542  CB  THR 6 201      18.260  15.341  -4.667  0.00  0.00      C1   C
ATOM   1543  OG1 THR 6 201      18.390  16.232  -3.616  0.00  0.00      C1   O
ATOM   1544  CG2 THR 6 201      18.361  16.266  -5.873  0.00  0.00      C1   C
ATOM   1545  N   VAL 6 202      17.185  12.261  -5.609  0.00  0.00      C1   N
ATOM   1546  CA  VAL 6 202      16.930  11.279  -6.671  0.00  0.00      C1   C
ATOM   1547  C   VAL 6 202      15.523  10.602  -6.643  0.00  0.00      C1   C
ATOM   1548  O   VAL 6 202      14.945  10.252  -7.705  0.00  0.00      C1   O
ATOM   1549  CB  VAL 6 202      18.012  10.206  -6.882  0.00  0.00      C1   C
ATOM   1550  CG1 VAL 6 202      19.311  10.921  -7.111  0.00  0.00      C1   C
ATOM   1551  CG2 VAL 6 202      18.264   9.297  -5.667  0.00  0.00      C1   C
ATOM   1552  N   ASN 6 203      14.997  10.407  -5.451  0.00  0.00      C1   N
ATOM   1553  CA  ASN 6 203      13.536  10.068  -5.315  0.00  0.00      C1   C
ATOM   1554  C   ASN 6 203      12.576  11.114  -5.903  0.00  0.00      C1   C
ATOM   1555  O   ASN 6 203      11.652  10.889  -6.736  0.00  0.00      C1   O
ATOM   1556  CB  ASN 6 203      13.162   9.690  -3.856  0.00  0.00      C1   C
ATOM   1557  CG  ASN 6 203      13.721   8.351  -3.396  0.00  0.00      C1   C
ATOM   1558  OD1 ASN 6 203      14.437   7.569  -4.066  0.00  0.00      C1   O
ATOM   1559  ND2 ASN 6 203      13.411   8.028  -2.156  0.00  0.00      C1   N
ATOM   1560  N   VAL 6 204      12.820  12.390  -5.454  0.00  0.00      C1   N
ATOM   1561  CA  VAL 6 204      12.143  13.461  -5.969  0.00  0.00      C1   C
ATOM   1562  C   VAL 6 204      12.213  13.620  -7.480  0.00  0.00      C1   C
ATOM   1563  O   VAL 6 204      11.165  13.900  -8.126  0.00  0.00      C1   O
ATOM   1564  CB  VAL 6 204      12.570  14.841  -5.275  0.00  0.00      C1   C
ATOM   1565  CG1 VAL 6 204      11.791  15.985  -5.961  0.00  0.00      C1   C
ATOM   1566  CG2 VAL 6 204      12.234  14.848  -3.789  0.00  0.00      C1   C
ATOM   1567  N   LEU 6 205      13.421  13.583  -8.084  0.00  0.00      C1   N
ATOM   1568  CA  LEU 6 205      13.557  13.644  -9.512  0.00  0.00      C1   C
ATOM   1569  C   LEU 6 205      12.863  12.397 -10.230  0.00  0.00      C1   C
ATOM   1570  O   LEU 6 205      12.169  12.650 -11.171  0.00  0.00      C1   O
ATOM   1571  CB  LEU 6 205      15.060  13.784  -9.876  0.00  0.00      C1   C
ATOM   1572  CG  LEU 6 205      15.767  15.062  -9.440  0.00  0.00      C1   C
ATOM   1573  CD1 LEU 6 205      17.227  14.861  -9.376  0.00  0.00      C1   C
ATOM   1574  CD2 LEU 6 205      15.514  16.228 -10.379  0.00  0.00      C1   C
ATOM   1575  N   ALA 6 206      12.955  11.202  -9.663  0.00  0.00      C1   N
ATOM   1576  CA  ALA 6 206      12.281  10.078 -10.232  0.00  0.00      C1   C
ATOM   1577  C   ALA 6 206      10.788  10.244 -10.160  0.00  0.00      C1   C
ATOM   1578  O   ALA 6 206      10.171   9.896 -11.136  0.00  0.00      C1   O
ATOM   1579  CB  ALA 6 206      12.675   8.865  -9.453  0.00  0.00      C1   C
ATOM   1580  N   TRP 6 207      10.223  10.836  -9.112  0.00  0.00      C1   N
ATOM   1581  CA  TRP 6 207       8.827  11.384  -9.106  0.00  0.00      C1   C
ATOM   1582  C   TRP 6 207       8.469  12.413 -10.167  0.00  0.00      C1   C
ATOM   1583  O   TRP 6 207       7.409  12.200 -10.794  0.00  0.00      C1   O
ATOM   1584  CB  TRP 6 207       8.535  11.754  -7.638  0.00  0.00      C1   C
ATOM   1585  CG  TRP 6 207       7.273  12.560  -7.328  0.00  0.00      C1   C
ATOM   1586  CD1 TRP 6 207       6.110  11.975  -6.893  0.00  0.00      C1   C
ATOM   1587  CD2 TRP 6 207       7.102  13.979  -7.161  0.00  0.00      C1   C
ATOM   1588  NE1 TRP 6 207       5.139  12.947  -6.550  0.00  0.00      C1   N
ATOM   1589  CE2 TRP 6 207       5.793  14.177  -6.604  0.00  0.00      C1   C
ATOM   1590  CE3 TRP 6 207       7.878  15.142  -7.333  0.00  0.00      C1   C
ATOM   1591  CZ2 TRP 6 207       5.305  15.452  -6.206  0.00  0.00      C1   C
ATOM   1592  CZ3 TRP 6 207       7.394  16.407  -6.992  0.00  0.00      C1   C
ATOM   1593  CH2 TRP 6 207       6.049  16.588  -6.486  0.00  0.00      C1   C
ATOM   1594  N   LEU 6 208       9.345  13.391 -10.507  0.00  0.00      C1   N
ATOM   1595  CA  LEU 6 208       9.164  14.266 -11.686  0.00  0.00      C1   C
ATOM   1596  C   LEU 6 208       9.129  13.451 -12.989  0.00  0.00      C1   C
ATOM   1597  O   LEU 6 208       8.263  13.656 -13.807  0.00  0.00      C1   O
ATOM   1598  CB  LEU 6 208      10.085  15.371 -11.811  0.00  0.00      C1   C
ATOM   1599  CG  LEU 6 208      10.194  16.440 -10.721  0.00  0.00      C1   C
ATOM   1600  CD1 LEU 6 208      10.972  17.711 -10.924  0.00  0.00      C1   C
ATOM   1601  CD2 LEU 6 208       8.692  16.884 -10.419  0.00  0.00      C1   C
ATOM   1602  N   TYR 6 209       9.976  12.477 -13.175  0.00  0.00      C1   N
ATOM   1603  CA  TYR 6 209       9.913  11.627 -14.358  0.00  0.00      C1   C
ATOM   1604  C   TYR 6 209       8.678  10.738 -14.372  0.00  0.00      C1   C
ATOM   1605  O   TYR 6 209       8.109  10.586 -15.438  0.00  0.00      C1   O
ATOM   1606  CB  TYR 6 209      11.187  10.819 -14.474  0.00  0.00      C1   C
ATOM   1607  CG  TYR 6 209      12.416  11.520 -14.973  0.00  0.00      C1   C
ATOM   1608  CD1 TYR 6 209      12.553  11.710 -16.330  0.00  0.00      C1   C
ATOM   1609  CD2 TYR 6 209      13.481  11.774 -14.098  0.00  0.00      C1   C
ATOM   1610  CE1 TYR 6 209      13.775  12.252 -16.844  0.00  0.00      C1   C
ATOM   1611  CE2 TYR 6 209      14.679  12.310 -14.555  0.00  0.00      C1   C
ATOM   1612  CZ  TYR 6 209      14.735  12.629 -15.939  0.00  0.00      C1   C
ATOM   1613  OH  TYR 6 209      15.882  13.089 -16.434  0.00  0.00      C1   O
ATOM   1614  N   ALA 6 210       8.167  10.214 -13.245  0.00  0.00      C1   N
ATOM   1615  CA  ALA 6 210       6.925   9.517 -13.085  0.00  0.00      C1   C
ATOM   1616  C   ALA 6 210       5.703  10.419 -13.352  0.00  0.00      C1   C
ATOM   1617  O   ALA 6 210       4.775   9.955 -14.044  0.00  0.00      C1   O
ATOM   1618  CB  ALA 6 210       6.834   8.896 -11.665  0.00  0.00      C1   C
ATOM   1619  N   ALA 6 211       5.729  11.721 -12.945  0.00  0.00      C1   N
ATOM   1620  CA  ALA 6 211       4.751  12.683 -13.459  0.00  0.00      C1   C
ATOM   1621  C   ALA 6 211       4.795  12.855 -14.899  0.00  0.00      C1   C
ATOM   1622  O   ALA 6 211       3.724  12.627 -15.492  0.00  0.00      C1   O
ATOM   1623  CB  ALA 6 211       4.967  13.962 -12.646  0.00  0.00      C1   C
ATOM   1624  N   VAL 6 212       5.992  13.081 -15.523  0.00  0.00      C1   N
ATOM   1625  CA  VAL 6 212       6.178  13.036 -16.954  0.00  0.00      C1   C
ATOM   1626  C   VAL 6 212       5.660  11.760 -17.651  0.00  0.00      C1   C
ATOM   1627  O   VAL 6 212       4.885  11.816 -18.581  0.00  0.00      C1   O
ATOM   1628  CB  VAL 6 212       7.589  13.418 -17.331  0.00  0.00      C1   C
ATOM   1629  CG1 VAL 6 212       8.028  13.014 -18.709  0.00  0.00      C1   C
ATOM   1630  CG2 VAL 6 212       7.750  14.987 -17.440  0.00  0.00      C1   C
ATOM   1631  N   ILE 6 213       5.942  10.537 -17.117  0.00  0.00      C1   N
ATOM   1632  CA  ILE 6 213       5.277   9.226 -17.518  0.00  0.00      C1   C
ATOM   1633  C   ILE 6 213       3.781   9.338 -17.632  0.00  0.00      C1   C
ATOM   1634  O   ILE 6 213       3.210   8.894 -18.616  0.00  0.00      C1   O
ATOM   1635  CB  ILE 6 213       5.866   7.954 -16.915  0.00  0.00      C1   C
ATOM   1636  CG1 ILE 6 213       7.236   7.656 -17.504  0.00  0.00      C1   C
ATOM   1637  CG2 ILE 6 213       4.971   6.737 -17.117  0.00  0.00      C1   C
ATOM   1638  CD1 ILE 6 213       8.040   6.566 -16.664  0.00  0.00      C1   C
ATOM   1639  N   ASN 6 214       3.120   9.881 -16.582  0.00  0.00      C1   N
ATOM   1640  CA  ASN 6 214       1.625   9.959 -16.549  0.00  0.00      C1   C
ATOM   1641  C   ASN 6 214       1.023  11.292 -17.103  0.00  0.00      C1   C
ATOM   1642  O   ASN 6 214      -0.181  11.526 -16.942  0.00  0.00      C1   O
ATOM   1643  CB  ASN 6 214       1.179   9.625 -15.087  0.00  0.00      C1   C
ATOM   1644  CG  ASN 6 214       1.439   8.247 -14.581  0.00  0.00      C1   C
ATOM   1645  OD1 ASN 6 214       0.631   7.356 -14.408  0.00  0.00      C1   O
ATOM   1646  ND2 ASN 6 214       2.618   7.974 -14.064  0.00  0.00      C1   N
ATOM   1647  N   GLY 6 215       1.800  12.131 -17.736  0.00  0.00      C1   N
ATOM   1648  CA  GLY 6 215       1.345  13.222 -18.571  0.00  0.00      C1   C
ATOM   1649  C   GLY 6 215       1.414  14.602 -17.964  0.00  0.00      C1   C
ATOM   1650  O   GLY 6 215       0.852  15.578 -18.489  0.00  0.00      C1   O
ATOM   1651  N   ASP 6 216       2.057  14.762 -16.789  0.00  0.00      C1   N
ATOM   1652  CA  ASP 6 216       2.376  16.018 -16.333  0.00  0.00      C1   C
ATOM   1653  C   ASP 6 216       3.692  16.555 -16.941  0.00  0.00      C1   C
ATOM   1654  O   ASP 6 216       4.556  15.777 -17.187  0.00  0.00      C1   O
ATOM   1655  CB  ASP 6 216       2.491  16.092 -14.764  0.00  0.00      C1   C
ATOM   1656  CG  ASP 6 216       1.337  15.411 -13.973  0.00  0.00      C1   C
ATOM   1657  OD1 ASP 6 216       0.319  14.903 -14.483  0.00  0.00      C1   O
ATOM   1658  OD2 ASP 6 216       1.344  15.376 -12.710  0.00  0.00      C1   O
ATOM   1659  N   ARG 6 217       3.678  17.891 -17.126  0.00  0.00      C1   N
ATOM   1660  CA  ARG 6 217       4.809  18.591 -17.726  0.00  0.00      C1   C
ATOM   1661  C   ARG 6 217       4.992  20.053 -17.378  0.00  0.00      C1   C
ATOM   1662  O   ARG 6 217       6.089  20.527 -17.715  0.00  0.00      C1   O
ATOM   1663  CB  ARG 6 217       4.823  18.324 -19.261  0.00  0.00      C1   C
ATOM   1664  CG  ARG 6 217       3.637  19.073 -19.984  0.00  0.00      C1   C
ATOM   1665  CD  ARG 6 217       3.654  18.776 -21.509  0.00  0.00      C1   C
ATOM   1666  NE  ARG 6 217       2.768  19.559 -22.411  0.00  0.00      C1   N
ATOM   1667  CZ  ARG 6 217       3.101  20.219 -23.482  0.00  0.00      C1   C
ATOM   1668  NH1 ARG 6 217       2.325  21.019 -24.145  0.00  0.00      C1   N
ATOM   1669  NH2 ARG 6 217       4.272  20.164 -23.987  0.00  0.00      C1   N
ATOM   1670  N   TRP 6 218       4.043  20.802 -16.778  0.00  0.00      C1   N
ATOM   1671  CA  TRP 6 218       4.177  22.259 -16.535  0.00  0.00      C1   C
ATOM   1672  C   TRP 6 218       5.537  22.741 -15.973  0.00  0.00      C1   C
ATOM   1673  O   TRP 6 218       5.979  23.769 -16.454  0.00  0.00      C1   O
ATOM   1674  CB  TRP 6 218       3.016  22.746 -15.608  0.00  0.00      C1   C
ATOM   1675  CG  TRP 6 218       3.002  22.223 -14.225  0.00  0.00      C1   C
ATOM   1676  CD1 TRP 6 218       2.321  21.118 -13.770  0.00  0.00      C1   C
ATOM   1677  CD2 TRP 6 218       3.562  22.883 -13.041  0.00  0.00      C1   C
ATOM   1678  NE1 TRP 6 218       2.500  20.992 -12.418  0.00  0.00      C1   N
ATOM   1679  CE2 TRP 6 218       3.282  22.054 -11.954  0.00  0.00      C1   C
ATOM   1680  CE3 TRP 6 218       4.261  24.100 -12.787  0.00  0.00      C1   C
ATOM   1681  CZ2 TRP 6 218       3.877  22.288 -10.679  0.00  0.00      C1   C
ATOM   1682  CZ3 TRP 6 218       4.834  24.329 -11.513  0.00  0.00      C1   C
ATOM   1683  CH2 TRP 6 218       4.658  23.439 -10.440  0.00  0.00      C1   C
ATOM   1684  N   PHE 6 219       6.090  22.063 -14.981  0.00  0.00      C1   N
ATOM   1685  CA  PHE 6 219       7.393  22.275 -14.266  0.00  0.00      C1   C
ATOM   1686  C   PHE 6 219       8.692  22.252 -15.157  0.00  0.00      C1   C
ATOM   1687  O   PHE 6 219       9.673  22.923 -14.771  0.00  0.00      C1   O
ATOM   1688  CB  PHE 6 219       7.471  21.241 -13.174  0.00  0.00      C1   C
ATOM   1689  CG  PHE 6 219       7.268  19.839 -13.564  0.00  0.00      C1   C
ATOM   1690  CD1 PHE 6 219       8.318  18.971 -13.852  0.00  0.00      C1   C
ATOM   1691  CD2 PHE 6 219       5.940  19.253 -13.482  0.00  0.00      C1   C
ATOM   1692  CE1 PHE 6 219       8.020  17.643 -14.233  0.00  0.00      C1   C
ATOM   1693  CE2 PHE 6 219       5.710  17.987 -13.883  0.00  0.00      C1   C
ATOM   1694  CZ  PHE 6 219       6.738  17.105 -14.120  0.00  0.00      C1   C
ATOM   1695  N   LEU 6 220       8.835  21.485 -16.286  0.00  0.00      C1   N
ATOM   1696  CA  LEU 6 220      10.005  21.396 -17.108  0.00  0.00      C1   C
ATOM   1697  C   LEU 6 220      10.712  22.667 -17.517  0.00  0.00      C1   C
ATOM   1698  O   LEU 6 220      10.182  23.414 -18.349  0.00  0.00      C1   O
ATOM   1699  CB  LEU 6 220       9.529  20.698 -18.448  0.00  0.00      C1   C
ATOM   1700  CG  LEU 6 220       9.238  19.223 -18.247  0.00  0.00      C1   C
ATOM   1701  CD1 LEU 6 220       9.006  18.719 -19.680  0.00  0.00      C1   C
ATOM   1702  CD2 LEU 6 220      10.431  18.416 -17.660  0.00  0.00      C1   C
ATOM   1703  N   ASN 6 221      11.845  22.976 -16.937  0.00  0.00      C1   N
ATOM   1704  CA  ASN 6 221      12.584  24.269 -17.139  0.00  0.00      C1   C
ATOM   1705  C   ASN 6 221      13.548  24.251 -18.366  0.00  0.00      C1   C
ATOM   1706  O   ASN 6 221      14.462  23.459 -18.283  0.00  0.00      C1   O
ATOM   1707  CB  ASN 6 221      13.309  24.646 -15.788  0.00  0.00      C1   C
ATOM   1708  CG  ASN 6 221      13.950  26.000 -15.764  0.00  0.00      C1   C
ATOM   1709  OD1 ASN 6 221      13.845  26.753 -16.697  0.00  0.00      C1   O
ATOM   1710  ND2 ASN 6 221      14.637  26.293 -14.704  0.00  0.00      C1   N
ATOM   1711  N   ARG 6 222      13.398  25.185 -19.311  0.00  0.00      C1   N
ATOM   1712  CA  ARG 6 222      14.431  25.235 -20.324  0.00  0.00      C1   C
ATOM   1713  C   ARG 6 222      15.713  26.045 -19.965  0.00  0.00      C1   C
ATOM   1714  O   ARG 6 222      16.651  25.985 -20.720  0.00  0.00      C1   O
ATOM   1715  CB  ARG 6 222      13.794  25.838 -21.615  0.00  0.00      C1   C
ATOM   1716  CG  ARG 6 222      13.105  24.733 -22.307  0.00  0.00      C1   C
ATOM   1717  CD  ARG 6 222      12.297  25.180 -23.563  0.00  0.00      C1   C
ATOM   1718  NE  ARG 6 222      11.736  24.043 -24.360  0.00  0.00      C1   N
ATOM   1719  CZ  ARG 6 222      11.242  24.081 -25.621  0.00  0.00      C1   C
ATOM   1720  NH1 ARG 6 222      10.871  25.237 -26.130  0.00  0.00      C1   N
ATOM   1721  NH2 ARG 6 222      11.037  23.004 -26.384  0.00  0.00      C1   N
ATOM   1722  N   PHE 6 223      15.799  26.713 -18.816  0.00  0.00      C1   N
ATOM   1723  CA  PHE 6 223      17.031  27.356 -18.344  0.00  0.00      C1   C
ATOM   1724  C   PHE 6 223      17.873  26.309 -17.676  0.00  0.00      C1   C
ATOM   1725  O   PHE 6 223      17.479  25.466 -16.905  0.00  0.00      C1   O
ATOM   1726  CB  PHE 6 223      16.697  28.475 -17.434  0.00  0.00      C1   C
ATOM   1727  CG  PHE 6 223      17.900  29.342 -17.010  0.00  0.00      C1   C
ATOM   1728  CD1 PHE 6 223      18.532  29.026 -15.781  0.00  0.00      C1   C
ATOM   1729  CD2 PHE 6 223      18.297  30.451 -17.690  0.00  0.00      C1   C
ATOM   1730  CE1 PHE 6 223      19.617  29.841 -15.317  0.00  0.00      C1   C
ATOM   1731  CE2 PHE 6 223      19.373  31.291 -17.244  0.00  0.00      C1   C
ATOM   1732  CZ  PHE 6 223      20.015  31.005 -16.020  0.00  0.00      C1   C
ATOM   1733  N   THR 6 224      19.179  26.285 -17.987  0.00  0.00      C1   N
ATOM   1734  CA  THR 6 224      20.215  25.239 -17.574  0.00  0.00      C1   C
ATOM   1735  C   THR 6 224      20.779  25.331 -16.199  0.00  0.00      C1   C
ATOM   1736  O   THR 6 224      21.335  26.347 -15.786  0.00  0.00      C1   O
ATOM   1737  CB  THR 6 224      21.270  24.973 -18.615  0.00  0.00      C1   C
ATOM   1738  OG1 THR 6 224      21.714  26.252 -18.990  0.00  0.00      C1   O
ATOM   1739  CG2 THR 6 224      20.694  24.323 -19.887  0.00  0.00      C1   C
ATOM   1740  N   THR 6 225      20.977  24.132 -15.596  0.00  0.00      C1   N
ATOM   1741  CA  THR 6 225      21.613  23.912 -14.306  0.00  0.00      C1   C
ATOM   1742  C   THR 6 225      22.796  22.888 -14.495  0.00  0.00      C1   C
ATOM   1743  O   THR 6 225      22.709  21.908 -15.227  0.00  0.00      C1   O
ATOM   1744  CB  THR 6 225      20.606  23.350 -13.362  0.00  0.00      C1   C
ATOM   1745  OG1 THR 6 225      19.857  24.435 -12.936  0.00  0.00      C1   O
ATOM   1746  CG2 THR 6 225      21.052  22.754 -12.003  0.00  0.00      C1   C
ATOM   1747  N   THR 6 226      23.821  23.121 -13.672  0.00  0.00      C1   N
ATOM   1748  CA  THR 6 226      25.046  22.299 -13.504  0.00  0.00      C1   C
ATOM   1749  C   THR 6 226      25.084  21.657 -12.074  0.00  0.00      C1   C
ATOM   1750  O   THR 6 226      24.341  22.147 -11.245  0.00  0.00      C1   O
ATOM   1751  CB  THR 6 226      26.358  23.104 -13.788  0.00  0.00      C1   C
ATOM   1752  OG1 THR 6 226      26.912  23.718 -12.604  0.00  0.00      C1   O
ATOM   1753  CG2 THR 6 226      26.300  24.110 -14.937  0.00  0.00      C1   C
ATOM   1754  N   LEU 6 227      25.909  20.628 -11.895  0.00  0.00      C1   N
ATOM   1755  CA  LEU 6 227      26.045  20.069 -10.497  0.00  0.00      C1   C
ATOM   1756  C   LEU 6 227      26.464  21.151  -9.516  0.00  0.00      C1   C
ATOM   1757  O   LEU 6 227      25.911  21.292  -8.421  0.00  0.00      C1   O
ATOM   1758  CB  LEU 6 227      27.167  18.968 -10.407  0.00  0.00      C1   C
ATOM   1759  CG  LEU 6 227      27.007  17.752 -11.286  0.00  0.00      C1   C
ATOM   1760  CD1 LEU 6 227      28.077  16.744 -10.933  0.00  0.00      C1   C
ATOM   1761  CD2 LEU 6 227      25.673  17.104 -10.961  0.00  0.00      C1   C
ATOM   1762  N   ASN 6 228      27.447  21.969  -9.849  0.00  0.00      C1   N
ATOM   1763  CA  ASN 6 228      27.911  23.010  -8.888  0.00  0.00      C1   C
ATOM   1764  C   ASN 6 228      26.879  24.130  -8.674  0.00  0.00      C1   C
ATOM   1765  O   ASN 6 228      26.548  24.583  -7.598  0.00  0.00      C1   O
ATOM   1766  CB  ASN 6 228      29.324  23.500  -9.407  0.00  0.00      C1   C
ATOM   1767  CG  ASN 6 228      30.347  22.361  -9.106  0.00  0.00      C1   C
ATOM   1768  ND2 ASN 6 228      30.618  21.502 -10.063  0.00  0.00      C1   N
ATOM   1769  OD1 ASN 6 228      30.622  22.077  -7.954  0.00  0.00      C1   O
ATOM   1770  N   ASP 6 229      26.192  24.521  -9.778  0.00  0.00      C1   N
ATOM   1771  CA  ASP 6 229      25.002  25.428  -9.800  0.00  0.00      C1   C
ATOM   1772  C   ASP 6 229      23.852  24.879  -8.914  0.00  0.00      C1   C
ATOM   1773  O   ASP 6 229      23.196  25.708  -8.221  0.00  0.00      C1   O
ATOM   1774  CB  ASP 6 229      24.604  25.715 -11.263  0.00  0.00      C1   C
ATOM   1775  CG  ASP 6 229      23.407  26.699 -11.427  0.00  0.00      C1   C
ATOM   1776  OD1 ASP 6 229      23.420  27.817 -10.882  0.00  0.00      C1   O
ATOM   1777  OD2 ASP 6 229      22.513  26.328 -12.271  0.00  0.00      C1   O
ATOM   1778  N   PHE 6 230      23.728  23.536  -8.844  0.00  0.00      C1   N
ATOM   1779  CA  PHE 6 230      22.686  22.950  -7.995  0.00  0.00      C1   C
ATOM   1780  C   PHE 6 230      22.923  23.003  -6.483  0.00  0.00      C1   C
ATOM   1781  O   PHE 6 230      22.155  23.464  -5.612  0.00  0.00      C1   O
ATOM   1782  CB  PHE 6 230      22.423  21.478  -8.369  0.00  0.00      C1   C
ATOM   1783  CG  PHE 6 230      21.278  20.789  -7.658  0.00  0.00      C1   C
ATOM   1784  CD1 PHE 6 230      21.485  20.085  -6.435  0.00  0.00      C1   C
ATOM   1785  CD2 PHE 6 230      20.009  21.030  -8.133  0.00  0.00      C1   C
ATOM   1786  CE1 PHE 6 230      20.397  19.794  -5.579  0.00  0.00      C1   C
ATOM   1787  CE2 PHE 6 230      18.936  20.617  -7.281  0.00  0.00      C1   C
ATOM   1788  CZ  PHE 6 230      19.079  20.125  -5.966  0.00  0.00      C1   C
ATOM   1789  N   ASN 6 231      24.135  22.660  -6.046  0.00  0.00      C1   N
ATOM   1790  CA  ASN 6 231      24.670  22.601  -4.710  0.00  0.00      C1   C
ATOM   1791  C   ASN 6 231      24.774  23.983  -4.020  0.00  0.00      C1   C
ATOM   1792  O   ASN 6 231      24.630  23.942  -2.745  0.00  0.00      C1   O
ATOM   1793  CB  ASN 6 231      25.993  21.864  -4.775  0.00  0.00      C1   C
ATOM   1794  CG  ASN 6 231      25.886  20.429  -5.251  0.00  0.00      C1   C
ATOM   1795  OD1 ASN 6 231      24.884  19.793  -5.095  0.00  0.00      C1   O
ATOM   1796  ND2 ASN 6 231      26.846  19.823  -5.775  0.00  0.00      C1   N
ATOM   1797  N   LEU 6 232      24.812  25.104  -4.696  0.00  0.00      C1   N
ATOM   1798  CA  LEU 6 232      24.524  26.354  -4.107  0.00  0.00      C1   C
ATOM   1799  C   LEU 6 232      23.114  26.536  -3.505  0.00  0.00      C1   C
ATOM   1800  O   LEU 6 232      22.941  27.243  -2.472  0.00  0.00      C1   O
ATOM   1801  CB  LEU 6 232      24.789  27.480  -5.202  0.00  0.00      C1   C
ATOM   1802  CG  LEU 6 232      26.162  27.670  -5.825  0.00  0.00      C1   C
ATOM   1803  CD1 LEU 6 232      26.113  28.677  -6.871  0.00  0.00      C1   C
ATOM   1804  CD2 LEU 6 232      27.209  28.292  -4.845  0.00  0.00      C1   C
ATOM   1805  N   VAL 6 233      22.120  25.815  -4.009  0.00  0.00      C1   N
ATOM   1806  CA  VAL 6 233      20.759  25.862  -3.359  0.00  0.00      C1   C
ATOM   1807  C   VAL 6 233      20.438  24.675  -2.440  0.00  0.00      C1   C
ATOM   1808  O   VAL 6 233      19.486  24.763  -1.698  0.00  0.00      C1   O
ATOM   1809  CB  VAL 6 233      19.608  26.109  -4.365  0.00  0.00      C1   C
ATOM   1810  CG1 VAL 6 233      19.828  27.362  -5.135  0.00  0.00      C1   C
ATOM   1811  CG2 VAL 6 233      19.244  25.022  -5.341  0.00  0.00      C1   C
ATOM   1812  N   ALA 6 234      21.059  23.493  -2.566  0.00  0.00      C1   N
ATOM   1813  CA  ALA 6 234      20.771  22.209  -1.903  0.00  0.00      C1   C
ATOM   1814  C   ALA 6 234      20.821  22.428  -0.365  0.00  0.00      C1   C
ATOM   1815  O   ALA 6 234      19.794  22.345   0.324  0.00  0.00      C1   O
ATOM   1816  CB  ALA 6 234      21.688  21.065  -2.373  0.00  0.00      C1   C
ATOM   1817  N   MET 6 235      22.031  22.734   0.180  0.00  0.00      C1   N
ATOM   1818  CA  MET 6 235      22.261  22.768   1.664  0.00  0.00      C1   C
ATOM   1819  C   MET 6 235      21.269  23.662   2.407  0.00  0.00      C1   C
ATOM   1820  O   MET 6 235      20.717  23.309   3.487  0.00  0.00      C1   O
ATOM   1821  CB  MET 6 235      23.737  23.158   2.047  0.00  0.00      C1   C
ATOM   1822  CG  MET 6 235      24.736  22.150   1.664  0.00  0.00      C1   C
ATOM   1823  SD  MET 6 235      25.060  21.933  -0.086  0.00  0.00      C1   S
ATOM   1824  CE  MET 6 235      26.856  21.510   0.079  0.00  0.00      C1   C
ATOM   1825  N   LYS 6 236      21.022  24.841   1.915  0.00  0.00      C1   N
ATOM   1826  CA  LYS 6 236      20.178  25.776   2.563  0.00  0.00      C1   C
ATOM   1827  C   LYS 6 236      18.645  25.438   2.503  0.00  0.00      C1   C
ATOM   1828  O   LYS 6 236      17.902  25.691   3.399  0.00  0.00      C1   O
ATOM   1829  CB  LYS 6 236      20.517  27.184   2.119  0.00  0.00      C1   C
ATOM   1830  CG  LYS 6 236      19.848  27.577   0.839  0.00  0.00      C1   C
ATOM   1831  CD  LYS 6 236      20.263  29.018   0.488  0.00  0.00      C1   C
ATOM   1832  CE  LYS 6 236      19.534  29.294  -0.895  0.00  0.00      C1   C
ATOM   1833  NZ  LYS 6 236      19.957  30.610  -1.438  0.00  0.00      C1   N
ATOM   1834  N   TYR 6 237      18.294  24.629   1.497  0.00  0.00      C1   N
ATOM   1835  CA  TYR 6 237      16.920  24.145   1.528  0.00  0.00      C1   C
ATOM   1836  C   TYR 6 237      16.744  22.772   2.257  0.00  0.00      C1   C
ATOM   1837  O   TYR 6 237      15.662  22.245   2.163  0.00  0.00      C1   O
ATOM   1838  CB  TYR 6 237      16.379  24.132   0.091  0.00  0.00      C1   C
ATOM   1839  CG  TYR 6 237      16.154  25.531  -0.487  0.00  0.00      C1   C
ATOM   1840  CD1 TYR 6 237      15.684  26.573   0.364  0.00  0.00      C1   C
ATOM   1841  CD2 TYR 6 237      16.456  25.832  -1.854  0.00  0.00      C1   C
ATOM   1842  CE1 TYR 6 237      15.713  27.890  -0.134  0.00  0.00      C1   C
ATOM   1843  CE2 TYR 6 237      16.511  27.207  -2.291  0.00  0.00      C1   C
ATOM   1844  CZ  TYR 6 237      16.057  28.214  -1.470  0.00  0.00      C1   C
ATOM   1845  OH  TYR 6 237      16.115  29.517  -1.921  0.00  0.00      C1   O
ATOM   1846  N   ASN 6 238      17.773  22.238   2.868  0.00  0.00      C1   N
ATOM   1847  CA  ASN 6 238      18.088  20.886   3.349  0.00  0.00      C1   C
ATOM   1848  C   ASN 6 238      17.843  19.776   2.259  0.00  0.00      C1   C
ATOM   1849  O   ASN 6 238      17.283  18.701   2.521  0.00  0.00      C1   O
ATOM   1850  CB  ASN 6 238      17.362  20.463   4.591  0.00  0.00      C1   C
ATOM   1851  CG  ASN 6 238      17.818  21.386   5.732  0.00  0.00      C1   C
ATOM   1852  ND2 ASN 6 238      17.049  22.404   5.912  0.00  0.00      C1   N
ATOM   1853  OD1 ASN 6 238      18.910  21.223   6.275  0.00  0.00      C1   O
ATOM   1854  N   TYR 6 239      18.178  20.070   1.014  0.00  0.00      C1   N
ATOM   1855  CA  TYR 6 239      18.216  18.980   0.047  0.00  0.00      C1   C
ATOM   1856  C   TYR 6 239      19.530  18.195  -0.052  0.00  0.00      C1   C
ATOM   1857  O   TYR 6 239      20.579  18.797   0.280  0.00  0.00      C1   O
ATOM   1858  CB  TYR 6 239      17.822  19.492  -1.306  0.00  0.00      C1   C
ATOM   1859  CG  TYR 6 239      16.285  19.455  -1.705  0.00  0.00      C1   C
ATOM   1860  CD1 TYR 6 239      15.772  18.486  -2.664  0.00  0.00      C1   C
ATOM   1861  CD2 TYR 6 239      15.443  20.381  -1.062  0.00  0.00      C1   C
ATOM   1862  CE1 TYR 6 239      14.392  18.527  -2.933  0.00  0.00      C1   C
ATOM   1863  CE2 TYR 6 239      14.067  20.335  -1.275  0.00  0.00      C1   C
ATOM   1864  CZ  TYR 6 239      13.527  19.366  -2.134  0.00  0.00      C1   C
ATOM   1865  OH  TYR 6 239      12.167  19.130  -2.155  0.00  0.00      C1   O
ATOM   1866  N   GLU 6 240      19.563  16.984  -0.661  0.00  0.00      C1   N
ATOM   1867  CA  GLU 6 240      20.746  16.185  -0.721  0.00  0.00      C1   C
ATOM   1868  C   GLU 6 240      21.653  16.543  -1.958  0.00  0.00      C1   C
ATOM   1869  O   GLU 6 240      21.161  16.435  -3.087  0.00  0.00      C1   O
ATOM   1870  CB  GLU 6 240      20.337  14.730  -0.649  0.00  0.00      C1   C
ATOM   1871  CG  GLU 6 240      21.503  13.760  -0.545  0.00  0.00      C1   C
ATOM   1872  CD  GLU 6 240      22.404  14.081   0.677  0.00  0.00      C1   C
ATOM   1873  OE1 GLU 6 240      23.645  13.881   0.522  0.00  0.00      C1   O
ATOM   1874  OE2 GLU 6 240      21.985  14.507   1.734  0.00  0.00      C1   O
ATOM   1875  N   PRO 6 241      22.902  16.855  -1.745  0.00  0.00      C1   N
ATOM   1876  CA  PRO 6 241      23.737  17.363  -2.838  0.00  0.00      C1   C
ATOM   1877  C   PRO 6 241      24.041  16.408  -3.982  0.00  0.00      C1   C
ATOM   1878  O   PRO 6 241      24.219  15.231  -3.769  0.00  0.00      C1   O
ATOM   1879  CB  PRO 6 241      24.971  17.986  -2.173  0.00  0.00      C1   C
ATOM   1880  CG  PRO 6 241      24.483  18.258  -0.701  0.00  0.00      C1   C
ATOM   1881  CD  PRO 6 241      23.530  17.070  -0.435  0.00  0.00      C1   C
ATOM   1882  N   LEU 6 242      24.102  16.954  -5.162  0.00  0.00      C1   N
ATOM   1883  CA  LEU 6 242      24.207  16.239  -6.416  0.00  0.00      C1   C
ATOM   1884  C   LEU 6 242      25.702  15.843  -6.603  0.00  0.00      C1   C
ATOM   1885  O   LEU 6 242      26.616  16.616  -6.960  0.00  0.00      C1   O
ATOM   1886  CB  LEU 6 242      23.720  16.997  -7.611  0.00  0.00      C1   C
ATOM   1887  CG  LEU 6 242      22.146  16.900  -7.642  0.00  0.00      C1   C
ATOM   1888  CD1 LEU 6 242      21.689  17.720  -8.853  0.00  0.00      C1   C
ATOM   1889  CD2 LEU 6 242      21.553  15.529  -7.654  0.00  0.00      C1   C
ATOM   1890  N   THR 6 243      25.996  14.601  -6.489  0.00  0.00      C1   N
ATOM   1891  CA  THR 6 243      27.246  13.992  -6.935  0.00  0.00      C1   C
ATOM   1892  C   THR 6 243      27.159  13.529  -8.364  0.00  0.00      C1   C
ATOM   1893  O   THR 6 243      26.033  13.206  -8.845  0.00  0.00      C1   O
ATOM   1894  CB  THR 6 243      27.657  12.878  -6.001  0.00  0.00      C1   C
ATOM   1895  OG1 THR 6 243      26.771  11.874  -5.930  0.00  0.00      C1   O
ATOM   1896  CG2 THR 6 243      28.003  13.436  -4.609  0.00  0.00      C1   C
ATOM   1897  N   GLN 6 244      28.295  13.299  -9.053  0.00  0.00      C1   N
ATOM   1898  CA  GLN 6 244      28.388  12.508 -10.335  0.00  0.00      C1   C
ATOM   1899  C   GLN 6 244      27.566  11.147 -10.167  0.00  0.00      C1   C
ATOM   1900  O   GLN 6 244      27.128  10.675 -11.218  0.00  0.00      C1   O
ATOM   1901  CB  GLN 6 244      29.799  12.099 -10.653  0.00  0.00      C1   C
ATOM   1902  CG  GLN 6 244      30.766  13.260 -11.085  0.00  0.00      C1   C
ATOM   1903  CD  GLN 6 244      30.410  14.221 -12.176  0.00  0.00      C1   C
ATOM   1904  OE1 GLN 6 244      29.587  13.941 -13.044  0.00  0.00      C1   O
ATOM   1905  NE2 GLN 6 244      31.072  15.350 -12.189  0.00  0.00      C1   N
ATOM   1906  N   ASP 6 245      27.442  10.423  -8.956  0.00  0.00      C1   N
ATOM   1907  CA  ASP 6 245      26.517   9.274  -8.611  0.00  0.00      C1   C
ATOM   1908  C   ASP 6 245      25.011   9.519  -8.623  0.00  0.00      C1   C
ATOM   1909  O   ASP 6 245      24.240   8.639  -8.829  0.00  0.00      C1   O
ATOM   1910  CB  ASP 6 245      26.881   8.640  -7.296  0.00  0.00      C1   C
ATOM   1911  CG  ASP 6 245      28.355   8.370  -7.171  0.00  0.00      C1   C
ATOM   1912  OD1 ASP 6 245      29.222   8.240  -8.084  0.00  0.00      C1   O
ATOM   1913  OD2 ASP 6 245      28.666   8.139  -5.974  0.00  0.00      C1   O
ATOM   1914  N   HIS 6 246      24.499  10.769  -8.527  0.00  0.00      C1   N
ATOM   1915  CA  HIS 6 246      23.047  11.125  -8.634  0.00  0.00      C1   C
ATOM   1916  C   HIS 6 246      22.647  11.311 -10.060  0.00  0.00      C1   C
ATOM   1917  O   HIS 6 246      21.639  10.743 -10.504  0.00  0.00      C1   O
ATOM   1918  CB  HIS 6 246      22.613  12.368  -7.787  0.00  0.00      C1   C
ATOM   1919  CG  HIS 6 246      23.021  12.076  -6.324  0.00  0.00      C1   C
ATOM   1920  ND1 HIS 6 246      23.926  12.777  -5.555  0.00  0.00      C1   N
ATOM   1921  CD2 HIS 6 246      22.621  11.008  -5.535  0.00  0.00      C1   C
ATOM   1922  CE1 HIS 6 246      24.043  12.157  -4.364  0.00  0.00      C1   C
ATOM   1923  NE2 HIS 6 246      23.235  11.109  -4.293  0.00  0.00      C1   N
ATOM   1924  N   VAL 6 247      23.497  11.937 -10.901  0.00  0.00      C1   N
ATOM   1925  CA  VAL 6 247      23.474  11.870 -12.373  0.00  0.00      C1   C
ATOM   1926  C   VAL 6 247      23.557  10.430 -12.936  0.00  0.00      C1   C
ATOM   1927  O   VAL 6 247      22.674  10.035 -13.712  0.00  0.00      C1   O
ATOM   1928  CB  VAL 6 247      24.524  12.772 -13.048  0.00  0.00      C1   C
ATOM   1929  CG1 VAL 6 247      24.124  12.796 -14.514  0.00  0.00      C1   C
ATOM   1930  CG2 VAL 6 247      24.677  14.111 -12.362  0.00  0.00      C1   C
ATOM   1931  N   ASP 6 248      24.492   9.629 -12.451  0.00  0.00      C1   N
ATOM   1932  CA  ASP 6 248      24.743   8.320 -12.974  0.00  0.00      C1   C
ATOM   1933  C   ASP 6 248      23.581   7.359 -12.617  0.00  0.00      C1   C
ATOM   1934  O   ASP 6 248      23.182   6.615 -13.524  0.00  0.00      C1   O
ATOM   1935  CB  ASP 6 248      26.091   7.752 -12.500  0.00  0.00      C1   C
ATOM   1936  CG  ASP 6 248      26.561   6.415 -12.964  0.00  0.00      C1   C
ATOM   1937  OD1 ASP 6 248      27.641   6.057 -12.426  0.00  0.00      C1   O
ATOM   1938  OD2 ASP 6 248      25.965   5.753 -13.880  0.00  0.00      C1   O
ATOM   1939  N   ILE 6 249      22.999   7.330 -11.336  0.00  0.00      C1   N
ATOM   1940  CA  ILE 6 249      21.862   6.452 -10.981  0.00  0.00      C1   C
ATOM   1941  C   ILE 6 249      20.516   6.749 -11.806  0.00  0.00      C1   C
ATOM   1942  O   ILE 6 249      19.673   5.828 -12.105  0.00  0.00      C1   O
ATOM   1943  CB  ILE 6 249      21.666   6.365  -9.443  0.00  0.00      C1   C
ATOM   1944  CG1 ILE 6 249      21.164   4.926  -9.250  0.00  0.00      C1   C
ATOM   1945  CG2 ILE 6 249      20.912   7.547  -8.835  0.00  0.00      C1   C
ATOM   1946  CD1 ILE 6 249      21.078   4.467  -7.774  0.00  0.00      C1   C
ATOM   1947  N   LEU 6 250      20.276   8.023 -12.139  0.00  0.00      C1   N
ATOM   1948  CA  LEU 6 250      19.178   8.419 -13.003  0.00  0.00      C1   C
ATOM   1949  C   LEU 6 250      19.448   8.235 -14.532  0.00  0.00      C1   C
ATOM   1950  O   LEU 6 250      18.487   8.331 -15.274  0.00  0.00      C1   O
ATOM   1951  CB  LEU 6 250      18.836   9.806 -12.606  0.00  0.00      C1   C
ATOM   1952  CG  LEU 6 250      17.906   9.793 -11.406  0.00  0.00      C1   C
ATOM   1953  CD1 LEU 6 250      17.887  11.071 -10.598  0.00  0.00      C1   C
ATOM   1954  CD2 LEU 6 250      16.439   9.491 -11.822  0.00  0.00      C1   C
ATOM   1955  N   GLY 6 251      20.634   7.815 -14.971  0.00  0.00      C1   N
ATOM   1956  CA  GLY 6 251      20.911   7.577 -16.344  0.00  0.00      C1   C
ATOM   1957  C   GLY 6 251      20.026   6.566 -17.110  0.00  0.00      C1   C
ATOM   1958  O   GLY 6 251      19.678   6.870 -18.230  0.00  0.00      C1   O
ATOM   1959  N   PRO 6 252      19.563   5.418 -16.556  0.00  0.00      C1   N
ATOM   1960  CA  PRO 6 252      18.590   4.485 -17.245  0.00  0.00      C1   C
ATOM   1961  C   PRO 6 252      17.143   5.047 -17.235  0.00  0.00      C1   C
ATOM   1962  O   PRO 6 252      16.533   5.022 -18.300  0.00  0.00      C1   O
ATOM   1963  CB  PRO 6 252      18.785   3.108 -16.671  0.00  0.00      C1   C
ATOM   1964  CG  PRO 6 252      20.077   3.187 -15.776  0.00  0.00      C1   C
ATOM   1965  CD  PRO 6 252      20.279   4.703 -15.553  0.00  0.00      C1   C
ATOM   1966  N   LEU 6 253      16.645   5.590 -16.086  0.00  0.00      C1   N
ATOM   1967  CA  LEU 6 253      15.408   6.454 -16.108  0.00  0.00      C1   C
ATOM   1968  C   LEU 6 253      15.475   7.526 -17.193  0.00  0.00      C1   C
ATOM   1969  O   LEU 6 253      14.566   7.530 -18.077  0.00  0.00      C1   O
ATOM   1970  CB  LEU 6 253      15.194   7.106 -14.709  0.00  0.00      C1   C
ATOM   1971  CG  LEU 6 253      13.708   7.554 -14.520  0.00  0.00      C1   C
ATOM   1972  CD1 LEU 6 253      12.655   6.640 -15.145  0.00  0.00      C1   C
ATOM   1973  CD2 LEU 6 253      13.452   8.056 -13.103  0.00  0.00      C1   C
ATOM   1974  N   SER 6 254      16.496   8.443 -17.214  0.00  0.00      C1   N
ATOM   1975  CA  SER 6 254      16.613   9.393 -18.312  0.00  0.00      C1   C
ATOM   1976  C   SER 6 254      16.707   8.829 -19.776  0.00  0.00      C1   C
ATOM   1977  O   SER 6 254      16.144   9.492 -20.615  0.00  0.00      C1   O
ATOM   1978  CB  SER 6 254      17.857  10.180 -17.970  0.00  0.00      C1   C
ATOM   1979  OG  SER 6 254      18.089  11.223 -18.902  0.00  0.00      C1   O
ATOM   1980  N   ALA 6 255      17.317   7.616 -20.057  0.00  0.00      C1   N
ATOM   1981  CA  ALA 6 255      17.162   6.980 -21.374  0.00  0.00      C1   C
ATOM   1982  C   ALA 6 255      15.712   6.571 -21.672  0.00  0.00      C1   C
ATOM   1983  O   ALA 6 255      15.320   6.766 -22.810  0.00  0.00      C1   O
ATOM   1984  CB  ALA 6 255      18.107   5.780 -21.396  0.00  0.00      C1   C
ATOM   1985  N   GLN 6 256      15.017   5.977 -20.702  0.00  0.00      C1   N
ATOM   1986  CA  GLN 6 256      13.720   5.323 -21.006  0.00  0.00      C1   C
ATOM   1987  C   GLN 6 256      12.575   6.443 -21.035  0.00  0.00      C1   C
ATOM   1988  O   GLN 6 256      11.541   6.247 -21.748  0.00  0.00      C1   O
ATOM   1989  CB  GLN 6 256      13.566   4.279 -19.936  0.00  0.00      C1   C
ATOM   1990  CG  GLN 6 256      12.393   3.457 -20.233  0.00  0.00      C1   C
ATOM   1991  CD  GLN 6 256      12.275   2.244 -19.350  0.00  0.00      C1   C
ATOM   1992  OE1 GLN 6 256      13.108   1.701 -18.636  0.00  0.00      C1   O
ATOM   1993  NE2 GLN 6 256      11.041   1.780 -19.287  0.00  0.00      C1   N
ATOM   1994  N   THR 6 257      12.776   7.534 -20.313  0.00  0.00      C1   N
ATOM   1995  CA  THR 6 257      11.906   8.680 -20.518  0.00  0.00      C1   C
ATOM   1996  C   THR 6 257      12.215   9.508 -21.739  0.00  0.00      C1   C
ATOM   1997  O   THR 6 257      11.300   9.798 -22.438  0.00  0.00      C1   O
ATOM   1998  CB  THR 6 257      11.745   9.598 -19.285  0.00  0.00      C1   C
ATOM   1999  OG1 THR 6 257      12.977   9.871 -18.721  0.00  0.00      C1   O
ATOM   2000  CG2 THR 6 257      10.884   8.943 -18.112  0.00  0.00      C1   C
ATOM   2001  N   GLY 6 258      13.441   9.852 -22.074  0.00  0.00      C1   N
ATOM   2002  CA  GLY 6 258      13.741  10.937 -23.190  0.00  0.00      C1   C
ATOM   2003  C   GLY 6 258      14.178  12.289 -22.681  0.00  0.00      C1   C
ATOM   2004  O   GLY 6 258      14.661  13.080 -23.481  0.00  0.00      C1   O
ATOM   2005  N   ILE 6 259      14.071  12.634 -21.356  0.00  0.00      C1   N
ATOM   2006  CA  ILE 6 259      14.516  13.887 -20.817  0.00  0.00      C1   C
ATOM   2007  C   ILE 6 259      15.912  13.710 -20.157  0.00  0.00      C1   C
ATOM   2008  O   ILE 6 259      15.986  12.808 -19.300  0.00  0.00      C1   O
ATOM   2009  CB  ILE 6 259      13.519  14.617 -19.915  0.00  0.00      C1   C
ATOM   2010  CG1 ILE 6 259      12.087  14.795 -20.499  0.00  0.00      C1   C
ATOM   2011  CG2 ILE 6 259      14.018  15.971 -19.330  0.00  0.00      C1   C
ATOM   2012  CD1 ILE 6 259      11.039  15.385 -19.527  0.00  0.00      C1   C
ATOM   2013  N   ALA 6 260      16.908  14.494 -20.420  0.00  0.00      C1   N
ATOM   2014  CA  ALA 6 260      18.217  14.386 -19.800  0.00  0.00      C1   C
ATOM   2015  C   ALA 6 260      18.261  14.757 -18.291  0.00  0.00      C1   C
ATOM   2016  O   ALA 6 260      17.536  15.660 -17.851  0.00  0.00      C1   O
ATOM   2017  CB  ALA 6 260      19.142  15.206 -20.710  0.00  0.00      C1   C
ATOM   2018  N   VAL 6 261      19.067  13.999 -17.491  0.00  0.00      C1   N
ATOM   2019  CA  VAL 6 261      19.019  14.173 -16.027  0.00  0.00      C1   C
ATOM   2020  C   VAL 6 261      19.222  15.651 -15.527  0.00  0.00      C1   C
ATOM   2021  O   VAL 6 261      18.440  16.083 -14.733  0.00  0.00      C1   O
ATOM   2022  CB  VAL 6 261      20.023  13.229 -15.334  0.00  0.00      C1   C
ATOM   2023  CG1 VAL 6 261      20.108  13.405 -13.781  0.00  0.00      C1   C
ATOM   2024  CG2 VAL 6 261      19.743  11.740 -15.612  0.00  0.00      C1   C
ATOM   2025  N   LEU 6 262      20.230  16.402 -16.000  0.00  0.00      C1   N
ATOM   2026  CA  LEU 6 262      20.306  17.831 -15.632  0.00  0.00      C1   C
ATOM   2027  C   LEU 6 262      19.141  18.758 -16.115  0.00  0.00      C1   C
ATOM   2028  O   LEU 6 262      18.915  19.741 -15.416  0.00  0.00      C1   O
ATOM   2029  CB  LEU 6 262      21.702  18.483 -15.963  0.00  0.00      C1   C
ATOM   2030  CG  LEU 6 262      22.952  18.020 -15.133  0.00  0.00      C1   C
ATOM   2031  CD1 LEU 6 262      24.233  18.263 -15.815  0.00  0.00      C1   C
ATOM   2032  CD2 LEU 6 262      22.874  18.670 -13.730  0.00  0.00      C1   C
ATOM   2033  N   ASP 6 263      18.446  18.360 -17.196  0.00  0.00      C1   N
ATOM   2034  CA  ASP 6 263      17.189  19.038 -17.669  0.00  0.00      C1   C
ATOM   2035  C   ASP 6 263      16.092  18.832 -16.529  0.00  0.00      C1   C
ATOM   2036  O   ASP 6 263      15.669  19.837 -15.981  0.00  0.00      C1   O
ATOM   2037  CB  ASP 6 263      16.741  18.614 -19.072  0.00  0.00      C1   C
ATOM   2038  CG  ASP 6 263      17.853  18.576 -20.174  0.00  0.00      C1   C
ATOM   2039  OD1 ASP 6 263      17.476  18.484 -21.390  0.00  0.00      C1   O
ATOM   2040  OD2 ASP 6 263      19.096  18.644 -19.946  0.00  0.00      C1   O
ATOM   2041  N   MET 6 264      15.787  17.527 -16.071  0.00  0.00      C1   N
ATOM   2042  CA  MET 6 264      14.989  17.411 -14.839  0.00  0.00      C1   C
ATOM   2043  C   MET 6 264      15.537  18.100 -13.587  0.00  0.00      C1   C
ATOM   2044  O   MET 6 264      14.758  18.537 -12.729  0.00  0.00      C1   O
ATOM   2045  CB  MET 6 264      14.659  15.883 -14.613  0.00  0.00      C1   C
ATOM   2046  CG  MET 6 264      13.499  15.726 -13.615  0.00  0.00      C1   C
ATOM   2047  SD  MET 6 264      12.104  16.714 -14.283  0.00  0.00      C1   S
ATOM   2048  CE  MET 6 264      11.532  15.333 -15.340  0.00  0.00      C1   C
ATOM   2049  N   CYS 6 265      16.906  18.046 -13.313  0.00  0.00      C1   N
ATOM   2050  CA  CYS 6 265      17.403  18.767 -12.138  0.00  0.00      C1   C
ATOM   2051  C   CYS 6 265      17.173  20.323 -12.200  0.00  0.00      C1   C
ATOM   2052  O   CYS 6 265      16.734  20.825 -11.166  0.00  0.00      C1   O
ATOM   2053  CB  CYS 6 265      18.921  18.483 -11.970  0.00  0.00      C1   C
ATOM   2054  SG  CYS 6 265      19.325  16.741 -11.663  0.00  0.00      C1   S
ATOM   2055  N   ALA 6 266      17.465  21.006 -13.335  0.00  0.00      C1   N
ATOM   2056  CA  ALA 6 266      17.020  22.361 -13.615  0.00  0.00      C1   C
ATOM   2057  C   ALA 6 266      15.499  22.601 -13.291  0.00  0.00      C1   C
ATOM   2058  O   ALA 6 266      15.176  23.698 -12.841  0.00  0.00      C1   O
ATOM   2059  CB  ALA 6 266      17.219  22.730 -15.125  0.00  0.00      C1   C
ATOM   2060  N   SER 6 267      14.639  21.619 -13.568  0.00  0.00      C1   N
ATOM   2061  CA  SER 6 267      13.151  21.810 -13.333  0.00  0.00      C1   C
ATOM   2062  C   SER 6 267      12.938  21.848 -11.790  0.00  0.00      C1   C
ATOM   2063  O   SER 6 267      12.355  22.843 -11.326  0.00  0.00      C1   O
ATOM   2064  CB  SER 6 267      12.332  20.721 -13.962  0.00  0.00      C1   C
ATOM   2065  OG  SER 6 267      12.483  20.645 -15.362  0.00  0.00      C1   O
ATOM   2066  N   LEU 6 268      13.500  20.950 -10.950  0.00  0.00      C1   N
ATOM   2067  CA  LEU 6 268      13.592  20.971  -9.428  0.00  0.00      C1   C
ATOM   2068  C   LEU 6 268      14.387  22.213  -8.976  0.00  0.00      C1   C
ATOM   2069  O   LEU 6 268      13.948  22.777  -8.005  0.00  0.00      C1   O
ATOM   2070  CB  LEU 6 268      14.206  19.639  -8.994  0.00  0.00      C1   C
ATOM   2071  CG  LEU 6 268      13.810  19.464  -7.493  0.00  0.00      C1   C
ATOM   2072  CD1 LEU 6 268      12.351  19.361  -7.206  0.00  0.00      C1   C
ATOM   2073  CD2 LEU 6 268      14.651  18.270  -6.911  0.00  0.00      C1   C
ATOM   2074  N   LYS 6 269      15.463  22.695  -9.557  0.00  0.00      C1   N
ATOM   2075  CA  LYS 6 269      16.053  23.993  -9.207  0.00  0.00      C1   C
ATOM   2076  C   LYS 6 269      14.994  25.182  -9.379  0.00  0.00      C1   C
ATOM   2077  O   LYS 6 269      14.913  25.924  -8.408  0.00  0.00      C1   O
ATOM   2078  CB  LYS 6 269      17.373  24.223  -9.931  0.00  0.00      C1   C
ATOM   2079  CG  LYS 6 269      18.305  25.093  -9.126  0.00  0.00      C1   C
ATOM   2080  CD  LYS 6 269      19.619  25.585  -9.868  0.00  0.00      C1   C
ATOM   2081  CE  LYS 6 269      20.303  26.716  -9.135  0.00  0.00      C1   C
ATOM   2082  NZ  LYS 6 269      19.792  28.012  -9.399  0.00  0.00      C1   N
ATOM   2083  N   GLU 6 270      14.162  25.291 -10.406  0.00  0.00      C1   N
ATOM   2084  CA  GLU 6 270      13.154  26.368 -10.505  0.00  0.00      C1   C
ATOM   2085  C   GLU 6 270      11.844  26.159  -9.655  0.00  0.00      C1   C
ATOM   2086  O   GLU 6 270      11.359  27.103  -9.171  0.00  0.00      C1   O
ATOM   2087  CB  GLU 6 270      12.881  26.654 -11.987  0.00  0.00      C1   C
ATOM   2088  CG  GLU 6 270      12.529  28.112 -12.294  0.00  0.00      C1   C
ATOM   2089  CD  GLU 6 270      13.542  29.146 -11.718  0.00  0.00      C1   C
ATOM   2090  OE1 GLU 6 270      14.724  28.735 -11.424  0.00  0.00      C1   O
ATOM   2091  OE2 GLU 6 270      13.245  30.337 -11.752  0.00  0.00      C1   O
ATOM   2092  N   LEU 6 271      11.484  24.891  -9.322  0.00  0.00      C1   N
ATOM   2093  CA  LEU 6 271      10.394  24.634  -8.388  0.00  0.00      C1   C
ATOM   2094  C   LEU 6 271      10.835  25.081  -6.971  0.00  0.00      C1   C
ATOM   2095  O   LEU 6 271       9.981  25.480  -6.192  0.00  0.00      C1   O
ATOM   2096  CB  LEU 6 271      10.146  23.126  -8.360  0.00  0.00      C1   C
ATOM   2097  CG  LEU 6 271       9.309  22.534  -9.519  0.00  0.00      C1   C
ATOM   2098  CD1 LEU 6 271       9.587  21.081  -9.703  0.00  0.00      C1   C
ATOM   2099  CD2 LEU 6 271       7.794  22.748  -9.368  0.00  0.00      C1   C
ATOM   2100  N   LEU 6 272      12.088  24.832  -6.570  0.00  0.00      C1   N
ATOM   2101  CA  LEU 6 272      12.626  25.352  -5.305  0.00  0.00      C1   C
ATOM   2102  C   LEU 6 272      12.839  26.860  -5.342  0.00  0.00      C1   C
ATOM   2103  O   LEU 6 272      12.535  27.619  -4.436  0.00  0.00      C1   O
ATOM   2104  CB  LEU 6 272      13.957  24.609  -5.089  0.00  0.00      C1   C
ATOM   2105  CG  LEU 6 272      13.737  23.221  -4.524  0.00  0.00      C1   C
ATOM   2106  CD1 LEU 6 272      15.128  22.639  -4.279  0.00  0.00      C1   C
ATOM   2107  CD2 LEU 6 272      12.989  23.246  -3.181  0.00  0.00      C1   C
ATOM   2108  N   GLN 6 273      13.233  27.440  -6.486  0.00  0.00      C1   N
ATOM   2109  CA  GLN 6 273      13.145  28.894  -6.710  0.00  0.00      C1   C
ATOM   2110  C   GLN 6 273      11.788  29.515  -6.680  0.00  0.00      C1   C
ATOM   2111  O   GLN 6 273      11.536  30.368  -5.823  0.00  0.00      C1   O
ATOM   2112  CB  GLN 6 273      13.820  29.270  -7.964  0.00  0.00      C1   C
ATOM   2113  CG  GLN 6 273      13.960  30.753  -8.181  0.00  0.00      C1   C
ATOM   2114  CD  GLN 6 273      15.396  31.232  -8.590  0.00  0.00      C1   C
ATOM   2115  NE2 GLN 6 273      15.847  30.939  -9.835  0.00  0.00      C1   N
ATOM   2116  OE1 GLN 6 273      16.071  31.790  -7.748  0.00  0.00      C1   O
ATOM   2117  N   ASN 6 274      10.777  29.149  -7.476  0.00  0.00      C1   N
ATOM   2118  CA  ASN 6 274       9.446  29.772  -7.698  0.00  0.00      C1   C
ATOM   2119  C   ASN 6 274       8.284  29.080  -6.970  0.00  0.00      C1   C
ATOM   2120  O   ASN 6 274       7.193  29.680  -6.868  0.00  0.00      C1   O
ATOM   2121  CB  ASN 6 274       9.367  29.795  -9.256  0.00  0.00      C1   C
ATOM   2122  CG  ASN 6 274      10.219  30.888  -9.879  0.00  0.00      C1   C
ATOM   2123  OD1 ASN 6 274      10.753  31.748  -9.257  0.00  0.00      C1   O
ATOM   2124  ND2 ASN 6 274      10.390  30.865 -11.176  0.00  0.00      C1   N
ATOM   2125  N   GLY 6 275       8.506  27.879  -6.407  0.00  0.00      C1   N
ATOM   2126  CA  GLY 6 275       7.487  27.122  -5.633  0.00  0.00      C1   C
ATOM   2127  C   GLY 6 275       6.349  26.545  -6.528  0.00  0.00      C1   C
ATOM   2128  O   GLY 6 275       6.522  26.621  -7.761  0.00  0.00      C1   O
ATOM   2129  N   MET 6 276       5.243  26.132  -5.991  0.00  0.00      C1   N
ATOM   2130  CA  MET 6 276       4.200  25.410  -6.739  0.00  0.00      C1   C
ATOM   2131  C   MET 6 276       2.965  26.174  -7.199  0.00  0.00      C1   C
ATOM   2132  O   MET 6 276       2.251  25.621  -8.146  0.00  0.00      C1   O
ATOM   2133  CB  MET 6 276       3.933  24.019  -5.991  0.00  0.00      C1   C
ATOM   2134  CG  MET 6 276       5.096  23.030  -6.276  0.00  0.00      C1   C
ATOM   2135  SD  MET 6 276       5.025  21.423  -5.473  0.00  0.00      C1   S
ATOM   2136  CE  MET 6 276       3.492  20.562  -6.057  0.00  0.00      C1   C
ATOM   2137  N   ASN 6 277       2.686  27.396  -6.743  0.00  0.00      C1   N
ATOM   2138  CA  ASN 6 277       1.832  28.335  -7.556  0.00  0.00      C1   C
ATOM   2139  C   ASN 6 277       0.403  27.775  -7.773  0.00  0.00      C1   C
ATOM   2140  O   ASN 6 277      -0.181  27.782  -8.890  0.00  0.00      C1   O
ATOM   2141  CB  ASN 6 277       2.566  28.727  -8.822  0.00  0.00      C1   C
ATOM   2142  CG  ASN 6 277       1.935  29.900  -9.548  0.00  0.00      C1   C
ATOM   2143  ND2 ASN 6 277       1.917  29.808 -10.854  0.00  0.00      C1   N
ATOM   2144  OD1 ASN 6 277       1.380  30.787  -8.877  0.00  0.00      C1   O
ATOM   2145  N   GLY 6 278      -0.139  27.036  -6.796  0.00  0.00      C1   N
ATOM   2146  CA  GLY 6 278      -1.426  26.358  -6.895  0.00  0.00      C1   C
ATOM   2147  C   GLY 6 278      -1.527  25.017  -7.694  0.00  0.00      C1   C
ATOM   2148  O   GLY 6 278      -2.559  24.440  -7.793  0.00  0.00      C1   O
ATOM   2149  N   ARG 6 279      -0.356  24.545  -8.263  0.00  0.00      C1   N
ATOM   2150  CA  ARG 6 279      -0.302  23.425  -9.119  0.00  0.00      C1   C
ATOM   2151  C   ARG 6 279       0.054  22.042  -8.434  0.00  0.00      C1   C
ATOM   2152  O   ARG 6 279       0.710  21.971  -7.383  0.00  0.00      C1   O
ATOM   2153  CB  ARG 6 279       0.536  23.677 -10.395  0.00  0.00      C1   C
ATOM   2154  CG  ARG 6 279      -0.290  24.509 -11.373  0.00  0.00      C1   C
ATOM   2155  CD  ARG 6 279       0.443  24.687 -12.675  0.00  0.00      C1   C
ATOM   2156  NE  ARG 6 279       0.016  23.629 -13.609  0.00  0.00      C1   N
ATOM   2157  CZ  ARG 6 279      -0.144  23.854 -14.922  0.00  0.00      C1   C
ATOM   2158  NH1 ARG 6 279       0.234  24.994 -15.533  0.00  0.00      C1   N
ATOM   2159  NH2 ARG 6 279      -0.729  22.960 -15.644  0.00  0.00      C1   N
ATOM   2160  N   THR 6 280      -0.453  20.971  -9.058  0.00  0.00      C1   N
ATOM   2161  CA  THR 6 280      -0.180  19.578  -8.666  0.00  0.00      C1   C
ATOM   2162  C   THR 6 280       0.873  18.801  -9.492  0.00  0.00      C1   C
ATOM   2163  O   THR 6 280       1.125  19.241 -10.615  0.00  0.00      C1   O
ATOM   2164  CB  THR 6 280      -1.490  18.725  -8.648  0.00  0.00      C1   C
ATOM   2165  OG1 THR 6 280      -2.064  18.661  -9.904  0.00  0.00      C1   O
ATOM   2166  CG2 THR 6 280      -2.539  19.184  -7.624  0.00  0.00      C1   C
ATOM   2167  N   ILE 6 281       1.560  17.833  -8.873  0.00  0.00      C1   N
ATOM   2168  CA  ILE 6 281       2.543  16.945  -9.529  0.00  0.00      C1   C
ATOM   2169  C   ILE 6 281       2.217  15.417  -9.084  0.00  0.00      C1   C
ATOM   2170  O   ILE 6 281       2.247  15.131  -7.866  0.00  0.00      C1   O
ATOM   2171  CB  ILE 6 281       4.066  17.325  -9.259  0.00  0.00      C1   C
ATOM   2172  CG1 ILE 6 281       4.408  18.721  -9.788  0.00  0.00      C1   C
ATOM   2173  CG2 ILE 6 281       4.958  16.328 -10.129  0.00  0.00      C1   C
ATOM   2174  CD1 ILE 6 281       5.888  19.142  -9.501  0.00  0.00      C1   C
ATOM   2175  N   LEU 6 282       1.841  14.569 -10.073  0.00  0.00      C1   N
ATOM   2176  CA  LEU 6 282       1.400  13.162  -9.888  0.00  0.00      C1   C
ATOM   2177  C   LEU 6 282       0.293  12.933  -8.814  0.00  0.00      C1   C
ATOM   2178  O   LEU 6 282       0.327  12.067  -7.967  0.00  0.00      C1   O
ATOM   2179  CB  LEU 6 282       2.691  12.280  -9.665  0.00  0.00      C1   C
ATOM   2180  CG  LEU 6 282       2.516  10.774  -9.826  0.00  0.00      C1   C
ATOM   2181  CD1 LEU 6 282       2.169  10.501 -11.262  0.00  0.00      C1   C
ATOM   2182  CD2 LEU 6 282       3.864  10.206  -9.426  0.00  0.00      C1   C
ATOM   2183  N   GLY 6 283      -0.674  13.923  -8.798  0.00  0.00      C1   N
ATOM   2184  CA  GLY 6 283      -1.733  14.011  -7.850  0.00  0.00      C1   C
ATOM   2185  C   GLY 6 283      -1.427  14.817  -6.599  0.00  0.00      C1   C
ATOM   2186  O   GLY 6 283      -2.333  15.289  -5.945  0.00  0.00      C1   O
ATOM   2187  N   SER 6 284      -0.177  15.181  -6.246  0.00  0.00      C1   N
ATOM   2188  CA  SER 6 284       0.203  15.857  -4.965  0.00  0.00      C1   C
ATOM   2189  C   SER 6 284       0.304  17.455  -5.015  0.00  0.00      C1   C
ATOM   2190  O   SER 6 284       0.604  18.138  -5.997  0.00  0.00      C1   O
ATOM   2191  CB  SER 6 284       1.559  15.356  -4.494  0.00  0.00      C1   C
ATOM   2192  OG  SER 6 284       1.602  15.439  -3.135  0.00  0.00      C1   O
ATOM   2193  N   ALA 6 285       0.204  18.093  -3.818  0.00  0.00      C1   N
ATOM   2194  CA  ALA 6 285       0.363  19.579  -3.656  0.00  0.00      C1   C
ATOM   2195  C   ALA 6 285       1.669  20.067  -2.923  0.00  0.00      C1   C
ATOM   2196  O   ALA 6 285       1.954  21.224  -2.869  0.00  0.00      C1   O
ATOM   2197  CB  ALA 6 285      -0.914  20.219  -3.191  0.00  0.00      C1   C
ATOM   2198  N   LEU 6 286       2.581  19.081  -2.727  0.00  0.00      C1   N
ATOM   2199  CA  LEU 6 286       3.908  19.299  -2.203  0.00  0.00      C1   C
ATOM   2200  C   LEU 6 286       4.947  18.325  -2.825  0.00  0.00      C1   C
ATOM   2201  O   LEU 6 286       4.602  17.342  -3.433  0.00  0.00      C1   O
ATOM   2202  CB  LEU 6 286       3.899  19.164  -0.642  0.00  0.00      C1   C
ATOM   2203  CG  LEU 6 286       3.391  20.435   0.001  0.00  0.00      C1   C
ATOM   2204  CD1 LEU 6 286       3.249  20.146   1.483  0.00  0.00      C1   C
ATOM   2205  CD2 LEU 6 286       4.270  21.664  -0.280  0.00  0.00      C1   C
ATOM   2206  N   LEU 6 287       6.208  18.489  -2.582  0.00  0.00      C1   N
ATOM   2207  CA  LEU 6 287       7.269  17.575  -3.152  0.00  0.00      C1   C
ATOM   2208  C   LEU 6 287       7.478  16.375  -2.277  0.00  0.00      C1   C
ATOM   2209  O   LEU 6 287       7.420  16.455  -1.078  0.00  0.00      C1   O
ATOM   2210  CB  LEU 6 287       8.602  18.349  -3.263  0.00  0.00      C1   C
ATOM   2211  CG  LEU 6 287       8.574  19.710  -3.911  0.00  0.00      C1   C
ATOM   2212  CD1 LEU 6 287       9.798  20.550  -3.965  0.00  0.00      C1   C
ATOM   2213  CD2 LEU 6 287       8.154  19.443  -5.378  0.00  0.00      C1   C
ATOM   2214  N   GLU 6 288       7.577  15.179  -2.881  0.00  0.00      C1   N
ATOM   2215  CA  GLU 6 288       7.774  13.902  -2.268  0.00  0.00      C1   C
ATOM   2216  C   GLU 6 288       8.865  13.008  -2.692  0.00  0.00      C1   C
ATOM   2217  O   GLU 6 288       9.089  12.867  -3.853  0.00  0.00      C1   O
ATOM   2218  CB  GLU 6 288       6.421  13.153  -2.543  0.00  0.00      C1   C
ATOM   2219  CG  GLU 6 288       5.186  13.632  -1.708  0.00  0.00      C1   C
ATOM   2220  CD  GLU 6 288       3.838  13.088  -2.112  0.00  0.00      C1   C
ATOM   2221  OE1 GLU 6 288       3.704  12.238  -3.037  0.00  0.00      C1   O
ATOM   2222  OE2 GLU 6 288       2.884  13.611  -1.603  0.00  0.00      C1   O
ATOM   2223  N   ASP 6 289       9.489  12.374  -1.698  0.00  0.00      C1   N
ATOM   2224  CA  ASP 6 289      10.604  11.459  -1.814  0.00  0.00      C1   C
ATOM   2225  C   ASP 6 289      10.239  10.063  -1.361  0.00  0.00      C1   C
ATOM   2226  O   ASP 6 289      10.991   9.403  -0.632  0.00  0.00      C1   O
ATOM   2227  CB  ASP 6 289      11.861  12.011  -1.097  0.00  0.00      C1   C
ATOM   2228  CG  ASP 6 289      11.780  12.403   0.399  0.00  0.00      C1   C
ATOM   2229  OD1 ASP 6 289      10.756  12.188   1.097  0.00  0.00      C1   O
ATOM   2230  OD2 ASP 6 289      12.825  12.855   0.895  0.00  0.00      C1   O
ATOM   2231  N   GLU 6 290       9.113   9.519  -1.933  0.00  0.00      C1   N
ATOM   2232  CA  GLU 6 290       8.523   8.187  -1.490  0.00  0.00      C1   C
ATOM   2233  C   GLU 6 290       9.051   6.915  -2.203  0.00  0.00      C1   C
ATOM   2234  O   GLU 6 290       8.814   5.831  -1.670  0.00  0.00      C1   O
ATOM   2235  CB  GLU 6 290       7.006   8.305  -1.306  0.00  0.00      C1   C
ATOM   2236  CG  GLU 6 290       6.619   9.255  -0.194  0.00  0.00      C1   C
ATOM   2237  CD  GLU 6 290       5.211   9.060   0.422  0.00  0.00      C1   C
ATOM   2238  OE1 GLU 6 290       4.722   9.879   1.298  0.00  0.00      C1   O
ATOM   2239  OE2 GLU 6 290       4.489   8.180  -0.098  0.00  0.00      C1   O
ATOM   2240  N   PHE 6 291       9.726   7.012  -3.350  0.00  0.00      C1   N
ATOM   2241  CA  PHE 6 291      10.191   5.789  -4.155  0.00  0.00      C1   C
ATOM   2242  C   PHE 6 291      11.457   6.054  -5.047  0.00  0.00      C1   C
ATOM   2243  O   PHE 6 291      11.678   7.162  -5.490  0.00  0.00      C1   O
ATOM   2244  CB  PHE 6 291       8.994   5.257  -4.937  0.00  0.00      C1   C
ATOM   2245  CG  PHE 6 291       8.317   6.245  -5.873  0.00  0.00      C1   C
ATOM   2246  CD1 PHE 6 291       8.896   6.540  -7.130  0.00  0.00      C1   C
ATOM   2247  CD2 PHE 6 291       7.203   6.966  -5.407  0.00  0.00      C1   C
ATOM   2248  CE1 PHE 6 291       8.287   7.505  -7.913  0.00  0.00      C1   C
ATOM   2249  CE2 PHE 6 291       6.707   8.011  -6.212  0.00  0.00      C1   C
ATOM   2250  CZ  PHE 6 291       7.125   8.211  -7.516  0.00  0.00      C1   C
ATOM   2251  N   THR 6 292      12.203   4.973  -5.293  0.00  0.00      C1   N
ATOM   2252  CA  THR 6 292      13.441   4.978  -6.086  0.00  0.00      C1   C
ATOM   2253  C   THR 6 292      13.286   5.199  -7.587  0.00  0.00      C1   C
ATOM   2254  O   THR 6 292      12.297   4.777  -8.132  0.00  0.00      C1   O
ATOM   2255  CB  THR 6 292      14.477   3.894  -5.675  0.00  0.00      C1   C
ATOM   2256  OG1 THR 6 292      14.062   2.752  -6.267  0.00  0.00      C1   O
ATOM   2257  CG2 THR 6 292      14.676   3.669  -4.140  0.00  0.00      C1   C
ATOM   2258  N   PRO 6 293      14.328   5.677  -8.274  0.00  0.00      C1   N
ATOM   2259  CA  PRO 6 293      14.407   5.435  -9.760  0.00  0.00      C1   C
ATOM   2260  C   PRO 6 293      14.250   3.932 -10.100  0.00  0.00      C1   C
ATOM   2261  O   PRO 6 293      13.457   3.766 -11.050  0.00  0.00      C1   O
ATOM   2262  CB  PRO 6 293      15.813   5.961 -10.102  0.00  0.00      C1   C
ATOM   2263  CG  PRO 6 293      16.154   7.014  -9.058  0.00  0.00      C1   C
ATOM   2264  CD  PRO 6 293      15.512   6.432  -7.782  0.00  0.00      C1   C
ATOM   2265  N   PHE 6 294      14.825   2.950  -9.350  0.00  0.00      C1   N
ATOM   2266  CA  PHE 6 294      14.714   1.584  -9.690  0.00  0.00      C1   C
ATOM   2267  C   PHE 6 294      13.277   1.163  -9.535  0.00  0.00      C1   C
ATOM   2268  O   PHE 6 294      12.899   0.196 -10.199  0.00  0.00      C1   O
ATOM   2269  CB  PHE 6 294      15.595   0.605  -8.766  0.00  0.00      C1   C
ATOM   2270  CG  PHE 6 294      15.552  -0.857  -9.221  0.00  0.00      C1   C
ATOM   2271  CD1 PHE 6 294      15.852  -1.851  -8.296  0.00  0.00      C1   C
ATOM   2272  CD2 PHE 6 294      15.487  -1.218 -10.627  0.00  0.00      C1   C
ATOM   2273  CE1 PHE 6 294      16.025  -3.194  -8.708  0.00  0.00      C1   C
ATOM   2274  CE2 PHE 6 294      15.647  -2.574 -10.944  0.00  0.00      C1   C
ATOM   2275  CZ  PHE 6 294      15.795  -3.629  -9.964  0.00  0.00      C1   C
ATOM   2276  N   ASP 6 295      12.517   1.692  -8.548  0.00  0.00      C1   N
ATOM   2277  CA  ASP 6 295      11.066   1.468  -8.390  0.00  0.00      C1   C
ATOM   2278  C   ASP 6 295      10.306   1.952  -9.627  0.00  0.00      C1   C
ATOM   2279  O   ASP 6 295       9.364   1.245 -10.030  0.00  0.00      C1   O
ATOM   2280  CB  ASP 6 295      10.433   2.136  -7.155  0.00  0.00      C1   C
ATOM   2281  CG  ASP 6 295      11.049   1.781  -5.811  0.00  0.00      C1   C
ATOM   2282  OD1 ASP 6 295      10.639   2.463  -4.810  0.00  0.00      C1   O
ATOM   2283  OD2 ASP 6 295      11.941   0.925  -5.736  0.00  0.00      C1   O
ATOM   2284  N   VAL 6 296      10.576   3.083 -10.242  0.00  0.00      C1   N
ATOM   2285  CA  VAL 6 296      10.025   3.479 -11.503  0.00  0.00      C1   C
ATOM   2286  C   VAL 6 296      10.490   2.577 -12.645  0.00  0.00      C1   C
ATOM   2287  O   VAL 6 296       9.583   2.017 -13.254  0.00  0.00      C1   O
ATOM   2288  CB  VAL 6 296      10.270   4.906 -11.839  0.00  0.00      C1   C
ATOM   2289  CG1 VAL 6 296       9.284   5.386 -12.857  0.00  0.00      C1   C
ATOM   2290  CG2 VAL 6 296      10.027   5.930 -10.739  0.00  0.00      C1   C
ATOM   2291  N   VAL 6 297      11.783   2.340 -12.804  0.00  0.00      C1   N
ATOM   2292  CA  VAL 6 297      12.351   1.437 -13.900  0.00  0.00      C1   C
ATOM   2293  C   VAL 6 297      11.822  -0.008 -13.850  0.00  0.00      C1   C
ATOM   2294  O   VAL 6 297      11.264  -0.448 -14.834  0.00  0.00      C1   O
ATOM   2295  CB  VAL 6 297      13.896   1.598 -13.815  0.00  0.00      C1   C
ATOM   2296  CG1 VAL 6 297      14.697   0.607 -14.544  0.00  0.00      C1   C
ATOM   2297  CG2 VAL 6 297      14.300   3.004 -14.341  0.00  0.00      C1   C
ATOM   2298  N   ARG 6 298      11.901  -0.773 -12.736  0.00  0.00      C1   N
ATOM   2299  CA  ARG 6 298      11.380  -2.133 -12.501  0.00  0.00      C1   C
ATOM   2300  C   ARG 6 298       9.940  -2.177 -13.066  0.00  0.00      C1   C
ATOM   2301  O   ARG 6 298       9.630  -3.170 -13.782  0.00  0.00      C1   O
ATOM   2302  CB  ARG 6 298      11.485  -2.361 -11.012  0.00  0.00      C1   C
ATOM   2303  CG  ARG 6 298      10.746  -3.683 -10.639  0.00  0.00      C1   C
ATOM   2304  CD  ARG 6 298      11.012  -4.029  -9.169  0.00  0.00      C1   C
ATOM   2305  NE  ARG 6 298      10.424  -3.005  -8.269  0.00  0.00      C1   N
ATOM   2306  CZ  ARG 6 298      11.080  -2.238  -7.394  0.00  0.00      C1   C
ATOM   2307  NH1 ARG 6 298      10.438  -1.632  -6.427  0.00  0.00      C1   N
ATOM   2308  NH2 ARG 6 298      12.349  -2.091  -7.334  0.00  0.00      C1   N
ATOM   2309  N   GLN 6 299       9.020  -1.222 -12.683  0.00  0.00      C1   N
ATOM   2310  CA  GLN 6 299       7.620  -1.372 -13.070  0.00  0.00      C1   C
ATOM   2311  C   GLN 6 299       7.448  -1.012 -14.563  0.00  0.00      C1   C
ATOM   2312  O   GLN 6 299       6.671  -1.683 -15.220  0.00  0.00      C1   O
ATOM   2313  CB  GLN 6 299       6.650  -0.465 -12.291  0.00  0.00      C1   C
ATOM   2314  CG  GLN 6 299       5.223  -0.830 -12.329  0.00  0.00      C1   C
ATOM   2315  CD  GLN 6 299       4.382   0.367 -11.741  0.00  0.00      C1   C
ATOM   2316  OE1 GLN 6 299       3.882   1.233 -12.427  0.00  0.00      C1   O
ATOM   2317  NE2 GLN 6 299       4.329   0.508 -10.429  0.00  0.00      C1   N
ATOM   2318  N   CYS 6 300       8.207  -0.012 -15.097  0.00  0.00      C1   N
ATOM   2319  CA  CYS 6 300       8.043   0.441 -16.463  0.00  0.00      C1   C
ATOM   2320  C   CYS 6 300       8.692  -0.505 -17.596  0.00  0.00      C1   C
ATOM   2321  O   CYS 6 300       8.848  -0.108 -18.746  0.00  0.00      C1   O
ATOM   2322  CB  CYS 6 300       8.731   1.837 -16.586  0.00  0.00      C1   C
ATOM   2323  SG  CYS 6 300       7.728   3.021 -15.682  0.00  0.00      C1   S
ATOM   2324  N   SER 6 301       9.072  -1.750 -17.224  0.00  0.00      C1   N
ATOM   2325  CA  SER 6 301       9.728  -2.714 -18.045  0.00  0.00      C1   C
ATOM   2326  C   SER 6 301       8.657  -3.300 -19.038  0.00  0.00      C1   C
ATOM   2327  O   SER 6 301       7.496  -3.601 -18.702  0.00  0.00      C1   O
ATOM   2328  CB  SER 6 301      10.609  -3.702 -17.271  0.00  0.00      C1   C
ATOM   2329  OG  SER 6 301       9.835  -4.344 -16.255  0.00  0.00      C1   O
ATOM   2330  N   GLY 6 302       9.170  -3.623 -20.220  0.00  0.00      C1   N
ATOM   2331  CA  GLY 6 302       8.398  -4.294 -21.261  0.00  0.00      C1   C
ATOM   2332  C   GLY 6 302       7.889  -3.254 -22.225  0.00  0.00      C1   C
ATOM   2333  O   GLY 6 302       8.358  -3.272 -23.318  0.00  0.00      C1   O
ATOM   2334  N   VAL 6 303       7.023  -2.268 -21.736  0.00  0.00      C1   N
ATOM   2335  CA  VAL 6 303       6.328  -1.330 -22.609  0.00  0.00      C1   C
ATOM   2336  C   VAL 6 303       7.252  -0.624 -23.575  0.00  0.00      C1   C
ATOM   2337  O   VAL 6 303       6.839  -0.456 -24.663  0.00  0.00      C1   O
ATOM   2338  CB  VAL 6 303       5.507  -0.261 -21.837  0.00  0.00      C1   C
ATOM   2339  CG1 VAL 6 303       4.243  -0.900 -21.254  0.00  0.00      C1   C
ATOM   2340  CG2 VAL 6 303       6.254   0.335 -20.695  0.00  0.00      C1   C
ATOM   2341  N   THR 6 304       8.512  -0.316 -23.259  0.00  0.00      C1   N
ATOM   2342  CA  THR 6 304       9.533   0.292 -24.120  0.00  0.00      C1   C
ATOM   2343  C   THR 6 304       9.833  -0.461 -25.446  0.00  0.00      C1   C
ATOM   2344  O   THR 6 304      10.304   0.211 -26.344  0.00  0.00      C1   O
ATOM   2345  CB  THR 6 304      10.869   0.349 -23.333  0.00  0.00      C1   C
ATOM   2346  OG1 THR 6 304      10.730   0.486 -21.947  0.00  0.00      C1   O
ATOM   2347  CG2 THR 6 304      11.815   1.606 -23.614  0.00  0.00      C1   C
ATOM   2348  N   PHE 6 305       9.542  -1.742 -25.633  0.00  0.00      C1   N
ATOM   2349  CA  PHE 6 305       9.901  -2.569 -26.762  0.00  0.00      C1   C
ATOM   2350  CB  PHE 6 305      11.135  -3.478 -26.396  0.00  0.00      C1   C
ATOM   2351  CG  PHE 6 305      12.326  -2.696 -25.801  0.00  0.00      C1   C
ATOM   2352  CD1 PHE 6 305      12.924  -1.658 -26.489  0.00  0.00      C1   C
ATOM   2353  CE1 PHE 6 305      13.995  -0.925 -25.949  0.00  0.00      C1   C
ATOM   2354  CZ  PHE 6 305      14.449  -1.163 -24.594  0.00  0.00      C1   C
ATOM   2355  CE2 PHE 6 305      13.786  -2.195 -23.872  0.00  0.00      C1   C
ATOM   2356  CD2 PHE 6 305      12.743  -2.988 -24.491  0.00  0.00      C1   C
ATOM   2357  C   PHE 6 305       8.827  -3.310 -27.448  0.00  0.00      C1   C
ATOM   2358  O   PHE 6 305       8.916  -4.543 -27.560  0.00  0.00      C1   O
ATOM   2359  N   GLN 6 306       7.687  -2.712 -27.792  0.00  0.00      C1   N
ATOM   2360  CA  GLN 6 306       6.503  -3.385 -28.330  0.00  0.00      C1   C
ATOM   2361  CB  GLN 6 306       5.339  -2.949 -27.498  0.00  0.00      C1   C
ATOM   2362  CG  GLN 6 306       5.434  -3.505 -26.065  0.00  0.00      C1   C
ATOM   2363  CD  GLN 6 306       5.650  -4.983 -25.804  0.00  0.00      C1   C
ATOM   2364  OE1 GLN 6 306       4.803  -5.738 -25.440  0.00  0.00      C1   O
ATOM   2365  NE2 GLN 6 306       6.826  -5.531 -25.974  0.00  0.00      C1   N
ATOM   2366  C   GLN 6 306       6.411  -3.049 -29.812  0.00  0.00      C1   C
ATOM   2367  OXT GLN 6 306       6.532  -3.974 -30.602  0.00  0.00      C1   O
ATOM   2368  O   GLN 6 306       6.158  -1.867 -30.184  0.00  0.00      C1   O
END
ATOM      1  N   SER 6   1      -1.210   3.752 -20.312  0.00  0.00      C1   N
ATOM      2  CA  SER 6   1       0.166   3.686 -19.829  0.00  0.00      C1   C
ATOM      3  C   SER 6   1       0.324   4.638 -18.641  0.00  0.00      C1   C
ATOM      4  O   SER 6   1      -0.353   5.727 -18.563  0.00  0.00      C1   O
ATOM      5  CB  SER 6   1       1.198   3.777 -20.950  0.00  0.00      C1   C
ATOM      6  OG  SER 6   1       0.903   2.892 -22.029  0.00  0.00      C1   O
ATOM      7  N   GLY 6   2       1.076   4.316 -17.563  0.00  0.00      C1   N
ATOM      8  CA  GLY 6   2       1.178   5.043 -16.420  0.00  0.00      C1   C
ATOM      9  C   GLY 6   2       2.292   4.547 -15.532  0.00  0.00      C1   C
ATOM     10  O   GLY 6   2       3.195   3.847 -15.879  0.00  0.00      C1   O
ATOM     11  N   PHE 6   3       2.139   5.084 -14.267  0.00  0.00      C1   N
ATOM     12  CA  PHE 6   3       2.903   4.750 -13.088  0.00  0.00      C1   C
ATOM     13  C   PHE 6   3       2.169   5.235 -11.808  0.00  0.00      C1   C
ATOM     14  O   PHE 6   3       1.940   6.426 -11.638  0.00  0.00      C1   O
ATOM     15  CB  PHE 6   3       4.319   5.225 -13.153  0.00  0.00      C1   C
ATOM     16  CG  PHE 6   3       5.105   4.901 -11.942  0.00  0.00      C1   C
ATOM     17  CD1 PHE 6   3       5.063   5.765 -10.850  0.00  0.00      C1   C
ATOM     18  CD2 PHE 6   3       6.000   3.845 -11.897  0.00  0.00      C1   C
ATOM     19  CE1 PHE 6   3       5.720   5.513  -9.628  0.00  0.00      C1   C
ATOM     20  CE2 PHE 6   3       6.733   3.597 -10.695  0.00  0.00      C1   C
ATOM     21  CZ  PHE 6   3       6.588   4.413  -9.533  0.00  0.00      C1   C
ATOM     22  N   ARG 6   4       2.009   4.221 -10.913  0.00  0.00      C1   N
ATOM     23  CA  ARG 6   4       1.547   4.410  -9.548  0.00  0.00      C1   C
ATOM     24  C   ARG 6   4       2.579   3.974  -8.508  0.00  0.00      C1   C
ATOM     25  O   ARG 6   4       3.135   2.873  -8.580  0.00  0.00      C1   O
ATOM     26  CB  ARG 6   4       0.167   3.748  -9.435  0.00  0.00      C1   C
ATOM     27  CG  ARG 6   4      -0.684   4.142  -8.243  0.00  0.00      C1   C
ATOM     28  CD  ARG 6   4      -1.877   3.210  -7.851  0.00  0.00      C1   C
ATOM     29  NE  ARG 6   4      -3.082   3.754  -8.524  0.00  0.00      C1   N
ATOM     30  CZ  ARG 6   4      -3.886   4.665  -8.131  0.00  0.00      C1   C
ATOM     31  NH1 ARG 6   4      -3.745   5.356  -7.031  0.00  0.00      C1   N
ATOM     32  NH2 ARG 6   4      -4.931   4.925  -8.787  0.00  0.00      C1   N
ATOM     33  N   LYS 6   5       2.691   4.829  -7.489  0.00  0.00      C1   N
ATOM     34  CA  LYS 6   5       3.348   4.529  -6.249  0.00  0.00      C1   C
ATOM     35  C   LYS 6   5       2.806   3.239  -5.581  0.00  0.00      C1   C
ATOM     36  O   LYS 6   5       1.677   3.157  -5.122  0.00  0.00      C1   O
ATOM     37  CB  LYS 6   5       3.245   5.717  -5.237  0.00  0.00      C1   C
ATOM     38  CG  LYS 6   5       3.984   5.384  -3.909  0.00  0.00      C1   C
ATOM     39  CD  LYS 6   5       4.045   6.640  -2.995  0.00  0.00      C1   C
ATOM     40  CE  LYS 6   5       2.856   6.940  -2.207  0.00  0.00      C1   C
ATOM     41  NZ  LYS 6   5       2.966   8.116  -1.386  0.00  0.00      C1   N
ATOM     42  N   MET 6   6       3.606   2.217  -5.434  0.00  0.00      C1   N
ATOM     43  CA  MET 6   6       3.043   0.917  -5.173  0.00  0.00      C1   C
ATOM     44  C   MET 6   6       3.916   0.010  -4.371  0.00  0.00      C1   C
ATOM     45  O   MET 6   6       5.177   0.150  -4.319  0.00  0.00      C1   O
ATOM     46  CB  MET 6   6       2.694   0.332  -6.534  0.00  0.00      C1   C
ATOM     47  CG  MET 6   6       1.908  -1.005  -6.509  0.00  0.00      C1   C
ATOM     48  SD  MET 6   6       1.204  -1.339  -8.104  0.00  0.00      C1   S
ATOM     49  CE  MET 6   6       2.575  -1.745  -9.142  0.00  0.00      C1   C
ATOM     50  N   ALA 6   7       3.325  -0.991  -3.638  0.00  0.00      C1   N
ATOM     51  CA  ALA 6   7       4.150  -1.920  -2.817  0.00  0.00      C1   C
ATOM     52  C   ALA 6   7       4.264  -3.255  -3.633  0.00  0.00      C1   C
ATOM     53  O   ALA 6   7       3.520  -3.600  -4.544  0.00  0.00      C1   O
ATOM     54  CB  ALA 6   7       3.477  -2.118  -1.440  0.00  0.00      C1   C
ATOM     55  N   PHE 6   8       5.206  -4.081  -3.200  0.00  0.00      C1   N
ATOM     56  CA  PHE 6   8       5.394  -5.494  -3.520  0.00  0.00      C1   C
ATOM     57  C   PHE 6   8       4.280  -6.386  -3.062  0.00  0.00      C1   C
ATOM     58  O   PHE 6   8       3.915  -6.376  -1.936  0.00  0.00      C1   O
ATOM     59  CB  PHE 6   8       6.731  -5.855  -2.880  0.00  0.00      C1   C
ATOM     60  CG  PHE 6   8       7.916  -5.315  -3.615  0.00  0.00      C1   C
ATOM     61  CD1 PHE 6   8       8.280  -6.020  -4.810  0.00  0.00      C1   C
ATOM     62  CD2 PHE 6   8       8.723  -4.228  -3.227  0.00  0.00      C1   C
ATOM     63  CE1 PHE 6   8       9.448  -5.558  -5.562  0.00  0.00      C1   C
ATOM     64  CE2 PHE 6   8       9.809  -3.774  -3.966  0.00  0.00      C1   C
ATOM     65  CZ  PHE 6   8      10.215  -4.450  -5.102  0.00  0.00      C1   C
ATOM     66  N   PRO 6   9       3.719  -7.260  -3.892  0.00  0.00      C1   N
ATOM     67  CA  PRO 6   9       2.814  -8.258  -3.516  0.00  0.00      C1   C
ATOM     68  C   PRO 6   9       3.436  -9.106  -2.349  0.00  0.00      C1   C
ATOM     69  O   PRO 6   9       4.634  -9.351  -2.449  0.00  0.00      C1   O
ATOM     70  CB  PRO 6   9       2.514  -9.012  -4.762  0.00  0.00      C1   C
ATOM     71  CG  PRO 6   9       2.576  -7.963  -5.858  0.00  0.00      C1   C
ATOM     72  CD  PRO 6   9       3.782  -7.162  -5.293  0.00  0.00      C1   C
ATOM     73  N   SER 6  10       2.652  -9.420  -1.333  0.00  0.00      C1   N
ATOM     74  CA  SER 6  10       3.095  -9.878  -0.052  0.00  0.00      C1   C
ATOM     75  C   SER 6  10       3.177 -11.420   0.150  0.00  0.00      C1   C
ATOM     76  O   SER 6  10       3.816 -11.841   1.112  0.00  0.00      C1   O
ATOM     77  CB  SER 6  10       2.392  -9.236   1.096  0.00  0.00      C1   C
ATOM     78  OG  SER 6  10       1.033  -9.154   0.813  0.00  0.00      C1   O
ATOM     79  N   GLY 6  11       2.537 -12.271  -0.691  0.00  0.00      C1   N
ATOM     80  CA  GLY 6  11       2.336 -13.676  -0.465  0.00  0.00      C1   C
ATOM     81  C   GLY 6  11       3.575 -14.560  -0.200  0.00  0.00      C1   C
ATOM     82  O   GLY 6  11       3.468 -15.432   0.700  0.00  0.00      C1   O
ATOM     83  N   LYS 6  12       4.680 -14.288  -0.851  0.00  0.00      C1   N
ATOM     84  CA  LYS 6  12       5.934 -15.017  -0.604  0.00  0.00      C1   C
ATOM     85  C   LYS 6  12       6.356 -14.801   0.870  0.00  0.00      C1   C
ATOM     86  O   LYS 6  12       6.909 -15.762   1.447  0.00  0.00      C1   O
ATOM     87  CB  LYS 6  12       7.004 -14.497  -1.576  0.00  0.00      C1   C
ATOM     88  CG  LYS 6  12       6.841 -15.378  -2.895  0.00  0.00      C1   C
ATOM     89  CD  LYS 6  12       8.039 -15.322  -3.856  0.00  0.00      C1   C
ATOM     90  CE  LYS 6  12       7.967 -16.397  -4.911  0.00  0.00      C1   C
ATOM     91  NZ  LYS 6  12       7.034 -15.919  -5.927  0.00  0.00      C1   N
ATOM     92  N   VAL 6  13       6.056 -13.687   1.601  0.00  0.00      C1   N
ATOM     93  CA  VAL 6  13       6.286 -13.407   3.094  0.00  0.00      C1   C
ATOM     94  C   VAL 6  13       5.189 -14.014   3.940  0.00  0.00      C1   C
ATOM     95  O   VAL 6  13       5.606 -14.730   4.838  0.00  0.00      C1   O
ATOM     96  CB  VAL 6  13       6.451 -11.854   3.347  0.00  0.00      C1   C
ATOM     97  CG1 VAL 6  13       6.956 -11.718   4.790  0.00  0.00      C1   C
ATOM     98  CG2 VAL 6  13       7.484 -11.126   2.440  0.00  0.00      C1   C
ATOM     99  N   GLU 6  14       3.913 -13.769   3.713  0.00  0.00      C1   N
ATOM    100  CA  GLU 6  14       2.758 -14.097   4.599  0.00  0.00      C1   C
ATOM    101  C   GLU 6  14       2.921 -15.485   5.358  0.00  0.00      C1   C
ATOM    102  O   GLU 6  14       2.536 -15.542   6.515  0.00  0.00      C1   O
ATOM    103  CB  GLU 6  14       1.545 -14.049   3.662  0.00  0.00      C1   C
ATOM    104  CG  GLU 6  14       1.115 -12.630   3.182  0.00  0.00      C1   C
ATOM    105  CD  GLU 6  14      -0.114 -12.633   2.318  0.00  0.00      C1   C
ATOM    106  OE1 GLU 6  14      -0.218 -11.622   1.544  0.00  0.00      C1   O
ATOM    107  OE2 GLU 6  14      -0.916 -13.570   2.198  0.00  0.00      C1   O
ATOM    108  N   GLY 6  15       3.317 -16.598   4.697  0.00  0.00      C1   N
ATOM    109  CA  GLY 6  15       3.626 -17.923   5.239  0.00  0.00      C1   C
ATOM    110  C   GLY 6  15       4.820 -18.105   6.280  0.00  0.00      C1   C
ATOM    111  O   GLY 6  15       4.840 -18.940   7.156  0.00  0.00      C1   O
ATOM    112  N   CYS 6  16       5.768 -17.148   6.311  0.00  0.00      C1   N
ATOM    113  CA  CYS 6  16       6.922 -17.044   7.202  0.00  0.00      C1   C
ATOM    114  C   CYS 6  16       6.418 -16.288   8.445  0.00  0.00      C1   C
ATOM    115  O   CYS 6  16       7.193 -16.228   9.389  0.00  0.00      C1   O
ATOM    116  CB  CYS 6  16       8.070 -16.282   6.456  0.00  0.00      C1   C
ATOM    117  SG  CYS 6  16       8.341 -16.806   4.693  0.00  0.00      C1   S
ATOM    118  N   MET 6  17       5.291 -15.530   8.592  0.00  0.00      C1   N
ATOM    119  CA  MET 6  17       5.077 -14.708   9.777  0.00  0.00      C1   C
ATOM    120  C   MET 6  17       4.355 -15.555  10.894  0.00  0.00      C1   C
ATOM    121  O   MET 6  17       3.313 -16.179  10.713  0.00  0.00      C1   O
ATOM    122  CB  MET 6  17       4.337 -13.442   9.378  0.00  0.00      C1   C
ATOM    123  CG  MET 6  17       4.988 -12.614   8.254  0.00  0.00      C1   C
ATOM    124  SD  MET 6  17       6.753 -12.232   8.455  0.00  0.00      C1   S
ATOM    125  CE  MET 6  17       6.678 -11.508  10.141  0.00  0.00      C1   C
ATOM    126  N   VAL 6  18       4.906 -15.398  12.054  0.00  0.00      C1   N
ATOM    127  CA  VAL 6  18       4.489 -16.123  13.229  0.00  0.00      C1   C
ATOM    128  C   VAL 6  18       4.160 -15.314  14.453  0.00  0.00      C1   C
ATOM    129  O   VAL 6  18       4.673 -14.210  14.631  0.00  0.00      C1   O
ATOM    130  CB  VAL 6  18       5.474 -17.248  13.551  0.00  0.00      C1   C
ATOM    131  CG1 VAL 6  18       5.600 -18.251  12.362  0.00  0.00      C1   C
ATOM    132  CG2 VAL 6  18       6.957 -16.896  13.842  0.00  0.00      C1   C
ATOM    133  N   GLN 6  19       3.388 -15.925  15.339  0.00  0.00      C1   N
ATOM    134  CA  GLN 6  19       3.289 -15.520  16.708  0.00  0.00      C1   C
ATOM    135  C   GLN 6  19       4.287 -16.190  17.601  0.00  0.00      C1   C
ATOM    136  O   GLN 6  19       4.471 -17.438  17.668  0.00  0.00      C1   O
ATOM    137  CB  GLN 6  19       1.885 -15.722  17.234  0.00  0.00      C1   C
ATOM    138  CG  GLN 6  19       1.589 -15.107  18.558  0.00  0.00      C1   C
ATOM    139  CD  GLN 6  19       1.554 -13.592  18.670  0.00  0.00      C1   C
ATOM    140  NE2 GLN 6  19       0.530 -13.079  19.266  0.00  0.00      C1   N
ATOM    141  OE1 GLN 6  19       2.341 -12.825  18.179  0.00  0.00      C1   O
ATOM    142  N   VAL 6  20       5.043 -15.387  18.303  0.00  0.00      C1   N
ATOM    143  CA  VAL 6  20       6.079 -15.784  19.234  0.00  0.00      C1   C
ATOM    144  C   VAL 6  20       5.773 -15.354  20.640  0.00  0.00      C1   C
ATOM    145  O   VAL 6  20       5.520 -14.216  20.888  0.00  0.00      C1   O
ATOM    146  CB  VAL 6  20       7.495 -15.313  18.763  0.00  0.00      C1   C
ATOM    147  CG1 VAL 6  20       8.615 -15.566  19.865  0.00  0.00      C1   C
ATOM    148  CG2 VAL 6  20       7.807 -16.021  17.472  0.00  0.00      C1   C
ATOM    149  N   THR 6  21       5.817 -16.255  21.639  0.00  0.00      C1   N
ATOM    150  CA  THR 6  21       5.654 -15.948  23.105  0.00  0.00      C1   C
ATOM    151  C   THR 6  21       6.950 -16.142  23.787  0.00  0.00      C1   C
ATOM    152  O   THR 6  21       7.681 -17.075  23.594  0.00  0.00      C1   O
ATOM    153  CB  THR 6  21       4.568 -16.849  23.659  0.00  0.00      C1   C
ATOM    154  OG1 THR 6  21       3.282 -16.781  22.960  0.00  0.00      C1   O
ATOM    155  CG2 THR 6  21       4.148 -16.374  25.010  0.00  0.00      C1   C
ATOM    156  N   CYS 6  22       7.312 -15.146  24.615  0.00  0.00      C1   N
ATOM    157  CA  CYS 6  22       8.492 -15.178  25.397  0.00  0.00      C1   C
ATOM    158  C   CYS 6  22       8.187 -14.933  26.845  0.00  0.00      C1   C
ATOM    159  O   CYS 6  22       7.584 -13.886  27.153  0.00  0.00      C1   O
ATOM    160  CB  CYS 6  22       9.564 -14.339  24.773  0.00  0.00      C1   C
ATOM    161  SG  CYS 6  22      11.110 -14.767  25.686  0.00  0.00      C1   S
ATOM    162  N   GLY 6  23       8.483 -15.851  27.790  0.00  0.00      C1   N
ATOM    163  CA  GLY 6  23       7.834 -15.798  29.126  0.00  0.00      C1   C
ATOM    164  C   GLY 6  23       6.311 -15.915  29.064  0.00  0.00      C1   C
ATOM    165  O   GLY 6  23       5.659 -16.850  28.511  0.00  0.00      C1   O
ATOM    166  N   THR 6  24       5.659 -14.830  29.564  0.00  0.00      C1   N
ATOM    167  CA  THR 6  24       4.251 -14.424  29.474  0.00  0.00      C1   C
ATOM    168  C   THR 6  24       3.884 -13.362  28.421  0.00  0.00      C1   C
ATOM    169  O   THR 6  24       2.747 -12.855  28.436  0.00  0.00      C1   O
ATOM    170  CB  THR 6  24       3.675 -14.084  30.866  0.00  0.00      C1   C
ATOM    171  OG1 THR 6  24       4.611 -13.164  31.442  0.00  0.00      C1   O
ATOM    172  CG2 THR 6  24       3.529 -15.248  31.758  0.00  0.00      C1   C
ATOM    173  N   THR 6  25       4.765 -13.004  27.512  0.00  0.00      C1   N
ATOM    174  CA  THR 6  25       4.348 -12.013  26.472  0.00  0.00      C1   C
ATOM    175  C   THR 6  25       4.690 -12.298  24.979  0.00  0.00      C1   C
ATOM    176  O   THR 6  25       5.317 -13.271  24.799  0.00  0.00      C1   O
ATOM    177  CB  THR 6  25       4.924 -10.627  26.866  0.00  0.00      C1   C
ATOM    178  OG1 THR 6  25       4.230  -9.661  26.250  0.00  0.00      C1   O
ATOM    179  CG2 THR 6  25       6.408 -10.407  26.310  0.00  0.00      C1   C
ATOM    180  N   THR 6  26       4.174 -11.511  24.013  0.00  0.00      C1   N
ATOM    181  CA  THR 6  26       4.095 -11.889  22.590  0.00  0.00      C1   C
ATOM    182  C   THR 6  26       4.598 -10.777  21.721  0.00  0.00      C1   C
ATOM    183  O   THR 6  26       4.309  -9.611  21.972  0.00  0.00      C1   O
ATOM    184  CB  THR 6  26       2.678 -12.326  22.127  0.00  0.00      C1   C
ATOM    185  OG1 THR 6  26       1.676 -11.528  22.671  0.00  0.00      C1   O
ATOM    186  CG2 THR 6  26       2.384 -13.742  22.559  0.00  0.00      C1   C
ATOM    187  N   LEU 6  27       5.202 -11.166  20.626  0.00  0.00      C1   N
ATOM    188  CA  LEU 6  27       5.588 -10.273  19.504  0.00  0.00      C1   C
ATOM    189  C   LEU 6  27       5.754 -10.982  18.127  0.00  0.00      C1   C
ATOM    190  O   LEU 6  27       5.821 -12.221  18.017  0.00  0.00      C1   O
ATOM    191  CB  LEU 6  27       6.988  -9.726  19.967  0.00  0.00      C1   C
ATOM    192  CG  LEU 6  27       8.433 -10.308  19.803  0.00  0.00      C1   C
ATOM    193  CD1 LEU 6  27       9.506  -9.277  20.194  0.00  0.00      C1   C
ATOM    194  CD2 LEU 6  27       8.599 -11.614  20.561  0.00  0.00      C1   C
ATOM    195  N   ASN 6  28       5.823 -10.215  17.030  0.00  0.00      C1   N
ATOM    196  CA  ASN 6  28       5.835 -10.719  15.600  0.00  0.00      C1   C
ATOM    197  C   ASN 6  28       7.171 -11.120  15.035  0.00  0.00      C1   C
ATOM    198  O   ASN 6  28       8.201 -10.460  15.166  0.00  0.00      C1   O
ATOM    199  CB  ASN 6  28       5.063  -9.692  14.655  0.00  0.00      C1   C
ATOM    200  CG  ASN 6  28       3.662  -9.331  15.227  0.00  0.00      C1   C
ATOM    201  OD1 ASN 6  28       2.795 -10.166  15.004  0.00  0.00      C1   O
ATOM    202  ND2 ASN 6  28       3.512  -8.237  15.902  0.00  0.00      C1   N
ATOM    203  N   GLY 6  29       7.140 -12.355  14.510  0.00  0.00      C1   N
ATOM    204  CA  GLY 6  29       8.324 -13.095  14.135  0.00  0.00      C1   C
ATOM    205  C   GLY 6  29       8.375 -13.655  12.756  0.00  0.00      C1   C
ATOM    206  O   GLY 6  29       7.365 -13.953  12.131  0.00  0.00      C1   O
ATOM    207  N   LEU 6  30       9.544 -13.831  12.148  0.00  0.00      C1   N
ATOM    208  CA  LEU 6  30       9.737 -14.306  10.748  0.00  0.00      C1   C
ATOM    209  C   LEU 6  30      10.434 -15.686  10.800  0.00  0.00      C1   C
ATOM    210  O   LEU 6  30      11.501 -15.793  11.379  0.00  0.00      C1   O
ATOM    211  CB  LEU 6  30      10.586 -13.187  10.101  0.00  0.00      C1   C
ATOM    212  CG  LEU 6  30      11.038 -13.520   8.668  0.00  0.00      C1   C
ATOM    213  CD1 LEU 6  30       9.840 -13.546   7.695  0.00  0.00      C1   C
ATOM    214  CD2 LEU 6  30      12.039 -12.577   8.201  0.00  0.00      C1   C
ATOM    215  N   TRP 6  31       9.757 -16.754  10.267  0.00  0.00      C1   N
ATOM    216  CA  TRP 6  31      10.077 -18.129  10.267  0.00  0.00      C1   C
ATOM    217  C   TRP 6  31      10.695 -18.530   8.961  0.00  0.00      C1   C
ATOM    218  O   TRP 6  31      10.000 -18.792   7.972  0.00  0.00      C1   O
ATOM    219  CB  TRP 6  31       8.850 -18.911  10.658  0.00  0.00      C1   C
ATOM    220  CG  TRP 6  31       8.906 -20.378  10.959  0.00  0.00      C1   C
ATOM    221  CD1 TRP 6  31       9.997 -21.112  11.317  0.00  0.00      C1   C
ATOM    222  CD2 TRP 6  31       7.841 -21.379  10.641  0.00  0.00      C1   C
ATOM    223  NE1 TRP 6  31       9.608 -22.464  11.287  0.00  0.00      C1   N
ATOM    224  CE2 TRP 6  31       8.300 -22.693  10.904  0.00  0.00      C1   C
ATOM    225  CE3 TRP 6  31       6.565 -21.257  10.029  0.00  0.00      C1   C
ATOM    226  CZ2 TRP 6  31       7.637 -23.843  10.405  0.00  0.00      C1   C
ATOM    227  CZ3 TRP 6  31       5.869 -22.397   9.542  0.00  0.00      C1   C
ATOM    228  CH2 TRP 6  31       6.350 -23.732   9.774  0.00  0.00      C1   C
ATOM    229  N   LEU 6  32      12.010 -18.416   8.887  0.00  0.00      C1   N
ATOM    230  CA  LEU 6  32      12.756 -18.796   7.717  0.00  0.00      C1   C
ATOM    231  C   LEU 6  32      13.833 -19.918   8.042  0.00  0.00      C1   C
ATOM    232  O   LEU 6  32      14.495 -19.912   9.055  0.00  0.00      C1   O
ATOM    233  CB  LEU 6  32      13.494 -17.516   7.042  0.00  0.00      C1   C
ATOM    234  CG  LEU 6  32      12.482 -16.525   6.452  0.00  0.00      C1   C
ATOM    235  CD1 LEU 6  32      13.287 -15.303   6.040  0.00  0.00      C1   C
ATOM    236  CD2 LEU 6  32      11.814 -17.120   5.114  0.00  0.00      C1   C
ATOM    237  N   ASP 6  33      13.932 -20.834   7.097  0.00  0.00      C1   N
ATOM    238  CA  ASP 6  33      14.544 -22.210   7.261  0.00  0.00      C1   C
ATOM    239  C   ASP 6  33      13.895 -22.829   8.511  0.00  0.00      C1   C
ATOM    240  O   ASP 6  33      12.643 -22.899   8.552  0.00  0.00      C1   O
ATOM    241  CB  ASP 6  33      16.076 -22.404   7.112  0.00  0.00      C1   C
ATOM    242  CG  ASP 6  33      16.785 -21.647   5.878  0.00  0.00      C1   C
ATOM    243  OD1 ASP 6  33      16.522 -21.976   4.681  0.00  0.00      C1   O
ATOM    244  OD2 ASP 6  33      17.614 -20.735   6.098  0.00  0.00      C1   O
ATOM    245  N   ASP 6  34      14.673 -23.155   9.506  0.00  0.00      C1   N
ATOM    246  CA  ASP 6  34      14.223 -23.598  10.822  0.00  0.00      C1   C
ATOM    247  C   ASP 6  34      14.440 -22.536  11.952  0.00  0.00      C1   C
ATOM    248  O   ASP 6  34      14.612 -22.848  13.105  0.00  0.00      C1   O
ATOM    249  CB  ASP 6  34      14.903 -24.931  11.180  0.00  0.00      C1   C
ATOM    250  CG  ASP 6  34      16.426 -24.768  11.138  0.00  0.00      C1   C
ATOM    251  OD1 ASP 6  34      17.025 -24.046  10.257  0.00  0.00      C1   O
ATOM    252  OD2 ASP 6  34      17.053 -25.253  12.102  0.00  0.00      C1   O
ATOM    253  N   VAL 6  35      14.559 -21.238  11.519  0.00  0.00      C1   N
ATOM    254  CA  VAL 6  35      14.762 -20.234  12.544  0.00  0.00      C1   C
ATOM    255  C   VAL 6  35      13.646 -19.225  12.673  0.00  0.00      C1   C
ATOM    256  O   VAL 6  35      13.222 -18.726  11.626  0.00  0.00      C1   O
ATOM    257  CB  VAL 6  35      16.163 -19.633  12.430  0.00  0.00      C1   C
ATOM    258  CG1 VAL 6  35      16.301 -18.461  13.372  0.00  0.00      C1   C
ATOM    259  CG2 VAL 6  35      17.288 -20.564  12.835  0.00  0.00      C1   C
ATOM    260  N   VAL 6  36      13.279 -18.751  13.842  0.00  0.00      C1   N
ATOM    261  CA  VAL 6  36      12.426 -17.551  13.981  0.00  0.00      C1   C
ATOM    262  C   VAL 6  36      13.286 -16.400  14.518  0.00  0.00      C1   C
ATOM    263  O   VAL 6  36      13.788 -16.358  15.648  0.00  0.00      C1   O
ATOM    264  CB  VAL 6  36      11.085 -17.756  14.744  0.00  0.00      C1   C
ATOM    265  CG1 VAL 6  36      10.331 -16.416  14.640  0.00  0.00      C1   C
ATOM    266  CG2 VAL 6  36      10.337 -18.935  14.069  0.00  0.00      C1   C
ATOM    267  N   TYR 6  37      13.398 -15.486  13.574  0.00  0.00      C1   N
ATOM    268  CA  TYR 6  37      13.868 -14.080  13.662  0.00  0.00      C1   C
ATOM    269  C   TYR 6  37      12.718 -13.263  14.406  0.00  0.00      C1   C
ATOM    270  O   TYR 6  37      11.591 -13.342  14.007  0.00  0.00      C1   O
ATOM    271  CB  TYR 6  37      14.264 -13.570  12.297  0.00  0.00      C1   C
ATOM    272  CG  TYR 6  37      15.282 -14.422  11.590  0.00  0.00      C1   C
ATOM    273  CD1 TYR 6  37      16.628 -14.031  11.752  0.00  0.00      C1   C
ATOM    274  CD2 TYR 6  37      14.936 -15.511  10.822  0.00  0.00      C1   C
ATOM    275  CE1 TYR 6  37      17.599 -14.679  11.034  0.00  0.00      C1   C
ATOM    276  CE2 TYR 6  37      15.907 -16.318  10.281  0.00  0.00      C1   C
ATOM    277  CZ  TYR 6  37      17.299 -15.885  10.378  0.00  0.00      C1   C
ATOM    278  OH  TYR 6  37      18.285 -16.615   9.732  0.00  0.00      C1   O
ATOM    279  N   CYS 6  38      13.000 -12.623  15.538  0.00  0.00      C1   N
ATOM    280  CA  CYS 6  38      12.223 -11.592  16.182  0.00  0.00      C1   C
ATOM    281  C   CYS 6  38      12.976 -10.548  17.026  0.00  0.00      C1   C
ATOM    282  O   CYS 6  38      14.184 -10.770  17.276  0.00  0.00      C1   O
ATOM    283  CB  CYS 6  38      11.066 -12.271  16.964  0.00  0.00      C1   C
ATOM    284  SG  CYS 6  38      11.754 -13.094  18.435  0.00  0.00      C1   S
ATOM    285  N   PRO 6  39      12.405  -9.420  17.449  0.00  0.00      C1   N
ATOM    286  CA  PRO 6  39      13.175  -8.477  18.300  0.00  0.00      C1   C
ATOM    287  C   PRO 6  39      13.522  -9.128  19.670  0.00  0.00      C1   C
ATOM    288  O   PRO 6  39      12.700  -9.711  20.338  0.00  0.00      C1   O
ATOM    289  CB  PRO 6  39      12.331  -7.188  18.418  0.00  0.00      C1   C
ATOM    290  CG  PRO 6  39      11.323  -7.394  17.149  0.00  0.00      C1   C
ATOM    291  CD  PRO 6  39      11.119  -8.896  17.121  0.00  0.00      C1   C
ATOM    292  N   ARG 6  40      14.777  -9.097  20.092  0.00  0.00      C1   N
ATOM    293  CA  ARG 6  40      15.178  -9.560  21.410  0.00  0.00      C1   C
ATOM    294  C   ARG 6  40      14.541  -8.819  22.604  0.00  0.00      C1   C
ATOM    295  O   ARG 6  40      14.507  -9.297  23.673  0.00  0.00      C1   O
ATOM    296  CB  ARG 6  40      16.760  -9.471  21.559  0.00  0.00      C1   C
ATOM    297  CG  ARG 6  40      17.340  -8.023  21.619  0.00  0.00      C1   C
ATOM    298  CD  ARG 6  40      18.867  -8.080  21.890  0.00  0.00      C1   C
ATOM    299  NE  ARG 6  40      19.395  -6.648  22.079  0.00  0.00      C1   N
ATOM    300  CZ  ARG 6  40      20.588  -6.235  22.400  0.00  0.00      C1   C
ATOM    301  NH1 ARG 6  40      21.547  -7.014  22.565  0.00  0.00      C1   N
ATOM    302  NH2 ARG 6  40      20.882  -4.912  22.499  0.00  0.00      C1   N
ATOM    303  N   HIS 6  41      13.998  -7.600  22.471  0.00  0.00      C1   N
ATOM    304  CA  HIS 6  41      13.749  -6.631  23.575  0.00  0.00      C1   C
ATOM    305  C   HIS 6  41      13.037  -7.139  24.784  0.00  0.00      C1   C
ATOM    306  O   HIS 6  41      13.249  -6.694  25.904  0.00  0.00      C1   O
ATOM    307  CB  HIS 6  41      13.203  -5.344  23.064  0.00  0.00      C1   C
ATOM    308  CG  HIS 6  41      11.902  -5.350  22.303  0.00  0.00      C1   C
ATOM    309  ND1 HIS 6  41      10.978  -6.398  22.227  0.00  0.00      C1   N
ATOM    310  CD2 HIS 6  41      11.556  -4.384  21.401  0.00  0.00      C1   C
ATOM    311  CE1 HIS 6  41      10.058  -6.036  21.287  0.00  0.00      C1   C
ATOM    312  NE2 HIS 6  41      10.350  -4.775  20.828  0.00  0.00      C1   N
ATOM    313  N   VAL 6  42      12.075  -8.005  24.591  0.00  0.00      C1   N
ATOM    314  CA  VAL 6  42      11.243  -8.777  25.499  0.00  0.00      C1   C
ATOM    315  C   VAL 6  42      12.023  -9.699  26.532  0.00  0.00      C1   C
ATOM    316  O   VAL 6  42      11.347  -9.954  27.502  0.00  0.00      C1   O
ATOM    317  CB  VAL 6  42      10.264  -9.757  24.748  0.00  0.00      C1   C
ATOM    318  CG1 VAL 6  42       9.027  -9.060  24.215  0.00  0.00      C1   C
ATOM    319  CG2 VAL 6  42      11.051 -10.646  23.711  0.00  0.00      C1   C
ATOM    320  N   ILE 6  43      13.267  -9.979  26.387  0.00  0.00      C1   N
ATOM    321  CA  ILE 6  43      14.177 -10.521  27.371  0.00  0.00      C1   C
ATOM    322  C   ILE 6  43      14.374  -9.575  28.537  0.00  0.00      C1   C
ATOM    323  O   ILE 6  43      14.161  -9.948  29.679  0.00  0.00      C1   O
ATOM    324  CB  ILE 6  43      15.606 -10.828  26.699  0.00  0.00      C1   C
ATOM    325  CG1 ILE 6  43      15.360 -11.999  25.701  0.00  0.00      C1   C
ATOM    326  CG2 ILE 6  43      16.682 -11.090  27.683  0.00  0.00      C1   C
ATOM    327  CD1 ILE 6  43      15.015 -13.368  26.225  0.00  0.00      C1   C
ATOM    328  N   CYS 6  44      14.848  -8.374  28.220  0.00  0.00      C1   N
ATOM    329  CA  CYS 6  44      15.018  -7.372  29.256  0.00  0.00      C1   C
ATOM    330  C   CYS 6  44      13.760  -6.699  29.853  0.00  0.00      C1   C
ATOM    331  O   CYS 6  44      13.707  -6.550  31.087  0.00  0.00      C1   O
ATOM    332  CB  CYS 6  44      16.089  -6.403  28.820  0.00  0.00      C1   C
ATOM    333  SG  CYS 6  44      17.764  -7.178  28.588  0.00  0.00      C1   S
ATOM    334  N   THR 6  45      12.790  -6.289  28.963  0.00  0.00      C1   N
ATOM    335  CA  THR 6  45      11.580  -5.621  29.481  0.00  0.00      C1   C
ATOM    336  C   THR 6  45      10.750  -6.445  30.393  0.00  0.00      C1   C
ATOM    337  O   THR 6  45      10.091  -5.868  31.256  0.00  0.00      C1   O
ATOM    338  CB  THR 6  45      10.673  -5.092  28.359  0.00  0.00      C1   C
ATOM    339  OG1 THR 6  45      10.389  -6.041  27.367  0.00  0.00      C1   O
ATOM    340  CG2 THR 6  45      11.352  -3.859  27.704  0.00  0.00      C1   C
ATOM    341  N   SER 6  46      10.801  -7.789  30.357  0.00  0.00      C1   N
ATOM    342  CA  SER 6  46       9.894  -8.605  31.260  0.00  0.00      C1   C
ATOM    343  C   SER 6  46      10.556  -8.895  32.654  0.00  0.00      C1   C
ATOM    344  O   SER 6  46      10.050  -9.686  33.353  0.00  0.00      C1   O
ATOM    345  CB  SER 6  46       9.640  -9.878  30.552  0.00  0.00      C1   C
ATOM    346  OG  SER 6  46      10.860 -10.584  30.391  0.00  0.00      C1   O
ATOM    347  N   GLU 6  47      11.620  -8.167  32.987  0.00  0.00      C1   N
ATOM    348  CA  GLU 6  47      12.461  -8.449  34.158  0.00  0.00      C1   C
ATOM    349  C   GLU 6  47      12.524  -7.160  34.973  0.00  0.00      C1   C
ATOM    350  O   GLU 6  47      12.904  -6.130  34.390  0.00  0.00      C1   O
ATOM    351  CB  GLU 6  47      13.855  -8.950  33.722  0.00  0.00      C1   C
ATOM    352  CG  GLU 6  47      14.791  -9.602  34.814  0.00  0.00      C1   C
ATOM    353  CD  GLU 6  47      14.867 -11.113  34.790  0.00  0.00      C1   C
ATOM    354  OE1 GLU 6  47      15.679 -11.676  35.601  0.00  0.00      C1   O
ATOM    355  OE2 GLU 6  47      14.211 -11.779  33.949  0.00  0.00      C1   O
ATOM    356  N   ASP 6  48      12.209  -7.207  36.264  0.00  0.00      C1   N
ATOM    357  CA  ASP 6  48      12.360  -6.099  37.155  0.00  0.00      C1   C
ATOM    358  C   ASP 6  48      13.816  -5.750  37.575  0.00  0.00      C1   C
ATOM    359  O   ASP 6  48      14.159  -5.902  38.765  0.00  0.00      C1   O
ATOM    360  CB  ASP 6  48      11.428  -6.290  38.342  0.00  0.00      C1   C
ATOM    361  CG  ASP 6  48       9.948  -6.154  38.037  0.00  0.00      C1   C
ATOM    362  OD1 ASP 6  48       9.407  -5.448  37.143  0.00  0.00      C1   O
ATOM    363  OD2 ASP 6  48       9.178  -7.027  38.549  0.00  0.00      C1   O
ATOM    364  N   MET 6  49      14.637  -5.351  36.571  0.00  0.00      C1   N
ATOM    365  CA  MET 6  49      15.930  -4.726  36.728  0.00  0.00      C1   C
ATOM    366  C   MET 6  49      16.092  -3.419  35.822  0.00  0.00      C1   C
ATOM    367  O   MET 6  49      15.510  -3.243  34.694  0.00  0.00      C1   O
ATOM    368  CB  MET 6  49      17.066  -5.696  36.372  0.00  0.00      C1   C
ATOM    369  CG  MET 6  49      17.382  -6.911  37.317  0.00  0.00      C1   C
ATOM    370  SD  MET 6  49      18.975  -7.741  37.198  0.00  0.00      C1   S
ATOM    371  CE  MET 6  49      19.663  -7.148  38.777  0.00  0.00      C1   C
ATOM    372  N   LEU 6  50      17.003  -2.567  36.372  0.00  0.00      C1   N
ATOM    373  CA  LEU 6  50      17.575  -1.402  35.683  0.00  0.00      C1   C
ATOM    374  C   LEU 6  50      18.617  -1.886  34.706  0.00  0.00      C1   C
ATOM    375  O   LEU 6  50      19.750  -2.393  35.065  0.00  0.00      C1   O
ATOM    376  CB  LEU 6  50      18.090  -0.294  36.598  0.00  0.00      C1   C
ATOM    377  CG  LEU 6  50      16.981   0.523  37.380  0.00  0.00      C1   C
ATOM    378  CD1 LEU 6  50      17.672   1.806  38.028  0.00  0.00      C1   C
ATOM    379  CD2 LEU 6  50      15.882   0.926  36.487  0.00  0.00      C1   C
ATOM    380  N   ASN 6  51      18.351  -1.540  33.373  0.00  0.00      C1   N
ATOM    381  CA  ASN 6  51      19.095  -1.901  32.162  0.00  0.00      C1   C
ATOM    382  C   ASN 6  51      20.066  -3.066  32.279  0.00  0.00      C1   C
ATOM    383  O   ASN 6  51      21.227  -2.855  32.380  0.00  0.00      C1   O
ATOM    384  CB  ASN 6  51      19.729  -0.620  31.399  0.00  0.00      C1   C
ATOM    385  CG  ASN 6  51      18.849   0.398  30.825  0.00  0.00      C1   C
ATOM    386  OD1 ASN 6  51      17.875   0.034  30.314  0.00  0.00      C1   O
ATOM    387  ND2 ASN 6  51      19.351   1.540  30.617  0.00  0.00      C1   N
ATOM    388  N   PRO 6  52      19.495  -4.276  32.378  0.00  0.00      C1   N
ATOM    389  CA  PRO 6  52      20.257  -5.472  32.561  0.00  0.00      C1   C
ATOM    390  C   PRO 6  52      20.904  -5.960  31.274  0.00  0.00      C1   C
ATOM    391  O   PRO 6  52      20.455  -5.583  30.165  0.00  0.00      C1   O
ATOM    392  CB  PRO 6  52      19.229  -6.485  33.049  0.00  0.00      C1   C
ATOM    393  CG  PRO 6  52      17.914  -6.071  32.324  0.00  0.00      C1   C
ATOM    394  CD  PRO 6  52      18.036  -4.525  32.450  0.00  0.00      C1   C
ATOM    395  N   ASN 6  53      21.822  -6.904  31.419  0.00  0.00      C1   N
ATOM    396  CA  ASN 6  53      22.486  -7.519  30.248  0.00  0.00      C1   C
ATOM    397  C   ASN 6  53      21.689  -8.599  29.533  0.00  0.00      C1   C
ATOM    398  O   ASN 6  53      21.467  -9.688  30.086  0.00  0.00      C1   O
ATOM    399  CB  ASN 6  53      23.854  -7.958  30.799  0.00  0.00      C1   C
ATOM    400  CG  ASN 6  53      24.900  -8.289  29.775  0.00  0.00      C1   C
ATOM    401  OD1 ASN 6  53      24.938  -7.890  28.672  0.00  0.00      C1   O
ATOM    402  ND2 ASN 6  53      25.713  -9.317  30.073  0.00  0.00      C1   N
ATOM    403  N   TYR 6  54      21.432  -8.350  28.260  0.00  0.00      C1   N
ATOM    404  CA  TYR 6  54      20.709  -9.287  27.378  0.00  0.00      C1   C
ATOM    405  C   TYR 6  54      21.247 -10.756  27.360  0.00  0.00      C1   C
ATOM    406  O   TYR 6  54      20.396 -11.594  27.520  0.00  0.00      C1   O
ATOM    407  CB  TYR 6  54      20.568  -8.795  25.905  0.00  0.00      C1   C
ATOM    408  CG  TYR 6  54      19.468  -7.815  25.627  0.00  0.00      C1   C
ATOM    409  CD1 TYR 6  54      18.159  -8.354  25.456  0.00  0.00      C1   C
ATOM    410  CD2 TYR 6  54      19.788  -6.452  25.555  0.00  0.00      C1   C
ATOM    411  CE1 TYR 6  54      17.096  -7.498  25.136  0.00  0.00      C1   C
ATOM    412  CE2 TYR 6  54      18.700  -5.558  25.359  0.00  0.00      C1   C
ATOM    413  CZ  TYR 6  54      17.409  -6.122  25.159  0.00  0.00      C1   C
ATOM    414  OH  TYR 6  54      16.349  -5.296  24.895  0.00  0.00      C1   O
ATOM    415  N   GLU 6  55      22.589 -10.965  27.257  0.00  0.00      C1   N
ATOM    416  CA  GLU 6  55      23.205 -12.288  27.204  0.00  0.00      C1   C
ATOM    417  C   GLU 6  55      22.999 -13.152  28.407  0.00  0.00      C1   C
ATOM    418  O   GLU 6  55      22.555 -14.305  28.290  0.00  0.00      C1   O
ATOM    419  CB  GLU 6  55      24.588 -12.183  26.690  0.00  0.00      C1   C
ATOM    420  CG  GLU 6  55      24.722 -11.875  25.175  0.00  0.00      C1   C
ATOM    421  CD  GLU 6  55      26.074 -12.136  24.561  0.00  0.00      C1   C
ATOM    422  OE1 GLU 6  55      26.090 -12.311  23.381  0.00  0.00      C1   O
ATOM    423  OE2 GLU 6  55      27.144 -12.144  25.242  0.00  0.00      C1   O
ATOM    424  N   ASP 6  56      23.237 -12.604  29.613  0.00  0.00      C1   N
ATOM    425  CA  ASP 6  56      22.927 -13.129  30.947  0.00  0.00      C1   C
ATOM    426  C   ASP 6  56      21.461 -13.437  31.079  0.00  0.00      C1   C
ATOM    427  O   ASP 6  56      21.127 -14.535  31.555  0.00  0.00      C1   O
ATOM    428  CB  ASP 6  56      23.452 -12.310  32.089  0.00  0.00      C1   C
ATOM    429  CG  ASP 6  56      24.992 -12.093  32.024  0.00  0.00      C1   C
ATOM    430  OD1 ASP 6  56      25.495 -10.961  32.228  0.00  0.00      C1   O
ATOM    431  OD2 ASP 6  56      25.752 -13.009  31.788  0.00  0.00      C1   O
ATOM    432  N   LEU 6  57      20.543 -12.548  30.627  0.00  0.00      C1   N
ATOM    433  CA  LEU 6  57      19.141 -12.931  30.582  0.00  0.00      C1   C
ATOM    434  C   LEU 6  57      18.732 -13.970  29.566  0.00  0.00      C1   C
ATOM    435  O   LEU 6  57      17.823 -14.679  29.755  0.00  0.00      C1   O
ATOM    436  CB  LEU 6  57      18.292 -11.649  30.592  0.00  0.00      C1   C
ATOM    437  CG  LEU 6  57      18.258 -10.863  31.894  0.00  0.00      C1   C
ATOM    438  CD1 LEU 6  57      17.525  -9.507  31.653  0.00  0.00      C1   C
ATOM    439  CD2 LEU 6  57      17.508 -11.738  32.971  0.00  0.00      C1   C
ATOM    440  N   LEU 6  58      19.521 -14.244  28.499  0.00  0.00      C1   N
ATOM    441  CA  LEU 6  58      19.344 -15.329  27.589  0.00  0.00      C1   C
ATOM    442  C   LEU 6  58      19.916 -16.646  28.143  0.00  0.00      C1   C
ATOM    443  O   LEU 6  58      19.293 -17.690  27.888  0.00  0.00      C1   O
ATOM    444  CB  LEU 6  58      19.863 -14.989  26.166  0.00  0.00      C1   C
ATOM    445  CG  LEU 6  58      19.335 -15.919  25.030  0.00  0.00      C1   C
ATOM    446  CD1 LEU 6  58      17.758 -16.003  25.029  0.00  0.00      C1   C
ATOM    447  CD2 LEU 6  58      19.830 -15.578  23.631  0.00  0.00      C1   C
ATOM    448  N   ILE 6  59      21.018 -16.639  28.913  0.00  0.00      C1   N
ATOM    449  CA  ILE 6  59      21.582 -17.798  29.602  0.00  0.00      C1   C
ATOM    450  C   ILE 6  59      20.819 -18.333  30.773  0.00  0.00      C1   C
ATOM    451  O   ILE 6  59      20.611 -19.585  30.807  0.00  0.00      C1   O
ATOM    452  CB  ILE 6  59      23.034 -17.463  30.092  0.00  0.00      C1   C
ATOM    453  CG1 ILE 6  59      23.963 -17.180  28.864  0.00  0.00      C1   C
ATOM    454  CG2 ILE 6  59      23.680 -18.459  31.024  0.00  0.00      C1   C
ATOM    455  CD1 ILE 6  59      25.047 -16.161  29.059  0.00  0.00      C1   C
ATOM    456  N   ARG 6  60      20.290 -17.434  31.622  0.00  0.00      C1   N
ATOM    457  CA  ARG 6  60      19.227 -17.758  32.625  0.00  0.00      C1   C
ATOM    458  C   ARG 6  60      17.903 -18.444  32.025  0.00  0.00      C1   C
ATOM    459  O   ARG 6  60      17.371 -19.384  32.640  0.00  0.00      C1   O
ATOM    460  CB  ARG 6  60      18.773 -16.527  33.404  0.00  0.00      C1   C
ATOM    461  CG  ARG 6  60      17.821 -16.687  34.545  0.00  0.00      C1   C
ATOM    462  CD  ARG 6  60      17.544 -15.405  35.335  0.00  0.00      C1   C
ATOM    463  NE  ARG 6  60      16.238 -14.646  35.121  0.00  0.00      C1   N
ATOM    464  CZ  ARG 6  60      15.001 -15.148  35.283  0.00  0.00      C1   C
ATOM    465  NH1 ARG 6  60      13.924 -14.507  34.810  0.00  0.00      C1   N
ATOM    466  NH2 ARG 6  60      14.776 -16.262  35.924  0.00  0.00      C1   N
ATOM    467  N   LYS 6  61      17.371 -18.014  30.893  0.00  0.00      C1   N
ATOM    468  CA  LYS 6  61      16.187 -18.534  30.204  0.00  0.00      C1   C
ATOM    469  C   LYS 6  61      16.408 -19.901  29.650  0.00  0.00      C1   C
ATOM    470  O   LYS 6  61      17.469 -20.174  29.107  0.00  0.00      C1   O
ATOM    471  CB  LYS 6  61      15.656 -17.399  29.285  0.00  0.00      C1   C
ATOM    472  CG  LYS 6  61      14.340 -17.745  28.617  0.00  0.00      C1   C
ATOM    473  CD  LYS 6  61      13.780 -16.486  27.817  0.00  0.00      C1   C
ATOM    474  CE  LYS 6  61      13.386 -15.331  28.785  0.00  0.00      C1   C
ATOM    475  NZ  LYS 6  61      11.991 -14.873  28.672  0.00  0.00      C1   N
ATOM    476  N   SER 6  62      15.417 -20.786  29.856  0.00  0.00      C1   N
ATOM    477  CA  SER 6  62      15.391 -22.071  29.152  0.00  0.00      C1   C
ATOM    478  C   SER 6  62      14.308 -22.132  28.084  0.00  0.00      C1   C
ATOM    479  O   SER 6  62      13.380 -21.363  28.044  0.00  0.00      C1   O
ATOM    480  CB  SER 6  62      15.244 -23.066  30.273  0.00  0.00      C1   C
ATOM    481  OG  SER 6  62      15.151 -24.430  29.825  0.00  0.00      C1   O
ATOM    482  N   ASN 6  63      14.503 -23.108  27.161  0.00  0.00      C1   N
ATOM    483  CA  ASN 6  63      13.696 -23.306  25.968  0.00  0.00      C1   C
ATOM    484  C   ASN 6  63      12.156 -23.378  26.160  0.00  0.00      C1   C
ATOM    485  O   ASN 6  63      11.420 -22.752  25.370  0.00  0.00      C1   O
ATOM    486  CB  ASN 6  63      14.146 -24.611  25.275  0.00  0.00      C1   C
ATOM    487  CG  ASN 6  63      15.456 -24.470  24.481  0.00  0.00      C1   C
ATOM    488  OD1 ASN 6  63      15.723 -23.363  23.979  0.00  0.00      C1   O
ATOM    489  ND2 ASN 6  63      16.285 -25.486  24.470  0.00  0.00      C1   N
ATOM    490  N   HIS 6  64      11.711 -24.084  27.210  0.00  0.00      C1   N
ATOM    491  CA  HIS 6  64      10.360 -23.934  27.859  0.00  0.00      C1   C
ATOM    492  C   HIS 6  64       9.732 -22.513  27.954  0.00  0.00      C1   C
ATOM    493  O   HIS 6  64       8.494 -22.344  28.148  0.00  0.00      C1   O
ATOM    494  CB  HIS 6  64      10.286 -24.734  29.132  0.00  0.00      C1   C
ATOM    495  CG  HIS 6  64      10.632 -23.804  30.234  0.00  0.00      C1   C
ATOM    496  ND1 HIS 6  64      11.951 -23.600  30.640  0.00  0.00      C1   N
ATOM    497  CD2 HIS 6  64       9.787 -23.020  30.938  0.00  0.00      C1   C
ATOM    498  CE1 HIS 6  64      11.847 -22.790  31.697  0.00  0.00      C1   C
ATOM    499  NE2 HIS 6  64      10.560 -22.389  31.835  0.00  0.00      C1   N
ATOM    500  N   ASN 6  65      10.531 -21.462  27.866  0.00  0.00      C1   N
ATOM    501  CA  ASN 6  65       9.996 -20.142  28.021  0.00  0.00      C1   C
ATOM    502  C   ASN 6  65       9.718 -19.456  26.714  0.00  0.00      C1   C
ATOM    503  O   ASN 6  65       9.195 -18.354  26.658  0.00  0.00      C1   O
ATOM    504  CB  ASN 6  65      11.055 -19.430  28.866  0.00  0.00      C1   C
ATOM    505  CG  ASN 6  65      10.487 -18.321  29.641  0.00  0.00      C1   C
ATOM    506  OD1 ASN 6  65      10.775 -17.109  29.562  0.00  0.00      C1   O
ATOM    507  ND2 ASN 6  65       9.631 -18.572  30.648  0.00  0.00      C1   N
ATOM    508  N   PHE 6  66      10.033 -20.156  25.581  0.00  0.00      C1   N
ATOM    509  CA  PHE 6  66       9.692 -19.683  24.266  0.00  0.00      C1   C
ATOM    510  C   PHE 6  66       8.576 -20.571  23.667  0.00  0.00      C1   C
ATOM    511  O   PHE 6  66       8.570 -21.852  23.857  0.00  0.00      C1   O
ATOM    512  CB  PHE 6  66      10.883 -19.738  23.261  0.00  0.00      C1   C
ATOM    513  CG  PHE 6  66      12.130 -19.188  23.888  0.00  0.00      C1   C
ATOM    514  CD1 PHE 6  66      13.137 -20.036  24.357  0.00  0.00      C1   C
ATOM    515  CD2 PHE 6  66      12.353 -17.803  23.959  0.00  0.00      C1   C
ATOM    516  CE1 PHE 6  66      14.306 -19.551  24.965  0.00  0.00      C1   C
ATOM    517  CE2 PHE 6  66      13.500 -17.246  24.566  0.00  0.00      C1   C
ATOM    518  CZ  PHE 6  66      14.489 -18.154  25.105  0.00  0.00      C1   C
ATOM    519  N   LEU 6  67       7.759 -19.903  22.776  0.00  0.00      C1   N
ATOM    520  CA  LEU 6  67       6.862 -20.618  21.754  0.00  0.00      C1   C
ATOM    521  C   LEU 6  67       6.778 -19.935  20.358  0.00  0.00      C1   C
ATOM    522  O   LEU 6  67       6.726 -18.711  20.223  0.00  0.00      C1   O
ATOM    523  CB  LEU 6  67       5.399 -20.603  22.266  0.00  0.00      C1   C
ATOM    524  CG  LEU 6  67       5.052 -21.085  23.645  0.00  0.00      C1   C
ATOM    525  CD1 LEU 6  67       3.594 -20.739  23.991  0.00  0.00      C1   C
ATOM    526  CD2 LEU 6  67       5.218 -22.607  23.697  0.00  0.00      C1   C
ATOM    527  N   VAL 6  68       6.622 -20.796  19.351  0.00  0.00      C1   N
ATOM    528  CA  VAL 6  68       6.641 -20.425  17.944  0.00  0.00      C1   C
ATOM    529  C   VAL 6  68       5.377 -21.047  17.378  0.00  0.00      C1   C
ATOM    530  O   VAL 6  68       5.367 -22.268  17.263  0.00  0.00      C1   O
ATOM    531  CB  VAL 6  68       7.927 -20.942  17.158  0.00  0.00      C1   C
ATOM    532  CG1 VAL 6  68       7.737 -20.909  15.675  0.00  0.00      C1   C
ATOM    533  CG2 VAL 6  68       9.215 -20.071  17.449  0.00  0.00      C1   C
ATOM    534  N   GLN 6  69       4.367 -20.210  17.114  0.00  0.00      C1   N
ATOM    535  CA  GLN 6  69       3.142 -20.687  16.515  0.00  0.00      C1   C
ATOM    536  C   GLN 6  69       2.845 -20.129  15.129  0.00  0.00      C1   C
ATOM    537  O   GLN 6  69       2.788 -18.928  14.952  0.00  0.00      C1   O
ATOM    538  CB  GLN 6  69       2.014 -20.399  17.489  0.00  0.00      C1   C
ATOM    539  CG  GLN 6  69       0.630 -20.945  17.061  0.00  0.00      C1   C
ATOM    540  CD  GLN 6  69      -0.440 -20.236  17.756  0.00  0.00      C1   C
ATOM    541  OE1 GLN 6  69      -0.499 -19.012  17.668  0.00  0.00      C1   O
ATOM    542  NE2 GLN 6  69      -1.320 -20.815  18.503  0.00  0.00      C1   N
ATOM    543  N   ALA 6  70       2.496 -20.965  14.177  0.00  0.00      C1   N
ATOM    544  CA  ALA 6  70       2.225 -20.586  12.826  0.00  0.00      C1   C
ATOM    545  C   ALA 6  70       0.795 -20.957  12.582  0.00  0.00      C1   C
ATOM    546  O   ALA 6  70       0.460 -21.926  11.871  0.00  0.00      C1   O
ATOM    547  CB  ALA 6  70       3.189 -21.227  11.865  0.00  0.00      C1   C
ATOM    548  N   GLY 6  71      -0.099 -20.248  13.298  0.00  0.00      C1   N
ATOM    549  CA  GLY 6  71      -1.547 -20.492  13.280  0.00  0.00      C1   C
ATOM    550  C   GLY 6  71      -1.854 -21.870  13.711  0.00  0.00      C1   C
ATOM    551  O   GLY 6  71      -1.666 -22.103  14.928  0.00  0.00      C1   O
ATOM    552  N   ASN 6  72      -2.395 -22.686  12.791  0.00  0.00      C1   N
ATOM    553  CA  ASN 6  72      -2.760 -24.058  13.140  0.00  0.00      C1   C
ATOM    554  C   ASN 6  72      -1.623 -25.041  13.525  0.00  0.00      C1   C
ATOM    555  O   ASN 6  72      -1.996 -26.101  14.033  0.00  0.00      C1   O
ATOM    556  CB  ASN 6  72      -3.672 -24.616  11.984  0.00  0.00      C1   C
ATOM    557  CG  ASN 6  72      -2.944 -25.138  10.683  0.00  0.00      C1   C
ATOM    558  OD1 ASN 6  72      -1.732 -25.156  10.519  0.00  0.00      C1   O
ATOM    559  ND2 ASN 6  72      -3.743 -25.476   9.744  0.00  0.00      C1   N
ATOM    560  N   VAL 6  73      -0.315 -24.692  13.519  0.00  0.00      C1   N
ATOM    561  CA  VAL 6  73       0.787 -25.572  14.074  0.00  0.00      C1   C
ATOM    562  C   VAL 6  73       1.666 -24.828  15.049  0.00  0.00      C1   C
ATOM    563  O   VAL 6  73       2.166 -23.705  14.820  0.00  0.00      C1   O
ATOM    564  CB  VAL 6  73       1.626 -26.370  13.027  0.00  0.00      C1   C
ATOM    565  CG1 VAL 6  73       0.770 -27.385  12.320  0.00  0.00      C1   C
ATOM    566  CG2 VAL 6  73       2.251 -25.467  11.933  0.00  0.00      C1   C
ATOM    567  N   GLN 6  74       1.959 -25.449  16.201  0.00  0.00      C1   N
ATOM    568  CA  GLN 6  74       2.853 -24.974  17.258  0.00  0.00      C1   C
ATOM    569  C   GLN 6  74       4.145 -25.757  17.322  0.00  0.00      C1   C
ATOM    570  O   GLN 6  74       4.069 -26.951  17.644  0.00  0.00      C1   O
ATOM    571  CB  GLN 6  74       2.097 -24.744  18.566  0.00  0.00      C1   C
ATOM    572  CG  GLN 6  74       2.897 -23.789  19.444  0.00  0.00      C1   C
ATOM    573  CD  GLN 6  74       2.078 -23.291  20.645  0.00  0.00      C1   C
ATOM    574  NE2 GLN 6  74       2.498 -23.624  21.831  0.00  0.00      C1   N
ATOM    575  OE1 GLN 6  74       1.147 -22.523  20.488  0.00  0.00      C1   O
ATOM    576  N   LEU 6  75       5.274 -25.208  16.911  0.00  0.00      C1   N
ATOM    577  CA  LEU 6  75       6.581 -25.801  16.534  0.00  0.00      C1   C
ATOM    578  C   LEU 6  75       7.552 -25.822  17.807  0.00  0.00      C1   C
ATOM    579  O   LEU 6  75       7.546 -24.815  18.566  0.00  0.00      C1   O
ATOM    580  CB  LEU 6  75       7.150 -24.983  15.341  0.00  0.00      C1   C
ATOM    581  CG  LEU 6  75       6.460 -25.082  13.934  0.00  0.00      C1   C
ATOM    582  CD1 LEU 6  75       5.643 -26.372  13.794  0.00  0.00      C1   C
ATOM    583  CD2 LEU 6  75       5.615 -23.811  13.623  0.00  0.00      C1   C
ATOM    584  N   ARG 6  76       8.160 -26.956  18.171  0.00  0.00      C1   N
ATOM    585  CA  ARG 6  76       9.003 -26.941  19.363  0.00  0.00      C1   C
ATOM    586  C   ARG 6  76      10.319 -26.279  19.262  0.00  0.00      C1   C
ATOM    587  O   ARG 6  76      11.123 -26.568  18.403  0.00  0.00      C1   O
ATOM    588  CB  ARG 6  76       9.102 -28.390  19.892  0.00  0.00      C1   C
ATOM    589  CG  ARG 6  76       9.930 -28.625  21.237  0.00  0.00      C1   C
ATOM    590  CD  ARG 6  76       9.970 -30.163  21.468  0.00  0.00      C1   C
ATOM    591  NE  ARG 6  76      10.820 -30.799  20.434  0.00  0.00      C1   N
ATOM    592  CZ  ARG 6  76      12.028 -31.286  20.574  0.00  0.00      C1   C
ATOM    593  NH1 ARG 6  76      12.758 -31.188  21.638  0.00  0.00      C1   N
ATOM    594  NH2 ARG 6  76      12.660 -31.766  19.540  0.00  0.00      C1   N
ATOM    595  N   VAL 6  77      10.672 -25.419  20.219  0.00  0.00      C1   N
ATOM    596  CA  VAL 6  77      11.979 -24.735  20.282  0.00  0.00      C1   C
ATOM    597  C   VAL 6  77      13.057 -25.590  20.846  0.00  0.00      C1   C
ATOM    598  O   VAL 6  77      12.992 -26.064  21.966  0.00  0.00      C1   O
ATOM    599  CB  VAL 6  77      11.819 -23.386  20.975  0.00  0.00      C1   C
ATOM    600  CG1 VAL 6  77      13.169 -22.639  21.188  0.00  0.00      C1   C
ATOM    601  CG2 VAL 6  77      10.867 -22.548  20.093  0.00  0.00      C1   C
ATOM    602  N   ILE 6  78      14.102 -25.768  20.072  0.00  0.00      C1   N
ATOM    603  CA  ILE 6  78      15.291 -26.510  20.507  0.00  0.00      C1   C
ATOM    604  C   ILE 6  78      16.524 -25.623  20.807  0.00  0.00      C1   C
ATOM    605  O   ILE 6  78      17.444 -26.026  21.509  0.00  0.00      C1   O
ATOM    606  CB  ILE 6  78      15.689 -27.684  19.573  0.00  0.00      C1   C
ATOM    607  CG1 ILE 6  78      15.942 -27.315  18.111  0.00  0.00      C1   C
ATOM    608  CG2 ILE 6  78      14.624 -28.842  19.646  0.00  0.00      C1   C
ATOM    609  CD1 ILE 6  78      16.815 -28.257  17.260  0.00  0.00      C1   C
ATOM    610  N   GLY 6  79      16.561 -24.403  20.167  0.00  0.00      C1   N
ATOM    611  CA  GLY 6  79      17.671 -23.527  20.412  0.00  0.00      C1   C
ATOM    612  C   GLY 6  79      17.202 -22.066  20.727  0.00  0.00      C1   C
ATOM    613  O   GLY 6  79      16.297 -21.611  20.066  0.00  0.00      C1   O
ATOM    614  N   HIS 6  80      18.000 -21.294  21.447  0.00  0.00      C1   N
ATOM    615  CA  HIS 6  80      17.918 -19.826  21.558  0.00  0.00      C1   C
ATOM    616  C   HIS 6  80      19.287 -19.154  21.399  0.00  0.00      C1   C
ATOM    617  O   HIS 6  80      20.245 -19.623  21.984  0.00  0.00      C1   O
ATOM    618  CB  HIS 6  80      17.226 -19.456  22.809  0.00  0.00      C1   C
ATOM    619  CG  HIS 6  80      17.782 -20.112  24.080  0.00  0.00      C1   C
ATOM    620  ND1 HIS 6  80      17.240 -21.234  24.671  0.00  0.00      C1   N
ATOM    621  CD2 HIS 6  80      18.809 -19.704  24.862  0.00  0.00      C1   C
ATOM    622  CE1 HIS 6  80      18.001 -21.619  25.725  0.00  0.00      C1   C
ATOM    623  NE2 HIS 6  80      18.982 -20.647  25.906  0.00  0.00      C1   N
ATOM    624  N   SER 6  81      19.342 -18.063  20.637  0.00  0.00      C1   N
ATOM    625  CA  SER 6  81      20.576 -17.461  20.142  0.00  0.00      C1   C
ATOM    626  C   SER 6  81      20.286 -15.996  19.726  0.00  0.00      C1   C
ATOM    627  O   SER 6  81      19.120 -15.642  19.428  0.00  0.00      C1   O
ATOM    628  CB  SER 6  81      21.054 -18.238  18.934  0.00  0.00      C1   C
ATOM    629  OG  SER 6  81      22.155 -17.726  18.204  0.00  0.00      C1   O
ATOM    630  N   MET 6  82      21.285 -15.157  19.691  0.00  0.00      C1   N
ATOM    631  CA  MET 6  82      21.189 -13.774  19.273  0.00  0.00      C1   C
ATOM    632  C   MET 6  82      22.219 -13.463  18.247  0.00  0.00      C1   C
ATOM    633  O   MET 6  82      23.406 -13.776  18.268  0.00  0.00      C1   O
ATOM    634  CB  MET 6  82      21.245 -12.939  20.556  0.00  0.00      C1   C
ATOM    635  CG  MET 6  82      19.864 -12.776  21.197  0.00  0.00      C1   C
ATOM    636  SD  MET 6  82      19.724 -11.604  22.656  0.00  0.00      C1   S
ATOM    637  CE  MET 6  82      21.176 -12.079  23.692  0.00  0.00      C1   C
ATOM    638  N   GLN 6  83      21.735 -12.623  17.251  0.00  0.00      C1   N
ATOM    639  CA  GLN 6  83      22.578 -11.718  16.424  0.00  0.00      C1   C
ATOM    640  C   GLN 6  83      22.378 -10.196  16.666  0.00  0.00      C1   C
ATOM    641  O   GLN 6  83      21.373  -9.628  16.231  0.00  0.00      C1   O
ATOM    642  CB  GLN 6  83      22.539 -12.162  14.919  0.00  0.00      C1   C
ATOM    643  CG  GLN 6  83      23.103 -13.596  14.711  0.00  0.00      C1   C
ATOM    644  CD  GLN 6  83      24.613 -13.696  14.835  0.00  0.00      C1   C
ATOM    645  OE1 GLN 6  83      25.360 -13.721  13.859  0.00  0.00      C1   O
ATOM    646  NE2 GLN 6  83      25.179 -13.874  16.020  0.00  0.00      C1   N
ATOM    647  N   ASN 6  84      23.303  -9.644  17.395  0.00  0.00      C1   N
ATOM    648  CA  ASN 6  84      23.107  -8.263  17.898  0.00  0.00      C1   C
ATOM    649  C   ASN 6  84      21.720  -8.013  18.562  0.00  0.00      C1   C
ATOM    650  O   ASN 6  84      21.573  -8.366  19.720  0.00  0.00      C1   O
ATOM    651  CB  ASN 6  84      23.626  -7.243  16.825  0.00  0.00      C1   C
ATOM    652  CG  ASN 6  84      23.711  -5.857  17.394  0.00  0.00      C1   C
ATOM    653  OD1 ASN 6  84      23.255  -4.817  16.864  0.00  0.00      C1   O
ATOM    654  ND2 ASN 6  84      24.407  -5.672  18.516  0.00  0.00      C1   N
ATOM    655  N   CYS 6  85      20.684  -7.446  17.900  0.00  0.00      C1   N
ATOM    656  CA  CYS 6  85      19.385  -7.246  18.489  0.00  0.00      C1   C
ATOM    657  C   CYS 6  85      18.274  -8.177  17.955  0.00  0.00      C1   C
ATOM    658  O   CYS 6  85      17.141  -7.976  18.358  0.00  0.00      C1   O
ATOM    659  CB  CYS 6  85      19.097  -5.722  18.319  0.00  0.00      C1   C
ATOM    660  SG  CYS 6  85      20.317  -4.839  19.336  0.00  0.00      C1   S
ATOM    661  N   VAL 6  86      18.509  -9.175  17.044  0.00  0.00      C1   N
ATOM    662  CA  VAL 6  86      17.489 -10.190  16.734  0.00  0.00      C1   C
ATOM    663  C   VAL 6  86      17.805 -11.479  17.468  0.00  0.00      C1   C
ATOM    664  O   VAL 6  86      18.968 -11.943  17.552  0.00  0.00      C1   O
ATOM    665  CB  VAL 6  86      17.176 -10.326  15.242  0.00  0.00      C1   C
ATOM    666  CG1 VAL 6  86      16.637  -8.997  14.699  0.00  0.00      C1   C
ATOM    667  CG2 VAL 6  86      18.261 -10.821  14.339  0.00  0.00      C1   C
ATOM    668  N   LEU 6  87      16.741 -11.872  18.155  0.00  0.00      C1   N
ATOM    669  CA  LEU 6  87      16.600 -13.217  18.710  0.00  0.00      C1   C
ATOM    670  C   LEU 6  87      16.408 -14.195  17.567  0.00  0.00      C1   C
ATOM    671  O   LEU 6  87      15.653 -14.013  16.633  0.00  0.00      C1   O
ATOM    672  CB  LEU 6  87      15.467 -13.273  19.759  0.00  0.00      C1   C
ATOM    673  CG  LEU 6  87      15.281 -14.596  20.455  0.00  0.00      C1   C
ATOM    674  CD1 LEU 6  87      16.377 -14.989  21.444  0.00  0.00      C1   C
ATOM    675  CD2 LEU 6  87      14.044 -14.484  21.379  0.00  0.00      C1   C
ATOM    676  N   LYS 6  88      17.102 -15.383  17.624  0.00  0.00      C1   N
ATOM    677  CA  LYS 6  88      16.961 -16.474  16.614  0.00  0.00      C1   C
ATOM    678  C   LYS 6  88      16.472 -17.697  17.419  0.00  0.00      C1   C
ATOM    679  O   LYS 6  88      17.224 -18.118  18.308  0.00  0.00      C1   O
ATOM    680  CB  LYS 6  88      18.373 -16.815  16.077  0.00  0.00      C1   C
ATOM    681  CG  LYS 6  88      18.823 -15.595  15.340  0.00  0.00      C1   C
ATOM    682  CD  LYS 6  88      20.246 -15.817  14.676  0.00  0.00      C1   C
ATOM    683  CE  LYS 6  88      20.179 -16.961  13.751  0.00  0.00      C1   C
ATOM    684  NZ  LYS 6  88      21.612 -17.285  13.351  0.00  0.00      C1   N
ATOM    685  N   LEU 6  89      15.248 -18.212  17.160  0.00  0.00      C1   N
ATOM    686  CA  LEU 6  89      14.841 -19.452  17.772  0.00  0.00      C1   C
ATOM    687  C   LEU 6  89      14.941 -20.608  16.779  0.00  0.00      C1   C
ATOM    688  O   LEU 6  89      14.346 -20.586  15.705  0.00  0.00      C1   O
ATOM    689  CB  LEU 6  89      13.417 -19.298  18.306  0.00  0.00      C1   C
ATOM    690  CG  LEU 6  89      13.287 -18.296  19.438  0.00  0.00      C1   C
ATOM    691  CD1 LEU 6  89      11.813 -18.096  19.721  0.00  0.00      C1   C
ATOM    692  CD2 LEU 6  89      14.055 -18.804  20.758  0.00  0.00      C1   C
ATOM    693  N   LYS 6  90      15.801 -21.625  17.116  0.00  0.00      C1   N
ATOM    694  CA  LYS 6  90      15.884 -22.818  16.296  0.00  0.00      C1   C
ATOM    695  C   LYS 6  90      14.767 -23.704  16.761  0.00  0.00      C1   C
ATOM    696  O   LYS 6  90      14.788 -24.181  17.879  0.00  0.00      C1   O
ATOM    697  CB  LYS 6  90      17.259 -23.577  16.324  0.00  0.00      C1   C
ATOM    698  CG  LYS 6  90      17.423 -24.705  15.280  0.00  0.00      C1   C
ATOM    699  CD  LYS 6  90      18.819 -25.322  15.280  0.00  0.00      C1   C
ATOM    700  CE  LYS 6  90      18.964 -26.517  14.286  0.00  0.00      C1   C
ATOM    701  NZ  LYS 6  90      19.306 -26.101  12.959  0.00  0.00      C1   N
ATOM    702  N   VAL 6  91      13.808 -23.965  15.823  0.00  0.00      C1   N
ATOM    703  CA  VAL 6  91      12.762 -24.942  15.988  0.00  0.00      C1   C
ATOM    704  C   VAL 6  91      13.186 -26.271  15.361  0.00  0.00      C1   C
ATOM    705  O   VAL 6  91      14.086 -26.337  14.558  0.00  0.00      C1   O
ATOM    706  CB  VAL 6  91      11.379 -24.439  15.553  0.00  0.00      C1   C
ATOM    707  CG1 VAL 6  91      11.080 -23.311  16.503  0.00  0.00      C1   C
ATOM    708  CG2 VAL 6  91      11.231 -23.942  14.089  0.00  0.00      C1   C
ATOM    709  N   ASP 6  92      12.378 -27.376  15.598  0.00  0.00      C1   N
ATOM    710  CA  ASP 6  92      12.404 -28.613  14.892  0.00  0.00      C1   C
ATOM    711  C   ASP 6  92      12.053 -28.500  13.447  0.00  0.00      C1   C
ATOM    712  O   ASP 6  92      12.761 -29.125  12.606  0.00  0.00      C1   O
ATOM    713  CB  ASP 6  92      11.483 -29.602  15.585  0.00  0.00      C1   C
ATOM    714  CG  ASP 6  92      10.030 -29.186  15.826  0.00  0.00      C1   C
ATOM    715  OD1 ASP 6  92       9.192 -30.012  16.313  0.00  0.00      C1   O
ATOM    716  OD2 ASP 6  92       9.665 -28.032  15.520  0.00  0.00      C1   O
ATOM    717  N   THR 6  93      11.100 -27.658  13.114  0.00  0.00      C1   N
ATOM    718  CA  THR 6  93      10.366 -27.663  11.878  0.00  0.00      C1   C
ATOM    719  C   THR 6  93      10.804 -26.519  10.898  0.00  0.00      C1   C
ATOM    720  O   THR 6  93      10.435 -25.384  11.103  0.00  0.00      C1   O
ATOM    721  CB  THR 6  93       8.889 -27.675  12.114  0.00  0.00      C1   C
ATOM    722  OG1 THR 6  93       8.518 -28.739  12.990  0.00  0.00      C1   O
ATOM    723  CG2 THR 6  93       8.048 -27.894  10.919  0.00  0.00      C1   C
ATOM    724  N   ALA 6  94      11.449 -26.844   9.798  0.00  0.00      C1   N
ATOM    725  CA  ALA 6  94      11.751 -25.777   8.751  0.00  0.00      C1   C
ATOM    726  C   ALA 6  94      10.489 -25.579   7.867  0.00  0.00      C1   C
ATOM    727  O   ALA 6  94       9.838 -26.508   7.386  0.00  0.00      C1   O
ATOM    728  CB  ALA 6  94      12.850 -26.272   7.859  0.00  0.00      C1   C
ATOM    729  N   ASN 6  95      10.141 -24.226   7.753  0.00  0.00      C1   N
ATOM    730  CA  ASN 6  95       8.937 -23.728   7.156  0.00  0.00      C1   C
ATOM    731  C   ASN 6  95       8.790 -24.131   5.699  0.00  0.00      C1   C
ATOM    732  O   ASN 6  95       9.547 -23.620   4.880  0.00  0.00      C1   O
ATOM    733  CB  ASN 6  95       8.973 -22.230   7.328  0.00  0.00      C1   C
ATOM    734  CG  ASN 6  95       7.686 -21.474   6.928  0.00  0.00      C1   C
ATOM    735  OD1 ASN 6  95       6.831 -21.916   6.215  0.00  0.00      C1   O
ATOM    736  ND2 ASN 6  95       7.576 -20.209   7.217  0.00  0.00      C1   N
ATOM    737  N   PRO 6  96       7.771 -24.963   5.411  0.00  0.00      C1   N
ATOM    738  CA  PRO 6  96       7.364 -25.392   4.058  0.00  0.00      C1   C
ATOM    739  C   PRO 6  96       7.044 -24.297   3.047  0.00  0.00      C1   C
ATOM    740  O   PRO 6  96       7.451 -24.390   1.838  0.00  0.00      C1   O
ATOM    741  CB  PRO 6  96       6.029 -26.141   4.240  0.00  0.00      C1   C
ATOM    742  CG  PRO 6  96       6.086 -26.689   5.677  0.00  0.00      C1   C
ATOM    743  CD  PRO 6  96       6.881 -25.628   6.387  0.00  0.00      C1   C
ATOM    744  N   LYS 6  97       6.484 -23.161   3.465  0.00  0.00      C1   N
ATOM    745  CA  LYS 6  97       6.318 -21.914   2.842  0.00  0.00      C1   C
ATOM    746  C   LYS 6  97       7.629 -21.055   2.949  0.00  0.00      C1   C
ATOM    747  O   LYS 6  97       7.551 -19.829   3.197  0.00  0.00      C1   O
ATOM    748  CB  LYS 6  97       4.921 -21.272   3.123  0.00  0.00      C1   C
ATOM    749  CG  LYS 6  97       3.854 -21.724   2.098  0.00  0.00      C1   C
ATOM    750  CD  LYS 6  97       2.476 -21.249   2.625  0.00  0.00      C1   C
ATOM    751  CE  LYS 6  97       1.296 -21.516   1.623  0.00  0.00      C1   C
ATOM    752  NZ  LYS 6  97       0.066 -20.889   2.074  0.00  0.00      C1   N
ATOM    753  N   THR 6  98       8.864 -21.591   2.848  0.00  0.00      C1   N
ATOM    754  CA  THR 6  98       9.999 -20.735   2.612  0.00  0.00      C1   C
ATOM    755  C   THR 6  98      10.159 -20.315   1.087  0.00  0.00      C1   C
ATOM    756  O   THR 6  98      10.214 -21.229   0.246  0.00  0.00      C1   O
ATOM    757  CB  THR 6  98      11.300 -21.237   3.292  0.00  0.00      C1   C
ATOM    758  OG1 THR 6  98      11.100 -21.117   4.630  0.00  0.00      C1   O
ATOM    759  CG2 THR 6  98      12.624 -20.480   2.979  0.00  0.00      C1   C
ATOM    760  N   PRO 6  99      10.091 -18.971   0.820  0.00  0.00      C1   N
ATOM    761  CA  PRO 6  99      10.593 -18.607  -0.512  0.00  0.00      C1   C
ATOM    762  C   PRO 6  99      12.118 -18.729  -0.722  0.00  0.00      C1   C
ATOM    763  O   PRO 6  99      12.878 -18.817   0.257  0.00  0.00      C1   O
ATOM    764  CB  PRO 6  99      10.156 -17.186  -0.631  0.00  0.00      C1   C
ATOM    765  CG  PRO 6  99      10.230 -16.594   0.849  0.00  0.00      C1   C
ATOM    766  CD  PRO 6  99       9.874 -17.802   1.658  0.00  0.00      C1   C
ATOM    767  N   LYS 6 100      12.647 -18.389  -1.912  0.00  0.00      C1   N
ATOM    768  CA  LYS 6 100      14.055 -17.960  -1.995  0.00  0.00      C1   C
ATOM    769  C   LYS 6 100      14.205 -16.556  -1.365  0.00  0.00      C1   C
ATOM    770  O   LYS 6 100      13.271 -15.804  -1.601  0.00  0.00      C1   O
ATOM    771  CB  LYS 6 100      14.597 -18.106  -3.384  0.00  0.00      C1   C
ATOM    772  CG  LYS 6 100      14.863 -19.568  -3.813  0.00  0.00      C1   C
ATOM    773  CD  LYS 6 100      15.757 -19.625  -5.110  0.00  0.00      C1   C
ATOM    774  CE  LYS 6 100      15.084 -19.218  -6.425  0.00  0.00      C1   C
ATOM    775  NZ  LYS 6 100      15.612 -19.977  -7.584  0.00  0.00      C1   N
ATOM    776  N   TYR 6 101      15.287 -16.265  -0.587  0.00  0.00      C1   N
ATOM    777  CA  TYR 6 101      15.613 -15.016  -0.043  0.00  0.00      C1   C
ATOM    778  C   TYR 6 101      17.056 -14.754   0.096  0.00  0.00      C1   C
ATOM    779  O   TYR 6 101      17.908 -15.682   0.210  0.00  0.00      C1   O
ATOM    780  CB  TYR 6 101      14.922 -15.010   1.416  0.00  0.00      C1   C
ATOM    781  CG  TYR 6 101      15.582 -15.806   2.508  0.00  0.00      C1   C
ATOM    782  CD1 TYR 6 101      15.282 -17.215   2.662  0.00  0.00      C1   C
ATOM    783  CD2 TYR 6 101      16.558 -15.217   3.370  0.00  0.00      C1   C
ATOM    784  CE1 TYR 6 101      15.901 -17.888   3.730  0.00  0.00      C1   C
ATOM    785  CE2 TYR 6 101      17.175 -15.945   4.393  0.00  0.00      C1   C
ATOM    786  CZ  TYR 6 101      16.920 -17.308   4.529  0.00  0.00      C1   C
ATOM    787  OH  TYR 6 101      17.635 -18.013   5.411  0.00  0.00      C1   O
ATOM    788  N   LYS 6 102      17.348 -13.487   0.175  0.00  0.00      C1   N
ATOM    789  CA  LYS 6 102      18.567 -12.891   0.845  0.00  0.00      C1   C
ATOM    790  C   LYS 6 102      18.219 -11.826   1.896  0.00  0.00      C1   C
ATOM    791  O   LYS 6 102      17.167 -11.121   1.844  0.00  0.00      C1   O
ATOM    792  CB  LYS 6 102      19.478 -12.346  -0.232  0.00  0.00      C1   C
ATOM    793  CG  LYS 6 102      18.895 -11.174  -1.146  0.00  0.00      C1   C
ATOM    794  CD  LYS 6 102      20.006 -10.799  -2.176  0.00  0.00      C1   C
ATOM    795  CE  LYS 6 102      19.612  -9.479  -2.876  0.00  0.00      C1   C
ATOM    796  NZ  LYS 6 102      18.351  -9.424  -3.602  0.00  0.00      C1   N
ATOM    797  N   PHE 6 103      19.172 -11.533   2.786  0.00  0.00      C1   N
ATOM    798  CA  PHE 6 103      19.096 -10.493   3.722  0.00  0.00      C1   C
ATOM    799  C   PHE 6 103      20.055  -9.321   3.305  0.00  0.00      C1   C
ATOM    800  O   PHE 6 103      21.117  -9.627   2.803  0.00  0.00      C1   O
ATOM    801  CB  PHE 6 103      19.411 -10.905   5.175  0.00  0.00      C1   C
ATOM    802  CG  PHE 6 103      18.610 -12.037   5.755  0.00  0.00      C1   C
ATOM    803  CD1 PHE 6 103      19.029 -12.827   6.788  0.00  0.00      C1   C
ATOM    804  CD2 PHE 6 103      17.335 -12.324   5.298  0.00  0.00      C1   C
ATOM    805  CE1 PHE 6 103      18.295 -13.734   7.468  0.00  0.00      C1   C
ATOM    806  CE2 PHE 6 103      16.542 -13.255   5.931  0.00  0.00      C1   C
ATOM    807  CZ  PHE 6 103      17.029 -14.003   6.952  0.00  0.00      C1   C
ATOM    808  N   VAL 6 104      19.613  -8.076   3.460  0.00  0.00      C1   N
ATOM    809  CA  VAL 6 104      20.230  -6.867   2.836  0.00  0.00      C1   C
ATOM    810  C   VAL 6 104      20.144  -5.693   3.818  0.00  0.00      C1   C
ATOM    811  O   VAL 6 104      19.419  -5.706   4.817  0.00  0.00      C1   O
ATOM    812  CB  VAL 6 104      19.495  -6.515   1.527  0.00  0.00      C1   C
ATOM    813  CG1 VAL 6 104      19.948  -7.446   0.376  0.00  0.00      C1   C
ATOM    814  CG2 VAL 6 104      17.995  -6.769   1.484  0.00  0.00      C1   C
ATOM    815  N   ARG 6 105      20.801  -4.579   3.621  0.00  0.00      C1   N
ATOM    816  CA  ARG 6 105      20.725  -3.373   4.357  0.00  0.00      C1   C
ATOM    817  C   ARG 6 105      20.588  -2.186   3.439  0.00  0.00      C1   C
ATOM    818  O   ARG 6 105      21.281  -1.979   2.407  0.00  0.00      C1   O
ATOM    819  CB  ARG 6 105      21.995  -3.317   5.233  0.00  0.00      C1   C
ATOM    820  CG  ARG 6 105      21.901  -2.276   6.319  0.00  0.00      C1   C
ATOM    821  CD  ARG 6 105      23.064  -2.177   7.318  0.00  0.00      C1   C
ATOM    822  NE  ARG 6 105      22.884  -1.053   8.225  0.00  0.00      C1   N
ATOM    823  CZ  ARG 6 105      22.222  -0.991   9.347  0.00  0.00      C1   C
ATOM    824  NH1 ARG 6 105      21.423  -2.004   9.751  0.00  0.00      C1   N
ATOM    825  NH2 ARG 6 105      22.260   0.066  10.076  0.00  0.00      C1   N
ATOM    826  N   ILE 6 106      19.701  -1.277   3.860  0.00  0.00      C1   N
ATOM    827  CA  ILE 6 106      19.328  -0.099   2.976  0.00  0.00      C1   C
ATOM    828  C   ILE 6 106      19.912   1.296   3.253  0.00  0.00      C1   C
ATOM    829  O   ILE 6 106      20.057   1.728   4.422  0.00  0.00      C1   O
ATOM    830  CB  ILE 6 106      17.806  -0.142   2.719  0.00  0.00      C1   C
ATOM    831  CG1 ILE 6 106      17.063   0.073   4.067  0.00  0.00      C1   C
ATOM    832  CG2 ILE 6 106      17.518  -1.459   2.014  0.00  0.00      C1   C
ATOM    833  CD1 ILE 6 106      15.537   0.248   3.901  0.00  0.00      C1   C
ATOM    834  N   GLN 6 107      20.232   2.094   2.247  0.00  0.00      C1   N
ATOM    835  CA  GLN 6 107      20.679   3.494   2.467  0.00  0.00      C1   C
ATOM    836  C   GLN 6 107      19.623   4.567   2.340  0.00  0.00      C1   C
ATOM    837  O   GLN 6 107      18.675   4.322   1.569  0.00  0.00      C1   O
ATOM    838  CB  GLN 6 107      21.909   3.749   1.612  0.00  0.00      C1   C
ATOM    839  CG  GLN 6 107      23.134   3.040   2.176  0.00  0.00      C1   C
ATOM    840  CD  GLN 6 107      24.415   3.075   1.302  0.00  0.00      C1   C
ATOM    841  OE1 GLN 6 107      24.528   3.521   0.139  0.00  0.00      C1   O
ATOM    842  NE2 GLN 6 107      25.544   2.659   1.784  0.00  0.00      C1   N
ATOM    843  N   PRO 6 108      19.813   5.736   2.958  0.00  0.00      C1   N
ATOM    844  CA  PRO 6 108      19.077   6.928   2.824  0.00  0.00      C1   C
ATOM    845  C   PRO 6 108      18.713   7.227   1.364  0.00  0.00      C1   C
ATOM    846  O   PRO 6 108      19.498   7.606   0.517  0.00  0.00      C1   O
ATOM    847  CB  PRO 6 108      20.016   8.039   3.349  0.00  0.00      C1   C
ATOM    848  CG  PRO 6 108      20.978   7.357   4.291  0.00  0.00      C1   C
ATOM    849  CD  PRO 6 108      20.986   5.882   3.828  0.00  0.00      C1   C
ATOM    850  N   GLY 6 109      17.429   7.165   1.032  0.00  0.00      C1   N
ATOM    851  CA  GLY 6 109      16.946   7.210  -0.317  0.00  0.00      C1   C
ATOM    852  C   GLY 6 109      16.231   5.954  -0.878  0.00  0.00      C1   C
ATOM    853  O   GLY 6 109      15.280   6.084  -1.625  0.00  0.00      C1   O
ATOM    854  N   GLN 6 110      16.562   4.756  -0.476  0.00  0.00      C1   N
ATOM    855  CA  GLN 6 110      15.990   3.459  -0.890  0.00  0.00      C1   C
ATOM    856  C   GLN 6 110      14.549   3.239  -0.385  0.00  0.00      C1   C
ATOM    857  O   GLN 6 110      14.029   3.919   0.501  0.00  0.00      C1   O
ATOM    858  CB  GLN 6 110      16.899   2.209  -0.456  0.00  0.00      C1   C
ATOM    859  CG  GLN 6 110      17.897   1.991  -1.511  0.00  0.00      C1   C
ATOM    860  CD  GLN 6 110      19.103   1.114  -1.150  0.00  0.00      C1   C
ATOM    861  OE1 GLN 6 110      19.959   1.414  -0.295  0.00  0.00      C1   O
ATOM    862  NE2 GLN 6 110      19.071  -0.115  -1.513  0.00  0.00      C1   N
ATOM    863  N   THR 6 111      13.891   2.286  -0.997  0.00  0.00      C1   N
ATOM    864  CA  THR 6 111      12.501   1.975  -0.666  0.00  0.00      C1   C
ATOM    865  C   THR 6 111      12.446   0.442  -0.319  0.00  0.00      C1   C
ATOM    866  O   THR 6 111      13.279  -0.403  -0.693  0.00  0.00      C1   O
ATOM    867  CB  THR 6 111      11.612   2.360  -1.894  0.00  0.00      C1   C
ATOM    868  OG1 THR 6 111      11.524   3.750  -1.934  0.00  0.00      C1   O
ATOM    869  CG2 THR 6 111      10.086   2.032  -1.726  0.00  0.00      C1   C
ATOM    870  N   PHE 6 112      11.494   0.243   0.596  0.00  0.00      C1   N
ATOM    871  CA  PHE 6 112      11.035  -1.153   0.944  0.00  0.00      C1   C
ATOM    872  C   PHE 6 112       9.549  -1.193   1.179  0.00  0.00      C1   C
ATOM    873  O   PHE 6 112       8.813  -0.239   1.078  0.00  0.00      C1   O
ATOM    874  CB  PHE 6 112      11.745  -1.648   2.241  0.00  0.00      C1   C
ATOM    875  CG  PHE 6 112      11.499  -1.010   3.592  0.00  0.00      C1   C
ATOM    876  CD1 PHE 6 112      12.151   0.233   3.848  0.00  0.00      C1   C
ATOM    877  CD2 PHE 6 112      10.693  -1.552   4.559  0.00  0.00      C1   C
ATOM    878  CE1 PHE 6 112      12.162   0.815   5.100  0.00  0.00      C1   C
ATOM    879  CE2 PHE 6 112      10.821  -1.114   5.861  0.00  0.00      C1   C
ATOM    880  CZ  PHE 6 112      11.554   0.062   6.168  0.00  0.00      C1   C
ATOM    881  N   SER 6 113       9.007  -2.420   1.382  0.00  0.00      C1   N
ATOM    882  CA  SER 6 113       7.565  -2.652   1.820  0.00  0.00      C1   C
ATOM    883  C   SER 6 113       7.528  -3.277   3.160  0.00  0.00      C1   C
ATOM    884  O   SER 6 113       8.298  -4.148   3.492  0.00  0.00      C1   O
ATOM    885  CB  SER 6 113       6.789  -3.478   0.822  0.00  0.00      C1   C
ATOM    886  OG  SER 6 113       6.733  -2.946  -0.453  0.00  0.00      C1   O
ATOM    887  N   VAL 6 114       6.692  -2.727   3.962  0.00  0.00      C1   N
ATOM    888  CA  VAL 6 114       6.443  -3.262   5.278  0.00  0.00      C1   C
ATOM    889  C   VAL 6 114       5.223  -4.195   5.276  0.00  0.00      C1   C
ATOM    890  O   VAL 6 114       4.185  -4.009   4.583  0.00  0.00      C1   O
ATOM    891  CB  VAL 6 114       6.279  -2.169   6.386  0.00  0.00      C1   C
ATOM    892  CG1 VAL 6 114       5.546  -2.665   7.675  0.00  0.00      C1   C
ATOM    893  CG2 VAL 6 114       7.630  -1.586   6.861  0.00  0.00      C1   C
ATOM    894  N   LEU 6 115       5.353  -5.287   6.037  0.00  0.00      C1   N
ATOM    895  CA  LEU 6 115       4.229  -6.221   6.215  0.00  0.00      C1   C
ATOM    896  C   LEU 6 115       3.919  -6.170   7.700  0.00  0.00      C1   C
ATOM    897  O   LEU 6 115       4.599  -6.770   8.500  0.00  0.00      C1   O
ATOM    898  CB  LEU 6 115       4.586  -7.618   5.690  0.00  0.00      C1   C
ATOM    899  CG  LEU 6 115       3.328  -8.621   5.749  0.00  0.00      C1   C
ATOM    900  CD1 LEU 6 115       2.226  -8.327   4.739  0.00  0.00      C1   C
ATOM    901  CD2 LEU 6 115       3.925 -10.022   5.536  0.00  0.00      C1   C
ATOM    902  N   ALA 6 116       2.972  -5.366   7.971  0.00  0.00      C1   N
ATOM    903  CA  ALA 6 116       2.359  -5.266   9.252  0.00  0.00      C1   C
ATOM    904  C   ALA 6 116       1.775  -6.633   9.647  0.00  0.00      C1   C
ATOM    905  O   ALA 6 116       1.035  -7.288   8.860  0.00  0.00      C1   O
ATOM    906  CB  ALA 6 116       1.401  -4.076   9.245  0.00  0.00      C1   C
ATOM    907  N   CYS 6 117       2.041  -6.994  10.912  0.00  0.00      C1   N
ATOM    908  CA  CYS 6 117       1.495  -8.077  11.540  0.00  0.00      C1   C
ATOM    909  C   CYS 6 117       0.812  -7.853  12.829  0.00  0.00      C1   C
ATOM    910  O   CYS 6 117       1.381  -7.280  13.753  0.00  0.00      C1   O
ATOM    911  CB  CYS 6 117       2.668  -9.032  11.741  0.00  0.00      C1   C
ATOM    912  SG  CYS 6 117       3.197  -9.864  10.161  0.00  0.00      C1   S
ATOM    913  N   TYR 6 118      -0.442  -8.347  13.076  0.00  0.00      C1   N
ATOM    914  CA  TYR 6 118      -1.110  -8.331  14.417  0.00  0.00      C1   C
ATOM    915  C   TYR 6 118      -1.277  -9.736  14.923  0.00  0.00      C1   C
ATOM    916  O   TYR 6 118      -1.889 -10.670  14.332  0.00  0.00      C1   O
ATOM    917  CB  TYR 6 118      -2.417  -7.527  14.195  0.00  0.00      C1   C
ATOM    918  CG  TYR 6 118      -2.356  -6.213  13.478  0.00  0.00      C1   C
ATOM    919  CD1 TYR 6 118      -3.502  -5.821  12.791  0.00  0.00      C1   C
ATOM    920  CD2 TYR 6 118      -1.201  -5.315  13.590  0.00  0.00      C1   C
ATOM    921  CE1 TYR 6 118      -3.657  -4.482  12.401  0.00  0.00      C1   C
ATOM    922  CE2 TYR 6 118      -1.361  -3.972  13.112  0.00  0.00      C1   C
ATOM    923  CZ  TYR 6 118      -2.572  -3.587  12.502  0.00  0.00      C1   C
ATOM    924  OH  TYR 6 118      -2.841  -2.373  11.999  0.00  0.00      C1   O
ATOM    925  N   ASN 6 119      -0.743  -9.952  16.168  0.00  0.00      C1   N
ATOM    926  CA  ASN 6 119      -0.808 -11.310  16.756  0.00  0.00      C1   C
ATOM    927  C   ASN 6 119      -0.259 -12.388  15.800  0.00  0.00      C1   C
ATOM    928  O   ASN 6 119      -0.841 -13.481  15.599  0.00  0.00      C1   O
ATOM    929  CB  ASN 6 119      -2.268 -11.605  17.345  0.00  0.00      C1   C
ATOM    930  CG  ASN 6 119      -2.997 -10.355  17.920  0.00  0.00      C1   C
ATOM    931  ND2 ASN 6 119      -2.648  -9.970  19.095  0.00  0.00      C1   N
ATOM    932  OD1 ASN 6 119      -3.872  -9.790  17.338  0.00  0.00      C1   O
ATOM    933  N   GLY 6 120       0.914 -12.134  15.287  0.00  0.00      C1   N
ATOM    934  CA  GLY 6 120       1.599 -13.008  14.344  0.00  0.00      C1   C
ATOM    935  C   GLY 6 120       1.172 -12.902  12.850  0.00  0.00      C1   C
ATOM    936  O   GLY 6 120       1.910 -13.421  12.017  0.00  0.00      C1   O
ATOM    937  N   SER 6 121       0.024 -12.314  12.523  0.00  0.00      C1   N
ATOM    938  CA  SER 6 121      -0.578 -12.527  11.257  0.00  0.00      C1   C
ATOM    939  C   SER 6 121      -0.569 -11.288  10.318  0.00  0.00      C1   C
ATOM    940  O   SER 6 121      -0.826 -10.197  10.784  0.00  0.00      C1   O
ATOM    941  CB  SER 6 121      -2.036 -12.959  11.453  0.00  0.00      C1   C
ATOM    942  OG  SER 6 121      -1.969 -14.191  12.069  0.00  0.00      C1   O
ATOM    943  N   PRO 6 122      -0.290 -11.401   9.001  0.00  0.00      C1   N
ATOM    944  CA  PRO 6 122      -0.342 -10.349   8.056  0.00  0.00      C1   C
ATOM    945  C   PRO 6 122      -1.623  -9.498   8.104  0.00  0.00      C1   C
ATOM    946  O   PRO 6 122      -2.691 -10.034   7.931  0.00  0.00      C1   O
ATOM    947  CB  PRO 6 122      -0.214 -11.074   6.670  0.00  0.00      C1   C
ATOM    948  CG  PRO 6 122       0.797 -12.201   6.966  0.00  0.00      C1   C
ATOM    949  CD  PRO 6 122       0.419 -12.494   8.414  0.00  0.00      C1   C
ATOM    950  N   SER 6 123      -1.438  -8.229   8.177  0.00  0.00      C1   N
ATOM    951  CA  SER 6 123      -2.529  -7.299   8.291  0.00  0.00      C1   C
ATOM    952  C   SER 6 123      -2.449  -5.909   7.558  0.00  0.00      C1   C
ATOM    953  O   SER 6 123      -3.513  -5.322   7.272  0.00  0.00      C1   O
ATOM    954  CB  SER 6 123      -2.802  -6.959   9.822  0.00  0.00      C1   C
ATOM    955  OG  SER 6 123      -1.627  -6.466  10.457  0.00  0.00      C1   O
ATOM    956  N   GLY 6 124      -1.277  -5.423   7.167  0.00  0.00      C1   N
ATOM    957  CA  GLY 6 124      -1.169  -4.529   6.032  0.00  0.00      C1   C
ATOM    958  C   GLY 6 124       0.166  -4.591   5.311  0.00  0.00      C1   C
ATOM    959  O   GLY 6 124       1.139  -5.119   5.817  0.00  0.00      C1   O
ATOM    960  N   VAL 6 125       0.224  -3.975   4.125  0.00  0.00      C1   N
ATOM    961  CA  VAL 6 125       1.405  -3.846   3.292  0.00  0.00      C1   C
ATOM    962  C   VAL 6 125       1.520  -2.352   2.814  0.00  0.00      C1   C
ATOM    963  O   VAL 6 125       0.516  -1.888   2.255  0.00  0.00      C1   O
ATOM    964  CB  VAL 6 125       1.505  -4.906   2.241  0.00  0.00      C1   C
ATOM    965  CG1 VAL 6 125       0.368  -4.837   1.243  0.00  0.00      C1   C
ATOM    966  CG2 VAL 6 125       2.712  -4.772   1.350  0.00  0.00      C1   C
ATOM    967  N   TYR 6 126       2.637  -1.650   3.022  0.00  0.00      C1   N
ATOM    968  CA  TYR 6 126       2.946  -0.357   2.451  0.00  0.00      C1   C
ATOM    969  C   TYR 6 126       4.349  -0.108   1.923  0.00  0.00      C1   C
ATOM    970  O   TYR 6 126       5.198  -0.889   2.146  0.00  0.00      C1   O
ATOM    971  CB  TYR 6 126       2.668   0.716   3.496  0.00  0.00      C1   C
ATOM    972  CG  TYR 6 126       3.551   0.668   4.780  0.00  0.00      C1   C
ATOM    973  CD1 TYR 6 126       4.827   1.237   4.864  0.00  0.00      C1   C
ATOM    974  CD2 TYR 6 126       2.911   0.217   5.957  0.00  0.00      C1   C
ATOM    975  CE1 TYR 6 126       5.423   1.501   6.127  0.00  0.00      C1   C
ATOM    976  CE2 TYR 6 126       3.591   0.286   7.171  0.00  0.00      C1   C
ATOM    977  CZ  TYR 6 126       4.808   1.044   7.324  0.00  0.00      C1   C
ATOM    978  OH  TYR 6 126       5.309   1.313   8.536  0.00  0.00      C1   O
ATOM    979  N   GLN 6 127       4.597   0.929   1.107  0.00  0.00      C1   N
ATOM    980  CA  GLN 6 127       6.023   1.290   0.764  0.00  0.00      C1   C
ATOM    981  C   GLN 6 127       6.470   2.498   1.532  0.00  0.00      C1   C
ATOM    982  O   GLN 6 127       5.660   3.304   1.988  0.00  0.00      C1   O
ATOM    983  CB  GLN 6 127       6.182   1.367  -0.805  0.00  0.00      C1   C
ATOM    984  CG  GLN 6 127       5.433   2.543  -1.371  0.00  0.00      C1   C
ATOM    985  CD  GLN 6 127       6.267   3.791  -1.454  0.00  0.00      C1   C
ATOM    986  OE1 GLN 6 127       6.115   4.693  -0.656  0.00  0.00      C1   O
ATOM    987  NE2 GLN 6 127       7.143   3.908  -2.460  0.00  0.00      C1   N
ATOM    988  N   CYS 6 128       7.805   2.640   1.809  0.00  0.00      C1   N
ATOM    989  CA  CYS 6 128       8.498   3.556   2.656  0.00  0.00      C1   C
ATOM    990  C   CYS 6 128       9.996   3.733   2.201  0.00  0.00      C1   C
ATOM    991  O   CYS 6 128      10.644   2.889   1.636  0.00  0.00      C1   O
ATOM    992  CB  CYS 6 128       8.450   3.027   4.110  0.00  0.00      C1   C
ATOM    993  SG  CYS 6 128       8.737   1.197   4.255  0.00  0.00      C1   S
ATOM    994  N   ALA 6 129      10.462   4.908   2.443  0.00  0.00      C1   N
ATOM    995  CA  ALA 6 129      11.864   5.256   2.251  0.00  0.00      C1   C
ATOM    996  C   ALA 6 129      12.569   5.391   3.678  0.00  0.00      C1   C
ATOM    997  O   ALA 6 129      12.170   6.149   4.549  0.00  0.00      C1   O
ATOM    998  CB  ALA 6 129      11.910   6.476   1.294  0.00  0.00      C1   C
ATOM    999  N   MET 6 130      13.695   4.621   3.738  0.00  0.00      C1   N
ATOM   1000  CA  MET 6 130      14.866   4.982   4.517  0.00  0.00      C1   C
ATOM   1001  C   MET 6 130      15.323   6.431   4.237  0.00  0.00      C1   C
ATOM   1002  O   MET 6 130      15.565   6.801   3.094  0.00  0.00      C1   O
ATOM   1003  CB  MET 6 130      16.015   4.079   4.212  0.00  0.00      C1   C
ATOM   1004  CG  MET 6 130      17.237   4.192   5.210  0.00  0.00      C1   C
ATOM   1005  SD  MET 6 130      16.771   4.091   7.001  0.00  0.00      C1   S
ATOM   1006  CE  MET 6 130      16.067   2.429   7.109  0.00  0.00      C1   C
ATOM   1007  N   ARG 6 131      15.327   7.220   5.328  0.00  0.00      C1   N
ATOM   1008  CA  ARG 6 131      15.797   8.598   5.362  0.00  0.00      C1   C
ATOM   1009  C   ARG 6 131      16.872   8.704   6.452  0.00  0.00      C1   C
ATOM   1010  O   ARG 6 131      16.909   7.814   7.292  0.00  0.00      C1   O
ATOM   1011  CB  ARG 6 131      14.614   9.532   5.755  0.00  0.00      C1   C
ATOM   1012  CG  ARG 6 131      14.040   9.190   7.183  0.00  0.00      C1   C
ATOM   1013  CD  ARG 6 131      12.734   9.876   7.433  0.00  0.00      C1   C
ATOM   1014  NE  ARG 6 131      12.827  11.309   7.664  0.00  0.00      C1   N
ATOM   1015  CZ  ARG 6 131      11.809  12.156   7.708  0.00  0.00      C1   C
ATOM   1016  NH1 ARG 6 131      10.613  11.761   7.661  0.00  0.00      C1   N
ATOM   1017  NH2 ARG 6 131      11.972  13.466   7.726  0.00  0.00      C1   N
ATOM   1018  N   PRO 6 132      17.667   9.796   6.491  0.00  0.00      C1   N
ATOM   1019  CA  PRO 6 132      18.907   9.829   7.308  0.00  0.00      C1   C
ATOM   1020  C   PRO 6 132      18.666   9.988   8.801  0.00  0.00      C1   C
ATOM   1021  O   PRO 6 132      19.638   9.788   9.549  0.00  0.00      C1   O
ATOM   1022  CB  PRO 6 132      19.720  11.001   6.775  0.00  0.00      C1   C
ATOM   1023  CG  PRO 6 132      19.063  11.442   5.490  0.00  0.00      C1   C
ATOM   1024  CD  PRO 6 132      17.662  10.918   5.537  0.00  0.00      C1   C
ATOM   1025  N   ASN 6 133      17.520  10.347   9.289  0.00  0.00      C1   N
ATOM   1026  CA  ASN 6 133      17.170  10.233  10.713  0.00  0.00      C1   C
ATOM   1027  C   ASN 6 133      16.908   8.831  11.267  0.00  0.00      C1   C
ATOM   1028  O   ASN 6 133      16.954   8.580  12.453  0.00  0.00      C1   O
ATOM   1029  CB  ASN 6 133      16.059  11.241  11.110  0.00  0.00      C1   C
ATOM   1030  CG  ASN 6 133      14.717  10.742  10.799  0.00  0.00      C1   C
ATOM   1031  OD1 ASN 6 133      14.429   9.568  10.413  0.00  0.00      C1   O
ATOM   1032  ND2 ASN 6 133      13.706  11.577  10.937  0.00  0.00      C1   N
ATOM   1033  N   PHE 6 134      16.751   7.896  10.299  0.00  0.00      C1   N
ATOM   1034  CA  PHE 6 134      16.666   6.423  10.437  0.00  0.00      C1   C
ATOM   1035  C   PHE 6 134      15.338   5.983  10.952  0.00  0.00      C1   C
ATOM   1036  O   PHE 6 134      15.250   4.859  11.487  0.00  0.00      C1   O
ATOM   1037  CB  PHE 6 134      17.817   5.807  11.246  0.00  0.00      C1   C
ATOM   1038  CG  PHE 6 134      19.235   6.152  10.609  0.00  0.00      C1   C
ATOM   1039  CD1 PHE 6 134      20.094   6.869  11.467  0.00  0.00      C1   C
ATOM   1040  CD2 PHE 6 134      19.629   5.848   9.298  0.00  0.00      C1   C
ATOM   1041  CE1 PHE 6 134      21.380   7.254  10.999  0.00  0.00      C1   C
ATOM   1042  CE2 PHE 6 134      20.896   6.219   8.815  0.00  0.00      C1   C
ATOM   1043  CZ  PHE 6 134      21.788   6.821   9.727  0.00  0.00      C1   C
ATOM   1044  N   THR 6 135      14.261   6.793  10.915  0.00  0.00      C1   N
ATOM   1045  CA  THR 6 135      12.919   6.391  11.392  0.00  0.00      C1   C
ATOM   1046  C   THR 6 135      11.856   6.472  10.343  0.00  0.00      C1   C
ATOM   1047  O   THR 6 135      12.036   7.156   9.362  0.00  0.00      C1   O
ATOM   1048  CB  THR 6 135      12.526   7.252  12.605  0.00  0.00      C1   C
ATOM   1049  OG1 THR 6 135      12.495   8.611  12.355  0.00  0.00      C1   O
ATOM   1050  CG2 THR 6 135      13.402   6.978  13.786  0.00  0.00      C1   C
ATOM   1051  N   ILE 6 136      10.756   5.712  10.527  0.00  0.00      C1   N
ATOM   1052  CA  ILE 6 136       9.551   5.741   9.694  0.00  0.00      C1   C
ATOM   1053  C   ILE 6 136       8.249   5.884  10.602  0.00  0.00      C1   C
ATOM   1054  O   ILE 6 136       8.238   5.559  11.808  0.00  0.00      C1   O
ATOM   1055  CB  ILE 6 136       9.463   4.565   8.670  0.00  0.00      C1   C
ATOM   1056  CG1 ILE 6 136       9.108   3.196   9.316  0.00  0.00      C1   C
ATOM   1057  CG2 ILE 6 136      10.579   4.446   7.650  0.00  0.00      C1   C
ATOM   1058  CD1 ILE 6 136       8.444   2.216   8.327  0.00  0.00      C1   C
ATOM   1059  N   LYS 6 137       7.132   6.320  10.006  0.00  0.00      C1   N
ATOM   1060  CA  LYS 6 137       5.771   6.305  10.502  0.00  0.00      C1   C
ATOM   1061  C   LYS 6 137       5.143   4.952  10.279  0.00  0.00      C1   C
ATOM   1062  O   LYS 6 137       5.566   4.242   9.303  0.00  0.00      C1   O
ATOM   1063  CB  LYS 6 137       4.958   7.424   9.908  0.00  0.00      C1   C
ATOM   1064  CG  LYS 6 137       3.913   7.895  10.826  0.00  0.00      C1   C
ATOM   1065  CD  LYS 6 137       4.415   8.442  12.120  0.00  0.00      C1   C
ATOM   1066  CE  LYS 6 137       3.317   9.077  12.991  0.00  0.00      C1   C
ATOM   1067  NZ  LYS 6 137       3.792   9.939  14.100  0.00  0.00      C1   N
ATOM   1068  N   GLY 6 138       4.175   4.468  11.075  0.00  0.00      C1   N
ATOM   1069  CA  GLY 6 138       3.928   3.041  11.256  0.00  0.00      C1   C
ATOM   1070  C   GLY 6 138       2.455   2.775  11.470  0.00  0.00      C1   C
ATOM   1071  O   GLY 6 138       1.705   3.761  11.621  0.00  0.00      C1   O
ATOM   1072  N   SER 6 139       2.015   1.513  11.460  0.00  0.00      C1   N
ATOM   1073  CA  SER 6 139       0.542   1.227  11.630  0.00  0.00      C1   C
ATOM   1074  C   SER 6 139       0.228   0.075  12.515  0.00  0.00      C1   C
ATOM   1075  O   SER 6 139      -0.700  -0.754  12.317  0.00  0.00      C1   O
ATOM   1076  CB  SER 6 139      -0.073   1.060  10.254  0.00  0.00      C1   C
ATOM   1077  OG  SER 6 139       0.707   0.214   9.496  0.00  0.00      C1   O
ATOM   1078  N   PHE 6 140       1.001  -0.033  13.600  0.00  0.00      C1   N
ATOM   1079  CA  PHE 6 140       1.050  -1.174  14.450  0.00  0.00      C1   C
ATOM   1080  C   PHE 6 140       0.049  -1.017  15.670  0.00  0.00      C1   C
ATOM   1081  O   PHE 6 140       0.435  -0.444  16.643  0.00  0.00      C1   O
ATOM   1082  CB  PHE 6 140       2.581  -1.322  14.731  0.00  0.00      C1   C
ATOM   1083  CG  PHE 6 140       3.491  -1.237  13.485  0.00  0.00      C1   C
ATOM   1084  CD1 PHE 6 140       3.185  -2.164  12.396  0.00  0.00      C1   C
ATOM   1085  CD2 PHE 6 140       4.568  -0.357  13.457  0.00  0.00      C1   C
ATOM   1086  CE1 PHE 6 140       4.080  -2.099  11.299  0.00  0.00      C1   C
ATOM   1087  CE2 PHE 6 140       5.301  -0.249  12.299  0.00  0.00      C1   C
ATOM   1088  CZ  PHE 6 140       5.141  -1.128  11.229  0.00  0.00      C1   C
ATOM   1089  N   LEU 6 141      -1.104  -1.633  15.582  0.00  0.00      C1   N
ATOM   1090  CA  LEU 6 141      -2.035  -1.981  16.700  0.00  0.00      C1   C
ATOM   1091  C   LEU 6 141      -1.395  -2.201  18.020  0.00  0.00      C1   C
ATOM   1092  O   LEU 6 141      -0.581  -3.088  18.257  0.00  0.00      C1   O
ATOM   1093  CB  LEU 6 141      -2.762  -3.248  16.179  0.00  0.00      C1   C
ATOM   1094  CG  LEU 6 141      -4.077  -3.469  16.907  0.00  0.00      C1   C
ATOM   1095  CD1 LEU 6 141      -5.014  -2.250  16.809  0.00  0.00      C1   C
ATOM   1096  CD2 LEU 6 141      -4.740  -4.713  16.239  0.00  0.00      C1   C
ATOM   1097  N   ASN 6 142      -1.837  -1.393  18.997  0.00  0.00      C1   N
ATOM   1098  CA  ASN 6 142      -1.484  -1.437  20.471  0.00  0.00      C1   C
ATOM   1099  C   ASN 6 142      -0.021  -1.203  20.789  0.00  0.00      C1   C
ATOM   1100  O   ASN 6 142       0.384  -1.555  21.900  0.00  0.00      C1   O
ATOM   1101  CB  ASN 6 142      -1.990  -2.772  21.071  0.00  0.00      C1   C
ATOM   1102  CG  ASN 6 142      -2.244  -2.645  22.600  0.00  0.00      C1   C
ATOM   1103  OD1 ASN 6 142      -2.712  -1.643  23.128  0.00  0.00      C1   O
ATOM   1104  ND2 ASN 6 142      -2.088  -3.665  23.398  0.00  0.00      C1   N
ATOM   1105  N   GLY 6 143       0.860  -0.616  19.942  0.00  0.00      C1   N
ATOM   1106  CA  GLY 6 143       2.307  -0.488  20.053  0.00  0.00      C1   C
ATOM   1107  C   GLY 6 143       2.996  -1.813  19.794  0.00  0.00      C1   C
ATOM   1108  O   GLY 6 143       3.915  -2.225  20.531  0.00  0.00      C1   O
ATOM   1109  N   SER 6 144       2.440  -2.601  18.886  0.00  0.00      C1   N
ATOM   1110  CA  SER 6 144       3.001  -3.885  18.480  0.00  0.00      C1   C
ATOM   1111  C   SER 6 144       4.311  -3.756  17.713  0.00  0.00      C1   C
ATOM   1112  O   SER 6 144       4.649  -2.718  17.081  0.00  0.00      C1   O
ATOM   1113  CB  SER 6 144       2.042  -4.700  17.694  0.00  0.00      C1   C
ATOM   1114  OG  SER 6 144       1.456  -3.931  16.666  0.00  0.00      C1   O
ATOM   1115  N   CYS 6 145       5.111  -4.859  17.762  0.00  0.00      C1   N
ATOM   1116  CA  CYS 6 145       6.435  -4.946  17.150  0.00  0.00      C1   C
ATOM   1117  C   CYS 6 145       6.783  -6.250  16.490  0.00  0.00      C1   C
ATOM   1118  O   CYS 6 145       6.134  -7.206  16.680  0.00  0.00      C1   O
ATOM   1119  CB  CYS 6 145       7.460  -4.775  18.214  0.00  0.00      C1   C
ATOM   1120  SG  CYS 6 145       7.531  -6.067  19.412  0.00  0.00      C1   S
ATOM   1121  N   GLY 6 146       7.863  -6.217  15.657  0.00  0.00      C1   N
ATOM   1122  CA  GLY 6 146       8.236  -7.321  14.821  0.00  0.00      C1   C
ATOM   1123  C   GLY 6 146       7.768  -7.315  13.332  0.00  0.00      C1   C
ATOM   1124  O   GLY 6 146       8.197  -8.084  12.517  0.00  0.00      C1   O
ATOM   1125  N   SER 6 147       6.891  -6.389  12.941  0.00  0.00      C1   N
ATOM   1126  CA  SER 6 147       6.541  -6.152  11.551  0.00  0.00      C1   C
ATOM   1127  C   SER 6 147       7.704  -5.809  10.662  0.00  0.00      C1   C
ATOM   1128  O   SER 6 147       8.608  -5.088  11.000  0.00  0.00      C1   O
ATOM   1129  CB  SER 6 147       5.527  -5.014  11.500  0.00  0.00      C1   C
ATOM   1130  OG  SER 6 147       4.241  -5.409  11.969  0.00  0.00      C1   O
ATOM   1131  N   VAL 6 148       7.700  -6.428   9.449  0.00  0.00      C1   N
ATOM   1132  CA  VAL 6 148       8.943  -6.612   8.715  0.00  0.00      C1   C
ATOM   1133  C   VAL 6 148       9.026  -5.742   7.438  0.00  0.00      C1   C
ATOM   1134  O   VAL 6 148       8.027  -5.196   6.966  0.00  0.00      C1   O
ATOM   1135  CB  VAL 6 148       9.178  -8.073   8.258  0.00  0.00      C1   C
ATOM   1136  CG1 VAL 6 148       9.257  -9.140   9.409  0.00  0.00      C1   C
ATOM   1137  CG2 VAL 6 148       8.274  -8.672   7.165  0.00  0.00      C1   C
ATOM   1138  N   GLY 6 149      10.211  -5.547   6.894  0.00  0.00      C1   N
ATOM   1139  CA  GLY 6 149      10.533  -4.943   5.563  0.00  0.00      C1   C
ATOM   1140  C   GLY 6 149      11.049  -5.913   4.518  0.00  0.00      C1   C
ATOM   1141  O   GLY 6 149      11.927  -6.742   4.814  0.00  0.00      C1   O
ATOM   1142  N   PHE 6 150      10.562  -5.758   3.290  0.00  0.00      C1   N
ATOM   1143  CA  PHE 6 150      10.822  -6.600   2.173  0.00  0.00      C1   C
ATOM   1144  C   PHE 6 150      10.889  -5.851   0.836  0.00  0.00      C1   C
ATOM   1145  O   PHE 6 150      10.270  -4.801   0.686  0.00  0.00      C1   O
ATOM   1146  CB  PHE 6 150       9.829  -7.728   2.168  0.00  0.00      C1   C
ATOM   1147  CG  PHE 6 150       8.367  -7.534   1.731  0.00  0.00      C1   C
ATOM   1148  CD1 PHE 6 150       7.440  -6.910   2.603  0.00  0.00      C1   C
ATOM   1149  CD2 PHE 6 150       7.936  -7.980   0.475  0.00  0.00      C1   C
ATOM   1150  CE1 PHE 6 150       6.132  -6.542   2.126  0.00  0.00      C1   C
ATOM   1151  CE2 PHE 6 150       6.659  -7.608   0.067  0.00  0.00      C1   C
ATOM   1152  CZ  PHE 6 150       5.726  -6.900   0.845  0.00  0.00      C1   C
ATOM   1153  N   ASN 6 151      11.509  -6.541  -0.115  0.00  0.00      C1   N
ATOM   1154  CA  ASN 6 151      11.546  -6.215  -1.558  0.00  0.00      C1   C
ATOM   1155  C   ASN 6 151      11.673  -7.517  -2.393  0.00  0.00      C1   C
ATOM   1156  O   ASN 6 151      11.938  -8.575  -1.879  0.00  0.00      C1   O
ATOM   1157  CB  ASN 6 151      12.775  -5.307  -1.823  0.00  0.00      C1   C
ATOM   1158  CG  ASN 6 151      12.991  -4.129  -0.929  0.00  0.00      C1   C
ATOM   1159  OD1 ASN 6 151      13.518  -4.155   0.195  0.00  0.00      C1   O
ATOM   1160  ND2 ASN 6 151      12.618  -2.946  -1.439  0.00  0.00      C1   N
ATOM   1161  N   ILE 6 152      11.433  -7.446  -3.688  0.00  0.00      C1   N
ATOM   1162  CA  ILE 6 152      11.392  -8.643  -4.544  0.00  0.00      C1   C
ATOM   1163  C   ILE 6 152      12.225  -8.446  -5.803  0.00  0.00      C1   C
ATOM   1164  O   ILE 6 152      11.869  -7.587  -6.609  0.00  0.00      C1   O
ATOM   1165  CB  ILE 6 152       9.929  -9.224  -4.713  0.00  0.00      C1   C
ATOM   1166  CG1 ILE 6 152       9.305  -9.475  -3.288  0.00  0.00      C1   C
ATOM   1167  CG2 ILE 6 152       9.954 -10.436  -5.632  0.00  0.00      C1   C
ATOM   1168  CD1 ILE 6 152       7.882 -10.143  -3.332  0.00  0.00      C1   C
ATOM   1169  N   ASP 6 153      13.328  -9.199  -6.018  0.00  0.00      C1   N
ATOM   1170  CA  ASP 6 153      14.187  -9.111  -7.186  0.00  0.00      C1   C
ATOM   1171  C   ASP 6 153      13.942 -10.457  -7.964  0.00  0.00      C1   C
ATOM   1172  O   ASP 6 153      14.295 -11.519  -7.515  0.00  0.00      C1   O
ATOM   1173  CB  ASP 6 153      15.660  -8.967  -6.633  0.00  0.00      C1   C
ATOM   1174  CG  ASP 6 153      16.720  -8.997  -7.706  0.00  0.00      C1   C
ATOM   1175  OD1 ASP 6 153      16.503  -8.518  -8.828  0.00  0.00      C1   O
ATOM   1176  OD2 ASP 6 153      17.878  -9.461  -7.449  0.00  0.00      C1   O
ATOM   1177  N   TYR 6 154      13.275 -10.295  -9.096  0.00  0.00      C1   N
ATOM   1178  CA  TYR 6 154      12.849 -11.380 -10.053  0.00  0.00      C1   C
ATOM   1179  C   TYR 6 154      11.816 -12.453  -9.592  0.00  0.00      C1   C
ATOM   1180  O   TYR 6 154      10.681 -12.503 -10.019  0.00  0.00      C1   O
ATOM   1181  CB  TYR 6 154      14.107 -12.023 -10.733  0.00  0.00      C1   C
ATOM   1182  CG  TYR 6 154      13.901 -12.992 -11.816  0.00  0.00      C1   C
ATOM   1183  CD1 TYR 6 154      12.889 -12.805 -12.823  0.00  0.00      C1   C
ATOM   1184  CD2 TYR 6 154      14.632 -14.243 -11.765  0.00  0.00      C1   C
ATOM   1185  CE1 TYR 6 154      12.782 -13.807 -13.837  0.00  0.00      C1   C
ATOM   1186  CE2 TYR 6 154      14.574 -15.205 -12.789  0.00  0.00      C1   C
ATOM   1187  CZ  TYR 6 154      13.632 -14.993 -13.863  0.00  0.00      C1   C
ATOM   1188  OH  TYR 6 154      13.581 -15.797 -14.929  0.00  0.00      C1   O
ATOM   1189  N   ASP 6 155      12.278 -13.323  -8.622  0.00  0.00      C1   N
ATOM   1190  CA  ASP 6 155      11.469 -14.379  -7.977  0.00  0.00      C1   C
ATOM   1191  C   ASP 6 155      11.866 -14.632  -6.502  0.00  0.00      C1   C
ATOM   1192  O   ASP 6 155      11.494 -15.607  -5.933  0.00  0.00      C1   O
ATOM   1193  CB  ASP 6 155      11.372 -15.738  -8.725  0.00  0.00      C1   C
ATOM   1194  CG  ASP 6 155      12.754 -16.409  -8.938  0.00  0.00      C1   C
ATOM   1195  OD1 ASP 6 155      13.760 -15.894  -8.478  0.00  0.00      C1   O
ATOM   1196  OD2 ASP 6 155      12.705 -17.501  -9.542  0.00  0.00      C1   O
ATOM   1197  N   CYS 6 156      12.598 -13.648  -5.905  0.00  0.00      C1   N
ATOM   1198  CA  CYS 6 156      13.346 -13.836  -4.663  0.00  0.00      C1   C
ATOM   1199  C   CYS 6 156      13.084 -12.677  -3.721  0.00  0.00      C1   C
ATOM   1200  O   CYS 6 156      13.304 -11.471  -4.073  0.00  0.00      C1   O
ATOM   1201  CB  CYS 6 156      14.849 -13.952  -4.927  0.00  0.00      C1   C
ATOM   1202  SG  CYS 6 156      15.830 -14.222  -3.412  0.00  0.00      C1   S
ATOM   1203  N   VAL 6 157      12.741 -13.041  -2.481  0.00  0.00      C1   N
ATOM   1204  CA  VAL 6 157      12.511 -12.032  -1.446  0.00  0.00      C1   C
ATOM   1205  C   VAL 6 157      13.867 -11.567  -0.883  0.00  0.00      C1   C
ATOM   1206  O   VAL 6 157      14.491 -12.242  -0.093  0.00  0.00      C1   O
ATOM   1207  CB  VAL 6 157      11.413 -12.421  -0.357  0.00  0.00      C1   C
ATOM   1208  CG1 VAL 6 157      10.915 -11.167   0.363  0.00  0.00      C1   C
ATOM   1209  CG2 VAL 6 157      10.203 -12.852  -1.114  0.00  0.00      C1   C
ATOM   1210  N   SER 6 158      14.152 -10.291  -1.137  0.00  0.00      C1   N
ATOM   1211  CA  SER 6 158      15.053  -9.487  -0.298  0.00  0.00      C1   C
ATOM   1212  C   SER 6 158      14.430  -8.923   1.006  0.00  0.00      C1   C
ATOM   1213  O   SER 6 158      13.601  -8.052   0.963  0.00  0.00      C1   O
ATOM   1214  CB  SER 6 158      15.552  -8.297  -1.079  0.00  0.00      C1   C
ATOM   1215  OG  SER 6 158      15.981  -8.758  -2.340  0.00  0.00      C1   O
ATOM   1216  N   PHE 6 159      14.826  -9.456   2.187  0.00  0.00      C1   N
ATOM   1217  CA  PHE 6 159      14.405  -8.953   3.516  0.00  0.00      C1   C
ATOM   1218  C   PHE 6 159      15.383  -7.956   4.065  0.00  0.00      C1   C
ATOM   1219  O   PHE 6 159      16.515  -8.227   4.252  0.00  0.00      C1   O
ATOM   1220  CB  PHE 6 159      14.282 -10.107   4.472  0.00  0.00      C1   C
ATOM   1221  CG  PHE 6 159      13.102 -10.970   4.284  0.00  0.00      C1   C
ATOM   1222  CD1 PHE 6 159      13.085 -12.145   3.540  0.00  0.00      C1   C
ATOM   1223  CD2 PHE 6 159      11.935 -10.533   4.893  0.00  0.00      C1   C
ATOM   1224  CE1 PHE 6 159      11.898 -12.905   3.452  0.00  0.00      C1   C
ATOM   1225  CE2 PHE 6 159      10.837 -11.368   4.944  0.00  0.00      C1   C
ATOM   1226  CZ  PHE 6 159      10.796 -12.555   4.247  0.00  0.00      C1   C
ATOM   1227  N   CYS 6 160      14.929  -6.734   4.397  0.00  0.00      C1   N
ATOM   1228  CA  CYS 6 160      15.795  -5.679   4.891  0.00  0.00      C1   C
ATOM   1229  C   CYS 6 160      15.588  -5.244   6.374  0.00  0.00      C1   C
ATOM   1230  O   CYS 6 160      16.523  -4.634   6.918  0.00  0.00      C1   O
ATOM   1231  CB  CYS 6 160      15.591  -4.507   4.004  0.00  0.00      C1   C
ATOM   1232  SG  CYS 6 160      13.973  -3.671   4.091  0.00  0.00      C1   S
ATOM   1233  N   TYR 6 161      14.407  -5.445   6.924  0.00  0.00      C1   N
ATOM   1234  CA  TYR 6 161      14.003  -4.697   8.158  0.00  0.00      C1   C
ATOM   1235  C   TYR 6 161      13.051  -5.461   9.088  0.00  0.00      C1   C
ATOM   1236  O   TYR 6 161      12.193  -6.242   8.782  0.00  0.00      C1   O
ATOM   1237  CB  TYR 6 161      13.446  -3.351   7.611  0.00  0.00      C1   C
ATOM   1238  CG  TYR 6 161      12.779  -2.488   8.583  0.00  0.00      C1   C
ATOM   1239  CD1 TYR 6 161      13.460  -1.318   9.041  0.00  0.00      C1   C
ATOM   1240  CD2 TYR 6 161      11.460  -2.639   8.995  0.00  0.00      C1   C
ATOM   1241  CE1 TYR 6 161      12.915  -0.436  10.056  0.00  0.00      C1   C
ATOM   1242  CE2 TYR 6 161      10.900  -1.698   9.833  0.00  0.00      C1   C
ATOM   1243  CZ  TYR 6 161      11.575  -0.676  10.402  0.00  0.00      C1   C
ATOM   1244  OH  TYR 6 161      10.906   0.066  11.298  0.00  0.00      C1   O
ATOM   1245  N   MET 6 162      13.226  -5.089  10.342  0.00  0.00      C1   N
ATOM   1246  CA  MET 6 162      12.287  -5.337  11.415  0.00  0.00      C1   C
ATOM   1247  C   MET 6 162      11.922  -4.081  12.184  0.00  0.00      C1   C
ATOM   1248  O   MET 6 162      12.825  -3.420  12.659  0.00  0.00      C1   O
ATOM   1249  CB  MET 6 162      12.874  -6.376  12.455  0.00  0.00      C1   C
ATOM   1250  CG  MET 6 162      11.801  -7.219  13.221  0.00  0.00      C1   C
ATOM   1251  SD  MET 6 162      12.515  -8.774  13.878  0.00  0.00      C1   S
ATOM   1252  CE  MET 6 162      11.726  -9.918  12.716  0.00  0.00      C1   C
ATOM   1253  N   HIS 6 163      10.681  -3.901  12.461  0.00  0.00      C1   N
ATOM   1254  CA  HIS 6 163      10.210  -2.909  13.456  0.00  0.00      C1   C
ATOM   1255  C   HIS 6 163      10.468  -3.332  14.907  0.00  0.00      C1   C
ATOM   1256  O   HIS 6 163      10.070  -4.417  15.301  0.00  0.00      C1   O
ATOM   1257  CB  HIS 6 163       8.755  -2.448  13.228  0.00  0.00      C1   C
ATOM   1258  CG  HIS 6 163       8.180  -1.638  14.323  0.00  0.00      C1   C
ATOM   1259  ND1 HIS 6 163       7.769  -2.120  15.577  0.00  0.00      C1   N
ATOM   1260  CD2 HIS 6 163       7.999  -0.308  14.293  0.00  0.00      C1   C
ATOM   1261  CE1 HIS 6 163       7.256  -1.005  16.228  0.00  0.00      C1   C
ATOM   1262  NE2 HIS 6 163       7.362   0.064  15.443  0.00  0.00      C1   N
ATOM   1263  N   HIS 6 164      11.177  -2.487  15.644  0.00  0.00      C1   N
ATOM   1264  CA  HIS 6 164      11.269  -2.720  17.101  0.00  0.00      C1   C
ATOM   1265  C   HIS 6 164      10.319  -2.065  18.084  0.00  0.00      C1   C
ATOM   1266  O   HIS 6 164       9.914  -2.760  19.008  0.00  0.00      C1   O
ATOM   1267  CB  HIS 6 164      12.817  -2.616  17.441  0.00  0.00      C1   C
ATOM   1268  CG  HIS 6 164      13.811  -3.689  16.965  0.00  0.00      C1   C
ATOM   1269  ND1 HIS 6 164      14.742  -4.329  17.752  0.00  0.00      C1   N
ATOM   1270  CD2 HIS 6 164      13.898  -4.159  15.680  0.00  0.00      C1   C
ATOM   1271  CE1 HIS 6 164      15.268  -5.308  16.997  0.00  0.00      C1   C
ATOM   1272  NE2 HIS 6 164      14.765  -5.230  15.767  0.00  0.00      C1   N
ATOM   1273  N   MET 6 165      10.120  -0.739  17.946  0.00  0.00      C1   N
ATOM   1274  CA  MET 6 165       9.376   0.163  18.892  0.00  0.00      C1   C
ATOM   1275  C   MET 6 165       8.920   1.486  18.303  0.00  0.00      C1   C
ATOM   1276  O   MET 6 165       9.505   2.017  17.333  0.00  0.00      C1   O
ATOM   1277  CB  MET 6 165      10.133   0.324  20.195  0.00  0.00      C1   C
ATOM   1278  CG  MET 6 165      11.500   1.056  19.993  0.00  0.00      C1   C
ATOM   1279  SD  MET 6 165      12.866  -0.090  19.615  0.00  0.00      C1   S
ATOM   1280  CE  MET 6 165      14.271   0.836  20.293  0.00  0.00      C1   C
ATOM   1281  N   GLU 6 166       7.905   2.160  18.833  0.00  0.00      C1   N
ATOM   1282  CA  GLU 6 166       7.697   3.625  18.793  0.00  0.00      C1   C
ATOM   1283  C   GLU 6 166       8.732   4.327  19.671  0.00  0.00      C1   C
ATOM   1284  O   GLU 6 166       8.930   3.929  20.852  0.00  0.00      C1   O
ATOM   1285  CB  GLU 6 166       6.179   3.911  19.172  0.00  0.00      C1   C
ATOM   1286  CG  GLU 6 166       5.785   5.394  19.084  0.00  0.00      C1   C
ATOM   1287  CD  GLU 6 166       4.298   5.578  19.461  0.00  0.00      C1   C
ATOM   1288  OE1 GLU 6 166       3.879   5.210  20.616  0.00  0.00      C1   O
ATOM   1289  OE2 GLU 6 166       3.488   6.019  18.619  0.00  0.00      C1   O
ATOM   1290  N   LEU 6 167       9.531   5.338  19.227  0.00  0.00      C1   N
ATOM   1291  CA  LEU 6 167      10.154   6.359  20.062  0.00  0.00      C1   C
ATOM   1292  C   LEU 6 167       9.232   7.499  20.474  0.00  0.00      C1   C
ATOM   1293  O   LEU 6 167       8.475   7.962  19.648  0.00  0.00      C1   O
ATOM   1294  CB  LEU 6 167      11.419   6.830  19.257  0.00  0.00      C1   C
ATOM   1295  CG  LEU 6 167      12.343   5.750  18.734  0.00  0.00      C1   C
ATOM   1296  CD1 LEU 6 167      13.603   6.352  18.148  0.00  0.00      C1   C
ATOM   1297  CD2 LEU 6 167      12.635   4.719  19.868  0.00  0.00      C1   C
ATOM   1298  N   PRO 6 168       9.270   8.071  21.638  0.00  0.00      C1   N
ATOM   1299  CA  PRO 6 168       8.544   9.210  22.239  0.00  0.00      C1   C
ATOM   1300  C   PRO 6 168       8.106  10.397  21.349  0.00  0.00      C1   C
ATOM   1301  O   PRO 6 168       7.014  10.892  21.613  0.00  0.00      C1   O
ATOM   1302  CB  PRO 6 168       9.317   9.692  23.458  0.00  0.00      C1   C
ATOM   1303  CG  PRO 6 168      10.514   8.731  23.659  0.00  0.00      C1   C
ATOM   1304  CD  PRO 6 168      10.195   7.542  22.790  0.00  0.00      C1   C
ATOM   1305  N   THR 6 169       8.788  10.932  20.282  0.00  0.00      C1   N
ATOM   1306  CA  THR 6 169       8.189  11.835  19.280  0.00  0.00      C1   C
ATOM   1307  C   THR 6 169       6.944  11.319  18.466  0.00  0.00      C1   C
ATOM   1308  O   THR 6 169       6.259  12.148  17.856  0.00  0.00      C1   O
ATOM   1309  CB  THR 6 169       9.112  12.673  18.409  0.00  0.00      C1   C
ATOM   1310  OG1 THR 6 169       9.899  11.746  17.650  0.00  0.00      C1   O
ATOM   1311  CG2 THR 6 169      10.022  13.487  19.246  0.00  0.00      C1   C
ATOM   1312  N   GLY 6 170       6.785   9.966  18.471  0.00  0.00      C1   N
ATOM   1313  CA  GLY 6 170       5.739   9.381  17.644  0.00  0.00      C1   C
ATOM   1314  C   GLY 6 170       6.253   8.613  16.408  0.00  0.00      C1   C
ATOM   1315  O   GLY 6 170       5.386   8.234  15.580  0.00  0.00      C1   O
ATOM   1316  N   VAL 6 171       7.580   8.299  16.323  0.00  0.00      C1   N
ATOM   1317  CA  VAL 6 171       8.073   7.716  15.069  0.00  0.00      C1   C
ATOM   1318  C   VAL 6 171       8.955   6.474  15.365  0.00  0.00      C1   C
ATOM   1319  O   VAL 6 171       9.538   6.415  16.507  0.00  0.00      C1   O
ATOM   1320  CB  VAL 6 171       8.864   8.663  14.202  0.00  0.00      C1   C
ATOM   1321  CG1 VAL 6 171       7.833   9.836  13.841  0.00  0.00      C1   C
ATOM   1322  CG2 VAL 6 171      10.113   9.335  14.781  0.00  0.00      C1   C
ATOM   1323  N   HIS 6 172       9.114   5.560  14.408  0.00  0.00      C1   N
ATOM   1324  CA  HIS 6 172       9.602   4.226  14.815  0.00  0.00      C1   C
ATOM   1325  C   HIS 6 172      11.069   3.841  14.526  0.00  0.00      C1   C
ATOM   1326  O   HIS 6 172      11.654   4.219  13.513  0.00  0.00      C1   O
ATOM   1327  CB  HIS 6 172       8.741   3.143  14.177  0.00  0.00      C1   C
ATOM   1328  CG  HIS 6 172       7.336   3.272  14.555  0.00  0.00      C1   C
ATOM   1329  ND1 HIS 6 172       6.789   2.845  15.776  0.00  0.00      C1   N
ATOM   1330  CD2 HIS 6 172       6.335   3.690  13.698  0.00  0.00      C1   C
ATOM   1331  CE1 HIS 6 172       5.484   3.120  15.643  0.00  0.00      C1   C
ATOM   1332  NE2 HIS 6 172       5.230   3.651  14.414  0.00  0.00      C1   N
ATOM   1333  N   ALA 6 173      11.574   2.986  15.353  0.00  0.00      C1   N
ATOM   1334  CA  ALA 6 173      12.936   2.473  15.227  0.00  0.00      C1   C
ATOM   1335  C   ALA 6 173      12.928   0.977  14.978  0.00  0.00      C1   C
ATOM   1336  O   ALA 6 173      12.076   0.212  15.354  0.00  0.00      C1   O
ATOM   1337  CB  ALA 6 173      13.698   2.937  16.459  0.00  0.00      C1   C
ATOM   1338  N   GLY 6 174      13.976   0.456  14.297  0.00  0.00      C1   N
ATOM   1339  CA  GLY 6 174      14.161  -0.918  13.819  0.00  0.00      C1   C
ATOM   1340  C   GLY 6 174      15.583  -1.211  13.246  0.00  0.00      C1   C
ATOM   1341  O   GLY 6 174      16.450  -0.365  13.028  0.00  0.00      C1   O
ATOM   1342  N   THR 6 175      15.819  -2.479  13.075  0.00  0.00      C1   N
ATOM   1343  CA  THR 6 175      17.046  -3.134  12.573  0.00  0.00      C1   C
ATOM   1344  C   THR 6 175      16.920  -3.577  11.151  0.00  0.00      C1   C
ATOM   1345  O   THR 6 175      15.867  -3.624  10.541  0.00  0.00      C1   O
ATOM   1346  CB  THR 6 175      17.312  -4.360  13.489  0.00  0.00      C1   C
ATOM   1347  OG1 THR 6 175      16.358  -5.377  13.431  0.00  0.00      C1   O
ATOM   1348  CG2 THR 6 175      17.704  -3.955  14.914  0.00  0.00      C1   C
ATOM   1349  N   ASP 6 176      18.052  -4.126  10.649  0.00  0.00      C1   N
ATOM   1350  CA  ASP 6 176      18.103  -5.029   9.496  0.00  0.00      C1   C
ATOM   1351  C   ASP 6 176      17.912  -6.459   9.974  0.00  0.00      C1   C
ATOM   1352  O   ASP 6 176      17.771  -6.832  11.163  0.00  0.00      C1   O
ATOM   1353  CB  ASP 6 176      19.398  -4.823   8.753  0.00  0.00      C1   C
ATOM   1354  CG  ASP 6 176      20.740  -5.180   9.388  0.00  0.00      C1   C
ATOM   1355  OD1 ASP 6 176      21.750  -4.833   8.820  0.00  0.00      C1   O
ATOM   1356  OD2 ASP 6 176      20.669  -5.751  10.536  0.00  0.00      C1   O
ATOM   1357  N   LEU 6 177      17.955  -7.365   8.953  0.00  0.00      C1   N
ATOM   1358  CA  LEU 6 177      17.715  -8.784   9.240  0.00  0.00      C1   C
ATOM   1359  C   LEU 6 177      18.886  -9.433   9.887  0.00  0.00      C1   C
ATOM   1360  O   LEU 6 177      18.667 -10.409  10.620  0.00  0.00      C1   O
ATOM   1361  CB  LEU 6 177      17.157  -9.490   8.025  0.00  0.00      C1   C
ATOM   1362  CG  LEU 6 177      15.737 -10.107   8.124  0.00  0.00      C1   C
ATOM   1363  CD1 LEU 6 177      15.769 -10.943   9.418  0.00  0.00      C1   C
ATOM   1364  CD2 LEU 6 177      14.574  -9.127   8.168  0.00  0.00      C1   C
ATOM   1365  N   GLU 6 178      20.180  -8.959   9.715  0.00  0.00      C1   N
ATOM   1366  CA  GLU 6 178      21.320  -9.366  10.620  0.00  0.00      C1   C
ATOM   1367  C   GLU 6 178      21.036  -8.992  12.103  0.00  0.00      C1   C
ATOM   1368  O   GLU 6 178      21.543  -9.744  12.909  0.00  0.00      C1   O
ATOM   1369  CB  GLU 6 178      22.600  -8.857  10.065  0.00  0.00      C1   C
ATOM   1370  CG  GLU 6 178      23.044  -9.671   8.822  0.00  0.00      C1   C
ATOM   1371  CD  GLU 6 178      24.476  -9.244   8.434  0.00  0.00      C1   C
ATOM   1372  OE1 GLU 6 178      24.689  -8.075   8.156  0.00  0.00      C1   O
ATOM   1373  OE2 GLU 6 178      25.345 -10.125   8.249  0.00  0.00      C1   O
ATOM   1374  N   GLY 6 179      20.267  -7.995  12.354  0.00  0.00      C1   N
ATOM   1375  CA  GLY 6 179      19.997  -7.540  13.696  0.00  0.00      C1   C
ATOM   1376  C   GLY 6 179      20.663  -6.174  14.137  0.00  0.00      C1   C
ATOM   1377  O   GLY 6 179      20.847  -5.983  15.367  0.00  0.00      C1   O
ATOM   1378  N   ASN 6 180      21.163  -5.355  13.207  0.00  0.00      C1   N
ATOM   1379  CA  ASN 6 180      21.781  -4.077  13.484  0.00  0.00      C1   C
ATOM   1380  C   ASN 6 180      20.730  -2.923  13.236  0.00  0.00      C1   C
ATOM   1381  O   ASN 6 180      20.113  -2.805  12.152  0.00  0.00      C1   O
ATOM   1382  CB  ASN 6 180      22.954  -3.976  12.496  0.00  0.00      C1   C
ATOM   1383  CG  ASN 6 180      23.744  -2.767  12.633  0.00  0.00      C1   C
ATOM   1384  ND2 ASN 6 180      24.819  -2.706  11.873  0.00  0.00      C1   N
ATOM   1385  OD1 ASN 6 180      23.606  -2.079  13.601  0.00  0.00      C1   O
ATOM   1386  N   PHE 6 181      20.550  -2.037  14.260  0.00  0.00      C1   N
ATOM   1387  CA  PHE 6 181      19.622  -0.895  14.082  0.00  0.00      C1   C
ATOM   1388  C   PHE 6 181      20.199  -0.007  12.913  0.00  0.00      C1   C
ATOM   1389  O   PHE 6 181      21.350   0.322  12.744  0.00  0.00      C1   O
ATOM   1390  CB  PHE 6 181      19.470  -0.155  15.350  0.00  0.00      C1   C
ATOM   1391  CG  PHE 6 181      18.285  -0.507  16.255  0.00  0.00      C1   C
ATOM   1392  CD1 PHE 6 181      18.371  -1.630  17.191  0.00  0.00      C1   C
ATOM   1393  CD2 PHE 6 181      17.083   0.204  16.187  0.00  0.00      C1   C
ATOM   1394  CE1 PHE 6 181      17.328  -1.904  18.030  0.00  0.00      C1   C
ATOM   1395  CE2 PHE 6 181      15.972  -0.200  16.898  0.00  0.00      C1   C
ATOM   1396  CZ  PHE 6 181      16.096  -1.216  17.896  0.00  0.00      C1   C
ATOM   1397  N   TYR 6 182      19.210   0.292  12.122  0.00  0.00      C1   N
ATOM   1398  CA  TYR 6 182      19.246   1.624  11.441  0.00  0.00      C1   C
ATOM   1399  C   TYR 6 182      19.403   2.688  12.486  0.00  0.00      C1   C
ATOM   1400  O   TYR 6 182      18.549   2.830  13.332  0.00  0.00      C1   O
ATOM   1401  CB  TYR 6 182      17.905   1.716  10.618  0.00  0.00      C1   C
ATOM   1402  CG  TYR 6 182      17.865   0.669   9.551  0.00  0.00      C1   C
ATOM   1403  CD1 TYR 6 182      18.729   0.941   8.415  0.00  0.00      C1   C
ATOM   1404  CD2 TYR 6 182      17.185  -0.539   9.602  0.00  0.00      C1   C
ATOM   1405  CE1 TYR 6 182      18.886   0.011   7.393  0.00  0.00      C1   C
ATOM   1406  CE2 TYR 6 182      17.420  -1.563   8.597  0.00  0.00      C1   C
ATOM   1407  CZ  TYR 6 182      18.334  -1.306   7.456  0.00  0.00      C1   C
ATOM   1408  OH  TYR 6 182      18.382  -2.200   6.468  0.00  0.00      C1   O
ATOM   1409  N   GLY 6 183      20.517   3.436  12.380  0.00  0.00      C1   N
ATOM   1410  CA  GLY 6 183      20.881   4.465  13.270  0.00  0.00      C1   C
ATOM   1411  C   GLY 6 183      21.424   4.084  14.697  0.00  0.00      C1   C
ATOM   1412  O   GLY 6 183      21.554   2.933  15.033  0.00  0.00      C1   O
ATOM   1413  N   PRO 6 184      21.639   5.070  15.562  0.00  0.00      C1   N
ATOM   1414  CA  PRO 6 184      22.199   4.893  16.969  0.00  0.00      C1   C
ATOM   1415  C   PRO 6 184      21.210   4.597  18.009  0.00  0.00      C1   C
ATOM   1416  O   PRO 6 184      21.396   4.886  19.181  0.00  0.00      C1   O
ATOM   1417  CB  PRO 6 184      22.907   6.210  17.237  0.00  0.00      C1   C
ATOM   1418  CG  PRO 6 184      22.010   7.237  16.553  0.00  0.00      C1   C
ATOM   1419  CD  PRO 6 184      21.659   6.483  15.243  0.00  0.00      C1   C
ATOM   1420  N   PHE 6 185      20.032   4.069  17.708  0.00  0.00      C1   N
ATOM   1421  CA  PHE 6 185      18.976   3.770  18.707  0.00  0.00      C1   C
ATOM   1422  C   PHE 6 185      19.258   2.472  19.416  0.00  0.00      C1   C
ATOM   1423  O   PHE 6 185      19.663   1.423  18.862  0.00  0.00      C1   O
ATOM   1424  CB  PHE 6 185      17.552   3.808  18.073  0.00  0.00      C1   C
ATOM   1425  CG  PHE 6 185      17.214   5.126  17.479  0.00  0.00      C1   C
ATOM   1426  CD1 PHE 6 185      17.316   6.329  18.168  0.00  0.00      C1   C
ATOM   1427  CD2 PHE 6 185      16.922   5.130  16.037  0.00  0.00      C1   C
ATOM   1428  CE1 PHE 6 185      17.037   7.539  17.520  0.00  0.00      C1   C
ATOM   1429  CE2 PHE 6 185      16.676   6.414  15.455  0.00  0.00      C1   C
ATOM   1430  CZ  PHE 6 185      16.696   7.587  16.188  0.00  0.00      C1   C
ATOM   1431  N   VAL 6 186      19.000   2.496  20.693  0.00  0.00      C1   N
ATOM   1432  CA  VAL 6 186      19.237   1.397  21.604  0.00  0.00      C1   C
ATOM   1433  C   VAL 6 186      17.949   0.829  22.171  0.00  0.00      C1   C
ATOM   1434  O   VAL 6 186      17.124   1.596  22.672  0.00  0.00      C1   O
ATOM   1435  CB  VAL 6 186      20.327   1.708  22.678  0.00  0.00      C1   C
ATOM   1436  CG1 VAL 6 186      21.594   2.082  21.969  0.00  0.00      C1   C
ATOM   1437  CG2 VAL 6 186      20.000   2.866  23.632  0.00  0.00      C1   C
ATOM   1438  N   ASP 6 187      17.940  -0.487  22.266  0.00  0.00      C1   N
ATOM   1439  CA  ASP 6 187      16.723  -1.262  22.701  0.00  0.00      C1   C
ATOM   1440  C   ASP 6 187      16.723  -1.539  24.251  0.00  0.00      C1   C
ATOM   1441  O   ASP 6 187      16.343  -2.623  24.675  0.00  0.00      C1   O
ATOM   1442  CB  ASP 6 187      16.523  -2.529  21.870  0.00  0.00      C1   C
ATOM   1443  CG  ASP 6 187      17.633  -3.580  21.802  0.00  0.00      C1   C
ATOM   1444  OD1 ASP 6 187      18.830  -3.212  22.101  0.00  0.00      C1   O
ATOM   1445  OD2 ASP 6 187      17.438  -4.753  21.505  0.00  0.00      C1   O
ATOM   1446  N   ARG 6 188      16.946  -0.445  24.951  0.00  0.00      C1   N
ATOM   1447  CA  ARG 6 188      16.870  -0.401  26.371  0.00  0.00      C1   C
ATOM   1448  C   ARG 6 188      16.152   0.842  26.870  0.00  0.00      C1   C
ATOM   1449  O   ARG 6 188      15.507   1.583  26.045  0.00  0.00      C1   O
ATOM   1450  CB  ARG 6 188      18.303  -0.510  26.908  0.00  0.00      C1   C
ATOM   1451  CG  ARG 6 188      19.238   0.593  26.483  0.00  0.00      C1   C
ATOM   1452  CD  ARG 6 188      20.507   0.488  27.248  0.00  0.00      C1   C
ATOM   1453  NE  ARG 6 188      21.480   1.426  26.852  0.00  0.00      C1   N
ATOM   1454  CZ  ARG 6 188      22.582   1.214  26.187  0.00  0.00      C1   C
ATOM   1455  NH1 ARG 6 188      23.056   0.046  25.921  0.00  0.00      C1   N
ATOM   1456  NH2 ARG 6 188      23.323   2.152  25.801  0.00  0.00      C1   N
ATOM   1457  N   GLN 6 189      16.186   1.140  28.157  0.00  0.00      C1   N
ATOM   1458  CA  GLN 6 189      15.748   2.425  28.595  0.00  0.00      C1   C
ATOM   1459  C   GLN 6 189      16.852   3.512  28.400  0.00  0.00      C1   C
ATOM   1460  O   GLN 6 189      17.991   3.284  28.841  0.00  0.00      C1   O
ATOM   1461  CB  GLN 6 189      15.499   2.373  30.129  0.00  0.00      C1   C
ATOM   1462  CG  GLN 6 189      14.127   1.673  30.381  0.00  0.00      C1   C
ATOM   1463  CD  GLN 6 189      13.624   1.951  31.791  0.00  0.00      C1   C
ATOM   1464  NE2 GLN 6 189      13.216   3.197  31.972  0.00  0.00      C1   N
ATOM   1465  OE1 GLN 6 189      13.617   1.115  32.640  0.00  0.00      C1   O
ATOM   1466  N   THR 6 190      16.588   4.680  27.733  0.00  0.00      C1   N
ATOM   1467  CA  THR 6 190      17.532   5.763  27.316  0.00  0.00      C1   C
ATOM   1468  C   THR 6 190      16.754   6.893  26.611  0.00  0.00      C1   C
ATOM   1469  O   THR 6 190      15.987   6.694  25.674  0.00  0.00      C1   O
ATOM   1470  CB  THR 6 190      18.483   5.195  26.213  0.00  0.00      C1   C
ATOM   1471  OG1 THR 6 190      19.612   4.502  26.874  0.00  0.00      C1   O
ATOM   1472  CG2 THR 6 190      19.206   6.128  25.319  0.00  0.00      C1   C
ATOM   1473  N   ALA 6 191      16.929   8.169  27.066  0.00  0.00      C1   N
ATOM   1474  CA  ALA 6 191      16.529   9.357  26.297  0.00  0.00      C1   C
ATOM   1475  C   ALA 6 191      17.074   9.347  24.842  0.00  0.00      C1   C
ATOM   1476  O   ALA 6 191      18.291   9.504  24.702  0.00  0.00      C1   O
ATOM   1477  CB  ALA 6 191      17.157  10.521  27.100  0.00  0.00      C1   C
ATOM   1478  N   GLN 6 192      16.192   9.211  23.787  0.00  0.00      C1   N
ATOM   1479  CA  GLN 6 192      16.580   9.212  22.396  0.00  0.00      C1   C
ATOM   1480  C   GLN 6 192      15.554   9.757  21.434  0.00  0.00      C1   C
ATOM   1481  O   GLN 6 192      14.362   9.427  21.621  0.00  0.00      C1   O
ATOM   1482  CB  GLN 6 192      16.988   7.740  22.081  0.00  0.00      C1   C
ATOM   1483  CG  GLN 6 192      15.922   6.655  22.197  0.00  0.00      C1   C
ATOM   1484  CD  GLN 6 192      16.455   5.214  22.113  0.00  0.00      C1   C
ATOM   1485  OE1 GLN 6 192      17.491   4.944  21.465  0.00  0.00      C1   O
ATOM   1486  NE2 GLN 6 192      15.725   4.240  22.686  0.00  0.00      C1   N
ATOM   1487  N   ALA 6 193      16.006  10.578  20.451  0.00  0.00      C1   N
ATOM   1488  CA  ALA 6 193      15.196  11.157  19.421  0.00  0.00      C1   C
ATOM   1489  C   ALA 6 193      15.811  11.147  17.992  0.00  0.00      C1   C
ATOM   1490  O   ALA 6 193      17.005  11.319  17.777  0.00  0.00      C1   O
ATOM   1491  CB  ALA 6 193      14.950  12.585  19.925  0.00  0.00      C1   C
ATOM   1492  N   ALA 6 194      14.955  10.999  16.985  0.00  0.00      C1   N
ATOM   1493  CA  ALA 6 194      15.372  10.860  15.592  0.00  0.00      C1   C
ATOM   1494  C   ALA 6 194      15.932  12.168  14.966  0.00  0.00      C1   C
ATOM   1495  O   ALA 6 194      17.013  12.075  14.429  0.00  0.00      C1   O
ATOM   1496  CB  ALA 6 194      14.185  10.131  14.872  0.00  0.00      C1   C
ATOM   1497  N   GLY 6 195      15.209  13.318  15.017  0.00  0.00      C1   N
ATOM   1498  CA  GLY 6 195      15.715  14.586  14.367  0.00  0.00      C1   C
ATOM   1499  C   GLY 6 195      15.374  14.729  12.874  0.00  0.00      C1   C
ATOM   1500  O   GLY 6 195      14.562  14.015  12.327  0.00  0.00      C1   O
ATOM   1501  N   THR 6 196      15.941  15.762  12.317  0.00  0.00      C1   N
ATOM   1502  CA  THR 6 196      15.637  16.345  10.990  0.00  0.00      C1   C
ATOM   1503  C   THR 6 196      16.673  15.934   9.878  0.00  0.00      C1   C
ATOM   1504  O   THR 6 196      17.791  15.460  10.095  0.00  0.00      C1   O
ATOM   1505  CB  THR 6 196      15.512  17.871  11.062  0.00  0.00      C1   C
ATOM   1506  OG1 THR 6 196      16.718  18.322  11.457  0.00  0.00      C1   O
ATOM   1507  CG2 THR 6 196      14.233  18.260  11.966  0.00  0.00      C1   C
ATOM   1508  N   ASP 6 197      16.224  16.078   8.650  0.00  0.00      C1   N
ATOM   1509  CA  ASP 6 197      16.955  15.647   7.495  0.00  0.00      C1   C
ATOM   1510  C   ASP 6 197      16.622  16.373   6.230  0.00  0.00      C1   C
ATOM   1511  O   ASP 6 197      15.656  17.159   6.169  0.00  0.00      C1   O
ATOM   1512  CB  ASP 6 197      16.799  14.091   7.238  0.00  0.00      C1   C
ATOM   1513  CG  ASP 6 197      15.432  13.508   7.294  0.00  0.00      C1   C
ATOM   1514  OD1 ASP 6 197      14.414  14.202   6.994  0.00  0.00      C1   O
ATOM   1515  OD2 ASP 6 197      15.345  12.292   7.555  0.00  0.00      C1   O
ATOM   1516  N   THR 6 198      17.562  16.351   5.211  0.00  0.00      C1   N
ATOM   1517  CA  THR 6 198      17.265  16.872   3.825  0.00  0.00      C1   C
ATOM   1518  C   THR 6 198      16.100  16.128   3.058  0.00  0.00      C1   C
ATOM   1519  O   THR 6 198      15.960  14.916   3.296  0.00  0.00      C1   O
ATOM   1520  CB  THR 6 198      18.481  16.909   2.913  0.00  0.00      C1   C
ATOM   1521  OG1 THR 6 198      19.149  15.691   2.879  0.00  0.00      C1   O
ATOM   1522  CG2 THR 6 198      19.460  17.902   3.356  0.00  0.00      C1   C
ATOM   1523  N   THR 6 199      15.403  16.840   2.166  0.00  0.00      C1   N
ATOM   1524  CA  THR 6 199      14.580  16.232   1.159  0.00  0.00      C1   C
ATOM   1525  C   THR 6 199      15.403  15.352   0.240  0.00  0.00      C1   C
ATOM   1526  O   THR 6 199      16.412  15.761  -0.255  0.00  0.00      C1   O
ATOM   1527  CB  THR 6 199      14.033  17.432   0.318  0.00  0.00      C1   C
ATOM   1528  OG1 THR 6 199      13.560  18.515   1.103  0.00  0.00      C1   O
ATOM   1529  CG2 THR 6 199      12.989  16.963  -0.653  0.00  0.00      C1   C
ATOM   1530  N   ILE 6 200      14.880  14.160  -0.042  0.00  0.00      C1   N
ATOM   1531  CA  ILE 6 200      15.596  13.144  -0.850  0.00  0.00      C1   C
ATOM   1532  C   ILE 6 200      15.514  13.360  -2.379  0.00  0.00      C1   C
ATOM   1533  O   ILE 6 200      14.785  12.719  -3.111  0.00  0.00      C1   O
ATOM   1534  CB  ILE 6 200      15.400  11.662  -0.464  0.00  0.00      C1   C
ATOM   1535  CG1 ILE 6 200      15.456  11.436   1.090  0.00  0.00      C1   C
ATOM   1536  CG2 ILE 6 200      16.621  10.959  -1.033  0.00  0.00      C1   C
ATOM   1537  CD1 ILE 6 200      14.941  10.098   1.692  0.00  0.00      C1   C
ATOM   1538  N   THR 6 201      16.454  14.138  -2.838  0.00  0.00      C1   N
ATOM   1539  CA  THR 6 201      16.610  14.615  -4.199  0.00  0.00      C1   C
ATOM   1540  C   THR 6 201      16.454  13.630  -5.339  0.00  0.00      C1   C
ATOM   1541  O   THR 6 201      15.715  13.912  -6.248  0.00  0.00      C1   O
ATOM   1542  CB  THR 6 201      18.000  15.263  -4.384  0.00  0.00      C1   C
ATOM   1543  OG1 THR 6 201      18.138  16.343  -3.393  0.00  0.00      C1   O
ATOM   1544  CG2 THR 6 201      18.195  15.938  -5.704  0.00  0.00      C1   C
ATOM   1545  N   VAL 6 202      17.108  12.478  -5.429  0.00  0.00      C1   N
ATOM   1546  CA  VAL 6 202      16.849  11.458  -6.569  0.00  0.00      C1   C
ATOM   1547  C   VAL 6 202      15.440  10.883  -6.634  0.00  0.00      C1   C
ATOM   1548  O   VAL 6 202      15.045  10.536  -7.731  0.00  0.00      C1   O
ATOM   1549  CB  VAL 6 202      17.927  10.424  -6.887  0.00  0.00      C1   C
ATOM   1550  CG1 VAL 6 202      19.164  11.207  -7.510  0.00  0.00      C1   C
ATOM   1551  CG2 VAL 6 202      18.337   9.519  -5.759  0.00  0.00      C1   C
ATOM   1552  N   ASN 6 203      14.688  10.900  -5.537  0.00  0.00      C1   N
ATOM   1553  CA  ASN 6 203      13.301  10.414  -5.490  0.00  0.00      C1   C
ATOM   1554  C   ASN 6 203      12.398  11.581  -5.940  0.00  0.00      C1   C
ATOM   1555  O   ASN 6 203      11.454  11.292  -6.629  0.00  0.00      C1   O
ATOM   1556  CB  ASN 6 203      12.946   9.800  -4.075  0.00  0.00      C1   C
ATOM   1557  CG  ASN 6 203      13.868   8.709  -3.433  0.00  0.00      C1   C
ATOM   1558  OD1 ASN 6 203      14.858   8.319  -3.981  0.00  0.00      C1   O
ATOM   1559  ND2 ASN 6 203      13.515   8.235  -2.275  0.00  0.00      C1   N
ATOM   1560  N   VAL 6 204      12.770  12.904  -5.634  0.00  0.00      C1   N
ATOM   1561  CA  VAL 6 204      12.176  14.078  -6.263  0.00  0.00      C1   C
ATOM   1562  C   VAL 6 204      12.337  14.040  -7.805  0.00  0.00      C1   C
ATOM   1563  O   VAL 6 204      11.299  14.152  -8.510  0.00  0.00      C1   O
ATOM   1564  CB  VAL 6 204      12.630  15.402  -5.698  0.00  0.00      C1   C
ATOM   1565  CG1 VAL 6 204      11.673  16.592  -6.100  0.00  0.00      C1   C
ATOM   1566  CG2 VAL 6 204      12.397  15.318  -4.137  0.00  0.00      C1   C
ATOM   1567  N   LEU 6 205      13.620  13.847  -8.288  0.00  0.00      C1   N
ATOM   1568  CA  LEU 6 205      13.977  13.556  -9.720  0.00  0.00      C1   C
ATOM   1569  C   LEU 6 205      13.201  12.394 -10.334  0.00  0.00      C1   C
ATOM   1570  O   LEU 6 205      12.537  12.685 -11.336  0.00  0.00      C1   O
ATOM   1571  CB  LEU 6 205      15.526  13.398  -9.822  0.00  0.00      C1   C
ATOM   1572  CG  LEU 6 205      16.182  14.718  -9.759  0.00  0.00      C1   C
ATOM   1573  CD1 LEU 6 205      17.658  14.601  -9.947  0.00  0.00      C1   C
ATOM   1574  CD2 LEU 6 205      15.546  15.699 -10.845  0.00  0.00      C1   C
ATOM   1575  N   ALA 6 206      13.164  11.186  -9.722  0.00  0.00      C1   N
ATOM   1576  CA  ALA 6 206      12.236  10.080 -10.110  0.00  0.00      C1   C
ATOM   1577  C   ALA 6 206      10.762  10.544 -10.370  0.00  0.00      C1   C
ATOM   1578  O   ALA 6 206      10.129  10.223 -11.377  0.00  0.00      C1   O
ATOM   1579  CB  ALA 6 206      12.273   9.018  -9.053  0.00  0.00      C1   C
ATOM   1580  N   TRP 6 207      10.218  11.213  -9.305  0.00  0.00      C1   N
ATOM   1581  CA  TRP 6 207       8.838  11.671  -9.216  0.00  0.00      C1   C
ATOM   1582  C   TRP 6 207       8.434  12.701 -10.327  0.00  0.00      C1   C
ATOM   1583  O   TRP 6 207       7.277  12.586 -10.804  0.00  0.00      C1   O
ATOM   1584  CB  TRP 6 207       8.417  12.071  -7.792  0.00  0.00      C1   C
ATOM   1585  CG  TRP 6 207       7.153  12.862  -7.570  0.00  0.00      C1   C
ATOM   1586  CD1 TRP 6 207       5.985  12.329  -7.109  0.00  0.00      C1   C
ATOM   1587  CD2 TRP 6 207       6.985  14.319  -7.600  0.00  0.00      C1   C
ATOM   1588  NE1 TRP 6 207       5.121  13.324  -7.008  0.00  0.00      C1   N
ATOM   1589  CE2 TRP 6 207       5.696  14.568  -7.181  0.00  0.00      C1   C
ATOM   1590  CE3 TRP 6 207       7.848  15.377  -7.855  0.00  0.00      C1   C
ATOM   1591  CZ2 TRP 6 207       5.281  15.900  -7.010  0.00  0.00      C1   C
ATOM   1592  CZ3 TRP 6 207       7.412  16.683  -7.831  0.00  0.00      C1   C
ATOM   1593  CH2 TRP 6 207       6.097  16.953  -7.356  0.00  0.00      C1   C
ATOM   1594  N   LEU 6 208       9.373  13.574 -10.829  0.00  0.00      C1   N
ATOM   1595  CA  LEU 6 208       9.164  14.443 -12.008  0.00  0.00      C1   C
ATOM   1596  C   LEU 6 208       9.085  13.663 -13.408  0.00  0.00      C1   C
ATOM   1597  O   LEU 6 208       8.331  13.873 -14.317  0.00  0.00      C1   O
ATOM   1598  CB  LEU 6 208      10.208  15.566 -12.112  0.00  0.00      C1   C
ATOM   1599  CG  LEU 6 208      10.199  16.665 -10.969  0.00  0.00      C1   C
ATOM   1600  CD1 LEU 6 208      11.140  17.831 -11.396  0.00  0.00      C1   C
ATOM   1601  CD2 LEU 6 208       8.796  17.282 -10.920  0.00  0.00      C1   C
ATOM   1602  N   TYR 6 209       9.936  12.665 -13.452  0.00  0.00      C1   N
ATOM   1603  CA  TYR 6 209       9.868  11.653 -14.538  0.00  0.00      C1   C
ATOM   1604  C   TYR 6 209       8.586  10.782 -14.658  0.00  0.00      C1   C
ATOM   1605  O   TYR 6 209       8.029  10.534 -15.747  0.00  0.00      C1   O
ATOM   1606  CB  TYR 6 209      11.067  10.779 -14.661  0.00  0.00      C1   C
ATOM   1607  CG  TYR 6 209      12.317  11.560 -15.263  0.00  0.00      C1   C
ATOM   1608  CD1 TYR 6 209      12.388  11.609 -16.661  0.00  0.00      C1   C
ATOM   1609  CD2 TYR 6 209      13.402  11.977 -14.523  0.00  0.00      C1   C
ATOM   1610  CE1 TYR 6 209      13.514  12.227 -17.303  0.00  0.00      C1   C
ATOM   1611  CE2 TYR 6 209      14.572  12.466 -15.099  0.00  0.00      C1   C
ATOM   1612  CZ  TYR 6 209      14.649  12.583 -16.520  0.00  0.00      C1   C
ATOM   1613  OH  TYR 6 209      15.776  12.929 -17.115  0.00  0.00      C1   O
ATOM   1614  N   ALA 6 210       8.013  10.414 -13.495  0.00  0.00      C1   N
ATOM   1615  CA  ALA 6 210       6.753   9.707 -13.431  0.00  0.00      C1   C
ATOM   1616  C   ALA 6 210       5.489  10.549 -13.597  0.00  0.00      C1   C
ATOM   1617  O   ALA 6 210       4.526  10.029 -14.191  0.00  0.00      C1   O
ATOM   1618  CB  ALA 6 210       6.667   8.878 -12.179  0.00  0.00      C1   C
ATOM   1619  N   ALA 6 211       5.556  11.857 -13.197  0.00  0.00      C1   N
ATOM   1620  CA  ALA 6 211       4.611  12.904 -13.642  0.00  0.00      C1   C
ATOM   1621  C   ALA 6 211       4.543  12.967 -15.244  0.00  0.00      C1   C
ATOM   1622  O   ALA 6 211       3.434  12.769 -15.726  0.00  0.00      C1   O
ATOM   1623  CB  ALA 6 211       4.973  14.212 -13.086  0.00  0.00      C1   C
ATOM   1624  N   VAL 6 212       5.720  13.102 -15.886  0.00  0.00      C1   N
ATOM   1625  CA  VAL 6 212       5.848  12.896 -17.352  0.00  0.00      C1   C
ATOM   1626  C   VAL 6 212       5.079  11.689 -17.942  0.00  0.00      C1   C
ATOM   1627  O   VAL 6 212       4.245  11.842 -18.826  0.00  0.00      C1   O
ATOM   1628  CB  VAL 6 212       7.348  13.136 -17.801  0.00  0.00      C1   C
ATOM   1629  CG1 VAL 6 212       7.461  12.893 -19.350  0.00  0.00      C1   C
ATOM   1630  CG2 VAL 6 212       7.710  14.693 -17.696  0.00  0.00      C1   C
ATOM   1631  N   ILE 6 213       5.404  10.490 -17.374  0.00  0.00      C1   N
ATOM   1632  CA  ILE 6 213       4.855   9.201 -17.694  0.00  0.00      C1   C
ATOM   1633  C   ILE 6 213       3.328   9.200 -17.566  0.00  0.00      C1   C
ATOM   1634  O   ILE 6 213       2.671   8.736 -18.469  0.00  0.00      C1   O
ATOM   1635  CB  ILE 6 213       5.617   8.031 -16.921  0.00  0.00      C1   C
ATOM   1636  CG1 ILE 6 213       6.944   7.596 -17.614  0.00  0.00      C1   C
ATOM   1637  CG2 ILE 6 213       4.643   6.754 -16.958  0.00  0.00      C1   C
ATOM   1638  CD1 ILE 6 213       7.966   6.811 -16.803  0.00  0.00      C1   C
ATOM   1639  N   ASN 6 214       2.726   9.845 -16.581  0.00  0.00      C1   N
ATOM   1640  CA  ASN 6 214       1.275  10.055 -16.497  0.00  0.00      C1   C
ATOM   1641  C   ASN 6 214       0.575  11.134 -17.299  0.00  0.00      C1   C
ATOM   1642  O   ASN 6 214      -0.419  10.794 -17.965  0.00  0.00      C1   O
ATOM   1643  CB  ASN 6 214       0.803  10.080 -15.050  0.00  0.00      C1   C
ATOM   1644  CG  ASN 6 214       1.067   8.753 -14.449  0.00  0.00      C1   C
ATOM   1645  OD1 ASN 6 214       0.144   7.852 -14.557  0.00  0.00      C1   O
ATOM   1646  ND2 ASN 6 214       2.106   8.500 -13.754  0.00  0.00      C1   N
ATOM   1647  N   GLY 6 215       1.237  12.347 -17.437  0.00  0.00      C1   N
ATOM   1648  CA  GLY 6 215       0.814  13.369 -18.377  0.00  0.00      C1   C
ATOM   1649  C   GLY 6 215       1.327  14.795 -18.060  0.00  0.00      C1   C
ATOM   1650  O   GLY 6 215       1.390  15.568 -19.016  0.00  0.00      C1   O
ATOM   1651  N   ASP 6 216       1.653  15.162 -16.784  0.00  0.00      C1   N
ATOM   1652  CA  ASP 6 216       2.239  16.506 -16.505  0.00  0.00      C1   C
ATOM   1653  C   ASP 6 216       3.508  16.714 -17.357  0.00  0.00      C1   C
ATOM   1654  O   ASP 6 216       4.454  15.899 -17.303  0.00  0.00      C1   O
ATOM   1655  CB  ASP 6 216       2.486  16.834 -15.017  0.00  0.00      C1   C
ATOM   1656  CG  ASP 6 216       1.219  16.325 -14.241  0.00  0.00      C1   C
ATOM   1657  OD1 ASP 6 216       0.039  16.709 -14.498  0.00  0.00      C1   O
ATOM   1658  OD2 ASP 6 216       1.385  15.698 -13.217  0.00  0.00      C1   O
ATOM   1659  N   ARG 6 217       3.651  17.840 -18.052  0.00  0.00      C1   N
ATOM   1660  CA  ARG 6 217       4.844  18.420 -18.638  0.00  0.00      C1   C
ATOM   1661  C   ARG 6 217       5.150  19.955 -18.298  0.00  0.00      C1   C
ATOM   1662  O   ARG 6 217       6.271  20.313 -18.583  0.00  0.00      C1   O
ATOM   1663  CB  ARG 6 217       4.858  18.126 -20.157  0.00  0.00      C1   C
ATOM   1664  CG  ARG 6 217       4.848  16.643 -20.478  0.00  0.00      C1   C
ATOM   1665  CD  ARG 6 217       5.166  16.400 -21.972  0.00  0.00      C1   C
ATOM   1666  NE  ARG 6 217       5.411  14.945 -22.166  0.00  0.00      C1   N
ATOM   1667  CZ  ARG 6 217       6.400  14.375 -22.784  0.00  0.00      C1   C
ATOM   1668  NH1 ARG 6 217       6.483  13.076 -23.073  0.00  0.00      C1   N
ATOM   1669  NH2 ARG 6 217       7.450  14.976 -23.287  0.00  0.00      C1   N
ATOM   1670  N   TRP 6 218       4.211  20.686 -17.713  0.00  0.00      C1   N
ATOM   1671  CA  TRP 6 218       4.408  22.193 -17.580  0.00  0.00      C1   C
ATOM   1672  C   TRP 6 218       5.705  22.648 -17.013  0.00  0.00      C1   C
ATOM   1673  O   TRP 6 218       6.157  23.757 -17.307  0.00  0.00      C1   O
ATOM   1674  CB  TRP 6 218       3.177  22.718 -16.900  0.00  0.00      C1   C
ATOM   1675  CG  TRP 6 218       3.005  22.254 -15.432  0.00  0.00      C1   C
ATOM   1676  CD1 TRP 6 218       2.144  21.282 -15.005  0.00  0.00      C1   C
ATOM   1677  CD2 TRP 6 218       3.579  22.865 -14.205  0.00  0.00      C1   C
ATOM   1678  NE1 TRP 6 218       2.164  21.232 -13.611  0.00  0.00      C1   N
ATOM   1679  CE2 TRP 6 218       3.027  22.208 -13.084  0.00  0.00      C1   C
ATOM   1680  CE3 TRP 6 218       4.573  23.840 -13.853  0.00  0.00      C1   C
ATOM   1681  CZ2 TRP 6 218       3.345  22.578 -11.768  0.00  0.00      C1   C
ATOM   1682  CZ3 TRP 6 218       5.027  24.134 -12.529  0.00  0.00      C1   C
ATOM   1683  CH2 TRP 6 218       4.372  23.554 -11.517  0.00  0.00      C1   C
ATOM   1684  N   PHE 6 219       6.248  21.906 -16.049  0.00  0.00      C1   N
ATOM   1685  CA  PHE 6 219       7.387  22.266 -15.342  0.00  0.00      C1   C
ATOM   1686  C   PHE 6 219       8.797  22.161 -15.970  0.00  0.00      C1   C
ATOM   1687  O   PHE 6 219       9.849  22.538 -15.405  0.00  0.00      C1   O
ATOM   1688  CB  PHE 6 219       7.377  21.434 -13.989  0.00  0.00      C1   C
ATOM   1689  CG  PHE 6 219       7.249  19.935 -14.221  0.00  0.00      C1   C
ATOM   1690  CD1 PHE 6 219       8.346  19.228 -14.705  0.00  0.00      C1   C
ATOM   1691  CD2 PHE 6 219       5.997  19.307 -14.149  0.00  0.00      C1   C
ATOM   1692  CE1 PHE 6 219       8.235  17.843 -14.911  0.00  0.00      C1   C
ATOM   1693  CE2 PHE 6 219       5.871  17.972 -14.300  0.00  0.00      C1   C
ATOM   1694  CZ  PHE 6 219       6.989  17.229 -14.618  0.00  0.00      C1   C
ATOM   1695  N   LEU 6 220       8.832  21.806 -17.219  0.00  0.00      C1   N
ATOM   1696  CA  LEU 6 220      10.029  21.596 -17.996  0.00  0.00      C1   C
ATOM   1697  C   LEU 6 220      10.651  22.940 -18.406  0.00  0.00      C1   C
ATOM   1698  O   LEU 6 220      10.049  23.621 -19.152  0.00  0.00      C1   O
ATOM   1699  CB  LEU 6 220       9.805  20.650 -19.130  0.00  0.00      C1   C
ATOM   1700  CG  LEU 6 220       9.525  19.281 -18.639  0.00  0.00      C1   C
ATOM   1701  CD1 LEU 6 220       9.225  18.446 -19.910  0.00  0.00      C1   C
ATOM   1702  CD2 LEU 6 220      10.692  18.501 -17.893  0.00  0.00      C1   C
ATOM   1703  N   ASN 6 221      11.809  23.232 -17.878  0.00  0.00      C1   N
ATOM   1704  CA  ASN 6 221      12.627  24.440 -18.012  0.00  0.00      C1   C
ATOM   1705  C   ASN 6 221      13.279  24.627 -19.386  0.00  0.00      C1   C
ATOM   1706  O   ASN 6 221      14.020  23.758 -19.843  0.00  0.00      C1   O
ATOM   1707  CB  ASN 6 221      13.495  24.517 -16.822  0.00  0.00      C1   C
ATOM   1708  CG  ASN 6 221      14.293  25.782 -16.697  0.00  0.00      C1   C
ATOM   1709  OD1 ASN 6 221      13.984  26.720 -17.409  0.00  0.00      C1   O
ATOM   1710  ND2 ASN 6 221      15.224  25.893 -15.747  0.00  0.00      C1   N
ATOM   1711  N   ARG 6 222      13.141  25.832 -19.969  0.00  0.00      C1   N
ATOM   1712  CA  ARG 6 222      13.749  26.366 -21.203  0.00  0.00      C1   C
ATOM   1713  C   ARG 6 222      15.264  26.555 -21.012  0.00  0.00      C1   C
ATOM   1714  O   ARG 6 222      15.938  26.659 -22.077  0.00  0.00      C1   O
ATOM   1715  CB  ARG 6 222      12.999  27.631 -21.633  0.00  0.00      C1   C
ATOM   1716  CG  ARG 6 222      13.250  28.780 -20.715  0.00  0.00      C1   C
ATOM   1717  CD  ARG 6 222      12.387  29.996 -21.235  0.00  0.00      C1   C
ATOM   1718  NE  ARG 6 222      12.215  30.943 -20.160  0.00  0.00      C1   N
ATOM   1719  CZ  ARG 6 222      11.647  32.148 -20.334  0.00  0.00      C1   C
ATOM   1720  NH1 ARG 6 222      11.246  32.636 -21.525  0.00  0.00      C1   N
ATOM   1721  NH2 ARG 6 222      11.508  32.896 -19.264  0.00  0.00      C1   N
ATOM   1722  N   PHE 6 223      15.850  26.590 -19.811  0.00  0.00      C1   N
ATOM   1723  CA  PHE 6 223      17.285  26.865 -19.622  0.00  0.00      C1   C
ATOM   1724  C   PHE 6 223      18.177  25.695 -19.100  0.00  0.00      C1   C
ATOM   1725  O   PHE 6 223      17.584  24.938 -18.399  0.00  0.00      C1   O
ATOM   1726  CB  PHE 6 223      17.552  28.096 -18.851  0.00  0.00      C1   C
ATOM   1727  CG  PHE 6 223      17.054  29.339 -19.508  0.00  0.00      C1   C
ATOM   1728  CD1 PHE 6 223      17.246  29.466 -20.933  0.00  0.00      C1   C
ATOM   1729  CD2 PHE 6 223      16.336  30.298 -18.762  0.00  0.00      C1   C
ATOM   1730  CE1 PHE 6 223      16.609  30.531 -21.592  0.00  0.00      C1   C
ATOM   1731  CE2 PHE 6 223      15.776  31.386 -19.481  0.00  0.00      C1   C
ATOM   1732  CZ  PHE 6 223      15.902  31.486 -20.869  0.00  0.00      C1   C
ATOM   1733  N   THR 6 224      19.506  25.782 -19.262  0.00  0.00      C1   N
ATOM   1734  CA  THR 6 224      20.542  24.948 -18.664  0.00  0.00      C1   C
ATOM   1735  C   THR 6 224      20.968  25.248 -17.187  0.00  0.00      C1   C
ATOM   1736  O   THR 6 224      20.798  26.308 -16.591  0.00  0.00      C1   O
ATOM   1737  CB  THR 6 224      21.806  24.877 -19.518  0.00  0.00      C1   C
ATOM   1738  OG1 THR 6 224      22.498  26.093 -19.507  0.00  0.00      C1   O
ATOM   1739  CG2 THR 6 224      21.617  24.404 -20.936  0.00  0.00      C1   C
ATOM   1740  N   THR 6 225      21.464  24.191 -16.649  0.00  0.00      C1   N
ATOM   1741  CA  THR 6 225      21.722  24.086 -15.201  0.00  0.00      C1   C
ATOM   1742  C   THR 6 225      22.954  23.237 -14.966  0.00  0.00      C1   C
ATOM   1743  O   THR 6 225      23.115  22.113 -15.489  0.00  0.00      C1   O
ATOM   1744  CB  THR 6 225      20.519  23.456 -14.577  0.00  0.00      C1   C
ATOM   1745  OG1 THR 6 225      19.378  24.334 -14.524  0.00  0.00      C1   O
ATOM   1746  CG2 THR 6 225      20.778  23.110 -13.098  0.00  0.00      C1   C
ATOM   1747  N   THR 6 226      23.855  23.684 -14.044  0.00  0.00      C1   N
ATOM   1748  CA  THR 6 226      24.978  22.946 -13.532  0.00  0.00      C1   C
ATOM   1749  C   THR 6 226      24.673  22.095 -12.327  0.00  0.00      C1   C
ATOM   1750  O   THR 6 226      23.965  22.509 -11.457  0.00  0.00      C1   O
ATOM   1751  CB  THR 6 226      26.210  23.753 -13.372  0.00  0.00      C1   C
ATOM   1752  OG1 THR 6 226      26.107  24.609 -12.257  0.00  0.00      C1   O
ATOM   1753  CG2 THR 6 226      26.594  24.670 -14.543  0.00  0.00      C1   C
ATOM   1754  N   LEU 6 227      25.230  20.872 -12.184  0.00  0.00      C1   N
ATOM   1755  CA  LEU 6 227      25.277  20.072 -10.934  0.00  0.00      C1   C
ATOM   1756  C   LEU 6 227      25.714  20.943  -9.713  0.00  0.00      C1   C
ATOM   1757  O   LEU 6 227      25.268  20.900  -8.610  0.00  0.00      C1   O
ATOM   1758  CB  LEU 6 227      26.192  18.826 -11.231  0.00  0.00      C1   C
ATOM   1759  CG  LEU 6 227      25.653  17.597 -10.444  0.00  0.00      C1   C
ATOM   1760  CD1 LEU 6 227      24.690  16.868 -11.278  0.00  0.00      C1   C
ATOM   1761  CD2 LEU 6 227      26.879  16.644 -10.332  0.00  0.00      C1   C
ATOM   1762  N   ASN 6 228      26.731  21.809  -9.924  0.00  0.00      C1   N
ATOM   1763  CA  ASN 6 228      27.361  22.614  -8.844  0.00  0.00      C1   C
ATOM   1764  C   ASN 6 228      26.529  23.740  -8.283  0.00  0.00      C1   C
ATOM   1765  O   ASN 6 228      26.477  23.874  -7.098  0.00  0.00      C1   O
ATOM   1766  CB  ASN 6 228      28.721  23.188  -9.290  0.00  0.00      C1   C
ATOM   1767  CG  ASN 6 228      29.737  22.055  -9.440  0.00  0.00      C1   C
ATOM   1768  ND2 ASN 6 228      30.880  22.489  -9.919  0.00  0.00      C1   N
ATOM   1769  OD1 ASN 6 228      29.683  20.931  -9.027  0.00  0.00      C1   O
ATOM   1770  N   ASP 6 229      25.877  24.534  -9.163  0.00  0.00      C1   N
ATOM   1771  CA  ASP 6 229      24.795  25.472  -8.740  0.00  0.00      C1   C
ATOM   1772  C   ASP 6 229      23.670  24.668  -8.066  0.00  0.00      C1   C
ATOM   1773  O   ASP 6 229      23.291  25.093  -6.987  0.00  0.00      C1   O
ATOM   1774  CB  ASP 6 229      24.332  26.332  -9.937  0.00  0.00      C1   C
ATOM   1775  CG  ASP 6 229      25.400  27.137 -10.743  0.00  0.00      C1   C
ATOM   1776  OD1 ASP 6 229      24.972  27.638 -11.835  0.00  0.00      C1   O
ATOM   1777  OD2 ASP 6 229      26.637  27.131 -10.343  0.00  0.00      C1   O
ATOM   1778  N   PHE 6 230      23.133  23.556  -8.591  0.00  0.00      C1   N
ATOM   1779  CA  PHE 6 230      22.093  22.706  -7.868  0.00  0.00      C1   C
ATOM   1780  C   PHE 6 230      22.471  22.282  -6.478  0.00  0.00      C1   C
ATOM   1781  O   PHE 6 230      21.638  22.471  -5.578  0.00  0.00      C1   O
ATOM   1782  CB  PHE 6 230      21.733  21.430  -8.740  0.00  0.00      C1   C
ATOM   1783  CG  PHE 6 230      20.653  20.649  -8.079  0.00  0.00      C1   C
ATOM   1784  CD1 PHE 6 230      21.032  19.667  -7.104  0.00  0.00      C1   C
ATOM   1785  CD2 PHE 6 230      19.311  20.959  -8.280  0.00  0.00      C1   C
ATOM   1786  CE1 PHE 6 230      20.020  19.100  -6.282  0.00  0.00      C1   C
ATOM   1787  CE2 PHE 6 230      18.345  20.287  -7.506  0.00  0.00      C1   C
ATOM   1788  CZ  PHE 6 230      18.670  19.357  -6.524  0.00  0.00      C1   C
ATOM   1789  N   ASN 6 231      23.733  22.028  -6.129  0.00  0.00      C1   N
ATOM   1790  CA  ASN 6 231      24.275  21.571  -4.806  0.00  0.00      C1   C
ATOM   1791  C   ASN 6 231      24.285  22.626  -3.744  0.00  0.00      C1   C
ATOM   1792  O   ASN 6 231      24.095  22.376  -2.513  0.00  0.00      C1   O
ATOM   1793  CB  ASN 6 231      25.724  20.947  -5.049  0.00  0.00      C1   C
ATOM   1794  CG  ASN 6 231      25.678  19.581  -5.626  0.00  0.00      C1   C
ATOM   1795  OD1 ASN 6 231      24.640  18.997  -5.879  0.00  0.00      C1   O
ATOM   1796  ND2 ASN 6 231      26.828  18.870  -5.838  0.00  0.00      C1   N
ATOM   1797  N   LEU 6 232      24.465  23.862  -4.244  0.00  0.00      C1   N
ATOM   1798  CA  LEU 6 232      24.269  25.086  -3.456  0.00  0.00      C1   C
ATOM   1799  C   LEU 6 232      22.783  25.401  -3.235  0.00  0.00      C1   C
ATOM   1800  O   LEU 6 232      22.460  25.583  -2.109  0.00  0.00      C1   O
ATOM   1801  CB  LEU 6 232      25.034  26.227  -4.119  0.00  0.00      C1   C
ATOM   1802  CG  LEU 6 232      26.570  26.086  -4.023  0.00  0.00      C1   C
ATOM   1803  CD1 LEU 6 232      27.454  27.215  -4.582  0.00  0.00      C1   C
ATOM   1804  CD2 LEU 6 232      26.856  25.996  -2.541  0.00  0.00      C1   C
ATOM   1805  N   VAL 6 233      21.897  25.314  -4.269  0.00  0.00      C1   N
ATOM   1806  CA  VAL 6 233      20.426  25.318  -4.133  0.00  0.00      C1   C
ATOM   1807  C   VAL 6 233      20.000  24.261  -3.052  0.00  0.00      C1   C
ATOM   1808  O   VAL 6 233      19.274  24.651  -2.128  0.00  0.00      C1   O
ATOM   1809  CB  VAL 6 233      19.798  25.074  -5.527  0.00  0.00      C1   C
ATOM   1810  CG1 VAL 6 233      18.384  24.478  -5.536  0.00  0.00      C1   C
ATOM   1811  CG2 VAL 6 233      19.800  26.446  -6.207  0.00  0.00      C1   C
ATOM   1812  N   ALA 6 234      20.483  23.000  -3.171  0.00  0.00      C1   N
ATOM   1813  CA  ALA 6 234      20.245  21.913  -2.241  0.00  0.00      C1   C
ATOM   1814  C   ALA 6 234      20.618  22.281  -0.830  0.00  0.00      C1   C
ATOM   1815  O   ALA 6 234      19.739  22.223   0.062  0.00  0.00      C1   O
ATOM   1816  CB  ALA 6 234      20.933  20.653  -2.727  0.00  0.00      C1   C
ATOM   1817  N   MET 6 235      21.872  22.720  -0.559  0.00  0.00      C1   N
ATOM   1818  CA  MET 6 235      22.311  23.172   0.778  0.00  0.00      C1   C
ATOM   1819  C   MET 6 235      21.447  24.264   1.388  0.00  0.00      C1   C
ATOM   1820  O   MET 6 235      21.160  24.291   2.583  0.00  0.00      C1   O
ATOM   1821  CB  MET 6 235      23.748  23.723   0.600  0.00  0.00      C1   C
ATOM   1822  CG  MET 6 235      24.438  23.892   1.891  0.00  0.00      C1   C
ATOM   1823  SD  MET 6 235      26.066  24.709   1.963  0.00  0.00      C1   S
ATOM   1824  CE  MET 6 235      26.968  23.707   0.670  0.00  0.00      C1   C
ATOM   1825  N   LYS 6 236      21.013  25.218   0.519  0.00  0.00      C1   N
ATOM   1826  CA  LYS 6 236      20.119  26.298   0.978  0.00  0.00      C1   C
ATOM   1827  C   LYS 6 236      18.712  25.754   1.239  0.00  0.00      C1   C
ATOM   1828  O   LYS 6 236      18.177  26.111   2.315  0.00  0.00      C1   O
ATOM   1829  CB  LYS 6 236      20.250  27.535   0.041  0.00  0.00      C1   C
ATOM   1830  CG  LYS 6 236      19.509  28.732   0.499  0.00  0.00      C1   C
ATOM   1831  CD  LYS 6 236      19.449  29.918  -0.520  0.00  0.00      C1   C
ATOM   1832  CE  LYS 6 236      18.593  31.129  -0.031  0.00  0.00      C1   C
ATOM   1833  NZ  LYS 6 236      18.572  32.133  -1.105  0.00  0.00      C1   N
ATOM   1834  N   TYR 6 237      18.070  25.050   0.285  0.00  0.00      C1   N
ATOM   1835  CA  TYR 6 237      16.631  24.576   0.437  0.00  0.00      C1   C
ATOM   1836  C   TYR 6 237      16.408  23.304   1.242  0.00  0.00      C1   C
ATOM   1837  O   TYR 6 237      15.352  22.711   1.136  0.00  0.00      C1   O
ATOM   1838  CB  TYR 6 237      15.881  24.653  -0.904  0.00  0.00      C1   C
ATOM   1839  CG  TYR 6 237      15.673  26.088  -1.399  0.00  0.00      C1   C
ATOM   1840  CD1 TYR 6 237      14.572  26.741  -0.809  0.00  0.00      C1   C
ATOM   1841  CD2 TYR 6 237      16.438  26.724  -2.389  0.00  0.00      C1   C
ATOM   1842  CE1 TYR 6 237      14.244  28.077  -1.242  0.00  0.00      C1   C
ATOM   1843  CE2 TYR 6 237      16.137  27.999  -2.850  0.00  0.00      C1   C
ATOM   1844  CZ  TYR 6 237      15.078  28.732  -2.201  0.00  0.00      C1   C
ATOM   1845  OH  TYR 6 237      14.881  30.046  -2.623  0.00  0.00      C1   O
ATOM   1846  N   ASN 6 238      17.396  22.806   1.988  0.00  0.00      C1   N
ATOM   1847  CA  ASN 6 238      17.365  21.540   2.651  0.00  0.00      C1   C
ATOM   1848  C   ASN 6 238      17.126  20.311   1.682  0.00  0.00      C1   C
ATOM   1849  O   ASN 6 238      16.180  19.553   1.875  0.00  0.00      C1   O
ATOM   1850  CB  ASN 6 238      16.396  21.581   3.766  0.00  0.00      C1   C
ATOM   1851  CG  ASN 6 238      16.692  20.559   4.806  0.00  0.00      C1   C
ATOM   1852  ND2 ASN 6 238      15.652  19.763   5.187  0.00  0.00      C1   N
ATOM   1853  OD1 ASN 6 238      17.753  20.405   5.411  0.00  0.00      C1   O
ATOM   1854  N   TYR 6 239      17.810  20.218   0.593  0.00  0.00      C1   N
ATOM   1855  CA  TYR 6 239      17.792  19.013  -0.299  0.00  0.00      C1   C
ATOM   1856  C   TYR 6 239      19.226  18.334  -0.358  0.00  0.00      C1   C
ATOM   1857  O   TYR 6 239      20.246  18.981   0.072  0.00  0.00      C1   O
ATOM   1858  CB  TYR 6 239      17.493  19.450  -1.679  0.00  0.00      C1   C
ATOM   1859  CG  TYR 6 239      16.035  19.283  -2.153  0.00  0.00      C1   C
ATOM   1860  CD1 TYR 6 239      15.774  18.488  -3.292  0.00  0.00      C1   C
ATOM   1861  CD2 TYR 6 239      15.098  20.190  -1.601  0.00  0.00      C1   C
ATOM   1862  CE1 TYR 6 239      14.477  18.588  -3.807  0.00  0.00      C1   C
ATOM   1863  CE2 TYR 6 239      13.784  20.193  -2.077  0.00  0.00      C1   C
ATOM   1864  CZ  TYR 6 239      13.444  19.343  -3.166  0.00  0.00      C1   C
ATOM   1865  OH  TYR 6 239      12.193  19.374  -3.663  0.00  0.00      C1   O
ATOM   1866  N   GLU 6 240      19.313  17.089  -0.913  0.00  0.00      C1   N
ATOM   1867  CA  GLU 6 240      20.602  16.342  -1.103  0.00  0.00      C1   C
ATOM   1868  C   GLU 6 240      21.428  16.795  -2.317  0.00  0.00      C1   C
ATOM   1869  O   GLU 6 240      20.924  16.797  -3.437  0.00  0.00      C1   O
ATOM   1870  CB  GLU 6 240      20.278  14.781  -1.041  0.00  0.00      C1   C
ATOM   1871  CG  GLU 6 240      21.632  14.167  -0.859  0.00  0.00      C1   C
ATOM   1872  CD  GLU 6 240      21.532  12.672  -0.699  0.00  0.00      C1   C
ATOM   1873  OE1 GLU 6 240      22.562  12.160  -0.261  0.00  0.00      C1   O
ATOM   1874  OE2 GLU 6 240      20.466  12.008  -0.907  0.00  0.00      C1   O
ATOM   1875  N   PRO 6 241      22.703  17.023  -2.081  0.00  0.00      C1   N
ATOM   1876  CA  PRO 6 241      23.563  17.359  -3.145  0.00  0.00      C1   C
ATOM   1877  C   PRO 6 241      23.794  16.242  -4.143  0.00  0.00      C1   C
ATOM   1878  O   PRO 6 241      24.076  15.107  -3.654  0.00  0.00      C1   O
ATOM   1879  CB  PRO 6 241      24.852  17.865  -2.594  0.00  0.00      C1   C
ATOM   1880  CG  PRO 6 241      24.530  18.386  -1.176  0.00  0.00      C1   C
ATOM   1881  CD  PRO 6 241      23.395  17.383  -0.808  0.00  0.00      C1   C
ATOM   1882  N   LEU 6 242      23.694  16.473  -5.416  0.00  0.00      C1   N
ATOM   1883  CA  LEU 6 242      23.937  15.656  -6.581  0.00  0.00      C1   C
ATOM   1884  C   LEU 6 242      25.396  15.194  -6.623  0.00  0.00      C1   C
ATOM   1885  O   LEU 6 242      26.311  15.956  -6.267  0.00  0.00      C1   O
ATOM   1886  CB  LEU 6 242      23.413  16.302  -7.873  0.00  0.00      C1   C
ATOM   1887  CG  LEU 6 242      21.847  16.332  -8.040  0.00  0.00      C1   C
ATOM   1888  CD1 LEU 6 242      21.438  17.184  -9.239  0.00  0.00      C1   C
ATOM   1889  CD2 LEU 6 242      21.313  14.978  -8.128  0.00  0.00      C1   C
ATOM   1890  N   THR 6 243      25.577  13.946  -7.064  0.00  0.00      C1   N
ATOM   1891  CA  THR 6 243      26.777  13.123  -7.283  0.00  0.00      C1   C
ATOM   1892  C   THR 6 243      26.793  12.873  -8.816  0.00  0.00      C1   C
ATOM   1893  O   THR 6 243      25.837  13.047  -9.623  0.00  0.00      C1   O
ATOM   1894  CB  THR 6 243      26.778  11.853  -6.512  0.00  0.00      C1   C
ATOM   1895  OG1 THR 6 243      25.795  11.026  -6.929  0.00  0.00      C1   O
ATOM   1896  CG2 THR 6 243      26.733  12.086  -4.984  0.00  0.00      C1   C
ATOM   1897  N   GLN 6 244      27.873  12.293  -9.353  0.00  0.00      C1   N
ATOM   1898  CA  GLN 6 244      27.895  11.790 -10.767  0.00  0.00      C1   C
ATOM   1899  C   GLN 6 244      27.124  10.494 -10.770  0.00  0.00      C1   C
ATOM   1900  O   GLN 6 244      26.448  10.232 -11.747  0.00  0.00      C1   O
ATOM   1901  CB  GLN 6 244      29.297  11.557 -11.249  0.00  0.00      C1   C
ATOM   1902  CG  GLN 6 244      29.863  12.734 -11.963  0.00  0.00      C1   C
ATOM   1903  CD  GLN 6 244      30.390  13.796 -10.965  0.00  0.00      C1   C
ATOM   1904  OE1 GLN 6 244      30.782  13.558  -9.794  0.00  0.00      C1   O
ATOM   1905  NE2 GLN 6 244      30.422  15.025 -11.339  0.00  0.00      C1   N
ATOM   1906  N   ASP 6 245      27.189   9.654  -9.706  0.00  0.00      C1   N
ATOM   1907  CA  ASP 6 245      26.399   8.442  -9.335  0.00  0.00      C1   C
ATOM   1908  C   ASP 6 245      24.897   8.561  -9.545  0.00  0.00      C1   C
ATOM   1909  O   ASP 6 245      24.375   7.756 -10.269  0.00  0.00      C1   O
ATOM   1910  CB  ASP 6 245      26.729   8.003  -7.911  0.00  0.00      C1   C
ATOM   1911  CG  ASP 6 245      28.206   7.499  -7.644  0.00  0.00      C1   C
ATOM   1912  OD1 ASP 6 245      29.069   7.366  -8.541  0.00  0.00      C1   O
ATOM   1913  OD2 ASP 6 245      28.442   7.011  -6.538  0.00  0.00      C1   O
ATOM   1914  N   HIS 6 246      24.280   9.589  -8.982  0.00  0.00      C1   N
ATOM   1915  CA  HIS 6 246      22.892  10.014  -9.168  0.00  0.00      C1   C
ATOM   1916  C   HIS 6 246      22.525  10.175 -10.670  0.00  0.00      C1   C
ATOM   1917  O   HIS 6 246      21.491   9.692 -11.037  0.00  0.00      C1   O
ATOM   1918  CB  HIS 6 246      22.648  11.349  -8.446  0.00  0.00      C1   C
ATOM   1919  CG  HIS 6 246      22.741  11.190  -6.939  0.00  0.00      C1   C
ATOM   1920  ND1 HIS 6 246      23.013  12.212  -6.017  0.00  0.00      C1   N
ATOM   1921  CD2 HIS 6 246      22.718  10.022  -6.227  0.00  0.00      C1   C
ATOM   1922  CE1 HIS 6 246      23.098  11.694  -4.810  0.00  0.00      C1   C
ATOM   1923  NE2 HIS 6 246      22.896  10.373  -4.900  0.00  0.00      C1   N
ATOM   1924  N   VAL 6 247      23.286  10.944 -11.509  0.00  0.00      C1   N
ATOM   1925  CA  VAL 6 247      23.086  10.957 -12.964  0.00  0.00      C1   C
ATOM   1926  C   VAL 6 247      23.175   9.547 -13.628  0.00  0.00      C1   C
ATOM   1927  O   VAL 6 247      22.278   9.268 -14.461  0.00  0.00      C1   O
ATOM   1928  CB  VAL 6 247      23.963  12.058 -13.646  0.00  0.00      C1   C
ATOM   1929  CG1 VAL 6 247      23.937  11.910 -15.185  0.00  0.00      C1   C
ATOM   1930  CG2 VAL 6 247      23.625  13.473 -13.253  0.00  0.00      C1   C
ATOM   1931  N   ASP 6 248      24.204   8.723 -13.324  0.00  0.00      C1   N
ATOM   1932  CA  ASP 6 248      24.173   7.298 -13.761  0.00  0.00      C1   C
ATOM   1933  C   ASP 6 248      22.858   6.505 -13.351  0.00  0.00      C1   C
ATOM   1934  O   ASP 6 248      22.264   5.733 -14.159  0.00  0.00      C1   O
ATOM   1935  CB  ASP 6 248      25.445   6.579 -13.390  0.00  0.00      C1   C
ATOM   1936  CG  ASP 6 248      26.815   7.168 -13.791  0.00  0.00      C1   C
ATOM   1937  OD1 ASP 6 248      26.948   8.059 -14.665  0.00  0.00      C1   O
ATOM   1938  OD2 ASP 6 248      27.770   6.692 -13.126  0.00  0.00      C1   O
ATOM   1939  N   ILE 6 249      22.411   6.676 -12.135  0.00  0.00      C1   N
ATOM   1940  CA  ILE 6 249      21.144   6.217 -11.585  0.00  0.00      C1   C
ATOM   1941  C   ILE 6 249      19.923   6.643 -12.383  0.00  0.00      C1   C
ATOM   1942  O   ILE 6 249      19.111   5.731 -12.535  0.00  0.00      C1   O
ATOM   1943  CB  ILE 6 249      21.111   6.578 -10.102  0.00  0.00      C1   C
ATOM   1944  CG1 ILE 6 249      22.000   5.631  -9.282  0.00  0.00      C1   C
ATOM   1945  CG2 ILE 6 249      19.639   6.649  -9.511  0.00  0.00      C1   C
ATOM   1946  CD1 ILE 6 249      22.163   5.851  -7.827  0.00  0.00      C1   C
ATOM   1947  N   LEU 6 250      19.794   7.903 -12.813  0.00  0.00      C1   N
ATOM   1948  CA  LEU 6 250      18.641   8.340 -13.540  0.00  0.00      C1   C
ATOM   1949  C   LEU 6 250      18.701   7.845 -15.013  0.00  0.00      C1   C
ATOM   1950  O   LEU 6 250      17.656   7.862 -15.645  0.00  0.00      C1   O
ATOM   1951  CB  LEU 6 250      18.602   9.930 -13.484  0.00  0.00      C1   C
ATOM   1952  CG  LEU 6 250      17.451  10.533 -12.701  0.00  0.00      C1   C
ATOM   1953  CD1 LEU 6 250      16.099   9.971 -12.876  0.00  0.00      C1   C
ATOM   1954  CD2 LEU 6 250      17.675  10.396 -11.180  0.00  0.00      C1   C
ATOM   1955  N   GLY 6 251      19.873   7.231 -15.429  0.00  0.00      C1   N
ATOM   1956  CA  GLY 6 251      20.189   6.834 -16.787  0.00  0.00      C1   C
ATOM   1957  C   GLY 6 251      19.125   5.999 -17.527  0.00  0.00      C1   C
ATOM   1958  O   GLY 6 251      18.557   6.529 -18.512  0.00  0.00      C1   O
ATOM   1959  N   PRO 6 252      18.708   4.816 -17.044  0.00  0.00      C1   N
ATOM   1960  CA  PRO 6 252      17.721   3.927 -17.606  0.00  0.00      C1   C
ATOM   1961  C   PRO 6 252      16.299   4.515 -17.853  0.00  0.00      C1   C
ATOM   1962  O   PRO 6 252      15.785   4.574 -18.998  0.00  0.00      C1   O
ATOM   1963  CB  PRO 6 252      17.716   2.668 -16.725  0.00  0.00      C1   C
ATOM   1964  CG  PRO 6 252      19.068   2.705 -16.033  0.00  0.00      C1   C
ATOM   1965  CD  PRO 6 252      19.458   4.227 -15.976  0.00  0.00      C1   C
ATOM   1966  N   LEU 6 253      15.779   5.139 -16.805  0.00  0.00      C1   N
ATOM   1967  CA  LEU 6 253      14.608   5.880 -17.011  0.00  0.00      C1   C
ATOM   1968  C   LEU 6 253      14.702   7.026 -18.005  0.00  0.00      C1   C
ATOM   1969  O   LEU 6 253      13.914   7.154 -18.892  0.00  0.00      C1   O
ATOM   1970  CB  LEU 6 253      14.316   6.435 -15.566  0.00  0.00      C1   C
ATOM   1971  CG  LEU 6 253      13.024   7.356 -15.500  0.00  0.00      C1   C
ATOM   1972  CD1 LEU 6 253      11.799   6.600 -16.003  0.00  0.00      C1   C
ATOM   1973  CD2 LEU 6 253      12.674   7.873 -14.068  0.00  0.00      C1   C
ATOM   1974  N   SER 6 254      15.798   7.910 -17.920  0.00  0.00      C1   N
ATOM   1975  CA  SER 6 254      16.119   8.990 -18.871  0.00  0.00      C1   C
ATOM   1976  C   SER 6 254      16.294   8.557 -20.302  0.00  0.00      C1   C
ATOM   1977  O   SER 6 254      15.789   9.262 -21.107  0.00  0.00      C1   O
ATOM   1978  CB  SER 6 254      17.331   9.764 -18.383  0.00  0.00      C1   C
ATOM   1979  OG  SER 6 254      17.751  10.667 -19.379  0.00  0.00      C1   O
ATOM   1980  N   ALA 6 255      16.928   7.459 -20.597  0.00  0.00      C1   N
ATOM   1981  CA  ALA 6 255      16.875   6.798 -21.920  0.00  0.00      C1   C
ATOM   1982  C   ALA 6 255      15.501   6.476 -22.448  0.00  0.00      C1   C
ATOM   1983  O   ALA 6 255      15.038   7.091 -23.431  0.00  0.00      C1   O
ATOM   1984  CB  ALA 6 255      17.871   5.661 -21.852  0.00  0.00      C1   C
ATOM   1985  N   GLN 6 256      14.848   5.613 -21.686  0.00  0.00      C1   N
ATOM   1986  CA  GLN 6 256      13.473   5.222 -21.902  0.00  0.00      C1   C
ATOM   1987  C   GLN 6 256      12.437   6.340 -22.121  0.00  0.00      C1   C
ATOM   1988  O   GLN 6 256      11.710   6.151 -23.079  0.00  0.00      C1   O
ATOM   1989  CB  GLN 6 256      13.038   4.310 -20.759  0.00  0.00      C1   C
ATOM   1990  CG  GLN 6 256      11.594   3.722 -21.052  0.00  0.00      C1   C
ATOM   1991  CD  GLN 6 256      11.170   2.568 -20.050  0.00  0.00      C1   C
ATOM   1992  OE1 GLN 6 256      11.836   2.127 -19.157  0.00  0.00      C1   O
ATOM   1993  NE2 GLN 6 256       9.946   2.045 -20.219  0.00  0.00      C1   N
ATOM   1994  N   THR 6 257      12.406   7.444 -21.306  0.00  0.00      C1   N
ATOM   1995  CA  THR 6 257      11.566   8.650 -21.571  0.00  0.00      C1   C
ATOM   1996  C   THR 6 257      12.045   9.688 -22.637  0.00  0.00      C1   C
ATOM   1997  O   THR 6 257      11.292  10.585 -22.926  0.00  0.00      C1   O
ATOM   1998  CB  THR 6 257      11.268   9.307 -20.205  0.00  0.00      C1   C
ATOM   1999  OG1 THR 6 257      12.444   9.600 -19.441  0.00  0.00      C1   O
ATOM   2000  CG2 THR 6 257      10.446   8.405 -19.276  0.00  0.00      C1   C
ATOM   2001  N   GLY 6 258      13.232   9.587 -23.214  0.00  0.00      C1   N
ATOM   2002  CA  GLY 6 258      13.749  10.655 -24.103  0.00  0.00      C1   C
ATOM   2003  C   GLY 6 258      14.181  12.036 -23.584  0.00  0.00      C1   C
ATOM   2004  O   GLY 6 258      14.487  12.974 -24.312  0.00  0.00      C1   O
ATOM   2005  N   ILE 6 259      14.137  12.296 -22.303  0.00  0.00      C1   N
ATOM   2006  CA  ILE 6 259      14.470  13.620 -21.724  0.00  0.00      C1   C
ATOM   2007  C   ILE 6 259      15.684  13.348 -20.872  0.00  0.00      C1   C
ATOM   2008  O   ILE 6 259      15.705  12.558 -19.904  0.00  0.00      C1   O
ATOM   2009  CB  ILE 6 259      13.295  14.246 -20.981  0.00  0.00      C1   C
ATOM   2010  CG1 ILE 6 259      11.952  14.182 -21.659  0.00  0.00      C1   C
ATOM   2011  CG2 ILE 6 259      13.773  15.639 -20.624  0.00  0.00      C1   C
ATOM   2012  CD1 ILE 6 259      10.827  14.782 -20.803  0.00  0.00      C1   C
ATOM   2013  N   ALA 6 260      16.838  14.015 -21.206  0.00  0.00      C1   N
ATOM   2014  CA  ALA 6 260      18.148  14.109 -20.513  0.00  0.00      C1   C
ATOM   2015  C   ALA 6 260      18.080  14.511 -19.091  0.00  0.00      C1   C
ATOM   2016  O   ALA 6 260      17.315  15.411 -18.719  0.00  0.00      C1   O
ATOM   2017  CB  ALA 6 260      19.042  15.082 -21.315  0.00  0.00      C1   C
ATOM   2018  N   VAL 6 261      18.821  13.774 -18.247  0.00  0.00      C1   N
ATOM   2019  CA  VAL 6 261      18.858  13.906 -16.835  0.00  0.00      C1   C
ATOM   2020  C   VAL 6 261      19.054  15.351 -16.333  0.00  0.00      C1   C
ATOM   2021  O   VAL 6 261      18.209  15.738 -15.495  0.00  0.00      C1   O
ATOM   2022  CB  VAL 6 261      19.957  12.960 -16.239  0.00  0.00      C1   C
ATOM   2023  CG1 VAL 6 261      19.866  12.794 -14.693  0.00  0.00      C1   C
ATOM   2024  CG2 VAL 6 261      19.922  11.482 -16.696  0.00  0.00      C1   C
ATOM   2025  N   LEU 6 262      19.972  16.085 -16.886  0.00  0.00      C1   N
ATOM   2026  CA  LEU 6 262      20.238  17.517 -16.579  0.00  0.00      C1   C
ATOM   2027  C   LEU 6 262      19.155  18.585 -16.997  0.00  0.00      C1   C
ATOM   2028  O   LEU 6 262      19.145  19.683 -16.472  0.00  0.00      C1   O
ATOM   2029  CB  LEU 6 262      21.557  18.056 -17.087  0.00  0.00      C1   C
ATOM   2030  CG  LEU 6 262      22.782  17.687 -16.236  0.00  0.00      C1   C
ATOM   2031  CD1 LEU 6 262      24.077  18.364 -16.781  0.00  0.00      C1   C
ATOM   2032  CD2 LEU 6 262      22.670  18.255 -14.775  0.00  0.00      C1   C
ATOM   2033  N   ASP 6 263      18.259  18.176 -17.902  0.00  0.00      C1   N
ATOM   2034  CA  ASP 6 263      16.996  18.942 -18.171  0.00  0.00      C1   C
ATOM   2035  C   ASP 6 263      15.941  18.734 -17.028  0.00  0.00      C1   C
ATOM   2036  O   ASP 6 263      15.401  19.777 -16.591  0.00  0.00      C1   O
ATOM   2037  CB  ASP 6 263      16.331  18.718 -19.556  0.00  0.00      C1   C
ATOM   2038  CG  ASP 6 263      17.126  18.685 -20.883  0.00  0.00      C1   C
ATOM   2039  OD1 ASP 6 263      18.375  18.753 -20.901  0.00  0.00      C1   O
ATOM   2040  OD2 ASP 6 263      16.499  18.414 -21.945  0.00  0.00      C1   O
ATOM   2041  N   MET 6 264      15.738  17.511 -16.546  0.00  0.00      C1   N
ATOM   2042  CA  MET 6 264      14.963  17.285 -15.258  0.00  0.00      C1   C
ATOM   2043  C   MET 6 264      15.564  17.996 -14.002  0.00  0.00      C1   C
ATOM   2044  O   MET 6 264      14.853  18.595 -13.166  0.00  0.00      C1   O
ATOM   2045  CB  MET 6 264      14.769  15.796 -14.929  0.00  0.00      C1   C
ATOM   2046  CG  MET 6 264      13.378  15.668 -14.318  0.00  0.00      C1   C
ATOM   2047  SD  MET 6 264      11.973  16.285 -15.302  0.00  0.00      C1   S
ATOM   2048  CE  MET 6 264      11.765  14.862 -16.326  0.00  0.00      C1   C
ATOM   2049  N   CYS 6 265      16.911  18.129 -13.997  0.00  0.00      C1   N
ATOM   2050  CA  CYS 6 265      17.682  18.926 -12.990  0.00  0.00      C1   C
ATOM   2051  C   CYS 6 265      17.480  20.437 -13.124  0.00  0.00      C1   C
ATOM   2052  O   CYS 6 265      17.244  21.091 -12.134  0.00  0.00      C1   O
ATOM   2053  CB  CYS 6 265      19.194  18.561 -13.061  0.00  0.00      C1   C
ATOM   2054  SG  CYS 6 265      19.479  16.792 -12.656  0.00  0.00      C1   S
ATOM   2055  N   ALA 6 266      17.501  20.967 -14.342  0.00  0.00      C1   N
ATOM   2056  CA  ALA 6 266      17.102  22.303 -14.688  0.00  0.00      C1   C
ATOM   2057  C   ALA 6 266      15.671  22.595 -14.235  0.00  0.00      C1   C
ATOM   2058  O   ALA 6 266      15.474  23.621 -13.553  0.00  0.00      C1   O
ATOM   2059  CB  ALA 6 266      17.315  22.661 -16.220  0.00  0.00      C1   C
ATOM   2060  N   SER 6 267      14.739  21.686 -14.560  0.00  0.00      C1   N
ATOM   2061  CA  SER 6 267      13.275  21.787 -14.249  0.00  0.00      C1   C
ATOM   2062  C   SER 6 267      13.048  21.777 -12.710  0.00  0.00      C1   C
ATOM   2063  O   SER 6 267      12.406  22.697 -12.207  0.00  0.00      C1   O
ATOM   2064  CB  SER 6 267      12.554  20.654 -14.954  0.00  0.00      C1   C
ATOM   2065  OG  SER 6 267      12.715  20.772 -16.329  0.00  0.00      C1   O
ATOM   2066  N   LEU 6 268      13.711  20.865 -12.020  0.00  0.00      C1   N
ATOM   2067  CA  LEU 6 268      13.819  20.954 -10.538  0.00  0.00      C1   C
ATOM   2068  C   LEU 6 268      14.490  22.196  -9.873  0.00  0.00      C1   C
ATOM   2069  O   LEU 6 268      14.102  22.593  -8.792  0.00  0.00      C1   O
ATOM   2070  CB  LEU 6 268      14.497  19.715 -10.025  0.00  0.00      C1   C
ATOM   2071  CG  LEU 6 268      14.481  19.442  -8.469  0.00  0.00      C1   C
ATOM   2072  CD1 LEU 6 268      13.118  19.652  -7.796  0.00  0.00      C1   C
ATOM   2073  CD2 LEU 6 268      14.930  17.906  -8.198  0.00  0.00      C1   C
ATOM   2074  N   LYS 6 269      15.553  22.768 -10.470  0.00  0.00      C1   N
ATOM   2075  CA  LYS 6 269      16.208  23.959  -9.902  0.00  0.00      C1   C
ATOM   2076  C   LYS 6 269      15.237  25.148  -9.950  0.00  0.00      C1   C
ATOM   2077  O   LYS 6 269      14.916  25.786  -8.949  0.00  0.00      C1   O
ATOM   2078  CB  LYS 6 269      17.555  24.267 -10.617  0.00  0.00      C1   C
ATOM   2079  CG  LYS 6 269      18.321  25.243  -9.711  0.00  0.00      C1   C
ATOM   2080  CD  LYS 6 269      19.522  25.873 -10.281  0.00  0.00      C1   C
ATOM   2081  CE  LYS 6 269      19.226  26.625 -11.545  0.00  0.00      C1   C
ATOM   2082  NZ  LYS 6 269      20.376  27.358 -12.141  0.00  0.00      C1   N
ATOM   2083  N   GLU 6 270      14.568  25.392 -11.096  0.00  0.00      C1   N
ATOM   2084  CA  GLU 6 270      13.508  26.467 -11.209  0.00  0.00      C1   C
ATOM   2085  C   GLU 6 270      12.297  26.285 -10.268  0.00  0.00      C1   C
ATOM   2086  O   GLU 6 270      11.795  27.273  -9.752  0.00  0.00      C1   O
ATOM   2087  CB  GLU 6 270      13.109  26.375 -12.700  0.00  0.00      C1   C
ATOM   2088  CG  GLU 6 270      12.139  27.503 -13.203  0.00  0.00      C1   C
ATOM   2089  CD  GLU 6 270      12.637  28.995 -12.954  0.00  0.00      C1   C
ATOM   2090  OE1 GLU 6 270      13.853  29.245 -12.744  0.00  0.00      C1   O
ATOM   2091  OE2 GLU 6 270      11.776  29.912 -13.108  0.00  0.00      C1   O
ATOM   2092  N   LEU 6 271      11.988  25.026 -10.002  0.00  0.00      C1   N
ATOM   2093  CA  LEU 6 271      10.920  24.681  -8.989  0.00  0.00      C1   C
ATOM   2094  C   LEU 6 271      11.286  25.156  -7.602  0.00  0.00      C1   C
ATOM   2095  O   LEU 6 271      10.414  25.544  -6.826  0.00  0.00      C1   O
ATOM   2096  CB  LEU 6 271      10.498  23.193  -9.015  0.00  0.00      C1   C
ATOM   2097  CG  LEU 6 271       9.436  22.963 -10.099  0.00  0.00      C1   C
ATOM   2098  CD1 LEU 6 271       9.014  21.520 -10.161  0.00  0.00      C1   C
ATOM   2099  CD2 LEU 6 271       8.201  23.804 -10.047  0.00  0.00      C1   C
ATOM   2100  N   LEU 6 272      12.549  24.974  -7.184  0.00  0.00      C1   N
ATOM   2101  CA  LEU 6 272      13.194  25.544  -5.934  0.00  0.00      C1   C
ATOM   2102  C   LEU 6 272      13.439  27.065  -5.837  0.00  0.00      C1   C
ATOM   2103  O   LEU 6 272      13.080  27.687  -4.836  0.00  0.00      C1   O
ATOM   2104  CB  LEU 6 272      14.528  24.733  -5.764  0.00  0.00      C1   C
ATOM   2105  CG  LEU 6 272      14.185  23.293  -5.287  0.00  0.00      C1   C
ATOM   2106  CD1 LEU 6 272      15.413  22.251  -5.297  0.00  0.00      C1   C
ATOM   2107  CD2 LEU 6 272      13.414  23.072  -3.980  0.00  0.00      C1   C
ATOM   2108  N   GLN 6 273      14.003  27.668  -6.868  0.00  0.00      C1   N
ATOM   2109  CA  GLN 6 273      14.178  29.136  -6.941  0.00  0.00      C1   C
ATOM   2110  C   GLN 6 273      12.915  29.999  -7.246  0.00  0.00      C1   C
ATOM   2111  O   GLN 6 273      12.771  31.085  -6.643  0.00  0.00      C1   O
ATOM   2112  CB  GLN 6 273      15.283  29.494  -7.912  0.00  0.00      C1   C
ATOM   2113  CG  GLN 6 273      16.685  28.895  -7.564  0.00  0.00      C1   C
ATOM   2114  CD  GLN 6 273      17.826  29.370  -8.440  0.00  0.00      C1   C
ATOM   2115  NE2 GLN 6 273      19.107  29.141  -8.103  0.00  0.00      C1   N
ATOM   2116  OE1 GLN 6 273      17.603  29.864  -9.554  0.00  0.00      C1   O
ATOM   2117  N   ASN 6 274      11.973  29.500  -8.087  0.00  0.00      C1   N
ATOM   2118  CA  ASN 6 274      10.731  30.275  -8.389  0.00  0.00      C1   C
ATOM   2119  C   ASN 6 274       9.405  29.804  -7.883  0.00  0.00      C1   C
ATOM   2120  O   ASN 6 274       8.497  30.679  -7.730  0.00  0.00      C1   O
ATOM   2121  CB  ASN 6 274      10.678  30.520  -9.876  0.00  0.00      C1   C
ATOM   2122  CG  ASN 6 274       9.754  31.615 -10.324  0.00  0.00      C1   C
ATOM   2123  OD1 ASN 6 274       9.992  32.787 -10.039  0.00  0.00      C1   O
ATOM   2124  ND2 ASN 6 274       8.648  31.284 -10.915  0.00  0.00      C1   N
ATOM   2125  N   GLY 6 275       9.296  28.546  -7.470  0.00  0.00      C1   N
ATOM   2126  CA  GLY 6 275       8.124  27.873  -6.783  0.00  0.00      C1   C
ATOM   2127  C   GLY 6 275       7.112  27.198  -7.701  0.00  0.00      C1   C
ATOM   2128  O   GLY 6 275       7.024  27.544  -8.883  0.00  0.00      C1   O
ATOM   2129  N   MET 6 276       6.282  26.293  -7.193  0.00  0.00      C1   N
ATOM   2130  CA  MET 6 276       5.248  25.498  -7.834  0.00  0.00      C1   C
ATOM   2131  C   MET 6 276       3.917  26.226  -8.104  0.00  0.00      C1   C
ATOM   2132  O   MET 6 276       3.158  25.835  -9.011  0.00  0.00      C1   O
ATOM   2133  CB  MET 6 276       5.033  24.246  -6.933  0.00  0.00      C1   C
ATOM   2134  CG  MET 6 276       3.939  23.193  -7.439  0.00  0.00      C1   C
ATOM   2135  SD  MET 6 276       4.116  21.589  -6.559  0.00  0.00      C1   S
ATOM   2136  CE  MET 6 276       2.782  20.658  -7.193  0.00  0.00      C1   C
ATOM   2137  N   ASN 6 277       3.558  27.179  -7.271  0.00  0.00      C1   N
ATOM   2138  CA  ASN 6 277       2.652  28.348  -7.523  0.00  0.00      C1   C
ATOM   2139  C   ASN 6 277       1.241  28.156  -8.183  0.00  0.00      C1   C
ATOM   2140  O   ASN 6 277       0.926  28.743  -9.227  0.00  0.00      C1   O
ATOM   2141  CB  ASN 6 277       3.514  29.400  -8.277  0.00  0.00      C1   C
ATOM   2142  CG  ASN 6 277       4.824  29.715  -7.705  0.00  0.00      C1   C
ATOM   2143  ND2 ASN 6 277       5.717  30.190  -8.605  0.00  0.00      C1   N
ATOM   2144  OD1 ASN 6 277       5.197  29.593  -6.552  0.00  0.00      C1   O
ATOM   2145  N   GLY 6 278       0.409  27.274  -7.632  0.00  0.00      C1   N
ATOM   2146  CA  GLY 6 278      -0.883  26.995  -8.166  0.00  0.00      C1   C
ATOM   2147  C   GLY 6 278      -0.982  26.076  -9.343  0.00  0.00      C1   C
ATOM   2148  O   GLY 6 278      -2.090  25.984  -9.877  0.00  0.00      C1   O
ATOM   2149  N   ARG 6 279      -0.029  25.223  -9.688  0.00  0.00      C1   N
ATOM   2150  CA  ARG 6 279      -0.160  24.044 -10.500  0.00  0.00      C1   C
ATOM   2151  C   ARG 6 279       0.236  22.796  -9.706  0.00  0.00      C1   C
ATOM   2152  O   ARG 6 279       1.020  22.764  -8.762  0.00  0.00      C1   O
ATOM   2153  CB  ARG 6 279       0.450  24.392 -11.909  0.00  0.00      C1   C
ATOM   2154  CG  ARG 6 279      -0.382  25.465 -12.666  0.00  0.00      C1   C
ATOM   2155  CD  ARG 6 279      -0.041  25.688 -14.130  0.00  0.00      C1   C
ATOM   2156  NE  ARG 6 279       1.368  26.147 -14.251  0.00  0.00      C1   N
ATOM   2157  CZ  ARG 6 279       2.041  26.403 -15.352  0.00  0.00      C1   C
ATOM   2158  NH1 ARG 6 279       1.500  26.112 -16.532  0.00  0.00      C1   N
ATOM   2159  NH2 ARG 6 279       3.293  26.834 -15.337  0.00  0.00      C1   N
ATOM   2160  N   THR 6 280      -0.215  21.659 -10.222  0.00  0.00      C1   N
ATOM   2161  CA  THR 6 280       0.012  20.353  -9.636  0.00  0.00      C1   C
ATOM   2162  C   THR 6 280       0.847  19.358 -10.476  0.00  0.00      C1   C
ATOM   2163  O   THR 6 280       0.910  19.525 -11.701  0.00  0.00      C1   O
ATOM   2164  CB  THR 6 280      -1.277  19.732  -9.188  0.00  0.00      C1   C
ATOM   2165  OG1 THR 6 280      -2.211  19.522 -10.224  0.00  0.00      C1   O
ATOM   2166  CG2 THR 6 280      -1.883  20.450  -8.071  0.00  0.00      C1   C
ATOM   2167  N   ILE 6 281       1.544  18.398  -9.813  0.00  0.00      C1   N
ATOM   2168  CA  ILE 6 281       2.661  17.506 -10.385  0.00  0.00      C1   C
ATOM   2169  C   ILE 6 281       2.341  16.108  -9.775  0.00  0.00      C1   C
ATOM   2170  O   ILE 6 281       2.126  15.944  -8.583  0.00  0.00      C1   O
ATOM   2171  CB  ILE 6 281       4.094  18.027 -10.115  0.00  0.00      C1   C
ATOM   2172  CG1 ILE 6 281       4.316  19.405 -10.751  0.00  0.00      C1   C
ATOM   2173  CG2 ILE 6 281       5.095  16.894 -10.498  0.00  0.00      C1   C
ATOM   2174  CD1 ILE 6 281       5.733  20.052 -10.600  0.00  0.00      C1   C
ATOM   2175  N   LEU 6 282       2.097  15.147 -10.680  0.00  0.00      C1   N
ATOM   2176  CA  LEU 6 282       1.638  13.775 -10.402  0.00  0.00      C1   C
ATOM   2177  C   LEU 6 282       0.342  13.690  -9.556  0.00  0.00      C1   C
ATOM   2178  O   LEU 6 282       0.169  12.838  -8.632  0.00  0.00      C1   O
ATOM   2179  CB  LEU 6 282       2.852  12.876  -9.994  0.00  0.00      C1   C
ATOM   2180  CG  LEU 6 282       2.579  11.399 -10.056  0.00  0.00      C1   C
ATOM   2181  CD1 LEU 6 282       1.849  10.961 -11.334  0.00  0.00      C1   C
ATOM   2182  CD2 LEU 6 282       3.876  10.591  -9.950  0.00  0.00      C1   C
ATOM   2183  N   GLY 6 283      -0.588  14.601  -9.723  0.00  0.00      C1   N
ATOM   2184  CA  GLY 6 283      -1.771  14.855  -8.889  0.00  0.00      C1   C
ATOM   2185  C   GLY 6 283      -1.494  15.391  -7.453  0.00  0.00      C1   C
ATOM   2186  O   GLY 6 283      -2.466  15.487  -6.681  0.00  0.00      C1   O
ATOM   2187  N   SER 6 284      -0.264  15.772  -7.043  0.00  0.00      C1   N
ATOM   2188  CA  SER 6 284      -0.021  16.376  -5.749  0.00  0.00      C1   C
ATOM   2189  C   SER 6 284       0.265  17.930  -5.809  0.00  0.00      C1   C
ATOM   2190  O   SER 6 284       0.618  18.475  -6.820  0.00  0.00      C1   O
ATOM   2191  CB  SER 6 284       1.043  15.558  -4.897  0.00  0.00      C1   C
ATOM   2192  OG  SER 6 284       0.870  15.831  -3.494  0.00  0.00      C1   O
ATOM   2193  N   ALA 6 285      -0.017  18.604  -4.683  0.00  0.00      C1   N
ATOM   2194  CA  ALA 6 285       0.357  20.004  -4.401  0.00  0.00      C1   C
ATOM   2195  C   ALA 6 285       1.667  20.203  -3.543  0.00  0.00      C1   C
ATOM   2196  O   ALA 6 285       1.949  21.325  -3.192  0.00  0.00      C1   O
ATOM   2197  CB  ALA 6 285      -0.835  20.711  -3.867  0.00  0.00      C1   C
ATOM   2198  N   LEU 6 286       2.464  19.185  -3.314  0.00  0.00      C1   N
ATOM   2199  CA  LEU 6 286       3.857  19.299  -2.836  0.00  0.00      C1   C
ATOM   2200  C   LEU 6 286       4.799  18.484  -3.767  0.00  0.00      C1   C
ATOM   2201  O   LEU 6 286       4.328  17.704  -4.493  0.00  0.00      C1   O
ATOM   2202  CB  LEU 6 286       4.055  18.860  -1.347  0.00  0.00      C1   C
ATOM   2203  CG  LEU 6 286       3.490  19.776  -0.230  0.00  0.00      C1   C
ATOM   2204  CD1 LEU 6 286       3.474  19.116   1.161  0.00  0.00      C1   C
ATOM   2205  CD2 LEU 6 286       4.299  21.088  -0.046  0.00  0.00      C1   C
ATOM   2206  N   LEU 6 287       6.112  18.779  -3.746  0.00  0.00      C1   N
ATOM   2207  CA  LEU 6 287       7.111  17.773  -4.242  0.00  0.00      C1   C
ATOM   2208  C   LEU 6 287       7.202  16.625  -3.300  0.00  0.00      C1   C
ATOM   2209  O   LEU 6 287       7.155  16.759  -2.068  0.00  0.00      C1   O
ATOM   2210  CB  LEU 6 287       8.407  18.534  -4.606  0.00  0.00      C1   C
ATOM   2211  CG  LEU 6 287       8.327  19.668  -5.698  0.00  0.00      C1   C
ATOM   2212  CD1 LEU 6 287       7.589  20.934  -5.278  0.00  0.00      C1   C
ATOM   2213  CD2 LEU 6 287       9.741  20.037  -6.197  0.00  0.00      C1   C
ATOM   2214  N   GLU 6 288       7.267  15.390  -3.798  0.00  0.00      C1   N
ATOM   2215  CA  GLU 6 288       7.280  14.138  -2.934  0.00  0.00      C1   C
ATOM   2216  C   GLU 6 288       8.528  13.270  -3.207  0.00  0.00      C1   C
ATOM   2217  O   GLU 6 288       8.881  13.028  -4.391  0.00  0.00      C1   O
ATOM   2218  CB  GLU 6 288       5.971  13.321  -3.091  0.00  0.00      C1   C
ATOM   2219  CG  GLU 6 288       4.740  14.275  -2.971  0.00  0.00      C1   C
ATOM   2220  CD  GLU 6 288       3.338  13.539  -2.889  0.00  0.00      C1   C
ATOM   2221  OE1 GLU 6 288       3.214  12.345  -3.263  0.00  0.00      C1   O
ATOM   2222  OE2 GLU 6 288       2.391  14.139  -2.314  0.00  0.00      C1   O
ATOM   2223  N   ASP 6 289       9.089  12.597  -2.184  0.00  0.00      C1   N
ATOM   2224  CA  ASP 6 289      10.376  11.985  -2.413  0.00  0.00      C1   C
ATOM   2225  C   ASP 6 289      10.310  10.520  -1.888  0.00  0.00      C1   C
ATOM   2226  O   ASP 6 289      10.953  10.127  -0.890  0.00  0.00      C1   O
ATOM   2227  CB  ASP 6 289      11.457  12.871  -1.650  0.00  0.00      C1   C
ATOM   2228  CG  ASP 6 289      11.216  13.369  -0.220  0.00  0.00      C1   C
ATOM   2229  OD1 ASP 6 289      12.146  13.754   0.423  0.00  0.00      C1   O
ATOM   2230  OD2 ASP 6 289      10.041  13.425   0.198  0.00  0.00      C1   O
ATOM   2231  N   GLU 6 290       9.354   9.777  -2.430  0.00  0.00      C1   N
ATOM   2232  CA  GLU 6 290       8.856   8.535  -1.820  0.00  0.00      C1   C
ATOM   2233  C   GLU 6 290       9.207   7.190  -2.623  0.00  0.00      C1   C
ATOM   2234  O   GLU 6 290       8.850   6.138  -2.103  0.00  0.00      C1   O
ATOM   2235  CB  GLU 6 290       7.352   8.696  -1.441  0.00  0.00      C1   C
ATOM   2236  CG  GLU 6 290       7.077   9.783  -0.436  0.00  0.00      C1   C
ATOM   2237  CD  GLU 6 290       5.633   9.802   0.128  0.00  0.00      C1   C
ATOM   2238  OE1 GLU 6 290       5.146  10.917   0.328  0.00  0.00      C1   O
ATOM   2239  OE2 GLU 6 290       4.964   8.704   0.188  0.00  0.00      C1   O
ATOM   2240  N   PHE 6 291       9.743   7.230  -3.817  0.00  0.00      C1   N
ATOM   2241  CA  PHE 6 291       9.982   6.118  -4.787  0.00  0.00      C1   C
ATOM   2242  C   PHE 6 291      11.207   6.421  -5.676  0.00  0.00      C1   C
ATOM   2243  O   PHE 6 291      11.558   7.539  -6.126  0.00  0.00      C1   O
ATOM   2244  CB  PHE 6 291       8.753   5.675  -5.482  0.00  0.00      C1   C
ATOM   2245  CG  PHE 6 291       8.113   6.645  -6.485  0.00  0.00      C1   C
ATOM   2246  CD1 PHE 6 291       8.776   6.890  -7.696  0.00  0.00      C1   C
ATOM   2247  CD2 PHE 6 291       6.985   7.505  -6.175  0.00  0.00      C1   C
ATOM   2248  CE1 PHE 6 291       8.375   7.813  -8.672  0.00  0.00      C1   C
ATOM   2249  CE2 PHE 6 291       6.412   8.316  -7.205  0.00  0.00      C1   C
ATOM   2250  CZ  PHE 6 291       7.216   8.517  -8.417  0.00  0.00      C1   C
ATOM   2251  N   THR 6 292      11.937   5.368  -5.944  0.00  0.00      C1   N
ATOM   2252  CA  THR 6 292      13.249   5.395  -6.634  0.00  0.00      C1   C
ATOM   2253  C   THR 6 292      13.082   5.353  -8.201  0.00  0.00      C1   C
ATOM   2254  O   THR 6 292      12.090   4.914  -8.687  0.00  0.00      C1   O
ATOM   2255  CB  THR 6 292      14.218   4.341  -6.084  0.00  0.00      C1   C
ATOM   2256  OG1 THR 6 292      13.822   3.067  -6.414  0.00  0.00      C1   O
ATOM   2257  CG2 THR 6 292      14.371   4.280  -4.552  0.00  0.00      C1   C
ATOM   2258  N   PRO 6 293      14.117   5.691  -8.980  0.00  0.00      C1   N
ATOM   2259  CA  PRO 6 293      14.015   5.622 -10.427  0.00  0.00      C1   C
ATOM   2260  C   PRO 6 293      13.977   4.188 -10.937  0.00  0.00      C1   C
ATOM   2261  O   PRO 6 293      13.202   3.864 -11.834  0.00  0.00      C1   O
ATOM   2262  CB  PRO 6 293      15.233   6.282 -10.943  0.00  0.00      C1   C
ATOM   2263  CG  PRO 6 293      15.671   7.243  -9.806  0.00  0.00      C1   C
ATOM   2264  CD  PRO 6 293      15.217   6.508  -8.535  0.00  0.00      C1   C
ATOM   2265  N   PHE 6 294      14.736   3.329 -10.264  0.00  0.00      C1   N
ATOM   2266  CA  PHE 6 294      14.523   1.912 -10.383  0.00  0.00      C1   C
ATOM   2267  C   PHE 6 294      13.061   1.417 -10.275  0.00  0.00      C1   C
ATOM   2268  O   PHE 6 294      12.559   0.839 -11.228  0.00  0.00      C1   O
ATOM   2269  CB  PHE 6 294      15.447   1.146  -9.383  0.00  0.00      C1   C
ATOM   2270  CG  PHE 6 294      15.247  -0.339  -9.322  0.00  0.00      C1   C
ATOM   2271  CD1 PHE 6 294      15.212  -0.964  -8.055  0.00  0.00      C1   C
ATOM   2272  CD2 PHE 6 294      15.230  -1.085 -10.487  0.00  0.00      C1   C
ATOM   2273  CE1 PHE 6 294      14.995  -2.365  -7.925  0.00  0.00      C1   C
ATOM   2274  CE2 PHE 6 294      15.076  -2.515 -10.360  0.00  0.00      C1   C
ATOM   2275  CZ  PHE 6 294      14.935  -3.173  -9.104  0.00  0.00      C1   C
ATOM   2276  N   ASP 6 295      12.358   1.728  -9.100  0.00  0.00      C1   N
ATOM   2277  CA  ASP 6 295      10.900   1.476  -8.965  0.00  0.00      C1   C
ATOM   2278  C   ASP 6 295      10.107   1.962 -10.219  0.00  0.00      C1   C
ATOM   2279  O   ASP 6 295       9.367   1.067 -10.671  0.00  0.00      C1   O
ATOM   2280  CB  ASP 6 295      10.280   2.296  -7.778  0.00  0.00      C1   C
ATOM   2281  CG  ASP 6 295      10.901   1.777  -6.492  0.00  0.00      C1   C
ATOM   2282  OD1 ASP 6 295      11.351   2.538  -5.573  0.00  0.00      C1   O
ATOM   2283  OD2 ASP 6 295      10.971   0.545  -6.488  0.00  0.00      C1   O
ATOM   2284  N   VAL 6 296      10.297   3.117 -10.843  0.00  0.00      C1   N
ATOM   2285  CA  VAL 6 296       9.743   3.549 -12.175  0.00  0.00      C1   C
ATOM   2286  C   VAL 6 296      10.007   2.664 -13.395  0.00  0.00      C1   C
ATOM   2287  O   VAL 6 296       9.034   2.261 -13.934  0.00  0.00      C1   O
ATOM   2288  CB  VAL 6 296      10.138   5.026 -12.528  0.00  0.00      C1   C
ATOM   2289  CG1 VAL 6 296       9.480   5.420 -13.823  0.00  0.00      C1   C
ATOM   2290  CG2 VAL 6 296       9.983   6.086 -11.417  0.00  0.00      C1   C
ATOM   2291  N   VAL 6 297      11.267   2.263 -13.720  0.00  0.00      C1   N
ATOM   2292  CA  VAL 6 297      11.616   1.368 -14.825  0.00  0.00      C1   C
ATOM   2293  C   VAL 6 297      11.142  -0.039 -14.594  0.00  0.00      C1   C
ATOM   2294  O   VAL 6 297      10.464  -0.512 -15.542  0.00  0.00      C1   O
ATOM   2295  CB  VAL 6 297      13.179   1.348 -15.024  0.00  0.00      C1   C
ATOM   2296  CG1 VAL 6 297      13.682   2.762 -15.160  0.00  0.00      C1   C
ATOM   2297  CG2 VAL 6 297      14.248   0.608 -14.156  0.00  0.00      C1   C
ATOM   2298  N   ARG 6 298      11.177  -0.673 -13.404  0.00  0.00      C1   N
ATOM   2299  CA  ARG 6 298      10.684  -2.060 -13.151  0.00  0.00      C1   C
ATOM   2300  C   ARG 6 298       9.166  -2.181 -13.381  0.00  0.00      C1   C
ATOM   2301  O   ARG 6 298       8.613  -3.131 -14.004  0.00  0.00      C1   O
ATOM   2302  CB  ARG 6 298      11.023  -2.527 -11.735  0.00  0.00      C1   C
ATOM   2303  CG  ARG 6 298      10.522  -3.869 -11.218  0.00  0.00      C1   C
ATOM   2304  CD  ARG 6 298      11.142  -4.160  -9.831  0.00  0.00      C1   C
ATOM   2305  NE  ARG 6 298      10.386  -3.356  -8.862  0.00  0.00      C1   N
ATOM   2306  CZ  ARG 6 298      10.619  -2.176  -8.316  0.00  0.00      C1   C
ATOM   2307  NH1 ARG 6 298       9.734  -1.570  -7.589  0.00  0.00      C1   N
ATOM   2308  NH2 ARG 6 298      11.805  -1.560  -8.400  0.00  0.00      C1   N
ATOM   2309  N   GLN 6 299       8.396  -1.103 -13.020  0.00  0.00      C1   N
ATOM   2310  CA  GLN 6 299       6.929  -1.092 -13.439  0.00  0.00      C1   C
ATOM   2311  C   GLN 6 299       6.718  -0.845 -14.974  0.00  0.00      C1   C
ATOM   2312  O   GLN 6 299       5.873  -1.406 -15.626  0.00  0.00      C1   O
ATOM   2313  CB  GLN 6 299       6.267   0.030 -12.599  0.00  0.00      C1   C
ATOM   2314  CG  GLN 6 299       4.959  -0.409 -12.117  0.00  0.00      C1   C
ATOM   2315  CD  GLN 6 299       4.397   0.860 -11.349  0.00  0.00      C1   C
ATOM   2316  OE1 GLN 6 299       3.596   1.602 -11.930  0.00  0.00      C1   O
ATOM   2317  NE2 GLN 6 299       4.689   0.943 -10.092  0.00  0.00      C1   N
ATOM   2318  N   CYS 6 300       7.619  -0.007 -15.581  0.00  0.00      C1   N
ATOM   2319  CA  CYS 6 300       7.619   0.310 -17.011  0.00  0.00      C1   C
ATOM   2320  C   CYS 6 300       8.480  -0.638 -17.846  0.00  0.00      C1   C
ATOM   2321  O   CYS 6 300       8.900  -0.233 -18.946  0.00  0.00      C1   O
ATOM   2322  CB  CYS 6 300       7.817   1.810 -17.265  0.00  0.00      C1   C
ATOM   2323  SG  CYS 6 300       6.448   2.788 -16.715  0.00  0.00      C1   S
ATOM   2324  N   SER 6 301       8.635  -1.941 -17.491  0.00  0.00      C1   N
ATOM   2325  CA  SER 6 301       9.398  -2.932 -18.222  0.00  0.00      C1   C
ATOM   2326  C   SER 6 301       8.853  -3.325 -19.540  0.00  0.00      C1   C
ATOM   2327  O   SER 6 301       7.795  -3.890 -19.659  0.00  0.00      C1   O
ATOM   2328  CB  SER 6 301       9.711  -4.072 -17.309  0.00  0.00      C1   C
ATOM   2329  OG  SER 6 301       8.682  -4.662 -16.592  0.00  0.00      C1   O
ATOM   2330  N   GLY 6 302       9.565  -2.882 -20.563  0.00  0.00      C1   N
ATOM   2331  CA  GLY 6 302       9.122  -2.961 -22.029  0.00  0.00      C1   C
ATOM   2332  C   GLY 6 302       8.154  -1.941 -22.564  0.00  0.00      C1   C
ATOM   2333  O   GLY 6 302       8.006  -1.967 -23.775  0.00  0.00      C1   O
ATOM   2334  N   VAL 6 303       7.547  -1.147 -21.713  0.00  0.00      C1   N
ATOM   2335  CA  VAL 6 303       6.694  -0.042 -22.060  0.00  0.00      C1   C
ATOM   2336  C   VAL 6 303       7.410   1.097 -22.814  0.00  0.00      C1   C
ATOM   2337  O   VAL 6 303       8.575   1.411 -22.520  0.00  0.00      C1   O
ATOM   2338  CB  VAL 6 303       6.086   0.557 -20.707  0.00  0.00      C1   C
ATOM   2339  CG1 VAL 6 303       4.891   1.510 -21.060  0.00  0.00      C1   C
ATOM   2340  CG2 VAL 6 303       5.584  -0.455 -19.744  0.00  0.00      C1   C
ATOM   2341  N   THR 6 304       6.849   1.694 -23.854  0.00  0.00      C1   N
ATOM   2342  CA  THR 6 304       7.477   2.766 -24.548  0.00  0.00      C1   C
ATOM   2343  C   THR 6 304       6.686   4.105 -24.451  0.00  0.00      C1   C
ATOM   2344  O   THR 6 304       5.487   4.097 -24.350  0.00  0.00      C1   O
ATOM   2345  CB  THR 6 304       7.711   2.435 -25.953  0.00  0.00      C1   C
ATOM   2346  OG1 THR 6 304       6.449   2.238 -26.607  0.00  0.00      C1   O
ATOM   2347  CG2 THR 6 304       8.671   1.247 -26.158  0.00  0.00      C1   C
ATOM   2348  N   PHE 6 305       7.434   5.265 -24.416  0.00  0.00      C1   N
ATOM   2349  CA  PHE 6 305       6.922   6.579 -24.419  0.00  0.00      C1   C
ATOM   2350  CB  PHE 6 305       7.144   7.239 -23.051  0.00  0.00      C1   C
ATOM   2351  CG  PHE 6 305       6.713   6.362 -21.852  0.00  0.00      C1   C
ATOM   2352  CD1 PHE 6 305       5.383   6.388 -21.554  0.00  0.00      C1   C
ATOM   2353  CE1 PHE 6 305       4.889   5.595 -20.535  0.00  0.00      C1   C
ATOM   2354  CZ  PHE 6 305       5.790   4.849 -19.736  0.00  0.00      C1   C
ATOM   2355  CE2 PHE 6 305       7.102   4.729 -20.202  0.00  0.00      C1   C
ATOM   2356  CD2 PHE 6 305       7.565   5.537 -21.234  0.00  0.00      C1   C
ATOM   2357  C   PHE 6 305       7.460   7.426 -25.567  0.00  0.00      C1   C
ATOM   2358  O   PHE 6 305       8.695   7.624 -25.713  0.00  0.00      C1   O
ATOM   2359  N   GLN 6 306       6.518   7.702 -26.505  0.00  0.00      C1   N
ATOM   2360  CA  GLN 6 306       6.742   8.406 -27.780  0.00  0.00      C1   C
ATOM   2361  CB  GLN 6 306       6.922   7.324 -28.869  0.00  0.00      C1   C
ATOM   2362  CG  GLN 6 306       8.129   6.289 -28.570  0.00  0.00      C1   C
ATOM   2363  CD  GLN 6 306       8.556   5.426 -29.707  0.00  0.00      C1   C
ATOM   2364  OE1 GLN 6 306       7.923   5.301 -30.755  0.00  0.00      C1   O
ATOM   2365  NE2 GLN 6 306       9.664   4.810 -29.568  0.00  0.00      C1   N
ATOM   2366  C   GLN 6 306       5.525   9.252 -28.124  0.00  0.00      C1   C
ATOM   2367  OXT GLN 6 306       4.354   8.787 -28.119  0.00  0.00      C1   O
ATOM   2368  O   GLN 6 306       5.692  10.416 -28.498  0.00  0.00      C1   O
END
ATOM      1  N   SER 6   1       2.300   4.691 -21.401  0.00  0.00      C1   N
ATOM      2  CA  SER 6   1       3.349   4.916 -20.322  0.00  0.00      C1   C
ATOM      3  C   SER 6   1       2.742   5.135 -18.976  0.00  0.00      C1   C
ATOM      4  O   SER 6   1       1.758   5.867 -18.897  0.00  0.00      C1   O
ATOM      5  CB  SER 6   1       4.240   6.028 -20.628  0.00  0.00      C1   C
ATOM      6  OG  SER 6   1       4.573   5.901 -21.963  0.00  0.00      C1   O
ATOM      7  N   GLY 6   2       3.276   4.656 -17.902  0.00  0.00      C1   N
ATOM      8  CA  GLY 6   2       2.685   5.035 -16.625  0.00  0.00      C1   C
ATOM      9  C   GLY 6   2       3.624   4.691 -15.436  0.00  0.00      C1   C
ATOM     10  O   GLY 6   2       4.527   3.890 -15.634  0.00  0.00      C1   O
ATOM     11  N   PHE 6   3       3.361   5.198 -14.196  0.00  0.00      C1   N
ATOM     12  CA  PHE 6   3       4.090   4.917 -12.992  0.00  0.00      C1   C
ATOM     13  C   PHE 6   3       3.172   5.047 -11.773  0.00  0.00      C1   C
ATOM     14  O   PHE 6   3       2.675   6.060 -11.382  0.00  0.00      C1   O
ATOM     15  CB  PHE 6   3       5.437   5.672 -12.798  0.00  0.00      C1   C
ATOM     16  CG  PHE 6   3       6.198   5.290 -11.580  0.00  0.00      C1   C
ATOM     17  CD1 PHE 6   3       5.886   5.900 -10.296  0.00  0.00      C1   C
ATOM     18  CD2 PHE 6   3       7.010   4.178 -11.621  0.00  0.00      C1   C
ATOM     19  CE1 PHE 6   3       6.461   5.393  -9.089  0.00  0.00      C1   C
ATOM     20  CE2 PHE 6   3       7.628   3.688 -10.442  0.00  0.00      C1   C
ATOM     21  CZ  PHE 6   3       7.312   4.308  -9.166  0.00  0.00      C1   C
ATOM     22  N   ARG 6   4       2.934   3.941 -11.052  0.00  0.00      C1   N
ATOM     23  CA  ARG 6   4       2.168   3.836  -9.827  0.00  0.00      C1   C
ATOM     24  C   ARG 6   4       3.007   3.171  -8.772  0.00  0.00      C1   C
ATOM     25  O   ARG 6   4       3.404   2.049  -8.814  0.00  0.00      C1   O
ATOM     26  CB  ARG 6   4       0.893   3.054 -10.174  0.00  0.00      C1   C
ATOM     27  CG  ARG 6   4       0.050   2.993  -8.899  0.00  0.00      C1   C
ATOM     28  CD  ARG 6   4      -1.390   2.326  -9.031  0.00  0.00      C1   C
ATOM     29  NE  ARG 6   4      -2.409   3.248  -9.387  0.00  0.00      C1   N
ATOM     30  CZ  ARG 6   4      -3.359   3.645  -8.486  0.00  0.00      C1   C
ATOM     31  NH1 ARG 6   4      -3.267   3.458  -7.223  0.00  0.00      C1   N
ATOM     32  NH2 ARG 6   4      -4.425   4.159  -8.923  0.00  0.00      C1   N
ATOM     33  N   LYS 6   5       3.257   3.974  -7.725  0.00  0.00      C1   N
ATOM     34  CA  LYS 6   5       3.772   3.410  -6.469  0.00  0.00      C1   C
ATOM     35  C   LYS 6   5       2.896   2.291  -5.702  0.00  0.00      C1   C
ATOM     36  O   LYS 6   5       1.681   2.558  -5.549  0.00  0.00      C1   O
ATOM     37  CB  LYS 6   5       4.256   4.564  -5.547  0.00  0.00      C1   C
ATOM     38  CG  LYS 6   5       3.053   5.406  -5.061  0.00  0.00      C1   C
ATOM     39  CD  LYS 6   5       3.633   6.590  -4.286  0.00  0.00      C1   C
ATOM     40  CE  LYS 6   5       2.710   7.385  -3.377  0.00  0.00      C1   C
ATOM     41  NZ  LYS 6   5       3.412   8.579  -2.894  0.00  0.00      C1   N
ATOM     42  N   MET 6   6       3.539   1.157  -5.442  0.00  0.00      C1   N
ATOM     43  CA  MET 6   6       2.755   0.135  -4.788  0.00  0.00      C1   C
ATOM     44  C   MET 6   6       3.621  -0.899  -4.075  0.00  0.00      C1   C
ATOM     45  O   MET 6   6       4.677  -1.277  -4.496  0.00  0.00      C1   O
ATOM     46  CB  MET 6   6       1.837  -0.562  -5.882  0.00  0.00      C1   C
ATOM     47  CG  MET 6   6       2.569  -1.042  -7.121  0.00  0.00      C1   C
ATOM     48  SD  MET 6   6       1.571  -2.281  -8.206  0.00  0.00      C1   S
ATOM     49  CE  MET 6   6       2.843  -2.376  -9.539  0.00  0.00      C1   C
ATOM     50  N   ALA 6   7       3.144  -1.252  -2.920  0.00  0.00      C1   N
ATOM     51  CA  ALA 6   7       3.625  -2.344  -2.132  0.00  0.00      C1   C
ATOM     52  C   ALA 6   7       3.607  -3.696  -2.859  0.00  0.00      C1   C
ATOM     53  O   ALA 6   7       2.830  -3.941  -3.777  0.00  0.00      C1   O
ATOM     54  CB  ALA 6   7       2.834  -2.333  -0.824  0.00  0.00      C1   C
ATOM     55  N   PHE 6   8       4.473  -4.601  -2.392  0.00  0.00      C1   N
ATOM     56  CA  PHE 6   8       4.601  -5.941  -2.961  0.00  0.00      C1   C
ATOM     57  C   PHE 6   8       3.603  -6.983  -2.325  0.00  0.00      C1   C
ATOM     58  O   PHE 6   8       3.282  -7.008  -1.159  0.00  0.00      C1   O
ATOM     59  CB  PHE 6   8       6.033  -6.445  -2.878  0.00  0.00      C1   C
ATOM     60  CG  PHE 6   8       6.937  -5.949  -3.999  0.00  0.00      C1   C
ATOM     61  CD1 PHE 6   8       7.966  -5.054  -3.724  0.00  0.00      C1   C
ATOM     62  CD2 PHE 6   8       6.800  -6.540  -5.280  0.00  0.00      C1   C
ATOM     63  CE1 PHE 6   8       8.824  -4.628  -4.746  0.00  0.00      C1   C
ATOM     64  CE2 PHE 6   8       7.652  -6.097  -6.300  0.00  0.00      C1   C
ATOM     65  CZ  PHE 6   8       8.643  -5.127  -6.088  0.00  0.00      C1   C
ATOM     66  N   PRO 6   9       2.968  -7.821  -3.203  0.00  0.00      C1   N
ATOM     67  CA  PRO 6   9       1.970  -8.745  -2.722  0.00  0.00      C1   C
ATOM     68  C   PRO 6   9       2.581  -9.649  -1.594  0.00  0.00      C1   C
ATOM     69  O   PRO 6   9       3.728 -10.143  -1.570  0.00  0.00      C1   O
ATOM     70  CB  PRO 6   9       1.519  -9.545  -3.898  0.00  0.00      C1   C
ATOM     71  CG  PRO 6   9       1.776  -8.594  -5.063  0.00  0.00      C1   C
ATOM     72  CD  PRO 6   9       3.061  -7.854  -4.657  0.00  0.00      C1   C
ATOM     73  N   SER 6  10       1.715  -9.776  -0.633  0.00  0.00      C1   N
ATOM     74  CA  SER 6  10       1.967 -10.074   0.726  0.00  0.00      C1   C
ATOM     75  C   SER 6  10       1.895 -11.574   1.174  0.00  0.00      C1   C
ATOM     76  O   SER 6  10       2.496 -11.879   2.226  0.00  0.00      C1   O
ATOM     77  CB  SER 6  10       1.284  -9.089   1.692  0.00  0.00      C1   C
ATOM     78  OG  SER 6  10      -0.150  -9.191   1.770  0.00  0.00      C1   O
ATOM     79  N   GLY 6  11       1.278 -12.484   0.371  0.00  0.00      C1   N
ATOM     80  CA  GLY 6  11       1.016 -13.846   0.790  0.00  0.00      C1   C
ATOM     81  C   GLY 6  11       2.303 -14.686   1.084  0.00  0.00      C1   C
ATOM     82  O   GLY 6  11       2.214 -15.388   2.081  0.00  0.00      C1   O
ATOM     83  N   LYS 6  12       3.463 -14.491   0.398  0.00  0.00      C1   N
ATOM     84  CA  LYS 6  12       4.685 -15.242   0.834  0.00  0.00      C1   C
ATOM     85  C   LYS 6  12       5.138 -14.875   2.247  0.00  0.00      C1   C
ATOM     86  O   LYS 6  12       5.540 -15.764   3.027  0.00  0.00      C1   O
ATOM     87  CB  LYS 6  12       5.720 -15.057  -0.251  0.00  0.00      C1   C
ATOM     88  CG  LYS 6  12       5.507 -15.854  -1.565  0.00  0.00      C1   C
ATOM     89  CD  LYS 6  12       6.662 -15.692  -2.529  0.00  0.00      C1   C
ATOM     90  CE  LYS 6  12       6.346 -16.591  -3.673  0.00  0.00      C1   C
ATOM     91  NZ  LYS 6  12       7.421 -16.587  -4.671  0.00  0.00      C1   N
ATOM     92  N   VAL 6  13       4.889 -13.640   2.616  0.00  0.00      C1   N
ATOM     93  CA  VAL 6  13       5.217 -12.983   3.900  0.00  0.00      C1   C
ATOM     94  C   VAL 6  13       4.178 -13.316   4.903  0.00  0.00      C1   C
ATOM     95  O   VAL 6  13       4.570 -13.780   5.976  0.00  0.00      C1   O
ATOM     96  CB  VAL 6  13       5.422 -11.427   3.718  0.00  0.00      C1   C
ATOM     97  CG1 VAL 6  13       6.294 -11.090   4.983  0.00  0.00      C1   C
ATOM     98  CG2 VAL 6  13       6.245 -11.111   2.439  0.00  0.00      C1   C
ATOM     99  N   GLU 6  14       2.852 -13.000   4.658  0.00  0.00      C1   N
ATOM    100  CA  GLU 6  14       1.775 -13.476   5.544  0.00  0.00      C1   C
ATOM    101  C   GLU 6  14       2.072 -14.959   6.029  0.00  0.00      C1   C
ATOM    102  O   GLU 6  14       2.005 -15.207   7.217  0.00  0.00      C1   O
ATOM    103  CB  GLU 6  14       0.463 -13.521   4.733  0.00  0.00      C1   C
ATOM    104  CG  GLU 6  14      -0.185 -12.143   4.634  0.00  0.00      C1   C
ATOM    105  CD  GLU 6  14      -1.353 -12.179   3.615  0.00  0.00      C1   C
ATOM    106  OE1 GLU 6  14      -1.154 -11.570   2.544  0.00  0.00      C1   O
ATOM    107  OE2 GLU 6  14      -2.376 -12.781   3.840  0.00  0.00      C1   O
ATOM    108  N   GLY 6  15       2.301 -15.908   5.116  0.00  0.00      C1   N
ATOM    109  CA  GLY 6  15       2.616 -17.279   5.447  0.00  0.00      C1   C
ATOM    110  C   GLY 6  15       3.800 -17.667   6.427  0.00  0.00      C1   C
ATOM    111  O   GLY 6  15       3.824 -18.795   6.944  0.00  0.00      C1   O
ATOM    112  N   CYS 6  16       4.614 -16.686   6.801  0.00  0.00      C1   N
ATOM    113  CA  CYS 6  16       5.685 -16.859   7.810  0.00  0.00      C1   C
ATOM    114  C   CYS 6  16       5.518 -16.202   9.208  0.00  0.00      C1   C
ATOM    115  O   CYS 6  16       6.441 -16.317  10.068  0.00  0.00      C1   O
ATOM    116  CB  CYS 6  16       6.982 -16.342   7.052  0.00  0.00      C1   C
ATOM    117  SG  CYS 6  16       7.301 -17.084   5.443  0.00  0.00      C1   S
ATOM    118  N   MET 6  17       4.345 -15.663   9.456  0.00  0.00      C1   N
ATOM    119  CA  MET 6  17       4.011 -14.842  10.615  0.00  0.00      C1   C
ATOM    120  C   MET 6  17       3.482 -15.651  11.837  0.00  0.00      C1   C
ATOM    121  O   MET 6  17       2.463 -16.296  11.799  0.00  0.00      C1   O
ATOM    122  CB  MET 6  17       3.093 -13.682  10.234  0.00  0.00      C1   C
ATOM    123  CG  MET 6  17       3.736 -12.662   9.256  0.00  0.00      C1   C
ATOM    124  SD  MET 6  17       4.855 -11.423  10.058  0.00  0.00      C1   S
ATOM    125  CE  MET 6  17       6.395 -12.437  10.198  0.00  0.00      C1   C
ATOM    126  N   VAL 6  18       4.273 -15.612  12.940  0.00  0.00      C1   N
ATOM    127  CA  VAL 6  18       3.994 -16.501  14.103  0.00  0.00      C1   C
ATOM    128  C   VAL 6  18       4.138 -15.665  15.433  0.00  0.00      C1   C
ATOM    129  O   VAL 6  18       4.800 -14.581  15.466  0.00  0.00      C1   O
ATOM    130  CB  VAL 6  18       4.809 -17.822  14.254  0.00  0.00      C1   C
ATOM    131  CG1 VAL 6  18       4.435 -18.720  13.030  0.00  0.00      C1   C
ATOM    132  CG2 VAL 6  18       6.321 -17.647  14.304  0.00  0.00      C1   C
ATOM    133  N   GLN 6  19       3.493 -16.223  16.470  0.00  0.00      C1   N
ATOM    134  CA  GLN 6  19       3.672 -15.767  17.773  0.00  0.00      C1   C
ATOM    135  C   GLN 6  19       4.926 -16.378  18.417  0.00  0.00      C1   C
ATOM    136  O   GLN 6  19       5.128 -17.613  18.456  0.00  0.00      C1   O
ATOM    137  CB  GLN 6  19       2.404 -16.166  18.676  0.00  0.00      C1   C
ATOM    138  CG  GLN 6  19       2.344 -15.339  20.036  0.00  0.00      C1   C
ATOM    139  CD  GLN 6  19       0.951 -15.447  20.604  0.00  0.00      C1   C
ATOM    140  NE2 GLN 6  19       0.431 -14.426  21.340  0.00  0.00      C1   N
ATOM    141  OE1 GLN 6  19       0.232 -16.403  20.465  0.00  0.00      C1   O
ATOM    142  N   VAL 6  20       5.737 -15.480  19.019  0.00  0.00      C1   N
ATOM    143  CA  VAL 6  20       6.741 -15.800  20.006  0.00  0.00      C1   C
ATOM    144  C   VAL 6  20       6.352 -15.061  21.313  0.00  0.00      C1   C
ATOM    145  O   VAL 6  20       5.977 -13.944  21.399  0.00  0.00      C1   O
ATOM    146  CB  VAL 6  20       8.153 -15.229  19.621  0.00  0.00      C1   C
ATOM    147  CG1 VAL 6  20       9.278 -15.513  20.677  0.00  0.00      C1   C
ATOM    148  CG2 VAL 6  20       8.607 -15.895  18.293  0.00  0.00      C1   C
ATOM    149  N   THR 6  21       6.239 -15.871  22.343  0.00  0.00      C1   N
ATOM    150  CA  THR 6  21       5.968 -15.554  23.732  0.00  0.00      C1   C
ATOM    151  C   THR 6  21       7.086 -16.126  24.553  0.00  0.00      C1   C
ATOM    152  O   THR 6  21       7.278 -17.344  24.583  0.00  0.00      C1   O
ATOM    153  CB  THR 6  21       4.687 -16.186  24.236  0.00  0.00      C1   C
ATOM    154  OG1 THR 6  21       3.613 -15.716  23.482  0.00  0.00      C1   O
ATOM    155  CG2 THR 6  21       4.421 -15.886  25.702  0.00  0.00      C1   C
ATOM    156  N   CYS 6  22       7.844 -15.253  25.159  0.00  0.00      C1   N
ATOM    157  CA  CYS 6  22       8.974 -15.571  26.119  0.00  0.00      C1   C
ATOM    158  C   CYS 6  22       8.381 -15.426  27.497  0.00  0.00      C1   C
ATOM    159  O   CYS 6  22       8.318 -14.270  27.883  0.00  0.00      C1   O
ATOM    160  CB  CYS 6  22      10.299 -14.759  25.865  0.00  0.00      C1   C
ATOM    161  SG  CYS 6  22      11.665 -15.539  26.705  0.00  0.00      C1   S
ATOM    162  N   GLY 6  23       8.011 -16.480  28.152  0.00  0.00      C1   N
ATOM    163  CA  GLY 6  23       7.327 -16.470  29.420  0.00  0.00      C1   C
ATOM    164  C   GLY 6  23       5.939 -15.899  29.226  0.00  0.00      C1   C
ATOM    165  O   GLY 6  23       4.925 -16.588  28.861  0.00  0.00      C1   O
ATOM    166  N   THR 6  24       5.809 -14.607  29.524  0.00  0.00      C1   N
ATOM    167  CA  THR 6  24       4.597 -13.803  29.371  0.00  0.00      C1   C
ATOM    168  C   THR 6  24       4.600 -12.711  28.274  0.00  0.00      C1   C
ATOM    169  O   THR 6  24       3.624 -12.039  28.046  0.00  0.00      C1   O
ATOM    170  CB  THR 6  24       4.030 -13.167  30.681  0.00  0.00      C1   C
ATOM    171  OG1 THR 6  24       4.981 -12.582  31.473  0.00  0.00      C1   O
ATOM    172  CG2 THR 6  24       3.412 -14.245  31.594  0.00  0.00      C1   C
ATOM    173  N   THR 6  25       5.736 -12.496  27.614  0.00  0.00      C1   N
ATOM    174  CA  THR 6  25       6.015 -11.341  26.781  0.00  0.00      C1   C
ATOM    175  C   THR 6  25       6.031 -11.880  25.379  0.00  0.00      C1   C
ATOM    176  O   THR 6  25       6.891 -12.697  25.021  0.00  0.00      C1   O
ATOM    177  CB  THR 6  25       7.371 -10.642  27.096  0.00  0.00      C1   C
ATOM    178  OG1 THR 6  25       7.588 -10.384  28.442  0.00  0.00      C1   O
ATOM    179  CG2 THR 6  25       7.489  -9.283  26.383  0.00  0.00      C1   C
ATOM    180  N   THR 6  26       4.965 -11.454  24.688  0.00  0.00      C1   N
ATOM    181  CA  THR 6  26       4.543 -11.858  23.303  0.00  0.00      C1   C
ATOM    182  C   THR 6  26       4.783 -10.726  22.289  0.00  0.00      C1   C
ATOM    183  O   THR 6  26       4.462  -9.583  22.603  0.00  0.00      C1   O
ATOM    184  CB  THR 6  26       3.122 -12.406  23.358  0.00  0.00      C1   C
ATOM    185  OG1 THR 6  26       2.985 -13.169  22.263  0.00  0.00      C1   O
ATOM    186  CG2 THR 6  26       1.923 -11.530  23.538  0.00  0.00      C1   C
ATOM    187  N   LEU 6  27       5.291 -11.146  21.130  0.00  0.00      C1   N
ATOM    188  CA  LEU 6  27       5.751 -10.335  20.017  0.00  0.00      C1   C
ATOM    189  C   LEU 6  27       5.640 -11.245  18.763  0.00  0.00      C1   C
ATOM    190  O   LEU 6  27       5.247 -12.465  18.683  0.00  0.00      C1   O
ATOM    191  CB  LEU 6  27       7.149  -9.817  20.177  0.00  0.00      C1   C
ATOM    192  CG  LEU 6  27       8.451 -10.576  19.953  0.00  0.00      C1   C
ATOM    193  CD1 LEU 6  27       9.737  -9.727  19.934  0.00  0.00      C1   C
ATOM    194  CD2 LEU 6  27       8.613 -11.584  21.168  0.00  0.00      C1   C
ATOM    195  N   ASN 6  28       5.967 -10.542  17.610  0.00  0.00      C1   N
ATOM    196  CA  ASN 6  28       5.956 -11.239  16.290  0.00  0.00      C1   C
ATOM    197  C   ASN 6  28       7.347 -11.710  15.864  0.00  0.00      C1   C
ATOM    198  O   ASN 6  28       8.391 -11.062  16.017  0.00  0.00      C1   O
ATOM    199  CB  ASN 6  28       5.277 -10.222  15.298  0.00  0.00      C1   C
ATOM    200  CG  ASN 6  28       5.103 -10.809  13.963  0.00  0.00      C1   C
ATOM    201  OD1 ASN 6  28       4.217 -11.660  13.793  0.00  0.00      C1   O
ATOM    202  ND2 ASN 6  28       5.922 -10.527  12.937  0.00  0.00      C1   N
ATOM    203  N   GLY 6  29       7.318 -12.910  15.250  0.00  0.00      C1   N
ATOM    204  CA  GLY 6  29       8.484 -13.500  14.599  0.00  0.00      C1   C
ATOM    205  C   GLY 6  29       8.219 -14.149  13.262  0.00  0.00      C1   C
ATOM    206  O   GLY 6  29       7.049 -14.385  12.811  0.00  0.00      C1   O
ATOM    207  N   LEU 6  30       9.326 -14.435  12.546  0.00  0.00      C1   N
ATOM    208  CA  LEU 6  30       9.376 -14.702  11.155  0.00  0.00      C1   C
ATOM    209  C   LEU 6  30       9.902 -16.115  11.040  0.00  0.00      C1   C
ATOM    210  O   LEU 6  30      11.079 -16.428  11.305  0.00  0.00      C1   O
ATOM    211  CB  LEU 6  30      10.248 -13.626  10.460  0.00  0.00      C1   C
ATOM    212  CG  LEU 6  30      10.387 -13.877   8.960  0.00  0.00      C1   C
ATOM    213  CD1 LEU 6  30       9.073 -13.860   8.079  0.00  0.00      C1   C
ATOM    214  CD2 LEU 6  30      11.430 -12.951   8.358  0.00  0.00      C1   C
ATOM    215  N   TRP 6  31       8.976 -17.044  10.757  0.00  0.00      C1   N
ATOM    216  CA  TRP 6  31       9.244 -18.524  10.674  0.00  0.00      C1   C
ATOM    217  C   TRP 6  31       9.696 -18.825   9.272  0.00  0.00      C1   C
ATOM    218  O   TRP 6  31       8.847 -18.957   8.336  0.00  0.00      C1   O
ATOM    219  CB  TRP 6  31       7.938 -19.251  11.159  0.00  0.00      C1   C
ATOM    220  CG  TRP 6  31       8.034 -20.737  11.252  0.00  0.00      C1   C
ATOM    221  CD1 TRP 6  31       9.244 -21.454  11.219  0.00  0.00      C1   C
ATOM    222  CD2 TRP 6  31       7.032 -21.807  11.104  0.00  0.00      C1   C
ATOM    223  NE1 TRP 6  31       8.987 -22.808  11.333  0.00  0.00      C1   N
ATOM    224  CE2 TRP 6  31       7.701 -23.035  11.277  0.00  0.00      C1   C
ATOM    225  CE3 TRP 6  31       5.668 -21.865  10.745  0.00  0.00      C1   C
ATOM    226  CZ2 TRP 6  31       6.976 -24.234  11.382  0.00  0.00      C1   C
ATOM    227  CZ3 TRP 6  31       4.943 -23.080  10.750  0.00  0.00      C1   C
ATOM    228  CH2 TRP 6  31       5.595 -24.225  11.126  0.00  0.00      C1   C
ATOM    229  N   LEU 6  32      11.014 -18.871   9.035  0.00  0.00      C1   N
ATOM    230  CA  LEU 6  32      11.588 -19.365   7.738  0.00  0.00      C1   C
ATOM    231  C   LEU 6  32      12.459 -20.620   7.950  0.00  0.00      C1   C
ATOM    232  O   LEU 6  32      13.310 -20.671   8.808  0.00  0.00      C1   O
ATOM    233  CB  LEU 6  32      12.446 -18.336   7.099  0.00  0.00      C1   C
ATOM    234  CG  LEU 6  32      11.666 -17.124   6.526  0.00  0.00      C1   C
ATOM    235  CD1 LEU 6  32      12.611 -16.014   6.208  0.00  0.00      C1   C
ATOM    236  CD2 LEU 6  32      10.847 -17.424   5.336  0.00  0.00      C1   C
ATOM    237  N   ASP 6  33      12.234 -21.613   7.126  0.00  0.00      C1   N
ATOM    238  CA  ASP 6  33      12.777 -22.898   7.427  0.00  0.00      C1   C
ATOM    239  C   ASP 6  33      12.341 -23.334   8.864  0.00  0.00      C1   C
ATOM    240  O   ASP 6  33      11.168 -23.184   9.264  0.00  0.00      C1   O
ATOM    241  CB  ASP 6  33      14.331 -23.082   7.184  0.00  0.00      C1   C
ATOM    242  CG  ASP 6  33      14.968 -22.351   5.912  0.00  0.00      C1   C
ATOM    243  OD1 ASP 6  33      15.596 -21.275   6.051  0.00  0.00      C1   O
ATOM    244  OD2 ASP 6  33      14.747 -22.844   4.764  0.00  0.00      C1   O
ATOM    245  N   ASP 6  34      13.244 -23.981   9.610  0.00  0.00      C1   N
ATOM    246  CA  ASP 6  34      12.976 -24.352  10.975  0.00  0.00      C1   C
ATOM    247  C   ASP 6  34      13.261 -23.276  12.081  0.00  0.00      C1   C
ATOM    248  O   ASP 6  34      13.137 -23.526  13.271  0.00  0.00      C1   O
ATOM    249  CB  ASP 6  34      13.692 -25.637  11.363  0.00  0.00      C1   C
ATOM    250  CG  ASP 6  34      15.217 -25.699  11.077  0.00  0.00      C1   C
ATOM    251  OD1 ASP 6  34      15.730 -24.868  10.253  0.00  0.00      C1   O
ATOM    252  OD2 ASP 6  34      15.774 -26.709  11.587  0.00  0.00      C1   O
ATOM    253  N   VAL 6  35      13.401 -22.035  11.648  0.00  0.00      C1   N
ATOM    254  CA  VAL 6  35      13.762 -20.901  12.568  0.00  0.00      C1   C
ATOM    255  C   VAL 6  35      12.821 -19.703  12.542  0.00  0.00      C1   C
ATOM    256  O   VAL 6  35      12.378 -19.238  11.537  0.00  0.00      C1   O
ATOM    257  CB  VAL 6  35      15.223 -20.407  12.298  0.00  0.00      C1   C
ATOM    258  CG1 VAL 6  35      15.673 -19.186  13.118  0.00  0.00      C1   C
ATOM    259  CG2 VAL 6  35      16.206 -21.534  12.749  0.00  0.00      C1   C
ATOM    260  N   VAL 6  36      12.507 -19.183  13.772  0.00  0.00      C1   N
ATOM    261  CA  VAL 6  36      11.733 -18.050  13.928  0.00  0.00      C1   C
ATOM    262  C   VAL 6  36      12.662 -16.903  14.311  0.00  0.00      C1   C
ATOM    263  O   VAL 6  36      13.087 -16.778  15.451  0.00  0.00      C1   O
ATOM    264  CB  VAL 6  36      10.578 -18.240  14.961  0.00  0.00      C1   C
ATOM    265  CG1 VAL 6  36       9.664 -16.980  15.076  0.00  0.00      C1   C
ATOM    266  CG2 VAL 6  36       9.715 -19.446  14.550  0.00  0.00      C1   C
ATOM    267  N   TYR 6  37      13.010 -16.084  13.273  0.00  0.00      C1   N
ATOM    268  CA  TYR 6  37      13.725 -14.800  13.429  0.00  0.00      C1   C
ATOM    269  C   TYR 6  37      12.821 -13.786  14.148  0.00  0.00      C1   C
ATOM    270  O   TYR 6  37      11.741 -13.411  13.645  0.00  0.00      C1   O
ATOM    271  CB  TYR 6  37      14.394 -14.350  12.094  0.00  0.00      C1   C
ATOM    272  CG  TYR 6  37      15.320 -15.337  11.368  0.00  0.00      C1   C
ATOM    273  CD1 TYR 6  37      16.685 -15.192  11.460  0.00  0.00      C1   C
ATOM    274  CD2 TYR 6  37      14.768 -16.156  10.401  0.00  0.00      C1   C
ATOM    275  CE1 TYR 6  37      17.599 -15.922  10.684  0.00  0.00      C1   C
ATOM    276  CE2 TYR 6  37      15.634 -17.043   9.650  0.00  0.00      C1   C
ATOM    277  CZ  TYR 6  37      17.079 -16.891   9.834  0.00  0.00      C1   C
ATOM    278  OH  TYR 6  37      17.827 -17.836   9.193  0.00  0.00      C1   O
ATOM    279  N   CYS 6  38      13.220 -13.289  15.314  0.00  0.00      C1   N
ATOM    280  CA  CYS 6  38      12.454 -12.351  16.141  0.00  0.00      C1   C
ATOM    281  C   CYS 6  38      13.365 -11.422  16.856  0.00  0.00      C1   C
ATOM    282  O   CYS 6  38      14.550 -11.675  17.093  0.00  0.00      C1   O
ATOM    283  CB  CYS 6  38      11.535 -13.169  17.067  0.00  0.00      C1   C
ATOM    284  SG  CYS 6  38      12.526 -14.174  18.123  0.00  0.00      C1   S
ATOM    285  N   PRO 6  39      12.820 -10.251  17.253  0.00  0.00      C1   N
ATOM    286  CA  PRO 6  39      13.485  -9.346  18.176  0.00  0.00      C1   C
ATOM    287  C   PRO 6  39      13.950 -10.041  19.453  0.00  0.00      C1   C
ATOM    288  O   PRO 6  39      13.222 -10.786  20.076  0.00  0.00      C1   O
ATOM    289  CB  PRO 6  39      12.585  -8.149  18.412  0.00  0.00      C1   C
ATOM    290  CG  PRO 6  39      11.792  -8.056  17.065  0.00  0.00      C1   C
ATOM    291  CD  PRO 6  39      11.649  -9.561  16.712  0.00  0.00      C1   C
ATOM    292  N   ARG 6  40      15.201  -9.656  19.929  0.00  0.00      C1   N
ATOM    293  CA  ARG 6  40      15.776 -10.099  21.216  0.00  0.00      C1   C
ATOM    294  C   ARG 6  40      15.432  -9.306  22.485  0.00  0.00      C1   C
ATOM    295  O   ARG 6  40      15.648  -9.923  23.530  0.00  0.00      C1   O
ATOM    296  CB  ARG 6  40      17.352 -10.159  21.010  0.00  0.00      C1   C
ATOM    297  CG  ARG 6  40      17.951  -8.732  21.094  0.00  0.00      C1   C
ATOM    298  CD  ARG 6  40      19.518  -8.715  21.223  0.00  0.00      C1   C
ATOM    299  NE  ARG 6  40      20.033  -7.385  21.231  0.00  0.00      C1   N
ATOM    300  CZ  ARG 6  40      21.324  -7.144  21.444  0.00  0.00      C1   C
ATOM    301  NH1 ARG 6  40      22.248  -8.141  21.497  0.00  0.00      C1   N
ATOM    302  NH2 ARG 6  40      21.730  -5.961  21.616  0.00  0.00      C1   N
ATOM    303  N   HIS 6  41      14.987  -8.067  22.488  0.00  0.00      C1   N
ATOM    304  CA  HIS 6  41      14.939  -7.080  23.627  0.00  0.00      C1   C
ATOM    305  C   HIS 6  41      14.276  -7.783  24.904  0.00  0.00      C1   C
ATOM    306  O   HIS 6  41      14.822  -7.647  26.001  0.00  0.00      C1   O
ATOM    307  CB  HIS 6  41      14.320  -5.784  23.185  0.00  0.00      C1   C
ATOM    308  CG  HIS 6  41      13.007  -5.791  22.420  0.00  0.00      C1   C
ATOM    309  ND1 HIS 6  41      12.241  -6.892  22.108  0.00  0.00      C1   N
ATOM    310  CD2 HIS 6  41      12.431  -4.691  21.901  0.00  0.00      C1   C
ATOM    311  CE1 HIS 6  41      11.135  -6.394  21.483  0.00  0.00      C1   C
ATOM    312  NE2 HIS 6  41      11.203  -5.029  21.310  0.00  0.00      C1   N
ATOM    313  N   VAL 6  42      13.310  -8.656  24.711  0.00  0.00      C1   N
ATOM    314  CA  VAL 6  42      12.676  -9.548  25.693  0.00  0.00      C1   C
ATOM    315  C   VAL 6  42      13.641 -10.317  26.649  0.00  0.00      C1   C
ATOM    316  O   VAL 6  42      13.295 -10.385  27.863  0.00  0.00      C1   O
ATOM    317  CB  VAL 6  42      11.793 -10.645  25.111  0.00  0.00      C1   C
ATOM    318  CG1 VAL 6  42      10.578  -9.966  24.494  0.00  0.00      C1   C
ATOM    319  CG2 VAL 6  42      12.416 -11.593  24.111  0.00  0.00      C1   C
ATOM    320  N   ILE 6  43      14.930 -10.734  26.220  0.00  0.00      C1   N
ATOM    321  CA  ILE 6  43      15.989 -11.202  27.033  0.00  0.00      C1   C
ATOM    322  C   ILE 6  43      16.327 -10.208  28.231  0.00  0.00      C1   C
ATOM    323  O   ILE 6  43      16.436 -10.761  29.326  0.00  0.00      C1   O
ATOM    324  CB  ILE 6  43      17.204 -11.599  26.110  0.00  0.00      C1   C
ATOM    325  CG1 ILE 6  43      16.836 -12.937  25.349  0.00  0.00      C1   C
ATOM    326  CG2 ILE 6  43      18.545 -11.810  26.794  0.00  0.00      C1   C
ATOM    327  CD1 ILE 6  43      16.101 -14.033  26.225  0.00  0.00      C1   C
[truncated: 2,032,004 more chars]
