# Supplementary material for: Candidate Binding Sites for Allosteric Inhibition of the SARS-CoV-2 Main Protease from the Analysis of Large-Scale Molecular Dynamics Simulations
Source: J Phys Chem Lett. 2020 Dec 11;12(1):65–72. doi: 10.1021/acs.jpclett.0c03182 (PMC7755075; doi:10.1021/acs.jpclett.0c03182)
Supplement: Supplementary file 2 — jz0c03182_si_002.zip [file jz0c03182_si_002.zip › core_sets/m2_cset-1.pdb]

ATOM   2369  N   SER 6   1       0.896   6.167  19.683  0.00  0.00      C1   N
ATOM   2370  CA  SER 6   1       1.248   5.265  18.485  0.00  0.00      C1   C
ATOM   2371  C   SER 6   1       0.428   5.496  17.236  0.00  0.00      C1   C
ATOM   2372  O   SER 6   1      -0.792   5.610  17.497  0.00  0.00      C1   O
ATOM   2373  CB  SER 6   1       1.246   3.765  18.803  0.00  0.00      C1   C
ATOM   2374  OG  SER 6   1       1.789   2.925  17.819  0.00  0.00      C1   O
ATOM   2375  N   GLY 6   2       1.073   5.637  16.075  0.00  0.00      C1   N
ATOM   2376  CA  GLY 6   2       0.440   6.244  14.897  0.00  0.00      C1   C
ATOM   2377  C   GLY 6   2      -0.391   5.335  14.030  0.00  0.00      C1   C
ATOM   2378  O   GLY 6   2      -0.322   4.129  14.010  0.00  0.00      C1   O
ATOM   2379  N   PHE 6   3      -1.309   5.946  13.215  0.00  0.00      C1   N
ATOM   2380  CA  PHE 6   3      -1.934   5.354  12.021  0.00  0.00      C1   C
ATOM   2381  C   PHE 6   3      -0.970   5.564  10.901  0.00  0.00      C1   C
ATOM   2382  O   PHE 6   3      -0.545   6.664  10.575  0.00  0.00      C1   O
ATOM   2383  CB  PHE 6   3      -3.351   6.054  11.893  0.00  0.00      C1   C
ATOM   2384  CG  PHE 6   3      -4.142   5.647  10.641  0.00  0.00      C1   C
ATOM   2385  CD1 PHE 6   3      -4.009   6.467   9.509  0.00  0.00      C1   C
ATOM   2386  CD2 PHE 6   3      -4.970   4.497  10.595  0.00  0.00      C1   C
ATOM   2387  CE1 PHE 6   3      -4.468   6.026   8.220  0.00  0.00      C1   C
ATOM   2388  CE2 PHE 6   3      -5.514   4.124   9.342  0.00  0.00      C1   C
ATOM   2389  CZ  PHE 6   3      -5.188   4.799   8.190  0.00  0.00      C1   C
ATOM   2390  N   ARG 6   4      -0.936   4.552  10.003  0.00  0.00      C1   N
ATOM   2391  CA  ARG 6   4      -0.450   4.648   8.648  0.00  0.00      C1   C
ATOM   2392  C   ARG 6   4      -1.365   3.898   7.664  0.00  0.00      C1   C
ATOM   2393  O   ARG 6   4      -1.605   2.667   7.776  0.00  0.00      C1   O
ATOM   2394  CB  ARG 6   4       0.960   4.027   8.715  0.00  0.00      C1   C
ATOM   2395  CG  ARG 6   4       1.744   4.192   7.376  0.00  0.00      C1   C
ATOM   2396  CD  ARG 6   4       3.211   3.765   7.415  0.00  0.00      C1   C
ATOM   2397  NE  ARG 6   4       3.827   4.122   6.112  0.00  0.00      C1   N
ATOM   2398  CZ  ARG 6   4       5.163   4.438   5.949  0.00  0.00      C1   C
ATOM   2399  NH1 ARG 6   4       6.124   4.251   6.800  0.00  0.00      C1   N
ATOM   2400  NH2 ARG 6   4       5.425   4.960   4.763  0.00  0.00      C1   N
ATOM   2401  N   LYS 6   5      -1.935   4.609   6.658  0.00  0.00      C1   N
ATOM   2402  CA  LYS 6   5      -2.704   4.098   5.488  0.00  0.00      C1   C
ATOM   2403  C   LYS 6   5      -2.108   2.873   4.767  0.00  0.00      C1   C
ATOM   2404  O   LYS 6   5      -1.112   2.946   4.121  0.00  0.00      C1   O
ATOM   2405  CB  LYS 6   5      -3.000   5.252   4.536  0.00  0.00      C1   C
ATOM   2406  CG  LYS 6   5      -3.582   5.038   3.238  0.00  0.00      C1   C
ATOM   2407  CD  LYS 6   5      -4.047   6.318   2.462  0.00  0.00      C1   C
ATOM   2408  CE  LYS 6   5      -2.881   7.258   1.989  0.00  0.00      C1   C
ATOM   2409  NZ  LYS 6   5      -3.522   8.460   1.410  0.00  0.00      C1   N
ATOM   2410  N   MET 6   6      -2.805   1.719   4.943  0.00  0.00      C1   N
ATOM   2411  CA  MET 6   6      -2.382   0.429   4.322  0.00  0.00      C1   C
ATOM   2412  C   MET 6   6      -3.512  -0.491   3.793  0.00  0.00      C1   C
ATOM   2413  O   MET 6   6      -4.617  -0.451   4.246  0.00  0.00      C1   O
ATOM   2414  CB  MET 6   6      -1.516  -0.260   5.391  0.00  0.00      C1   C
ATOM   2415  CG  MET 6   6      -2.131  -0.859   6.618  0.00  0.00      C1   C
ATOM   2416  SD  MET 6   6      -0.910  -1.846   7.691  0.00  0.00      C1   S
ATOM   2417  CE  MET 6   6      -2.210  -2.315   8.897  0.00  0.00      C1   C
ATOM   2418  N   ALA 6   7      -3.024  -1.306   2.802  0.00  0.00      C1   N
ATOM   2419  CA  ALA 6   7      -3.758  -2.423   2.299  0.00  0.00      C1   C
ATOM   2420  C   ALA 6   7      -3.983  -3.639   3.194  0.00  0.00      C1   C
ATOM   2421  O   ALA 6   7      -3.187  -3.917   4.064  0.00  0.00      C1   O
ATOM   2422  CB  ALA 6   7      -3.229  -2.678   0.895  0.00  0.00      C1   C
ATOM   2423  N   PHE 6   8      -4.953  -4.474   2.929  0.00  0.00      C1   N
ATOM   2424  CA  PHE 6   8      -5.032  -5.817   3.436  0.00  0.00      C1   C
ATOM   2425  C   PHE 6   8      -3.864  -6.672   2.762  0.00  0.00      C1   C
ATOM   2426  O   PHE 6   8      -3.581  -6.553   1.568  0.00  0.00      C1   O
ATOM   2427  CB  PHE 6   8      -6.463  -6.492   3.136  0.00  0.00      C1   C
ATOM   2428  CG  PHE 6   8      -7.627  -6.009   4.006  0.00  0.00      C1   C
ATOM   2429  CD1 PHE 6   8      -8.773  -5.407   3.471  0.00  0.00      C1   C
ATOM   2430  CD2 PHE 6   8      -7.579  -6.304   5.391  0.00  0.00      C1   C
ATOM   2431  CE1 PHE 6   8      -9.764  -4.918   4.324  0.00  0.00      C1   C
ATOM   2432  CE2 PHE 6   8      -8.639  -6.015   6.230  0.00  0.00      C1   C
ATOM   2433  CZ  PHE 6   8      -9.729  -5.338   5.682  0.00  0.00      C1   C
ATOM   2434  N   PRO 6   9      -3.294  -7.702   3.415  0.00  0.00      C1   N
ATOM   2435  CA  PRO 6   9      -2.287  -8.632   2.819  0.00  0.00      C1   C
ATOM   2436  C   PRO 6   9      -2.876  -9.366   1.588  0.00  0.00      C1   C
ATOM   2437  O   PRO 6   9      -4.028  -9.810   1.499  0.00  0.00      C1   O
ATOM   2438  CB  PRO 6   9      -1.968  -9.689   3.894  0.00  0.00      C1   C
ATOM   2439  CG  PRO 6   9      -2.475  -9.072   5.140  0.00  0.00      C1   C
ATOM   2440  CD  PRO 6   9      -3.429  -7.967   4.868  0.00  0.00      C1   C
ATOM   2441  N   SER 6  10      -2.118  -9.561   0.526  0.00  0.00      C1   N
ATOM   2442  CA  SER 6  10      -2.637  -9.870  -0.760  0.00  0.00      C1   C
ATOM   2443  C   SER 6  10      -2.532 -11.375  -1.244  0.00  0.00      C1   C
ATOM   2444  O   SER 6  10      -3.311 -11.743  -2.131  0.00  0.00      C1   O
ATOM   2445  CB  SER 6  10      -2.098  -9.037  -1.928  0.00  0.00      C1   C
ATOM   2446  OG  SER 6  10      -0.677  -8.946  -1.736  0.00  0.00      C1   O
ATOM   2447  N   GLY 6  11      -1.913 -12.217  -0.500  0.00  0.00      C1   N
ATOM   2448  CA  GLY 6  11      -1.691 -13.667  -0.687  0.00  0.00      C1   C
ATOM   2449  C   GLY 6  11      -2.989 -14.413  -1.020  0.00  0.00      C1   C
ATOM   2450  O   GLY 6  11      -3.021 -15.256  -1.940  0.00  0.00      C1   O
ATOM   2451  N   LYS 6  12      -4.102 -14.114  -0.321  0.00  0.00      C1   N
ATOM   2452  CA  LYS 6  12      -5.393 -14.793  -0.515  0.00  0.00      C1   C
ATOM   2453  C   LYS 6  12      -5.976 -14.637  -1.948  0.00  0.00      C1   C
ATOM   2454  O   LYS 6  12      -6.724 -15.467  -2.495  0.00  0.00      C1   O
ATOM   2455  CB  LYS 6  12      -6.525 -14.485   0.507  0.00  0.00      C1   C
ATOM   2456  CG  LYS 6  12      -6.182 -15.258   1.836  0.00  0.00      C1   C
ATOM   2457  CD  LYS 6  12      -7.336 -15.040   2.882  0.00  0.00      C1   C
ATOM   2458  CE  LYS 6  12      -7.267 -16.155   4.011  0.00  0.00      C1   C
ATOM   2459  NZ  LYS 6  12      -8.029 -17.383   3.922  0.00  0.00      C1   N
ATOM   2460  N   VAL 6  13      -5.561 -13.533  -2.669  0.00  0.00      C1   N
ATOM   2461  CA  VAL 6  13      -6.106 -13.119  -4.020  0.00  0.00      C1   C
ATOM   2462  C   VAL 6  13      -5.085 -13.421  -5.127  0.00  0.00      C1   C
ATOM   2463  O   VAL 6  13      -5.470 -13.870  -6.202  0.00  0.00      C1   O
ATOM   2464  CB  VAL 6  13      -6.559 -11.715  -4.038  0.00  0.00      C1   C
ATOM   2465  CG1 VAL 6  13      -7.181 -11.192  -5.337  0.00  0.00      C1   C
ATOM   2466  CG2 VAL 6  13      -7.471 -11.349  -2.863  0.00  0.00      C1   C
ATOM   2467  N   GLU 6  14      -3.770 -13.283  -4.818  0.00  0.00      C1   N
ATOM   2468  CA  GLU 6  14      -2.590 -13.722  -5.551  0.00  0.00      C1   C
ATOM   2469  C   GLU 6  14      -2.764 -15.095  -6.240  0.00  0.00      C1   C
ATOM   2470  O   GLU 6  14      -2.621 -15.242  -7.452  0.00  0.00      C1   O
ATOM   2471  CB  GLU 6  14      -1.344 -13.568  -4.598  0.00  0.00      C1   C
ATOM   2472  CG  GLU 6  14      -0.869 -12.101  -4.518  0.00  0.00      C1   C
ATOM   2473  CD  GLU 6  14       0.365 -12.034  -3.582  0.00  0.00      C1   C
ATOM   2474  OE1 GLU 6  14       0.320 -11.195  -2.680  0.00  0.00      C1   O
ATOM   2475  OE2 GLU 6  14       1.363 -12.831  -3.785  0.00  0.00      C1   O
ATOM   2476  N   GLY 6  15      -2.979 -16.081  -5.392  0.00  0.00      C1   N
ATOM   2477  CA  GLY 6  15      -3.350 -17.496  -5.737  0.00  0.00      C1   C
ATOM   2478  C   GLY 6  15      -4.580 -17.684  -6.603  0.00  0.00      C1   C
ATOM   2479  O   GLY 6  15      -4.801 -18.805  -7.029  0.00  0.00      C1   O
ATOM   2480  N   CYS 6  16      -5.417 -16.725  -6.859  0.00  0.00      C1   N
ATOM   2481  CA  CYS 6  16      -6.425 -16.916  -7.907  0.00  0.00      C1   C
ATOM   2482  C   CYS 6  16      -6.132 -16.146  -9.205  0.00  0.00      C1   C
ATOM   2483  O   CYS 6  16      -6.847 -16.400 -10.213  0.00  0.00      C1   O
ATOM   2484  CB  CYS 6  16      -7.780 -16.514  -7.322  0.00  0.00      C1   C
ATOM   2485  SG  CYS 6  16      -8.203 -17.475  -5.872  0.00  0.00      C1   S
ATOM   2486  N   MET 6  17      -5.161 -15.252  -9.323  0.00  0.00      C1   N
ATOM   2487  CA  MET 6  17      -4.843 -14.446 -10.640  0.00  0.00      C1   C
ATOM   2488  C   MET 6  17      -4.283 -15.355 -11.722  0.00  0.00      C1   C
ATOM   2489  O   MET 6  17      -3.185 -15.908 -11.664  0.00  0.00      C1   O
ATOM   2490  CB  MET 6  17      -3.961 -13.287 -10.361  0.00  0.00      C1   C
ATOM   2491  CG  MET 6  17      -4.700 -12.148  -9.519  0.00  0.00      C1   C
ATOM   2492  SD  MET 6  17      -6.429 -11.852  -9.852  0.00  0.00      C1   S
ATOM   2493  CE  MET 6  17      -6.395 -10.919 -11.356  0.00  0.00      C1   C
ATOM   2494  N   VAL 6  18      -4.992 -15.591 -12.804  0.00  0.00      C1   N
ATOM   2495  CA  VAL 6  18      -4.397 -16.118 -14.095  0.00  0.00      C1   C
ATOM   2496  C   VAL 6  18      -4.278 -15.038 -15.187  0.00  0.00      C1   C
ATOM   2497  O   VAL 6  18      -4.767 -13.928 -15.092  0.00  0.00      C1   O
ATOM   2498  CB  VAL 6  18      -5.372 -17.245 -14.615  0.00  0.00      C1   C
ATOM   2499  CG1 VAL 6  18      -5.251 -18.546 -13.676  0.00  0.00      C1   C
ATOM   2500  CG2 VAL 6  18      -6.797 -16.807 -14.699  0.00  0.00      C1   C
ATOM   2501  N   GLN 6  19      -3.556 -15.341 -16.245  0.00  0.00      C1   N
ATOM   2502  CA  GLN 6  19      -3.670 -14.712 -17.531  0.00  0.00      C1   C
ATOM   2503  C   GLN 6  19      -4.929 -15.211 -18.311  0.00  0.00      C1   C
ATOM   2504  O   GLN 6  19      -5.198 -16.377 -18.328  0.00  0.00      C1   O
ATOM   2505  CB  GLN 6  19      -2.402 -14.911 -18.365  0.00  0.00      C1   C
ATOM   2506  CG  GLN 6  19      -2.180 -13.772 -19.388  0.00  0.00      C1   C
ATOM   2507  CD  GLN 6  19      -0.918 -13.888 -20.264  0.00  0.00      C1   C
ATOM   2508  NE2 GLN 6  19       0.315 -13.923 -19.680  0.00  0.00      C1   N
ATOM   2509  OE1 GLN 6  19      -0.859 -13.966 -21.460  0.00  0.00      C1   O
ATOM   2510  N   VAL 6  20      -5.643 -14.251 -18.876  0.00  0.00      C1   N
ATOM   2511  CA  VAL 6  20      -6.712 -14.541 -19.832  0.00  0.00      C1   C
ATOM   2512  C   VAL 6  20      -6.410 -13.722 -21.122  0.00  0.00      C1   C
ATOM   2513  O   VAL 6  20      -6.195 -12.502 -21.217  0.00  0.00      C1   O
ATOM   2514  CB  VAL 6  20      -8.092 -14.280 -19.274  0.00  0.00      C1   C
ATOM   2515  CG1 VAL 6  20      -9.149 -14.456 -20.337  0.00  0.00      C1   C
ATOM   2516  CG2 VAL 6  20      -8.442 -15.181 -18.105  0.00  0.00      C1   C
ATOM   2517  N   THR 6  21      -6.353 -14.496 -22.220  0.00  0.00      C1   N
ATOM   2518  CA  THR 6  21      -6.129 -14.102 -23.597  0.00  0.00      C1   C
ATOM   2519  C   THR 6  21      -7.357 -14.564 -24.418  0.00  0.00      C1   C
ATOM   2520  O   THR 6  21      -7.992 -15.631 -24.173  0.00  0.00      C1   O
ATOM   2521  CB  THR 6  21      -4.732 -14.667 -24.011  0.00  0.00      C1   C
ATOM   2522  OG1 THR 6  21      -3.647 -14.033 -23.390  0.00  0.00      C1   O
ATOM   2523  CG2 THR 6  21      -4.328 -14.586 -25.494  0.00  0.00      C1   C
ATOM   2524  N   CYS 6  22      -7.672 -13.740 -25.405  0.00  0.00      C1   N
ATOM   2525  CA  CYS 6  22      -8.666 -13.902 -26.447  0.00  0.00      C1   C
ATOM   2526  C   CYS 6  22      -8.173 -13.234 -27.685  0.00  0.00      C1   C
ATOM   2527  O   CYS 6  22      -8.116 -12.003 -27.810  0.00  0.00      C1   O
ATOM   2528  CB  CYS 6  22      -9.988 -13.391 -26.104  0.00  0.00      C1   C
ATOM   2529  SG  CYS 6  22     -11.202 -13.766 -27.411  0.00  0.00      C1   S
ATOM   2530  N   GLY 6  23      -7.740 -14.060 -28.617  0.00  0.00      C1   N
ATOM   2531  CA  GLY 6  23      -6.857 -13.599 -29.772  0.00  0.00      C1   C
ATOM   2532  C   GLY 6  23      -5.413 -13.186 -29.341  0.00  0.00      C1   C
ATOM   2533  O   GLY 6  23      -4.849 -13.886 -28.518  0.00  0.00      C1   O
ATOM   2534  N   THR 6  24      -4.877 -12.064 -29.923  0.00  0.00      C1   N
ATOM   2535  CA  THR 6  24      -3.751 -11.378 -29.358  0.00  0.00      C1   C
ATOM   2536  C   THR 6  24      -4.022 -10.637 -28.005  0.00  0.00      C1   C
ATOM   2537  O   THR 6  24      -3.104 -10.309 -27.250  0.00  0.00      C1   O
ATOM   2538  CB  THR 6  24      -3.081 -10.500 -30.366  0.00  0.00      C1   C
ATOM   2539  OG1 THR 6  24      -4.003  -9.539 -30.858  0.00  0.00      C1   O
ATOM   2540  CG2 THR 6  24      -2.444 -11.302 -31.514  0.00  0.00      C1   C
ATOM   2541  N   THR 6  25      -5.327 -10.259 -27.822  0.00  0.00      C1   N
ATOM   2542  CA  THR 6  25      -5.768  -9.447 -26.729  0.00  0.00      C1   C
ATOM   2543  C   THR 6  25      -5.604 -10.224 -25.393  0.00  0.00      C1   C
ATOM   2544  O   THR 6  25      -5.956 -11.405 -25.311  0.00  0.00      C1   O
ATOM   2545  CB  THR 6  25      -7.267  -9.056 -26.892  0.00  0.00      C1   C
ATOM   2546  OG1 THR 6  25      -7.762  -8.920 -28.234  0.00  0.00      C1   O
ATOM   2547  CG2 THR 6  25      -7.536  -7.764 -26.257  0.00  0.00      C1   C
ATOM   2548  N   THR 6  26      -5.065  -9.447 -24.381  0.00  0.00      C1   N
ATOM   2549  CA  THR 6  26      -4.504 -10.003 -23.158  0.00  0.00      C1   C
ATOM   2550  C   THR 6  26      -4.568  -9.035 -22.018  0.00  0.00      C1   C
ATOM   2551  O   THR 6  26      -4.406  -7.842 -22.153  0.00  0.00      C1   O
ATOM   2552  CB  THR 6  26      -3.010 -10.398 -23.463  0.00  0.00      C1   C
ATOM   2553  OG1 THR 6  26      -2.898 -11.435 -24.448  0.00  0.00      C1   O
ATOM   2554  CG2 THR 6  26      -2.378 -10.987 -22.106  0.00  0.00      C1   C
ATOM   2555  N   LEU 6  27      -5.014  -9.611 -20.897  0.00  0.00      C1   N
ATOM   2556  CA  LEU 6  27      -5.230  -9.111 -19.585  0.00  0.00      C1   C
ATOM   2557  C   LEU 6  27      -5.206 -10.250 -18.513  0.00  0.00      C1   C
ATOM   2558  O   LEU 6  27      -4.659 -11.366 -18.692  0.00  0.00      C1   O
ATOM   2559  CB  LEU 6  27      -6.627  -8.355 -19.660  0.00  0.00      C1   C
ATOM   2560  CG  LEU 6  27      -7.822  -8.980 -20.413  0.00  0.00      C1   C
ATOM   2561  CD1 LEU 6  27      -8.496 -10.198 -19.708  0.00  0.00      C1   C
ATOM   2562  CD2 LEU 6  27      -8.914  -7.975 -20.514  0.00  0.00      C1   C
ATOM   2563  N   ASN 6  28      -5.798  -9.981 -17.309  0.00  0.00      C1   N
ATOM   2564  CA  ASN 6  28      -5.846 -10.806 -16.072  0.00  0.00      C1   C
ATOM   2565  C   ASN 6  28      -7.220 -11.479 -15.915  0.00  0.00      C1   C
ATOM   2566  O   ASN 6  28      -8.268 -10.991 -16.310  0.00  0.00      C1   O
ATOM   2567  CB  ASN 6  28      -5.436  -9.890 -14.846  0.00  0.00      C1   C
ATOM   2568  CG  ASN 6  28      -4.138  -9.096 -15.096  0.00  0.00      C1   C
ATOM   2569  OD1 ASN 6  28      -3.057  -9.551 -14.863  0.00  0.00      C1   O
ATOM   2570  ND2 ASN 6  28      -4.218  -7.806 -15.358  0.00  0.00      C1   N
ATOM   2571  N   GLY 6  29      -7.333 -12.487 -15.059  0.00  0.00      C1   N
ATOM   2572  CA  GLY 6  29      -8.570 -12.949 -14.464  0.00  0.00      C1   C
ATOM   2573  C   GLY 6  29      -8.354 -13.783 -13.228  0.00  0.00      C1   C
ATOM   2574  O   GLY 6  29      -7.270 -13.837 -12.625  0.00  0.00      C1   O
ATOM   2575  N   LEU 6  30      -9.524 -14.204 -12.711  0.00  0.00      C1   N
ATOM   2576  CA  LEU 6  30      -9.742 -14.642 -11.281  0.00  0.00      C1   C
ATOM   2577  C   LEU 6  30     -10.253 -16.083 -11.271  0.00  0.00      C1   C
ATOM   2578  O   LEU 6  30     -11.459 -16.325 -11.354  0.00  0.00      C1   O
ATOM   2579  CB  LEU 6  30     -10.670 -13.517 -10.599  0.00  0.00      C1   C
ATOM   2580  CG  LEU 6  30     -10.976 -13.896  -9.131  0.00  0.00      C1   C
ATOM   2581  CD1 LEU 6  30      -9.853 -13.821  -8.165  0.00  0.00      C1   C
ATOM   2582  CD2 LEU 6  30     -11.993 -12.891  -8.574  0.00  0.00      C1   C
ATOM   2583  N   TRP 6  31      -9.361 -17.027 -11.031  0.00  0.00      C1   N
ATOM   2584  CA  TRP 6  31      -9.596 -18.522 -11.063  0.00  0.00      C1   C
ATOM   2585  C   TRP 6  31      -9.983 -18.929  -9.657  0.00  0.00      C1   C
ATOM   2586  O   TRP 6  31      -9.106 -19.173  -8.765  0.00  0.00      C1   O
ATOM   2587  CB  TRP 6  31      -8.289 -19.250 -11.606  0.00  0.00      C1   C
ATOM   2588  CG  TRP 6  31      -8.344 -20.672 -11.771  0.00  0.00      C1   C
ATOM   2589  CD1 TRP 6  31      -9.418 -21.412 -12.085  0.00  0.00      C1   C
ATOM   2590  CD2 TRP 6  31      -7.238 -21.625 -11.634  0.00  0.00      C1   C
ATOM   2591  NE1 TRP 6  31      -9.100 -22.776 -12.095  0.00  0.00      C1   N
ATOM   2592  CE2 TRP 6  31      -7.783 -22.913 -11.853  0.00  0.00      C1   C
ATOM   2593  CE3 TRP 6  31      -5.884 -21.596 -11.354  0.00  0.00      C1   C
ATOM   2594  CZ2 TRP 6  31      -7.009 -24.041 -11.731  0.00  0.00      C1   C
ATOM   2595  CZ3 TRP 6  31      -5.075 -22.749 -11.266  0.00  0.00      C1   C
ATOM   2596  CH2 TRP 6  31      -5.673 -24.005 -11.408  0.00  0.00      C1   C
ATOM   2597  N   LEU 6  32     -11.298 -19.036  -9.431  0.00  0.00      C1   N
ATOM   2598  CA  LEU 6  32     -11.974 -19.489  -8.218  0.00  0.00      C1   C
ATOM   2599  C   LEU 6  32     -12.641 -20.864  -8.466  0.00  0.00      C1   C
ATOM   2600  O   LEU 6  32     -13.652 -21.014  -9.121  0.00  0.00      C1   O
ATOM   2601  CB  LEU 6  32     -12.939 -18.396  -7.783  0.00  0.00      C1   C
ATOM   2602  CG  LEU 6  32     -12.219 -17.248  -7.139  0.00  0.00      C1   C
ATOM   2603  CD1 LEU 6  32     -13.169 -16.067  -6.872  0.00  0.00      C1   C
ATOM   2604  CD2 LEU 6  32     -11.511 -17.538  -5.855  0.00  0.00      C1   C
ATOM   2605  N   ASP 6  33     -11.975 -21.867  -7.848  0.00  0.00      C1   N
ATOM   2606  CA  ASP 6  33     -12.316 -23.259  -7.898  0.00  0.00      C1   C
ATOM   2607  C   ASP 6  33     -12.181 -23.672  -9.394  0.00  0.00      C1   C
ATOM   2608  O   ASP 6  33     -11.049 -23.695  -9.871  0.00  0.00      C1   O
ATOM   2609  CB  ASP 6  33     -13.769 -23.580  -7.330  0.00  0.00      C1   C
ATOM   2610  CG  ASP 6  33     -13.789 -23.189  -5.867  0.00  0.00      C1   C
ATOM   2611  OD1 ASP 6  33     -12.765 -23.401  -5.141  0.00  0.00      C1   O
ATOM   2612  OD2 ASP 6  33     -14.797 -22.644  -5.350  0.00  0.00      C1   O
ATOM   2613  N   ASP 6  34     -13.223 -24.038 -10.162  0.00  0.00      C1   N
ATOM   2614  CA  ASP 6  34     -13.132 -24.319 -11.580  0.00  0.00      C1   C
ATOM   2615  C   ASP 6  34     -13.544 -23.227 -12.582  0.00  0.00      C1   C
ATOM   2616  O   ASP 6  34     -13.977 -23.502 -13.641  0.00  0.00      C1   O
ATOM   2617  CB  ASP 6  34     -13.781 -25.713 -11.814  0.00  0.00      C1   C
ATOM   2618  CG  ASP 6  34     -15.235 -25.935 -11.348  0.00  0.00      C1   C
ATOM   2619  OD1 ASP 6  34     -15.730 -27.004 -11.654  0.00  0.00      C1   O
ATOM   2620  OD2 ASP 6  34     -15.999 -25.073 -10.808  0.00  0.00      C1   O
ATOM   2621  N   VAL 6  35     -13.671 -22.015 -12.135  0.00  0.00      C1   N
ATOM   2622  CA  VAL 6  35     -14.246 -20.872 -12.854  0.00  0.00      C1   C
ATOM   2623  C   VAL 6  35     -13.368 -19.597 -12.844  0.00  0.00      C1   C
ATOM   2624  O   VAL 6  35     -12.858 -19.198 -11.789  0.00  0.00      C1   O
ATOM   2625  CB  VAL 6  35     -15.716 -20.509 -12.443  0.00  0.00      C1   C
ATOM   2626  CG1 VAL 6  35     -16.224 -19.337 -13.271  0.00  0.00      C1   C
ATOM   2627  CG2 VAL 6  35     -16.679 -21.674 -12.498  0.00  0.00      C1   C
ATOM   2628  N   VAL 6  36     -13.257 -19.010 -14.042  0.00  0.00      C1   N
ATOM   2629  CA  VAL 6  36     -12.523 -17.819 -14.194  0.00  0.00      C1   C
ATOM   2630  C   VAL 6  36     -13.507 -16.649 -14.420  0.00  0.00      C1   C
ATOM   2631  O   VAL 6  36     -14.068 -16.446 -15.442  0.00  0.00      C1   O
ATOM   2632  CB  VAL 6  36     -11.435 -17.916 -15.283  0.00  0.00      C1   C
ATOM   2633  CG1 VAL 6  36     -10.587 -16.676 -15.343  0.00  0.00      C1   C
ATOM   2634  CG2 VAL 6  36     -10.409 -19.015 -14.960  0.00  0.00      C1   C
ATOM   2635  N   TYR 6  37     -13.440 -15.694 -13.483  0.00  0.00      C1   N
ATOM   2636  CA  TYR 6  37     -13.969 -14.337 -13.657  0.00  0.00      C1   C
ATOM   2637  C   TYR 6  37     -13.055 -13.322 -14.322  0.00  0.00      C1   C
ATOM   2638  O   TYR 6  37     -11.882 -13.191 -13.958  0.00  0.00      C1   O
ATOM   2639  CB  TYR 6  37     -14.594 -13.863 -12.312  0.00  0.00      C1   C
ATOM   2640  CG  TYR 6  37     -15.616 -14.775 -11.687  0.00  0.00      C1   C
ATOM   2641  CD1 TYR 6  37     -17.014 -14.505 -11.790  0.00  0.00      C1   C
ATOM   2642  CD2 TYR 6  37     -15.218 -15.962 -11.048  0.00  0.00      C1   C
ATOM   2643  CE1 TYR 6  37     -17.992 -15.222 -11.068  0.00  0.00      C1   C
ATOM   2644  CE2 TYR 6  37     -16.193 -16.759 -10.336  0.00  0.00      C1   C
ATOM   2645  CZ  TYR 6  37     -17.566 -16.364 -10.311  0.00  0.00      C1   C
ATOM   2646  OH  TYR 6  37     -18.436 -17.133  -9.577  0.00  0.00      C1   O
ATOM   2647  N   CYS 6  38     -13.518 -12.699 -15.490  0.00  0.00      C1   N
ATOM   2648  CA  CYS 6  38     -12.629 -11.686 -16.182  0.00  0.00      C1   C
ATOM   2649  C   CYS 6  38     -13.482 -10.674 -16.933  0.00  0.00      C1   C
ATOM   2650  O   CYS 6  38     -14.688 -10.761 -17.036  0.00  0.00      C1   O
ATOM   2651  CB  CYS 6  38     -11.591 -12.426 -17.057  0.00  0.00      C1   C
ATOM   2652  SG  CYS 6  38     -12.358 -12.972 -18.632  0.00  0.00      C1   S
ATOM   2653  N   PRO 6  39     -12.955  -9.534 -17.364  0.00  0.00      C1   N
ATOM   2654  CA  PRO 6  39     -13.647  -8.501 -18.164  0.00  0.00      C1   C
ATOM   2655  C   PRO 6  39     -14.312  -9.105 -19.435  0.00  0.00      C1   C
ATOM   2656  O   PRO 6  39     -13.642  -9.959 -20.029  0.00  0.00      C1   O
ATOM   2657  CB  PRO 6  39     -12.675  -7.311 -18.397  0.00  0.00      C1   C
ATOM   2658  CG  PRO 6  39     -11.663  -7.435 -17.290  0.00  0.00      C1   C
ATOM   2659  CD  PRO 6  39     -11.574  -8.985 -17.202  0.00  0.00      C1   C
ATOM   2660  N   ARG 6  40     -15.472  -8.687 -19.862  0.00  0.00      C1   N
ATOM   2661  CA  ARG 6  40     -16.023  -9.217 -21.117  0.00  0.00      C1   C
ATOM   2662  C   ARG 6  40     -15.223  -8.779 -22.342  0.00  0.00      C1   C
ATOM   2663  O   ARG 6  40     -15.045  -9.478 -23.326  0.00  0.00      C1   O
ATOM   2664  CB  ARG 6  40     -17.500  -9.061 -21.175  0.00  0.00      C1   C
ATOM   2665  CG  ARG 6  40     -18.015  -7.630 -21.409  0.00  0.00      C1   C
ATOM   2666  CD  ARG 6  40     -19.511  -7.448 -21.415  0.00  0.00      C1   C
ATOM   2667  NE  ARG 6  40     -19.971  -6.033 -21.541  0.00  0.00      C1   N
ATOM   2668  CZ  ARG 6  40     -21.125  -5.633 -22.059  0.00  0.00      C1   C
ATOM   2669  NH1 ARG 6  40     -22.194  -6.385 -22.116  0.00  0.00      C1   N
ATOM   2670  NH2 ARG 6  40     -21.246  -4.462 -22.556  0.00  0.00      C1   N
ATOM   2671  N   HIS 6  41     -14.758  -7.494 -22.331  0.00  0.00      C1   N
ATOM   2672  CA  HIS 6  41     -14.146  -6.881 -23.493  0.00  0.00      C1   C
ATOM   2673  C   HIS 6  41     -12.908  -7.499 -24.139  0.00  0.00      C1   C
ATOM   2674  O   HIS 6  41     -12.380  -6.998 -25.151  0.00  0.00      C1   O
ATOM   2675  CB  HIS 6  41     -13.943  -5.426 -23.287  0.00  0.00      C1   C
ATOM   2676  CG  HIS 6  41     -12.915  -5.068 -22.192  0.00  0.00      C1   C
ATOM   2677  ND1 HIS 6  41     -12.031  -6.000 -21.643  0.00  0.00      C1   N
ATOM   2678  CD2 HIS 6  41     -12.794  -3.864 -21.517  0.00  0.00      C1   C
ATOM   2679  CE1 HIS 6  41     -11.284  -5.289 -20.780  0.00  0.00      C1   C
ATOM   2680  NE2 HIS 6  41     -11.717  -4.031 -20.735  0.00  0.00      C1   N
ATOM   2681  N   VAL 6  42     -12.305  -8.517 -23.481  0.00  0.00      C1   N
ATOM   2682  CA  VAL 6  42     -11.200  -9.263 -24.042  0.00  0.00      C1   C
ATOM   2683  C   VAL 6  42     -11.539  -9.832 -25.462  0.00  0.00      C1   C
ATOM   2684  O   VAL 6  42     -10.677  -9.725 -26.411  0.00  0.00      C1   O
ATOM   2685  CB  VAL 6  42     -10.800 -10.321 -23.020  0.00  0.00      C1   C
ATOM   2686  CG1 VAL 6  42     -11.763 -11.465 -22.810  0.00  0.00      C1   C
ATOM   2687  CG2 VAL 6  42      -9.362 -10.875 -23.158  0.00  0.00      C1   C
ATOM   2688  N   ILE 6  43     -12.822 -10.187 -25.732  0.00  0.00      C1   N
ATOM   2689  CA  ILE 6  43     -13.396 -10.658 -27.076  0.00  0.00      C1   C
ATOM   2690  C   ILE 6  43     -13.547  -9.535 -28.123  0.00  0.00      C1   C
ATOM   2691  O   ILE 6  43     -13.791  -9.854 -29.310  0.00  0.00      C1   O
ATOM   2692  CB  ILE 6  43     -14.563 -11.649 -26.887  0.00  0.00      C1   C
ATOM   2693  CG1 ILE 6  43     -15.855 -10.822 -26.573  0.00  0.00      C1   C
ATOM   2694  CG2 ILE 6  43     -14.450 -12.810 -25.891  0.00  0.00      C1   C
ATOM   2695  CD1 ILE 6  43     -17.050 -11.666 -26.273  0.00  0.00      C1   C
ATOM   2696  N   CYS 6  44     -13.329  -8.269 -27.709  0.00  0.00      C1   N
ATOM   2697  CA  CYS 6  44     -13.059  -7.268 -28.743  0.00  0.00      C1   C
ATOM   2698  C   CYS 6  44     -11.619  -7.059 -29.251  0.00  0.00      C1   C
ATOM   2699  O   CYS 6  44     -10.606  -7.532 -28.620  0.00  0.00      C1   O
ATOM   2700  CB  CYS 6  44     -13.654  -5.964 -28.198  0.00  0.00      C1   C
ATOM   2701  SG  CYS 6  44     -15.090  -5.803 -29.404  0.00  0.00      C1   S
ATOM   2702  N   THR 6  45     -11.452  -6.269 -30.288  0.00  0.00      C1   N
ATOM   2703  CA  THR 6  45     -10.263  -5.829 -31.012  0.00  0.00      C1   C
ATOM   2704  C   THR 6  45     -10.359  -4.392 -31.490  0.00  0.00      C1   C
ATOM   2705  O   THR 6  45     -11.427  -3.818 -31.561  0.00  0.00      C1   O
ATOM   2706  CB  THR 6  45     -10.028  -6.710 -32.276  0.00  0.00      C1   C
ATOM   2707  OG1 THR 6  45     -11.169  -6.952 -33.122  0.00  0.00      C1   O
ATOM   2708  CG2 THR 6  45      -9.573  -8.096 -31.911  0.00  0.00      C1   C
ATOM   2709  N   SER 6  46      -9.177  -3.820 -31.860  0.00  0.00      C1   N
ATOM   2710  CA  SER 6  46      -8.926  -2.394 -32.227  0.00  0.00      C1   C
ATOM   2711  C   SER 6  46      -9.948  -1.880 -33.215  0.00  0.00      C1   C
ATOM   2712  O   SER 6  46     -10.683  -0.936 -32.842  0.00  0.00      C1   O
ATOM   2713  CB  SER 6  46      -7.463  -2.195 -32.516  0.00  0.00      C1   C
ATOM   2714  OG  SER 6  46      -7.143  -2.854 -33.674  0.00  0.00      C1   O
ATOM   2715  N   GLU 6  47     -10.079  -2.510 -34.362  0.00  0.00      C1   N
ATOM   2716  CA  GLU 6  47     -11.054  -2.260 -35.438  0.00  0.00      C1   C
ATOM   2717  C   GLU 6  47     -12.540  -2.419 -34.900  0.00  0.00      C1   C
ATOM   2718  O   GLU 6  47     -13.428  -1.606 -35.316  0.00  0.00      C1   O
ATOM   2719  CB  GLU 6  47     -10.776  -3.182 -36.684  0.00  0.00      C1   C
ATOM   2720  CG  GLU 6  47     -11.839  -3.178 -37.745  0.00  0.00      C1   C
ATOM   2721  CD  GLU 6  47     -11.304  -3.699 -39.083  0.00  0.00      C1   C
ATOM   2722  OE1 GLU 6  47     -10.085  -3.572 -39.363  0.00  0.00      C1   O
ATOM   2723  OE2 GLU 6  47     -12.045  -4.290 -39.881  0.00  0.00      C1   O
ATOM   2724  N   ASP 6  48     -12.862  -3.371 -34.025  0.00  0.00      C1   N
ATOM   2725  CA  ASP 6  48     -14.263  -3.557 -33.469  0.00  0.00      C1   C
ATOM   2726  C   ASP 6  48     -14.752  -2.627 -32.412  0.00  0.00      C1   C
ATOM   2727  O   ASP 6  48     -15.984  -2.582 -32.229  0.00  0.00      C1   O
ATOM   2728  CB  ASP 6  48     -14.481  -5.084 -33.007  0.00  0.00      C1   C
ATOM   2729  CG  ASP 6  48     -14.336  -6.121 -34.042  0.00  0.00      C1   C
ATOM   2730  OD1 ASP 6  48     -14.259  -5.633 -35.252  0.00  0.00      C1   O
ATOM   2731  OD2 ASP 6  48     -14.447  -7.403 -33.852  0.00  0.00      C1   O
ATOM   2732  N   MET 6  49     -13.863  -1.855 -31.827  0.00  0.00      C1   N
ATOM   2733  CA  MET 6  49     -14.093  -1.142 -30.541  0.00  0.00      C1   C
ATOM   2734  C   MET 6  49     -15.117   0.053 -30.562  0.00  0.00      C1   C
ATOM   2735  O   MET 6  49     -15.718   0.301 -29.531  0.00  0.00      C1   O
ATOM   2736  CB  MET 6  49     -12.696  -0.922 -30.048  0.00  0.00      C1   C
ATOM   2737  CG  MET 6  49     -12.720  -0.530 -28.513  0.00  0.00      C1   C
ATOM   2738  SD  MET 6  49     -13.246  -1.958 -27.485  0.00  0.00      C1   S
ATOM   2739  CE  MET 6  49     -12.707  -1.558 -25.763  0.00  0.00      C1   C
ATOM   2740  N   LEU 6  50     -15.311   0.670 -31.738  0.00  0.00      C1   N
ATOM   2741  CA  LEU 6  50     -16.372   1.694 -32.026  0.00  0.00      C1   C
ATOM   2742  C   LEU 6  50     -17.807   1.163 -32.028  0.00  0.00      C1   C
ATOM   2743  O   LEU 6  50     -18.626   1.911 -31.517  0.00  0.00      C1   O
ATOM   2744  CB  LEU 6  50     -16.044   2.352 -33.316  0.00  0.00      C1   C
ATOM   2745  CG  LEU 6  50     -15.232   3.632 -33.255  0.00  0.00      C1   C
ATOM   2746  CD1 LEU 6  50     -14.907   4.209 -34.662  0.00  0.00      C1   C
ATOM   2747  CD2 LEU 6  50     -15.937   4.704 -32.404  0.00  0.00      C1   C
ATOM   2748  N   ASN 6  51     -18.170  -0.107 -32.239  0.00  0.00      C1   N
ATOM   2749  CA  ASN 6  51     -19.480  -0.539 -31.961  0.00  0.00      C1   C
ATOM   2750  C   ASN 6  51     -19.539  -2.013 -31.618  0.00  0.00      C1   C
ATOM   2751  O   ASN 6  51     -19.977  -2.818 -32.455  0.00  0.00      C1   O
ATOM   2752  CB  ASN 6  51     -20.462  -0.114 -33.101  0.00  0.00      C1   C
ATOM   2753  CG  ASN 6  51     -21.905  -0.225 -32.796  0.00  0.00      C1   C
ATOM   2754  OD1 ASN 6  51     -22.291  -0.833 -31.803  0.00  0.00      C1   O
ATOM   2755  ND2 ASN 6  51     -22.753   0.152 -33.694  0.00  0.00      C1   N
ATOM   2756  N   PRO 6  52     -19.067  -2.460 -30.387  0.00  0.00      C1   N
ATOM   2757  CA  PRO 6  52     -18.926  -3.897 -30.054  0.00  0.00      C1   C
ATOM   2758  C   PRO 6  52     -20.195  -4.507 -29.606  0.00  0.00      C1   C
ATOM   2759  O   PRO 6  52     -20.953  -3.877 -28.856  0.00  0.00      C1   O
ATOM   2760  CB  PRO 6  52     -17.827  -3.852 -28.990  0.00  0.00      C1   C
ATOM   2761  CG  PRO 6  52     -17.897  -2.548 -28.271  0.00  0.00      C1   C
ATOM   2762  CD  PRO 6  52     -18.363  -1.651 -29.441  0.00  0.00      C1   C
ATOM   2763  N   ASN 6  53     -20.437  -5.717 -30.033  0.00  0.00      C1   N
ATOM   2764  CA  ASN 6  53     -21.673  -6.401 -29.783  0.00  0.00      C1   C
ATOM   2765  C   ASN 6  53     -21.200  -7.672 -29.118  0.00  0.00      C1   C
ATOM   2766  O   ASN 6  53     -20.865  -8.663 -29.782  0.00  0.00      C1   O
ATOM   2767  CB  ASN 6  53     -22.433  -6.676 -31.140  0.00  0.00      C1   C
ATOM   2768  CG  ASN 6  53     -23.767  -7.393 -30.962  0.00  0.00      C1   C
ATOM   2769  OD1 ASN 6  53     -24.124  -7.799 -29.873  0.00  0.00      C1   O
ATOM   2770  ND2 ASN 6  53     -24.604  -7.532 -32.006  0.00  0.00      C1   N
ATOM   2771  N   TYR 6  54     -21.051  -7.624 -27.758  0.00  0.00      C1   N
ATOM   2772  CA  TYR 6  54     -20.469  -8.803 -27.116  0.00  0.00      C1   C
ATOM   2773  C   TYR 6  54     -21.355 -10.053 -27.067  0.00  0.00      C1   C
ATOM   2774  O   TYR 6  54     -20.774 -11.110 -27.038  0.00  0.00      C1   O
ATOM   2775  CB  TYR 6  54     -20.125  -8.362 -25.616  0.00  0.00      C1   C
ATOM   2776  CG  TYR 6  54     -19.061  -7.249 -25.723  0.00  0.00      C1   C
ATOM   2777  CD1 TYR 6  54     -17.740  -7.624 -25.973  0.00  0.00      C1   C
ATOM   2778  CD2 TYR 6  54     -19.411  -5.981 -25.354  0.00  0.00      C1   C
ATOM   2779  CE1 TYR 6  54     -16.761  -6.659 -26.086  0.00  0.00      C1   C
ATOM   2780  CE2 TYR 6  54     -18.352  -5.021 -25.246  0.00  0.00      C1   C
ATOM   2781  CZ  TYR 6  54     -17.033  -5.351 -25.702  0.00  0.00      C1   C
ATOM   2782  OH  TYR 6  54     -16.006  -4.395 -25.811  0.00  0.00      C1   O
ATOM   2783  N   GLU 6  55     -22.724  -9.886 -27.129  0.00  0.00      C1   N
ATOM   2784  CA  GLU 6  55     -23.633 -11.072 -27.272  0.00  0.00      C1   C
ATOM   2785  C   GLU 6  55     -23.198 -11.848 -28.552  0.00  0.00      C1   C
ATOM   2786  O   GLU 6  55     -22.809 -13.028 -28.404  0.00  0.00      C1   O
ATOM   2787  CB  GLU 6  55     -25.113 -10.718 -27.395  0.00  0.00      C1   C
ATOM   2788  CG  GLU 6  55     -25.717 -10.508 -26.042  0.00  0.00      C1   C
ATOM   2789  CD  GLU 6  55     -27.296 -10.719 -26.106  0.00  0.00      C1   C
ATOM   2790  OE1 GLU 6  55     -27.889 -10.329 -27.065  0.00  0.00      C1   O
ATOM   2791  OE2 GLU 6  55     -27.791 -11.185 -25.102  0.00  0.00      C1   O
ATOM   2792  N   ASP 6  56     -23.275 -11.173 -29.727  0.00  0.00      C1   N
ATOM   2793  CA  ASP 6  56     -22.887 -11.764 -31.051  0.00  0.00      C1   C
ATOM   2794  C   ASP 6  56     -21.399 -12.187 -31.154  0.00  0.00      C1   C
ATOM   2795  O   ASP 6  56     -21.268 -13.138 -31.924  0.00  0.00      C1   O
ATOM   2796  CB  ASP 6  56     -23.354 -10.698 -32.112  0.00  0.00      C1   C
ATOM   2797  CG  ASP 6  56     -23.250 -11.339 -33.484  0.00  0.00      C1   C
ATOM   2798  OD1 ASP 6  56     -22.918 -10.611 -34.489  0.00  0.00      C1   O
ATOM   2799  OD2 ASP 6  56     -23.707 -12.511 -33.627  0.00  0.00      C1   O
ATOM   2800  N   LEU 6  57     -20.478 -11.550 -30.438  0.00  0.00      C1   N
ATOM   2801  CA  LEU 6  57     -19.163 -12.154 -30.340  0.00  0.00      C1   C
ATOM   2802  C   LEU 6  57     -19.115 -13.496 -29.522  0.00  0.00      C1   C
ATOM   2803  O   LEU 6  57     -18.465 -14.419 -30.021  0.00  0.00      C1   O
ATOM   2804  CB  LEU 6  57     -18.179 -11.125 -29.713  0.00  0.00      C1   C
ATOM   2805  CG  LEU 6  57     -17.810  -9.889 -30.627  0.00  0.00      C1   C
ATOM   2806  CD1 LEU 6  57     -17.244  -8.619 -29.799  0.00  0.00      C1   C
ATOM   2807  CD2 LEU 6  57     -16.751 -10.301 -31.684  0.00  0.00      C1   C
ATOM   2808  N   LEU 6  58     -19.737 -13.625 -28.367  0.00  0.00      C1   N
ATOM   2809  CA  LEU 6  58     -19.649 -14.961 -27.651  0.00  0.00      C1   C
ATOM   2810  C   LEU 6  58     -20.491 -16.052 -28.329  0.00  0.00      C1   C
ATOM   2811  O   LEU 6  58     -20.241 -17.141 -27.999  0.00  0.00      C1   O
ATOM   2812  CB  LEU 6  58     -20.180 -14.770 -26.168  0.00  0.00      C1   C
ATOM   2813  CG  LEU 6  58     -19.165 -14.421 -25.076  0.00  0.00      C1   C
ATOM   2814  CD1 LEU 6  58     -19.861 -14.752 -23.794  0.00  0.00      C1   C
ATOM   2815  CD2 LEU 6  58     -17.850 -15.178 -25.154  0.00  0.00      C1   C
ATOM   2816  N   ILE 6  59     -21.461 -15.680 -29.152  0.00  0.00      C1   N
ATOM   2817  CA  ILE 6  59     -21.995 -16.501 -30.281  0.00  0.00      C1   C
ATOM   2818  C   ILE 6  59     -20.997 -16.839 -31.370  0.00  0.00      C1   C
ATOM   2819  O   ILE 6  59     -20.721 -18.010 -31.568  0.00  0.00      C1   O
ATOM   2820  CB  ILE 6  59     -23.368 -15.921 -30.802  0.00  0.00      C1   C
ATOM   2821  CG1 ILE 6  59     -24.565 -16.014 -29.739  0.00  0.00      C1   C
ATOM   2822  CG2 ILE 6  59     -23.803 -16.601 -32.118  0.00  0.00      C1   C
ATOM   2823  CD1 ILE 6  59     -25.206 -17.390 -29.513  0.00  0.00      C1   C
ATOM   2824  N   ARG 6  60     -20.422 -15.841 -32.055  0.00  0.00      C1   N
ATOM   2825  CA  ARG 6  60     -19.340 -15.966 -33.119  0.00  0.00      C1   C
ATOM   2826  C   ARG 6  60     -18.130 -16.741 -32.790  0.00  0.00      C1   C
ATOM   2827  O   ARG 6  60     -17.622 -17.427 -33.731  0.00  0.00      C1   O
ATOM   2828  CB  ARG 6  60     -19.018 -14.491 -33.628  0.00  0.00      C1   C
ATOM   2829  CG  ARG 6  60     -20.058 -14.041 -34.699  0.00  0.00      C1   C
ATOM   2830  CD  ARG 6  60     -19.945 -12.460 -34.991  0.00  0.00      C1   C
ATOM   2831  NE  ARG 6  60     -18.631 -12.147 -35.506  0.00  0.00      C1   N
ATOM   2832  CZ  ARG 6  60     -17.935 -11.048 -35.440  0.00  0.00      C1   C
ATOM   2833  NH1 ARG 6  60     -16.702 -11.030 -35.787  0.00  0.00      C1   N
ATOM   2834  NH2 ARG 6  60     -18.415  -9.913 -35.106  0.00  0.00      C1   N
ATOM   2835  N   LYS 6  61     -17.545 -16.605 -31.548  0.00  0.00      C1   N
ATOM   2836  CA  LYS 6  61     -16.455 -17.276 -31.007  0.00  0.00      C1   C
ATOM   2837  C   LYS 6  61     -16.733 -18.687 -30.386  0.00  0.00      C1   C
ATOM   2838  O   LYS 6  61     -17.910 -19.001 -30.078  0.00  0.00      C1   O
ATOM   2839  CB  LYS 6  61     -15.695 -16.367 -30.021  0.00  0.00      C1   C
ATOM   2840  CG  LYS 6  61     -14.997 -15.185 -30.717  0.00  0.00      C1   C
ATOM   2841  CD  LYS 6  61     -14.156 -14.432 -29.731  0.00  0.00      C1   C
ATOM   2842  CE  LYS 6  61     -13.467 -13.128 -30.287  0.00  0.00      C1   C
ATOM   2843  NZ  LYS 6  61     -12.717 -13.393 -31.505  0.00  0.00      C1   N
ATOM   2844  N   SER 6  62     -15.681 -19.500 -30.285  0.00  0.00      C1   N
ATOM   2845  CA  SER 6  62     -15.691 -20.755 -29.554  0.00  0.00      C1   C
ATOM   2846  C   SER 6  62     -14.850 -20.722 -28.234  0.00  0.00      C1   C
ATOM   2847  O   SER 6  62     -14.216 -19.708 -27.916  0.00  0.00      C1   O
ATOM   2848  CB  SER 6  62     -15.367 -21.913 -30.522  0.00  0.00      C1   C
ATOM   2849  OG  SER 6  62     -13.969 -21.942 -30.558  0.00  0.00      C1   O
ATOM   2850  N   ASN 6  63     -14.785 -21.816 -27.455  0.00  0.00      C1   N
ATOM   2851  CA  ASN 6  63     -13.778 -22.092 -26.410  0.00  0.00      C1   C
ATOM   2852  C   ASN 6  63     -12.361 -21.907 -26.967  0.00  0.00      C1   C
ATOM   2853  O   ASN 6  63     -11.588 -21.338 -26.200  0.00  0.00      C1   O
ATOM   2854  CB  ASN 6  63     -13.963 -23.487 -25.749  0.00  0.00      C1   C
ATOM   2855  CG  ASN 6  63     -15.084 -23.419 -24.750  0.00  0.00      C1   C
ATOM   2856  OD1 ASN 6  63     -15.544 -22.373 -24.368  0.00  0.00      C1   O
ATOM   2857  ND2 ASN 6  63     -15.662 -24.587 -24.504  0.00  0.00      C1   N
ATOM   2858  N   HIS 6  64     -12.032 -22.511 -28.128  0.00  0.00      C1   N
ATOM   2859  CA  HIS 6  64     -10.687 -22.391 -28.642  0.00  0.00      C1   C
ATOM   2860  C   HIS 6  64     -10.189 -20.886 -29.006  0.00  0.00      C1   C
ATOM   2861  O   HIS 6  64      -8.987 -20.753 -29.166  0.00  0.00      C1   O
ATOM   2862  CB  HIS 6  64     -10.506 -23.376 -29.810  0.00  0.00      C1   C
ATOM   2863  CG  HIS 6  64      -9.067 -23.591 -30.073  0.00  0.00      C1   C
ATOM   2864  ND1 HIS 6  64      -8.061 -24.029 -29.231  0.00  0.00      C1   N
ATOM   2865  CD2 HIS 6  64      -8.635 -23.457 -31.335  0.00  0.00      C1   C
ATOM   2866  CE1 HIS 6  64      -6.939 -24.032 -29.994  0.00  0.00      C1   C
ATOM   2867  NE2 HIS 6  64      -7.269 -23.690 -31.264  0.00  0.00      C1   N
ATOM   2868  N   ASN 6  65     -11.033 -19.833 -28.978  0.00  0.00      C1   N
ATOM   2869  CA  ASN 6  65     -10.513 -18.482 -29.145  0.00  0.00      C1   C
ATOM   2870  C   ASN 6  65      -9.915 -18.022 -27.788  0.00  0.00      C1   C
ATOM   2871  O   ASN 6  65      -9.097 -17.088 -27.877  0.00  0.00      C1   O
ATOM   2872  CB  ASN 6  65     -11.584 -17.584 -29.721  0.00  0.00      C1   C
ATOM   2873  CG  ASN 6  65     -12.225 -17.994 -31.038  0.00  0.00      C1   C
ATOM   2874  OD1 ASN 6  65     -13.299 -18.559 -31.099  0.00  0.00      C1   O
ATOM   2875  ND2 ASN 6  65     -11.607 -17.626 -32.068  0.00  0.00      C1   N
ATOM   2876  N   PHE 6  66     -10.065 -18.662 -26.621  0.00  0.00      C1   N
ATOM   2877  CA  PHE 6  66      -9.463 -18.351 -25.301  0.00  0.00      C1   C
ATOM   2878  C   PHE 6  66      -8.121 -19.032 -25.027  0.00  0.00      C1   C
ATOM   2879  O   PHE 6  66      -7.947 -20.216 -25.369  0.00  0.00      C1   O
ATOM   2880  CB  PHE 6  66     -10.513 -18.756 -24.202  0.00  0.00      C1   C
ATOM   2881  CG  PHE 6  66     -11.805 -17.950 -24.503  0.00  0.00      C1   C
ATOM   2882  CD1 PHE 6  66     -11.747 -16.489 -24.515  0.00  0.00      C1   C
ATOM   2883  CD2 PHE 6  66     -13.024 -18.553 -24.724  0.00  0.00      C1   C
ATOM   2884  CE1 PHE 6  66     -12.926 -15.746 -24.704  0.00  0.00      C1   C
ATOM   2885  CE2 PHE 6  66     -14.175 -17.799 -24.837  0.00  0.00      C1   C
ATOM   2886  CZ  PHE 6  66     -14.153 -16.388 -24.845  0.00  0.00      C1   C
ATOM   2887  N   LEU 6  67      -7.206 -18.412 -24.309  0.00  0.00      C1   N
ATOM   2888  CA  LEU 6  67      -6.009 -18.987 -23.729  0.00  0.00      C1   C
ATOM   2889  C   LEU 6  67      -5.735 -18.379 -22.276  0.00  0.00      C1   C
ATOM   2890  O   LEU 6  67      -5.694 -17.163 -22.010  0.00  0.00      C1   O
ATOM   2891  CB  LEU 6  67      -4.800 -18.809 -24.664  0.00  0.00      C1   C
ATOM   2892  CG  LEU 6  67      -3.448 -19.198 -24.145  0.00  0.00      C1   C
ATOM   2893  CD1 LEU 6  67      -3.195 -20.658 -24.207  0.00  0.00      C1   C
ATOM   2894  CD2 LEU 6  67      -2.392 -18.556 -25.074  0.00  0.00      C1   C
ATOM   2895  N   VAL 6  68      -5.705 -19.306 -21.393  0.00  0.00      C1   N
ATOM   2896  CA  VAL 6  68      -6.032 -19.113 -19.950  0.00  0.00      C1   C
ATOM   2897  C   VAL 6  68      -4.914 -19.878 -19.146  0.00  0.00      C1   C
ATOM   2898  O   VAL 6  68      -4.881 -21.107 -19.043  0.00  0.00      C1   O
ATOM   2899  CB  VAL 6  68      -7.418 -19.633 -19.580  0.00  0.00      C1   C
ATOM   2900  CG1 VAL 6  68      -7.845 -19.122 -18.178  0.00  0.00      C1   C
ATOM   2901  CG2 VAL 6  68      -8.472 -18.902 -20.438  0.00  0.00      C1   C
ATOM   2902  N   GLN 6  69      -4.080 -19.004 -18.589  0.00  0.00      C1   N
ATOM   2903  CA  GLN 6  69      -2.789 -19.425 -18.076  0.00  0.00      C1   C
ATOM   2904  C   GLN 6  69      -2.595 -19.220 -16.579  0.00  0.00      C1   C
ATOM   2905  O   GLN 6  69      -2.636 -18.070 -16.120  0.00  0.00      C1   O
ATOM   2906  CB  GLN 6  69      -1.675 -18.836 -18.979  0.00  0.00      C1   C
ATOM   2907  CG  GLN 6  69      -1.844 -19.223 -20.435  0.00  0.00      C1   C
ATOM   2908  CD  GLN 6  69      -0.795 -18.798 -21.347  0.00  0.00      C1   C
ATOM   2909  OE1 GLN 6  69      -0.167 -19.575 -22.050  0.00  0.00      C1   O
ATOM   2910  NE2 GLN 6  69      -0.617 -17.471 -21.520  0.00  0.00      C1   N
ATOM   2911  N   ALA 6  70      -2.325 -20.356 -15.859  0.00  0.00      C1   N
ATOM   2912  CA  ALA 6  70      -1.960 -20.315 -14.518  0.00  0.00      C1   C
ATOM   2913  C   ALA 6  70      -0.461 -20.335 -14.325  0.00  0.00      C1   C
ATOM   2914  O   ALA 6  70       0.140 -21.253 -13.914  0.00  0.00      C1   O
ATOM   2915  CB  ALA 6  70      -2.737 -21.369 -13.678  0.00  0.00      C1   C
ATOM   2916  N   GLY 6  71       0.277 -19.259 -14.744  0.00  0.00      C1   N
ATOM   2917  CA  GLY 6  71       1.758 -19.361 -15.097  0.00  0.00      C1   C
ATOM   2918  C   GLY 6  71       2.061 -20.100 -16.368  0.00  0.00      C1   C
ATOM   2919  O   GLY 6  71       1.438 -20.004 -17.385  0.00  0.00      C1   O
ATOM   2920  N   ASN 6  72       3.094 -20.926 -16.374  0.00  0.00      C1   N
ATOM   2921  CA  ASN 6  72       3.412 -21.831 -17.521  0.00  0.00      C1   C
ATOM   2922  C   ASN 6  72       2.412 -22.974 -17.880  0.00  0.00      C1   C
ATOM   2923  O   ASN 6  72       2.856 -23.905 -18.500  0.00  0.00      C1   O
ATOM   2924  CB  ASN 6  72       4.856 -22.295 -17.260  0.00  0.00      C1   C
ATOM   2925  CG  ASN 6  72       5.862 -21.232 -17.019  0.00  0.00      C1   C
ATOM   2926  OD1 ASN 6  72       6.361 -21.065 -15.890  0.00  0.00      C1   O
ATOM   2927  ND2 ASN 6  72       6.304 -20.611 -18.070  0.00  0.00      C1   N
ATOM   2928  N   VAL 6  73       1.062 -22.887 -17.546  0.00  0.00      C1   N
ATOM   2929  CA  VAL 6  73       0.141 -23.951 -17.814  0.00  0.00      C1   C
ATOM   2930  C   VAL 6  73      -1.110 -23.462 -18.465  0.00  0.00      C1   C
ATOM   2931  O   VAL 6  73      -1.644 -22.416 -18.030  0.00  0.00      C1   O
ATOM   2932  CB  VAL 6  73      -0.107 -24.901 -16.609  0.00  0.00      C1   C
ATOM   2933  CG1 VAL 6  73       1.171 -25.261 -15.899  0.00  0.00      C1   C
ATOM   2934  CG2 VAL 6  73      -1.084 -24.264 -15.554  0.00  0.00      C1   C
ATOM   2935  N   GLN 6  74      -1.588 -24.212 -19.408  0.00  0.00      C1   N
ATOM   2936  CA  GLN 6  74      -2.860 -23.953 -19.975  0.00  0.00      C1   C
ATOM   2937  C   GLN 6  74      -3.992 -24.700 -19.186  0.00  0.00      C1   C
ATOM   2938  O   GLN 6  74      -3.966 -25.932 -19.103  0.00  0.00      C1   O
ATOM   2939  CB  GLN 6  74      -2.892 -24.152 -21.529  0.00  0.00      C1   C
ATOM   2940  CG  GLN 6  74      -1.718 -23.566 -22.307  0.00  0.00      C1   C
ATOM   2941  CD  GLN 6  74      -1.856 -23.774 -23.820  0.00  0.00      C1   C
ATOM   2942  NE2 GLN 6  74      -0.972 -23.342 -24.608  0.00  0.00      C1   N
ATOM   2943  OE1 GLN 6  74      -2.840 -24.275 -24.345  0.00  0.00      C1   O
ATOM   2944  N   LEU 6  75      -4.969 -23.990 -18.665  0.00  0.00      C1   N
ATOM   2945  CA  LEU 6  75      -6.290 -24.539 -18.208  0.00  0.00      C1   C
ATOM   2946  C   LEU 6  75      -7.091 -24.625 -19.493  0.00  0.00      C1   C
ATOM   2947  O   LEU 6  75      -7.268 -23.745 -20.324  0.00  0.00      C1   O
ATOM   2948  CB  LEU 6  75      -6.908 -23.589 -17.179  0.00  0.00      C1   C
ATOM   2949  CG  LEU 6  75      -5.998 -23.193 -16.055  0.00  0.00      C1   C
ATOM   2950  CD1 LEU 6  75      -6.792 -22.316 -15.090  0.00  0.00      C1   C
ATOM   2951  CD2 LEU 6  75      -5.551 -24.475 -15.318  0.00  0.00      C1   C
ATOM   2952  N   ARG 6  76      -7.639 -25.802 -19.661  0.00  0.00      C1   N
ATOM   2953  CA  ARG 6  76      -8.647 -26.043 -20.672  0.00  0.00      C1   C
ATOM   2954  C   ARG 6  76     -10.000 -25.372 -20.313  0.00  0.00      C1   C
ATOM   2955  O   ARG 6  76     -10.720 -25.654 -19.329  0.00  0.00      C1   O
ATOM   2956  CB  ARG 6  76      -8.764 -27.572 -20.889  0.00  0.00      C1   C
ATOM   2957  CG  ARG 6  76      -9.801 -27.949 -21.960  0.00  0.00      C1   C
ATOM   2958  CD  ARG 6  76      -9.879 -29.481 -22.088  0.00  0.00      C1   C
ATOM   2959  NE  ARG 6  76     -11.094 -30.001 -22.793  0.00  0.00      C1   N
ATOM   2960  CZ  ARG 6  76     -12.102 -30.655 -22.195  0.00  0.00      C1   C
ATOM   2961  NH1 ARG 6  76     -12.114 -31.029 -20.912  0.00  0.00      C1   N
ATOM   2962  NH2 ARG 6  76     -13.147 -31.073 -22.862  0.00  0.00      C1   N
ATOM   2963  N   VAL 6  77     -10.410 -24.520 -21.226  0.00  0.00      C1   N
ATOM   2964  CA  VAL 6  77     -11.714 -23.950 -21.072  0.00  0.00      C1   C
ATOM   2965  C   VAL 6  77     -12.718 -24.962 -21.629  0.00  0.00      C1   C
ATOM   2966  O   VAL 6  77     -12.568 -25.538 -22.704  0.00  0.00      C1   O
ATOM   2967  CB  VAL 6  77     -11.884 -22.534 -21.625  0.00  0.00      C1   C
ATOM   2968  CG1 VAL 6  77     -13.257 -21.965 -21.529  0.00  0.00      C1   C
ATOM   2969  CG2 VAL 6  77     -10.934 -21.472 -20.939  0.00  0.00      C1   C
ATOM   2970  N   ILE 6  78     -13.862 -25.195 -20.963  0.00  0.00      C1   N
ATOM   2971  CA  ILE 6  78     -14.909 -26.093 -21.393  0.00  0.00      C1   C
ATOM   2972  C   ILE 6  78     -16.179 -25.259 -21.567  0.00  0.00      C1   C
ATOM   2973  O   ILE 6  78     -17.069 -25.736 -22.189  0.00  0.00      C1   O
ATOM   2974  CB  ILE 6  78     -15.070 -27.281 -20.436  0.00  0.00      C1   C
ATOM   2975  CG1 ILE 6  78     -15.246 -26.828 -18.947  0.00  0.00      C1   C
ATOM   2976  CG2 ILE 6  78     -13.861 -28.266 -20.567  0.00  0.00      C1   C
ATOM   2977  CD1 ILE 6  78     -15.821 -27.901 -18.020  0.00  0.00      C1   C
ATOM   2978  N   GLY 6  79     -16.347 -24.078 -21.000  0.00  0.00      C1   N
ATOM   2979  CA  GLY 6  79     -17.441 -23.222 -21.475  0.00  0.00      C1   C
ATOM   2980  C   GLY 6  79     -17.306 -21.647 -21.238  0.00  0.00      C1   C
ATOM   2981  O   GLY 6  79     -16.350 -21.247 -20.604  0.00  0.00      C1   O
ATOM   2982  N   HIS 6  80     -18.232 -20.846 -21.836  0.00  0.00      C1   N
ATOM   2983  CA  HIS 6  80     -18.101 -19.417 -21.977  0.00  0.00      C1   C
ATOM   2984  C   HIS 6  80     -19.452 -18.691 -21.888  0.00  0.00      C1   C
ATOM   2985  O   HIS 6  80     -20.382 -18.996 -22.655  0.00  0.00      C1   O
ATOM   2986  CB  HIS 6  80     -17.403 -19.041 -23.278  0.00  0.00      C1   C
ATOM   2987  CG  HIS 6  80     -17.966 -19.440 -24.654  0.00  0.00      C1   C
ATOM   2988  ND1 HIS 6  80     -17.549 -20.599 -25.339  0.00  0.00      C1   N
ATOM   2989  CD2 HIS 6  80     -18.979 -18.860 -25.478  0.00  0.00      C1   C
ATOM   2990  CE1 HIS 6  80     -18.124 -20.579 -26.508  0.00  0.00      C1   C
ATOM   2991  NE2 HIS 6  80     -19.083 -19.652 -26.667  0.00  0.00      C1   N
ATOM   2992  N   SER 6  81     -19.611 -17.787 -21.007  0.00  0.00      C1   N
ATOM   2993  CA  SER 6  81     -20.917 -17.187 -20.599  0.00  0.00      C1   C
ATOM   2994  C   SER 6  81     -20.746 -15.909 -19.813  0.00  0.00      C1   C
ATOM   2995  O   SER 6  81     -19.712 -15.913 -19.082  0.00  0.00      C1   O
ATOM   2996  CB  SER 6  81     -21.664 -18.220 -19.687  0.00  0.00      C1   C
ATOM   2997  OG  SER 6  81     -22.986 -17.773 -19.464  0.00  0.00      C1   O
ATOM   2998  N   MET 6  82     -21.575 -14.850 -20.070  0.00  0.00      C1   N
ATOM   2999  CA  MET 6  82     -21.369 -13.620 -19.267  0.00  0.00      C1   C
ATOM   3000  C   MET 6  82     -22.353 -13.516 -18.089  0.00  0.00      C1   C
ATOM   3001  O   MET 6  82     -23.437 -14.068 -18.212  0.00  0.00      C1   O
ATOM   3002  CB  MET 6  82     -21.225 -12.273 -20.014  0.00  0.00      C1   C
ATOM   3003  CG  MET 6  82     -20.352 -12.463 -21.199  0.00  0.00      C1   C
ATOM   3004  SD  MET 6  82     -20.182 -11.108 -22.394  0.00  0.00      C1   S
ATOM   3005  CE  MET 6  82     -21.647 -11.238 -23.471  0.00  0.00      C1   C
ATOM   3006  N   GLN 6  83     -21.964 -12.862 -16.985  0.00  0.00      C1   N
ATOM   3007  CA  GLN 6  83     -22.930 -12.201 -16.102  0.00  0.00      C1   C
ATOM   3008  C   GLN 6  83     -22.791 -10.688 -16.171  0.00  0.00      C1   C
ATOM   3009  O   GLN 6  83     -21.843 -10.136 -15.679  0.00  0.00      C1   O
ATOM   3010  CB  GLN 6  83     -23.106 -12.922 -14.782  0.00  0.00      C1   C
ATOM   3011  CG  GLN 6  83     -21.828 -12.894 -13.914  0.00  0.00      C1   C
ATOM   3012  CD  GLN 6  83     -21.937 -13.464 -12.533  0.00  0.00      C1   C
ATOM   3013  OE1 GLN 6  83     -22.790 -14.303 -12.255  0.00  0.00      C1   O
ATOM   3014  NE2 GLN 6  83     -21.098 -13.113 -11.600  0.00  0.00      C1   N
ATOM   3015  N   ASN 6  84     -23.775  -9.976 -16.814  0.00  0.00      C1   N
ATOM   3016  CA  ASN 6  84     -23.680  -8.560 -17.183  0.00  0.00      C1   C
ATOM   3017  C   ASN 6  84     -22.329  -8.262 -17.915  0.00  0.00      C1   C
ATOM   3018  O   ASN 6  84     -22.012  -8.933 -18.888  0.00  0.00      C1   O
ATOM   3019  CB  ASN 6  84     -23.986  -7.746 -15.984  0.00  0.00      C1   C
ATOM   3020  CG  ASN 6  84     -24.120  -6.236 -16.225  0.00  0.00      C1   C
ATOM   3021  OD1 ASN 6  84     -23.721  -5.738 -17.256  0.00  0.00      C1   O
ATOM   3022  ND2 ASN 6  84     -24.567  -5.469 -15.268  0.00  0.00      C1   N
ATOM   3023  N   CYS 6  85     -21.426  -7.367 -17.406  0.00  0.00      C1   N
ATOM   3024  CA  CYS 6  85     -20.108  -7.130 -18.022  0.00  0.00      C1   C
ATOM   3025  C   CYS 6  85     -18.948  -8.017 -17.562  0.00  0.00      C1   C
ATOM   3026  O   CYS 6  85     -17.875  -7.775 -18.080  0.00  0.00      C1   O
ATOM   3027  CB  CYS 6  85     -19.751  -5.641 -17.932  0.00  0.00      C1   C
ATOM   3028  SG  CYS 6  85     -21.080  -4.674 -18.772  0.00  0.00      C1   S
ATOM   3029  N   VAL 6  86     -19.174  -9.075 -16.711  0.00  0.00      C1   N
ATOM   3030  CA  VAL 6  86     -18.059 -10.046 -16.502  0.00  0.00      C1   C
ATOM   3031  C   VAL 6  86     -18.234 -11.417 -17.233  0.00  0.00      C1   C
ATOM   3032  O   VAL 6  86     -19.214 -12.101 -16.999  0.00  0.00      C1   O
ATOM   3033  CB  VAL 6  86     -17.902 -10.215 -14.908  0.00  0.00      C1   C
ATOM   3034  CG1 VAL 6  86     -16.930 -11.383 -14.498  0.00  0.00      C1   C
ATOM   3035  CG2 VAL 6  86     -17.242  -8.976 -14.320  0.00  0.00      C1   C
ATOM   3036  N   LEU 6  87     -17.208 -11.787 -18.004  0.00  0.00      C1   N
ATOM   3037  CA  LEU 6  87     -17.092 -13.055 -18.742  0.00  0.00      C1   C
ATOM   3038  C   LEU 6  87     -16.713 -14.038 -17.696  0.00  0.00      C1   C
ATOM   3039  O   LEU 6  87     -15.817 -13.816 -16.916  0.00  0.00      C1   O
ATOM   3040  CB  LEU 6  87     -15.975 -12.733 -19.778  0.00  0.00      C1   C
ATOM   3041  CG  LEU 6  87     -15.555 -13.980 -20.643  0.00  0.00      C1   C
ATOM   3042  CD1 LEU 6  87     -16.658 -14.548 -21.464  0.00  0.00      C1   C
ATOM   3043  CD2 LEU 6  87     -14.491 -13.637 -21.663  0.00  0.00      C1   C
ATOM   3044  N   LYS 6  88     -17.392 -15.183 -17.650  0.00  0.00      C1   N
ATOM   3045  CA  LYS 6  88     -16.892 -16.356 -16.832  0.00  0.00      C1   C
ATOM   3046  C   LYS 6  88     -16.489 -17.457 -17.827  0.00  0.00      C1   C
ATOM   3047  O   LYS 6  88     -17.240 -17.820 -18.734  0.00  0.00      C1   O
ATOM   3048  CB  LYS 6  88     -18.071 -16.827 -15.964  0.00  0.00      C1   C
ATOM   3049  CG  LYS 6  88     -18.518 -15.901 -14.788  0.00  0.00      C1   C
ATOM   3050  CD  LYS 6  88     -19.453 -16.626 -13.858  0.00  0.00      C1   C
ATOM   3051  CE  LYS 6  88     -20.775 -17.125 -14.507  0.00  0.00      C1   C
ATOM   3052  NZ  LYS 6  88     -21.532 -17.951 -13.638  0.00  0.00      C1   N
ATOM   3053  N   LEU 6  89     -15.231 -17.832 -17.646  0.00  0.00      C1   N
ATOM   3054  CA  LEU 6  89     -14.722 -19.104 -18.338  0.00  0.00      C1   C
ATOM   3055  C   LEU 6  89     -14.762 -20.296 -17.454  0.00  0.00      C1   C
ATOM   3056  O   LEU 6  89     -14.097 -20.215 -16.377  0.00  0.00      C1   O
ATOM   3057  CB  LEU 6  89     -13.384 -18.879 -18.974  0.00  0.00      C1   C
ATOM   3058  CG  LEU 6  89     -13.375 -17.761 -20.073  0.00  0.00      C1   C
ATOM   3059  CD1 LEU 6  89     -12.052 -17.641 -20.801  0.00  0.00      C1   C
ATOM   3060  CD2 LEU 6  89     -14.412 -18.071 -21.178  0.00  0.00      C1   C
ATOM   3061  N   LYS 6  90     -15.649 -21.234 -17.728  0.00  0.00      C1   N
ATOM   3062  CA  LYS 6  90     -15.671 -22.535 -17.080  0.00  0.00      C1   C
ATOM   3063  C   LYS 6  90     -14.361 -23.275 -17.551  0.00  0.00      C1   C
ATOM   3064  O   LYS 6  90     -14.234 -23.620 -18.732  0.00  0.00      C1   O
ATOM   3065  CB  LYS 6  90     -16.989 -23.293 -17.256  0.00  0.00      C1   C
ATOM   3066  CG  LYS 6  90     -17.223 -24.296 -16.073  0.00  0.00      C1   C
ATOM   3067  CD  LYS 6  90     -18.425 -25.206 -16.364  0.00  0.00      C1   C
ATOM   3068  CE  LYS 6  90     -18.424 -26.448 -15.472  0.00  0.00      C1   C
ATOM   3069  NZ  LYS 6  90     -19.690 -27.152 -15.680  0.00  0.00      C1   N
ATOM   3070  N   VAL 6  91     -13.401 -23.552 -16.639  0.00  0.00      C1   N
ATOM   3071  CA  VAL 6  91     -12.288 -24.494 -16.914  0.00  0.00      C1   C
ATOM   3072  C   VAL 6  91     -12.618 -25.862 -16.285  0.00  0.00      C1   C
ATOM   3073  O   VAL 6  91     -13.582 -25.982 -15.517  0.00  0.00      C1   O
ATOM   3074  CB  VAL 6  91     -10.982 -23.913 -16.506  0.00  0.00      C1   C
ATOM   3075  CG1 VAL 6  91     -10.556 -22.652 -17.295  0.00  0.00      C1   C
ATOM   3076  CG2 VAL 6  91     -10.963 -23.528 -14.981  0.00  0.00      C1   C
ATOM   3077  N   ASP 6  92     -11.808 -26.881 -16.477  0.00  0.00      C1   N
ATOM   3078  CA  ASP 6  92     -12.242 -28.289 -16.055  0.00  0.00      C1   C
ATOM   3079  C   ASP 6  92     -11.502 -28.797 -14.863  0.00  0.00      C1   C
ATOM   3080  O   ASP 6  92     -11.652 -29.942 -14.500  0.00  0.00      C1   O
ATOM   3081  CB  ASP 6  92     -12.093 -29.153 -17.303  0.00  0.00      C1   C
ATOM   3082  CG  ASP 6  92     -10.639 -29.321 -17.787  0.00  0.00      C1   C
ATOM   3083  OD1 ASP 6  92      -9.661 -28.726 -17.234  0.00  0.00      C1   O
ATOM   3084  OD2 ASP 6  92     -10.436 -29.883 -18.811  0.00  0.00      C1   O
ATOM   3085  N   THR 6  93     -10.701 -27.951 -14.157  0.00  0.00      C1   N
ATOM   3086  CA  THR 6  93      -9.840 -28.241 -13.030  0.00  0.00      C1   C
ATOM   3087  C   THR 6  93     -10.131 -27.119 -11.939  0.00  0.00      C1   C
ATOM   3088  O   THR 6  93     -10.010 -25.942 -12.227  0.00  0.00      C1   O
ATOM   3089  CB  THR 6  93      -8.296 -28.241 -13.324  0.00  0.00      C1   C
ATOM   3090  OG1 THR 6  93      -8.063 -27.058 -14.056  0.00  0.00      C1   O
ATOM   3091  CG2 THR 6  93      -7.837 -29.506 -14.098  0.00  0.00      C1   C
ATOM   3092  N   ALA 6  94     -10.452 -27.515 -10.739  0.00  0.00      C1   N
ATOM   3093  CA  ALA 6  94     -10.486 -26.652  -9.574  0.00  0.00      C1   C
ATOM   3094  C   ALA 6  94      -9.058 -26.268  -9.040  0.00  0.00      C1   C
ATOM   3095  O   ALA 6  94      -8.266 -27.138  -8.690  0.00  0.00      C1   O
ATOM   3096  CB  ALA 6  94     -11.415 -27.303  -8.497  0.00  0.00      C1   C
ATOM   3097  N   ASN 6  95      -8.788 -24.971  -8.935  0.00  0.00      C1   N
ATOM   3098  CA  ASN 6  95      -7.639 -24.391  -8.204  0.00  0.00      C1   C
ATOM   3099  C   ASN 6  95      -7.489 -24.871  -6.733  0.00  0.00      C1   C
ATOM   3100  O   ASN 6  95      -8.387 -24.611  -6.021  0.00  0.00      C1   O
ATOM   3101  CB  ASN 6  95      -7.894 -22.888  -8.261  0.00  0.00      C1   C
ATOM   3102  CG  ASN 6  95      -6.781 -22.002  -7.748  0.00  0.00      C1   C
ATOM   3103  OD1 ASN 6  95      -5.820 -22.552  -7.240  0.00  0.00      C1   O
ATOM   3104  ND2 ASN 6  95      -6.806 -20.710  -7.796  0.00  0.00      C1   N
ATOM   3105  N   PRO 6  96      -6.260 -25.387  -6.367  0.00  0.00      C1   N
ATOM   3106  CA  PRO 6  96      -5.940 -25.614  -4.942  0.00  0.00      C1   C
ATOM   3107  C   PRO 6  96      -5.787 -24.392  -3.974  0.00  0.00      C1   C
ATOM   3108  O   PRO 6  96      -5.823 -24.662  -2.762  0.00  0.00      C1   O
ATOM   3109  CB  PRO 6  96      -4.628 -26.409  -5.063  0.00  0.00      C1   C
ATOM   3110  CG  PRO 6  96      -4.447 -26.951  -6.462  0.00  0.00      C1   C
ATOM   3111  CD  PRO 6  96      -5.269 -25.975  -7.317  0.00  0.00      C1   C
ATOM   3112  N   LYS 6  97      -5.598 -23.106  -4.427  0.00  0.00      C1   N
ATOM   3113  CA  LYS 6  97      -5.418 -21.975  -3.605  0.00  0.00      C1   C
ATOM   3114  C   LYS 6  97      -6.617 -21.038  -3.569  0.00  0.00      C1   C
ATOM   3115  O   LYS 6  97      -6.649 -19.914  -4.051  0.00  0.00      C1   O
ATOM   3116  CB  LYS 6  97      -4.062 -21.286  -3.994  0.00  0.00      C1   C
ATOM   3117  CG  LYS 6  97      -2.810 -22.204  -4.114  0.00  0.00      C1   C
ATOM   3118  CD  LYS 6  97      -1.538 -21.377  -4.540  0.00  0.00      C1   C
ATOM   3119  CE  LYS 6  97      -0.352 -22.336  -4.685  0.00  0.00      C1   C
ATOM   3120  NZ  LYS 6  97       0.876 -21.608  -5.038  0.00  0.00      C1   N
ATOM   3121  N   THR 6  98      -7.678 -21.538  -2.889  0.00  0.00      C1   N
ATOM   3122  CA  THR 6  98      -8.922 -20.935  -2.873  0.00  0.00      C1   C
ATOM   3123  C   THR 6  98      -9.445 -20.670  -1.478  0.00  0.00      C1   C
ATOM   3124  O   THR 6  98      -9.839 -21.619  -0.804  0.00  0.00      C1   O
ATOM   3125  CB  THR 6  98      -9.917 -21.668  -3.791  0.00  0.00      C1   C
ATOM   3126  OG1 THR 6  98      -9.364 -21.994  -5.040  0.00  0.00      C1   O
ATOM   3127  CG2 THR 6  98     -11.102 -20.843  -4.059  0.00  0.00      C1   C
ATOM   3128  N   PRO 6  99      -9.404 -19.366  -0.951  0.00  0.00      C1   N
ATOM   3129  CA  PRO 6  99     -10.015 -18.900   0.271  0.00  0.00      C1   C
ATOM   3130  C   PRO 6  99     -11.574 -19.181   0.286  0.00  0.00      C1   C
ATOM   3131  O   PRO 6  99     -12.162 -19.368  -0.762  0.00  0.00      C1   O
ATOM   3132  CB  PRO 6  99      -9.798 -17.375   0.228  0.00  0.00      C1   C
ATOM   3133  CG  PRO 6  99      -9.655 -17.047  -1.271  0.00  0.00      C1   C
ATOM   3134  CD  PRO 6  99      -8.873 -18.249  -1.798  0.00  0.00      C1   C
ATOM   3135  N   LYS 6 100     -12.273 -19.104   1.485  0.00  0.00      C1   N
ATOM   3136  CA  LYS 6 100     -13.620 -18.631   1.485  0.00  0.00      C1   C
ATOM   3137  C   LYS 6 100     -13.902 -17.274   0.881  0.00  0.00      C1   C
ATOM   3138  O   LYS 6 100     -13.342 -16.269   1.343  0.00  0.00      C1   O
ATOM   3139  CB  LYS 6 100     -14.116 -18.685   2.985  0.00  0.00      C1   C
ATOM   3140  CG  LYS 6 100     -15.636 -18.526   3.174  0.00  0.00      C1   C
ATOM   3141  CD  LYS 6 100     -15.851 -18.325   4.642  0.00  0.00      C1   C
ATOM   3142  CE  LYS 6 100     -17.327 -18.123   4.913  0.00  0.00      C1   C
ATOM   3143  NZ  LYS 6 100     -17.661 -18.149   6.350  0.00  0.00      C1   N
ATOM   3144  N   TYR 6 101     -14.736 -17.193  -0.174  0.00  0.00      C1   N
ATOM   3145  CA  TYR 6 101     -15.103 -15.900  -0.768  0.00  0.00      C1   C
ATOM   3146  C   TYR 6 101     -16.558 -15.599  -0.807  0.00  0.00      C1   C
ATOM   3147  O   TYR 6 101     -17.418 -16.410  -1.086  0.00  0.00      C1   O
ATOM   3148  CB  TYR 6 101     -14.513 -15.855  -2.219  0.00  0.00      C1   C
ATOM   3149  CG  TYR 6 101     -14.847 -16.969  -3.200  0.00  0.00      C1   C
ATOM   3150  CD1 TYR 6 101     -13.988 -18.168  -3.217  0.00  0.00      C1   C
ATOM   3151  CD2 TYR 6 101     -15.932 -16.872  -4.064  0.00  0.00      C1   C
ATOM   3152  CE1 TYR 6 101     -14.287 -19.213  -4.087  0.00  0.00      C1   C
ATOM   3153  CE2 TYR 6 101     -16.230 -17.951  -4.961  0.00  0.00      C1   C
ATOM   3154  CZ  TYR 6 101     -15.478 -19.107  -4.846  0.00  0.00      C1   C
ATOM   3155  OH  TYR 6 101     -15.829 -20.197  -5.627  0.00  0.00      C1   O
ATOM   3156  N   LYS 6 102     -16.843 -14.320  -0.592  0.00  0.00      C1   N
ATOM   3157  CA  LYS 6 102     -18.186 -13.832  -0.766  0.00  0.00      C1   C
ATOM   3158  C   LYS 6 102     -18.189 -12.628  -1.747  0.00  0.00      C1   C
ATOM   3159  O   LYS 6 102     -17.288 -11.814  -1.799  0.00  0.00      C1   O
ATOM   3160  CB  LYS 6 102     -18.810 -13.622   0.552  0.00  0.00      C1   C
ATOM   3161  CG  LYS 6 102     -18.211 -12.483   1.438  0.00  0.00      C1   C
ATOM   3162  CD  LYS 6 102     -18.748 -12.579   2.872  0.00  0.00      C1   C
ATOM   3163  CE  LYS 6 102     -17.950 -11.609   3.847  0.00  0.00      C1   C
ATOM   3164  NZ  LYS 6 102     -18.515 -11.762   5.168  0.00  0.00      C1   N
ATOM   3165  N   PHE 6 103     -19.290 -12.632  -2.563  0.00  0.00      C1   N
ATOM   3166  CA  PHE 6 103     -19.419 -11.548  -3.527  0.00  0.00      C1   C
ATOM   3167  C   PHE 6 103     -20.236 -10.340  -3.015  0.00  0.00      C1   C
ATOM   3168  O   PHE 6 103     -21.382 -10.454  -2.653  0.00  0.00      C1   O
ATOM   3169  CB  PHE 6 103     -20.039 -12.100  -4.822  0.00  0.00      C1   C
ATOM   3170  CG  PHE 6 103     -19.120 -13.172  -5.414  0.00  0.00      C1   C
ATOM   3171  CD1 PHE 6 103     -19.572 -14.529  -5.587  0.00  0.00      C1   C
ATOM   3172  CD2 PHE 6 103     -17.786 -12.767  -5.676  0.00  0.00      C1   C
ATOM   3173  CE1 PHE 6 103     -18.581 -15.504  -6.024  0.00  0.00      C1   C
ATOM   3174  CE2 PHE 6 103     -16.964 -13.760  -6.293  0.00  0.00      C1   C
ATOM   3175  CZ  PHE 6 103     -17.377 -15.060  -6.498  0.00  0.00      C1   C
ATOM   3176  N   VAL 6 104     -19.647  -9.192  -2.664  0.00  0.00      C1   N
ATOM   3177  CA  VAL 6 104     -20.350  -7.998  -2.166  0.00  0.00      C1   C
ATOM   3178  C   VAL 6 104     -19.969  -6.720  -3.002  0.00  0.00      C1   C
ATOM   3179  O   VAL 6 104     -18.862  -6.687  -3.574  0.00  0.00      C1   O
ATOM   3180  CB  VAL 6 104     -20.056  -7.814  -0.644  0.00  0.00      C1   C
ATOM   3181  CG1 VAL 6 104     -20.529  -9.059   0.134  0.00  0.00      C1   C
ATOM   3182  CG2 VAL 6 104     -18.655  -7.224  -0.393  0.00  0.00      C1   C
ATOM   3183  N   ARG 6 105     -20.744  -5.625  -3.015  0.00  0.00      C1   N
ATOM   3184  CA  ARG 6 105     -20.396  -4.288  -3.452  0.00  0.00      C1   C
ATOM   3185  C   ARG 6 105     -19.881  -3.382  -2.337  0.00  0.00      C1   C
ATOM   3186  O   ARG 6 105     -20.440  -3.429  -1.217  0.00  0.00      C1   O
ATOM   3187  CB  ARG 6 105     -21.608  -3.640  -4.108  0.00  0.00      C1   C
ATOM   3188  CG  ARG 6 105     -22.177  -4.275  -5.408  0.00  0.00      C1   C
ATOM   3189  CD  ARG 6 105     -23.403  -3.613  -5.896  0.00  0.00      C1   C
ATOM   3190  NE  ARG 6 105     -23.109  -2.237  -6.454  0.00  0.00      C1   N
ATOM   3191  CZ  ARG 6 105     -23.545  -1.069  -6.155  0.00  0.00      C1   C
ATOM   3192  NH1 ARG 6 105     -24.252  -0.848  -5.068  0.00  0.00      C1   N
ATOM   3193  NH2 ARG 6 105     -23.368  -0.116  -7.011  0.00  0.00      C1   N
ATOM   3194  N   ILE 6 106     -18.914  -2.553  -2.641  0.00  0.00      C1   N
ATOM   3195  CA  ILE 6 106     -18.372  -1.584  -1.640  0.00  0.00      C1   C
ATOM   3196  C   ILE 6 106     -19.208  -0.324  -1.678  0.00  0.00      C1   C
ATOM   3197  O   ILE 6 106     -19.404   0.233  -2.744  0.00  0.00      C1   O
ATOM   3198  CB  ILE 6 106     -16.868  -1.204  -1.882  0.00  0.00      C1   C
ATOM   3199  CG1 ILE 6 106     -16.027  -2.426  -2.107  0.00  0.00      C1   C
ATOM   3200  CG2 ILE 6 106     -16.319  -0.345  -0.779  0.00  0.00      C1   C
ATOM   3201  CD1 ILE 6 106     -15.961  -3.345  -0.807  0.00  0.00      C1   C
ATOM   3202  N   GLN 6 107     -19.810   0.052  -0.541  0.00  0.00      C1   N
ATOM   3203  CA  GLN 6 107     -20.700   1.209  -0.368  0.00  0.00      C1   C
ATOM   3204  C   GLN 6 107     -19.969   2.488  -0.708  0.00  0.00      C1   C
ATOM   3205  O   GLN 6 107     -18.842   2.743  -0.446  0.00  0.00      C1   O
ATOM   3206  CB  GLN 6 107     -21.141   1.278   1.048  0.00  0.00      C1   C
ATOM   3207  CG  GLN 6 107     -22.224   0.173   1.342  0.00  0.00      C1   C
ATOM   3208  CD  GLN 6 107     -23.469   0.351   0.580  0.00  0.00      C1   C
ATOM   3209  OE1 GLN 6 107     -23.666  -0.138  -0.463  0.00  0.00      C1   O
ATOM   3210  NE2 GLN 6 107     -24.422   1.073   1.113  0.00  0.00      C1   N
ATOM   3211  N   PRO 6 108     -20.650   3.440  -1.326  0.00  0.00      C1   N
ATOM   3212  CA  PRO 6 108     -20.039   4.732  -1.601  0.00  0.00      C1   C
ATOM   3213  C   PRO 6 108     -19.516   5.362  -0.314  0.00  0.00      C1   C
ATOM   3214  O   PRO 6 108     -20.215   5.344   0.752  0.00  0.00      C1   O
ATOM   3215  CB  PRO 6 108     -21.147   5.554  -2.210  0.00  0.00      C1   C
ATOM   3216  CG  PRO 6 108     -22.114   4.533  -2.809  0.00  0.00      C1   C
ATOM   3217  CD  PRO 6 108     -22.030   3.395  -1.798  0.00  0.00      C1   C
ATOM   3218  N   GLY 6 109     -18.290   5.909  -0.493  0.00  0.00      C1   N
ATOM   3219  CA  GLY 6 109     -17.508   6.338   0.665  0.00  0.00      C1   C
ATOM   3220  C   GLY 6 109     -16.661   5.344   1.344  0.00  0.00      C1   C
ATOM   3221  O   GLY 6 109     -15.821   5.718   2.173  0.00  0.00      C1   O
ATOM   3222  N   GLN 6 110     -16.783   3.981   1.090  0.00  0.00      C1   N
ATOM   3223  CA  GLN 6 110     -16.055   2.921   1.764  0.00  0.00      C1   C
ATOM   3224  C   GLN 6 110     -14.820   2.324   1.049  0.00  0.00      C1   C
ATOM   3225  O   GLN 6 110     -14.719   2.493  -0.208  0.00  0.00      C1   O
ATOM   3226  CB  GLN 6 110     -16.977   1.886   2.447  0.00  0.00      C1   C
ATOM   3227  CG  GLN 6 110     -17.455   2.349   3.838  0.00  0.00      C1   C
ATOM   3228  CD  GLN 6 110     -18.945   1.995   4.173  0.00  0.00      C1   C
ATOM   3229  OE1 GLN 6 110     -19.880   2.764   4.171  0.00  0.00      C1   O
ATOM   3230  NE2 GLN 6 110     -19.183   0.812   4.592  0.00  0.00      C1   N
ATOM   3231  N   THR 6 111     -13.915   1.774   1.869  0.00  0.00      C1   N
ATOM   3232  CA  THR 6 111     -12.594   1.354   1.483  0.00  0.00      C1   C
ATOM   3233  C   THR 6 111     -12.425  -0.180   1.077  0.00  0.00      C1   C
ATOM   3234  O   THR 6 111     -13.203  -1.045   1.361  0.00  0.00      C1   O
ATOM   3235  CB  THR 6 111     -11.656   1.696   2.551  0.00  0.00      C1   C
ATOM   3236  OG1 THR 6 111     -12.167   1.308   3.825  0.00  0.00      C1   O
ATOM   3237  CG2 THR 6 111     -11.254   3.203   2.438  0.00  0.00      C1   C
ATOM   3238  N   PHE 6 112     -11.316  -0.500   0.351  0.00  0.00      C1   N
ATOM   3239  CA  PHE 6 112     -10.951  -1.827  -0.127  0.00  0.00      C1   C
ATOM   3240  C   PHE 6 112      -9.436  -1.824  -0.585  0.00  0.00      C1   C
ATOM   3241  O   PHE 6 112      -8.777  -0.866  -0.816  0.00  0.00      C1   O
ATOM   3242  CB  PHE 6 112     -11.825  -2.292  -1.316  0.00  0.00      C1   C
ATOM   3243  CG  PHE 6 112     -11.714  -1.649  -2.699  0.00  0.00      C1   C
ATOM   3244  CD1 PHE 6 112     -11.415  -2.356  -3.835  0.00  0.00      C1   C
ATOM   3245  CD2 PHE 6 112     -12.075  -0.273  -2.859  0.00  0.00      C1   C
ATOM   3246  CE1 PHE 6 112     -11.432  -1.777  -5.162  0.00  0.00      C1   C
ATOM   3247  CE2 PHE 6 112     -12.323   0.313  -4.111  0.00  0.00      C1   C
ATOM   3248  CZ  PHE 6 112     -11.922  -0.423  -5.255  0.00  0.00      C1   C
ATOM   3249  N   SER 6 113      -9.010  -3.031  -0.834  0.00  0.00      C1   N
ATOM   3250  CA  SER 6 113      -7.753  -3.236  -1.514  0.00  0.00      C1   C
ATOM   3251  C   SER 6 113      -7.812  -3.676  -2.990  0.00  0.00      C1   C
ATOM   3252  O   SER 6 113      -8.612  -4.566  -3.378  0.00  0.00      C1   O
ATOM   3253  CB  SER 6 113      -6.893  -4.236  -0.697  0.00  0.00      C1   C
ATOM   3254  OG  SER 6 113      -6.722  -3.726   0.662  0.00  0.00      C1   O
ATOM   3255  N   VAL 6 114      -6.867  -3.223  -3.812  0.00  0.00      C1   N
ATOM   3256  CA  VAL 6 114      -6.688  -3.754  -5.156  0.00  0.00      C1   C
ATOM   3257  C   VAL 6 114      -5.479  -4.705  -5.132  0.00  0.00      C1   C
ATOM   3258  O   VAL 6 114      -4.378  -4.235  -4.776  0.00  0.00      C1   O
ATOM   3259  CB  VAL 6 114      -6.553  -2.551  -6.082  0.00  0.00      C1   C
ATOM   3260  CG1 VAL 6 114      -6.202  -3.019  -7.482  0.00  0.00      C1   C
ATOM   3261  CG2 VAL 6 114      -7.719  -1.600  -6.194  0.00  0.00      C1   C
ATOM   3262  N   LEU 6 115      -5.720  -6.020  -5.239  0.00  0.00      C1   N
ATOM   3263  CA  LEU 6 115      -4.577  -6.776  -5.854  0.00  0.00      C1   C
ATOM   3264  C   LEU 6 115      -4.436  -6.643  -7.325  0.00  0.00      C1   C
ATOM   3265  O   LEU 6 115      -5.082  -7.285  -8.179  0.00  0.00      C1   O
ATOM   3266  CB  LEU 6 115      -4.647  -8.290  -5.352  0.00  0.00      C1   C
ATOM   3267  CG  LEU 6 115      -3.439  -9.268  -5.561  0.00  0.00      C1   C
ATOM   3268  CD1 LEU 6 115      -3.498 -10.020  -6.859  0.00  0.00      C1   C
ATOM   3269  CD2 LEU 6 115      -2.178  -8.470  -5.431  0.00  0.00      C1   C
ATOM   3270  N   ALA 6 116      -3.478  -5.740  -7.612  0.00  0.00      C1   N
ATOM   3271  CA  ALA 6 116      -3.077  -5.343  -8.919  0.00  0.00      C1   C
ATOM   3272  C   ALA 6 116      -2.118  -6.362  -9.566  0.00  0.00      C1   C
ATOM   3273  O   ALA 6 116      -1.285  -7.011  -8.936  0.00  0.00      C1   O
ATOM   3274  CB  ALA 6 116      -2.468  -3.923  -8.934  0.00  0.00      C1   C
ATOM   3275  N   CYS 6 117      -2.263  -6.503 -10.869  0.00  0.00      C1   N
ATOM   3276  CA  CYS 6 117      -1.796  -7.648 -11.614  0.00  0.00      C1   C
ATOM   3277  C   CYS 6 117      -1.406  -7.366 -13.018  0.00  0.00      C1   C
ATOM   3278  O   CYS 6 117      -2.108  -6.637 -13.710  0.00  0.00      C1   O
ATOM   3279  CB  CYS 6 117      -2.986  -8.626 -11.536  0.00  0.00      C1   C
ATOM   3280  SG  CYS 6 117      -2.324 -10.290 -11.892  0.00  0.00      C1   S
ATOM   3281  N   TYR 6 118      -0.270  -7.909 -13.439  0.00  0.00      C1   N
ATOM   3282  CA  TYR 6 118       0.134  -7.765 -14.861  0.00  0.00      C1   C
ATOM   3283  C   TYR 6 118       0.324  -9.095 -15.674  0.00  0.00      C1   C
ATOM   3284  O   TYR 6 118       1.187  -9.862 -15.363  0.00  0.00      C1   O
ATOM   3285  CB  TYR 6 118       1.517  -7.003 -14.893  0.00  0.00      C1   C
ATOM   3286  CG  TYR 6 118       2.104  -6.919 -16.302  0.00  0.00      C1   C
ATOM   3287  CD1 TYR 6 118       3.223  -7.708 -16.656  0.00  0.00      C1   C
ATOM   3288  CD2 TYR 6 118       1.469  -6.111 -17.183  0.00  0.00      C1   C
ATOM   3289  CE1 TYR 6 118       3.710  -7.673 -17.958  0.00  0.00      C1   C
ATOM   3290  CE2 TYR 6 118       1.998  -5.977 -18.433  0.00  0.00      C1   C
ATOM   3291  CZ  TYR 6 118       3.102  -6.771 -18.860  0.00  0.00      C1   C
ATOM   3292  OH  TYR 6 118       3.531  -6.562 -20.093  0.00  0.00      C1   O
ATOM   3293  N   ASN 6 119      -0.663  -9.257 -16.581  0.00  0.00      C1   N
ATOM   3294  CA  ASN 6 119      -0.740 -10.425 -17.447  0.00  0.00      C1   C
ATOM   3295  C   ASN 6 119      -0.774 -11.772 -16.632  0.00  0.00      C1   C
ATOM   3296  O   ASN 6 119      -0.040 -12.730 -16.912  0.00  0.00      C1   O
ATOM   3297  CB  ASN 6 119       0.336 -10.310 -18.480  0.00  0.00      C1   C
ATOM   3298  CG  ASN 6 119       0.047  -9.178 -19.462  0.00  0.00      C1   C
ATOM   3299  ND2 ASN 6 119       0.911  -9.015 -20.423  0.00  0.00      C1   N
ATOM   3300  OD1 ASN 6 119      -0.980  -8.453 -19.544  0.00  0.00      C1   O
ATOM   3301  N   GLY 6 120      -1.604 -11.832 -15.634  0.00  0.00      C1   N
ATOM   3302  CA  GLY 6 120      -1.672 -12.997 -14.837  0.00  0.00      C1   C
ATOM   3303  C   GLY 6 120      -0.576 -13.129 -13.772  0.00  0.00      C1   C
ATOM   3304  O   GLY 6 120      -0.582 -14.148 -13.073  0.00  0.00      C1   O
ATOM   3305  N   SER 6 121       0.391 -12.220 -13.625  0.00  0.00      C1   N
ATOM   3306  CA  SER 6 121       1.334 -12.195 -12.488  0.00  0.00      C1   C
ATOM   3307  C   SER 6 121       1.162 -10.913 -11.649  0.00  0.00      C1   C
ATOM   3308  O   SER 6 121       1.475  -9.828 -12.231  0.00  0.00      C1   O
ATOM   3309  CB  SER 6 121       2.678 -12.299 -13.114  0.00  0.00      C1   C
ATOM   3310  OG  SER 6 121       3.663 -12.423 -12.109  0.00  0.00      C1   O
ATOM   3311  N   PRO 6 122       0.807 -11.018 -10.392  0.00  0.00      C1   N
ATOM   3312  CA  PRO 6 122       0.559  -9.858  -9.557  0.00  0.00      C1   C
ATOM   3313  C   PRO 6 122       1.657  -8.785  -9.510  0.00  0.00      C1   C
ATOM   3314  O   PRO 6 122       2.792  -9.077  -9.106  0.00  0.00      C1   O
ATOM   3315  CB  PRO 6 122       0.063 -10.476  -8.214  0.00  0.00      C1   C
ATOM   3316  CG  PRO 6 122      -0.358 -11.909  -8.535  0.00  0.00      C1   C
ATOM   3317  CD  PRO 6 122       0.558 -12.281  -9.683  0.00  0.00      C1   C
ATOM   3318  N   SER 6 123       1.410  -7.520  -9.954  0.00  0.00      C1   N
ATOM   3319  CA  SER 6 123       2.449  -6.526 -10.061  0.00  0.00      C1   C
ATOM   3320  C   SER 6 123       2.545  -5.583  -8.826  0.00  0.00      C1   C
ATOM   3321  O   SER 6 123       3.644  -5.023  -8.508  0.00  0.00      C1   O
ATOM   3322  CB  SER 6 123       2.342  -5.634 -11.317  0.00  0.00      C1   C
ATOM   3323  OG  SER 6 123       1.130  -4.958 -11.169  0.00  0.00      C1   O
ATOM   3324  N   GLY 6 124       1.478  -5.369  -8.056  0.00  0.00      C1   N
ATOM   3325  CA  GLY 6 124       1.436  -4.485  -6.884  0.00  0.00      C1   C
ATOM   3326  C   GLY 6 124       0.189  -4.745  -5.994  0.00  0.00      C1   C
ATOM   3327  O   GLY 6 124      -0.715  -5.569  -6.330  0.00  0.00      C1   O
ATOM   3328  N   VAL 6 125       0.182  -4.017  -4.853  0.00  0.00      C1   N
ATOM   3329  CA  VAL 6 125      -0.959  -3.958  -3.933  0.00  0.00      C1   C
ATOM   3330  C   VAL 6 125      -1.159  -2.546  -3.314  0.00  0.00      C1   C
ATOM   3331  O   VAL 6 125      -0.227  -1.928  -2.769  0.00  0.00      C1   O
ATOM   3332  CB  VAL 6 125      -0.924  -5.030  -2.832  0.00  0.00      C1   C
ATOM   3333  CG1 VAL 6 125       0.239  -4.885  -1.899  0.00  0.00      C1   C
ATOM   3334  CG2 VAL 6 125      -2.207  -5.259  -1.988  0.00  0.00      C1   C
ATOM   3335  N   TYR 6 126      -2.334  -1.940  -3.432  0.00  0.00      C1   N
ATOM   3336  CA  TYR 6 126      -2.687  -0.634  -2.934  0.00  0.00      C1   C
ATOM   3337  C   TYR 6 126      -4.141  -0.644  -2.419  0.00  0.00      C1   C
ATOM   3338  O   TYR 6 126      -4.891  -1.608  -2.533  0.00  0.00      C1   O
ATOM   3339  CB  TYR 6 126      -2.413   0.454  -4.001  0.00  0.00      C1   C
ATOM   3340  CG  TYR 6 126      -3.260   0.422  -5.258  0.00  0.00      C1   C
ATOM   3341  CD1 TYR 6 126      -4.588   0.877  -5.169  0.00  0.00      C1   C
ATOM   3342  CD2 TYR 6 126      -2.695  -0.079  -6.456  0.00  0.00      C1   C
ATOM   3343  CE1 TYR 6 126      -5.346   0.894  -6.367  0.00  0.00      C1   C
ATOM   3344  CE2 TYR 6 126      -3.514  -0.235  -7.560  0.00  0.00      C1   C
ATOM   3345  CZ  TYR 6 126      -4.815   0.347  -7.549  0.00  0.00      C1   C
ATOM   3346  OH  TYR 6 126      -5.555   0.200  -8.683  0.00  0.00      C1   O
ATOM   3347  N   GLN 6 127      -4.512   0.268  -1.552  0.00  0.00      C1   N
ATOM   3348  CA  GLN 6 127      -5.913   0.458  -1.145  0.00  0.00      C1   C
ATOM   3349  C   GLN 6 127      -6.553   1.721  -1.795  0.00  0.00      C1   C
ATOM   3350  O   GLN 6 127      -5.841   2.615  -2.247  0.00  0.00      C1   O
ATOM   3351  CB  GLN 6 127      -6.006   0.564   0.369  0.00  0.00      C1   C
ATOM   3352  CG  GLN 6 127      -5.524   1.783   1.079  0.00  0.00      C1   C
ATOM   3353  CD  GLN 6 127      -6.409   3.057   0.853  0.00  0.00      C1   C
ATOM   3354  OE1 GLN 6 127      -6.108   4.006   0.105  0.00  0.00      C1   O
ATOM   3355  NE2 GLN 6 127      -7.559   3.130   1.588  0.00  0.00      C1   N
ATOM   3356  N   CYS 6 128      -7.858   1.783  -1.782  0.00  0.00      C1   N
ATOM   3357  CA  CYS 6 128      -8.700   2.926  -2.255  0.00  0.00      C1   C
ATOM   3358  C   CYS 6 128     -10.121   2.972  -1.682  0.00  0.00      C1   C
ATOM   3359  O   CYS 6 128     -10.537   1.996  -1.048  0.00  0.00      C1   O
ATOM   3360  CB  CYS 6 128      -8.759   2.938  -3.774  0.00  0.00      C1   C
ATOM   3361  SG  CYS 6 128      -9.371   1.330  -4.363  0.00  0.00      C1   S
ATOM   3362  N   ALA 6 129     -10.827   4.065  -1.779  0.00  0.00      C1   N
ATOM   3363  CA  ALA 6 129     -12.192   4.167  -1.453  0.00  0.00      C1   C
ATOM   3364  C   ALA 6 129     -13.114   4.199  -2.717  0.00  0.00      C1   C
ATOM   3365  O   ALA 6 129     -12.656   4.521  -3.843  0.00  0.00      C1   O
ATOM   3366  CB  ALA 6 129     -12.359   5.482  -0.658  0.00  0.00      C1   C
ATOM   3367  N   MET 6 130     -14.424   3.835  -2.704  0.00  0.00      C1   N
ATOM   3368  CA  MET 6 130     -15.430   4.221  -3.679  0.00  0.00      C1   C
ATOM   3369  C   MET 6 130     -15.757   5.719  -3.609  0.00  0.00      C1   C
ATOM   3370  O   MET 6 130     -16.495   6.191  -2.705  0.00  0.00      C1   O
ATOM   3371  CB  MET 6 130     -16.759   3.353  -3.516  0.00  0.00      C1   C
ATOM   3372  CG  MET 6 130     -16.371   1.953  -4.025  0.00  0.00      C1   C
ATOM   3373  SD  MET 6 130     -15.568   1.906  -5.667  0.00  0.00      C1   S
ATOM   3374  CE  MET 6 130     -15.344   0.130  -5.799  0.00  0.00      C1   C
ATOM   3375  N   ARG 6 131     -15.145   6.516  -4.497  0.00  0.00      C1   N
ATOM   3376  CA  ARG 6 131     -15.428   7.952  -4.430  0.00  0.00      C1   C
ATOM   3377  C   ARG 6 131     -16.716   8.376  -5.264  0.00  0.00      C1   C
ATOM   3378  O   ARG 6 131     -17.081   7.765  -6.293  0.00  0.00      C1   O
ATOM   3379  CB  ARG 6 131     -14.110   8.758  -4.647  0.00  0.00      C1   C
ATOM   3380  CG  ARG 6 131     -13.479   8.492  -6.059  0.00  0.00      C1   C
ATOM   3381  CD  ARG 6 131     -12.354   9.533  -6.247  0.00  0.00      C1   C
ATOM   3382  NE  ARG 6 131     -11.776   9.463  -7.546  0.00  0.00      C1   N
ATOM   3383  CZ  ARG 6 131     -10.784  10.219  -8.063  0.00  0.00      C1   C
ATOM   3384  NH1 ARG 6 131     -10.128  11.153  -7.349  0.00  0.00      C1   N
ATOM   3385  NH2 ARG 6 131     -10.492  10.155  -9.337  0.00  0.00      C1   N
ATOM   3386  N   PRO 6 132     -17.391   9.501  -4.979  0.00  0.00      C1   N
ATOM   3387  CA  PRO 6 132     -18.579   9.974  -5.655  0.00  0.00      C1   C
ATOM   3388  C   PRO 6 132     -18.456  10.192  -7.111  0.00  0.00      C1   C
ATOM   3389  O   PRO 6 132     -19.301   9.721  -7.852  0.00  0.00      C1   O
ATOM   3390  CB  PRO 6 132     -18.883  11.274  -4.948  0.00  0.00      C1   C
ATOM   3391  CG  PRO 6 132     -18.525  10.972  -3.492  0.00  0.00      C1   C
ATOM   3392  CD  PRO 6 132     -17.270  10.138  -3.688  0.00  0.00      C1   C
ATOM   3393  N   ASN 6 133     -17.353  10.758  -7.652  0.00  0.00      C1   N
ATOM   3394  CA  ASN 6 133     -17.120  10.861  -9.149  0.00  0.00      C1   C
ATOM   3395  C   ASN 6 133     -17.198   9.557 -10.020  0.00  0.00      C1   C
ATOM   3396  O   ASN 6 133     -16.999   9.656 -11.205  0.00  0.00      C1   O
ATOM   3397  CB  ASN 6 133     -15.787  11.677  -9.398  0.00  0.00      C1   C
ATOM   3398  CG  ASN 6 133     -14.489  10.794  -9.493  0.00  0.00      C1   C
ATOM   3399  OD1 ASN 6 133     -14.510   9.629  -9.267  0.00  0.00      C1   O
ATOM   3400  ND2 ASN 6 133     -13.352  11.431  -9.827  0.00  0.00      C1   N
ATOM   3401  N   PHE 6 134     -17.228   8.324  -9.418  0.00  0.00      C1   N
ATOM   3402  CA  PHE 6 134     -17.288   6.995 -10.023  0.00  0.00      C1   C
ATOM   3403  C   PHE 6 134     -15.983   6.421 -10.661  0.00  0.00      C1   C
ATOM   3404  O   PHE 6 134     -15.970   5.518 -11.409  0.00  0.00      C1   O
ATOM   3405  CB  PHE 6 134     -18.495   6.809 -10.894  0.00  0.00      C1   C
ATOM   3406  CG  PHE 6 134     -19.819   6.968 -10.179  0.00  0.00      C1   C
ATOM   3407  CD1 PHE 6 134     -20.216   5.914  -9.360  0.00  0.00      C1   C
ATOM   3408  CD2 PHE 6 134     -20.633   8.030 -10.524  0.00  0.00      C1   C
ATOM   3409  CE1 PHE 6 134     -21.429   6.070  -8.657  0.00  0.00      C1   C
ATOM   3410  CE2 PHE 6 134     -21.837   8.088  -9.830  0.00  0.00      C1   C
ATOM   3411  CZ  PHE 6 134     -22.235   7.193  -8.841  0.00  0.00      C1   C
ATOM   3412  N   THR 6 135     -14.806   6.987 -10.275  0.00  0.00      C1   N
ATOM   3413  CA  THR 6 135     -13.472   6.572 -10.727  0.00  0.00      C1   C
ATOM   3414  C   THR 6 135     -12.597   6.229  -9.506  0.00  0.00      C1   C
ATOM   3415  O   THR 6 135     -12.698   6.853  -8.468  0.00  0.00      C1   O
ATOM   3416  CB  THR 6 135     -12.885   7.669 -11.608  0.00  0.00      C1   C
ATOM   3417  OG1 THR 6 135     -12.412   8.746 -10.911  0.00  0.00      C1   O
ATOM   3418  CG2 THR 6 135     -13.941   8.078 -12.578  0.00  0.00      C1   C
ATOM   3419  N   ILE 6 136     -11.708   5.242  -9.563  0.00  0.00      C1   N
ATOM   3420  CA  ILE 6 136     -10.695   5.094  -8.549  0.00  0.00      C1   C
ATOM   3421  C   ILE 6 136      -9.509   6.063  -8.735  0.00  0.00      C1   C
ATOM   3422  O   ILE 6 136      -8.788   6.001  -9.768  0.00  0.00      C1   O
ATOM   3423  CB  ILE 6 136     -10.266   3.640  -8.476  0.00  0.00      C1   C
ATOM   3424  CG1 ILE 6 136     -11.416   2.626  -8.343  0.00  0.00      C1   C
ATOM   3425  CG2 ILE 6 136      -9.258   3.263  -7.411  0.00  0.00      C1   C
ATOM   3426  CD1 ILE 6 136     -12.180   2.733  -6.983  0.00  0.00      C1   C
ATOM   3427  N   LYS 6 137      -9.357   6.871  -7.713  0.00  0.00      C1   N
ATOM   3428  CA  LYS 6 137      -8.261   7.832  -7.516  0.00  0.00      C1   C
ATOM   3429  C   LYS 6 137      -6.840   7.131  -7.612  0.00  0.00      C1   C
ATOM   3430  O   LYS 6 137      -6.780   6.036  -7.059  0.00  0.00      C1   O
ATOM   3431  CB  LYS 6 137      -8.478   8.450  -6.179  0.00  0.00      C1   C
ATOM   3432  CG  LYS 6 137      -7.557   9.627  -5.811  0.00  0.00      C1   C
ATOM   3433  CD  LYS 6 137      -7.606   9.909  -4.326  0.00  0.00      C1   C
ATOM   3434  CE  LYS 6 137      -6.834  11.191  -4.253  0.00  0.00      C1   C
ATOM   3435  NZ  LYS 6 137      -6.585  11.592  -2.875  0.00  0.00      C1   N
ATOM   3436  N   GLY 6 138      -5.757   7.703  -8.205  0.00  0.00      C1   N
ATOM   3437  CA  GLY 6 138      -4.448   7.171  -8.539  0.00  0.00      C1   C
ATOM   3438  C   GLY 6 138      -4.108   7.150  -9.988  0.00  0.00      C1   C
ATOM   3439  O   GLY 6 138      -4.966   7.298 -10.906  0.00  0.00      C1   O
ATOM   3440  N   SER 6 139      -2.806   6.972 -10.192  0.00  0.00      C1   N
ATOM   3441  CA  SER 6 139      -2.151   6.895 -11.464  0.00  0.00      C1   C
ATOM   3442  C   SER 6 139      -2.408   5.661 -12.334  0.00  0.00      C1   C
ATOM   3443  O   SER 6 139      -2.800   4.631 -11.820  0.00  0.00      C1   O
ATOM   3444  CB  SER 6 139      -0.730   7.055 -11.206  0.00  0.00      C1   C
ATOM   3445  OG  SER 6 139      -0.368   8.281 -10.693  0.00  0.00      C1   O
ATOM   3446  N   PHE 6 140      -2.147   5.794 -13.618  0.00  0.00      C1   N
ATOM   3447  CA  PHE 6 140      -2.139   4.666 -14.513  0.00  0.00      C1   C
ATOM   3448  C   PHE 6 140      -1.211   3.579 -14.023  0.00  0.00      C1   C
ATOM   3449  O   PHE 6 140      -0.022   3.881 -13.688  0.00  0.00      C1   O
ATOM   3450  CB  PHE 6 140      -1.786   5.042 -15.927  0.00  0.00      C1   C
ATOM   3451  CG  PHE 6 140      -2.853   5.831 -16.688  0.00  0.00      C1   C
ATOM   3452  CD1 PHE 6 140      -2.474   6.956 -17.331  0.00  0.00      C1   C
ATOM   3453  CD2 PHE 6 140      -4.149   5.333 -16.826  0.00  0.00      C1   C
ATOM   3454  CE1 PHE 6 140      -3.303   7.652 -18.240  0.00  0.00      C1   C
ATOM   3455  CE2 PHE 6 140      -5.095   6.008 -17.674  0.00  0.00      C1   C
ATOM   3456  CZ  PHE 6 140      -4.624   7.196 -18.364  0.00  0.00      C1   C
ATOM   3457  N   LEU 6 141      -1.563   2.334 -13.994  0.00  0.00      C1   N
ATOM   3458  CA  LEU 6 141      -0.640   1.158 -13.851  0.00  0.00      C1   C
ATOM   3459  C   LEU 6 141      -0.540   0.382 -15.162  0.00  0.00      C1   C
ATOM   3460  O   LEU 6 141      -1.584  -0.045 -15.607  0.00  0.00      C1   O
ATOM   3461  CB  LEU 6 141      -1.062   0.396 -12.617  0.00  0.00      C1   C
ATOM   3462  CG  LEU 6 141      -0.282  -0.854 -12.361  0.00  0.00      C1   C
ATOM   3463  CD1 LEU 6 141       1.210  -0.598 -12.195  0.00  0.00      C1   C
ATOM   3464  CD2 LEU 6 141      -0.779  -1.494 -11.056  0.00  0.00      C1   C
ATOM   3465  N   ASN 6 142       0.652   0.097 -15.735  0.00  0.00      C1   N
ATOM   3466  CA  ASN 6 142       0.851  -0.644 -16.953  0.00  0.00      C1   C
ATOM   3467  C   ASN 6 142       0.067  -2.039 -17.027  0.00  0.00      C1   C
ATOM   3468  O   ASN 6 142       0.341  -2.906 -16.192  0.00  0.00      C1   O
ATOM   3469  CB  ASN 6 142       2.382  -0.882 -17.025  0.00  0.00      C1   C
ATOM   3470  CG  ASN 6 142       3.161   0.372 -17.333  0.00  0.00      C1   C
ATOM   3471  OD1 ASN 6 142       2.528   1.367 -17.765  0.00  0.00      C1   O
ATOM   3472  ND2 ASN 6 142       4.443   0.330 -17.111  0.00  0.00      C1   N
ATOM   3473  N   GLY 6 143      -0.938  -2.224 -17.879  0.00  0.00      C1   N
ATOM   3474  CA  GLY 6 143      -1.563  -3.504 -18.089  0.00  0.00      C1   C
ATOM   3475  C   GLY 6 143      -2.354  -4.066 -16.907  0.00  0.00      C1   C
ATOM   3476  O   GLY 6 143      -2.435  -5.237 -16.743  0.00  0.00      C1   O
ATOM   3477  N   SER 6 144      -2.933  -3.245 -16.103  0.00  0.00      C1   N
ATOM   3478  CA  SER 6 144      -3.664  -3.603 -14.842  0.00  0.00      C1   C
ATOM   3479  C   SER 6 144      -5.083  -4.064 -15.057  0.00  0.00      C1   C
ATOM   3480  O   SER 6 144      -5.702  -4.396 -14.029  0.00  0.00      C1   O
ATOM   3481  CB  SER 6 144      -3.527  -2.574 -13.735  0.00  0.00      C1   C
ATOM   3482  OG  SER 6 144      -4.338  -1.414 -13.945  0.00  0.00      C1   O
ATOM   3483  N   CYS 6 145      -5.587  -4.112 -16.189  0.00  0.00      C1   N
ATOM   3484  CA  CYS 6 145      -6.947  -4.491 -16.491  0.00  0.00      C1   C
ATOM   3485  C   CYS 6 145      -7.310  -5.869 -15.951  0.00  0.00      C1   C
ATOM   3486  O   CYS 6 145      -6.540  -6.725 -16.354  0.00  0.00      C1   O
ATOM   3487  CB  CYS 6 145      -7.306  -4.258 -18.006  0.00  0.00      C1   C
ATOM   3488  SG  CYS 6 145      -9.065  -4.194 -18.209  0.00  0.00      C1   S
ATOM   3489  N   GLY 6 146      -8.438  -6.056 -15.310  0.00  0.00      C1   N
ATOM   3490  CA  GLY 6 146      -8.761  -7.315 -14.580  0.00  0.00      C1   C
ATOM   3491  C   GLY 6 146      -7.996  -7.584 -13.313  0.00  0.00      C1   C
ATOM   3492  O   GLY 6 146      -8.243  -8.665 -12.711  0.00  0.00      C1   O
ATOM   3493  N   SER 6 147      -7.196  -6.636 -12.745  0.00  0.00      C1   N
ATOM   3494  CA  SER 6 147      -7.016  -6.503 -11.258  0.00  0.00      C1   C
ATOM   3495  C   SER 6 147      -8.311  -6.578 -10.384  0.00  0.00      C1   C
ATOM   3496  O   SER 6 147      -9.367  -6.040 -10.798  0.00  0.00      C1   O
ATOM   3497  CB  SER 6 147      -6.278  -5.237 -10.954  0.00  0.00      C1   C
ATOM   3498  OG  SER 6 147      -4.989  -5.124 -11.457  0.00  0.00      C1   O
ATOM   3499  N   VAL 6 148      -8.077  -7.110  -9.173  0.00  0.00      C1   N
ATOM   3500  CA  VAL 6 148      -9.242  -7.484  -8.306  0.00  0.00      C1   C
ATOM   3501  C   VAL 6 148      -9.186  -6.646  -7.117  0.00  0.00      C1   C
ATOM   3502  O   VAL 6 148      -8.234  -6.583  -6.299  0.00  0.00      C1   O
ATOM   3503  CB  VAL 6 148      -9.205  -9.002  -8.133  0.00  0.00      C1   C
ATOM   3504  CG1 VAL 6 148     -10.201  -9.456  -7.101  0.00  0.00      C1   C
ATOM   3505  CG2 VAL 6 148      -9.663  -9.674  -9.468  0.00  0.00      C1   C
ATOM   3506  N   GLY 6 149     -10.393  -6.122  -6.747  0.00  0.00      C1   N
ATOM   3507  CA  GLY 6 149     -10.637  -5.476  -5.498  0.00  0.00      C1   C
ATOM   3508  C   GLY 6 149     -11.287  -6.459  -4.488  0.00  0.00      C1   C
ATOM   3509  O   GLY 6 149     -12.286  -7.124  -4.842  0.00  0.00      C1   O
ATOM   3510  N   PHE 6 150     -10.787  -6.434  -3.265  0.00  0.00      C1   N
ATOM   3511  CA  PHE 6 150     -11.384  -7.196  -2.111  0.00  0.00      C1   C
ATOM   3512  C   PHE 6 150     -11.248  -6.497  -0.762  0.00  0.00      C1   C
ATOM   3513  O   PHE 6 150     -10.464  -5.564  -0.585  0.00  0.00      C1   O
ATOM   3514  CB  PHE 6 150     -10.523  -8.490  -1.966  0.00  0.00      C1   C
ATOM   3515  CG  PHE 6 150      -9.067  -8.267  -1.543  0.00  0.00      C1   C
ATOM   3516  CD1 PHE 6 150      -8.144  -7.708  -2.467  0.00  0.00      C1   C
ATOM   3517  CD2 PHE 6 150      -8.622  -8.573  -0.268  0.00  0.00      C1   C
ATOM   3518  CE1 PHE 6 150      -6.781  -7.439  -2.088  0.00  0.00      C1   C
ATOM   3519  CE2 PHE 6 150      -7.325  -8.268   0.124  0.00  0.00      C1   C
ATOM   3520  CZ  PHE 6 150      -6.412  -7.746  -0.763  0.00  0.00      C1   C
ATOM   3521  N   ASN 6 151     -11.935  -7.030   0.276  0.00  0.00      C1   N
ATOM   3522  CA  ASN 6 151     -11.579  -6.801   1.620  0.00  0.00      C1   C
ATOM   3523  C   ASN 6 151     -11.353  -8.193   2.312  0.00  0.00      C1   C
ATOM   3524  O   ASN 6 151     -11.705  -9.254   1.766  0.00  0.00      C1   O
ATOM   3525  CB  ASN 6 151     -12.759  -5.986   2.187  0.00  0.00      C1   C
ATOM   3526  CG  ASN 6 151     -12.704  -4.521   1.941  0.00  0.00      C1   C
ATOM   3527  OD1 ASN 6 151     -11.642  -3.922   2.000  0.00  0.00      C1   O
ATOM   3528  ND2 ASN 6 151     -13.824  -3.944   1.615  0.00  0.00      C1   N
ATOM   3529  N   ILE 6 152     -10.858  -8.164   3.526  0.00  0.00      C1   N
ATOM   3530  CA  ILE 6 152     -10.693  -9.348   4.360  0.00  0.00      C1   C
ATOM   3531  C   ILE 6 152     -11.662  -9.138   5.550  0.00  0.00      C1   C
ATOM   3532  O   ILE 6 152     -11.563  -8.136   6.355  0.00  0.00      C1   O
ATOM   3533  CB  ILE 6 152      -9.257  -9.716   4.826  0.00  0.00      C1   C
ATOM   3534  CG1 ILE 6 152      -8.239  -9.718   3.633  0.00  0.00      C1   C
ATOM   3535  CG2 ILE 6 152      -9.113 -10.962   5.683  0.00  0.00      C1   C
ATOM   3536  CD1 ILE 6 152      -8.441 -10.922   2.665  0.00  0.00      C1   C
ATOM   3537  N   ASP 6 153     -12.486 -10.134   5.842  0.00  0.00      C1   N
ATOM   3538  CA  ASP 6 153     -13.551 -10.065   6.845  0.00  0.00      C1   C
ATOM   3539  C   ASP 6 153     -13.570 -11.364   7.665  0.00  0.00      C1   C
ATOM   3540  O   ASP 6 153     -14.230 -12.379   7.368  0.00  0.00      C1   O
ATOM   3541  CB  ASP 6 153     -14.955  -9.915   6.195  0.00  0.00      C1   C
ATOM   3542  CG  ASP 6 153     -16.194  -9.702   7.084  0.00  0.00      C1   C
ATOM   3543  OD1 ASP 6 153     -16.159  -8.800   7.936  0.00  0.00      C1   O
ATOM   3544  OD2 ASP 6 153     -17.297 -10.199   6.874  0.00  0.00      C1   O
ATOM   3545  N   TYR 6 154     -12.823 -11.361   8.804  0.00  0.00      C1   N
ATOM   3546  CA  TYR 6 154     -12.542 -12.461   9.710  0.00  0.00      C1   C
ATOM   3547  C   TYR 6 154     -12.129 -13.734   8.953  0.00  0.00      C1   C
ATOM   3548  O   TYR 6 154     -12.740 -14.796   9.004  0.00  0.00      C1   O
ATOM   3549  CB  TYR 6 154     -13.697 -12.589  10.741  0.00  0.00      C1   C
ATOM   3550  CG  TYR 6 154     -13.954 -11.348  11.643  0.00  0.00      C1   C
ATOM   3551  CD1 TYR 6 154     -13.242 -11.333  12.869  0.00  0.00      C1   C
ATOM   3552  CD2 TYR 6 154     -14.839 -10.339  11.299  0.00  0.00      C1   C
ATOM   3553  CE1 TYR 6 154     -13.396 -10.278  13.718  0.00  0.00      C1   C
ATOM   3554  CE2 TYR 6 154     -15.034  -9.277  12.253  0.00  0.00      C1   C
ATOM   3555  CZ  TYR 6 154     -14.361  -9.290  13.467  0.00  0.00      C1   C
ATOM   3556  OH  TYR 6 154     -14.488  -8.229  14.299  0.00  0.00      C1   O
ATOM   3557  N   ASP 6 155     -11.072 -13.586   8.119  0.00  0.00      C1   N
ATOM   3558  CA  ASP 6 155     -10.494 -14.458   7.078  0.00  0.00      C1   C
ATOM   3559  C   ASP 6 155     -11.408 -14.831   5.860  0.00  0.00      C1   C
ATOM   3560  O   ASP 6 155     -10.896 -15.478   4.916  0.00  0.00      C1   O
ATOM   3561  CB  ASP 6 155      -9.797 -15.663   7.745  0.00  0.00      C1   C
ATOM   3562  CG  ASP 6 155      -8.772 -15.353   8.789  0.00  0.00      C1   C
ATOM   3563  OD1 ASP 6 155      -8.097 -14.339   8.555  0.00  0.00      C1   O
ATOM   3564  OD2 ASP 6 155      -8.474 -16.216   9.647  0.00  0.00      C1   O
ATOM   3565  N   CYS 6 156     -12.609 -14.315   5.743  0.00  0.00      C1   N
ATOM   3566  CA  CYS 6 156     -13.357 -14.334   4.523  0.00  0.00      C1   C
ATOM   3567  C   CYS 6 156     -12.964 -13.257   3.536  0.00  0.00      C1   C
ATOM   3568  O   CYS 6 156     -12.737 -12.159   3.875  0.00  0.00      C1   O
ATOM   3569  CB  CYS 6 156     -14.881 -14.236   4.886  0.00  0.00      C1   C
ATOM   3570  SG  CYS 6 156     -15.785 -14.794   3.420  0.00  0.00      C1   S
ATOM   3571  N   VAL 6 157     -12.831 -13.588   2.247  0.00  0.00      C1   N
ATOM   3572  CA  VAL 6 157     -12.512 -12.723   1.141  0.00  0.00      C1   C
ATOM   3573  C   VAL 6 157     -13.799 -12.187   0.580  0.00  0.00      C1   C
ATOM   3574  O   VAL 6 157     -14.495 -12.919  -0.144  0.00  0.00      C1   O
ATOM   3575  CB  VAL 6 157     -11.618 -13.332   0.085  0.00  0.00      C1   C
ATOM   3576  CG1 VAL 6 157     -11.329 -12.402  -1.086  0.00  0.00      C1   C
ATOM   3577  CG2 VAL 6 157     -10.299 -13.801   0.791  0.00  0.00      C1   C
ATOM   3578  N   SER 6 158     -14.052 -10.902   0.874  0.00  0.00      C1   N
ATOM   3579  CA  SER 6 158     -15.113 -10.171   0.208  0.00  0.00      C1   C
ATOM   3580  C   SER 6 158     -14.661  -9.617  -1.228  0.00  0.00      C1   C
ATOM   3581  O   SER 6 158     -14.213  -8.507  -1.393  0.00  0.00      C1   O
ATOM   3582  CB  SER 6 158     -15.697  -9.107   1.156  0.00  0.00      C1   C
ATOM   3583  OG  SER 6 158     -16.403  -9.667   2.295  0.00  0.00      C1   O
ATOM   3584  N   PHE 6 159     -14.772 -10.482  -2.268  0.00  0.00      C1   N
ATOM   3585  CA  PHE 6 159     -14.586 -10.127  -3.684  0.00  0.00      C1   C
ATOM   3586  C   PHE 6 159     -15.567  -8.991  -4.123  0.00  0.00      C1   C
ATOM   3587  O   PHE 6 159     -16.801  -9.296  -4.304  0.00  0.00      C1   O
ATOM   3588  CB  PHE 6 159     -14.499 -11.315  -4.611  0.00  0.00      C1   C
ATOM   3589  CG  PHE 6 159     -13.036 -11.903  -4.436  0.00  0.00      C1   C
ATOM   3590  CD1 PHE 6 159     -12.816 -13.310  -4.243  0.00  0.00      C1   C
ATOM   3591  CD2 PHE 6 159     -11.932 -11.087  -4.478  0.00  0.00      C1   C
ATOM   3592  CE1 PHE 6 159     -11.573 -13.892  -4.228  0.00  0.00      C1   C
ATOM   3593  CE2 PHE 6 159     -10.642 -11.601  -4.371  0.00  0.00      C1   C
ATOM   3594  CZ  PHE 6 159     -10.531 -12.980  -4.308  0.00  0.00      C1   C
ATOM   3595  N   CYS 6 160     -15.118  -7.809  -4.421  0.00  0.00      C1   N
ATOM   3596  CA  CYS 6 160     -16.000  -6.696  -4.801  0.00  0.00      C1   C
ATOM   3597  C   CYS 6 160     -15.753  -5.940  -6.135  0.00  0.00      C1   C
ATOM   3598  O   CYS 6 160     -16.633  -5.244  -6.526  0.00  0.00      C1   O
ATOM   3599  CB  CYS 6 160     -15.980  -5.755  -3.617  0.00  0.00      C1   C
ATOM   3600  SG  CYS 6 160     -14.313  -5.259  -3.267  0.00  0.00      C1   S
ATOM   3601  N   TYR 6 161     -14.545  -5.815  -6.689  0.00  0.00      C1   N
ATOM   3602  CA  TYR 6 161     -14.251  -4.875  -7.910  0.00  0.00      C1   C
ATOM   3603  C   TYR 6 161     -13.469  -5.751  -8.912  0.00  0.00      C1   C
ATOM   3604  O   TYR 6 161     -12.530  -6.510  -8.571  0.00  0.00      C1   O
ATOM   3605  CB  TYR 6 161     -13.401  -3.665  -7.446  0.00  0.00      C1   C
ATOM   3606  CG  TYR 6 161     -13.099  -2.661  -8.516  0.00  0.00      C1   C
ATOM   3607  CD1 TYR 6 161     -14.117  -1.753  -8.858  0.00  0.00      C1   C
ATOM   3608  CD2 TYR 6 161     -11.827  -2.514  -9.112  0.00  0.00      C1   C
ATOM   3609  CE1 TYR 6 161     -13.886  -0.712  -9.748  0.00  0.00      C1   C
ATOM   3610  CE2 TYR 6 161     -11.583  -1.485 -10.009  0.00  0.00      C1   C
ATOM   3611  CZ  TYR 6 161     -12.628  -0.584 -10.367  0.00  0.00      C1   C
ATOM   3612  OH  TYR 6 161     -12.360   0.487 -11.132  0.00  0.00      C1   O
ATOM   3613  N   MET 6 162     -13.558  -5.374 -10.180  0.00  0.00      C1   N
ATOM   3614  CA  MET 6 162     -12.426  -5.399 -11.072  0.00  0.00      C1   C
ATOM   3615  C   MET 6 162     -12.400  -4.250 -11.990  0.00  0.00      C1   C
ATOM   3616  O   MET 6 162     -13.451  -3.781 -12.532  0.00  0.00      C1   O
ATOM   3617  CB  MET 6 162     -12.333  -6.798 -11.707  0.00  0.00      C1   C
ATOM   3618  CG  MET 6 162     -13.608  -7.601 -12.081  0.00  0.00      C1   C
ATOM   3619  SD  MET 6 162     -13.445  -9.005 -13.222  0.00  0.00      C1   S
ATOM   3620  CE  MET 6 162     -12.278 -10.132 -12.262  0.00  0.00      C1   C
ATOM   3621  N   HIS 6 163     -11.156  -3.846 -12.224  0.00  0.00      C1   N
ATOM   3622  CA  HIS 6 163     -10.698  -2.879 -13.303  0.00  0.00      C1   C
ATOM   3623  C   HIS 6 163     -11.205  -3.316 -14.694  0.00  0.00      C1   C
ATOM   3624  O   HIS 6 163     -10.694  -4.335 -15.142  0.00  0.00      C1   O
ATOM   3625  CB  HIS 6 163      -9.160  -2.757 -13.184  0.00  0.00      C1   C
ATOM   3626  CG  HIS 6 163      -8.567  -1.896 -14.309  0.00  0.00      C1   C
ATOM   3627  ND1 HIS 6 163      -8.759  -1.935 -15.700  0.00  0.00      C1   N
ATOM   3628  CD2 HIS 6 163      -7.566  -0.991 -14.046  0.00  0.00      C1   C
ATOM   3629  CE1 HIS 6 163      -7.833  -1.122 -16.235  0.00  0.00      C1   C
ATOM   3630  NE2 HIS 6 163      -7.051  -0.595 -15.266  0.00  0.00      C1   N
ATOM   3631  N   HIS 6 164     -11.999  -2.579 -15.388  0.00  0.00      C1   N
ATOM   3632  CA  HIS 6 164     -12.285  -2.966 -16.745  0.00  0.00      C1   C
ATOM   3633  C   HIS 6 164     -11.909  -1.856 -17.737  0.00  0.00      C1   C
ATOM   3634  O   HIS 6 164     -11.277  -2.146 -18.725  0.00  0.00      C1   O
ATOM   3635  CB  HIS 6 164     -13.708  -3.361 -17.029  0.00  0.00      C1   C
ATOM   3636  CG  HIS 6 164     -14.260  -4.644 -16.417  0.00  0.00      C1   C
ATOM   3637  ND1 HIS 6 164     -15.302  -5.266 -16.988  0.00  0.00      C1   N
ATOM   3638  CD2 HIS 6 164     -13.958  -5.347 -15.296  0.00  0.00      C1   C
ATOM   3639  CE1 HIS 6 164     -15.695  -6.254 -16.191  0.00  0.00      C1   C
ATOM   3640  NE2 HIS 6 164     -14.924  -6.260 -15.108  0.00  0.00      C1   N
ATOM   3641  N   MET 6 165     -12.293  -0.589 -17.531  0.00  0.00      C1   N
ATOM   3642  CA  MET 6 165     -12.129   0.476 -18.470  0.00  0.00      C1   C
ATOM   3643  C   MET 6 165     -11.255   1.642 -17.925  0.00  0.00      C1   C
ATOM   3644  O   MET 6 165     -11.492   2.090 -16.766  0.00  0.00      C1   O
ATOM   3645  CB  MET 6 165     -13.532   1.096 -18.792  0.00  0.00      C1   C
ATOM   3646  CG  MET 6 165     -14.336   0.372 -19.841  0.00  0.00      C1   C
ATOM   3647  SD  MET 6 165     -13.540   0.213 -21.412  0.00  0.00      C1   S
ATOM   3648  CE  MET 6 165     -13.388   1.914 -21.883  0.00  0.00      C1   C
ATOM   3649  N   GLU 6 166     -10.327   2.201 -18.730  0.00  0.00      C1   N
ATOM   3650  CA  GLU 6 166      -9.581   3.388 -18.344  0.00  0.00      C1   C
ATOM   3651  C   GLU 6 166     -10.077   4.688 -19.055  0.00  0.00      C1   C
ATOM   3652  O   GLU 6 166     -10.563   4.616 -20.192  0.00  0.00      C1   O
ATOM   3653  CB  GLU 6 166      -8.048   3.201 -18.533  0.00  0.00      C1   C
ATOM   3654  CG  GLU 6 166      -7.338   2.475 -17.380  0.00  0.00      C1   C
ATOM   3655  CD  GLU 6 166      -5.966   1.971 -17.660  0.00  0.00      C1   C
ATOM   3656  OE1 GLU 6 166      -5.428   1.072 -16.995  0.00  0.00      C1   O
ATOM   3657  OE2 GLU 6 166      -5.364   2.411 -18.614  0.00  0.00      C1   O
ATOM   3658  N   LEU 6 167      -9.970   5.771 -18.320  0.00  0.00      C1   N
ATOM   3659  CA  LEU 6 167     -10.471   7.089 -18.739  0.00  0.00      C1   C
ATOM   3660  C   LEU 6 167      -9.285   8.050 -19.110  0.00  0.00      C1   C
ATOM   3661  O   LEU 6 167      -8.165   8.002 -18.566  0.00  0.00      C1   O
ATOM   3662  CB  LEU 6 167     -11.495   7.586 -17.736  0.00  0.00      C1   C
ATOM   3663  CG  LEU 6 167     -12.847   6.681 -17.511  0.00  0.00      C1   C
ATOM   3664  CD1 LEU 6 167     -12.575   5.669 -16.417  0.00  0.00      C1   C
ATOM   3665  CD2 LEU 6 167     -13.926   7.616 -17.068  0.00  0.00      C1   C
ATOM   3666  N   PRO 6 168      -9.550   8.897 -20.091  0.00  0.00      C1   N
ATOM   3667  CA  PRO 6 168      -8.612   9.858 -20.680  0.00  0.00      C1   C
ATOM   3668  C   PRO 6 168      -7.909  10.767 -19.641  0.00  0.00      C1   C
ATOM   3669  O   PRO 6 168      -6.682  10.980 -19.802  0.00  0.00      C1   O
ATOM   3670  CB  PRO 6 168      -9.457  10.673 -21.601  0.00  0.00      C1   C
ATOM   3671  CG  PRO 6 168     -10.613   9.810 -22.013  0.00  0.00      C1   C
ATOM   3672  CD  PRO 6 168     -10.714   8.729 -20.903  0.00  0.00      C1   C
ATOM   3673  N   THR 6 169      -8.571  11.258 -18.614  0.00  0.00      C1   N
ATOM   3674  CA  THR 6 169      -7.911  11.933 -17.470  0.00  0.00      C1   C
ATOM   3675  C   THR 6 169      -6.774  11.232 -16.694  0.00  0.00      C1   C
ATOM   3676  O   THR 6 169      -6.017  11.914 -16.006  0.00  0.00      C1   O
ATOM   3677  CB  THR 6 169      -8.947  12.414 -16.481  0.00  0.00      C1   C
ATOM   3678  OG1 THR 6 169      -9.853  11.425 -16.227  0.00  0.00      C1   O
ATOM   3679  CG2 THR 6 169      -9.815  13.603 -16.948  0.00  0.00      C1   C
ATOM   3680  N   GLY 6 170      -6.668   9.927 -16.803  0.00  0.00      C1   N
ATOM   3681  CA  GLY 6 170      -5.619   9.115 -16.272  0.00  0.00      C1   C
ATOM   3682  C   GLY 6 170      -6.182   8.159 -15.263  0.00  0.00      C1   C
ATOM   3683  O   GLY 6 170      -5.389   7.655 -14.543  0.00  0.00      C1   O
ATOM   3684  N   VAL 6 171      -7.524   7.834 -15.087  0.00  0.00      C1   N
ATOM   3685  CA  VAL 6 171      -8.079   6.974 -13.981  0.00  0.00      C1   C
ATOM   3686  C   VAL 6 171      -8.801   5.719 -14.488  0.00  0.00      C1   C
ATOM   3687  O   VAL 6 171      -9.268   5.724 -15.631  0.00  0.00      C1   O
ATOM   3688  CB  VAL 6 171      -8.959   7.774 -12.991  0.00  0.00      C1   C
ATOM   3689  CG1 VAL 6 171      -8.149   8.971 -12.443  0.00  0.00      C1   C
ATOM   3690  CG2 VAL 6 171     -10.167   8.381 -13.672  0.00  0.00      C1   C
ATOM   3691  N   HIS 6 172      -9.071   4.718 -13.604  0.00  0.00      C1   N
ATOM   3692  CA  HIS 6 172      -9.926   3.562 -13.986  0.00  0.00      C1   C
ATOM   3693  C   HIS 6 172     -11.294   3.589 -13.390  0.00  0.00      C1   C
ATOM   3694  O   HIS 6 172     -11.529   4.102 -12.362  0.00  0.00      C1   O
ATOM   3695  CB  HIS 6 172      -9.156   2.243 -13.745  0.00  0.00      C1   C
ATOM   3696  CG  HIS 6 172      -8.890   1.939 -12.301  0.00  0.00      C1   C
ATOM   3697  ND1 HIS 6 172      -9.732   1.233 -11.411  0.00  0.00      C1   N
ATOM   3698  CD2 HIS 6 172      -7.725   2.244 -11.646  0.00  0.00      C1   C
ATOM   3699  CE1 HIS 6 172      -8.997   1.132 -10.318  0.00  0.00      C1   C
ATOM   3700  NE2 HIS 6 172      -7.779   1.633 -10.448  0.00  0.00      C1   N
ATOM   3701  N   ALA 6 173     -12.243   2.851 -14.091  0.00  0.00      C1   N
ATOM   3702  CA  ALA 6 173     -13.510   2.305 -13.498  0.00  0.00      C1   C
ATOM   3703  C   ALA 6 173     -13.661   0.792 -13.871  0.00  0.00      C1   C
ATOM   3704  O   ALA 6 173     -12.878   0.202 -14.619  0.00  0.00      C1   O
ATOM   3705  CB  ALA 6 173     -14.572   3.080 -14.181  0.00  0.00      C1   C
ATOM   3706  N   GLY 6 174     -14.697   0.228 -13.332  0.00  0.00      C1   N
ATOM   3707  CA  GLY 6 174     -14.971  -1.209 -13.442  0.00  0.00      C1   C
ATOM   3708  C   GLY 6 174     -16.160  -1.728 -12.649  0.00  0.00      C1   C
ATOM   3709  O   GLY 6 174     -17.104  -1.033 -12.398  0.00  0.00      C1   O
ATOM   3710  N   THR 6 175     -16.221  -3.060 -12.422  0.00  0.00      C1   N
ATOM   3711  CA  THR 6 175     -17.459  -3.689 -11.976  0.00  0.00      C1   C
ATOM   3712  C   THR 6 175     -17.302  -4.313 -10.620  0.00  0.00      C1   C
ATOM   3713  O   THR 6 175     -16.206  -4.314 -10.072  0.00  0.00      C1   O
ATOM   3714  CB  THR 6 175     -17.798  -4.804 -13.020  0.00  0.00      C1   C
ATOM   3715  OG1 THR 6 175     -16.818  -5.854 -12.971  0.00  0.00      C1   O
ATOM   3716  CG2 THR 6 175     -17.787  -4.282 -14.454  0.00  0.00      C1   C
ATOM   3717  N   ASP 6 176     -18.383  -4.985 -10.166  0.00  0.00      C1   N
ATOM   3718  CA  ASP 6 176     -18.424  -6.070  -9.206  0.00  0.00      C1   C
ATOM   3719  C   ASP 6 176     -18.162  -7.435  -9.911  0.00  0.00      C1   C
ATOM   3720  O   ASP 6 176     -18.139  -7.508 -11.188  0.00  0.00      C1   O
ATOM   3721  CB  ASP 6 176     -19.611  -6.006  -8.271  0.00  0.00      C1   C
ATOM   3722  CG  ASP 6 176     -20.935  -6.480  -8.840  0.00  0.00      C1   C
ATOM   3723  OD1 ASP 6 176     -21.845  -6.731  -8.008  0.00  0.00      C1   O
ATOM   3724  OD2 ASP 6 176     -21.061  -6.715 -10.072  0.00  0.00      C1   O
ATOM   3725  N   LEU 6 177     -17.990  -8.529  -9.180  0.00  0.00      C1   N
ATOM   3726  CA  LEU 6 177     -17.771  -9.868  -9.723  0.00  0.00      C1   C
ATOM   3727  C   LEU 6 177     -19.046 -10.425 -10.364  0.00  0.00      C1   C
ATOM   3728  O   LEU 6 177     -18.980 -11.273 -11.306  0.00  0.00      C1   O
ATOM   3729  CB  LEU 6 177     -16.939 -10.788  -8.789  0.00  0.00      C1   C
ATOM   3730  CG  LEU 6 177     -15.437 -10.439  -8.553  0.00  0.00      C1   C
ATOM   3731  CD1 LEU 6 177     -14.508 -10.602  -9.674  0.00  0.00      C1   C
ATOM   3732  CD2 LEU 6 177     -15.160  -9.018  -8.034  0.00  0.00      C1   C
ATOM   3733  N   GLU 6 178     -20.217  -9.967  -9.927  0.00  0.00      C1   N
ATOM   3734  CA  GLU 6 178     -21.476 -10.197 -10.655  0.00  0.00      C1   C
ATOM   3735  C   GLU 6 178     -21.691  -9.467 -12.044  0.00  0.00      C1   C
ATOM   3736  O   GLU 6 178     -22.802  -9.615 -12.589  0.00  0.00      C1   O
ATOM   3737  CB  GLU 6 178     -22.696  -9.877  -9.724  0.00  0.00      C1   C
ATOM   3738  CG  GLU 6 178     -22.550 -10.341  -8.269  0.00  0.00      C1   C
ATOM   3739  CD  GLU 6 178     -23.803 -10.281  -7.388  0.00  0.00      C1   C
ATOM   3740  OE1 GLU 6 178     -23.860 -11.067  -6.437  0.00  0.00      C1   O
ATOM   3741  OE2 GLU 6 178     -24.722  -9.491  -7.704  0.00  0.00      C1   O
ATOM   3742  N   GLY 6 179     -20.794  -8.624 -12.493  0.00  0.00      C1   N
ATOM   3743  CA  GLY 6 179     -20.826  -7.938 -13.726  0.00  0.00      C1   C
ATOM   3744  C   GLY 6 179     -21.146  -6.510 -13.746  0.00  0.00      C1   C
ATOM   3745  O   GLY 6 179     -21.201  -6.010 -14.854  0.00  0.00      C1   O
ATOM   3746  N   ASN 6 180     -21.545  -5.913 -12.597  0.00  0.00      C1   N
ATOM   3747  CA  ASN 6 180     -22.107  -4.551 -12.554  0.00  0.00      C1   C
ATOM   3748  C   ASN 6 180     -21.028  -3.459 -12.437  0.00  0.00      C1   C
ATOM   3749  O   ASN 6 180     -20.384  -3.289 -11.411  0.00  0.00      C1   O
ATOM   3750  CB  ASN 6 180     -23.111  -4.509 -11.370  0.00  0.00      C1   C
ATOM   3751  CG  ASN 6 180     -24.239  -5.475 -11.383  0.00  0.00      C1   C
ATOM   3752  ND2 ASN 6 180     -24.206  -6.358 -10.454  0.00  0.00      C1   N
ATOM   3753  OD1 ASN 6 180     -25.134  -5.513 -12.209  0.00  0.00      C1   O
ATOM   3754  N   PHE 6 181     -20.875  -2.682 -13.467  0.00  0.00      C1   N
ATOM   3755  CA  PHE 6 181     -20.096  -1.362 -13.409  0.00  0.00      C1   C
ATOM   3756  C   PHE 6 181     -20.528  -0.501 -12.236  0.00  0.00      C1   C
ATOM   3757  O   PHE 6 181     -21.726  -0.291 -12.045  0.00  0.00      C1   O
ATOM   3758  CB  PHE 6 181     -20.144  -0.624 -14.796  0.00  0.00      C1   C
ATOM   3759  CG  PHE 6 181     -19.106  -1.025 -15.797  0.00  0.00      C1   C
ATOM   3760  CD1 PHE 6 181     -19.252  -2.124 -16.690  0.00  0.00      C1   C
ATOM   3761  CD2 PHE 6 181     -17.961  -0.229 -15.896  0.00  0.00      C1   C
ATOM   3762  CE1 PHE 6 181     -18.253  -2.386 -17.629  0.00  0.00      C1   C
ATOM   3763  CE2 PHE 6 181     -17.013  -0.323 -16.938  0.00  0.00      C1   C
ATOM   3764  CZ  PHE 6 181     -17.128  -1.459 -17.812  0.00  0.00      C1   C
ATOM   3765  N   TYR 6 182     -19.537   0.098 -11.615  0.00  0.00      C1   N
ATOM   3766  CA  TYR 6 182     -19.672   1.245 -10.609  0.00  0.00      C1   C
ATOM   3767  C   TYR 6 182     -19.592   2.597 -11.451  0.00  0.00      C1   C
ATOM   3768  O   TYR 6 182     -18.674   2.865 -12.235  0.00  0.00      C1   O
ATOM   3769  CB  TYR 6 182     -18.532   1.301  -9.576  0.00  0.00      C1   C
ATOM   3770  CG  TYR 6 182     -18.565   0.162  -8.568  0.00  0.00      C1   C
ATOM   3771  CD1 TYR 6 182     -19.057   0.365  -7.261  0.00  0.00      C1   C
ATOM   3772  CD2 TYR 6 182     -17.855  -1.049  -8.862  0.00  0.00      C1   C
ATOM   3773  CE1 TYR 6 182     -19.002  -0.669  -6.313  0.00  0.00      C1   C
ATOM   3774  CE2 TYR 6 182     -17.659  -2.025  -7.845  0.00  0.00      C1   C
ATOM   3775  CZ  TYR 6 182     -18.299  -1.833  -6.614  0.00  0.00      C1   C
ATOM   3776  OH  TYR 6 182     -18.187  -2.725  -5.596  0.00  0.00      C1   O
ATOM   3777  N   GLY 6 183     -20.601   3.483 -11.342  0.00  0.00      C1   N
ATOM   3778  CA  GLY 6 183     -20.766   4.582 -12.290  0.00  0.00      C1   C
ATOM   3779  C   GLY 6 183     -21.312   4.228 -13.703  0.00  0.00      C1   C
ATOM   3780  O   GLY 6 183     -21.436   3.014 -13.964  0.00  0.00      C1   O
ATOM   3781  N   PRO 6 184     -21.661   5.199 -14.507  0.00  0.00      C1   N
ATOM   3782  CA  PRO 6 184     -22.386   5.031 -15.743  0.00  0.00      C1   C
ATOM   3783  C   PRO 6 184     -21.462   4.677 -16.966  0.00  0.00      C1   C
ATOM   3784  O   PRO 6 184     -21.542   5.219 -18.002  0.00  0.00      C1   O
ATOM   3785  CB  PRO 6 184     -23.134   6.345 -15.804  0.00  0.00      C1   C
ATOM   3786  CG  PRO 6 184     -22.092   7.411 -15.381  0.00  0.00      C1   C
ATOM   3787  CD  PRO 6 184     -21.374   6.636 -14.292  0.00  0.00      C1   C
ATOM   3788  N   PHE 6 185     -20.494   3.756 -16.718  0.00  0.00      C1   N
ATOM   3789  CA  PHE 6 185     -19.353   3.683 -17.633  0.00  0.00      C1   C
ATOM   3790  C   PHE 6 185     -19.434   2.421 -18.549  0.00  0.00      C1   C
ATOM   3791  O   PHE 6 185     -19.835   1.332 -18.105  0.00  0.00      C1   O
ATOM   3792  CB  PHE 6 185     -18.043   3.791 -16.802  0.00  0.00      C1   C
ATOM   3793  CG  PHE 6 185     -17.863   5.193 -16.208  0.00  0.00      C1   C
ATOM   3794  CD1 PHE 6 185     -18.101   6.294 -17.027  0.00  0.00      C1   C
ATOM   3795  CD2 PHE 6 185     -17.558   5.413 -14.870  0.00  0.00      C1   C
ATOM   3796  CE1 PHE 6 185     -18.028   7.584 -16.476  0.00  0.00      C1   C
ATOM   3797  CE2 PHE 6 185     -17.407   6.718 -14.347  0.00  0.00      C1   C
ATOM   3798  CZ  PHE 6 185     -17.731   7.797 -15.100  0.00  0.00      C1   C
ATOM   3799  N   VAL 6 186     -19.093   2.608 -19.835  0.00  0.00      C1   N
ATOM   3800  CA  VAL 6 186     -19.174   1.551 -20.825  0.00  0.00      C1   C
ATOM   3801  C   VAL 6 186     -17.799   1.059 -21.397  0.00  0.00      C1   C
ATOM   3802  O   VAL 6 186     -16.909   1.766 -21.809  0.00  0.00      C1   O
ATOM   3803  CB  VAL 6 186     -20.101   1.990 -21.971  0.00  0.00      C1   C
ATOM   3804  CG1 VAL 6 186     -21.512   2.241 -21.421  0.00  0.00      C1   C
ATOM   3805  CG2 VAL 6 186     -19.778   3.360 -22.650  0.00  0.00      C1   C
ATOM   3806  N   ASP 6 187     -17.821  -0.278 -21.538  0.00  0.00      C1   N
ATOM   3807  CA  ASP 6 187     -16.758  -1.085 -22.246  0.00  0.00      C1   C
ATOM   3808  C   ASP 6 187     -16.764  -0.975 -23.784  0.00  0.00      C1   C
ATOM   3809  O   ASP 6 187     -16.602  -1.954 -24.549  0.00  0.00      C1   O
ATOM   3810  CB  ASP 6 187     -16.756  -2.442 -21.636  0.00  0.00      C1   C
ATOM   3811  CG  ASP 6 187     -18.052  -3.180 -21.522  0.00  0.00      C1   C
ATOM   3812  OD1 ASP 6 187     -18.135  -4.222 -20.917  0.00  0.00      C1   O
ATOM   3813  OD2 ASP 6 187     -19.098  -2.786 -22.112  0.00  0.00      C1   O
ATOM   3814  N   ARG 6 188     -16.828   0.255 -24.315  0.00  0.00      C1   N
ATOM   3815  CA  ARG 6 188     -16.709   0.564 -25.748  0.00  0.00      C1   C
ATOM   3816  C   ARG 6 188     -15.999   1.940 -25.987  0.00  0.00      C1   C
ATOM   3817  O   ARG 6 188     -15.967   2.814 -25.103  0.00  0.00      C1   O
ATOM   3818  CB  ARG 6 188     -18.015   0.603 -26.525  0.00  0.00      C1   C
ATOM   3819  CG  ARG 6 188     -19.175   1.492 -26.135  0.00  0.00      C1   C
ATOM   3820  CD  ARG 6 188     -20.512   1.232 -26.837  0.00  0.00      C1   C
ATOM   3821  NE  ARG 6 188     -21.503   2.241 -26.506  0.00  0.00      C1   N
ATOM   3822  CZ  ARG 6 188     -22.457   2.232 -25.565  0.00  0.00      C1   C
ATOM   3823  NH1 ARG 6 188     -22.592   1.286 -24.759  0.00  0.00      C1   N
ATOM   3824  NH2 ARG 6 188     -23.260   3.277 -25.471  0.00  0.00      C1   N
ATOM   3825  N   GLN 6 189     -15.270   2.154 -27.104  0.00  0.00      C1   N
ATOM   3826  CA  GLN 6 189     -14.579   3.393 -27.384  0.00  0.00      C1   C
ATOM   3827  C   GLN 6 189     -15.531   4.527 -27.596  0.00  0.00      C1   C
ATOM   3828  O   GLN 6 189     -16.207   4.538 -28.636  0.00  0.00      C1   O
ATOM   3829  CB  GLN 6 189     -13.641   3.170 -28.690  0.00  0.00      C1   C
ATOM   3830  CG  GLN 6 189     -13.088   4.554 -29.210  0.00  0.00      C1   C
ATOM   3831  CD  GLN 6 189     -12.331   4.469 -30.504  0.00  0.00      C1   C
ATOM   3832  NE2 GLN 6 189     -12.459   5.444 -31.447  0.00  0.00      C1   N
ATOM   3833  OE1 GLN 6 189     -11.626   3.490 -30.750  0.00  0.00      C1   O
ATOM   3834  N   THR 6 190     -15.630   5.414 -26.593  0.00  0.00      C1   N
ATOM   3835  CA  THR 6 190     -16.634   6.530 -26.696  0.00  0.00      C1   C
ATOM   3836  C   THR 6 190     -16.274   7.679 -25.751  0.00  0.00      C1   C
ATOM   3837  O   THR 6 190     -15.333   7.676 -25.003  0.00  0.00      C1   O
ATOM   3838  CB  THR 6 190     -17.985   5.954 -26.291  0.00  0.00      C1   C
ATOM   3839  OG1 THR 6 190     -19.038   6.855 -26.649  0.00  0.00      C1   O
ATOM   3840  CG2 THR 6 190     -18.197   5.809 -24.776  0.00  0.00      C1   C
ATOM   3841  N   ALA 6 191     -17.128   8.727 -25.769  0.00  0.00      C1   N
ATOM   3842  CA  ALA 6 191     -16.761  10.029 -25.226  0.00  0.00      C1   C
ATOM   3843  C   ALA 6 191     -17.376  10.120 -23.848  0.00  0.00      C1   C
ATOM   3844  O   ALA 6 191     -18.564  10.445 -23.636  0.00  0.00      C1   O
ATOM   3845  CB  ALA 6 191     -17.100  11.067 -26.267  0.00  0.00      C1   C
ATOM   3846  N   GLN 6 192     -16.649   9.615 -22.854  0.00  0.00      C1   N
ATOM   3847  CA  GLN 6 192     -17.038   9.507 -21.414  0.00  0.00      C1   C
ATOM   3848  C   GLN 6 192     -16.170  10.199 -20.392  0.00  0.00      C1   C
ATOM   3849  O   GLN 6 192     -14.908   9.977 -20.441  0.00  0.00      C1   O
ATOM   3850  CB  GLN 6 192     -17.372   8.055 -21.087  0.00  0.00      C1   C
ATOM   3851  CG  GLN 6 192     -16.274   7.023 -21.068  0.00  0.00      C1   C
ATOM   3852  CD  GLN 6 192     -16.712   5.521 -20.990  0.00  0.00      C1   C
ATOM   3853  OE1 GLN 6 192     -17.634   5.176 -20.227  0.00  0.00      C1   O
ATOM   3854  NE2 GLN 6 192     -15.928   4.615 -21.468  0.00  0.00      C1   N
ATOM   3855  N   ALA 6 193     -16.734  10.930 -19.374  0.00  0.00      C1   N
ATOM   3856  CA  ALA 6 193     -15.928  11.534 -18.314  0.00  0.00      C1   C
ATOM   3857  C   ALA 6 193     -16.610  11.544 -16.980  0.00  0.00      C1   C
ATOM   3858  O   ALA 6 193     -17.842  11.572 -16.858  0.00  0.00      C1   O
ATOM   3859  CB  ALA 6 193     -15.430  12.972 -18.736  0.00  0.00      C1   C
ATOM   3860  N   ALA 6 194     -15.786  11.644 -15.895  0.00  0.00      C1   N
ATOM   3861  CA  ALA 6 194     -16.238  11.529 -14.524  0.00  0.00      C1   C
ATOM   3862  C   ALA 6 194     -17.502  12.316 -14.166  0.00  0.00      C1   C
ATOM   3863  O   ALA 6 194     -17.690  13.495 -14.634  0.00  0.00      C1   O
ATOM   3864  CB  ALA 6 194     -15.005  11.624 -13.633  0.00  0.00      C1   C
ATOM   3865  N   GLY 6 195     -18.233  11.804 -13.203  0.00  0.00      C1   N
ATOM   3866  CA  GLY 6 195     -19.345  12.431 -12.406  0.00  0.00      C1   C
ATOM   3867  C   GLY 6 195     -18.882  13.414 -11.327  0.00  0.00      C1   C
ATOM   3868  O   GLY 6 195     -17.721  13.833 -11.340  0.00  0.00      C1   O
ATOM   3869  N   THR 6 196     -19.805  13.836 -10.521  0.00  0.00      C1   N
ATOM   3870  CA  THR 6 196     -19.664  14.831  -9.519  0.00  0.00      C1   C
ATOM   3871  C   THR 6 196     -18.686  14.527  -8.354  0.00  0.00      C1   C
ATOM   3872  O   THR 6 196     -18.882  13.567  -7.590  0.00  0.00      C1   O
ATOM   3873  CB  THR 6 196     -21.090  15.287  -9.076  0.00  0.00      C1   C
ATOM   3874  OG1 THR 6 196     -21.628  16.120 -10.077  0.00  0.00      C1   O
ATOM   3875  CG2 THR 6 196     -21.033  16.178  -7.849  0.00  0.00      C1   C
ATOM   3876  N   ASP 6 197     -17.490  15.108  -8.447  0.00  0.00      C1   N
ATOM   3877  CA  ASP 6 197     -16.330  14.966  -7.481  0.00  0.00      C1   C
ATOM   3878  C   ASP 6 197     -16.598  15.522  -6.097  0.00  0.00      C1   C
ATOM   3879  O   ASP 6 197     -15.747  16.281  -5.602  0.00  0.00      C1   O
ATOM   3880  CB  ASP 6 197     -15.028  15.340  -8.288  0.00  0.00      C1   C
ATOM   3881  CG  ASP 6 197     -15.166  16.696  -9.012  0.00  0.00      C1   C
ATOM   3882  OD1 ASP 6 197     -14.790  16.797 -10.232  0.00  0.00      C1   O
ATOM   3883  OD2 ASP 6 197     -15.743  17.657  -8.495  0.00  0.00      C1   O
ATOM   3884  N   THR 6 198     -17.685  15.115  -5.387  0.00  0.00      C1   N
ATOM   3885  CA  THR 6 198     -18.015  15.421  -3.998  0.00  0.00      C1   C
ATOM   3886  C   THR 6 198     -16.826  14.922  -3.079  0.00  0.00      C1   C
ATOM   3887  O   THR 6 198     -16.250  13.907  -3.380  0.00  0.00      C1   O
ATOM   3888  CB  THR 6 198     -19.288  14.726  -3.487  0.00  0.00      C1   C
ATOM   3889  OG1 THR 6 198     -20.251  14.616  -4.539  0.00  0.00      C1   O
ATOM   3890  CG2 THR 6 198     -19.844  15.535  -2.364  0.00  0.00      C1   C
ATOM   3891  N   THR 6 199     -16.492  15.576  -1.941  0.00  0.00      C1   N
ATOM   3892  CA  THR 6 199     -15.489  15.079  -0.938  0.00  0.00      C1   C
ATOM   3893  C   THR 6 199     -16.268  14.212   0.096  0.00  0.00      C1   C
ATOM   3894  O   THR 6 199     -17.381  14.599   0.494  0.00  0.00      C1   O
ATOM   3895  CB  THR 6 199     -14.755  16.234  -0.146  0.00  0.00      C1   C
ATOM   3896  OG1 THR 6 199     -14.091  17.010  -1.021  0.00  0.00      C1   O
ATOM   3897  CG2 THR 6 199     -13.927  15.842   1.059  0.00  0.00      C1   C
ATOM   3898  N   ILE 6 200     -15.696  13.100   0.524  0.00  0.00      C1   N
ATOM   3899  CA  ILE 6 200     -16.322  12.105   1.394  0.00  0.00      C1   C
ATOM   3900  C   ILE 6 200     -16.080  12.622   2.792  0.00  0.00      C1   C
ATOM   3901  O   ILE 6 200     -15.048  12.346   3.408  0.00  0.00      C1   O
ATOM   3902  CB  ILE 6 200     -15.754  10.613   1.170  0.00  0.00      C1   C
ATOM   3903  CG1 ILE 6 200     -15.968  10.157  -0.235  0.00  0.00      C1   C
ATOM   3904  CG2 ILE 6 200     -16.603   9.752   2.151  0.00  0.00      C1   C
ATOM   3905  CD1 ILE 6 200     -15.076   9.009  -0.672  0.00  0.00      C1   C
ATOM   3906  N   THR 6 201     -17.068  13.354   3.357  0.00  0.00      C1   N
ATOM   3907  CA  THR 6 201     -17.017  14.017   4.630  0.00  0.00      C1   C
ATOM   3908  C   THR 6 201     -16.582  13.030   5.744  0.00  0.00      C1   C
ATOM   3909  O   THR 6 201     -15.708  13.479   6.462  0.00  0.00      C1   O
ATOM   3910  CB  THR 6 201     -18.384  14.582   5.017  0.00  0.00      C1   C
ATOM   3911  OG1 THR 6 201     -18.925  15.148   3.837  0.00  0.00      C1   O
ATOM   3912  CG2 THR 6 201     -18.186  15.712   6.025  0.00  0.00      C1   C
ATOM   3913  N   VAL 6 202     -17.167  11.821   5.894  0.00  0.00      C1   N
ATOM   3914  CA  VAL 6 202     -16.857  10.812   6.952  0.00  0.00      C1   C
ATOM   3915  C   VAL 6 202     -15.327  10.520   6.950  0.00  0.00      C1   C
ATOM   3916  O   VAL 6 202     -14.621  10.464   7.945  0.00  0.00      C1   O
ATOM   3917  CB  VAL 6 202     -17.709   9.551   6.796  0.00  0.00      C1   C
ATOM   3918  CG1 VAL 6 202     -17.304   8.222   7.427  0.00  0.00      C1   C
ATOM   3919  CG2 VAL 6 202     -19.064   9.912   7.417  0.00  0.00      C1   C
ATOM   3920  N   ASN 6 203     -14.779  10.314   5.736  0.00  0.00      C1   N
ATOM   3921  CA  ASN 6 203     -13.360  10.128   5.511  0.00  0.00      C1   C
ATOM   3922  C   ASN 6 203     -12.448  11.358   5.813  0.00  0.00      C1   C
ATOM   3923  O   ASN 6 203     -11.378  11.097   6.454  0.00  0.00      C1   O
ATOM   3924  CB  ASN 6 203     -13.184   9.584   4.088  0.00  0.00      C1   C
ATOM   3925  CG  ASN 6 203     -13.708   8.134   3.802  0.00  0.00      C1   C
ATOM   3926  OD1 ASN 6 203     -14.497   7.512   4.449  0.00  0.00      C1   O
ATOM   3927  ND2 ASN 6 203     -13.481   7.545   2.692  0.00  0.00      C1   N
ATOM   3928  N   VAL 6 204     -12.807  12.601   5.446  0.00  0.00      C1   N
ATOM   3929  CA  VAL 6 204     -12.080  13.804   5.852  0.00  0.00      C1   C
ATOM   3930  C   VAL 6 204     -12.065  14.065   7.310  0.00  0.00      C1   C
ATOM   3931  O   VAL 6 204     -11.021  14.248   7.818  0.00  0.00      C1   O
ATOM   3932  CB  VAL 6 204     -12.252  14.983   4.917  0.00  0.00      C1   C
ATOM   3933  CG1 VAL 6 204     -13.607  15.640   4.892  0.00  0.00      C1   C
ATOM   3934  CG2 VAL 6 204     -11.182  16.095   5.047  0.00  0.00      C1   C
ATOM   3935  N   LEU 6 205     -13.227  14.083   7.951  0.00  0.00      C1   N
ATOM   3936  CA  LEU 6 205     -13.222  14.068   9.413  0.00  0.00      C1   C
ATOM   3937  C   LEU 6 205     -12.366  12.951  10.046  0.00  0.00      C1   C
ATOM   3938  O   LEU 6 205     -11.627  13.242  10.990  0.00  0.00      C1   O
ATOM   3939  CB  LEU 6 205     -14.693  14.023   9.934  0.00  0.00      C1   C
ATOM   3940  CG  LEU 6 205     -15.593  15.229   9.519  0.00  0.00      C1   C
ATOM   3941  CD1 LEU 6 205     -17.018  14.920   9.937  0.00  0.00      C1   C
ATOM   3942  CD2 LEU 6 205     -15.054  16.467  10.239  0.00  0.00      C1   C
ATOM   3943  N   ALA 6 206     -12.398  11.681   9.519  0.00  0.00      C1   N
ATOM   3944  CA  ALA 6 206     -11.623  10.636  10.097  0.00  0.00      C1   C
ATOM   3945  C   ALA 6 206     -10.078  10.828   9.838  0.00  0.00      C1   C
ATOM   3946  O   ALA 6 206      -9.305  10.567  10.765  0.00  0.00      C1   O
ATOM   3947  CB  ALA 6 206     -12.059   9.290   9.576  0.00  0.00      C1   C
ATOM   3948  N   TRP 6 207      -9.616  11.516   8.795  0.00  0.00      C1   N
ATOM   3949  CA  TRP 6 207      -8.161  11.854   8.597  0.00  0.00      C1   C
ATOM   3950  C   TRP 6 207      -7.710  12.931   9.529  0.00  0.00      C1   C
ATOM   3951  O   TRP 6 207      -6.672  12.882  10.190  0.00  0.00      C1   O
ATOM   3952  CB  TRP 6 207      -7.872  12.152   7.068  0.00  0.00      C1   C
ATOM   3953  CG  TRP 6 207      -6.655  13.043   6.670  0.00  0.00      C1   C
ATOM   3954  CD1 TRP 6 207      -5.462  12.583   6.291  0.00  0.00      C1   C
ATOM   3955  CD2 TRP 6 207      -6.687  14.447   6.286  0.00  0.00      C1   C
ATOM   3956  NE1 TRP 6 207      -4.681  13.655   5.897  0.00  0.00      C1   N
ATOM   3957  CE2 TRP 6 207      -5.399  14.802   5.757  0.00  0.00      C1   C
ATOM   3958  CE3 TRP 6 207      -7.675  15.441   6.299  0.00  0.00      C1   C
ATOM   3959  CZ2 TRP 6 207      -5.153  16.117   5.312  0.00  0.00      C1   C
ATOM   3960  CZ3 TRP 6 207      -7.360  16.736   5.828  0.00  0.00      C1   C
ATOM   3961  CH2 TRP 6 207      -6.067  17.136   5.420  0.00  0.00      C1   C
ATOM   3962  N   LEU 6 208      -8.540  13.970   9.863  0.00  0.00      C1   N
ATOM   3963  CA  LEU 6 208      -8.342  15.054  10.915  0.00  0.00      C1   C
ATOM   3964  C   LEU 6 208      -8.224  14.260  12.302  0.00  0.00      C1   C
ATOM   3965  O   LEU 6 208      -7.216  14.398  13.006  0.00  0.00      C1   O
ATOM   3966  CB  LEU 6 208      -9.444  16.095  11.079  0.00  0.00      C1   C
ATOM   3967  CG  LEU 6 208      -9.657  17.026   9.876  0.00  0.00      C1   C
ATOM   3968  CD1 LEU 6 208     -10.617  18.146  10.235  0.00  0.00      C1   C
ATOM   3969  CD2 LEU 6 208      -8.310  17.642   9.389  0.00  0.00      C1   C
ATOM   3970  N   TYR 6 209      -9.070  13.281  12.599  0.00  0.00      C1   N
ATOM   3971  CA  TYR 6 209      -8.937  12.410  13.761  0.00  0.00      C1   C
ATOM   3972  C   TYR 6 209      -7.609  11.593  13.821  0.00  0.00      C1   C
ATOM   3973  O   TYR 6 209      -7.009  11.588  14.909  0.00  0.00      C1   O
ATOM   3974  CB  TYR 6 209     -10.173  11.473  13.968  0.00  0.00      C1   C
ATOM   3975  CG  TYR 6 209     -11.428  12.083  14.563  0.00  0.00      C1   C
ATOM   3976  CD1 TYR 6 209     -11.353  12.538  15.897  0.00  0.00      C1   C
ATOM   3977  CD2 TYR 6 209     -12.548  12.332  13.763  0.00  0.00      C1   C
ATOM   3978  CE1 TYR 6 209     -12.458  13.259  16.407  0.00  0.00      C1   C
ATOM   3979  CE2 TYR 6 209     -13.646  13.026  14.328  0.00  0.00      C1   C
ATOM   3980  CZ  TYR 6 209     -13.623  13.526  15.665  0.00  0.00      C1   C
ATOM   3981  OH  TYR 6 209     -14.716  14.071  16.213  0.00  0.00      C1   O
ATOM   3982  N   ALA 6 210      -7.202  10.845  12.775  0.00  0.00      C1   N
ATOM   3983  CA  ALA 6 210      -5.896  10.265  12.732  0.00  0.00      C1   C
ATOM   3984  C   ALA 6 210      -4.645  11.182  12.789  0.00  0.00      C1   C
ATOM   3985  O   ALA 6 210      -3.568  10.785  13.204  0.00  0.00      C1   O
ATOM   3986  CB  ALA 6 210      -5.856   9.394  11.439  0.00  0.00      C1   C
ATOM   3987  N   ALA 6 211      -4.755  12.422  12.264  0.00  0.00      C1   N
ATOM   3988  CA  ALA 6 211      -3.824  13.456  12.486  0.00  0.00      C1   C
ATOM   3989  C   ALA 6 211      -3.476  13.689  13.987  0.00  0.00      C1   C
ATOM   3990  O   ALA 6 211      -2.322  13.712  14.380  0.00  0.00      C1   O
ATOM   3991  CB  ALA 6 211      -4.181  14.742  11.781  0.00  0.00      C1   C
ATOM   3992  N   VAL 6 212      -4.531  13.726  14.801  0.00  0.00      C1   N
ATOM   3993  CA  VAL 6 212      -4.412  14.001  16.262  0.00  0.00      C1   C
ATOM   3994  C   VAL 6 212      -3.742  12.878  17.055  0.00  0.00      C1   C
ATOM   3995  O   VAL 6 212      -2.779  13.038  17.773  0.00  0.00      C1   O
ATOM   3996  CB  VAL 6 212      -5.780  14.400  16.785  0.00  0.00      C1   C
ATOM   3997  CG1 VAL 6 212      -5.934  14.251  18.332  0.00  0.00      C1   C
ATOM   3998  CG2 VAL 6 212      -6.107  15.869  16.602  0.00  0.00      C1   C
ATOM   3999  N   ILE 6 213      -4.126  11.642  16.818  0.00  0.00      C1   N
ATOM   4000  CA  ILE 6 213      -3.453  10.394  17.102  0.00  0.00      C1   C
ATOM   4001  C   ILE 6 213      -1.946  10.426  16.690  0.00  0.00      C1   C
ATOM   4002  O   ILE 6 213      -1.075  10.130  17.552  0.00  0.00      C1   O
ATOM   4003  CB  ILE 6 213      -4.115   9.178  16.394  0.00  0.00      C1   C
ATOM   4004  CG1 ILE 6 213      -5.510   8.863  16.935  0.00  0.00      C1   C
ATOM   4005  CG2 ILE 6 213      -3.219   7.922  16.370  0.00  0.00      C1   C
ATOM   4006  CD1 ILE 6 213      -6.368   7.758  16.291  0.00  0.00      C1   C
ATOM   4007  N   ASN 6 214      -1.603  10.883  15.501  0.00  0.00      C1   N
ATOM   4008  CA  ASN 6 214      -0.226  11.045  15.095  0.00  0.00      C1   C
ATOM   4009  C   ASN 6 214       0.452  12.378  15.735  0.00  0.00      C1   C
ATOM   4010  O   ASN 6 214       1.554  12.677  15.312  0.00  0.00      C1   O
ATOM   4011  CB  ASN 6 214      -0.093  10.915  13.555  0.00  0.00      C1   C
ATOM   4012  CG  ASN 6 214      -0.461   9.523  12.959  0.00  0.00      C1   C
ATOM   4013  OD1 ASN 6 214      -1.276   8.827  13.382  0.00  0.00      C1   O
ATOM   4014  ND2 ASN 6 214       0.276   9.118  11.929  0.00  0.00      C1   N
ATOM   4015  N   GLY 6 215      -0.118  13.027  16.744  0.00  0.00      C1   N
ATOM   4016  CA  GLY 6 215       0.473  14.195  17.467  0.00  0.00      C1   C
ATOM   4017  C   GLY 6 215       0.227  15.516  16.675  0.00  0.00      C1   C
ATOM   4018  O   GLY 6 215       0.660  16.543  17.122  0.00  0.00      C1   O
ATOM   4019  N   ASP 6 216      -0.345  15.521  15.472  0.00  0.00      C1   N
ATOM   4020  CA  ASP 6 216      -0.773  16.789  14.781  0.00  0.00      C1   C
ATOM   4021  C   ASP 6 216      -1.908  17.372  15.571  0.00  0.00      C1   C
ATOM   4022  O   ASP 6 216      -2.936  16.762  15.785  0.00  0.00      C1   O
ATOM   4023  CB  ASP 6 216      -1.016  16.632  13.223  0.00  0.00      C1   C
ATOM   4024  CG  ASP 6 216       0.111  15.872  12.400  0.00  0.00      C1   C
ATOM   4025  OD1 ASP 6 216       0.013  15.683  11.206  0.00  0.00      C1   O
ATOM   4026  OD2 ASP 6 216       1.208  15.666  12.964  0.00  0.00      C1   O
ATOM   4027  N   ARG 6 217      -1.753  18.662  15.913  0.00  0.00      C1   N
ATOM   4028  CA  ARG 6 217      -2.822  19.354  16.677  0.00  0.00      C1   C
ATOM   4029  C   ARG 6 217      -3.124  20.801  16.166  0.00  0.00      C1   C
ATOM   4030  O   ARG 6 217      -4.131  21.407  16.553  0.00  0.00      C1   O
ATOM   4031  CB  ARG 6 217      -2.498  19.386  18.151  0.00  0.00      C1   C
ATOM   4032  CG  ARG 6 217      -2.353  18.003  18.804  0.00  0.00      C1   C
ATOM   4033  CD  ARG 6 217      -2.158  18.057  20.356  0.00  0.00      C1   C
ATOM   4034  NE  ARG 6 217      -3.375  18.322  21.058  0.00  0.00      C1   N
ATOM   4035  CZ  ARG 6 217      -4.304  17.502  21.333  0.00  0.00      C1   C
ATOM   4036  NH1 ARG 6 217      -5.306  17.883  22.024  0.00  0.00      C1   N
ATOM   4037  NH2 ARG 6 217      -4.308  16.199  21.098  0.00  0.00      C1   N
ATOM   4038  N   TRP 6 218      -2.291  21.342  15.274  0.00  0.00      C1   N
ATOM   4039  CA  TRP 6 218      -2.266  22.799  14.958  0.00  0.00      C1   C
ATOM   4040  C   TRP 6 218      -3.610  23.355  14.386  0.00  0.00      C1   C
ATOM   4041  O   TRP 6 218      -3.943  24.546  14.575  0.00  0.00      C1   O
ATOM   4042  CB  TRP 6 218      -1.070  23.107  13.979  0.00  0.00      C1   C
ATOM   4043  CG  TRP 6 218      -1.179  22.571  12.580  0.00  0.00      C1   C
ATOM   4044  CD1 TRP 6 218      -0.632  21.469  12.102  0.00  0.00      C1   C
ATOM   4045  CD2 TRP 6 218      -2.085  23.052  11.470  0.00  0.00      C1   C
ATOM   4046  NE1 TRP 6 218      -0.938  21.320  10.737  0.00  0.00      C1   N
ATOM   4047  CE2 TRP 6 218      -1.828  22.281  10.334  0.00  0.00      C1   C
ATOM   4048  CE3 TRP 6 218      -2.929  24.172  11.230  0.00  0.00      C1   C
ATOM   4049  CZ2 TRP 6 218      -2.488  22.451   9.116  0.00  0.00      C1   C
ATOM   4050  CZ3 TRP 6 218      -3.498  24.476   9.988  0.00  0.00      C1   C
ATOM   4051  CH2 TRP 6 218      -3.286  23.564   8.911  0.00  0.00      C1   C
ATOM   4052  N   PHE 6 219      -4.460  22.560  13.760  0.00  0.00      C1   N
ATOM   4053  CA  PHE 6 219      -5.706  22.883  13.201  0.00  0.00      C1   C
ATOM   4054  C   PHE 6 219      -6.971  22.746  14.134  0.00  0.00      C1   C
ATOM   4055  O   PHE 6 219      -8.037  23.101  13.624  0.00  0.00      C1   O
ATOM   4056  CB  PHE 6 219      -5.834  22.023  11.924  0.00  0.00      C1   C
ATOM   4057  CG  PHE 6 219      -5.908  20.478  12.151  0.00  0.00      C1   C
ATOM   4058  CD1 PHE 6 219      -7.130  19.932  12.542  0.00  0.00      C1   C
ATOM   4059  CD2 PHE 6 219      -4.770  19.675  12.087  0.00  0.00      C1   C
ATOM   4060  CE1 PHE 6 219      -7.201  18.568  12.852  0.00  0.00      C1   C
ATOM   4061  CE2 PHE 6 219      -4.916  18.306  12.262  0.00  0.00      C1   C
ATOM   4062  CZ  PHE 6 219      -6.110  17.672  12.700  0.00  0.00      C1   C
ATOM   4063  N   LEU 6 220      -6.814  22.322  15.424  0.00  0.00      C1   N
ATOM   4064  CA  LEU 6 220      -7.910  22.180  16.346  0.00  0.00      C1   C
ATOM   4065  C   LEU 6 220      -8.512  23.600  16.721  0.00  0.00      C1   C
ATOM   4066  O   LEU 6 220      -7.781  24.425  17.257  0.00  0.00      C1   O
ATOM   4067  CB  LEU 6 220      -7.566  21.416  17.616  0.00  0.00      C1   C
ATOM   4068  CG  LEU 6 220      -7.357  19.871  17.340  0.00  0.00      C1   C
ATOM   4069  CD1 LEU 6 220      -6.636  19.159  18.424  0.00  0.00      C1   C
ATOM   4070  CD2 LEU 6 220      -8.691  19.328  16.978  0.00  0.00      C1   C
ATOM   4071  N   ASN 6 221      -9.831  23.713  16.571  0.00  0.00      C1   N
ATOM   4072  CA  ASN 6 221     -10.634  24.916  16.731  0.00  0.00      C1   C
ATOM   4073  C   ASN 6 221     -11.496  24.937  17.972  0.00  0.00      C1   C
ATOM   4074  O   ASN 6 221     -12.076  23.992  18.389  0.00  0.00      C1   O
ATOM   4075  CB  ASN 6 221     -11.539  24.966  15.522  0.00  0.00      C1   C
ATOM   4076  CG  ASN 6 221     -12.066  26.391  15.230  0.00  0.00      C1   C
ATOM   4077  OD1 ASN 6 221     -12.676  27.034  16.051  0.00  0.00      C1   O
ATOM   4078  ND2 ASN 6 221     -11.794  26.921  14.062  0.00  0.00      C1   N
ATOM   4079  N   ARG 6 222     -11.515  26.063  18.642  0.00  0.00      C1   N
ATOM   4080  CA  ARG 6 222     -12.294  26.204  19.905  0.00  0.00      C1   C
ATOM   4081  C   ARG 6 222     -13.684  26.931  19.840  0.00  0.00      C1   C
ATOM   4082  O   ARG 6 222     -14.362  27.073  20.823  0.00  0.00      C1   O
ATOM   4083  CB  ARG 6 222     -11.466  26.829  21.024  0.00  0.00      C1   C
ATOM   4084  CG  ARG 6 222     -10.967  28.255  20.835  0.00  0.00      C1   C
ATOM   4085  CD  ARG 6 222     -10.314  28.737  22.171  0.00  0.00      C1   C
ATOM   4086  NE  ARG 6 222     -10.052  30.187  21.982  0.00  0.00      C1   N
ATOM   4087  CZ  ARG 6 222     -10.530  31.129  22.747  0.00  0.00      C1   C
ATOM   4088  NH1 ARG 6 222     -11.534  31.003  23.564  0.00  0.00      C1   N
ATOM   4089  NH2 ARG 6 222      -9.891  32.267  22.769  0.00  0.00      C1   N
ATOM   4090  N   PHE 6 223     -14.026  27.360  18.599  0.00  0.00      C1   N
ATOM   4091  CA  PHE 6 223     -15.218  28.108  18.353  0.00  0.00      C1   C
ATOM   4092  C   PHE 6 223     -16.287  27.239  17.750  0.00  0.00      C1   C
ATOM   4093  O   PHE 6 223     -16.096  26.514  16.806  0.00  0.00      C1   O
ATOM   4094  CB  PHE 6 223     -14.914  29.426  17.487  0.00  0.00      C1   C
ATOM   4095  CG  PHE 6 223     -13.686  30.208  17.963  0.00  0.00      C1   C
ATOM   4096  CD1 PHE 6 223     -13.694  30.952  19.232  0.00  0.00      C1   C
ATOM   4097  CD2 PHE 6 223     -12.562  30.178  17.088  0.00  0.00      C1   C
ATOM   4098  CE1 PHE 6 223     -12.544  31.717  19.575  0.00  0.00      C1   C
ATOM   4099  CE2 PHE 6 223     -11.351  30.828  17.505  0.00  0.00      C1   C
ATOM   4100  CZ  PHE 6 223     -11.432  31.593  18.690  0.00  0.00      C1   C
ATOM   4101  N   THR 6 224     -17.436  27.218  18.428  0.00  0.00      C1   N
ATOM   4102  CA  THR 6 224     -18.639  26.394  18.210  0.00  0.00      C1   C
ATOM   4103  C   THR 6 224     -19.206  26.567  16.791  0.00  0.00      C1   C
ATOM   4104  O   THR 6 224     -19.284  27.690  16.282  0.00  0.00      C1   O
ATOM   4105  CB  THR 6 224     -19.626  26.579  19.273  0.00  0.00      C1   C
ATOM   4106  OG1 THR 6 224     -19.032  26.227  20.587  0.00  0.00      C1   O
ATOM   4107  CG2 THR 6 224     -20.827  25.656  19.146  0.00  0.00      C1   C
ATOM   4108  N   THR 6 225     -19.717  25.480  16.234  0.00  0.00      C1   N
ATOM   4109  CA  THR 6 225     -20.621  25.472  15.039  0.00  0.00      C1   C
ATOM   4110  C   THR 6 225     -21.756  24.456  15.241  0.00  0.00      C1   C
ATOM   4111  O   THR 6 225     -21.735  23.562  16.131  0.00  0.00      C1   O
ATOM   4112  CB  THR 6 225     -19.782  25.184  13.781  0.00  0.00      C1   C
ATOM   4113  OG1 THR 6 225     -20.414  25.619  12.567  0.00  0.00      C1   O
ATOM   4114  CG2 THR 6 225     -19.639  23.732  13.577  0.00  0.00      C1   C
ATOM   4115  N   THR 6 226     -22.763  24.537  14.366  0.00  0.00      C1   N
ATOM   4116  CA  THR 6 226     -23.979  23.621  14.495  0.00  0.00      C1   C
ATOM   4117  C   THR 6 226     -24.011  22.643  13.328  0.00  0.00      C1   C
ATOM   4118  O   THR 6 226     -23.391  22.759  12.272  0.00  0.00      C1   O
ATOM   4119  CB  THR 6 226     -25.360  24.310  14.606  0.00  0.00      C1   C
ATOM   4120  OG1 THR 6 226     -25.681  24.884  13.310  0.00  0.00      C1   O
ATOM   4121  CG2 THR 6 226     -25.380  25.410  15.710  0.00  0.00      C1   C
ATOM   4122  N   LEU 6 227     -24.748  21.550  13.651  0.00  0.00      C1   N
ATOM   4123  CA  LEU 6 227     -25.170  20.614  12.597  0.00  0.00      C1   C
ATOM   4124  C   LEU 6 227     -25.874  21.354  11.467  0.00  0.00      C1   C
ATOM   4125  O   LEU 6 227     -25.634  20.890  10.355  0.00  0.00      C1   O
ATOM   4126  CB  LEU 6 227     -26.064  19.479  13.207  0.00  0.00      C1   C
ATOM   4127  CG  LEU 6 227     -26.320  18.178  12.302  0.00  0.00      C1   C
ATOM   4128  CD1 LEU 6 227     -24.962  17.539  11.932  0.00  0.00      C1   C
ATOM   4129  CD2 LEU 6 227     -27.060  17.042  13.015  0.00  0.00      C1   C
ATOM   4130  N   ASN 6 228     -26.828  22.343  11.679  0.00  0.00      C1   N
ATOM   4131  CA  ASN 6 228     -27.328  23.215  10.617  0.00  0.00      C1   C
ATOM   4132  C   ASN 6 228     -26.224  23.906   9.754  0.00  0.00      C1   C
ATOM   4133  O   ASN 6 228     -26.076  23.657   8.559  0.00  0.00      C1   O
ATOM   4134  CB  ASN 6 228     -28.305  24.220  11.210  0.00  0.00      C1   C
ATOM   4135  CG  ASN 6 228     -29.738  23.711  11.266  0.00  0.00      C1   C
ATOM   4136  ND2 ASN 6 228     -30.588  24.231  12.111  0.00  0.00      C1   N
ATOM   4137  OD1 ASN 6 228     -30.103  22.878  10.455  0.00  0.00      C1   O
ATOM   4138  N   ASP 6 229     -25.306  24.623  10.392  0.00  0.00      C1   N
ATOM   4139  CA  ASP 6 229     -24.332  25.543   9.853  0.00  0.00      C1   C
ATOM   4140  C   ASP 6 229     -23.245  24.842   9.031  0.00  0.00      C1   C
ATOM   4141  O   ASP 6 229     -22.870  25.307   7.953  0.00  0.00      C1   O
ATOM   4142  CB  ASP 6 229     -23.935  26.688  10.777  0.00  0.00      C1   C
ATOM   4143  CG  ASP 6 229     -25.079  27.542  11.303  0.00  0.00      C1   C
ATOM   4144  OD1 ASP 6 229     -25.136  27.737  12.507  0.00  0.00      C1   O
ATOM   4145  OD2 ASP 6 229     -26.080  27.910  10.646  0.00  0.00      C1   O
ATOM   4146  N   PHE 6 230     -22.804  23.689   9.540  0.00  0.00      C1   N
ATOM   4147  CA  PHE 6 230     -21.867  22.889   8.719  0.00  0.00      C1   C
ATOM   4148  C   PHE 6 230     -22.418  22.379   7.418  0.00  0.00      C1   C
ATOM   4149  O   PHE 6 230     -21.860  22.613   6.334  0.00  0.00      C1   O
ATOM   4150  CB  PHE 6 230     -21.326  21.761   9.628  0.00  0.00      C1   C
ATOM   4151  CG  PHE 6 230     -20.184  20.882   8.989  0.00  0.00      C1   C
ATOM   4152  CD1 PHE 6 230     -18.923  21.562   8.798  0.00  0.00      C1   C
ATOM   4153  CD2 PHE 6 230     -20.403  19.592   8.521  0.00  0.00      C1   C
ATOM   4154  CE1 PHE 6 230     -17.962  20.900   8.047  0.00  0.00      C1   C
ATOM   4155  CE2 PHE 6 230     -19.464  19.050   7.658  0.00  0.00      C1   C
ATOM   4156  CZ  PHE 6 230     -18.237  19.699   7.410  0.00  0.00      C1   C
ATOM   4157  N   ASN 6 231     -23.629  21.803   7.471  0.00  0.00      C1   N
ATOM   4158  CA  ASN 6 231     -24.428  21.505   6.271  0.00  0.00      C1   C
ATOM   4159  C   ASN 6 231     -24.806  22.646   5.306  0.00  0.00      C1   C
ATOM   4160  O   ASN 6 231     -24.923  22.485   4.085  0.00  0.00      C1   O
ATOM   4161  CB  ASN 6 231     -25.671  20.589   6.608  0.00  0.00      C1   C
ATOM   4162  CG  ASN 6 231     -25.344  19.200   7.183  0.00  0.00      C1   C
ATOM   4163  OD1 ASN 6 231     -24.265  18.734   6.907  0.00  0.00      C1   O
ATOM   4164  ND2 ASN 6 231     -26.244  18.612   7.906  0.00  0.00      C1   N
ATOM   4165  N   LEU 6 232     -24.768  23.832   5.812  0.00  0.00      C1   N
ATOM   4166  CA  LEU 6 232     -24.988  25.085   5.086  0.00  0.00      C1   C
ATOM   4167  C   LEU 6 232     -23.848  25.422   4.074  0.00  0.00      C1   C
ATOM   4168  O   LEU 6 232     -24.124  25.859   2.989  0.00  0.00      C1   O
ATOM   4169  CB  LEU 6 232     -25.499  26.231   5.934  0.00  0.00      C1   C
ATOM   4170  CG  LEU 6 232     -25.797  27.551   5.128  0.00  0.00      C1   C
ATOM   4171  CD1 LEU 6 232     -26.928  28.145   5.925  0.00  0.00      C1   C
ATOM   4172  CD2 LEU 6 232     -24.612  28.552   5.217  0.00  0.00      C1   C
ATOM   4173  N   VAL 6 233     -22.560  25.080   4.412  0.00  0.00      C1   N
ATOM   4174  CA  VAL 6 233     -21.465  25.248   3.443  0.00  0.00      C1   C
ATOM   4175  C   VAL 6 233     -21.037  23.889   2.766  0.00  0.00      C1   C
ATOM   4176  O   VAL 6 233     -20.128  23.902   1.997  0.00  0.00      C1   O
ATOM   4177  CB  VAL 6 233     -20.343  26.069   4.090  0.00  0.00      C1   C
ATOM   4178  CG1 VAL 6 233     -20.853  27.476   4.604  0.00  0.00      C1   C
ATOM   4179  CG2 VAL 6 233     -19.577  25.257   5.105  0.00  0.00      C1   C
ATOM   4180  N   ALA 6 234     -21.866  22.855   2.728  0.00  0.00      C1   N
ATOM   4181  CA  ALA 6 234     -21.689  21.589   2.042  0.00  0.00      C1   C
ATOM   4182  C   ALA 6 234     -21.792  21.618   0.538  0.00  0.00      C1   C
ATOM   4183  O   ALA 6 234     -20.800  21.143  -0.027  0.00  0.00      C1   O
ATOM   4184  CB  ALA 6 234     -22.712  20.567   2.674  0.00  0.00      C1   C
ATOM   4185  N   MET 6 235     -22.733  22.314  -0.078  0.00  0.00      C1   N
ATOM   4186  CA  MET 6 235     -22.599  22.526  -1.440  0.00  0.00      C1   C
ATOM   4187  C   MET 6 235     -21.428  23.427  -1.859  0.00  0.00      C1   C
ATOM   4188  O   MET 6 235     -20.736  23.080  -2.815  0.00  0.00      C1   O
ATOM   4189  CB  MET 6 235     -23.889  22.928  -2.144  0.00  0.00      C1   C
ATOM   4190  CG  MET 6 235     -24.076  22.807  -3.670  0.00  0.00      C1   C
ATOM   4191  SD  MET 6 235     -24.215  20.979  -4.223  0.00  0.00      C1   S
ATOM   4192  CE  MET 6 235     -25.897  20.523  -3.708  0.00  0.00      C1   C
ATOM   4193  N   LYS 6 236     -21.235  24.523  -1.071  0.00  0.00      C1   N
ATOM   4194  CA  LYS 6 236     -20.242  25.596  -1.420  0.00  0.00      C1   C
ATOM   4195  C   LYS 6 236     -18.879  24.955  -1.627  0.00  0.00      C1   C
ATOM   4196  O   LYS 6 236     -18.214  25.349  -2.566  0.00  0.00      C1   O
ATOM   4197  CB  LYS 6 236     -20.189  26.707  -0.266  0.00  0.00      C1   C
ATOM   4198  CG  LYS 6 236     -19.194  27.861  -0.647  0.00  0.00      C1   C
ATOM   4199  CD  LYS 6 236     -19.083  28.911   0.466  0.00  0.00      C1   C
ATOM   4200  CE  LYS 6 236     -18.077  30.017   0.153  0.00  0.00      C1   C
ATOM   4201  NZ  LYS 6 236     -18.495  30.996  -0.859  0.00  0.00      C1   N
ATOM   4202  N   TYR 6 237     -18.444  23.931  -0.860  0.00  0.00      C1   N
ATOM   4203  CA  TYR 6 237     -17.201  23.348  -0.916  0.00  0.00      C1   C
ATOM   4204  C   TYR 6 237     -17.204  21.946  -1.560  0.00  0.00      C1   C
ATOM   4205  O   TYR 6 237     -16.361  21.149  -1.225  0.00  0.00      C1   O
ATOM   4206  CB  TYR 6 237     -16.363  23.425   0.319  0.00  0.00      C1   C
ATOM   4207  CG  TYR 6 237     -16.145  24.839   0.823  0.00  0.00      C1   C
ATOM   4208  CD1 TYR 6 237     -15.169  25.730   0.269  0.00  0.00      C1   C
ATOM   4209  CD2 TYR 6 237     -17.058  25.395   1.798  0.00  0.00      C1   C
ATOM   4210  CE1 TYR 6 237     -15.010  27.106   0.776  0.00  0.00      C1   C
ATOM   4211  CE2 TYR 6 237     -16.960  26.715   2.200  0.00  0.00      C1   C
ATOM   4212  CZ  TYR 6 237     -15.985  27.575   1.663  0.00  0.00      C1   C
ATOM   4213  OH  TYR 6 237     -15.955  28.791   2.053  0.00  0.00      C1   O
ATOM   4214  N   ASN 6 238     -18.351  21.573  -2.245  0.00  0.00      C1   N
ATOM   4215  CA  ASN 6 238     -18.726  20.256  -2.824  0.00  0.00      C1   C
ATOM   4216  C   ASN 6 238     -18.385  19.003  -1.892  0.00  0.00      C1   C
ATOM   4217  O   ASN 6 238     -17.450  18.201  -2.030  0.00  0.00      C1   O
ATOM   4218  CB  ASN 6 238     -18.248  20.164  -4.238  0.00  0.00      C1   C
ATOM   4219  CG  ASN 6 238     -18.948  19.042  -4.901  0.00  0.00      C1   C
ATOM   4220  ND2 ASN 6 238     -18.239  18.280  -5.670  0.00  0.00      C1   N
ATOM   4221  OD1 ASN 6 238     -20.151  18.941  -4.916  0.00  0.00      C1   O
ATOM   4222  N   TYR 6 239     -19.075  18.983  -0.777  0.00  0.00      C1   N
ATOM   4223  CA  TYR 6 239     -18.862  17.765   0.098  0.00  0.00      C1   C
ATOM   4224  C   TYR 6 239     -20.199  17.112   0.570  0.00  0.00      C1   C
ATOM   4225  O   TYR 6 239     -21.240  17.496   0.062  0.00  0.00      C1   O
ATOM   4226  CB  TYR 6 239     -17.886  18.136   1.242  0.00  0.00      C1   C
ATOM   4227  CG  TYR 6 239     -18.380  19.190   2.285  0.00  0.00      C1   C
ATOM   4228  CD1 TYR 6 239     -19.271  18.871   3.268  0.00  0.00      C1   C
ATOM   4229  CD2 TYR 6 239     -17.714  20.421   2.364  0.00  0.00      C1   C
ATOM   4230  CE1 TYR 6 239     -19.640  19.780   4.280  0.00  0.00      C1   C
ATOM   4231  CE2 TYR 6 239     -18.006  21.323   3.391  0.00  0.00      C1   C
ATOM   4232  CZ  TYR 6 239     -18.942  21.028   4.331  0.00  0.00      C1   C
ATOM   4233  OH  TYR 6 239     -19.374  21.965   5.175  0.00  0.00      C1   O
ATOM   4234  N   GLU 6 240     -20.224  16.046   1.432  0.00  0.00      C1   N
ATOM   4235  CA  GLU 6 240     -21.512  15.361   1.800  0.00  0.00      C1   C
ATOM   4236  C   GLU 6 240     -22.187  15.850   3.014  0.00  0.00      C1   C
ATOM   4237  O   GLU 6 240     -21.592  15.787   4.065  0.00  0.00      C1   O
ATOM   4238  CB  GLU 6 240     -21.388  13.795   1.743  0.00  0.00      C1   C
ATOM   4239  CG  GLU 6 240     -20.968  13.270   0.396  0.00  0.00      C1   C
ATOM   4240  CD  GLU 6 240     -21.158  11.810   0.357  0.00  0.00      C1   C
ATOM   4241  OE1 GLU 6 240     -20.834  11.186   1.451  0.00  0.00      C1   O
ATOM   4242  OE2 GLU 6 240     -21.658  11.195  -0.609  0.00  0.00      C1   O
ATOM   4243  N   PRO 6 241     -23.526  16.189   2.901  0.00  0.00      C1   N
ATOM   4244  CA  PRO 6 241     -24.363  16.439   4.081  0.00  0.00      C1   C
ATOM   4245  C   PRO 6 241     -24.241  15.431   5.256  0.00  0.00      C1   C
ATOM   4246  O   PRO 6 241     -24.169  14.232   5.083  0.00  0.00      C1   O
ATOM   4247  CB  PRO 6 241     -25.821  16.576   3.578  0.00  0.00      C1   C
ATOM   4248  CG  PRO 6 241     -25.497  17.169   2.180  0.00  0.00      C1   C
ATOM   4249  CD  PRO 6 241     -24.326  16.304   1.683  0.00  0.00      C1   C
ATOM   4250  N   LEU 6 242     -24.253  15.949   6.509  0.00  0.00      C1   N
ATOM   4251  CA  LEU 6 242     -23.960  15.139   7.699  0.00  0.00      C1   C
ATOM   4252  C   LEU 6 242     -25.129  15.047   8.641  0.00  0.00      C1   C
ATOM   4253  O   LEU 6 242     -25.971  15.927   8.755  0.00  0.00      C1   O
ATOM   4254  CB  LEU 6 242     -22.741  15.852   8.308  0.00  0.00      C1   C
ATOM   4255  CG  LEU 6 242     -22.058  15.070   9.449  0.00  0.00      C1   C
ATOM   4256  CD1 LEU 6 242     -20.664  14.595   8.876  0.00  0.00      C1   C
ATOM   4257  CD2 LEU 6 242     -21.600  16.055  10.547  0.00  0.00      C1   C
ATOM   4258  N   THR 6 243     -25.370  13.850   9.239  0.00  0.00      C1   N
ATOM   4259  CA  THR 6 243     -26.555  13.579  10.115  0.00  0.00      C1   C
ATOM   4260  C   THR 6 243     -26.255  13.045  11.496  0.00  0.00      C1   C
ATOM   4261  O   THR 6 243     -25.117  12.775  11.835  0.00  0.00      C1   O
ATOM   4262  CB  THR 6 243     -27.583  12.636   9.361  0.00  0.00      C1   C
ATOM   4263  OG1 THR 6 243     -27.114  11.321   9.473  0.00  0.00      C1   O
ATOM   4264  CG2 THR 6 243     -27.707  12.949   7.816  0.00  0.00      C1   C
ATOM   4265  N   GLN 6 244     -27.268  12.759  12.256  0.00  0.00      C1   N
ATOM   4266  CA  GLN 6 244     -27.154  11.813  13.358  0.00  0.00      C1   C
ATOM   4267  C   GLN 6 244     -26.262  10.497  13.064  0.00  0.00      C1   C
ATOM   4268  O   GLN 6 244     -25.407  10.189  13.916  0.00  0.00      C1   O
ATOM   4269  CB  GLN 6 244     -28.536  11.523  14.021  0.00  0.00      C1   C
ATOM   4270  CG  GLN 6 244     -28.350  11.081  15.472  0.00  0.00      C1   C
ATOM   4271  CD  GLN 6 244     -27.425  11.998  16.336  0.00  0.00      C1   C
ATOM   4272  OE1 GLN 6 244     -27.599  13.154  16.484  0.00  0.00      C1   O
ATOM   4273  NE2 GLN 6 244     -26.414  11.475  16.849  0.00  0.00      C1   N
ATOM   4274  N   ASP 6 245     -26.698   9.774  12.046  0.00  0.00      C1   N
ATOM   4275  CA  ASP 6 245     -26.008   8.499  11.716  0.00  0.00      C1   C
ATOM   4276  C   ASP 6 245     -24.546   8.679  11.447  0.00  0.00      C1   C
ATOM   4277  O   ASP 6 245     -23.774   7.811  11.766  0.00  0.00      C1   O
ATOM   4278  CB  ASP 6 245     -26.685   7.695  10.615  0.00  0.00      C1   C
ATOM   4279  CG  ASP 6 245     -28.154   7.383  10.869  0.00  0.00      C1   C
ATOM   4280  OD1 ASP 6 245     -28.664   7.628  11.929  0.00  0.00      C1   O
ATOM   4281  OD2 ASP 6 245     -28.938   6.861   9.991  0.00  0.00      C1   O
ATOM   4282  N   HIS 6 246     -24.104   9.694  10.733  0.00  0.00      C1   N
ATOM   4283  CA  HIS 6 246     -22.694  10.039  10.544  0.00  0.00      C1   C
ATOM   4284  C   HIS 6 246     -21.978  10.465  11.878  0.00  0.00      C1   C
ATOM   4285  O   HIS 6 246     -20.872  10.066  12.165  0.00  0.00      C1   O
ATOM   4286  CB  HIS 6 246     -22.493  11.193   9.542  0.00  0.00      C1   C
ATOM   4287  CG  HIS 6 246     -23.223  10.965   8.183  0.00  0.00      C1   C
ATOM   4288  ND1 HIS 6 246     -24.284  11.748   7.654  0.00  0.00      C1   N
ATOM   4289  CD2 HIS 6 246     -23.076   9.867   7.381  0.00  0.00      C1   C
ATOM   4290  CE1 HIS 6 246     -24.660  11.172   6.496  0.00  0.00      C1   C
ATOM   4291  NE2 HIS 6 246     -23.972   9.995   6.365  0.00  0.00      C1   N
ATOM   4292  N   VAL 6 247     -22.680  11.209  12.734  0.00  0.00      C1   N
ATOM   4293  CA  VAL 6 247     -22.184  11.566  14.135  0.00  0.00      C1   C
ATOM   4294  C   VAL 6 247     -22.045  10.400  15.053  0.00  0.00      C1   C
ATOM   4295  O   VAL 6 247     -20.969  10.327  15.627  0.00  0.00      C1   O
ATOM   4296  CB  VAL 6 247     -23.061  12.731  14.717  0.00  0.00      C1   C
ATOM   4297  CG1 VAL 6 247     -22.649  13.179  16.079  0.00  0.00      C1   C
ATOM   4298  CG2 VAL 6 247     -22.911  14.027  13.823  0.00  0.00      C1   C
ATOM   4299  N   ASP 6 248     -22.979   9.404  15.064  0.00  0.00      C1   N
ATOM   4300  CA  ASP 6 248     -22.891   8.050  15.680  0.00  0.00      C1   C
ATOM   4301  C   ASP 6 248     -21.762   7.211  15.179  0.00  0.00      C1   C
ATOM   4302  O   ASP 6 248     -21.043   6.641  15.980  0.00  0.00      C1   O
ATOM   4303  CB  ASP 6 248     -24.229   7.219  15.684  0.00  0.00      C1   C
ATOM   4304  CG  ASP 6 248     -25.474   7.797  16.079  0.00  0.00      C1   C
ATOM   4305  OD1 ASP 6 248     -26.559   7.252  15.714  0.00  0.00      C1   O
ATOM   4306  OD2 ASP 6 248     -25.499   8.695  16.926  0.00  0.00      C1   O
ATOM   4307  N   ILE 6 249     -21.496   7.209  13.825  0.00  0.00      C1   N
ATOM   4308  CA  ILE 6 249     -20.214   6.721  13.269  0.00  0.00      C1   C
ATOM   4309  C   ILE 6 249     -18.881   7.416  13.797  0.00  0.00      C1   C
ATOM   4310  O   ILE 6 249     -17.837   6.768  13.944  0.00  0.00      C1   O
ATOM   4311  CB  ILE 6 249     -20.118   6.437  11.693  0.00  0.00      C1   C
ATOM   4312  CG1 ILE 6 249     -19.616   5.010  11.525  0.00  0.00      C1   C
ATOM   4313  CG2 ILE 6 249     -19.252   7.363  10.944  0.00  0.00      C1   C
ATOM   4314  CD1 ILE 6 249     -19.539   4.314  10.122  0.00  0.00      C1   C
ATOM   4315  N   LEU 6 250     -18.876   8.719  13.952  0.00  0.00      C1   N
ATOM   4316  CA  LEU 6 250     -17.704   9.402  14.453  0.00  0.00      C1   C
ATOM   4317  C   LEU 6 250     -17.523   9.454  16.011  0.00  0.00      C1   C
ATOM   4318  O   LEU 6 250     -16.527  10.064  16.446  0.00  0.00      C1   O
ATOM   4319  CB  LEU 6 250     -17.524  10.729  13.639  0.00  0.00      C1   C
ATOM   4320  CG  LEU 6 250     -17.004  10.446  12.195  0.00  0.00      C1   C
ATOM   4321  CD1 LEU 6 250     -17.234  11.763  11.364  0.00  0.00      C1   C
ATOM   4322  CD2 LEU 6 250     -15.509  10.094  12.155  0.00  0.00      C1   C
ATOM   4323  N   GLY 6 251     -18.340   8.819  16.740  0.00  0.00      C1   N
ATOM   4324  CA  GLY 6 251     -18.302   8.669  18.191  0.00  0.00      C1   C
ATOM   4325  C   GLY 6 251     -17.021   7.892  18.748  0.00  0.00      C1   C
ATOM   4326  O   GLY 6 251     -16.460   8.367  19.705  0.00  0.00      C1   O
ATOM   4327  N   PRO 6 252     -16.536   6.801  18.166  0.00  0.00      C1   N
ATOM   4328  CA  PRO 6 252     -15.416   6.064  18.658  0.00  0.00      C1   C
ATOM   4329  C   PRO 6 252     -14.068   6.835  18.430  0.00  0.00      C1   C
ATOM   4330  O   PRO 6 252     -13.382   7.058  19.451  0.00  0.00      C1   O
ATOM   4331  CB  PRO 6 252     -15.398   4.685  18.082  0.00  0.00      C1   C
ATOM   4332  CG  PRO 6 252     -16.864   4.473  17.553  0.00  0.00      C1   C
ATOM   4333  CD  PRO 6 252     -17.298   5.866  17.278  0.00  0.00      C1   C
ATOM   4334  N   LEU 6 253     -13.808   7.356  17.185  0.00  0.00      C1   N
ATOM   4335  CA  LEU 6 253     -12.794   8.354  16.960  0.00  0.00      C1   C
ATOM   4336  C   LEU 6 253     -12.933   9.570  17.857  0.00  0.00      C1   C
ATOM   4337  O   LEU 6 253     -11.892   9.925  18.352  0.00  0.00      C1   O
ATOM   4338  CB  LEU 6 253     -12.756   8.774  15.511  0.00  0.00      C1   C
ATOM   4339  CG  LEU 6 253     -12.000   7.698  14.747  0.00  0.00      C1   C
ATOM   4340  CD1 LEU 6 253     -12.011   8.187  13.267  0.00  0.00      C1   C
ATOM   4341  CD2 LEU 6 253     -10.558   7.450  15.187  0.00  0.00      C1   C
ATOM   4342  N   SER 6 254     -14.145  10.098  18.202  0.00  0.00      C1   N
ATOM   4343  CA  SER 6 254     -14.307  11.194  19.164  0.00  0.00      C1   C
ATOM   4344  C   SER 6 254     -13.941  10.838  20.614  0.00  0.00      C1   C
ATOM   4345  O   SER 6 254     -13.055  11.609  21.132  0.00  0.00      C1   O
ATOM   4346  CB  SER 6 254     -15.700  11.834  18.992  0.00  0.00      C1   C
ATOM   4347  OG  SER 6 254     -15.943  12.880  19.910  0.00  0.00      C1   O
ATOM   4348  N   ALA 6 255     -14.460   9.741  21.170  0.00  0.00      C1   N
ATOM   4349  CA  ALA 6 255     -14.035   9.246  22.506  0.00  0.00      C1   C
ATOM   4350  C   ALA 6 255     -12.515   9.200  22.665  0.00  0.00      C1   C
ATOM   4351  O   ALA 6 255     -11.988   9.854  23.589  0.00  0.00      C1   O
ATOM   4352  CB  ALA 6 255     -14.746   8.000  22.993  0.00  0.00      C1   C
ATOM   4353  N   GLN 6 256     -11.829   8.392  21.861  0.00  0.00      C1   N
ATOM   4354  CA  GLN 6 256     -10.371   8.106  21.994  0.00  0.00      C1   C
ATOM   4355  C   GLN 6 256      -9.432   9.341  21.709  0.00  0.00      C1   C
ATOM   4356  O   GLN 6 256      -8.230   9.280  22.039  0.00  0.00      C1   O
ATOM   4357  CB  GLN 6 256     -10.037   6.868  21.275  0.00  0.00      C1   C
ATOM   4358  CG  GLN 6 256      -9.909   7.142  19.797  0.00  0.00      C1   C
ATOM   4359  CD  GLN 6 256      -9.955   5.828  19.089  0.00  0.00      C1   C
ATOM   4360  OE1 GLN 6 256     -10.986   5.391  18.654  0.00  0.00      C1   O
ATOM   4361  NE2 GLN 6 256      -8.821   5.191  18.756  0.00  0.00      C1   N
ATOM   4362  N   THR 6 257      -9.916  10.448  21.194  0.00  0.00      C1   N
ATOM   4363  CA  THR 6 257      -9.087  11.654  20.981  0.00  0.00      C1   C
ATOM   4364  C   THR 6 257      -9.433  12.934  21.811  0.00  0.00      C1   C
ATOM   4365  O   THR 6 257      -8.622  13.811  21.919  0.00  0.00      C1   O
ATOM   4366  CB  THR 6 257      -9.192  12.079  19.480  0.00  0.00      C1   C
ATOM   4367  OG1 THR 6 257     -10.564  12.252  19.165  0.00  0.00      C1   O
ATOM   4368  CG2 THR 6 257      -8.629  11.053  18.445  0.00  0.00      C1   C
ATOM   4369  N   GLY 6 258     -10.582  13.059  22.426  0.00  0.00      C1   N
ATOM   4370  CA  GLY 6 258     -11.031  14.308  23.061  0.00  0.00      C1   C
ATOM   4371  C   GLY 6 258     -11.899  15.255  22.183  0.00  0.00      C1   C
ATOM   4372  O   GLY 6 258     -12.514  16.109  22.757  0.00  0.00      C1   O
ATOM   4373  N   ILE 6 259     -11.955  15.055  20.834  0.00  0.00      C1   N
ATOM   4374  CA  ILE 6 259     -12.477  16.047  19.885  0.00  0.00      C1   C
ATOM   4375  C   ILE 6 259     -13.921  15.639  19.621  0.00  0.00      C1   C
ATOM   4376  O   ILE 6 259     -14.054  14.585  18.993  0.00  0.00      C1   O
ATOM   4377  CB  ILE 6 259     -11.496  16.260  18.623  0.00  0.00      C1   C
ATOM   4378  CG1 ILE 6 259      -9.887  16.210  18.833  0.00  0.00      C1   C
ATOM   4379  CG2 ILE 6 259     -11.913  17.634  18.059  0.00  0.00      C1   C
ATOM   4380  CD1 ILE 6 259      -9.396  17.176  19.981  0.00  0.00      C1   C
ATOM   4381  N   ALA 6 260     -14.880  16.466  19.978  0.00  0.00      C1   N
ATOM   4382  CA  ALA 6 260     -16.223  16.291  19.565  0.00  0.00      C1   C
ATOM   4383  C   ALA 6 260     -16.451  16.350  18.120  0.00  0.00      C1   C
ATOM   4384  O   ALA 6 260     -15.726  16.979  17.353  0.00  0.00      C1   O
ATOM   4385  CB  ALA 6 260     -17.122  17.256  20.326  0.00  0.00      C1   C
ATOM   4386  N   VAL 6 261     -17.448  15.592  17.589  0.00  0.00      C1   N
ATOM   4387  CA  VAL 6 261     -17.585  15.414  16.139  0.00  0.00      C1   C
ATOM   4388  C   VAL 6 261     -17.791  16.768  15.464  0.00  0.00      C1   C
ATOM   4389  O   VAL 6 261     -17.261  17.067  14.396  0.00  0.00      C1   O
ATOM   4390  CB  VAL 6 261     -18.618  14.414  15.853  0.00  0.00      C1   C
ATOM   4391  CG1 VAL 6 261     -18.853  14.178  14.322  0.00  0.00      C1   C
ATOM   4392  CG2 VAL 6 261     -18.179  13.072  16.470  0.00  0.00      C1   C
ATOM   4393  N   LEU 6 262     -18.584  17.632  16.053  0.00  0.00      C1   N
ATOM   4394  CA  LEU 6 262     -18.839  19.009  15.576  0.00  0.00      C1   C
ATOM   4395  C   LEU 6 262     -17.688  19.997  15.680  0.00  0.00      C1   C
ATOM   4396  O   LEU 6 262     -17.457  20.800  14.802  0.00  0.00      C1   O
ATOM   4397  CB  LEU 6 262     -20.210  19.596  15.997  0.00  0.00      C1   C
ATOM   4398  CG  LEU 6 262     -21.565  18.861  15.499  0.00  0.00      C1   C
ATOM   4399  CD1 LEU 6 262     -22.865  19.639  15.883  0.00  0.00      C1   C
ATOM   4400  CD2 LEU 6 262     -21.615  18.596  13.988  0.00  0.00      C1   C
ATOM   4401  N   ASP 6 263     -16.909  19.883  16.729  0.00  0.00      C1   N
ATOM   4402  CA  ASP 6 263     -15.633  20.542  16.869  0.00  0.00      C1   C
ATOM   4403  C   ASP 6 263     -14.613  20.086  15.799  0.00  0.00      C1   C
ATOM   4404  O   ASP 6 263     -13.801  20.830  15.279  0.00  0.00      C1   O
ATOM   4405  CB  ASP 6 263     -14.989  20.485  18.282  0.00  0.00      C1   C
ATOM   4406  CG  ASP 6 263     -15.893  21.007  19.434  0.00  0.00      C1   C
ATOM   4407  OD1 ASP 6 263     -17.059  21.447  19.186  0.00  0.00      C1   O
ATOM   4408  OD2 ASP 6 263     -15.391  21.297  20.501  0.00  0.00      C1   O
ATOM   4409  N   MET 6 264     -14.663  18.817  15.352  0.00  0.00      C1   N
ATOM   4410  CA  MET 6 264     -13.990  18.279  14.229  0.00  0.00      C1   C
ATOM   4411  C   MET 6 264     -14.565  18.866  12.917  0.00  0.00      C1   C
ATOM   4412  O   MET 6 264     -13.791  19.269  12.052  0.00  0.00      C1   O
ATOM   4413  CB  MET 6 264     -13.804  16.792  14.153  0.00  0.00      C1   C
ATOM   4414  CG  MET 6 264     -12.588  16.558  13.210  0.00  0.00      C1   C
ATOM   4415  SD  MET 6 264     -10.999  17.063  13.997  0.00  0.00      C1   S
ATOM   4416  CE  MET 6 264     -10.494  15.594  15.028  0.00  0.00      C1   C
ATOM   4417  N   CYS 6 265     -15.876  18.979  12.703  0.00  0.00      C1   N
ATOM   4418  CA  CYS 6 265     -16.534  19.797  11.694  0.00  0.00      C1   C
ATOM   4419  C   CYS 6 265     -16.072  21.294  11.698  0.00  0.00      C1   C
ATOM   4420  O   CYS 6 265     -15.914  21.940  10.660  0.00  0.00      C1   O
ATOM   4421  CB  CYS 6 265     -18.062  19.749  11.736  0.00  0.00      C1   C
ATOM   4422  SG  CYS 6 265     -18.688  18.078  11.406  0.00  0.00      C1   S
ATOM   4423  N   ALA 6 266     -15.909  21.999  12.849  0.00  0.00      C1   N
ATOM   4424  CA  ALA 6 266     -15.278  23.336  13.018  0.00  0.00      C1   C
ATOM   4425  C   ALA 6 266     -13.901  23.478  12.424  0.00  0.00      C1   C
ATOM   4426  O   ALA 6 266     -13.608  24.434  11.647  0.00  0.00      C1   O
ATOM   4427  CB  ALA 6 266     -15.425  23.717  14.505  0.00  0.00      C1   C
ATOM   4428  N   SER 6 267     -13.122  22.490  12.829  0.00  0.00      C1   N
ATOM   4429  CA  SER 6 267     -11.685  22.301  12.345  0.00  0.00      C1   C
ATOM   4430  C   SER 6 267     -11.721  22.177  10.806  0.00  0.00      C1   C
ATOM   4431  O   SER 6 267     -11.025  22.930  10.123  0.00  0.00      C1   O
ATOM   4432  CB  SER 6 267     -11.112  21.137  13.082  0.00  0.00      C1   C
ATOM   4433  OG  SER 6 267     -11.029  21.320  14.495  0.00  0.00      C1   O
ATOM   4434  N   LEU 6 268     -12.521  21.260  10.215  0.00  0.00      C1   N
ATOM   4435  CA  LEU 6 268     -12.704  21.040   8.772  0.00  0.00      C1   C
ATOM   4436  C   LEU 6 268     -13.278  22.265   8.009  0.00  0.00      C1   C
ATOM   4437  O   LEU 6 268     -12.761  22.535   6.953  0.00  0.00      C1   O
ATOM   4438  CB  LEU 6 268     -13.606  19.746   8.646  0.00  0.00      C1   C
ATOM   4439  CG  LEU 6 268     -13.819  19.402   7.201  0.00  0.00      C1   C
ATOM   4440  CD1 LEU 6 268     -12.544  19.216   6.330  0.00  0.00      C1   C
ATOM   4441  CD2 LEU 6 268     -14.628  18.152   7.089  0.00  0.00      C1   C
ATOM   4442  N   LYS 6 269     -14.339  22.995   8.547  0.00  0.00      C1   N
ATOM   4443  CA  LYS 6 269     -14.904  24.258   7.964  0.00  0.00      C1   C
ATOM   4444  C   LYS 6 269     -13.783  25.324   7.849  0.00  0.00      C1   C
ATOM   4445  O   LYS 6 269     -13.778  25.958   6.781  0.00  0.00      C1   O
ATOM   4446  CB  LYS 6 269     -16.148  24.723   8.843  0.00  0.00      C1   C
ATOM   4447  CG  LYS 6 269     -16.589  26.199   8.426  0.00  0.00      C1   C
ATOM   4448  CD  LYS 6 269     -17.784  26.661   9.308  0.00  0.00      C1   C
ATOM   4449  CE  LYS 6 269     -17.953  28.158   9.421  0.00  0.00      C1   C
ATOM   4450  NZ  LYS 6 269     -19.210  28.559  10.044  0.00  0.00      C1   N
ATOM   4451  N   GLU 6 270     -12.877  25.485   8.791  0.00  0.00      C1   N
ATOM   4452  CA  GLU 6 270     -11.843  26.579   8.759  0.00  0.00      C1   C
ATOM   4453  C   GLU 6 270     -10.819  26.230   7.674  0.00  0.00      C1   C
ATOM   4454  O   GLU 6 270     -10.482  27.141   6.884  0.00  0.00      C1   O
ATOM   4455  CB  GLU 6 270     -11.289  26.885  10.211  0.00  0.00      C1   C
ATOM   4456  CG  GLU 6 270     -10.323  28.054  10.229  0.00  0.00      C1   C
ATOM   4457  CD  GLU 6 270     -11.055  29.423   9.991  0.00  0.00      C1   C
ATOM   4458  OE1 GLU 6 270     -12.281  29.521  10.225  0.00  0.00      C1   O
ATOM   4459  OE2 GLU 6 270     -10.306  30.301   9.559  0.00  0.00      C1   O
ATOM   4460  N   LEU 6 271     -10.365  24.939   7.614  0.00  0.00      C1   N
ATOM   4461  CA  LEU 6 271      -9.555  24.312   6.507  0.00  0.00      C1   C
ATOM   4462  C   LEU 6 271     -10.147  24.577   5.163  0.00  0.00      C1   C
ATOM   4463  O   LEU 6 271      -9.440  25.073   4.221  0.00  0.00      C1   O
ATOM   4464  CB  LEU 6 271      -9.308  22.797   6.793  0.00  0.00      C1   C
ATOM   4465  CG  LEU 6 271      -8.367  22.582   8.040  0.00  0.00      C1   C
ATOM   4466  CD1 LEU 6 271      -8.216  21.066   8.127  0.00  0.00      C1   C
ATOM   4467  CD2 LEU 6 271      -6.984  23.300   7.901  0.00  0.00      C1   C
ATOM   4468  N   LEU 6 272     -11.486  24.414   4.947  0.00  0.00      C1   N
ATOM   4469  CA  LEU 6 272     -12.190  24.719   3.707  0.00  0.00      C1   C
ATOM   4470  C   LEU 6 272     -12.216  26.180   3.342  0.00  0.00      C1   C
ATOM   4471  O   LEU 6 272     -11.726  26.654   2.343  0.00  0.00      C1   O
ATOM   4472  CB  LEU 6 272     -13.512  23.979   3.753  0.00  0.00      C1   C
ATOM   4473  CG  LEU 6 272     -13.302  22.500   3.505  0.00  0.00      C1   C
ATOM   4474  CD1 LEU 6 272     -14.561  21.655   3.683  0.00  0.00      C1   C
ATOM   4475  CD2 LEU 6 272     -12.836  22.170   2.051  0.00  0.00      C1   C
ATOM   4476  N   GLN 6 273     -12.756  26.986   4.248  0.00  0.00      C1   N
ATOM   4477  CA  GLN 6 273     -13.042  28.421   4.026  0.00  0.00      C1   C
ATOM   4478  C   GLN 6 273     -11.872  29.428   4.027  0.00  0.00      C1   C
ATOM   4479  O   GLN 6 273     -12.044  30.399   3.323  0.00  0.00      C1   O
ATOM   4480  CB  GLN 6 273     -14.210  28.910   4.960  0.00  0.00      C1   C
ATOM   4481  CG  GLN 6 273     -13.665  29.281   6.372  0.00  0.00      C1   C
ATOM   4482  CD  GLN 6 273     -14.775  29.567   7.386  0.00  0.00      C1   C
ATOM   4483  NE2 GLN 6 273     -14.516  29.440   8.621  0.00  0.00      C1   N
ATOM   4484  OE1 GLN 6 273     -15.938  29.745   7.083  0.00  0.00      C1   O
ATOM   4485  N   ASN 6 274     -10.737  29.154   4.651  0.00  0.00      C1   N
ATOM   4486  CA  ASN 6 274      -9.546  29.974   4.611  0.00  0.00      C1   C
ATOM   4487  C   ASN 6 274      -8.245  29.311   4.133  0.00  0.00      C1   C
ATOM   4488  O   ASN 6 274      -7.160  29.913   4.217  0.00  0.00      C1   O
ATOM   4489  CB  ASN 6 274      -9.392  30.732   5.978  0.00  0.00      C1   C
ATOM   4490  CG  ASN 6 274     -10.142  32.008   6.075  0.00  0.00      C1   C
ATOM   4491  OD1 ASN 6 274     -10.242  32.864   5.222  0.00  0.00      C1   O
ATOM   4492  ND2 ASN 6 274     -10.664  32.276   7.259  0.00  0.00      C1   N
ATOM   4493  N   GLY 6 275      -8.163  28.036   3.731  0.00  0.00      C1   N
ATOM   4494  CA  GLY 6 275      -6.956  27.243   3.368  0.00  0.00      C1   C
ATOM   4495  C   GLY 6 275      -6.204  26.714   4.584  0.00  0.00      C1   C
ATOM   4496  O   GLY 6 275      -6.569  26.968   5.742  0.00  0.00      C1   O
ATOM   4497  N   MET 6 276      -5.195  25.907   4.244  0.00  0.00      C1   N
ATOM   4498  CA  MET 6 276      -4.218  25.355   5.150  0.00  0.00      C1   C
ATOM   4499  C   MET 6 276      -3.148  26.358   5.521  0.00  0.00      C1   C
ATOM   4500  O   MET 6 276      -2.599  26.174   6.619  0.00  0.00      C1   O
ATOM   4501  CB  MET 6 276      -3.586  24.103   4.549  0.00  0.00      C1   C
ATOM   4502  CG  MET 6 276      -4.562  22.910   4.457  0.00  0.00      C1   C
ATOM   4503  SD  MET 6 276      -4.199  21.554   3.359  0.00  0.00      C1   S
ATOM   4504  CE  MET 6 276      -3.520  20.390   4.548  0.00  0.00      C1   C
ATOM   4505  N   ASN 6 277      -2.803  27.408   4.768  0.00  0.00      C1   N
ATOM   4506  CA  ASN 6 277      -2.003  28.553   5.310  0.00  0.00      C1   C
ATOM   4507  C   ASN 6 277      -0.586  28.095   5.671  0.00  0.00      C1   C
ATOM   4508  O   ASN 6 277      -0.063  28.390   6.779  0.00  0.00      C1   O
ATOM   4509  CB  ASN 6 277      -2.762  29.302   6.411  0.00  0.00      C1   C
ATOM   4510  CG  ASN 6 277      -4.154  29.721   5.945  0.00  0.00      C1   C
ATOM   4511  ND2 ASN 6 277      -5.244  29.390   6.629  0.00  0.00      C1   N
ATOM   4512  OD1 ASN 6 277      -4.368  30.381   4.919  0.00  0.00      C1   O
ATOM   4513  N   GLY 6 278       0.125  27.483   4.675  0.00  0.00      C1   N
ATOM   4514  CA  GLY 6 278       1.337  26.743   4.783  0.00  0.00      C1   C
ATOM   4515  C   GLY 6 278       1.427  25.422   5.491  0.00  0.00      C1   C
ATOM   4516  O   GLY 6 278       2.300  24.700   5.120  0.00  0.00      C1   O
ATOM   4517  N   ARG 6 279       0.538  25.062   6.454  0.00  0.00      C1   N
ATOM   4518  CA  ARG 6 279       0.769  23.877   7.251  0.00  0.00      C1   C
ATOM   4519  C   ARG 6 279       0.203  22.543   6.687  0.00  0.00      C1   C
ATOM   4520  O   ARG 6 279      -0.723  22.455   5.823  0.00  0.00      C1   O
ATOM   4521  CB  ARG 6 279       0.280  24.113   8.632  0.00  0.00      C1   C
ATOM   4522  CG  ARG 6 279       1.181  24.936   9.599  0.00  0.00      C1   C
ATOM   4523  CD  ARG 6 279       0.560  24.958  11.004  0.00  0.00      C1   C
ATOM   4524  NE  ARG 6 279       1.238  25.857  11.994  0.00  0.00      C1   N
ATOM   4525  CZ  ARG 6 279       2.045  25.578  13.052  0.00  0.00      C1   C
ATOM   4526  NH1 ARG 6 279       2.120  24.371  13.478  0.00  0.00      C1   N
ATOM   4527  NH2 ARG 6 279       2.738  26.491  13.710  0.00  0.00      C1   N
ATOM   4528  N   THR 6 280       0.746  21.432   7.214  0.00  0.00      C1   N
ATOM   4529  CA  THR 6 280       0.507  20.057   6.787  0.00  0.00      C1   C
ATOM   4530  C   THR 6 280      -0.281  19.247   7.778  0.00  0.00      C1   C
ATOM   4531  O   THR 6 280      -0.002  19.293   8.978  0.00  0.00      C1   O
ATOM   4532  CB  THR 6 280       1.793  19.217   6.430  0.00  0.00      C1   C
ATOM   4533  OG1 THR 6 280       2.568  19.170   7.581  0.00  0.00      C1   O
ATOM   4534  CG2 THR 6 280       2.629  19.878   5.320  0.00  0.00      C1   C
ATOM   4535  N   ILE 6 281      -1.122  18.321   7.189  0.00  0.00      C1   N
ATOM   4536  CA  ILE 6 281      -1.794  17.285   8.003  0.00  0.00      C1   C
ATOM   4537  C   ILE 6 281      -1.529  15.834   7.504  0.00  0.00      C1   C
ATOM   4538  O   ILE 6 281      -1.758  15.528   6.345  0.00  0.00      C1   O
ATOM   4539  CB  ILE 6 281      -3.322  17.712   7.943  0.00  0.00      C1   C
ATOM   4540  CG1 ILE 6 281      -3.649  19.125   8.490  0.00  0.00      C1   C
ATOM   4541  CG2 ILE 6 281      -4.140  16.644   8.755  0.00  0.00      C1   C
ATOM   4542  CD1 ILE 6 281      -4.994  19.756   8.251  0.00  0.00      C1   C
ATOM   4543  N   LEU 6 282      -1.025  15.077   8.398  0.00  0.00      C1   N
ATOM   4544  CA  LEU 6 282      -0.433  13.733   8.119  0.00  0.00      C1   C
ATOM   4545  C   LEU 6 282       0.653  13.771   7.010  0.00  0.00      C1   C
ATOM   4546  O   LEU 6 282       0.731  12.843   6.190  0.00  0.00      C1   O
ATOM   4547  CB  LEU 6 282      -1.507  12.639   7.921  0.00  0.00      C1   C
ATOM   4548  CG  LEU 6 282      -2.335  12.161   9.115  0.00  0.00      C1   C
ATOM   4549  CD1 LEU 6 282      -2.827  10.676   8.953  0.00  0.00      C1   C
ATOM   4550  CD2 LEU 6 282      -1.523  12.204  10.377  0.00  0.00      C1   C
ATOM   4551  N   GLY 6 283       1.503  14.798   6.963  0.00  0.00      C1   N
ATOM   4552  CA  GLY 6 283       2.407  15.014   5.852  0.00  0.00      C1   C
ATOM   4553  C   GLY 6 283       1.866  15.714   4.576  0.00  0.00      C1   C
ATOM   4554  O   GLY 6 283       2.674  16.000   3.741  0.00  0.00      C1   O
ATOM   4555  N   SER 6 284       0.510  15.938   4.555  0.00  0.00      C1   N
ATOM   4556  CA  SER 6 284      -0.126  16.329   3.344  0.00  0.00      C1   C
ATOM   4557  C   SER 6 284      -0.321  17.848   3.198  0.00  0.00      C1   C
ATOM   4558  O   SER 6 284      -0.604  18.589   4.128  0.00  0.00      C1   O
ATOM   4559  CB  SER 6 284      -1.453  15.602   3.206  0.00  0.00      C1   C
ATOM   4560  OG  SER 6 284      -1.934  15.703   1.899  0.00  0.00      C1   O
ATOM   4561  N   ALA 6 285      -0.232  18.288   1.883  0.00  0.00      C1   N
ATOM   4562  CA  ALA 6 285      -0.591  19.657   1.483  0.00  0.00      C1   C
ATOM   4563  C   ALA 6 285      -2.005  19.752   0.827  0.00  0.00      C1   C
ATOM   4564  O   ALA 6 285      -2.354  20.734   0.243  0.00  0.00      C1   O
ATOM   4565  CB  ALA 6 285       0.502  20.368   0.673  0.00  0.00      C1   C
ATOM   4566  N   LEU 6 286      -2.915  18.783   1.089  0.00  0.00      C1   N
ATOM   4567  CA  LEU 6 286      -4.271  18.872   0.664  0.00  0.00      C1   C
ATOM   4568  C   LEU 6 286      -5.181  18.142   1.711  0.00  0.00      C1   C
ATOM   4569  O   LEU 6 286      -4.680  17.315   2.442  0.00  0.00      C1   O
ATOM   4570  CB  LEU 6 286      -4.491  18.235  -0.731  0.00  0.00      C1   C
ATOM   4571  CG  LEU 6 286      -3.761  18.816  -1.962  0.00  0.00      C1   C
ATOM   4572  CD1 LEU 6 286      -3.606  17.832  -3.109  0.00  0.00      C1   C
ATOM   4573  CD2 LEU 6 286      -4.607  19.941  -2.539  0.00  0.00      C1   C
ATOM   4574  N   LEU 6 287      -6.461  18.583   1.818  0.00  0.00      C1   N
ATOM   4575  CA  LEU 6 287      -7.457  17.810   2.561  0.00  0.00      C1   C
ATOM   4576  C   LEU 6 287      -7.813  16.460   1.822  0.00  0.00      C1   C
ATOM   4577  O   LEU 6 287      -8.078  16.527   0.598  0.00  0.00      C1   O
ATOM   4578  CB  LEU 6 287      -8.791  18.671   2.724  0.00  0.00      C1   C
ATOM   4579  CG  LEU 6 287      -8.846  19.786   3.847  0.00  0.00      C1   C
ATOM   4580  CD1 LEU 6 287      -7.577  20.695   3.785  0.00  0.00      C1   C
ATOM   4581  CD2 LEU 6 287     -10.036  20.586   3.428  0.00  0.00      C1   C
ATOM   4582  N   GLU 6 288      -7.812  15.324   2.540  0.00  0.00      C1   N
ATOM   4583  CA  GLU 6 288      -7.832  14.036   1.858  0.00  0.00      C1   C
ATOM   4584  C   GLU 6 288      -8.811  13.006   2.517  0.00  0.00      C1   C
ATOM   4585  O   GLU 6 288      -8.989  12.981   3.714  0.00  0.00      C1   O
ATOM   4586  CB  GLU 6 288      -6.483  13.265   1.829  0.00  0.00      C1   C
ATOM   4587  CG  GLU 6 288      -5.194  14.064   1.432  0.00  0.00      C1   C
ATOM   4588  CD  GLU 6 288      -4.145  13.246   0.607  0.00  0.00      C1   C
ATOM   4589  OE1 GLU 6 288      -3.546  13.788  -0.321  0.00  0.00      C1   O
ATOM   4590  OE2 GLU 6 288      -3.812  12.117   0.996  0.00  0.00      C1   O
ATOM   4591  N   ASP 6 289      -9.470  12.189   1.720  0.00  0.00      C1   N
ATOM   4592  CA  ASP 6 289     -10.594  11.362   2.119  0.00  0.00      C1   C
ATOM   4593  C   ASP 6 289     -10.389   9.910   1.516  0.00  0.00      C1   C
ATOM   4594  O   ASP 6 289     -11.280   9.267   0.995  0.00  0.00      C1   O
ATOM   4595  CB  ASP 6 289     -11.918  11.962   1.524  0.00  0.00      C1   C
ATOM   4596  CG  ASP 6 289     -12.122  12.379   0.042  0.00  0.00      C1   C
ATOM   4597  OD1 ASP 6 289     -13.204  12.814  -0.368  0.00  0.00      C1   O
ATOM   4598  OD2 ASP 6 289     -11.115  12.255  -0.692  0.00  0.00      C1   O
ATOM   4599  N   GLU 6 290      -9.148   9.392   1.645  0.00  0.00      C1   N
ATOM   4600  CA  GLU 6 290      -8.749   8.055   1.180  0.00  0.00      C1   C
ATOM   4601  C   GLU 6 290      -9.115   6.817   2.021  0.00  0.00      C1   C
ATOM   4602  O   GLU 6 290      -9.088   5.685   1.531  0.00  0.00      C1   O
ATOM   4603  CB  GLU 6 290      -7.257   8.102   0.903  0.00  0.00      C1   C
ATOM   4604  CG  GLU 6 290      -7.012   8.949  -0.399  0.00  0.00      C1   C
ATOM   4605  CD  GLU 6 290      -5.564   8.964  -0.936  0.00  0.00      C1   C
ATOM   4606  OE1 GLU 6 290      -4.856   7.974  -0.720  0.00  0.00      C1   O
ATOM   4607  OE2 GLU 6 290      -5.232   9.899  -1.671  0.00  0.00      C1   O
ATOM   4608  N   PHE 6 291      -9.714   7.092   3.197  0.00  0.00      C1   N
ATOM   4609  CA  PHE 6 291      -9.982   5.984   4.222  0.00  0.00      C1   C
ATOM   4610  C   PHE 6 291     -10.967   6.408   5.330  0.00  0.00      C1   C
ATOM   4611  O   PHE 6 291     -11.141   7.534   5.669  0.00  0.00      C1   O
ATOM   4612  CB  PHE 6 291      -8.663   5.537   4.900  0.00  0.00      C1   C
ATOM   4613  CG  PHE 6 291      -7.887   6.542   5.743  0.00  0.00      C1   C
ATOM   4614  CD1 PHE 6 291      -6.928   7.374   5.124  0.00  0.00      C1   C
ATOM   4615  CD2 PHE 6 291      -8.180   6.732   7.108  0.00  0.00      C1   C
ATOM   4616  CE1 PHE 6 291      -6.179   8.299   5.871  0.00  0.00      C1   C
ATOM   4617  CE2 PHE 6 291      -7.454   7.724   7.763  0.00  0.00      C1   C
ATOM   4618  CZ  PHE 6 291      -6.528   8.543   7.161  0.00  0.00      C1   C
ATOM   4619  N   THR 6 292     -11.557   5.380   5.876  0.00  0.00      C1   N
ATOM   4620  CA  THR 6 292     -12.774   5.368   6.750  0.00  0.00      C1   C
ATOM   4621  C   THR 6 292     -12.377   5.323   8.237  0.00  0.00      C1   C
ATOM   4622  O   THR 6 292     -11.209   5.043   8.527  0.00  0.00      C1   O
ATOM   4623  CB  THR 6 292     -13.708   4.222   6.406  0.00  0.00      C1   C
ATOM   4624  OG1 THR 6 292     -13.274   2.975   6.737  0.00  0.00      C1   O
ATOM   4625  CG2 THR 6 292     -14.041   4.076   4.946  0.00  0.00      C1   C
ATOM   4626  N   PRO 6 293     -13.240   5.634   9.212  0.00  0.00      C1   N
ATOM   4627  CA  PRO 6 293     -13.091   5.363  10.604  0.00  0.00      C1   C
ATOM   4628  C   PRO 6 293     -12.719   3.895  10.958  0.00  0.00      C1   C
ATOM   4629  O   PRO 6 293     -11.739   3.662  11.688  0.00  0.00      C1   O
ATOM   4630  CB  PRO 6 293     -14.264   5.905  11.354  0.00  0.00      C1   C
ATOM   4631  CG  PRO 6 293     -14.892   6.849  10.346  0.00  0.00      C1   C
ATOM   4632  CD  PRO 6 293     -14.394   6.411   8.995  0.00  0.00      C1   C
ATOM   4633  N   PHE 6 294     -13.397   2.888  10.365  0.00  0.00      C1   N
ATOM   4634  CA  PHE 6 294     -12.919   1.461  10.355  0.00  0.00      C1   C
ATOM   4635  C   PHE 6 294     -11.508   1.159   9.988  0.00  0.00      C1   C
ATOM   4636  O   PHE 6 294     -10.990   0.371  10.767  0.00  0.00      C1   O
ATOM   4637  CB  PHE 6 294     -13.901   0.624   9.526  0.00  0.00      C1   C
ATOM   4638  CG  PHE 6 294     -13.724  -0.870   9.759  0.00  0.00      C1   C
ATOM   4639  CD1 PHE 6 294     -13.409  -1.398  10.970  0.00  0.00      C1   C
ATOM   4640  CD2 PHE 6 294     -14.172  -1.751   8.753  0.00  0.00      C1   C
ATOM   4641  CE1 PHE 6 294     -13.193  -2.773  11.145  0.00  0.00      C1   C
ATOM   4642  CE2 PHE 6 294     -13.976  -3.127   8.915  0.00  0.00      C1   C
ATOM   4643  CZ  PHE 6 294     -13.290  -3.578  10.013  0.00  0.00      C1   C
ATOM   4644  N   ASP 6 295     -10.848   1.836   9.004  0.00  0.00      C1   N
ATOM   4645  CA  ASP 6 295      -9.366   1.708   8.797  0.00  0.00      C1   C
ATOM   4646  C   ASP 6 295      -8.652   2.197  10.088  0.00  0.00      C1   C
ATOM   4647  O   ASP 6 295      -7.891   1.432  10.649  0.00  0.00      C1   O
ATOM   4648  CB  ASP 6 295      -8.872   2.272   7.422  0.00  0.00      C1   C
ATOM   4649  CG  ASP 6 295      -9.786   1.978   6.208  0.00  0.00      C1   C
ATOM   4650  OD1 ASP 6 295     -10.663   2.770   5.900  0.00  0.00      C1   O
ATOM   4651  OD2 ASP 6 295      -9.803   0.862   5.604  0.00  0.00      C1   O
ATOM   4652  N   VAL 6 296      -8.979   3.410  10.636  0.00  0.00      C1   N
ATOM   4653  CA  VAL 6 296      -8.302   3.862  11.843  0.00  0.00      C1   C
ATOM   4654  C   VAL 6 296      -8.547   2.926  13.066  0.00  0.00      C1   C
ATOM   4655  O   VAL 6 296      -7.505   2.520  13.636  0.00  0.00      C1   O
ATOM   4656  CB  VAL 6 296      -8.594   5.320  12.228  0.00  0.00      C1   C
ATOM   4657  CG1 VAL 6 296      -7.556   5.745  13.258  0.00  0.00      C1   C
ATOM   4658  CG2 VAL 6 296      -8.355   6.253  11.059  0.00  0.00      C1   C
ATOM   4659  N   VAL 6 297      -9.765   2.534  13.390  0.00  0.00      C1   N
ATOM   4660  CA  VAL 6 297     -10.050   1.858  14.651  0.00  0.00      C1   C
ATOM   4661  C   VAL 6 297      -9.508   0.463  14.585  0.00  0.00      C1   C
ATOM   4662  O   VAL 6 297      -9.385  -0.114  15.665  0.00  0.00      C1   O
ATOM   4663  CB  VAL 6 297     -11.590   1.921  15.063  0.00  0.00      C1   C
ATOM   4664  CG1 VAL 6 297     -11.943   3.412  15.253  0.00  0.00      C1   C
ATOM   4665  CG2 VAL 6 297     -12.423   1.086  14.077  0.00  0.00      C1   C
ATOM   4666  N   ARG 6 298      -9.275  -0.121  13.398  0.00  0.00      C1   N
ATOM   4667  CA  ARG 6 298      -8.654  -1.475  13.182  0.00  0.00      C1   C
ATOM   4668  C   ARG 6 298      -7.084  -1.414  13.470  0.00  0.00      C1   C
ATOM   4669  O   ARG 6 298      -6.534  -2.511  13.454  0.00  0.00      C1   O
ATOM   4670  CB  ARG 6 298      -9.092  -1.834  11.708  0.00  0.00      C1   C
ATOM   4671  CG  ARG 6 298      -8.709  -3.312  11.340  0.00  0.00      C1   C
ATOM   4672  CD  ARG 6 298      -9.433  -3.672  10.007  0.00  0.00      C1   C
ATOM   4673  NE  ARG 6 298      -8.819  -2.913   8.839  0.00  0.00      C1   N
ATOM   4674  CZ  ARG 6 298      -9.484  -2.183   7.964  0.00  0.00      C1   C
ATOM   4675  NH1 ARG 6 298      -8.918  -1.549   6.978  0.00  0.00      C1   N
ATOM   4676  NH2 ARG 6 298     -10.797  -2.093   7.907  0.00  0.00      C1   N
ATOM   4677  N   GLN 6 299      -6.419  -0.261  13.669  0.00  0.00      C1   N
ATOM   4678  CA  GLN 6 299      -4.968  -0.212  13.985  0.00  0.00      C1   C
ATOM   4679  C   GLN 6 299      -4.556   0.708  15.137  0.00  0.00      C1   C
ATOM   4680  O   GLN 6 299      -3.395   0.801  15.514  0.00  0.00      C1   O
ATOM   4681  CB  GLN 6 299      -4.100   0.024  12.705  0.00  0.00      C1   C
ATOM   4682  CG  GLN 6 299      -4.263   1.444  12.076  0.00  0.00      C1   C
ATOM   4683  CD  GLN 6 299      -3.157   1.709  11.047  0.00  0.00      C1   C
ATOM   4684  OE1 GLN 6 299      -2.143   2.368  11.223  0.00  0.00      C1   O
ATOM   4685  NE2 GLN 6 299      -3.277   1.196   9.900  0.00  0.00      C1   N
ATOM   4686  N   CYS 6 300      -5.559   1.484  15.672  0.00  0.00      C1   N
ATOM   4687  CA  CYS 6 300      -5.448   2.430  16.737  0.00  0.00      C1   C
ATOM   4688  C   CYS 6 300      -6.549   2.309  17.754  0.00  0.00      C1   C
ATOM   4689  O   CYS 6 300      -7.626   2.820  17.515  0.00  0.00      C1   O
ATOM   4690  CB  CYS 6 300      -5.354   3.818  16.135  0.00  0.00      C1   C
ATOM   4691  SG  CYS 6 300      -3.716   4.064  15.403  0.00  0.00      C1   S
ATOM   4692  N   SER 6 301      -6.359   1.483  18.789  0.00  0.00      C1   N
ATOM   4693  CA  SER 6 301      -7.130   1.174  19.981  0.00  0.00      C1   C
ATOM   4694  C   SER 6 301      -7.280   2.478  20.789  0.00  0.00      C1   C
ATOM   4695  O   SER 6 301      -6.273   3.268  20.978  0.00  0.00      C1   O
ATOM   4696  CB  SER 6 301      -6.494   0.062  20.791  0.00  0.00      C1   C
ATOM   4697  OG  SER 6 301      -7.506  -0.618  21.541  0.00  0.00      C1   O
ATOM   4698  N   GLY 6 302      -8.444   2.717  21.382  0.00  0.00      C1   N
ATOM   4699  CA  GLY 6 302      -8.673   3.760  22.352  0.00  0.00      C1   C
ATOM   4700  C   GLY 6 302     -10.037   3.669  23.022  0.00  0.00      C1   C
ATOM   4701  O   GLY 6 302     -11.048   3.244  22.549  0.00  0.00      C1   O
ATOM   4702  N   VAL 6 303      -9.970   4.037  24.296  0.00  0.00      C1   N
ATOM   4703  CA  VAL 6 303     -11.226   4.249  25.089  0.00  0.00      C1   C
ATOM   4704  C   VAL 6 303     -11.527   5.745  25.204  0.00  0.00      C1   C
ATOM   4705  O   VAL 6 303     -12.677   6.181  25.008  0.00  0.00      C1   O
ATOM   4706  CB  VAL 6 303     -11.061   3.579  26.429  0.00  0.00      C1   C
ATOM   4707  CG1 VAL 6 303     -12.488   3.419  26.914  0.00  0.00      C1   C
ATOM   4708  CG2 VAL 6 303     -10.479   2.121  26.371  0.00  0.00      C1   C
ATOM   4709  N   THR 6 304     -10.540   6.566  25.544  0.00  0.00      C1   N
ATOM   4710  CA  THR 6 304     -10.596   7.999  25.832  0.00  0.00      C1   C
ATOM   4711  C   THR 6 304      -9.262   8.831  25.863  0.00  0.00      C1   C
ATOM   4712  O   THR 6 304      -8.192   8.263  25.905  0.00  0.00      C1   O
ATOM   4713  CB  THR 6 304     -11.315   8.178  27.186  0.00  0.00      C1   C
ATOM   4714  OG1 THR 6 304     -11.494   9.491  27.560  0.00  0.00      C1   O
ATOM   4715  CG2 THR 6 304     -10.781   7.381  28.348  0.00  0.00      C1   C
ATOM   4716  N   PHE 6 305      -9.374  10.170  25.809  0.00  0.00      C1   N
ATOM   4717  CA  PHE 6 305      -8.293  11.180  26.049  0.00  0.00      C1   C
ATOM   4718  CB  PHE 6 305      -8.714  12.603  25.768  0.00  0.00      C1   C
ATOM   4719  CG  PHE 6 305      -9.810  13.144  26.666  0.00  0.00      C1   C
ATOM   4720  CD1 PHE 6 305      -9.411  13.772  27.886  0.00  0.00      C1   C
ATOM   4721  CE1 PHE 6 305     -10.411  14.400  28.698  0.00  0.00      C1   C
ATOM   4722  CZ  PHE 6 305     -11.731  14.217  28.316  0.00  0.00      C1   C
ATOM   4723  CE2 PHE 6 305     -12.165  13.470  27.137  0.00  0.00      C1   C
ATOM   4724  CD2 PHE 6 305     -11.141  12.930  26.368  0.00  0.00      C1   C
ATOM   4725  C   PHE 6 305      -7.654  11.102  27.484  0.00  0.00      C1   C
ATOM   4726  O   PHE 6 305      -6.497  11.548  27.682  0.00  0.00      C1   O
ATOM   4727  N   GLN 6 306      -8.402  10.603  28.470  0.00  0.00      C1   N
ATOM   4728  CA  GLN 6 306      -7.948  10.488  29.884  0.00  0.00      C1   C
ATOM   4729  CB  GLN 6 306      -9.168  10.133  30.712  0.00  0.00      C1   C
ATOM   4730  CG  GLN 6 306     -10.386  11.168  30.870  0.00  0.00      C1   C
ATOM   4731  CD  GLN 6 306     -10.102  12.548  31.542  0.00  0.00      C1   C
ATOM   4732  OE1 GLN 6 306      -8.977  12.890  31.884  0.00  0.00      C1   O
ATOM   4733  NE2 GLN 6 306     -11.120  13.379  31.636  0.00  0.00      C1   N
ATOM   4734  C   GLN 6 306      -6.737   9.603  30.192  0.00  0.00      C1   C
ATOM   4735  OXT GLN 6 306      -6.634   8.381  29.834  0.00  0.00      C1   O
ATOM   4736  O   GLN 6 306      -5.868  10.169  30.891  0.00  0.00      C1   O
END
ATOM   2369  N   SER 6   1      -1.439   6.000  21.031  0.00  0.00      C1   N
ATOM   2370  CA  SER 6   1      -1.484   5.221  19.757  0.00  0.00      C1   C
ATOM   2371  C   SER 6   1      -1.704   6.043  18.468  0.00  0.00      C1   C
ATOM   2372  O   SER 6   1      -2.161   7.220  18.581  0.00  0.00      C1   O
ATOM   2373  CB  SER 6   1      -2.676   4.192  19.853  0.00  0.00      C1   C
ATOM   2374  OG  SER 6   1      -2.608   3.273  20.932  0.00  0.00      C1   O
ATOM   2375  N   GLY 6   2      -1.291   5.462  17.342  0.00  0.00      C1   N
ATOM   2376  CA  GLY 6   2      -1.151   5.995  16.013  0.00  0.00      C1   C
ATOM   2377  C   GLY 6   2      -1.673   5.241  14.835  0.00  0.00      C1   C
ATOM   2378  O   GLY 6   2      -2.308   4.187  14.973  0.00  0.00      C1   O
ATOM   2379  N   PHE 6   3      -1.619   5.903  13.676  0.00  0.00      C1   N
ATOM   2380  CA  PHE 6   3      -2.324   5.569  12.450  0.00  0.00      C1   C
ATOM   2381  C   PHE 6   3      -1.548   5.843  11.091  0.00  0.00      C1   C
ATOM   2382  O   PHE 6   3      -1.185   6.977  10.745  0.00  0.00      C1   O
ATOM   2383  CB  PHE 6   3      -3.659   6.338  12.286  0.00  0.00      C1   C
ATOM   2384  CG  PHE 6   3      -4.454   5.784  11.158  0.00  0.00      C1   C
ATOM   2385  CD1 PHE 6   3      -4.360   6.280   9.847  0.00  0.00      C1   C
ATOM   2386  CD2 PHE 6   3      -5.217   4.614  11.375  0.00  0.00      C1   C
ATOM   2387  CE1 PHE 6   3      -5.025   5.672   8.722  0.00  0.00      C1   C
ATOM   2388  CE2 PHE 6   3      -5.697   4.016  10.253  0.00  0.00      C1   C
ATOM   2389  CZ  PHE 6   3      -5.653   4.495   8.969  0.00  0.00      C1   C
ATOM   2390  N   ARG 6   4      -1.183   4.779  10.382  0.00  0.00      C1   N
ATOM   2391  CA  ARG 6   4      -0.706   4.928   9.023  0.00  0.00      C1   C
ATOM   2392  C   ARG 6   4      -1.504   4.003   8.083  0.00  0.00      C1   C
ATOM   2393  O   ARG 6   4      -1.583   2.848   8.333  0.00  0.00      C1   O
ATOM   2394  CB  ARG 6   4       0.787   4.718   8.981  0.00  0.00      C1   C
ATOM   2395  CG  ARG 6   4       1.214   5.040   7.535  0.00  0.00      C1   C
ATOM   2396  CD  ARG 6   4       2.760   5.098   7.488  0.00  0.00      C1   C
ATOM   2397  NE  ARG 6   4       3.206   5.292   6.064  0.00  0.00      C1   N
ATOM   2398  CZ  ARG 6   4       4.447   5.459   5.680  0.00  0.00      C1   C
ATOM   2399  NH1 ARG 6   4       5.433   5.226   6.533  0.00  0.00      C1   N
ATOM   2400  NH2 ARG 6   4       4.808   5.878   4.559  0.00  0.00      C1   N
ATOM   2401  N   LYS 6   5      -2.266   4.644   7.146  0.00  0.00      C1   N
ATOM   2402  CA  LYS 6   5      -3.142   3.861   6.236  0.00  0.00      C1   C
ATOM   2403  C   LYS 6   5      -2.317   2.675   5.558  0.00  0.00      C1   C
ATOM   2404  O   LYS 6   5      -1.153   2.783   5.088  0.00  0.00      C1   O
ATOM   2405  CB  LYS 6   5      -3.871   4.782   5.212  0.00  0.00      C1   C
ATOM   2406  CG  LYS 6   5      -2.864   5.595   4.290  0.00  0.00      C1   C
ATOM   2407  CD  LYS 6   5      -3.616   6.511   3.390  0.00  0.00      C1   C
ATOM   2408  CE  LYS 6   5      -2.626   7.244   2.504  0.00  0.00      C1   C
ATOM   2409  NZ  LYS 6   5      -3.293   8.249   1.613  0.00  0.00      C1   N
ATOM   2410  N   MET 6   6      -3.033   1.571   5.525  0.00  0.00      C1   N
ATOM   2411  CA  MET 6   6      -2.451   0.337   4.947  0.00  0.00      C1   C
ATOM   2412  C   MET 6   6      -3.630  -0.457   4.250  0.00  0.00      C1   C
ATOM   2413  O   MET 6   6      -4.785  -0.641   4.709  0.00  0.00      C1   O
ATOM   2414  CB  MET 6   6      -1.762  -0.506   6.024  0.00  0.00      C1   C
ATOM   2415  CG  MET 6   6      -2.695  -1.092   7.124  0.00  0.00      C1   C
ATOM   2416  SD  MET 6   6      -1.789  -1.871   8.456  0.00  0.00      C1   S
ATOM   2417  CE  MET 6   6      -3.183  -2.177   9.705  0.00  0.00      C1   C
ATOM   2418  N   ALA 6   7      -3.189  -1.069   3.174  0.00  0.00      C1   N
ATOM   2419  CA  ALA 6   7      -3.854  -2.136   2.330  0.00  0.00      C1   C
ATOM   2420  C   ALA 6   7      -4.151  -3.348   3.210  0.00  0.00      C1   C
ATOM   2421  O   ALA 6   7      -3.375  -3.655   4.157  0.00  0.00      C1   O
ATOM   2422  CB  ALA 6   7      -3.177  -2.396   1.057  0.00  0.00      C1   C
ATOM   2423  N   PHE 6   8      -5.109  -4.214   2.866  0.00  0.00      C1   N
ATOM   2424  CA  PHE 6   8      -5.108  -5.584   3.371  0.00  0.00      C1   C
ATOM   2425  C   PHE 6   8      -3.981  -6.342   2.839  0.00  0.00      C1   C
ATOM   2426  O   PHE 6   8      -3.504  -6.141   1.692  0.00  0.00      C1   O
ATOM   2427  CB  PHE 6   8      -6.439  -6.264   3.113  0.00  0.00      C1   C
ATOM   2428  CG  PHE 6   8      -7.636  -5.888   3.972  0.00  0.00      C1   C
ATOM   2429  CD1 PHE 6   8      -8.720  -5.128   3.376  0.00  0.00      C1   C
ATOM   2430  CD2 PHE 6   8      -7.581  -6.188   5.337  0.00  0.00      C1   C
ATOM   2431  CE1 PHE 6   8      -9.795  -4.706   4.192  0.00  0.00      C1   C
ATOM   2432  CE2 PHE 6   8      -8.706  -5.819   6.116  0.00  0.00      C1   C
ATOM   2433  CZ  PHE 6   8      -9.752  -5.081   5.543  0.00  0.00      C1   C
ATOM   2434  N   PRO 6   9      -3.516  -7.330   3.694  0.00  0.00      C1   N
ATOM   2435  CA  PRO 6   9      -2.559  -8.347   3.127  0.00  0.00      C1   C
ATOM   2436  C   PRO 6   9      -3.132  -9.204   2.032  0.00  0.00      C1   C
ATOM   2437  O   PRO 6   9      -4.130  -9.891   2.283  0.00  0.00      C1   O
ATOM   2438  CB  PRO 6   9      -2.116  -9.160   4.391  0.00  0.00      C1   C
ATOM   2439  CG  PRO 6   9      -2.602  -8.248   5.516  0.00  0.00      C1   C
ATOM   2440  CD  PRO 6   9      -3.862  -7.604   5.007  0.00  0.00      C1   C
ATOM   2441  N   SER 6  10      -2.589  -9.256   0.799  0.00  0.00      C1   N
ATOM   2442  CA  SER 6  10      -3.134  -9.874  -0.368  0.00  0.00      C1   C
ATOM   2443  C   SER 6  10      -3.049 -11.391  -0.573  0.00  0.00      C1   C
ATOM   2444  O   SER 6  10      -3.509 -11.812  -1.639  0.00  0.00      C1   O
ATOM   2445  CB  SER 6  10      -2.477  -9.262  -1.626  0.00  0.00      C1   C
ATOM   2446  OG  SER 6  10      -1.036  -9.414  -1.575  0.00  0.00      C1   O
ATOM   2447  N   GLY 6  11      -2.415 -12.195   0.261  0.00  0.00      C1   N
ATOM   2448  CA  GLY 6  11      -1.959 -13.457  -0.124  0.00  0.00      C1   C
ATOM   2449  C   GLY 6  11      -3.073 -14.452  -0.433  0.00  0.00      C1   C
ATOM   2450  O   GLY 6  11      -2.977 -15.102  -1.470  0.00  0.00      C1   O
ATOM   2451  N   LYS 6  12      -4.247 -14.488   0.296  0.00  0.00      C1   N
ATOM   2452  CA  LYS 6  12      -5.478 -15.248  -0.029  0.00  0.00      C1   C
ATOM   2453  C   LYS 6  12      -6.159 -14.867  -1.361  0.00  0.00      C1   C
ATOM   2454  O   LYS 6  12      -6.871 -15.658  -1.847  0.00  0.00      C1   O
ATOM   2455  CB  LYS 6  12      -6.531 -15.220   1.157  0.00  0.00      C1   C
ATOM   2456  CG  LYS 6  12      -6.079 -16.234   2.200  0.00  0.00      C1   C
ATOM   2457  CD  LYS 6  12      -7.043 -16.045   3.411  0.00  0.00      C1   C
ATOM   2458  CE  LYS 6  12      -6.435 -16.749   4.637  0.00  0.00      C1   C
ATOM   2459  NZ  LYS 6  12      -7.180 -16.399   5.898  0.00  0.00      C1   N
ATOM   2460  N   VAL 6  13      -5.836 -13.724  -1.964  0.00  0.00      C1   N
ATOM   2461  CA  VAL 6  13      -6.271 -13.449  -3.346  0.00  0.00      C1   C
ATOM   2462  C   VAL 6  13      -5.226 -13.977  -4.365  0.00  0.00      C1   C
ATOM   2463  O   VAL 6  13      -5.714 -14.634  -5.223  0.00  0.00      C1   O
ATOM   2464  CB  VAL 6  13      -6.467 -11.994  -3.564  0.00  0.00      C1   C
ATOM   2465  CG1 VAL 6  13      -7.182 -11.780  -4.886  0.00  0.00      C1   C
ATOM   2466  CG2 VAL 6  13      -7.398 -11.293  -2.517  0.00  0.00      C1   C
ATOM   2467  N   GLU 6  14      -3.931 -13.624  -4.221  0.00  0.00      C1   N
ATOM   2468  CA  GLU 6  14      -2.765 -14.024  -5.155  0.00  0.00      C1   C
ATOM   2469  C   GLU 6  14      -2.841 -15.409  -5.884  0.00  0.00      C1   C
ATOM   2470  O   GLU 6  14      -2.694 -15.365  -7.093  0.00  0.00      C1   O
ATOM   2471  CB  GLU 6  14      -1.413 -14.040  -4.342  0.00  0.00      C1   C
ATOM   2472  CG  GLU 6  14      -0.974 -12.588  -4.089  0.00  0.00      C1   C
ATOM   2473  CD  GLU 6  14       0.160 -12.538  -3.090  0.00  0.00      C1   C
ATOM   2474  OE1 GLU 6  14       0.105 -11.804  -2.044  0.00  0.00      C1   O
ATOM   2475  OE2 GLU 6  14       1.232 -13.180  -3.414  0.00  0.00      C1   O
ATOM   2476  N   GLY 6  15      -3.007 -16.567  -5.268  0.00  0.00      C1   N
ATOM   2477  CA  GLY 6  15      -3.193 -17.875  -5.891  0.00  0.00      C1   C
ATOM   2478  C   GLY 6  15      -4.470 -18.083  -6.704  0.00  0.00      C1   C
ATOM   2479  O   GLY 6  15      -4.545 -19.028  -7.509  0.00  0.00      C1   O
ATOM   2480  N   CYS 6  16      -5.447 -17.146  -6.683  0.00  0.00      C1   N
ATOM   2481  CA  CYS 6  16      -6.528 -17.106  -7.609  0.00  0.00      C1   C
ATOM   2482  C   CYS 6  16      -6.293 -16.338  -8.959  0.00  0.00      C1   C
ATOM   2483  O   CYS 6  16      -7.197 -16.261  -9.809  0.00  0.00      C1   O
ATOM   2484  CB  CYS 6  16      -7.771 -16.667  -6.811  0.00  0.00      C1   C
ATOM   2485  SG  CYS 6  16      -8.085 -17.553  -5.226  0.00  0.00      C1   S
ATOM   2486  N   MET 6  17      -5.117 -15.699  -9.147  0.00  0.00      C1   N
ATOM   2487  CA  MET 6  17      -4.864 -14.878 -10.307  0.00  0.00      C1   C
ATOM   2488  C   MET 6  17      -4.139 -15.653 -11.429  0.00  0.00      C1   C
ATOM   2489  O   MET 6  17      -3.152 -16.381 -11.210  0.00  0.00      C1   O
ATOM   2490  CB  MET 6  17      -4.108 -13.564  -9.900  0.00  0.00      C1   C
ATOM   2491  CG  MET 6  17      -4.602 -12.726  -8.707  0.00  0.00      C1   C
ATOM   2492  SD  MET 6  17      -6.271 -12.102  -8.730  0.00  0.00      C1   S
ATOM   2493  CE  MET 6  17      -6.379 -11.193 -10.333  0.00  0.00      C1   C
ATOM   2494  N   VAL 6  18      -4.669 -15.513 -12.624  0.00  0.00      C1   N
ATOM   2495  CA  VAL 6  18      -4.424 -16.296 -13.819  0.00  0.00      C1   C
ATOM   2496  C   VAL 6  18      -4.316 -15.388 -15.125  0.00  0.00      C1   C
ATOM   2497  O   VAL 6  18      -4.932 -14.320 -15.210  0.00  0.00      C1   O
ATOM   2498  CB  VAL 6  18      -5.430 -17.387 -14.013  0.00  0.00      C1   C
ATOM   2499  CG1 VAL 6  18      -5.247 -18.519 -12.991  0.00  0.00      C1   C
ATOM   2500  CG2 VAL 6  18      -6.891 -16.907 -14.000  0.00  0.00      C1   C
ATOM   2501  N   GLN 6  19      -3.625 -15.917 -16.138  0.00  0.00      C1   N
ATOM   2502  CA  GLN 6  19      -3.668 -15.225 -17.418  0.00  0.00      C1   C
ATOM   2503  C   GLN 6  19      -4.796 -15.605 -18.359  0.00  0.00      C1   C
ATOM   2504  O   GLN 6  19      -4.973 -16.796 -18.518  0.00  0.00      C1   O
ATOM   2505  CB  GLN 6  19      -2.274 -15.572 -18.036  0.00  0.00      C1   C
ATOM   2506  CG  GLN 6  19      -1.966 -14.536 -19.106  0.00  0.00      C1   C
ATOM   2507  CD  GLN 6  19      -0.719 -14.774 -19.840  0.00  0.00      C1   C
ATOM   2508  NE2 GLN 6  19      -0.798 -15.646 -20.838  0.00  0.00      C1   N
ATOM   2509  OE1 GLN 6  19       0.389 -14.367 -19.513  0.00  0.00      C1   O
ATOM   2510  N   VAL 6  20      -5.506 -14.564 -18.841  0.00  0.00      C1   N
ATOM   2511  CA  VAL 6  20      -6.635 -14.638 -19.693  0.00  0.00      C1   C
ATOM   2512  C   VAL 6  20      -6.281 -14.026 -21.025  0.00  0.00      C1   C
ATOM   2513  O   VAL 6  20      -5.995 -12.865 -21.268  0.00  0.00      C1   O
ATOM   2514  CB  VAL 6  20      -7.945 -14.076 -19.128  0.00  0.00      C1   C
ATOM   2515  CG1 VAL 6  20      -9.066 -13.952 -20.181  0.00  0.00      C1   C
ATOM   2516  CG2 VAL 6  20      -8.468 -14.927 -17.940  0.00  0.00      C1   C
ATOM   2517  N   THR 6  21      -6.146 -14.968 -21.994  0.00  0.00      C1   N
ATOM   2518  CA  THR 6  21      -5.829 -14.669 -23.353  0.00  0.00      C1   C
ATOM   2519  C   THR 6  21      -7.025 -15.048 -24.234  0.00  0.00      C1   C
ATOM   2520  O   THR 6  21      -7.745 -16.025 -23.978  0.00  0.00      C1   O
ATOM   2521  CB  THR 6  21      -4.495 -15.303 -23.740  0.00  0.00      C1   C
ATOM   2522  OG1 THR 6  21      -3.461 -14.831 -22.905  0.00  0.00      C1   O
ATOM   2523  CG2 THR 6  21      -4.069 -15.235 -25.171  0.00  0.00      C1   C
ATOM   2524  N   CYS 6  22      -7.149 -14.444 -25.412  0.00  0.00      C1   N
ATOM   2525  CA  CYS 6  22      -8.211 -14.781 -26.431  0.00  0.00      C1   C
ATOM   2526  C   CYS 6  22      -7.654 -14.418 -27.783  0.00  0.00      C1   C
ATOM   2527  O   CYS 6  22      -7.328 -13.264 -27.986  0.00  0.00      C1   O
ATOM   2528  CB  CYS 6  22      -9.469 -14.036 -26.010  0.00  0.00      C1   C
ATOM   2529  SG  CYS 6  22     -10.756 -14.460 -27.186  0.00  0.00      C1   S
ATOM   2530  N   GLY 6  23      -7.450 -15.395 -28.702  0.00  0.00      C1   N
ATOM   2531  CA  GLY 6  23      -6.465 -15.272 -29.772  0.00  0.00      C1   C
ATOM   2532  C   GLY 6  23      -4.970 -15.044 -29.285  0.00  0.00      C1   C
ATOM   2533  O   GLY 6  23      -4.342 -15.875 -28.655  0.00  0.00      C1   O
ATOM   2534  N   THR 6  24      -4.434 -13.856 -29.541  0.00  0.00      C1   N
ATOM   2535  CA  THR 6  24      -3.228 -13.313 -28.825  0.00  0.00      C1   C
ATOM   2536  C   THR 6  24      -3.455 -12.170 -27.832  0.00  0.00      C1   C
ATOM   2537  O   THR 6  24      -2.540 -11.914 -27.034  0.00  0.00      C1   O
ATOM   2538  CB  THR 6  24      -1.991 -13.208 -29.770  0.00  0.00      C1   C
ATOM   2539  OG1 THR 6  24      -2.347 -12.201 -30.753  0.00  0.00      C1   O
ATOM   2540  CG2 THR 6  24      -1.706 -14.416 -30.649  0.00  0.00      C1   C
ATOM   2541  N   THR 6  25      -4.658 -11.570 -27.730  0.00  0.00      C1   N
ATOM   2542  CA  THR 6  25      -5.109 -10.582 -26.650  0.00  0.00      C1   C
ATOM   2543  C   THR 6  25      -4.881 -11.102 -25.275  0.00  0.00      C1   C
ATOM   2544  O   THR 6  25      -5.307 -12.181 -24.972  0.00  0.00      C1   O
ATOM   2545  CB  THR 6  25      -6.462  -9.997 -26.823  0.00  0.00      C1   C
ATOM   2546  OG1 THR 6  25      -6.614  -9.724 -28.254  0.00  0.00      C1   O
ATOM   2547  CG2 THR 6  25      -6.635  -8.569 -26.099  0.00  0.00      C1   C
ATOM   2548  N   THR 6  26      -4.359 -10.269 -24.364  0.00  0.00      C1   N
ATOM   2549  CA  THR 6  26      -4.120 -10.817 -22.976  0.00  0.00      C1   C
ATOM   2550  C   THR 6  26      -4.365  -9.752 -21.875  0.00  0.00      C1   C
ATOM   2551  O   THR 6  26      -4.032  -8.605 -22.091  0.00  0.00      C1   O
ATOM   2552  CB  THR 6  26      -2.713 -11.402 -22.978  0.00  0.00      C1   C
ATOM   2553  OG1 THR 6  26      -2.560 -12.401 -23.988  0.00  0.00      C1   O
ATOM   2554  CG2 THR 6  26      -2.343 -12.045 -21.681  0.00  0.00      C1   C
ATOM   2555  N   LEU 6  27      -4.838 -10.268 -20.719  0.00  0.00      C1   N
ATOM   2556  CA  LEU 6  27      -4.948  -9.522 -19.437  0.00  0.00      C1   C
ATOM   2557  C   LEU 6  27      -5.297 -10.536 -18.284  0.00  0.00      C1   C
ATOM   2558  O   LEU 6  27      -4.939 -11.705 -18.320  0.00  0.00      C1   O
ATOM   2559  CB  LEU 6  27      -5.965  -8.375 -19.594  0.00  0.00      C1   C
ATOM   2560  CG  LEU 6  27      -7.306  -8.700 -20.252  0.00  0.00      C1   C
ATOM   2561  CD1 LEU 6  27      -8.295  -9.480 -19.346  0.00  0.00      C1   C
ATOM   2562  CD2 LEU 6  27      -7.936  -7.345 -20.545  0.00  0.00      C1   C
ATOM   2563  N   ASN 6  28      -5.895 -10.055 -17.199  0.00  0.00      C1   N
ATOM   2564  CA  ASN 6  28      -5.967 -10.892 -16.017  0.00  0.00      C1   C
ATOM   2565  C   ASN 6  28      -7.313 -11.610 -15.993  0.00  0.00      C1   C
ATOM   2566  O   ASN 6  28      -8.338 -11.140 -16.379  0.00  0.00      C1   O
ATOM   2567  CB  ASN 6  28      -5.629 -10.132 -14.691  0.00  0.00      C1   C
ATOM   2568  CG  ASN 6  28      -4.196  -9.509 -14.681  0.00  0.00      C1   C
ATOM   2569  OD1 ASN 6  28      -3.131 -10.090 -14.623  0.00  0.00      C1   O
ATOM   2570  ND2 ASN 6  28      -4.121  -8.210 -14.795  0.00  0.00      C1   N
ATOM   2571  N   GLY 6  29      -7.339 -12.756 -15.308  0.00  0.00      C1   N
ATOM   2572  CA  GLY 6  29      -8.533 -13.236 -14.694  0.00  0.00      C1   C
ATOM   2573  C   GLY 6  29      -8.517 -13.618 -13.202  0.00  0.00      C1   C
ATOM   2574  O   GLY 6  29      -7.429 -13.852 -12.737  0.00  0.00      C1   O
ATOM   2575  N   LEU 6  30      -9.643 -13.925 -12.599  0.00  0.00      C1   N
ATOM   2576  CA  LEU 6  30      -9.745 -14.429 -11.222  0.00  0.00      C1   C
ATOM   2577  C   LEU 6  30     -10.531 -15.740 -11.165  0.00  0.00      C1   C
ATOM   2578  O   LEU 6  30     -11.712 -15.863 -11.583  0.00  0.00      C1   O
ATOM   2579  CB  LEU 6  30     -10.432 -13.274 -10.469  0.00  0.00      C1   C
ATOM   2580  CG  LEU 6  30     -10.927 -13.705  -9.036  0.00  0.00      C1   C
ATOM   2581  CD1 LEU 6  30      -9.734 -14.218  -8.248  0.00  0.00      C1   C
ATOM   2582  CD2 LEU 6  30     -11.507 -12.490  -8.322  0.00  0.00      C1   C
ATOM   2583  N   TRP 6  31      -9.763 -16.767 -10.724  0.00  0.00      C1   N
ATOM   2584  CA  TRP 6  31     -10.149 -18.200 -10.799  0.00  0.00      C1   C
ATOM   2585  C   TRP 6  31     -10.580 -18.706  -9.436  0.00  0.00      C1   C
ATOM   2586  O   TRP 6  31      -9.724 -18.962  -8.499  0.00  0.00      C1   O
ATOM   2587  CB  TRP 6  31      -8.902 -19.078 -11.220  0.00  0.00      C1   C
ATOM   2588  CG  TRP 6  31      -9.009 -20.594 -11.303  0.00  0.00      C1   C
ATOM   2589  CD1 TRP 6  31     -10.154 -21.296 -11.533  0.00  0.00      C1   C
ATOM   2590  CD2 TRP 6  31      -7.945 -21.536 -11.303  0.00  0.00      C1   C
ATOM   2591  NE1 TRP 6  31      -9.833 -22.641 -11.690  0.00  0.00      C1   N
ATOM   2592  CE2 TRP 6  31      -8.501 -22.817 -11.547  0.00  0.00      C1   C
ATOM   2593  CE3 TRP 6  31      -6.555 -21.388 -10.981  0.00  0.00      C1   C
ATOM   2594  CZ2 TRP 6  31      -7.714 -23.952 -11.733  0.00  0.00      C1   C
ATOM   2595  CZ3 TRP 6  31      -5.809 -22.592 -11.053  0.00  0.00      C1   C
ATOM   2596  CH2 TRP 6  31      -6.328 -23.836 -11.512  0.00  0.00      C1   C
ATOM   2597  N   LEU 6  32     -11.878 -18.869  -9.194  0.00  0.00      C1   N
ATOM   2598  CA  LEU 6  32     -12.483 -19.309  -7.958  0.00  0.00      C1   C
ATOM   2599  C   LEU 6  32     -13.352 -20.555  -8.254  0.00  0.00      C1   C
ATOM   2600  O   LEU 6  32     -14.358 -20.431  -8.994  0.00  0.00      C1   O
ATOM   2601  CB  LEU 6  32     -13.232 -18.140  -7.358  0.00  0.00      C1   C
ATOM   2602  CG  LEU 6  32     -12.267 -16.978  -6.810  0.00  0.00      C1   C
ATOM   2603  CD1 LEU 6  32     -13.070 -15.678  -6.628  0.00  0.00      C1   C
ATOM   2604  CD2 LEU 6  32     -11.720 -17.370  -5.398  0.00  0.00      C1   C
ATOM   2605  N   ASP 6  33     -13.058 -21.608  -7.529  0.00  0.00      C1   N
ATOM   2606  CA  ASP 6  33     -13.412 -22.989  -7.815  0.00  0.00      C1   C
ATOM   2607  C   ASP 6  33     -13.208 -23.391  -9.235  0.00  0.00      C1   C
ATOM   2608  O   ASP 6  33     -12.020 -23.574  -9.521  0.00  0.00      C1   O
ATOM   2609  CB  ASP 6  33     -14.848 -23.299  -7.367  0.00  0.00      C1   C
ATOM   2610  CG  ASP 6  33     -15.127 -22.949  -5.869  0.00  0.00      C1   C
ATOM   2611  OD1 ASP 6  33     -15.971 -22.050  -5.554  0.00  0.00      C1   O
ATOM   2612  OD2 ASP 6  33     -14.500 -23.690  -5.015  0.00  0.00      C1   O
ATOM   2613  N   ASP 6  34     -14.284 -23.457 -10.072  0.00  0.00      C1   N
ATOM   2614  CA  ASP 6  34     -14.135 -23.756 -11.507  0.00  0.00      C1   C
ATOM   2615  C   ASP 6  34     -14.403 -22.665 -12.540  0.00  0.00      C1   C
ATOM   2616  O   ASP 6  34     -14.742 -23.015 -13.725  0.00  0.00      C1   O
ATOM   2617  CB  ASP 6  34     -14.726 -25.069 -11.663  0.00  0.00      C1   C
ATOM   2618  CG  ASP 6  34     -16.216 -25.243 -11.675  0.00  0.00      C1   C
ATOM   2619  OD1 ASP 6  34     -16.929 -24.497 -10.989  0.00  0.00      C1   O
ATOM   2620  OD2 ASP 6  34     -16.756 -26.242 -12.267  0.00  0.00      C1   O
ATOM   2621  N   VAL 6  35     -14.332 -21.382 -12.073  0.00  0.00      C1   N
ATOM   2622  CA  VAL 6  35     -14.561 -20.294 -12.993  0.00  0.00      C1   C
ATOM   2623  C   VAL 6  35     -13.357 -19.346 -12.990  0.00  0.00      C1   C
ATOM   2624  O   VAL 6  35     -12.721 -19.056 -11.972  0.00  0.00      C1   O
ATOM   2625  CB  VAL 6  35     -15.936 -19.606 -12.933  0.00  0.00      C1   C
ATOM   2626  CG1 VAL 6  35     -17.043 -20.314 -13.740  0.00  0.00      C1   C
ATOM   2627  CG2 VAL 6  35     -16.497 -19.454 -11.493  0.00  0.00      C1   C
ATOM   2628  N   VAL 6  36     -13.129 -18.778 -14.187  0.00  0.00      C1   N
ATOM   2629  CA  VAL 6  36     -12.230 -17.607 -14.298  0.00  0.00      C1   C
ATOM   2630  C   VAL 6  36     -13.104 -16.382 -14.749  0.00  0.00      C1   C
ATOM   2631  O   VAL 6  36     -13.526 -16.324 -15.903  0.00  0.00      C1   O
ATOM   2632  CB  VAL 6  36     -11.016 -17.716 -15.263  0.00  0.00      C1   C
ATOM   2633  CG1 VAL 6  36     -10.081 -16.510 -15.136  0.00  0.00      C1   C
ATOM   2634  CG2 VAL 6  36     -10.204 -18.916 -14.795  0.00  0.00      C1   C
ATOM   2635  N   TYR 6  37     -13.337 -15.413 -13.889  0.00  0.00      C1   N
ATOM   2636  CA  TYR 6  37     -13.990 -14.080 -14.078  0.00  0.00      C1   C
ATOM   2637  C   TYR 6  37     -12.991 -13.068 -14.730  0.00  0.00      C1   C
ATOM   2638  O   TYR 6  37     -11.848 -13.038 -14.257  0.00  0.00      C1   O
ATOM   2639  CB  TYR 6  37     -14.477 -13.691 -12.658  0.00  0.00      C1   C
ATOM   2640  CG  TYR 6  37     -15.488 -14.581 -12.036  0.00  0.00      C1   C
ATOM   2641  CD1 TYR 6  37     -16.850 -14.548 -12.482  0.00  0.00      C1   C
ATOM   2642  CD2 TYR 6  37     -15.121 -15.359 -10.941  0.00  0.00      C1   C
ATOM   2643  CE1 TYR 6  37     -17.795 -15.306 -11.752  0.00  0.00      C1   C
ATOM   2644  CE2 TYR 6  37     -16.089 -16.216 -10.261  0.00  0.00      C1   C
ATOM   2645  CZ  TYR 6  37     -17.392 -16.179 -10.671  0.00  0.00      C1   C
ATOM   2646  OH  TYR 6  37     -18.340 -16.879  -9.949  0.00  0.00      C1   O
ATOM   2647  N   CYS 6  38     -13.307 -12.352 -15.776  0.00  0.00      C1   N
ATOM   2648  CA  CYS 6  38     -12.468 -11.317 -16.420  0.00  0.00      C1   C
ATOM   2649  C   CYS 6  38     -13.321 -10.220 -17.065  0.00  0.00      C1   C
ATOM   2650  O   CYS 6  38     -14.554 -10.431 -17.255  0.00  0.00      C1   O
ATOM   2651  CB  CYS 6  38     -11.414 -11.875 -17.383  0.00  0.00      C1   C
ATOM   2652  SG  CYS 6  38     -12.180 -12.933 -18.624  0.00  0.00      C1   S
ATOM   2653  N   PRO 6  39     -12.722  -9.171 -17.599  0.00  0.00      C1   N
ATOM   2654  CA  PRO 6  39     -13.402  -8.142 -18.430  0.00  0.00      C1   C
ATOM   2655  C   PRO 6  39     -13.773  -8.746 -19.880  0.00  0.00      C1   C
ATOM   2656  O   PRO 6  39     -12.893  -9.120 -20.720  0.00  0.00      C1   O
ATOM   2657  CB  PRO 6  39     -12.433  -6.888 -18.405  0.00  0.00      C1   C
ATOM   2658  CG  PRO 6  39     -11.567  -7.013 -17.150  0.00  0.00      C1   C
ATOM   2659  CD  PRO 6  39     -11.408  -8.578 -17.227  0.00  0.00      C1   C
ATOM   2660  N   ARG 6  40     -15.056  -8.855 -20.186  0.00  0.00      C1   N
ATOM   2661  CA  ARG 6  40     -15.446  -9.389 -21.502  0.00  0.00      C1   C
ATOM   2662  C   ARG 6  40     -14.850  -8.708 -22.729  0.00  0.00      C1   C
ATOM   2663  O   ARG 6  40     -14.889  -9.356 -23.803  0.00  0.00      C1   O
ATOM   2664  CB  ARG 6  40     -16.940  -9.645 -21.583  0.00  0.00      C1   C
ATOM   2665  CG  ARG 6  40     -17.629  -8.332 -21.950  0.00  0.00      C1   C
ATOM   2666  CD  ARG 6  40     -19.170  -8.336 -21.984  0.00  0.00      C1   C
ATOM   2667  NE  ARG 6  40     -19.689  -6.943 -21.707  0.00  0.00      C1   N
ATOM   2668  CZ  ARG 6  40     -20.876  -6.480 -21.881  0.00  0.00      C1   C
ATOM   2669  NH1 ARG 6  40     -21.948  -7.150 -22.262  0.00  0.00      C1   N
ATOM   2670  NH2 ARG 6  40     -21.144  -5.316 -21.562  0.00  0.00      C1   N
ATOM   2671  N   HIS 6  41     -14.313  -7.480 -22.637  0.00  0.00      C1   N
ATOM   2672  CA  HIS 6  41     -13.637  -6.785 -23.806  0.00  0.00      C1   C
ATOM   2673  C   HIS 6  41     -12.453  -7.485 -24.387  0.00  0.00      C1   C
ATOM   2674  O   HIS 6  41     -11.895  -7.045 -25.408  0.00  0.00      C1   O
ATOM   2675  CB  HIS 6  41     -13.456  -5.259 -23.516  0.00  0.00      C1   C
ATOM   2676  CG  HIS 6  41     -12.440  -4.984 -22.386  0.00  0.00      C1   C
ATOM   2677  ND1 HIS 6  41     -11.080  -5.382 -22.419  0.00  0.00      C1   N
ATOM   2678  CD2 HIS 6  41     -12.608  -4.063 -21.398  0.00  0.00      C1   C
ATOM   2679  CE1 HIS 6  41     -10.510  -4.755 -21.383  0.00  0.00      C1   C
ATOM   2680  NE2 HIS 6  41     -11.356  -3.932 -20.764  0.00  0.00      C1   N
ATOM   2681  N   VAL 6  42     -11.925  -8.570 -23.769  0.00  0.00      C1   N
ATOM   2682  CA  VAL 6  42     -10.847  -9.338 -24.216  0.00  0.00      C1   C
ATOM   2683  C   VAL 6  42     -11.212 -10.129 -25.447  0.00  0.00      C1   C
ATOM   2684  O   VAL 6  42     -10.334 -10.528 -26.213  0.00  0.00      C1   O
ATOM   2685  CB  VAL 6  42     -10.291 -10.335 -23.099  0.00  0.00      C1   C
ATOM   2686  CG1 VAL 6  42     -11.171 -11.566 -22.822  0.00  0.00      C1   C
ATOM   2687  CG2 VAL 6  42      -8.813 -10.631 -23.384  0.00  0.00      C1   C
ATOM   2688  N   ILE 6  43     -12.514 -10.561 -25.751  0.00  0.00      C1   N
ATOM   2689  CA  ILE 6  43     -12.934 -11.416 -26.887  0.00  0.00      C1   C
ATOM   2690  C   ILE 6  43     -12.850 -10.816 -28.271  0.00  0.00      C1   C
ATOM   2691  O   ILE 6  43     -13.002 -11.607 -29.149  0.00  0.00      C1   O
ATOM   2692  CB  ILE 6  43     -14.223 -12.183 -26.638  0.00  0.00      C1   C
ATOM   2693  CG1 ILE 6  43     -15.525 -11.263 -26.888  0.00  0.00      C1   C
ATOM   2694  CG2 ILE 6  43     -14.331 -12.783 -25.206  0.00  0.00      C1   C
ATOM   2695  CD1 ILE 6  43     -16.860 -12.003 -26.682  0.00  0.00      C1   C
ATOM   2696  N   CYS 6  44     -12.614  -9.529 -28.490  0.00  0.00      C1   N
ATOM   2697  CA  CYS 6  44     -12.684  -8.947 -29.810  0.00  0.00      C1   C
ATOM   2698  C   CYS 6  44     -11.653  -7.810 -30.071  0.00  0.00      C1   C
ATOM   2699  O   CYS 6  44     -11.000  -7.296 -29.161  0.00  0.00      C1   O
ATOM   2700  CB  CYS 6  44     -14.189  -8.671 -30.120  0.00  0.00      C1   C
ATOM   2701  SG  CYS 6  44     -14.826  -7.325 -29.150  0.00  0.00      C1   S
ATOM   2702  N   THR 6  45     -11.577  -7.308 -31.274  0.00  0.00      C1   N
ATOM   2703  CA  THR 6  45     -10.732  -6.191 -31.659  0.00  0.00      C1   C
ATOM   2704  C   THR 6  45     -11.296  -4.844 -31.289  0.00  0.00      C1   C
ATOM   2705  O   THR 6  45     -12.515  -4.733 -31.207  0.00  0.00      C1   O
ATOM   2706  CB  THR 6  45     -10.459  -6.185 -33.271  0.00  0.00      C1   C
ATOM   2707  OG1 THR 6  45     -11.655  -6.157 -34.028  0.00  0.00      C1   O
ATOM   2708  CG2 THR 6  45      -9.806  -7.395 -33.868  0.00  0.00      C1   C
ATOM   2709  N   SER 6  46     -10.455  -3.834 -31.155  0.00  0.00      C1   N
ATOM   2710  CA  SER 6  46     -10.914  -2.402 -31.119  0.00  0.00      C1   C
ATOM   2711  C   SER 6  46     -11.898  -1.907 -32.185  0.00  0.00      C1   C
ATOM   2712  O   SER 6  46     -12.780  -1.178 -31.860  0.00  0.00      C1   O
ATOM   2713  CB  SER 6  46      -9.698  -1.469 -31.090  0.00  0.00      C1   C
ATOM   2714  OG  SER 6  46      -9.047  -1.653 -32.368  0.00  0.00      C1   O
ATOM   2715  N   GLU 6  47     -11.914  -2.352 -33.490  0.00  0.00      C1   N
ATOM   2716  CA  GLU 6  47     -12.976  -2.232 -34.528  0.00  0.00      C1   C
ATOM   2717  C   GLU 6  47     -14.377  -2.665 -34.073  0.00  0.00      C1   C
ATOM   2718  O   GLU 6  47     -15.303  -1.827 -34.189  0.00  0.00      C1   O
ATOM   2719  CB  GLU 6  47     -12.572  -3.022 -35.781  0.00  0.00      C1   C
ATOM   2720  CG  GLU 6  47     -13.209  -2.358 -36.939  0.00  0.00      C1   C
ATOM   2721  CD  GLU 6  47     -13.046  -3.212 -38.215  0.00  0.00      C1   C
ATOM   2722  OE1 GLU 6  47     -12.912  -2.661 -39.300  0.00  0.00      C1   O
ATOM   2723  OE2 GLU 6  47     -12.929  -4.455 -38.076  0.00  0.00      C1   O
ATOM   2724  N   ASP 6  48     -14.433  -3.767 -33.412  0.00  0.00      C1   N
ATOM   2725  CA  ASP 6  48     -15.702  -4.282 -32.846  0.00  0.00      C1   C
ATOM   2726  C   ASP 6  48     -15.984  -3.477 -31.592  0.00  0.00      C1   C
ATOM   2727  O   ASP 6  48     -17.061  -2.834 -31.475  0.00  0.00      C1   O
ATOM   2728  CB  ASP 6  48     -15.725  -5.858 -32.730  0.00  0.00      C1   C
ATOM   2729  CG  ASP 6  48     -15.267  -6.676 -33.995  0.00  0.00      C1   C
ATOM   2730  OD1 ASP 6  48     -15.420  -6.235 -35.154  0.00  0.00      C1   O
ATOM   2731  OD2 ASP 6  48     -14.994  -7.900 -33.770  0.00  0.00      C1   O
ATOM   2732  N   MET 6  49     -15.001  -3.355 -30.657  0.00  0.00      C1   N
ATOM   2733  CA  MET 6  49     -15.131  -2.561 -29.375  0.00  0.00      C1   C
ATOM   2734  C   MET 6  49     -15.643  -1.112 -29.486  0.00  0.00      C1   C
ATOM   2735  O   MET 6  49     -16.082  -0.596 -28.435  0.00  0.00      C1   O
ATOM   2736  CB  MET 6  49     -13.771  -2.571 -28.640  0.00  0.00      C1   C
ATOM   2737  CG  MET 6  49     -13.879  -2.329 -27.156  0.00  0.00      C1   C
ATOM   2738  SD  MET 6  49     -12.289  -2.218 -26.210  0.00  0.00      C1   S
ATOM   2739  CE  MET 6  49     -12.818  -1.456 -24.812  0.00  0.00      C1   C
ATOM   2740  N   LEU 6  50     -15.631  -0.441 -30.690  0.00  0.00      C1   N
ATOM   2741  CA  LEU 6  50     -16.240   0.936 -30.774  0.00  0.00      C1   C
ATOM   2742  C   LEU 6  50     -17.703   0.815 -30.396  0.00  0.00      C1   C
ATOM   2743  O   LEU 6  50     -18.322   1.650 -29.765  0.00  0.00      C1   O
ATOM   2744  CB  LEU 6  50     -16.147   1.478 -32.199  0.00  0.00      C1   C
ATOM   2745  CG  LEU 6  50     -16.394   2.991 -32.322  0.00  0.00      C1   C
ATOM   2746  CD1 LEU 6  50     -15.320   3.720 -31.487  0.00  0.00      C1   C
ATOM   2747  CD2 LEU 6  50     -16.293   3.473 -33.761  0.00  0.00      C1   C
ATOM   2748  N   ASN 6  51     -18.311  -0.297 -30.821  0.00  0.00      C1   N
ATOM   2749  CA  ASN 6  51     -19.679  -0.672 -30.439  0.00  0.00      C1   C
ATOM   2750  C   ASN 6  51     -19.981  -2.159 -30.678  0.00  0.00      C1   C
ATOM   2751  O   ASN 6  51     -20.520  -2.552 -31.658  0.00  0.00      C1   O
ATOM   2752  CB  ASN 6  51     -20.737   0.283 -31.171  0.00  0.00      C1   C
ATOM   2753  CG  ASN 6  51     -21.881   0.272 -30.153  0.00  0.00      C1   C
ATOM   2754  OD1 ASN 6  51     -21.753  -0.110 -29.011  0.00  0.00      C1   O
ATOM   2755  ND2 ASN 6  51     -23.007   0.738 -30.535  0.00  0.00      C1   N
ATOM   2756  N   PRO 6  52     -19.568  -3.014 -29.663  0.00  0.00      C1   N
ATOM   2757  CA  PRO 6  52     -19.479  -4.448 -29.674  0.00  0.00      C1   C
ATOM   2758  C   PRO 6  52     -20.682  -5.145 -29.075  0.00  0.00      C1   C
ATOM   2759  O   PRO 6  52     -20.943  -5.340 -27.902  0.00  0.00      C1   O
ATOM   2760  CB  PRO 6  52     -18.246  -4.856 -28.867  0.00  0.00      C1   C
ATOM   2761  CG  PRO 6  52     -18.201  -3.725 -27.808  0.00  0.00      C1   C
ATOM   2762  CD  PRO 6  52     -19.010  -2.635 -28.404  0.00  0.00      C1   C
ATOM   2763  N   ASN 6  53     -21.588  -5.597 -29.938  0.00  0.00      C1   N
ATOM   2764  CA  ASN 6  53     -22.576  -6.685 -29.647  0.00  0.00      C1   C
ATOM   2765  C   ASN 6  53     -22.082  -8.023 -29.126  0.00  0.00      C1   C
ATOM   2766  O   ASN 6  53     -21.818  -8.943 -29.871  0.00  0.00      C1   O
ATOM   2767  CB  ASN 6  53     -23.392  -6.813 -30.929  0.00  0.00      C1   C
ATOM   2768  CG  ASN 6  53     -24.710  -7.456 -30.616  0.00  0.00      C1   C
ATOM   2769  OD1 ASN 6  53     -24.959  -8.260 -29.714  0.00  0.00      C1   O
ATOM   2770  ND2 ASN 6  53     -25.731  -6.954 -31.309  0.00  0.00      C1   N
ATOM   2771  N   TYR 6  54     -21.897  -8.037 -27.769  0.00  0.00      C1   N
ATOM   2772  CA  TYR 6  54     -21.313  -9.106 -27.016  0.00  0.00      C1   C
ATOM   2773  C   TYR 6  54     -22.095 -10.473 -27.009  0.00  0.00      C1   C
ATOM   2774  O   TYR 6  54     -21.504 -11.532 -27.192  0.00  0.00      C1   O
ATOM   2775  CB  TYR 6  54     -20.884  -8.580 -25.662  0.00  0.00      C1   C
ATOM   2776  CG  TYR 6  54     -19.635  -7.751 -25.637  0.00  0.00      C1   C
ATOM   2777  CD1 TYR 6  54     -18.377  -8.209 -26.173  0.00  0.00      C1   C
ATOM   2778  CD2 TYR 6  54     -19.620  -6.516 -24.966  0.00  0.00      C1   C
ATOM   2779  CE1 TYR 6  54     -17.206  -7.484 -26.021  0.00  0.00      C1   C
ATOM   2780  CE2 TYR 6  54     -18.458  -5.799 -24.774  0.00  0.00      C1   C
ATOM   2781  CZ  TYR 6  54     -17.286  -6.184 -25.354  0.00  0.00      C1   C
ATOM   2782  OH  TYR 6  54     -16.154  -5.515 -25.232  0.00  0.00      C1   O
ATOM   2783  N   GLU 6  55     -23.410 -10.320 -26.912  0.00  0.00      C1   N
ATOM   2784  CA  GLU 6  55     -24.331 -11.485 -26.977  0.00  0.00      C1   C
ATOM   2785  C   GLU 6  55     -24.312 -12.278 -28.312  0.00  0.00      C1   C
ATOM   2786  O   GLU 6  55     -24.510 -13.491 -28.238  0.00  0.00      C1   O
ATOM   2787  CB  GLU 6  55     -25.748 -11.007 -26.763  0.00  0.00      C1   C
ATOM   2788  CG  GLU 6  55     -26.860 -12.066 -26.510  0.00  0.00      C1   C
ATOM   2789  CD  GLU 6  55     -28.142 -11.577 -25.761  0.00  0.00      C1   C
ATOM   2790  OE1 GLU 6  55     -28.181 -11.202 -24.614  0.00  0.00      C1   O
ATOM   2791  OE2 GLU 6  55     -29.166 -11.568 -26.382  0.00  0.00      C1   O
ATOM   2792  N   ASP 6  56     -24.060 -11.597 -29.443  0.00  0.00      C1   N
ATOM   2793  CA  ASP 6  56     -23.815 -12.215 -30.815  0.00  0.00      C1   C
ATOM   2794  C   ASP 6  56     -22.417 -12.735 -30.904  0.00  0.00      C1   C
ATOM   2795  O   ASP 6  56     -22.206 -13.848 -31.378  0.00  0.00      C1   O
ATOM   2796  CB  ASP 6  56     -24.229 -11.247 -31.948  0.00  0.00      C1   C
ATOM   2797  CG  ASP 6  56     -25.681 -11.380 -32.398  0.00  0.00      C1   C
ATOM   2798  OD1 ASP 6  56     -26.289 -12.402 -32.019  0.00  0.00      C1   O
ATOM   2799  OD2 ASP 6  56     -26.173 -10.524 -33.156  0.00  0.00      C1   O
ATOM   2800  N   LEU 6  57     -21.386 -11.923 -30.617  0.00  0.00      C1   N
ATOM   2801  CA  LEU 6  57     -19.965 -12.374 -30.479  0.00  0.00      C1   C
ATOM   2802  C   LEU 6  57     -19.838 -13.674 -29.689  0.00  0.00      C1   C
ATOM   2803  O   LEU 6  57     -19.091 -14.517 -30.136  0.00  0.00      C1   O
ATOM   2804  CB  LEU 6  57     -19.091 -11.272 -29.825  0.00  0.00      C1   C
ATOM   2805  CG  LEU 6  57     -18.663 -10.303 -30.962  0.00  0.00      C1   C
ATOM   2806  CD1 LEU 6  57     -18.087  -8.976 -30.441  0.00  0.00      C1   C
ATOM   2807  CD2 LEU 6  57     -17.628 -11.134 -31.785  0.00  0.00      C1   C
ATOM   2808  N   LEU 6  58     -20.539 -13.908 -28.593  0.00  0.00      C1   N
ATOM   2809  CA  LEU 6  58     -20.425 -15.182 -27.866  0.00  0.00      C1   C
ATOM   2810  C   LEU 6  58     -21.077 -16.396 -28.628  0.00  0.00      C1   C
ATOM   2811  O   LEU 6  58     -20.461 -17.503 -28.358  0.00  0.00      C1   O
ATOM   2812  CB  LEU 6  58     -20.835 -14.951 -26.397  0.00  0.00      C1   C
ATOM   2813  CG  LEU 6  58     -19.882 -14.142 -25.492  0.00  0.00      C1   C
ATOM   2814  CD1 LEU 6  58     -20.474 -13.893 -24.115  0.00  0.00      C1   C
ATOM   2815  CD2 LEU 6  58     -18.557 -14.892 -25.320  0.00  0.00      C1   C
ATOM   2816  N   ILE 6  59     -22.067 -16.243 -29.479  0.00  0.00      C1   N
ATOM   2817  CA  ILE 6  59     -22.515 -17.290 -30.413  0.00  0.00      C1   C
ATOM   2818  C   ILE 6  59     -21.413 -17.524 -31.476  0.00  0.00      C1   C
ATOM   2819  O   ILE 6  59     -21.321 -18.631 -32.020  0.00  0.00      C1   O
ATOM   2820  CB  ILE 6  59     -23.930 -16.913 -30.859  0.00  0.00      C1   C
ATOM   2821  CG1 ILE 6  59     -25.106 -17.426 -29.962  0.00  0.00      C1   C
ATOM   2822  CG2 ILE 6  59     -24.091 -17.215 -32.320  0.00  0.00      C1   C
ATOM   2823  CD1 ILE 6  59     -25.222 -18.911 -30.127  0.00  0.00      C1   C
ATOM   2824  N   ARG 6  60     -20.644 -16.544 -31.899  0.00  0.00      C1   N
ATOM   2825  CA  ARG 6  60     -19.596 -16.787 -32.848  0.00  0.00      C1   C
ATOM   2826  C   ARG 6  60     -18.209 -17.130 -32.231  0.00  0.00      C1   C
ATOM   2827  O   ARG 6  60     -17.355 -17.220 -33.098  0.00  0.00      C1   O
ATOM   2828  CB  ARG 6  60     -19.600 -15.796 -34.109  0.00  0.00      C1   C
ATOM   2829  CG  ARG 6  60     -19.222 -14.368 -33.781  0.00  0.00      C1   C
ATOM   2830  CD  ARG 6  60     -19.062 -13.629 -35.037  0.00  0.00      C1   C
ATOM   2831  NE  ARG 6  60     -18.866 -12.177 -34.903  0.00  0.00      C1   N
ATOM   2832  CZ  ARG 6  60     -19.711 -11.255 -34.523  0.00  0.00      C1   C
ATOM   2833  NH1 ARG 6  60     -19.332 -10.040 -34.389  0.00  0.00      C1   N
ATOM   2834  NH2 ARG 6  60     -20.938 -11.398 -34.301  0.00  0.00      C1   N
ATOM   2835  N   LYS 6  61     -18.027 -17.253 -30.868  0.00  0.00      C1   N
ATOM   2836  CA  LYS 6  61     -16.912 -17.865 -30.211  0.00  0.00      C1   C
ATOM   2837  C   LYS 6  61     -17.201 -19.355 -29.867  0.00  0.00      C1   C
ATOM   2838  O   LYS 6  61     -18.368 -19.787 -29.694  0.00  0.00      C1   O
ATOM   2839  CB  LYS 6  61     -16.573 -17.105 -28.879  0.00  0.00      C1   C
ATOM   2840  CG  LYS 6  61     -15.996 -15.660 -29.106  0.00  0.00      C1   C
ATOM   2841  CD  LYS 6  61     -14.867 -15.495 -30.146  0.00  0.00      C1   C
ATOM   2842  CE  LYS 6  61     -14.407 -14.060 -30.454  0.00  0.00      C1   C
ATOM   2843  NZ  LYS 6  61     -13.383 -14.025 -31.476  0.00  0.00      C1   N
ATOM   2844  N   SER 6  62     -16.121 -20.133 -29.734  0.00  0.00      C1   N
ATOM   2845  CA  SER 6  62     -16.200 -21.435 -29.072  0.00  0.00      C1   C
ATOM   2846  C   SER 6  62     -15.041 -21.537 -28.031  0.00  0.00      C1   C
ATOM   2847  O   SER 6  62     -14.248 -20.626 -28.008  0.00  0.00      C1   O
ATOM   2848  CB  SER 6  62     -16.037 -22.525 -30.097  0.00  0.00      C1   C
ATOM   2849  OG  SER 6  62     -15.958 -23.867 -29.649  0.00  0.00      C1   O
ATOM   2850  N   ASN 6  63     -15.028 -22.593 -27.189  0.00  0.00      C1   N
ATOM   2851  CA  ASN 6  63     -14.041 -22.836 -26.113  0.00  0.00      C1   C
ATOM   2852  C   ASN 6  63     -12.595 -22.704 -26.581  0.00  0.00      C1   C
ATOM   2853  O   ASN 6  63     -11.753 -22.278 -25.798  0.00  0.00      C1   O
ATOM   2854  CB  ASN 6  63     -14.393 -24.215 -25.563  0.00  0.00      C1   C
ATOM   2855  CG  ASN 6  63     -15.555 -24.346 -24.661  0.00  0.00      C1   C
ATOM   2856  OD1 ASN 6  63     -16.110 -23.351 -24.327  0.00  0.00      C1   O
ATOM   2857  ND2 ASN 6  63     -16.043 -25.540 -24.429  0.00  0.00      C1   N
ATOM   2858  N   HIS 6  64     -12.250 -23.033 -27.817  0.00  0.00      C1   N
ATOM   2859  CA  HIS 6  64     -10.978 -22.885 -28.350  0.00  0.00      C1   C
ATOM   2860  C   HIS 6  64     -10.450 -21.416 -28.437  0.00  0.00      C1   C
ATOM   2861  O   HIS 6  64      -9.250 -21.386 -28.588  0.00  0.00      C1   O
ATOM   2862  CB  HIS 6  64     -10.906 -23.704 -29.648  0.00  0.00      C1   C
ATOM   2863  CG  HIS 6  64     -11.837 -23.384 -30.851  0.00  0.00      C1   C
ATOM   2864  ND1 HIS 6  64     -12.242 -22.111 -31.171  0.00  0.00      C1   N
ATOM   2865  CD2 HIS 6  64     -12.442 -24.241 -31.745  0.00  0.00      C1   C
ATOM   2866  CE1 HIS 6  64     -13.016 -22.207 -32.189  0.00  0.00      C1   C
ATOM   2867  NE2 HIS 6  64     -13.050 -23.461 -32.663  0.00  0.00      C1   N
ATOM   2868  N   ASN 6  65     -11.206 -20.352 -28.497  0.00  0.00      C1   N
ATOM   2869  CA  ASN 6  65     -10.755 -18.910 -28.430  0.00  0.00      C1   C
ATOM   2870  C   ASN 6  65      -9.991 -18.398 -27.183  0.00  0.00      C1   C
ATOM   2871  O   ASN 6  65      -9.488 -17.295 -27.266  0.00  0.00      C1   O
ATOM   2872  CB  ASN 6  65     -11.955 -17.970 -28.796  0.00  0.00      C1   C
ATOM   2873  CG  ASN 6  65     -12.603 -18.364 -30.117  0.00  0.00      C1   C
ATOM   2874  OD1 ASN 6  65     -13.809 -18.552 -30.242  0.00  0.00      C1   O
ATOM   2875  ND2 ASN 6  65     -11.930 -18.348 -31.223  0.00  0.00      C1   N
ATOM   2876  N   PHE 6  66      -9.938 -19.150 -26.052  0.00  0.00      C1   N
ATOM   2877  CA  PHE 6  66      -9.594 -18.616 -24.719  0.00  0.00      C1   C
ATOM   2878  C   PHE 6  66      -8.583 -19.543 -24.072  0.00  0.00      C1   C
ATOM   2879  O   PHE 6  66      -8.682 -20.729 -23.894  0.00  0.00      C1   O
ATOM   2880  CB  PHE 6  66     -10.828 -18.499 -23.780  0.00  0.00      C1   C
ATOM   2881  CG  PHE 6  66     -12.165 -18.215 -24.522  0.00  0.00      C1   C
ATOM   2882  CD1 PHE 6  66     -12.488 -16.880 -24.759  0.00  0.00      C1   C
ATOM   2883  CD2 PHE 6  66     -13.005 -19.264 -24.819  0.00  0.00      C1   C
ATOM   2884  CE1 PHE 6  66     -13.757 -16.609 -25.291  0.00  0.00      C1   C
ATOM   2885  CE2 PHE 6  66     -14.296 -18.987 -25.182  0.00  0.00      C1   C
ATOM   2886  CZ  PHE 6  66     -14.710 -17.659 -25.395  0.00  0.00      C1   C
ATOM   2887  N   LEU 6  67      -7.469 -18.893 -23.843  0.00  0.00      C1   N
ATOM   2888  CA  LEU 6  67      -6.327 -19.502 -23.229  0.00  0.00      C1   C
ATOM   2889  C   LEU 6  67      -6.116 -18.941 -21.852  0.00  0.00      C1   C
ATOM   2890  O   LEU 6  67      -6.049 -17.715 -21.652  0.00  0.00      C1   O
ATOM   2891  CB  LEU 6  67      -5.115 -19.225 -24.191  0.00  0.00      C1   C
ATOM   2892  CG  LEU 6  67      -5.037 -20.219 -25.342  0.00  0.00      C1   C
ATOM   2893  CD1 LEU 6  67      -3.706 -20.042 -26.063  0.00  0.00      C1   C
ATOM   2894  CD2 LEU 6  67      -5.222 -21.697 -24.843  0.00  0.00      C1   C
ATOM   2895  N   VAL 6  68      -5.897 -19.833 -20.958  0.00  0.00      C1   N
ATOM   2896  CA  VAL 6  68      -5.946 -19.637 -19.539  0.00  0.00      C1   C
ATOM   2897  C   VAL 6  68      -4.751 -20.319 -18.905  0.00  0.00      C1   C
ATOM   2898  O   VAL 6  68      -4.719 -21.517 -18.586  0.00  0.00      C1   O
ATOM   2899  CB  VAL 6  68      -7.260 -20.029 -18.955  0.00  0.00      C1   C
ATOM   2900  CG1 VAL 6  68      -7.361 -19.709 -17.453  0.00  0.00      C1   C
ATOM   2901  CG2 VAL 6  68      -8.448 -19.221 -19.608  0.00  0.00      C1   C
ATOM   2902  N   GLN 6  69      -3.767 -19.518 -18.511  0.00  0.00      C1   N
ATOM   2903  CA  GLN 6  69      -2.542 -19.996 -17.818  0.00  0.00      C1   C
ATOM   2904  C   GLN 6  69      -2.593 -19.729 -16.301  0.00  0.00      C1   C
ATOM   2905  O   GLN 6  69      -2.759 -18.582 -15.817  0.00  0.00      C1   O
ATOM   2906  CB  GLN 6  69      -1.216 -19.485 -18.403  0.00  0.00      C1   C
ATOM   2907  CG  GLN 6  69      -1.071 -20.035 -19.867  0.00  0.00      C1   C
ATOM   2908  CD  GLN 6  69      -1.195 -21.546 -19.921  0.00  0.00      C1   C
ATOM   2909  OE1 GLN 6  69      -2.123 -22.018 -20.488  0.00  0.00      C1   O
ATOM   2910  NE2 GLN 6  69      -0.326 -22.373 -19.436  0.00  0.00      C1   N
ATOM   2911  N   ALA 6  70      -2.392 -20.827 -15.510  0.00  0.00      C1   N
ATOM   2912  CA  ALA 6  70      -2.227 -20.634 -14.093  0.00  0.00      C1   C
ATOM   2913  C   ALA 6  70      -0.856 -21.139 -13.728  0.00  0.00      C1   C
ATOM   2914  O   ALA 6  70      -0.583 -22.326 -13.637  0.00  0.00      C1   O
ATOM   2915  CB  ALA 6  70      -3.397 -21.419 -13.445  0.00  0.00      C1   C
ATOM   2916  N   GLY 6  71       0.064 -20.115 -13.613  0.00  0.00      C1   N
ATOM   2917  CA  GLY 6  71       1.521 -20.482 -13.466  0.00  0.00      C1   C
ATOM   2918  C   GLY 6  71       2.022 -21.084 -14.757  0.00  0.00      C1   C
ATOM   2919  O   GLY 6  71       1.991 -20.415 -15.796  0.00  0.00      C1   O
ATOM   2920  N   ASN 6  72       2.361 -22.390 -14.739  0.00  0.00      C1   N
ATOM   2921  CA  ASN 6  72       2.696 -23.129 -15.969  0.00  0.00      C1   C
ATOM   2922  C   ASN 6  72       1.584 -24.116 -16.482  0.00  0.00      C1   C
ATOM   2923  O   ASN 6  72       1.832 -24.791 -17.488  0.00  0.00      C1   O
ATOM   2924  CB  ASN 6  72       4.067 -23.767 -15.840  0.00  0.00      C1   C
ATOM   2925  CG  ASN 6  72       4.771 -23.767 -17.191  0.00  0.00      C1   C
ATOM   2926  OD1 ASN 6  72       5.255 -22.721 -17.710  0.00  0.00      C1   O
ATOM   2927  ND2 ASN 6  72       5.080 -24.946 -17.640  0.00  0.00      C1   N
ATOM   2928  N   VAL 6  73       0.350 -24.136 -15.914  0.00  0.00      C1   N
ATOM   2929  CA  VAL 6  73      -0.712 -25.049 -16.402  0.00  0.00      C1   C
ATOM   2930  C   VAL 6  73      -1.673 -24.407 -17.356  0.00  0.00      C1   C
ATOM   2931  O   VAL 6  73      -2.197 -23.284 -17.106  0.00  0.00      C1   O
ATOM   2932  CB  VAL 6  73      -1.403 -25.921 -15.300  0.00  0.00      C1   C
ATOM   2933  CG1 VAL 6  73      -0.304 -26.752 -14.653  0.00  0.00      C1   C
ATOM   2934  CG2 VAL 6  73      -2.161 -25.282 -14.233  0.00  0.00      C1   C
ATOM   2935  N   GLN 6  74      -1.940 -25.140 -18.491  0.00  0.00      C1   N
ATOM   2936  CA  GLN 6  74      -2.947 -24.653 -19.441  0.00  0.00      C1   C
ATOM   2937  C   GLN 6  74      -4.309 -25.252 -19.025  0.00  0.00      C1   C
ATOM   2938  O   GLN 6  74      -4.525 -26.474 -18.962  0.00  0.00      C1   O
ATOM   2939  CB  GLN 6  74      -2.566 -25.046 -20.871  0.00  0.00      C1   C
ATOM   2940  CG  GLN 6  74      -3.600 -24.708 -21.883  0.00  0.00      C1   C
ATOM   2941  CD  GLN 6  74      -4.604 -25.832 -22.114  0.00  0.00      C1   C
ATOM   2942  NE2 GLN 6  74      -5.710 -25.446 -22.692  0.00  0.00      C1   N
ATOM   2943  OE1 GLN 6  74      -4.368 -26.963 -21.911  0.00  0.00      C1   O
ATOM   2944  N   LEU 6  75      -5.253 -24.406 -18.607  0.00  0.00      C1   N
ATOM   2945  CA  LEU 6  75      -6.572 -24.846 -18.095  0.00  0.00      C1   C
ATOM   2946  C   LEU 6  75      -7.582 -25.077 -19.280  0.00  0.00      C1   C
ATOM   2947  O   LEU 6  75      -7.660 -24.231 -20.181  0.00  0.00      C1   O
ATOM   2948  CB  LEU 6  75      -7.153 -23.784 -17.028  0.00  0.00      C1   C
ATOM   2949  CG  LEU 6  75      -6.250 -23.484 -15.810  0.00  0.00      C1   C
ATOM   2950  CD1 LEU 6  75      -7.002 -22.603 -14.828  0.00  0.00      C1   C
ATOM   2951  CD2 LEU 6  75      -5.615 -24.744 -15.224  0.00  0.00      C1   C
ATOM   2952  N   ARG 6  76      -8.308 -26.181 -19.228  0.00  0.00      C1   N
ATOM   2953  CA  ARG 6  76      -9.178 -26.572 -20.292  0.00  0.00      C1   C
ATOM   2954  C   ARG 6  76     -10.628 -26.049 -20.043  0.00  0.00      C1   C
ATOM   2955  O   ARG 6  76     -11.337 -26.377 -19.039  0.00  0.00      C1   O
ATOM   2956  CB  ARG 6  76      -9.215 -28.172 -20.612  0.00  0.00      C1   C
ATOM   2957  CG  ARG 6  76      -7.874 -28.873 -20.868  0.00  0.00      C1   C
ATOM   2958  CD  ARG 6  76      -8.091 -30.437 -20.856  0.00  0.00      C1   C
ATOM   2959  NE  ARG 6  76      -8.462 -30.899 -19.531  0.00  0.00      C1   N
ATOM   2960  CZ  ARG 6  76      -7.719 -31.395 -18.544  0.00  0.00      C1   C
ATOM   2961  NH1 ARG 6  76      -6.670 -32.146 -18.841  0.00  0.00      C1   N
ATOM   2962  NH2 ARG 6  76      -8.122 -31.314 -17.271  0.00  0.00      C1   N
ATOM   2963  N   VAL 6  77     -11.016 -25.179 -20.975  0.00  0.00      C1   N
ATOM   2964  CA  VAL 6  77     -12.250 -24.358 -20.966  0.00  0.00      C1   C
ATOM   2965  C   VAL 6  77     -13.408 -25.246 -21.449  0.00  0.00      C1   C
ATOM   2966  O   VAL 6  77     -13.357 -25.858 -22.528  0.00  0.00      C1   O
ATOM   2967  CB  VAL 6  77     -12.101 -23.140 -21.926  0.00  0.00      C1   C
ATOM   2968  CG1 VAL 6  77     -13.239 -22.166 -21.821  0.00  0.00      C1   C
ATOM   2969  CG2 VAL 6  77     -10.846 -22.348 -21.592  0.00  0.00      C1   C
ATOM   2970  N   ILE 6  78     -14.475 -25.236 -20.663  0.00  0.00      C1   N
ATOM   2971  CA  ILE 6  78     -15.660 -26.063 -20.895  0.00  0.00      C1   C
ATOM   2972  C   ILE 6  78     -16.964 -25.314 -21.231  0.00  0.00      C1   C
ATOM   2973  O   ILE 6  78     -17.762 -25.860 -21.891  0.00  0.00      C1   O
ATOM   2974  CB  ILE 6  78     -15.848 -27.191 -19.796  0.00  0.00      C1   C
ATOM   2975  CG1 ILE 6  78     -15.744 -26.628 -18.350  0.00  0.00      C1   C
ATOM   2976  CG2 ILE 6  78     -14.866 -28.318 -20.093  0.00  0.00      C1   C
ATOM   2977  CD1 ILE 6  78     -16.072 -27.662 -17.281  0.00  0.00      C1   C
ATOM   2978  N   GLY 6  79     -17.074 -24.083 -20.683  0.00  0.00      C1   N
ATOM   2979  CA  GLY 6  79     -18.125 -23.190 -21.017  0.00  0.00      C1   C
ATOM   2980  C   GLY 6  79     -17.773 -21.663 -20.834  0.00  0.00      C1   C
ATOM   2981  O   GLY 6  79     -16.876 -21.287 -20.093  0.00  0.00      C1   O
ATOM   2982  N   HIS 6  80     -18.404 -20.789 -21.581  0.00  0.00      C1   N
ATOM   2983  CA  HIS 6  80     -18.295 -19.336 -21.690  0.00  0.00      C1   C
ATOM   2984  C   HIS 6  80     -19.695 -18.538 -21.538  0.00  0.00      C1   C
ATOM   2985  O   HIS 6  80     -20.606 -18.640 -22.393  0.00  0.00      C1   O
ATOM   2986  CB  HIS 6  80     -17.516 -18.774 -22.919  0.00  0.00      C1   C
ATOM   2987  CG  HIS 6  80     -17.820 -19.475 -24.238  0.00  0.00      C1   C
ATOM   2988  ND1 HIS 6  80     -17.338 -20.717 -24.702  0.00  0.00      C1   N
ATOM   2989  CD2 HIS 6  80     -18.644 -19.018 -25.257  0.00  0.00      C1   C
ATOM   2990  CE1 HIS 6  80     -17.835 -20.976 -25.885  0.00  0.00      C1   C
ATOM   2991  NE2 HIS 6  80     -18.604 -19.946 -26.308  0.00  0.00      C1   N
ATOM   2992  N   SER 6  81     -19.807 -17.720 -20.443  0.00  0.00      C1   N
ATOM   2993  CA  SER 6  81     -20.936 -16.715 -20.389  0.00  0.00      C1   C
ATOM   2994  C   SER 6  81     -20.457 -15.305 -19.855  0.00  0.00      C1   C
ATOM   2995  O   SER 6  81     -19.432 -15.254 -19.213  0.00  0.00      C1   O
ATOM   2996  CB  SER 6  81     -21.977 -17.242 -19.477  0.00  0.00      C1   C
ATOM   2997  OG  SER 6  81     -22.394 -18.550 -19.760  0.00  0.00      C1   O
ATOM   2998  N   MET 6  82     -21.299 -14.301 -19.955  0.00  0.00      C1   N
ATOM   2999  CA  MET 6  82     -21.108 -13.042 -19.274  0.00  0.00      C1   C
ATOM   3000  C   MET 6  82     -22.168 -12.684 -18.192  0.00  0.00      C1   C
ATOM   3001  O   MET 6  82     -23.359 -12.643 -18.599  0.00  0.00      C1   O
ATOM   3002  CB  MET 6  82     -20.912 -11.880 -20.238  0.00  0.00      C1   C
ATOM   3003  CG  MET 6  82     -22.118 -11.527 -21.074  0.00  0.00      C1   C
ATOM   3004  SD  MET 6  82     -21.733 -10.265 -22.374  0.00  0.00      C1   S
ATOM   3005  CE  MET 6  82     -23.034 -10.546 -23.666  0.00  0.00      C1   C
ATOM   3006  N   GLN 6  83     -21.754 -12.422 -16.934  0.00  0.00      C1   N
ATOM   3007  CA  GLN 6  83     -22.568 -11.694 -15.974  0.00  0.00      C1   C
ATOM   3008  C   GLN 6  83     -22.389 -10.143 -16.124  0.00  0.00      C1   C
ATOM   3009  O   GLN 6  83     -21.386  -9.531 -15.699  0.00  0.00      C1   O
ATOM   3010  CB  GLN 6  83     -22.441 -12.427 -14.593  0.00  0.00      C1   C
ATOM   3011  CG  GLN 6  83     -21.119 -12.280 -13.862  0.00  0.00      C1   C
ATOM   3012  CD  GLN 6  83     -20.958 -13.332 -12.767  0.00  0.00      C1   C
ATOM   3013  OE1 GLN 6  83     -21.787 -14.250 -12.551  0.00  0.00      C1   O
ATOM   3014  NE2 GLN 6  83     -19.981 -13.056 -11.917  0.00  0.00      C1   N
ATOM   3015  N   ASN 6  84     -23.275  -9.507 -16.828  0.00  0.00      C1   N
ATOM   3016  CA  ASN 6  84     -23.171  -8.088 -17.189  0.00  0.00      C1   C
ATOM   3017  C   ASN 6  84     -21.934  -7.773 -18.026  0.00  0.00      C1   C
ATOM   3018  O   ASN 6  84     -21.868  -8.264 -19.163  0.00  0.00      C1   O
ATOM   3019  CB  ASN 6  84     -23.507  -7.197 -15.983  0.00  0.00      C1   C
ATOM   3020  CG  ASN 6  84     -23.891  -5.806 -16.346  0.00  0.00      C1   C
ATOM   3021  OD1 ASN 6  84     -23.288  -5.040 -17.078  0.00  0.00      C1   O
ATOM   3022  ND2 ASN 6  84     -24.874  -5.362 -15.612  0.00  0.00      C1   N
ATOM   3023  N   CYS 6  85     -20.948  -7.047 -17.525  0.00  0.00      C1   N
ATOM   3024  CA  CYS 6  85     -19.677  -6.874 -18.261  0.00  0.00      C1   C
ATOM   3025  C   CYS 6  85     -18.574  -7.927 -18.006  0.00  0.00      C1   C
ATOM   3026  O   CYS 6  85     -17.477  -7.959 -18.625  0.00  0.00      C1   O
ATOM   3027  CB  CYS 6  85     -19.258  -5.462 -17.855  0.00  0.00      C1   C
ATOM   3028  SG  CYS 6  85     -20.389  -4.241 -18.667  0.00  0.00      C1   S
ATOM   3029  N   VAL 6  86     -18.759  -8.890 -17.062  0.00  0.00      C1   N
ATOM   3030  CA  VAL 6  86     -17.747  -9.907 -16.602  0.00  0.00      C1   C
ATOM   3031  C   VAL 6  86     -18.033 -11.237 -17.200  0.00  0.00      C1   C
ATOM   3032  O   VAL 6  86     -19.067 -11.807 -17.031  0.00  0.00      C1   O
ATOM   3033  CB  VAL 6  86     -17.712  -9.909 -15.088  0.00  0.00      C1   C
ATOM   3034  CG1 VAL 6  86     -16.706 -10.906 -14.537  0.00  0.00      C1   C
ATOM   3035  CG2 VAL 6  86     -17.253  -8.521 -14.572  0.00  0.00      C1   C
ATOM   3036  N   LEU 6  87     -17.044 -11.693 -17.957  0.00  0.00      C1   N
ATOM   3037  CA  LEU 6  87     -17.001 -13.035 -18.484  0.00  0.00      C1   C
ATOM   3038  C   LEU 6  87     -16.602 -14.066 -17.446  0.00  0.00      C1   C
ATOM   3039  O   LEU 6  87     -15.648 -13.810 -16.731  0.00  0.00      C1   O
ATOM   3040  CB  LEU 6  87     -16.103 -13.068 -19.695  0.00  0.00      C1   C
ATOM   3041  CG  LEU 6  87     -15.956 -14.309 -20.664  0.00  0.00      C1   C
ATOM   3042  CD1 LEU 6  87     -17.084 -14.236 -21.716  0.00  0.00      C1   C
ATOM   3043  CD2 LEU 6  87     -14.656 -14.260 -21.497  0.00  0.00      C1   C
ATOM   3044  N   LYS 6  88     -17.297 -15.157 -17.273  0.00  0.00      C1   N
ATOM   3045  CA  LYS 6  88     -16.978 -16.225 -16.359  0.00  0.00      C1   C
ATOM   3046  C   LYS 6  88     -16.711 -17.434 -17.310  0.00  0.00      C1   C
ATOM   3047  O   LYS 6  88     -17.553 -17.937 -18.031  0.00  0.00      C1   O
ATOM   3048  CB  LYS 6  88     -18.010 -16.427 -15.256  0.00  0.00      C1   C
ATOM   3049  CG  LYS 6  88     -19.333 -17.109 -15.641  0.00  0.00      C1   C
ATOM   3050  CD  LYS 6  88     -20.239 -17.074 -14.407  0.00  0.00      C1   C
ATOM   3051  CE  LYS 6  88     -21.744 -16.871 -14.730  0.00  0.00      C1   C
ATOM   3052  NZ  LYS 6  88     -22.468 -16.647 -13.484  0.00  0.00      C1   N
ATOM   3053  N   LEU 6  89     -15.455 -17.782 -17.432  0.00  0.00      C1   N
ATOM   3054  CA  LEU 6  89     -14.971 -18.883 -18.255  0.00  0.00      C1   C
ATOM   3055  C   LEU 6  89     -14.971 -20.105 -17.279  0.00  0.00      C1   C
ATOM   3056  O   LEU 6  89     -14.313 -20.121 -16.207  0.00  0.00      C1   O
ATOM   3057  CB  LEU 6  89     -13.603 -18.484 -18.811  0.00  0.00      C1   C
ATOM   3058  CG  LEU 6  89     -13.547 -17.634 -20.020  0.00  0.00      C1   C
ATOM   3059  CD1 LEU 6  89     -12.107 -17.422 -20.530  0.00  0.00      C1   C
ATOM   3060  CD2 LEU 6  89     -14.377 -18.329 -21.104  0.00  0.00      C1   C
ATOM   3061  N   LYS 6  90     -15.619 -21.155 -17.697  0.00  0.00      C1   N
ATOM   3062  CA  LYS 6  90     -15.647 -22.382 -16.871  0.00  0.00      C1   C
ATOM   3063  C   LYS 6  90     -14.476 -23.259 -17.319  0.00  0.00      C1   C
ATOM   3064  O   LYS 6  90     -14.348 -23.648 -18.483  0.00  0.00      C1   O
ATOM   3065  CB  LYS 6  90     -17.058 -22.997 -16.951  0.00  0.00      C1   C
ATOM   3066  CG  LYS 6  90     -17.186 -23.947 -15.796  0.00  0.00      C1   C
ATOM   3067  CD  LYS 6  90     -18.532 -24.634 -15.865  0.00  0.00      C1   C
ATOM   3068  CE  LYS 6  90     -18.728 -25.480 -14.653  0.00  0.00      C1   C
ATOM   3069  NZ  LYS 6  90     -19.761 -26.509 -14.918  0.00  0.00      C1   N
ATOM   3070  N   VAL 6  91     -13.768 -23.891 -16.331  0.00  0.00      C1   N
ATOM   3071  CA  VAL 6  91     -12.668 -24.855 -16.516  0.00  0.00      C1   C
ATOM   3072  C   VAL 6  91     -12.935 -26.216 -15.812  0.00  0.00      C1   C
ATOM   3073  O   VAL 6  91     -13.519 -26.307 -14.781  0.00  0.00      C1   O
ATOM   3074  CB  VAL 6  91     -11.337 -24.314 -16.059  0.00  0.00      C1   C
ATOM   3075  CG1 VAL 6  91     -10.721 -23.327 -17.059  0.00  0.00      C1   C
ATOM   3076  CG2 VAL 6  91     -11.357 -23.566 -14.732  0.00  0.00      C1   C
ATOM   3077  N   ASP 6  92     -12.392 -27.331 -16.390  0.00  0.00      C1   N
ATOM   3078  CA  ASP 6  92     -12.640 -28.722 -15.841  0.00  0.00      C1   C
ATOM   3079  C   ASP 6  92     -11.867 -29.032 -14.580  0.00  0.00      C1   C
ATOM   3080  O   ASP 6  92     -11.898 -30.160 -14.126  0.00  0.00      C1   O
ATOM   3081  CB  ASP 6  92     -12.500 -29.779 -16.932  0.00  0.00      C1   C
ATOM   3082  CG  ASP 6  92     -11.207 -29.935 -17.704  0.00  0.00      C1   C
ATOM   3083  OD1 ASP 6  92     -10.145 -29.434 -17.250  0.00  0.00      C1   O
ATOM   3084  OD2 ASP 6  92     -11.229 -30.602 -18.802  0.00  0.00      C1   O
ATOM   3085  N   THR 6  93     -11.185 -28.106 -13.964  0.00  0.00      C1   N
ATOM   3086  CA  THR 6  93     -10.313 -28.230 -12.727  0.00  0.00      C1   C
ATOM   3087  C   THR 6  93     -10.714 -27.194 -11.710  0.00  0.00      C1   C
ATOM   3088  O   THR 6  93     -10.844 -26.051 -12.094  0.00  0.00      C1   O
ATOM   3089  CB  THR 6  93      -8.831 -28.261 -13.023  0.00  0.00      C1   C
ATOM   3090  OG1 THR 6  93      -8.469 -27.271 -13.944  0.00  0.00      C1   O
ATOM   3091  CG2 THR 6  93      -8.423 -29.619 -13.620  0.00  0.00      C1   C
ATOM   3092  N   ALA 6  94     -10.709 -27.458 -10.449  0.00  0.00      C1   N
ATOM   3093  CA  ALA 6  94     -10.804 -26.391  -9.493  0.00  0.00      C1   C
ATOM   3094  C   ALA 6  94      -9.453 -25.910  -8.978  0.00  0.00      C1   C
ATOM   3095  O   ALA 6  94      -8.560 -26.695  -8.767  0.00  0.00      C1   O
ATOM   3096  CB  ALA 6  94     -11.647 -26.814  -8.357  0.00  0.00      C1   C
ATOM   3097  N   ASN 6  95      -9.337 -24.574  -8.669  0.00  0.00      C1   N
ATOM   3098  CA  ASN 6  95      -8.190 -24.018  -7.929  0.00  0.00      C1   C
ATOM   3099  C   ASN 6  95      -8.151 -24.523  -6.517  0.00  0.00      C1   C
ATOM   3100  O   ASN 6  95      -9.046 -24.284  -5.702  0.00  0.00      C1   O
ATOM   3101  CB  ASN 6  95      -8.311 -22.489  -7.891  0.00  0.00      C1   C
ATOM   3102  CG  ASN 6  95      -7.049 -21.637  -7.566  0.00  0.00      C1   C
ATOM   3103  OD1 ASN 6  95      -6.041 -22.141  -7.147  0.00  0.00      C1   O
ATOM   3104  ND2 ASN 6  95      -7.114 -20.301  -7.750  0.00  0.00      C1   N
ATOM   3105  N   PRO 6  96      -7.034 -25.162  -6.050  0.00  0.00      C1   N
ATOM   3106  CA  PRO 6  96      -6.712 -25.511  -4.705  0.00  0.00      C1   C
ATOM   3107  C   PRO 6  96      -6.506 -24.292  -3.827  0.00  0.00      C1   C
ATOM   3108  O   PRO 6  96      -6.597 -24.431  -2.610  0.00  0.00      C1   O
ATOM   3109  CB  PRO 6  96      -5.493 -26.418  -4.785  0.00  0.00      C1   C
ATOM   3110  CG  PRO 6  96      -4.836 -25.965  -6.053  0.00  0.00      C1   C
ATOM   3111  CD  PRO 6  96      -5.980 -25.574  -6.976  0.00  0.00      C1   C
ATOM   3112  N   LYS 6  97      -6.092 -23.141  -4.353  0.00  0.00      C1   N
ATOM   3113  CA  LYS 6  97      -5.887 -21.870  -3.535  0.00  0.00      C1   C
ATOM   3114  C   LYS 6  97      -7.171 -21.070  -3.270  0.00  0.00      C1   C
ATOM   3115  O   LYS 6  97      -7.145 -20.166  -2.448  0.00  0.00      C1   O
ATOM   3116  CB  LYS 6  97      -4.719 -21.067  -4.081  0.00  0.00      C1   C
ATOM   3117  CG  LYS 6  97      -3.328 -21.769  -4.414  0.00  0.00      C1   C
ATOM   3118  CD  LYS 6  97      -2.327 -20.822  -4.919  0.00  0.00      C1   C
ATOM   3119  CE  LYS 6  97      -0.949 -21.403  -4.920  0.00  0.00      C1   C
ATOM   3120  NZ  LYS 6  97       0.054 -20.579  -5.598  0.00  0.00      C1   N
ATOM   3121  N   THR 6  98      -8.400 -21.448  -3.746  0.00  0.00      C1   N
ATOM   3122  CA  THR 6  98      -9.690 -20.934  -3.363  0.00  0.00      C1   C
ATOM   3123  C   THR 6  98      -9.756 -20.878  -1.863  0.00  0.00      C1   C
ATOM   3124  O   THR 6  98      -9.718 -21.937  -1.177  0.00  0.00      C1   O
ATOM   3125  CB  THR 6  98     -10.812 -21.768  -3.909  0.00  0.00      C1   C
ATOM   3126  OG1 THR 6  98     -10.737 -21.849  -5.366  0.00  0.00      C1   O
ATOM   3127  CG2 THR 6  98     -12.222 -21.266  -3.536  0.00  0.00      C1   C
ATOM   3128  N   PRO 6  99     -10.022 -19.632  -1.327  0.00  0.00      C1   N
ATOM   3129  CA  PRO 6  99     -10.279 -19.248   0.067  0.00  0.00      C1   C
ATOM   3130  C   PRO 6  99     -11.751 -19.280   0.462  0.00  0.00      C1   C
ATOM   3131  O   PRO 6  99     -12.604 -19.656  -0.323  0.00  0.00      C1   O
ATOM   3132  CB  PRO 6  99      -9.721 -17.802   0.063  0.00  0.00      C1   C
ATOM   3133  CG  PRO 6  99     -10.186 -17.231  -1.277  0.00  0.00      C1   C
ATOM   3134  CD  PRO 6  99      -9.964 -18.430  -2.166  0.00  0.00      C1   C
ATOM   3135  N   LYS 6 100     -12.207 -18.859   1.633  0.00  0.00      C1   N
ATOM   3136  CA  LYS 6 100     -13.589 -18.344   1.719  0.00  0.00      C1   C
ATOM   3137  C   LYS 6 100     -13.812 -16.913   1.252  0.00  0.00      C1   C
ATOM   3138  O   LYS 6 100     -13.039 -16.017   1.501  0.00  0.00      C1   O
ATOM   3139  CB  LYS 6 100     -14.124 -18.614   3.089  0.00  0.00      C1   C
ATOM   3140  CG  LYS 6 100     -14.497 -19.991   3.495  0.00  0.00      C1   C
ATOM   3141  CD  LYS 6 100     -14.889 -20.065   4.957  0.00  0.00      C1   C
ATOM   3142  CE  LYS 6 100     -15.461 -21.422   5.217  0.00  0.00      C1   C
ATOM   3143  NZ  LYS 6 100     -16.266 -21.370   6.410  0.00  0.00      C1   N
ATOM   3144  N   TYR 6 101     -14.878 -16.853   0.507  0.00  0.00      C1   N
ATOM   3145  CA  TYR 6 101     -15.260 -15.620  -0.188  0.00  0.00      C1   C
ATOM   3146  C   TYR 6 101     -16.770 -15.279  -0.265  0.00  0.00      C1   C
ATOM   3147  O   TYR 6 101     -17.593 -16.136  -0.026  0.00  0.00      C1   O
ATOM   3148  CB  TYR 6 101     -14.689 -15.644  -1.621  0.00  0.00      C1   C
ATOM   3149  CG  TYR 6 101     -15.278 -16.648  -2.598  0.00  0.00      C1   C
ATOM   3150  CD1 TYR 6 101     -14.758 -17.982  -2.664  0.00  0.00      C1   C
ATOM   3151  CD2 TYR 6 101     -16.193 -16.185  -3.566  0.00  0.00      C1   C
ATOM   3152  CE1 TYR 6 101     -15.281 -18.892  -3.641  0.00  0.00      C1   C
ATOM   3153  CE2 TYR 6 101     -16.619 -17.058  -4.556  0.00  0.00      C1   C
ATOM   3154  CZ  TYR 6 101     -16.301 -18.429  -4.467  0.00  0.00      C1   C
ATOM   3155  OH  TYR 6 101     -16.814 -19.290  -5.388  0.00  0.00      C1   O
ATOM   3156  N   LYS 6 102     -17.061 -14.033  -0.484  0.00  0.00      C1   N
ATOM   3157  CA  LYS 6 102     -18.434 -13.445  -0.572  0.00  0.00      C1   C
ATOM   3158  C   LYS 6 102     -18.398 -12.221  -1.579  0.00  0.00      C1   C
ATOM   3159  O   LYS 6 102     -17.341 -11.588  -1.626  0.00  0.00      C1   O
ATOM   3160  CB  LYS 6 102     -18.904 -13.095   0.829  0.00  0.00      C1   C
ATOM   3161  CG  LYS 6 102     -18.303 -11.819   1.382  0.00  0.00      C1   C
ATOM   3162  CD  LYS 6 102     -18.348 -11.764   2.948  0.00  0.00      C1   C
ATOM   3163  CE  LYS 6 102     -19.624 -11.449   3.759  0.00  0.00      C1   C
ATOM   3164  NZ  LYS 6 102     -20.639 -12.483   3.926  0.00  0.00      C1   N
ATOM   3165  N   PHE 6 103     -19.387 -12.100  -2.460  0.00  0.00      C1   N
ATOM   3166  CA  PHE 6 103     -19.599 -11.035  -3.390  0.00  0.00      C1   C
ATOM   3167  C   PHE 6 103     -20.341  -9.895  -2.804  0.00  0.00      C1   C
ATOM   3168  O   PHE 6 103     -21.520 -10.005  -2.387  0.00  0.00      C1   O
ATOM   3169  CB  PHE 6 103     -20.132 -11.648  -4.725  0.00  0.00      C1   C
ATOM   3170  CG  PHE 6 103     -19.231 -12.558  -5.583  0.00  0.00      C1   C
ATOM   3171  CD1 PHE 6 103     -19.680 -13.713  -6.227  0.00  0.00      C1   C
ATOM   3172  CD2 PHE 6 103     -17.895 -12.190  -5.666  0.00  0.00      C1   C
ATOM   3173  CE1 PHE 6 103     -18.715 -14.545  -6.932  0.00  0.00      C1   C
ATOM   3174  CE2 PHE 6 103     -16.982 -12.892  -6.472  0.00  0.00      C1   C
ATOM   3175  CZ  PHE 6 103     -17.369 -14.148  -7.055  0.00  0.00      C1   C
ATOM   3176  N   VAL 6 104     -19.698  -8.750  -2.723  0.00  0.00      C1   N
ATOM   3177  CA  VAL 6 104     -20.257  -7.558  -2.203  0.00  0.00      C1   C
ATOM   3178  C   VAL 6 104     -19.997  -6.332  -3.054  0.00  0.00      C1   C
ATOM   3179  O   VAL 6 104     -18.971  -6.346  -3.823  0.00  0.00      C1   O
ATOM   3180  CB  VAL 6 104     -19.911  -7.224  -0.682  0.00  0.00      C1   C
ATOM   3181  CG1 VAL 6 104     -20.443  -8.235   0.363  0.00  0.00      C1   C
ATOM   3182  CG2 VAL 6 104     -18.364  -7.324  -0.562  0.00  0.00      C1   C
ATOM   3183  N   ARG 6 105     -20.968  -5.358  -2.965  0.00  0.00      C1   N
ATOM   3184  CA  ARG 6 105     -20.860  -3.954  -3.396  0.00  0.00      C1   C
ATOM   3185  C   ARG 6 105     -20.116  -3.124  -2.410  0.00  0.00      C1   C
ATOM   3186  O   ARG 6 105     -20.157  -3.373  -1.190  0.00  0.00      C1   O
ATOM   3187  CB  ARG 6 105     -22.169  -3.299  -3.992  0.00  0.00      C1   C
ATOM   3188  CG  ARG 6 105     -22.339  -3.900  -5.439  0.00  0.00      C1   C
ATOM   3189  CD  ARG 6 105     -23.565  -3.298  -6.125  0.00  0.00      C1   C
ATOM   3190  NE  ARG 6 105     -23.966  -4.080  -7.327  0.00  0.00      C1   N
ATOM   3191  CZ  ARG 6 105     -24.966  -3.823  -8.118  0.00  0.00      C1   C
ATOM   3192  NH1 ARG 6 105     -25.791  -2.837  -7.915  0.00  0.00      C1   N
ATOM   3193  NH2 ARG 6 105     -25.308  -4.686  -9.031  0.00  0.00      C1   N
ATOM   3194  N   ILE 6 106     -19.455  -2.112  -2.961  0.00  0.00      C1   N
ATOM   3195  CA  ILE 6 106     -18.786  -1.024  -2.198  0.00  0.00      C1   C
ATOM   3196  C   ILE 6 106     -19.546   0.298  -2.455  0.00  0.00      C1   C
ATOM   3197  O   ILE 6 106     -19.637   0.830  -3.569  0.00  0.00      C1   O
ATOM   3198  CB  ILE 6 106     -17.244  -0.829  -2.456  0.00  0.00      C1   C
ATOM   3199  CG1 ILE 6 106     -16.526  -2.189  -2.338  0.00  0.00      C1   C
ATOM   3200  CG2 ILE 6 106     -16.797   0.159  -1.409  0.00  0.00      C1   C
ATOM   3201  CD1 ILE 6 106     -16.684  -2.911  -0.959  0.00  0.00      C1   C
ATOM   3202  N   GLN 6 107     -20.183   0.782  -1.390  0.00  0.00      C1   N
ATOM   3203  CA  GLN 6 107     -20.943   2.062  -1.543  0.00  0.00      C1   C
ATOM   3204  C   GLN 6 107     -20.136   3.362  -1.378  0.00  0.00      C1   C
ATOM   3205  O   GLN 6 107     -19.199   3.304  -0.556  0.00  0.00      C1   O
ATOM   3206  CB  GLN 6 107     -22.101   2.039  -0.568  0.00  0.00      C1   C
ATOM   3207  CG  GLN 6 107     -22.921   0.709  -0.554  0.00  0.00      C1   C
ATOM   3208  CD  GLN 6 107     -24.225   0.966   0.244  0.00  0.00      C1   C
ATOM   3209  OE1 GLN 6 107     -24.271   1.706   1.238  0.00  0.00      C1   O
ATOM   3210  NE2 GLN 6 107     -25.279   0.488  -0.288  0.00  0.00      C1   N
ATOM   3211  N   PRO 6 108     -20.595   4.473  -1.974  0.00  0.00      C1   N
ATOM   3212  CA  PRO 6 108     -19.965   5.762  -1.795  0.00  0.00      C1   C
ATOM   3213  C   PRO 6 108     -19.584   6.053  -0.315  0.00  0.00      C1   C
ATOM   3214  O   PRO 6 108     -20.428   5.922   0.550  0.00  0.00      C1   O
ATOM   3215  CB  PRO 6 108     -20.905   6.769  -2.452  0.00  0.00      C1   C
ATOM   3216  CG  PRO 6 108     -21.592   5.923  -3.505  0.00  0.00      C1   C
ATOM   3217  CD  PRO 6 108     -21.753   4.552  -2.841  0.00  0.00      C1   C
ATOM   3218  N   GLY 6 109     -18.362   6.398  -0.170  0.00  0.00      C1   N
ATOM   3219  CA  GLY 6 109     -17.631   6.707   1.015  0.00  0.00      C1   C
ATOM   3220  C   GLY 6 109     -16.694   5.608   1.545  0.00  0.00      C1   C
ATOM   3221  O   GLY 6 109     -15.670   5.879   2.107  0.00  0.00      C1   O
ATOM   3222  N   GLN 6 110     -17.144   4.373   1.450  0.00  0.00      C1   N
ATOM   3223  CA  GLN 6 110     -16.427   3.168   1.893  0.00  0.00      C1   C
ATOM   3224  C   GLN 6 110     -15.114   2.791   1.141  0.00  0.00      C1   C
ATOM   3225  O   GLN 6 110     -14.950   3.181  -0.030  0.00  0.00      C1   O
ATOM   3226  CB  GLN 6 110     -17.388   1.986   1.836  0.00  0.00      C1   C
ATOM   3227  CG  GLN 6 110     -18.755   2.275   2.469  0.00  0.00      C1   C
ATOM   3228  CD  GLN 6 110     -19.690   1.132   2.292  0.00  0.00      C1   C
ATOM   3229  OE1 GLN 6 110     -19.647   0.223   1.437  0.00  0.00      C1   O
ATOM   3230  NE2 GLN 6 110     -20.710   0.938   3.103  0.00  0.00      C1   N
ATOM   3231  N   THR 6 111     -14.266   1.994   1.828  0.00  0.00      C1   N
ATOM   3232  CA  THR 6 111     -12.897   1.625   1.336  0.00  0.00      C1   C
ATOM   3233  C   THR 6 111     -12.719   0.130   0.877  0.00  0.00      C1   C
ATOM   3234  O   THR 6 111     -13.416  -0.727   1.443  0.00  0.00      C1   O
ATOM   3235  CB  THR 6 111     -11.716   2.025   2.247  0.00  0.00      C1   C
ATOM   3236  OG1 THR 6 111     -12.102   1.660   3.525  0.00  0.00      C1   O
ATOM   3237  CG2 THR 6 111     -11.443   3.502   2.138  0.00  0.00      C1   C
ATOM   3238  N   PHE 6 112     -11.737  -0.156   0.054  0.00  0.00      C1   N
ATOM   3239  CA  PHE 6 112     -11.248  -1.489  -0.278  0.00  0.00      C1   C
ATOM   3240  C   PHE 6 112      -9.834  -1.557  -0.808  0.00  0.00      C1   C
ATOM   3241  O   PHE 6 112      -9.354  -0.534  -1.269  0.00  0.00      C1   O
ATOM   3242  CB  PHE 6 112     -12.258  -2.024  -1.278  0.00  0.00      C1   C
ATOM   3243  CG  PHE 6 112     -12.300  -1.386  -2.717  0.00  0.00      C1   C
ATOM   3244  CD1 PHE 6 112     -11.700  -1.953  -3.813  0.00  0.00      C1   C
ATOM   3245  CD2 PHE 6 112     -12.817  -0.046  -2.896  0.00  0.00      C1   C
ATOM   3246  CE1 PHE 6 112     -11.699  -1.310  -5.019  0.00  0.00      C1   C
ATOM   3247  CE2 PHE 6 112     -12.775   0.601  -4.125  0.00  0.00      C1   C
ATOM   3248  CZ  PHE 6 112     -12.215  -0.006  -5.220  0.00  0.00      C1   C
ATOM   3249  N   SER 6 113      -9.204  -2.738  -0.810  0.00  0.00      C1   N
ATOM   3250  CA  SER 6 113      -7.840  -2.894  -1.319  0.00  0.00      C1   C
ATOM   3251  C   SER 6 113      -7.889  -3.337  -2.802  0.00  0.00      C1   C
ATOM   3252  O   SER 6 113      -8.672  -4.229  -3.073  0.00  0.00      C1   O
ATOM   3253  CB  SER 6 113      -7.066  -3.844  -0.522  0.00  0.00      C1   C
ATOM   3254  OG  SER 6 113      -6.815  -3.401   0.763  0.00  0.00      C1   O
ATOM   3255  N   VAL 6 114      -6.949  -2.906  -3.657  0.00  0.00      C1   N
ATOM   3256  CA  VAL 6 114      -6.755  -3.483  -4.999  0.00  0.00      C1   C
ATOM   3257  C   VAL 6 114      -5.419  -4.200  -4.964  0.00  0.00      C1   C
ATOM   3258  O   VAL 6 114      -4.262  -3.802  -4.645  0.00  0.00      C1   O
ATOM   3259  CB  VAL 6 114      -6.962  -2.479  -6.208  0.00  0.00      C1   C
ATOM   3260  CG1 VAL 6 114      -6.646  -3.103  -7.611  0.00  0.00      C1   C
ATOM   3261  CG2 VAL 6 114      -8.396  -2.058  -6.237  0.00  0.00      C1   C
ATOM   3262  N   LEU 6 115      -5.626  -5.432  -5.335  0.00  0.00      C1   N
ATOM   3263  CA  LEU 6 115      -4.648  -6.482  -5.647  0.00  0.00      C1   C
ATOM   3264  C   LEU 6 115      -4.246  -6.415  -7.158  0.00  0.00      C1   C
ATOM   3265  O   LEU 6 115      -4.951  -6.950  -8.035  0.00  0.00      C1   O
ATOM   3266  CB  LEU 6 115      -5.079  -7.887  -5.095  0.00  0.00      C1   C
ATOM   3267  CG  LEU 6 115      -4.000  -9.078  -5.025  0.00  0.00      C1   C
ATOM   3268  CD1 LEU 6 115      -3.955  -9.885  -6.320  0.00  0.00      C1   C
ATOM   3269  CD2 LEU 6 115      -2.629  -8.457  -4.816  0.00  0.00      C1   C
ATOM   3270  N   ALA 6 116      -3.273  -5.557  -7.388  0.00  0.00      C1   N
ATOM   3271  CA  ALA 6 116      -2.794  -5.248  -8.742  0.00  0.00      C1   C
ATOM   3272  C   ALA 6 116      -2.019  -6.411  -9.355  0.00  0.00      C1   C
ATOM   3273  O   ALA 6 116      -1.353  -7.197  -8.695  0.00  0.00      C1   O
ATOM   3274  CB  ALA 6 116      -2.011  -3.960  -8.743  0.00  0.00      C1   C
ATOM   3275  N   CYS 6 117      -2.225  -6.688 -10.674  0.00  0.00      C1   N
ATOM   3276  CA  CYS 6 117      -1.815  -7.921 -11.332  0.00  0.00      C1   C
ATOM   3277  C   CYS 6 117      -1.415  -7.566 -12.822  0.00  0.00      C1   C
ATOM   3278  O   CYS 6 117      -2.023  -6.730 -13.418  0.00  0.00      C1   O
ATOM   3279  CB  CYS 6 117      -3.174  -8.767 -11.446  0.00  0.00      C1   C
ATOM   3280  SG  CYS 6 117      -2.678 -10.470 -11.752  0.00  0.00      C1   S
ATOM   3281  N   TYR 6 118      -0.402  -8.278 -13.392  0.00  0.00      C1   N
ATOM   3282  CA  TYR 6 118       0.136  -8.126 -14.744  0.00  0.00      C1   C
ATOM   3283  C   TYR 6 118       0.185  -9.407 -15.514  0.00  0.00      C1   C
ATOM   3284  O   TYR 6 118       1.122 -10.178 -15.212  0.00  0.00      C1   O
ATOM   3285  CB  TYR 6 118       1.482  -7.472 -14.606  0.00  0.00      C1   C
ATOM   3286  CG  TYR 6 118       2.124  -6.937 -15.890  0.00  0.00      C1   C
ATOM   3287  CD1 TYR 6 118       3.110  -7.713 -16.610  0.00  0.00      C1   C
ATOM   3288  CD2 TYR 6 118       1.563  -5.766 -16.476  0.00  0.00      C1   C
ATOM   3289  CE1 TYR 6 118       3.606  -7.284 -17.823  0.00  0.00      C1   C
ATOM   3290  CE2 TYR 6 118       2.163  -5.325 -17.688  0.00  0.00      C1   C
ATOM   3291  CZ  TYR 6 118       3.184  -6.115 -18.369  0.00  0.00      C1   C
ATOM   3292  OH  TYR 6 118       3.612  -5.759 -19.623  0.00  0.00      C1   O
ATOM   3293  N   ASN 6 119      -0.812  -9.682 -16.354  0.00  0.00      C1   N
ATOM   3294  CA  ASN 6 119      -0.810 -10.960 -17.152  0.00  0.00      C1   C
ATOM   3295  C   ASN 6 119      -0.792 -12.201 -16.196  0.00  0.00      C1   C
ATOM   3296  O   ASN 6 119       0.069 -13.120 -16.479  0.00  0.00      C1   O
ATOM   3297  CB  ASN 6 119       0.269 -10.806 -18.235  0.00  0.00      C1   C
ATOM   3298  CG  ASN 6 119       0.207  -9.627 -19.025  0.00  0.00      C1   C
ATOM   3299  ND2 ASN 6 119       1.244  -8.811 -18.940  0.00  0.00      C1   N
ATOM   3300  OD1 ASN 6 119      -0.779  -9.356 -19.735  0.00  0.00      C1   O
ATOM   3301  N   GLY 6 120      -1.625 -12.273 -15.213  0.00  0.00      C1   N
ATOM   3302  CA  GLY 6 120      -1.801 -13.424 -14.322  0.00  0.00      C1   C
ATOM   3303  C   GLY 6 120      -0.764 -13.585 -13.216  0.00  0.00      C1   C
ATOM   3304  O   GLY 6 120      -0.982 -14.491 -12.381  0.00  0.00      C1   O
ATOM   3305  N   SER 6 121       0.272 -12.720 -13.120  0.00  0.00      C1   N
ATOM   3306  CA  SER 6 121       1.070 -12.489 -11.943  0.00  0.00      C1   C
ATOM   3307  C   SER 6 121       0.727 -11.228 -11.225  0.00  0.00      C1   C
ATOM   3308  O   SER 6 121       0.768 -10.122 -11.802  0.00  0.00      C1   O
ATOM   3309  CB  SER 6 121       2.533 -12.545 -12.230  0.00  0.00      C1   C
ATOM   3310  OG  SER 6 121       2.923 -13.811 -12.651  0.00  0.00      C1   O
ATOM   3311  N   PRO 6 122       0.474 -11.366  -9.873  0.00  0.00      C1   N
ATOM   3312  CA  PRO 6 122       0.164 -10.314  -8.971  0.00  0.00      C1   C
ATOM   3313  C   PRO 6 122       1.411  -9.368  -8.883  0.00  0.00      C1   C
ATOM   3314  O   PRO 6 122       2.578  -9.769  -8.641  0.00  0.00      C1   O
ATOM   3315  CB  PRO 6 122      -0.178 -10.860  -7.621  0.00  0.00      C1   C
ATOM   3316  CG  PRO 6 122      -0.579 -12.316  -7.913  0.00  0.00      C1   C
ATOM   3317  CD  PRO 6 122       0.109 -12.651  -9.276  0.00  0.00      C1   C
ATOM   3318  N   SER 6 123       1.211  -8.065  -9.103  0.00  0.00      C1   N
ATOM   3319  CA  SER 6 123       2.300  -7.157  -9.266  0.00  0.00      C1   C
ATOM   3320  C   SER 6 123       2.413  -6.187  -8.077  0.00  0.00      C1   C
ATOM   3321  O   SER 6 123       3.498  -5.846  -7.599  0.00  0.00      C1   O
ATOM   3322  CB  SER 6 123       2.038  -6.275 -10.576  0.00  0.00      C1   C
ATOM   3323  OG  SER 6 123       0.859  -5.529 -10.442  0.00  0.00      C1   O
ATOM   3324  N   GLY 6 124       1.241  -5.840  -7.516  0.00  0.00      C1   N
ATOM   3325  CA  GLY 6 124       1.235  -4.885  -6.327  0.00  0.00      C1   C
ATOM   3326  C   GLY 6 124       0.057  -5.078  -5.454  0.00  0.00      C1   C
ATOM   3327  O   GLY 6 124      -0.714  -6.073  -5.514  0.00  0.00      C1   O
ATOM   3328  N   VAL 6 125      -0.143  -4.036  -4.569  0.00  0.00      C1   N
ATOM   3329  CA  VAL 6 125      -1.332  -3.957  -3.661  0.00  0.00      C1   C
ATOM   3330  C   VAL 6 125      -1.436  -2.513  -3.141  0.00  0.00      C1   C
ATOM   3331  O   VAL 6 125      -0.394  -1.894  -2.780  0.00  0.00      C1   O
ATOM   3332  CB  VAL 6 125      -1.388  -5.055  -2.536  0.00  0.00      C1   C
ATOM   3333  CG1 VAL 6 125      -0.433  -4.703  -1.367  0.00  0.00      C1   C
ATOM   3334  CG2 VAL 6 125      -2.798  -5.188  -1.890  0.00  0.00      C1   C
ATOM   3335  N   TYR 6 126      -2.673  -2.004  -3.097  0.00  0.00      C1   N
ATOM   3336  CA  TYR 6 126      -2.964  -0.601  -2.559  0.00  0.00      C1   C
ATOM   3337  C   TYR 6 126      -4.375  -0.470  -2.025  0.00  0.00      C1   C
ATOM   3338  O   TYR 6 126      -5.305  -1.319  -2.244  0.00  0.00      C1   O
ATOM   3339  CB  TYR 6 126      -2.648   0.449  -3.669  0.00  0.00      C1   C
ATOM   3340  CG  TYR 6 126      -3.431   0.352  -4.917  0.00  0.00      C1   C
ATOM   3341  CD1 TYR 6 126      -4.691   0.997  -5.108  0.00  0.00      C1   C
ATOM   3342  CD2 TYR 6 126      -2.822  -0.247  -6.070  0.00  0.00      C1   C
ATOM   3343  CE1 TYR 6 126      -5.351   0.792  -6.270  0.00  0.00      C1   C
ATOM   3344  CE2 TYR 6 126      -3.475  -0.374  -7.252  0.00  0.00      C1   C
ATOM   3345  CZ  TYR 6 126      -4.751   0.155  -7.377  0.00  0.00      C1   C
ATOM   3346  OH  TYR 6 126      -5.468   0.001  -8.481  0.00  0.00      C1   O
ATOM   3347  N   GLN 6 127      -4.563   0.553  -1.168  0.00  0.00      C1   N
ATOM   3348  CA  GLN 6 127      -5.880   0.853  -0.628  0.00  0.00      C1   C
ATOM   3349  C   GLN 6 127      -6.524   2.049  -1.384  0.00  0.00      C1   C
ATOM   3350  O   GLN 6 127      -5.850   2.854  -1.918  0.00  0.00      C1   O
ATOM   3351  CB  GLN 6 127      -6.093   0.964   0.899  0.00  0.00      C1   C
ATOM   3352  CG  GLN 6 127      -5.369   2.039   1.648  0.00  0.00      C1   C
ATOM   3353  CD  GLN 6 127      -5.779   3.445   1.314  0.00  0.00      C1   C
ATOM   3354  OE1 GLN 6 127      -5.071   4.240   0.717  0.00  0.00      C1   O
ATOM   3355  NE2 GLN 6 127      -6.865   3.905   1.925  0.00  0.00      C1   N
ATOM   3356  N   CYS 6 128      -7.856   2.012  -1.535  0.00  0.00      C1   N
ATOM   3357  CA  CYS 6 128      -8.592   3.088  -2.242  0.00  0.00      C1   C
ATOM   3358  C   CYS 6 128     -10.034   3.204  -1.703  0.00  0.00      C1   C
ATOM   3359  O   CYS 6 128     -10.565   2.241  -1.123  0.00  0.00      C1   O
ATOM   3360  CB  CYS 6 128      -8.638   2.724  -3.739  0.00  0.00      C1   C
ATOM   3361  SG  CYS 6 128      -9.349   1.097  -4.157  0.00  0.00      C1   S
ATOM   3362  N   ALA 6 129     -10.628   4.349  -1.751  0.00  0.00      C1   N
ATOM   3363  CA  ALA 6 129     -11.998   4.509  -1.340  0.00  0.00      C1   C
ATOM   3364  C   ALA 6 129     -12.879   4.658  -2.563  0.00  0.00      C1   C
ATOM   3365  O   ALA 6 129     -12.456   5.060  -3.685  0.00  0.00      C1   O
ATOM   3366  CB  ALA 6 129     -12.252   5.769  -0.483  0.00  0.00      C1   C
ATOM   3367  N   MET 6 130     -14.073   4.031  -2.598  0.00  0.00      C1   N
ATOM   3368  CA  MET 6 130     -15.116   4.439  -3.566  0.00  0.00      C1   C
ATOM   3369  C   MET 6 130     -15.500   5.905  -3.326  0.00  0.00      C1   C
ATOM   3370  O   MET 6 130     -16.057   6.117  -2.241  0.00  0.00      C1   O
ATOM   3371  CB  MET 6 130     -16.327   3.513  -3.487  0.00  0.00      C1   C
ATOM   3372  CG  MET 6 130     -16.143   2.176  -4.131  0.00  0.00      C1   C
ATOM   3373  SD  MET 6 130     -15.955   2.063  -5.926  0.00  0.00      C1   S
ATOM   3374  CE  MET 6 130     -15.931   0.250  -6.059  0.00  0.00      C1   C
ATOM   3375  N   ARG 6 131     -15.329   6.756  -4.286  0.00  0.00      C1   N
ATOM   3376  CA  ARG 6 131     -15.593   8.170  -4.099  0.00  0.00      C1   C
ATOM   3377  C   ARG 6 131     -16.607   8.667  -5.140  0.00  0.00      C1   C
ATOM   3378  O   ARG 6 131     -16.964   7.945  -6.031  0.00  0.00      C1   O
ATOM   3379  CB  ARG 6 131     -14.297   9.027  -4.235  0.00  0.00      C1   C
ATOM   3380  CG  ARG 6 131     -13.505   8.737  -5.534  0.00  0.00      C1   C
ATOM   3381  CD  ARG 6 131     -12.266   9.603  -5.697  0.00  0.00      C1   C
ATOM   3382  NE  ARG 6 131     -11.618   9.391  -7.034  0.00  0.00      C1   N
ATOM   3383  CZ  ARG 6 131     -10.626  10.084  -7.544  0.00  0.00      C1   C
ATOM   3384  NH1 ARG 6 131     -10.126  11.169  -7.047  0.00  0.00      C1   N
ATOM   3385  NH2 ARG 6 131     -10.032   9.760  -8.628  0.00  0.00      C1   N
ATOM   3386  N   PRO 6 132     -17.277   9.813  -4.969  0.00  0.00      C1   N
ATOM   3387  CA  PRO 6 132     -18.393  10.275  -5.824  0.00  0.00      C1   C
ATOM   3388  C   PRO 6 132     -18.188  10.421  -7.298  0.00  0.00      C1   C
ATOM   3389  O   PRO 6 132     -19.194  10.215  -7.946  0.00  0.00      C1   O
ATOM   3390  CB  PRO 6 132     -18.928  11.544  -5.263  0.00  0.00      C1   C
ATOM   3391  CG  PRO 6 132     -18.588  11.339  -3.789  0.00  0.00      C1   C
ATOM   3392  CD  PRO 6 132     -17.307  10.551  -3.671  0.00  0.00      C1   C
ATOM   3393  N   ASN 6 133     -16.933  10.722  -7.802  0.00  0.00      C1   N
ATOM   3394  CA  ASN 6 133     -16.742  10.834  -9.250  0.00  0.00      C1   C
ATOM   3395  C   ASN 6 133     -16.708   9.491  -9.990  0.00  0.00      C1   C
ATOM   3396  O   ASN 6 133     -16.745   9.458 -11.191  0.00  0.00      C1   O
ATOM   3397  CB  ASN 6 133     -15.437  11.588  -9.561  0.00  0.00      C1   C
ATOM   3398  CG  ASN 6 133     -14.229  10.892  -9.000  0.00  0.00      C1   C
ATOM   3399  OD1 ASN 6 133     -14.067   9.705  -8.933  0.00  0.00      C1   O
ATOM   3400  ND2 ASN 6 133     -13.213  11.608  -8.520  0.00  0.00      C1   N
ATOM   3401  N   PHE 6 134     -16.751   8.369  -9.256  0.00  0.00      C1   N
ATOM   3402  CA  PHE 6 134     -16.866   7.016  -9.817  0.00  0.00      C1   C
ATOM   3403  C   PHE 6 134     -15.503   6.433 -10.421  0.00  0.00      C1   C
ATOM   3404  O   PHE 6 134     -15.556   5.664 -11.335  0.00  0.00      C1   O
ATOM   3405  CB  PHE 6 134     -18.140   6.737 -10.611  0.00  0.00      C1   C
ATOM   3406  CG  PHE 6 134     -19.447   7.231 -10.087  0.00  0.00      C1   C
ATOM   3407  CD1 PHE 6 134     -19.972   6.655  -8.923  0.00  0.00      C1   C
ATOM   3408  CD2 PHE 6 134     -20.109   8.277 -10.673  0.00  0.00      C1   C
ATOM   3409  CE1 PHE 6 134     -21.225   7.106  -8.410  0.00  0.00      C1   C
ATOM   3410  CE2 PHE 6 134     -21.411   8.693 -10.175  0.00  0.00      C1   C
ATOM   3411  CZ  PHE 6 134     -21.952   8.032  -9.085  0.00  0.00      C1   C
ATOM   3412  N   THR 6 135     -14.390   6.939  -9.909  0.00  0.00      C1   N
ATOM   3413  CA  THR 6 135     -13.055   6.543 -10.336  0.00  0.00      C1   C
ATOM   3414  C   THR 6 135     -12.160   6.265  -9.128  0.00  0.00      C1   C
ATOM   3415  O   THR 6 135     -12.371   6.905  -8.090  0.00  0.00      C1   O
ATOM   3416  CB  THR 6 135     -12.418   7.593 -11.268  0.00  0.00      C1   C
ATOM   3417  OG1 THR 6 135     -12.095   8.837 -10.676  0.00  0.00      C1   O
ATOM   3418  CG2 THR 6 135     -13.132   7.902 -12.591  0.00  0.00      C1   C
ATOM   3419  N   ILE 6 136     -11.147   5.455  -9.284  0.00  0.00      C1   N
ATOM   3420  CA  ILE 6 136     -10.171   5.135  -8.289  0.00  0.00      C1   C
ATOM   3421  C   ILE 6 136      -8.873   6.069  -8.278  0.00  0.00      C1   C
ATOM   3422  O   ILE 6 136      -8.110   6.062  -9.259  0.00  0.00      C1   O
ATOM   3423  CB  ILE 6 136      -9.872   3.633  -8.345  0.00  0.00      C1   C
ATOM   3424  CG1 ILE 6 136     -11.078   2.820  -8.021  0.00  0.00      C1   C
ATOM   3425  CG2 ILE 6 136      -8.725   3.347  -7.360  0.00  0.00      C1   C
ATOM   3426  CD1 ILE 6 136     -11.978   3.359  -6.915  0.00  0.00      C1   C
ATOM   3427  N   LYS 6 137      -8.625   6.830  -7.212  0.00  0.00      C1   N
ATOM   3428  CA  LYS 6 137      -7.496   7.817  -7.027  0.00  0.00      C1   C
ATOM   3429  C   LYS 6 137      -6.060   7.244  -7.142  0.00  0.00      C1   C
ATOM   3430  O   LYS 6 137      -5.682   6.349  -6.441  0.00  0.00      C1   O
ATOM   3431  CB  LYS 6 137      -7.762   8.546  -5.742  0.00  0.00      C1   C
ATOM   3432  CG  LYS 6 137      -6.792   9.759  -5.520  0.00  0.00      C1   C
ATOM   3433  CD  LYS 6 137      -6.862  10.278  -4.060  0.00  0.00      C1   C
ATOM   3434  CE  LYS 6 137      -5.917  11.470  -3.926  0.00  0.00      C1   C
ATOM   3435  NZ  LYS 6 137      -5.861  11.847  -2.473  0.00  0.00      C1   N
ATOM   3436  N   GLY 6 138      -5.331   7.745  -8.164  0.00  0.00      C1   N
ATOM   3437  CA  GLY 6 138      -3.883   7.426  -8.339  0.00  0.00      C1   C
ATOM   3438  C   GLY 6 138      -3.438   7.528  -9.734  0.00  0.00      C1   C
ATOM   3439  O   GLY 6 138      -4.228   7.610 -10.686  0.00  0.00      C1   O
ATOM   3440  N   SER 6 139      -2.137   7.452  -9.890  0.00  0.00      C1   N
ATOM   3441  CA  SER 6 139      -1.380   7.359 -11.099  0.00  0.00      C1   C
ATOM   3442  C   SER 6 139      -1.697   6.160 -11.996  0.00  0.00      C1   C
ATOM   3443  O   SER 6 139      -2.243   5.158 -11.631  0.00  0.00      C1   O
ATOM   3444  CB  SER 6 139       0.170   7.228 -10.846  0.00  0.00      C1   C
ATOM   3445  OG  SER 6 139       0.706   8.178  -9.978  0.00  0.00      C1   O
ATOM   3446  N   PHE 6 140      -1.337   6.265 -13.331  0.00  0.00      C1   N
ATOM   3447  CA  PHE 6 140      -1.353   5.075 -14.178  0.00  0.00      C1   C
ATOM   3448  C   PHE 6 140      -0.367   3.974 -13.779  0.00  0.00      C1   C
ATOM   3449  O   PHE 6 140       0.798   4.071 -13.548  0.00  0.00      C1   O
ATOM   3450  CB  PHE 6 140      -1.089   5.449 -15.653  0.00  0.00      C1   C
ATOM   3451  CG  PHE 6 140      -2.006   6.387 -16.341  0.00  0.00      C1   C
ATOM   3452  CD1 PHE 6 140      -1.682   7.706 -16.560  0.00  0.00      C1   C
ATOM   3453  CD2 PHE 6 140      -3.207   5.895 -16.922  0.00  0.00      C1   C
ATOM   3454  CE1 PHE 6 140      -2.544   8.588 -17.271  0.00  0.00      C1   C
ATOM   3455  CE2 PHE 6 140      -3.944   6.681 -17.805  0.00  0.00      C1   C
ATOM   3456  CZ  PHE 6 140      -3.654   8.044 -17.922  0.00  0.00      C1   C
ATOM   3457  N   LEU 6 141      -0.935   2.755 -13.876  0.00  0.00      C1   N
ATOM   3458  CA  LEU 6 141      -0.031   1.601 -13.871  0.00  0.00      C1   C
ATOM   3459  C   LEU 6 141      -0.070   0.983 -15.229  0.00  0.00      C1   C
ATOM   3460  O   LEU 6 141      -1.079   0.972 -15.962  0.00  0.00      C1   O
ATOM   3461  CB  LEU 6 141      -0.445   0.662 -12.682  0.00  0.00      C1   C
ATOM   3462  CG  LEU 6 141       0.312  -0.643 -12.350  0.00  0.00      C1   C
ATOM   3463  CD1 LEU 6 141       1.767  -0.470 -12.088  0.00  0.00      C1   C
ATOM   3464  CD2 LEU 6 141      -0.291  -1.237 -11.080  0.00  0.00      C1   C
ATOM   3465  N   ASN 6 142       1.095   0.451 -15.717  0.00  0.00      C1   N
ATOM   3466  CA  ASN 6 142       1.073  -0.476 -16.864  0.00  0.00      C1   C
ATOM   3467  C   ASN 6 142       0.351  -1.756 -16.624  0.00  0.00      C1   C
ATOM   3468  O   ASN 6 142       0.712  -2.461 -15.707  0.00  0.00      C1   O
ATOM   3469  CB  ASN 6 142       2.532  -0.775 -17.293  0.00  0.00      C1   C
ATOM   3470  CG  ASN 6 142       3.336   0.504 -17.684  0.00  0.00      C1   C
ATOM   3471  OD1 ASN 6 142       2.809   1.463 -18.181  0.00  0.00      C1   O
ATOM   3472  ND2 ASN 6 142       4.617   0.456 -17.440  0.00  0.00      C1   N
ATOM   3473  N   GLY 6 143      -0.490  -2.203 -17.528  0.00  0.00      C1   N
ATOM   3474  CA  GLY 6 143      -0.893  -3.638 -17.623  0.00  0.00      C1   C
ATOM   3475  C   GLY 6 143      -1.874  -4.121 -16.510  0.00  0.00      C1   C
ATOM   3476  O   GLY 6 143      -1.656  -5.297 -16.067  0.00  0.00      C1   O
ATOM   3477  N   SER 6 144      -2.714  -3.275 -15.957  0.00  0.00      C1   N
ATOM   3478  CA  SER 6 144      -3.377  -3.629 -14.693  0.00  0.00      C1   C
ATOM   3479  C   SER 6 144      -4.813  -4.172 -14.976  0.00  0.00      C1   C
ATOM   3480  O   SER 6 144      -5.545  -4.136 -14.015  0.00  0.00      C1   O
ATOM   3481  CB  SER 6 144      -3.214  -2.493 -13.719  0.00  0.00      C1   C
ATOM   3482  OG  SER 6 144      -3.123  -2.945 -12.405  0.00  0.00      C1   O
ATOM   3483  N   CYS 6 145      -5.325  -4.366 -16.199  0.00  0.00      C1   N
ATOM   3484  CA  CYS 6 145      -6.708  -4.571 -16.445  0.00  0.00      C1   C
ATOM   3485  C   CYS 6 145      -7.051  -6.018 -16.027  0.00  0.00      C1   C
ATOM   3486  O   CYS 6 145      -6.196  -6.919 -16.071  0.00  0.00      C1   O
ATOM   3487  CB  CYS 6 145      -7.023  -4.281 -17.921  0.00  0.00      C1   C
ATOM   3488  SG  CYS 6 145      -8.811  -4.548 -18.330  0.00  0.00      C1   S
ATOM   3489  N   GLY 6 146      -8.142  -6.127 -15.217  0.00  0.00      C1   N
ATOM   3490  CA  GLY 6 146      -8.394  -7.253 -14.371  0.00  0.00      C1   C
ATOM   3491  C   GLY 6 146      -7.610  -7.311 -13.047  0.00  0.00      C1   C
ATOM   3492  O   GLY 6 146      -7.832  -8.204 -12.251  0.00  0.00      C1   O
ATOM   3493  N   SER 6 147      -7.024  -6.220 -12.530  0.00  0.00      C1   N
ATOM   3494  CA  SER 6 147      -6.650  -6.052 -11.091  0.00  0.00      C1   C
ATOM   3495  C   SER 6 147      -7.925  -6.005 -10.181  0.00  0.00      C1   C
ATOM   3496  O   SER 6 147      -8.866  -5.268 -10.529  0.00  0.00      C1   O
ATOM   3497  CB  SER 6 147      -5.895  -4.777 -10.912  0.00  0.00      C1   C
ATOM   3498  OG  SER 6 147      -4.510  -5.031 -11.194  0.00  0.00      C1   O
ATOM   3499  N   VAL 6 148      -8.000  -6.780  -9.002  0.00  0.00      C1   N
ATOM   3500  CA  VAL 6 148      -9.194  -7.054  -8.236  0.00  0.00      C1   C
ATOM   3501  C   VAL 6 148      -9.230  -6.232  -6.912  0.00  0.00      C1   C
ATOM   3502  O   VAL 6 148      -8.241  -6.158  -6.146  0.00  0.00      C1   O
ATOM   3503  CB  VAL 6 148      -9.621  -8.502  -8.108  0.00  0.00      C1   C
ATOM   3504  CG1 VAL 6 148      -9.909  -9.020  -9.479  0.00  0.00      C1   C
ATOM   3505  CG2 VAL 6 148      -8.443  -9.277  -7.456  0.00  0.00      C1   C
ATOM   3506  N   GLY 6 149     -10.334  -5.537  -6.577  0.00  0.00      C1   N
ATOM   3507  CA  GLY 6 149     -10.636  -5.136  -5.252  0.00  0.00      C1   C
ATOM   3508  C   GLY 6 149     -11.215  -6.271  -4.396  0.00  0.00      C1   C
ATOM   3509  O   GLY 6 149     -12.124  -7.018  -4.791  0.00  0.00      C1   O
ATOM   3510  N   PHE 6 150     -10.753  -6.274  -3.132  0.00  0.00      C1   N
ATOM   3511  CA  PHE 6 150     -11.191  -7.137  -2.026  0.00  0.00      C1   C
ATOM   3512  C   PHE 6 150     -11.199  -6.350  -0.689  0.00  0.00      C1   C
ATOM   3513  O   PHE 6 150     -10.454  -5.349  -0.509  0.00  0.00      C1   O
ATOM   3514  CB  PHE 6 150     -10.224  -8.326  -1.855  0.00  0.00      C1   C
ATOM   3515  CG  PHE 6 150      -8.843  -8.102  -1.355  0.00  0.00      C1   C
ATOM   3516  CD1 PHE 6 150      -7.932  -7.350  -2.102  0.00  0.00      C1   C
ATOM   3517  CD2 PHE 6 150      -8.426  -8.771  -0.183  0.00  0.00      C1   C
ATOM   3518  CE1 PHE 6 150      -6.642  -7.157  -1.566  0.00  0.00      C1   C
ATOM   3519  CE2 PHE 6 150      -7.107  -8.689   0.325  0.00  0.00      C1   C
ATOM   3520  CZ  PHE 6 150      -6.223  -7.930  -0.450  0.00  0.00      C1   C
ATOM   3521  N   ASN 6 151     -12.058  -6.786   0.269  0.00  0.00      C1   N
ATOM   3522  CA  ASN 6 151     -11.759  -6.616   1.706  0.00  0.00      C1   C
ATOM   3523  C   ASN 6 151     -11.490  -7.883   2.527  0.00  0.00      C1   C
ATOM   3524  O   ASN 6 151     -11.847  -8.939   2.131  0.00  0.00      C1   O
ATOM   3525  CB  ASN 6 151     -12.878  -5.762   2.269  0.00  0.00      C1   C
ATOM   3526  CG  ASN 6 151     -12.814  -4.358   1.702  0.00  0.00      C1   C
ATOM   3527  OD1 ASN 6 151     -11.789  -3.704   1.716  0.00  0.00      C1   O
ATOM   3528  ND2 ASN 6 151     -13.932  -3.845   1.195  0.00  0.00      C1   N
ATOM   3529  N   ILE 6 152     -10.858  -7.791   3.700  0.00  0.00      C1   N
ATOM   3530  CA  ILE 6 152     -10.827  -8.943   4.630  0.00  0.00      C1   C
ATOM   3531  C   ILE 6 152     -11.860  -8.624   5.797  0.00  0.00      C1   C
ATOM   3532  O   ILE 6 152     -11.538  -7.931   6.798  0.00  0.00      C1   O
ATOM   3533  CB  ILE 6 152      -9.354  -9.225   5.034  0.00  0.00      C1   C
ATOM   3534  CG1 ILE 6 152      -8.447  -9.638   3.872  0.00  0.00      C1   C
ATOM   3535  CG2 ILE 6 152      -9.164 -10.128   6.263  0.00  0.00      C1   C
ATOM   3536  CD1 ILE 6 152      -8.900 -10.912   3.098  0.00  0.00      C1   C
ATOM   3537  N   ASP 6 153     -13.050  -9.189   5.573  0.00  0.00      C1   N
ATOM   3538  CA  ASP 6 153     -14.162  -8.988   6.479  0.00  0.00      C1   C
ATOM   3539  C   ASP 6 153     -14.389 -10.227   7.254  0.00  0.00      C1   C
ATOM   3540  O   ASP 6 153     -14.719 -11.198   6.568  0.00  0.00      C1   O
ATOM   3541  CB  ASP 6 153     -15.483  -8.507   5.794  0.00  0.00      C1   C
ATOM   3542  CG  ASP 6 153     -15.526  -7.181   5.107  0.00  0.00      C1   C
ATOM   3543  OD1 ASP 6 153     -14.742  -6.238   5.476  0.00  0.00      C1   O
ATOM   3544  OD2 ASP 6 153     -16.305  -7.065   4.104  0.00  0.00      C1   O
ATOM   3545  N   TYR 6 154     -14.085 -10.290   8.567  0.00  0.00      C1   N
ATOM   3546  CA  TYR 6 154     -14.381 -11.437   9.454  0.00  0.00      C1   C
ATOM   3547  C   TYR 6 154     -13.827 -12.794   8.935  0.00  0.00      C1   C
ATOM   3548  O   TYR 6 154     -14.487 -13.850   9.166  0.00  0.00      C1   O
ATOM   3549  CB  TYR 6 154     -15.932 -11.409   9.707  0.00  0.00      C1   C
ATOM   3550  CG  TYR 6 154     -16.445 -10.194  10.419  0.00  0.00      C1   C
ATOM   3551  CD1 TYR 6 154     -15.830  -9.684  11.584  0.00  0.00      C1   C
ATOM   3552  CD2 TYR 6 154     -17.568  -9.463   9.932  0.00  0.00      C1   C
ATOM   3553  CE1 TYR 6 154     -16.378  -8.585  12.280  0.00  0.00      C1   C
ATOM   3554  CE2 TYR 6 154     -18.163  -8.375  10.602  0.00  0.00      C1   C
ATOM   3555  CZ  TYR 6 154     -17.535  -7.942  11.807  0.00  0.00      C1   C
ATOM   3556  OH  TYR 6 154     -18.150  -7.032  12.518  0.00  0.00      C1   O
ATOM   3557  N   ASP 6 155     -12.580 -12.811   8.390  0.00  0.00      C1   N
ATOM   3558  CA  ASP 6 155     -11.846 -13.893   7.776  0.00  0.00      C1   C
ATOM   3559  C   ASP 6 155     -12.465 -14.462   6.498  0.00  0.00      C1   C
ATOM   3560  O   ASP 6 155     -11.841 -15.384   5.922  0.00  0.00      C1   O
ATOM   3561  CB  ASP 6 155     -11.446 -15.052   8.763  0.00  0.00      C1   C
ATOM   3562  CG  ASP 6 155     -10.883 -14.596  10.113  0.00  0.00      C1   C
ATOM   3563  OD1 ASP 6 155     -11.665 -14.195  11.025  0.00  0.00      C1   O
ATOM   3564  OD2 ASP 6 155      -9.660 -14.610  10.338  0.00  0.00      C1   O
ATOM   3565  N   CYS 6 156     -13.528 -13.998   5.956  0.00  0.00      C1   N
ATOM   3566  CA  CYS 6 156     -13.984 -14.110   4.511  0.00  0.00      C1   C
ATOM   3567  C   CYS 6 156     -13.361 -13.102   3.626  0.00  0.00      C1   C
ATOM   3568  O   CYS 6 156     -13.209 -11.981   3.959  0.00  0.00      C1   O
ATOM   3569  CB  CYS 6 156     -15.525 -14.176   4.459  0.00  0.00      C1   C
ATOM   3570  SG  CYS 6 156     -16.202 -14.918   3.013  0.00  0.00      C1   S
ATOM   3571  N   VAL 6 157     -13.059 -13.533   2.406  0.00  0.00      C1   N
ATOM   3572  CA  VAL 6 157     -12.595 -12.538   1.385  0.00  0.00      C1   C
ATOM   3573  C   VAL 6 157     -13.861 -12.027   0.632  0.00  0.00      C1   C
ATOM   3574  O   VAL 6 157     -14.389 -12.693  -0.237  0.00  0.00      C1   O
ATOM   3575  CB  VAL 6 157     -11.549 -13.108   0.412  0.00  0.00      C1   C
ATOM   3576  CG1 VAL 6 157     -10.950 -11.815  -0.324  0.00  0.00      C1   C
ATOM   3577  CG2 VAL 6 157     -10.380 -13.849   1.113  0.00  0.00      C1   C
ATOM   3578  N   SER 6 158     -14.227 -10.858   1.075  0.00  0.00      C1   N
ATOM   3579  CA  SER 6 158     -15.216 -10.076   0.321  0.00  0.00      C1   C
ATOM   3580  C   SER 6 158     -14.569  -9.606  -0.975  0.00  0.00      C1   C
ATOM   3581  O   SER 6 158     -13.712  -8.733  -1.037  0.00  0.00      C1   O
ATOM   3582  CB  SER 6 158     -15.543  -8.805   1.238  0.00  0.00      C1   C
ATOM   3583  OG  SER 6 158     -16.531  -9.068   2.236  0.00  0.00      C1   O
ATOM   3584  N   PHE 6 159     -14.959 -10.210  -2.056  0.00  0.00      C1   N
ATOM   3585  CA  PHE 6 159     -14.673  -9.696  -3.390  0.00  0.00      C1   C
ATOM   3586  C   PHE 6 159     -15.660  -8.654  -3.852  0.00  0.00      C1   C
ATOM   3587  O   PHE 6 159     -16.899  -8.849  -3.742  0.00  0.00      C1   O
ATOM   3588  CB  PHE 6 159     -14.515 -10.738  -4.445  0.00  0.00      C1   C
ATOM   3589  CG  PHE 6 159     -13.190 -11.473  -4.179  0.00  0.00      C1   C
ATOM   3590  CD1 PHE 6 159     -13.240 -12.794  -3.747  0.00  0.00      C1   C
ATOM   3591  CD2 PHE 6 159     -11.989 -10.959  -4.661  0.00  0.00      C1   C
ATOM   3592  CE1 PHE 6 159     -12.048 -13.578  -3.692  0.00  0.00      C1   C
ATOM   3593  CE2 PHE 6 159     -10.807 -11.671  -4.621  0.00  0.00      C1   C
ATOM   3594  CZ  PHE 6 159     -10.822 -13.047  -4.277  0.00  0.00      C1   C
ATOM   3595  N   CYS 6 160     -15.129  -7.582  -4.455  0.00  0.00      C1   N
ATOM   3596  CA  CYS 6 160     -15.879  -6.419  -4.746  0.00  0.00      C1   C
ATOM   3597  C   CYS 6 160     -15.519  -5.659  -6.058  0.00  0.00      C1   C
ATOM   3598  O   CYS 6 160     -16.442  -4.956  -6.469  0.00  0.00      C1   O
ATOM   3599  CB  CYS 6 160     -15.761  -5.549  -3.441  0.00  0.00      C1   C
ATOM   3600  SG  CYS 6 160     -14.145  -5.154  -2.859  0.00  0.00      C1   S
ATOM   3601  N   TYR 6 161     -14.392  -5.878  -6.686  0.00  0.00      C1   N
ATOM   3602  CA  TYR 6 161     -13.991  -4.985  -7.762  0.00  0.00      C1   C
ATOM   3603  C   TYR 6 161     -13.090  -5.640  -8.838  0.00  0.00      C1   C
ATOM   3604  O   TYR 6 161     -12.154  -6.371  -8.437  0.00  0.00      C1   O
ATOM   3605  CB  TYR 6 161     -13.380  -3.708  -7.154  0.00  0.00      C1   C
ATOM   3606  CG  TYR 6 161     -12.874  -2.651  -8.122  0.00  0.00      C1   C
ATOM   3607  CD1 TYR 6 161     -13.778  -1.675  -8.521  0.00  0.00      C1   C
ATOM   3608  CD2 TYR 6 161     -11.559  -2.685  -8.566  0.00  0.00      C1   C
ATOM   3609  CE1 TYR 6 161     -13.285  -0.595  -9.392  0.00  0.00      C1   C
ATOM   3610  CE2 TYR 6 161     -11.075  -1.674  -9.437  0.00  0.00      C1   C
ATOM   3611  CZ  TYR 6 161     -11.945  -0.615  -9.812  0.00  0.00      C1   C
ATOM   3612  OH  TYR 6 161     -11.572   0.381 -10.618  0.00  0.00      C1   O
ATOM   3613  N   MET 6 162     -13.232  -5.160 -10.098  0.00  0.00      C1   N
ATOM   3614  CA  MET 6 162     -12.297  -5.435 -11.158  0.00  0.00      C1   C
ATOM   3615  C   MET 6 162     -12.028  -4.258 -12.020  0.00  0.00      C1   C
ATOM   3616  O   MET 6 162     -13.038  -3.637 -12.453  0.00  0.00      C1   O
ATOM   3617  CB  MET 6 162     -12.773  -6.690 -11.916  0.00  0.00      C1   C
ATOM   3618  CG  MET 6 162     -11.731  -7.295 -12.851  0.00  0.00      C1   C
ATOM   3619  SD  MET 6 162     -12.296  -8.672 -13.914  0.00  0.00      C1   S
ATOM   3620  CE  MET 6 162     -11.972 -10.007 -12.703  0.00  0.00      C1   C
ATOM   3621  N   HIS 6 163     -10.776  -4.054 -12.353  0.00  0.00      C1   N
ATOM   3622  CA  HIS 6 163     -10.329  -3.046 -13.319  0.00  0.00      C1   C
ATOM   3623  C   HIS 6 163     -10.761  -3.387 -14.761  0.00  0.00      C1   C
ATOM   3624  O   HIS 6 163     -10.622  -4.489 -15.216  0.00  0.00      C1   O
ATOM   3625  CB  HIS 6 163      -8.734  -2.842 -13.143  0.00  0.00      C1   C
ATOM   3626  CG  HIS 6 163      -8.058  -1.946 -14.208  0.00  0.00      C1   C
ATOM   3627  ND1 HIS 6 163      -8.450  -1.947 -15.466  0.00  0.00      C1   N
ATOM   3628  CD2 HIS 6 163      -7.129  -1.022 -13.890  0.00  0.00      C1   C
ATOM   3629  CE1 HIS 6 163      -7.702  -0.958 -15.990  0.00  0.00      C1   C
ATOM   3630  NE2 HIS 6 163      -6.967  -0.355 -15.073  0.00  0.00      C1   N
ATOM   3631  N   HIS 6 164     -11.299  -2.405 -15.431  0.00  0.00      C1   N
ATOM   3632  CA  HIS 6 164     -11.914  -2.546 -16.750  0.00  0.00      C1   C
ATOM   3633  C   HIS 6 164     -11.438  -1.453 -17.730  0.00  0.00      C1   C
ATOM   3634  O   HIS 6 164     -10.730  -1.713 -18.690  0.00  0.00      C1   O
ATOM   3635  CB  HIS 6 164     -13.498  -2.509 -16.678  0.00  0.00      C1   C
ATOM   3636  CG  HIS 6 164     -14.021  -3.945 -16.635  0.00  0.00      C1   C
ATOM   3637  ND1 HIS 6 164     -14.816  -4.484 -17.655  0.00  0.00      C1   N
ATOM   3638  CD2 HIS 6 164     -14.141  -4.762 -15.578  0.00  0.00      C1   C
ATOM   3639  CE1 HIS 6 164     -15.403  -5.552 -17.172  0.00  0.00      C1   C
ATOM   3640  NE2 HIS 6 164     -15.011  -5.755 -15.932  0.00  0.00      C1   N
ATOM   3641  N   MET 6 165     -11.862  -0.169 -17.507  0.00  0.00      C1   N
ATOM   3642  CA  MET 6 165     -11.510   0.932 -18.393  0.00  0.00      C1   C
ATOM   3643  C   MET 6 165     -10.606   1.967 -17.676  0.00  0.00      C1   C
ATOM   3644  O   MET 6 165     -10.696   2.258 -16.519  0.00  0.00      C1   O
ATOM   3645  CB  MET 6 165     -12.689   1.693 -18.949  0.00  0.00      C1   C
ATOM   3646  CG  MET 6 165     -13.820   0.691 -19.386  0.00  0.00      C1   C
ATOM   3647  SD  MET 6 165     -13.482  -0.205 -20.898  0.00  0.00      C1   S
ATOM   3648  CE  MET 6 165     -13.779   1.212 -22.057  0.00  0.00      C1   C
ATOM   3649  N   GLU 6 166      -9.759   2.603 -18.488  0.00  0.00      C1   N
ATOM   3650  CA  GLU 6 166      -9.002   3.882 -18.231  0.00  0.00      C1   C
ATOM   3651  C   GLU 6 166      -9.432   5.148 -18.923  0.00  0.00      C1   C
ATOM   3652  O   GLU 6 166      -9.647   5.173 -20.131  0.00  0.00      C1   O
ATOM   3653  CB  GLU 6 166      -7.505   3.573 -18.424  0.00  0.00      C1   C
ATOM   3654  CG  GLU 6 166      -6.975   2.939 -17.128  0.00  0.00      C1   C
ATOM   3655  CD  GLU 6 166      -5.657   2.235 -17.268  0.00  0.00      C1   C
ATOM   3656  OE1 GLU 6 166      -5.322   1.449 -16.445  0.00  0.00      C1   O
ATOM   3657  OE2 GLU 6 166      -4.921   2.526 -18.208  0.00  0.00      C1   O
ATOM   3658  N   LEU 6 167      -9.423   6.196 -18.143  0.00  0.00      C1   N
ATOM   3659  CA  LEU 6 167      -9.705   7.556 -18.596  0.00  0.00      C1   C
ATOM   3660  C   LEU 6 167      -8.344   8.314 -18.778  0.00  0.00      C1   C
ATOM   3661  O   LEU 6 167      -7.644   8.596 -17.813  0.00  0.00      C1   O
ATOM   3662  CB  LEU 6 167     -10.624   8.288 -17.612  0.00  0.00      C1   C
ATOM   3663  CG  LEU 6 167     -11.996   7.605 -17.308  0.00  0.00      C1   C
ATOM   3664  CD1 LEU 6 167     -13.020   8.522 -16.666  0.00  0.00      C1   C
ATOM   3665  CD2 LEU 6 167     -12.704   7.191 -18.662  0.00  0.00      C1   C
ATOM   3666  N   PRO 6 168      -8.087   8.893 -19.986  0.00  0.00      C1   N
ATOM   3667  CA  PRO 6 168      -6.912   9.712 -20.287  0.00  0.00      C1   C
ATOM   3668  C   PRO 6 168      -6.495  10.794 -19.310  0.00  0.00      C1   C
ATOM   3669  O   PRO 6 168      -5.268  11.167 -19.267  0.00  0.00      C1   O
ATOM   3670  CB  PRO 6 168      -7.358  10.312 -21.622  0.00  0.00      C1   C
ATOM   3671  CG  PRO 6 168      -8.160   9.208 -22.368  0.00  0.00      C1   C
ATOM   3672  CD  PRO 6 168      -8.834   8.585 -21.174  0.00  0.00      C1   C
ATOM   3673  N   THR 6 169      -7.360  11.336 -18.461  0.00  0.00      C1   N
ATOM   3674  CA  THR 6 169      -7.017  12.212 -17.342  0.00  0.00      C1   C
ATOM   3675  C   THR 6 169      -6.104  11.528 -16.316  0.00  0.00      C1   C
ATOM   3676  O   THR 6 169      -5.448  12.251 -15.582  0.00  0.00      C1   O
ATOM   3677  CB  THR 6 169      -8.292  12.708 -16.672  0.00  0.00      C1   C
ATOM   3678  OG1 THR 6 169      -9.346  11.894 -16.887  0.00  0.00      C1   O
ATOM   3679  CG2 THR 6 169      -8.718  14.135 -17.131  0.00  0.00      C1   C
ATOM   3680  N   GLY 6 170      -6.098  10.204 -16.277  0.00  0.00      C1   N
ATOM   3681  CA  GLY 6 170      -5.244   9.458 -15.457  0.00  0.00      C1   C
ATOM   3682  C   GLY 6 170      -5.665   8.210 -14.695  0.00  0.00      C1   C
ATOM   3683  O   GLY 6 170      -4.835   7.574 -14.130  0.00  0.00      C1   O
ATOM   3684  N   VAL 6 171      -6.960   7.863 -14.631  0.00  0.00      C1   N
ATOM   3685  CA  VAL 6 171      -7.595   6.980 -13.603  0.00  0.00      C1   C
ATOM   3686  C   VAL 6 171      -8.506   5.915 -14.220  0.00  0.00      C1   C
ATOM   3687  O   VAL 6 171      -9.178   6.095 -15.205  0.00  0.00      C1   O
ATOM   3688  CB  VAL 6 171      -8.323   7.925 -12.595  0.00  0.00      C1   C
ATOM   3689  CG1 VAL 6 171      -7.319   8.692 -11.713  0.00  0.00      C1   C
ATOM   3690  CG2 VAL 6 171      -9.286   8.987 -13.322  0.00  0.00      C1   C
ATOM   3691  N   HIS 6 172      -8.352   4.753 -13.619  0.00  0.00      C1   N
ATOM   3692  CA  HIS 6 172      -9.297   3.708 -13.943  0.00  0.00      C1   C
ATOM   3693  C   HIS 6 172     -10.623   3.860 -13.261  0.00  0.00      C1   C
ATOM   3694  O   HIS 6 172     -10.824   4.256 -12.102  0.00  0.00      C1   O
ATOM   3695  CB  HIS 6 172      -8.749   2.261 -13.907  0.00  0.00      C1   C
ATOM   3696  CG  HIS 6 172      -8.389   1.739 -12.505  0.00  0.00      C1   C
ATOM   3697  ND1 HIS 6 172      -9.093   0.887 -11.623  0.00  0.00      C1   N
ATOM   3698  CD2 HIS 6 172      -7.181   1.970 -11.901  0.00  0.00      C1   C
ATOM   3699  CE1 HIS 6 172      -8.339   0.640 -10.575  0.00  0.00      C1   C
ATOM   3700  NE2 HIS 6 172      -7.222   1.326 -10.685  0.00  0.00      C1   N
ATOM   3701  N   ALA 6 173     -11.592   3.210 -13.930  0.00  0.00      C1   N
ATOM   3702  CA  ALA 6 173     -12.920   2.810 -13.478  0.00  0.00      C1   C
ATOM   3703  C   ALA 6 173     -13.235   1.301 -13.841  0.00  0.00      C1   C
ATOM   3704  O   ALA 6 173     -12.747   0.723 -14.788  0.00  0.00      C1   O
ATOM   3705  CB  ALA 6 173     -13.972   3.726 -14.102  0.00  0.00      C1   C
ATOM   3706  N   GLY 6 174     -14.153   0.701 -13.086  0.00  0.00      C1   N
ATOM   3707  CA  GLY 6 174     -14.464  -0.745 -13.357  0.00  0.00      C1   C
ATOM   3708  C   GLY 6 174     -15.764  -1.286 -12.640  0.00  0.00      C1   C
ATOM   3709  O   GLY 6 174     -16.742  -0.534 -12.585  0.00  0.00      C1   O
ATOM   3710  N   THR 6 175     -15.861  -2.562 -12.448  0.00  0.00      C1   N
ATOM   3711  CA  THR 6 175     -17.113  -3.317 -12.137  0.00  0.00      C1   C
ATOM   3712  C   THR 6 175     -17.146  -4.018 -10.745  0.00  0.00      C1   C
ATOM   3713  O   THR 6 175     -16.080  -4.180 -10.124  0.00  0.00      C1   O
ATOM   3714  CB  THR 6 175     -17.494  -4.256 -13.229  0.00  0.00      C1   C
ATOM   3715  OG1 THR 6 175     -16.608  -5.321 -13.333  0.00  0.00      C1   O
ATOM   3716  CG2 THR 6 175     -17.665  -3.596 -14.653  0.00  0.00      C1   C
ATOM   3717  N   ASP 6 176     -18.275  -4.539 -10.305  0.00  0.00      C1   N
ATOM   3718  CA  ASP 6 176     -18.379  -5.561  -9.252  0.00  0.00      C1   C
ATOM   3719  C   ASP 6 176     -18.094  -6.871  -9.969  0.00  0.00      C1   C
ATOM   3720  O   ASP 6 176     -18.056  -6.965 -11.199  0.00  0.00      C1   O
ATOM   3721  CB  ASP 6 176     -19.654  -5.396  -8.416  0.00  0.00      C1   C
ATOM   3722  CG  ASP 6 176     -21.051  -5.865  -8.925  0.00  0.00      C1   C
ATOM   3723  OD1 ASP 6 176     -22.066  -5.849  -8.160  0.00  0.00      C1   O
ATOM   3724  OD2 ASP 6 176     -21.266  -6.261 -10.115  0.00  0.00      C1   O
ATOM   3725  N   LEU 6 177     -17.953  -7.913  -9.162  0.00  0.00      C1   N
ATOM   3726  CA  LEU 6 177     -17.725  -9.247  -9.732  0.00  0.00      C1   C
ATOM   3727  C   LEU 6 177     -18.929  -9.932 -10.333  0.00  0.00      C1   C
ATOM   3728  O   LEU 6 177     -18.752 -10.687 -11.323  0.00  0.00      C1   O
ATOM   3729  CB  LEU 6 177     -16.833 -10.189  -8.873  0.00  0.00      C1   C
ATOM   3730  CG  LEU 6 177     -15.320  -9.868  -8.702  0.00  0.00      C1   C
ATOM   3731  CD1 LEU 6 177     -14.646  -9.684 -10.084  0.00  0.00      C1   C
ATOM   3732  CD2 LEU 6 177     -15.206  -8.649  -7.816  0.00  0.00      C1   C
ATOM   3733  N   GLU 6 178     -20.161  -9.646  -9.852  0.00  0.00      C1   N
ATOM   3734  CA  GLU 6 178     -21.390  -9.870 -10.630  0.00  0.00      C1   C
ATOM   3735  C   GLU 6 178     -21.620  -8.968 -11.853  0.00  0.00      C1   C
ATOM   3736  O   GLU 6 178     -22.624  -9.171 -12.529  0.00  0.00      C1   O
ATOM   3737  CB  GLU 6 178     -22.584 -10.007  -9.694  0.00  0.00      C1   C
ATOM   3738  CG  GLU 6 178     -22.381 -11.034  -8.623  0.00  0.00      C1   C
ATOM   3739  CD  GLU 6 178     -23.621 -11.163  -7.756  0.00  0.00      C1   C
ATOM   3740  OE1 GLU 6 178     -24.498 -10.254  -7.578  0.00  0.00      C1   O
ATOM   3741  OE2 GLU 6 178     -23.827 -12.274  -7.204  0.00  0.00      C1   O
ATOM   3742  N   GLY 6 179     -20.648  -8.154 -12.270  0.00  0.00      C1   N
ATOM   3743  CA  GLY 6 179     -20.482  -7.569 -13.554  0.00  0.00      C1   C
ATOM   3744  C   GLY 6 179     -20.871  -6.087 -13.728  0.00  0.00      C1   C
ATOM   3745  O   GLY 6 179     -21.053  -5.582 -14.831  0.00  0.00      C1   O
ATOM   3746  N   ASN 6 180     -21.207  -5.302 -12.667  0.00  0.00      C1   N
ATOM   3747  CA  ASN 6 180     -21.906  -3.988 -12.711  0.00  0.00      C1   C
ATOM   3748  C   ASN 6 180     -20.957  -2.837 -12.429  0.00  0.00      C1   C
ATOM   3749  O   ASN 6 180     -20.258  -2.778 -11.375  0.00  0.00      C1   O
ATOM   3750  CB  ASN 6 180     -23.107  -3.915 -11.745  0.00  0.00      C1   C
ATOM   3751  CG  ASN 6 180     -24.197  -4.990 -12.016  0.00  0.00      C1   C
ATOM   3752  ND2 ASN 6 180     -23.957  -6.184 -11.492  0.00  0.00      C1   N
ATOM   3753  OD1 ASN 6 180     -25.245  -4.777 -12.606  0.00  0.00      C1   O
ATOM   3754  N   PHE 6 181     -20.697  -1.983 -13.526  0.00  0.00      C1   N
ATOM   3755  CA  PHE 6 181     -19.918  -0.716 -13.388  0.00  0.00      C1   C
ATOM   3756  C   PHE 6 181     -20.400   0.244 -12.299  0.00  0.00      C1   C
ATOM   3757  O   PHE 6 181     -21.536   0.717 -12.124  0.00  0.00      C1   O
ATOM   3758  CB  PHE 6 181     -20.036  -0.055 -14.683  0.00  0.00      C1   C
ATOM   3759  CG  PHE 6 181     -18.919  -0.396 -15.632  0.00  0.00      C1   C
ATOM   3760  CD1 PHE 6 181     -19.045  -1.307 -16.648  0.00  0.00      C1   C
ATOM   3761  CD2 PHE 6 181     -17.760   0.369 -15.472  0.00  0.00      C1   C
ATOM   3762  CE1 PHE 6 181     -18.063  -1.351 -17.618  0.00  0.00      C1   C
ATOM   3763  CE2 PHE 6 181     -16.791   0.377 -16.496  0.00  0.00      C1   C
ATOM   3764  CZ  PHE 6 181     -16.948  -0.484 -17.607  0.00  0.00      C1   C
ATOM   3765  N   TYR 6 182     -19.336   0.587 -11.611  0.00  0.00      C1   N
ATOM   3766  CA  TYR 6 182     -19.469   1.635 -10.625  0.00  0.00      C1   C
ATOM   3767  C   TYR 6 182     -19.201   3.005 -11.383  0.00  0.00      C1   C
ATOM   3768  O   TYR 6 182     -18.152   3.200 -11.977  0.00  0.00      C1   O
ATOM   3769  CB  TYR 6 182     -18.426   1.533  -9.506  0.00  0.00      C1   C
ATOM   3770  CG  TYR 6 182     -18.683   0.392  -8.575  0.00  0.00      C1   C
ATOM   3771  CD1 TYR 6 182     -19.597   0.436  -7.516  0.00  0.00      C1   C
ATOM   3772  CD2 TYR 6 182     -18.075  -0.847  -8.836  0.00  0.00      C1   C
ATOM   3773  CE1 TYR 6 182     -19.491  -0.561  -6.530  0.00  0.00      C1   C
ATOM   3774  CE2 TYR 6 182     -18.027  -1.926  -7.843  0.00  0.00      C1   C
ATOM   3775  CZ  TYR 6 182     -18.776  -1.720  -6.676  0.00  0.00      C1   C
ATOM   3776  OH  TYR 6 182     -18.770  -2.672  -5.711  0.00  0.00      C1   O
ATOM   3777  N   GLY 6 183     -20.282   3.787 -11.461  0.00  0.00      C1   N
ATOM   3778  CA  GLY 6 183     -20.395   4.853 -12.459  0.00  0.00      C1   C
ATOM   3779  C   GLY 6 183     -21.304   4.475 -13.608  0.00  0.00      C1   C
ATOM   3780  O   GLY 6 183     -21.734   3.337 -13.826  0.00  0.00      C1   O
ATOM   3781  N   PRO 6 184     -21.541   5.450 -14.481  0.00  0.00      C1   N
ATOM   3782  CA  PRO 6 184     -22.366   5.418 -15.713  0.00  0.00      C1   C
ATOM   3783  C   PRO 6 184     -21.761   4.761 -16.942  0.00  0.00      C1   C
ATOM   3784  O   PRO 6 184     -22.327   4.716 -18.036  0.00  0.00      C1   O
ATOM   3785  CB  PRO 6 184     -22.649   6.878 -15.958  0.00  0.00      C1   C
ATOM   3786  CG  PRO 6 184     -21.360   7.609 -15.567  0.00  0.00      C1   C
ATOM   3787  CD  PRO 6 184     -21.017   6.794 -14.308  0.00  0.00      C1   C
ATOM   3788  N   PHE 6 185     -20.565   4.238 -16.794  0.00  0.00      C1   N
ATOM   3789  CA  PHE 6 185     -19.718   3.594 -17.790  0.00  0.00      C1   C
ATOM   3790  C   PHE 6 185     -20.177   2.296 -18.511  0.00  0.00      C1   C
ATOM   3791  O   PHE 6 185     -21.051   1.536 -18.068  0.00  0.00      C1   O
ATOM   3792  CB  PHE 6 185     -18.352   3.544 -17.048  0.00  0.00      C1   C
ATOM   3793  CG  PHE 6 185     -17.751   4.774 -16.312  0.00  0.00      C1   C
ATOM   3794  CD1 PHE 6 185     -17.313   5.911 -16.936  0.00  0.00      C1   C
ATOM   3795  CD2 PHE 6 185     -17.695   4.654 -14.914  0.00  0.00      C1   C
ATOM   3796  CE1 PHE 6 185     -16.802   7.016 -16.239  0.00  0.00      C1   C
ATOM   3797  CE2 PHE 6 185     -17.171   5.788 -14.168  0.00  0.00      C1   C
ATOM   3798  CZ  PHE 6 185     -16.719   6.939 -14.819  0.00  0.00      C1   C
ATOM   3799  N   VAL 6 186     -19.671   2.035 -19.709  0.00  0.00      C1   N
ATOM   3800  CA  VAL 6 186     -19.938   0.974 -20.698  0.00  0.00      C1   C
ATOM   3801  C   VAL 6 186     -18.653   0.479 -21.329  0.00  0.00      C1   C
ATOM   3802  O   VAL 6 186     -17.828   1.318 -21.729  0.00  0.00      C1   O
ATOM   3803  CB  VAL 6 186     -20.991   1.322 -21.759  0.00  0.00      C1   C
ATOM   3804  CG1 VAL 6 186     -22.449   1.237 -21.185  0.00  0.00      C1   C
ATOM   3805  CG2 VAL 6 186     -20.825   2.769 -22.300  0.00  0.00      C1   C
ATOM   3806  N   ASP 6 187     -18.430  -0.858 -21.478  0.00  0.00      C1   N
ATOM   3807  CA  ASP 6 187     -17.186  -1.409 -22.042  0.00  0.00      C1   C
ATOM   3808  C   ASP 6 187     -17.069  -1.380 -23.629  0.00  0.00      C1   C
ATOM   3809  O   ASP 6 187     -17.002  -2.407 -24.260  0.00  0.00      C1   O
ATOM   3810  CB  ASP 6 187     -16.849  -2.768 -21.355  0.00  0.00      C1   C
ATOM   3811  CG  ASP 6 187     -17.909  -3.886 -21.427  0.00  0.00      C1   C
ATOM   3812  OD1 ASP 6 187     -17.563  -5.029 -21.102  0.00  0.00      C1   O
ATOM   3813  OD2 ASP 6 187     -19.074  -3.578 -21.777  0.00  0.00      C1   O
ATOM   3814  N   ARG 6 188     -17.107  -0.103 -24.083  0.00  0.00      C1   N
ATOM   3815  CA  ARG 6 188     -16.935   0.352 -25.520  0.00  0.00      C1   C
ATOM   3816  C   ARG 6 188     -15.869   1.462 -25.430  0.00  0.00      C1   C
ATOM   3817  O   ARG 6 188     -15.727   2.185 -24.421  0.00  0.00      C1   O
ATOM   3818  CB  ARG 6 188     -18.217   0.647 -26.292  0.00  0.00      C1   C
ATOM   3819  CG  ARG 6 188     -18.995   1.810 -25.661  0.00  0.00      C1   C
ATOM   3820  CD  ARG 6 188     -20.214   2.235 -26.451  0.00  0.00      C1   C
ATOM   3821  NE  ARG 6 188     -20.035   2.757 -27.776  0.00  0.00      C1   N
ATOM   3822  CZ  ARG 6 188     -20.818   3.572 -28.435  0.00  0.00      C1   C
ATOM   3823  NH1 ARG 6 188     -21.913   4.079 -27.944  0.00  0.00      C1   N
ATOM   3824  NH2 ARG 6 188     -20.481   3.732 -29.652  0.00  0.00      C1   N
ATOM   3825  N   GLN 6 189     -15.099   1.671 -26.578  0.00  0.00      C1   N
ATOM   3826  CA  GLN 6 189     -14.013   2.645 -26.744  0.00  0.00      C1   C
ATOM   3827  C   GLN 6 189     -14.454   4.081 -26.873  0.00  0.00      C1   C
ATOM   3828  O   GLN 6 189     -13.993   4.779 -27.779  0.00  0.00      C1   O
ATOM   3829  CB  GLN 6 189     -12.904   2.130 -27.692  0.00  0.00      C1   C
ATOM   3830  CG  GLN 6 189     -11.500   2.693 -27.413  0.00  0.00      C1   C
ATOM   3831  CD  GLN 6 189     -10.363   1.930 -28.164  0.00  0.00      C1   C
ATOM   3832  NE2 GLN 6 189      -9.143   2.251 -27.996  0.00  0.00      C1   N
ATOM   3833  OE1 GLN 6 189     -10.588   1.015 -28.997  0.00  0.00      C1   O
ATOM   3834  N   THR 6 190     -15.323   4.560 -26.012  0.00  0.00      C1   N
ATOM   3835  CA  THR 6 190     -15.784   5.924 -26.013  0.00  0.00      C1   C
ATOM   3836  C   THR 6 190     -15.177   6.889 -24.934  0.00  0.00      C1   C
ATOM   3837  O   THR 6 190     -14.898   6.501 -23.765  0.00  0.00      C1   O
ATOM   3838  CB  THR 6 190     -17.308   6.031 -26.147  0.00  0.00      C1   C
ATOM   3839  OG1 THR 6 190     -17.893   5.405 -25.044  0.00  0.00      C1   O
ATOM   3840  CG2 THR 6 190     -17.801   5.271 -27.410  0.00  0.00      C1   C
ATOM   3841  N   ALA 6 191     -15.077   8.176 -25.274  0.00  0.00      C1   N
ATOM   3842  CA  ALA 6 191     -14.675   9.216 -24.367  0.00  0.00      C1   C
ATOM   3843  C   ALA 6 191     -15.826   9.521 -23.402  0.00  0.00      C1   C
ATOM   3844  O   ALA 6 191     -16.765  10.298 -23.688  0.00  0.00      C1   O
ATOM   3845  CB  ALA 6 191     -14.128  10.470 -24.972  0.00  0.00      C1   C
ATOM   3846  N   GLN 6 192     -15.791   8.805 -22.286  0.00  0.00      C1   N
ATOM   3847  CA  GLN 6 192     -16.778   8.692 -21.295  0.00  0.00      C1   C
ATOM   3848  C   GLN 6 192     -16.486   9.625 -20.133  0.00  0.00      C1   C
ATOM   3849  O   GLN 6 192     -15.476   9.561 -19.522  0.00  0.00      C1   O
ATOM   3850  CB  GLN 6 192     -17.017   7.228 -20.843  0.00  0.00      C1   C
ATOM   3851  CG  GLN 6 192     -17.905   6.373 -21.830  0.00  0.00      C1   C
ATOM   3852  CD  GLN 6 192     -17.902   4.873 -21.559  0.00  0.00      C1   C
ATOM   3853  OE1 GLN 6 192     -18.068   4.358 -20.442  0.00  0.00      C1   O
ATOM   3854  NE2 GLN 6 192     -17.550   4.187 -22.595  0.00  0.00      C1   N
ATOM   3855  N   ALA 6 193     -17.366  10.632 -19.987  0.00  0.00      C1   N
ATOM   3856  CA  ALA 6 193     -17.545  11.652 -18.861  0.00  0.00      C1   C
ATOM   3857  C   ALA 6 193     -17.714  10.948 -17.552  0.00  0.00      C1   C
ATOM   3858  O   ALA 6 193     -18.660  10.148 -17.272  0.00  0.00      C1   O
ATOM   3859  CB  ALA 6 193     -18.828  12.510 -19.257  0.00  0.00      C1   C
ATOM   3860  N   ALA 6 194     -16.804  11.327 -16.668  0.00  0.00      C1   N
ATOM   3861  CA  ALA 6 194     -16.776  10.803 -15.291  0.00  0.00      C1   C
ATOM   3862  C   ALA 6 194     -17.723  11.632 -14.361  0.00  0.00      C1   C
ATOM   3863  O   ALA 6 194     -18.336  12.624 -14.783  0.00  0.00      C1   O
ATOM   3864  CB  ALA 6 194     -15.336  10.708 -14.750  0.00  0.00      C1   C
ATOM   3865  N   GLY 6 195     -17.863  11.380 -13.083  0.00  0.00      C1   N
ATOM   3866  CA  GLY 6 195     -18.824  11.983 -12.207  0.00  0.00      C1   C
ATOM   3867  C   GLY 6 195     -18.280  13.234 -11.510  0.00  0.00      C1   C
ATOM   3868  O   GLY 6 195     -17.107  13.624 -11.547  0.00  0.00      C1   O
ATOM   3869  N   THR 6 196     -19.156  14.075 -10.882  0.00  0.00      C1   N
ATOM   3870  CA  THR 6 196     -18.633  15.301 -10.183  0.00  0.00      C1   C
ATOM   3871  C   THR 6 196     -17.803  14.901  -8.910  0.00  0.00      C1   C
ATOM   3872  O   THR 6 196     -18.053  13.928  -8.176  0.00  0.00      C1   O
ATOM   3873  CB  THR 6 196     -19.674  16.382  -9.992  0.00  0.00      C1   C
ATOM   3874  OG1 THR 6 196     -19.093  17.646  -9.661  0.00  0.00      C1   O
ATOM   3875  CG2 THR 6 196     -20.557  16.065  -8.836  0.00  0.00      C1   C
ATOM   3876  N   ASP 6 197     -16.721  15.636  -8.653  0.00  0.00      C1   N
ATOM   3877  CA  ASP 6 197     -15.610  15.335  -7.706  0.00  0.00      C1   C
ATOM   3878  C   ASP 6 197     -15.777  15.727  -6.220  0.00  0.00      C1   C
ATOM   3879  O   ASP 6 197     -14.849  16.023  -5.506  0.00  0.00      C1   O
ATOM   3880  CB  ASP 6 197     -14.261  15.818  -8.285  0.00  0.00      C1   C
ATOM   3881  CG  ASP 6 197     -13.066  15.061  -7.565  0.00  0.00      C1   C
ATOM   3882  OD1 ASP 6 197     -11.875  15.609  -7.683  0.00  0.00      C1   O
ATOM   3883  OD2 ASP 6 197     -13.236  13.937  -7.042  0.00  0.00      C1   O
ATOM   3884  N   THR 6 198     -16.968  15.652  -5.744  0.00  0.00      C1   N
ATOM   3885  CA  THR 6 198     -17.457  15.869  -4.388  0.00  0.00      C1   C
ATOM   3886  C   THR 6 198     -16.677  15.041  -3.292  0.00  0.00      C1   C
ATOM   3887  O   THR 6 198     -16.379  13.875  -3.478  0.00  0.00      C1   O
ATOM   3888  CB  THR 6 198     -18.965  15.453  -4.268  0.00  0.00      C1   C
ATOM   3889  OG1 THR 6 198     -19.769  16.005  -5.316  0.00  0.00      C1   O
ATOM   3890  CG2 THR 6 198     -19.580  15.805  -2.931  0.00  0.00      C1   C
ATOM   3891  N   THR 6 199     -16.214  15.746  -2.291  0.00  0.00      C1   N
ATOM   3892  CA  THR 6 199     -15.392  15.211  -1.200  0.00  0.00      C1   C
ATOM   3893  C   THR 6 199     -16.168  14.235  -0.326  0.00  0.00      C1   C
ATOM   3894  O   THR 6 199     -17.333  14.510   0.004  0.00  0.00      C1   O
ATOM   3895  CB  THR 6 199     -14.876  16.336  -0.236  0.00  0.00      C1   C
ATOM   3896  OG1 THR 6 199     -14.070  17.231  -0.909  0.00  0.00      C1   O
ATOM   3897  CG2 THR 6 199     -14.188  15.873   1.007  0.00  0.00      C1   C
ATOM   3898  N   ILE 6 200     -15.558  13.104   0.067  0.00  0.00      C1   N
ATOM   3899  CA  ILE 6 200     -16.116  12.283   1.089  0.00  0.00      C1   C
ATOM   3900  C   ILE 6 200     -15.944  12.909   2.489  0.00  0.00      C1   C
ATOM   3901  O   ILE 6 200     -14.901  12.711   3.106  0.00  0.00      C1   O
ATOM   3902  CB  ILE 6 200     -15.513  10.886   0.925  0.00  0.00      C1   C
ATOM   3903  CG1 ILE 6 200     -15.244  10.283  -0.473  0.00  0.00      C1   C
ATOM   3904  CG2 ILE 6 200     -16.548  10.023   1.662  0.00  0.00      C1   C
ATOM   3905  CD1 ILE 6 200     -14.536   8.898  -0.388  0.00  0.00      C1   C
ATOM   3906  N   THR 6 201     -16.817  13.794   2.994  0.00  0.00      C1   N
ATOM   3907  CA  THR 6 201     -16.798  14.506   4.301  0.00  0.00      C1   C
ATOM   3908  C   THR 6 201     -16.561  13.738   5.548  0.00  0.00      C1   C
ATOM   3909  O   THR 6 201     -15.780  14.153   6.417  0.00  0.00      C1   O
ATOM   3910  CB  THR 6 201     -18.101  15.250   4.568  0.00  0.00      C1   C
ATOM   3911  OG1 THR 6 201     -18.739  15.462   3.351  0.00  0.00      C1   O
ATOM   3912  CG2 THR 6 201     -17.921  16.645   5.175  0.00  0.00      C1   C
ATOM   3913  N   VAL 6 202     -17.164  12.549   5.583  0.00  0.00      C1   N
ATOM   3914  CA  VAL 6 202     -17.006  11.573   6.652  0.00  0.00      C1   C
ATOM   3915  C   VAL 6 202     -15.592  11.053   6.644  0.00  0.00      C1   C
ATOM   3916  O   VAL 6 202     -14.920  10.987   7.665  0.00  0.00      C1   O
ATOM   3917  CB  VAL 6 202     -18.109  10.460   6.514  0.00  0.00      C1   C
ATOM   3918  CG1 VAL 6 202     -17.729   9.064   7.104  0.00  0.00      C1   C
ATOM   3919  CG2 VAL 6 202     -19.420  10.849   7.189  0.00  0.00      C1   C
ATOM   3920  N   ASN 6 203     -15.006  10.683   5.492  0.00  0.00      C1   N
ATOM   3921  CA  ASN 6 203     -13.572  10.289   5.465  0.00  0.00      C1   C
ATOM   3922  C   ASN 6 203     -12.562  11.369   5.815  0.00  0.00      C1   C
ATOM   3923  O   ASN 6 203     -11.510  11.196   6.494  0.00  0.00      C1   O
ATOM   3924  CB  ASN 6 203     -13.359   9.783   4.099  0.00  0.00      C1   C
ATOM   3925  CG  ASN 6 203     -14.147   8.587   3.598  0.00  0.00      C1   C
ATOM   3926  OD1 ASN 6 203     -15.277   8.265   3.967  0.00  0.00      C1   O
ATOM   3927  ND2 ASN 6 203     -13.560   7.863   2.710  0.00  0.00      C1   N
ATOM   3928  N   VAL 6 204     -12.723  12.580   5.236  0.00  0.00      C1   N
ATOM   3929  CA  VAL 6 204     -11.836  13.776   5.629  0.00  0.00      C1   C
ATOM   3930  C   VAL 6 204     -12.035  14.188   7.066  0.00  0.00      C1   C
ATOM   3931  O   VAL 6 204     -10.995  14.396   7.651  0.00  0.00      C1   O
ATOM   3932  CB  VAL 6 204     -11.779  14.969   4.601  0.00  0.00      C1   C
ATOM   3933  CG1 VAL 6 204     -13.085  15.765   4.503  0.00  0.00      C1   C
ATOM   3934  CG2 VAL 6 204     -10.548  15.873   4.881  0.00  0.00      C1   C
ATOM   3935  N   LEU 6 205     -13.178  13.932   7.717  0.00  0.00      C1   N
ATOM   3936  CA  LEU 6 205     -13.459  13.855   9.213  0.00  0.00      C1   C
ATOM   3937  C   LEU 6 205     -12.585  12.813   9.865  0.00  0.00      C1   C
ATOM   3938  O   LEU 6 205     -11.848  13.171  10.814  0.00  0.00      C1   O
ATOM   3939  CB  LEU 6 205     -14.907  13.764   9.504  0.00  0.00      C1   C
ATOM   3940  CG  LEU 6 205     -15.545  15.141   9.566  0.00  0.00      C1   C
ATOM   3941  CD1 LEU 6 205     -17.098  15.239   9.357  0.00  0.00      C1   C
ATOM   3942  CD2 LEU 6 205     -15.045  15.869  10.861  0.00  0.00      C1   C
ATOM   3943  N   ALA 6 206     -12.650  11.533   9.421  0.00  0.00      C1   N
ATOM   3944  CA  ALA 6 206     -11.774  10.568  10.072  0.00  0.00      C1   C
ATOM   3945  C   ALA 6 206     -10.280  10.817   9.879  0.00  0.00      C1   C
ATOM   3946  O   ALA 6 206      -9.534  10.361  10.809  0.00  0.00      C1   O
ATOM   3947  CB  ALA 6 206     -12.191   9.211   9.607  0.00  0.00      C1   C
ATOM   3948  N   TRP 6 207      -9.813  11.302   8.702  0.00  0.00      C1   N
ATOM   3949  CA  TRP 6 207      -8.512  11.792   8.552  0.00  0.00      C1   C
ATOM   3950  C   TRP 6 207      -8.184  12.852   9.649  0.00  0.00      C1   C
ATOM   3951  O   TRP 6 207      -7.193  12.675  10.364  0.00  0.00      C1   O
ATOM   3952  CB  TRP 6 207      -8.312  12.264   7.083  0.00  0.00      C1   C
ATOM   3953  CG  TRP 6 207      -7.040  13.010   6.761  0.00  0.00      C1   C
ATOM   3954  CD1 TRP 6 207      -5.833  12.515   6.344  0.00  0.00      C1   C
ATOM   3955  CD2 TRP 6 207      -6.867  14.415   6.597  0.00  0.00      C1   C
ATOM   3956  NE1 TRP 6 207      -5.056  13.497   5.916  0.00  0.00      C1   N
ATOM   3957  CE2 TRP 6 207      -5.562  14.778   6.186  0.00  0.00      C1   C
ATOM   3958  CE3 TRP 6 207      -7.770  15.487   6.809  0.00  0.00      C1   C
ATOM   3959  CZ2 TRP 6 207      -5.182  16.090   5.848  0.00  0.00      C1   C
ATOM   3960  CZ3 TRP 6 207      -7.361  16.830   6.638  0.00  0.00      C1   C
ATOM   3961  CH2 TRP 6 207      -6.037  17.162   6.213  0.00  0.00      C1   C
ATOM   3962  N   LEU 6 208      -9.048  13.853   9.920  0.00  0.00      C1   N
ATOM   3963  CA  LEU 6 208      -8.815  14.739  11.121  0.00  0.00      C1   C
ATOM   3964  C   LEU 6 208      -8.748  14.093  12.491  0.00  0.00      C1   C
ATOM   3965  O   LEU 6 208      -7.827  14.355  13.255  0.00  0.00      C1   O
ATOM   3966  CB  LEU 6 208      -9.900  15.847  11.234  0.00  0.00      C1   C
ATOM   3967  CG  LEU 6 208     -10.031  16.780  10.045  0.00  0.00      C1   C
ATOM   3968  CD1 LEU 6 208     -11.255  17.576  10.237  0.00  0.00      C1   C
ATOM   3969  CD2 LEU 6 208      -8.747  17.590  10.025  0.00  0.00      C1   C
ATOM   3970  N   TYR 6 209      -9.677  13.171  12.864  0.00  0.00      C1   N
ATOM   3971  CA  TYR 6 209      -9.452  12.167  13.886  0.00  0.00      C1   C
ATOM   3972  C   TYR 6 209      -8.101  11.465  13.874  0.00  0.00      C1   C
ATOM   3973  O   TYR 6 209      -7.450  11.505  14.902  0.00  0.00      C1   O
ATOM   3974  CB  TYR 6 209     -10.669  11.237  13.963  0.00  0.00      C1   C
ATOM   3975  CG  TYR 6 209     -11.816  12.055  14.536  0.00  0.00      C1   C
ATOM   3976  CD1 TYR 6 209     -11.737  12.495  15.861  0.00  0.00      C1   C
ATOM   3977  CD2 TYR 6 209     -12.989  12.311  13.767  0.00  0.00      C1   C
ATOM   3978  CE1 TYR 6 209     -12.853  13.107  16.373  0.00  0.00      C1   C
ATOM   3979  CE2 TYR 6 209     -14.084  12.958  14.300  0.00  0.00      C1   C
ATOM   3980  CZ  TYR 6 209     -14.103  13.290  15.666  0.00  0.00      C1   C
ATOM   3981  OH  TYR 6 209     -15.130  13.990  16.151  0.00  0.00      C1   O
ATOM   3982  N   ALA 6 210      -7.605  10.884  12.820  0.00  0.00      C1   N
ATOM   3983  CA  ALA 6 210      -6.303  10.278  12.651  0.00  0.00      C1   C
ATOM   3984  C   ALA 6 210      -5.168  11.266  12.797  0.00  0.00      C1   C
ATOM   3985  O   ALA 6 210      -4.082  10.847  13.211  0.00  0.00      C1   O
ATOM   3986  CB  ALA 6 210      -6.311   9.488  11.342  0.00  0.00      C1   C
ATOM   3987  N   ALA 6 211      -5.363  12.526  12.464  0.00  0.00      C1   N
ATOM   3988  CA  ALA 6 211      -4.369  13.574  12.663  0.00  0.00      C1   C
ATOM   3989  C   ALA 6 211      -4.175  13.953  14.130  0.00  0.00      C1   C
ATOM   3990  O   ALA 6 211      -3.005  13.960  14.589  0.00  0.00      C1   O
ATOM   3991  CB  ALA 6 211      -4.672  14.833  11.857  0.00  0.00      C1   C
ATOM   3992  N   VAL 6 212      -5.251  14.187  14.913  0.00  0.00      C1   N
ATOM   3993  CA  VAL 6 212      -5.320  14.309  16.396  0.00  0.00      C1   C
ATOM   3994  C   VAL 6 212      -4.704  13.036  16.963  0.00  0.00      C1   C
ATOM   3995  O   VAL 6 212      -3.768  13.208  17.820  0.00  0.00      C1   O
ATOM   3996  CB  VAL 6 212      -6.772  14.464  16.897  0.00  0.00      C1   C
ATOM   3997  CG1 VAL 6 212      -6.950  14.277  18.438  0.00  0.00      C1   C
ATOM   3998  CG2 VAL 6 212      -7.397  15.905  16.548  0.00  0.00      C1   C
ATOM   3999  N   ILE 6 213      -5.136  11.823  16.682  0.00  0.00      C1   N
ATOM   4000  CA  ILE 6 213      -4.536  10.559  17.181  0.00  0.00      C1   C
ATOM   4001  C   ILE 6 213      -3.030  10.566  17.015  0.00  0.00      C1   C
ATOM   4002  O   ILE 6 213      -2.319  10.303  17.983  0.00  0.00      C1   O
ATOM   4003  CB  ILE 6 213      -5.208   9.391  16.346  0.00  0.00      C1   C
ATOM   4004  CG1 ILE 6 213      -6.552   9.049  16.914  0.00  0.00      C1   C
ATOM   4005  CG2 ILE 6 213      -4.367   8.159  16.162  0.00  0.00      C1   C
ATOM   4006  CD1 ILE 6 213      -7.402   8.059  16.125  0.00  0.00      C1   C
ATOM   4007  N   ASN 6 214      -2.522  10.778  15.790  0.00  0.00      C1   N
ATOM   4008  CA  ASN 6 214      -1.120  10.901  15.522  0.00  0.00      C1   C
ATOM   4009  C   ASN 6 214      -0.409  12.062  16.206  0.00  0.00      C1   C
ATOM   4010  O   ASN 6 214       0.718  11.856  16.671  0.00  0.00      C1   O
ATOM   4011  CB  ASN 6 214      -0.999  10.861  13.980  0.00  0.00      C1   C
ATOM   4012  CG  ASN 6 214      -1.238   9.494  13.354  0.00  0.00      C1   C
ATOM   4013  OD1 ASN 6 214      -0.630   8.527  13.851  0.00  0.00      C1   O
ATOM   4014  ND2 ASN 6 214      -1.946   9.346  12.223  0.00  0.00      C1   N
ATOM   4015  N   GLY 6 215      -1.071  13.185  16.537  0.00  0.00      C1   N
ATOM   4016  CA  GLY 6 215      -0.544  14.270  17.406  0.00  0.00      C1   C
ATOM   4017  C   GLY 6 215      -0.638  15.746  16.837  0.00  0.00      C1   C
ATOM   4018  O   GLY 6 215      -0.034  16.614  17.385  0.00  0.00      C1   O
ATOM   4019  N   ASP 6 216      -1.344  15.934  15.685  0.00  0.00      C1   N
ATOM   4020  CA  ASP 6 216      -1.767  17.245  15.202  0.00  0.00      C1   C
ATOM   4021  C   ASP 6 216      -3.005  17.739  15.906  0.00  0.00      C1   C
ATOM   4022  O   ASP 6 216      -3.878  16.993  16.090  0.00  0.00      C1   O
ATOM   4023  CB  ASP 6 216      -1.853  17.250  13.702  0.00  0.00      C1   C
ATOM   4024  CG  ASP 6 216      -0.774  16.643  12.827  0.00  0.00      C1   C
ATOM   4025  OD1 ASP 6 216       0.288  16.259  13.353  0.00  0.00      C1   O
ATOM   4026  OD2 ASP 6 216      -0.863  16.673  11.627  0.00  0.00      C1   O
ATOM   4027  N   ARG 6 217      -3.063  19.026  16.154  0.00  0.00      C1   N
ATOM   4028  CA  ARG 6 217      -4.179  19.715  16.863  0.00  0.00      C1   C
ATOM   4029  C   ARG 6 217      -4.545  21.192  16.491  0.00  0.00      C1   C
ATOM   4030  O   ARG 6 217      -5.659  21.603  16.948  0.00  0.00      C1   O
ATOM   4031  CB  ARG 6 217      -3.929  19.526  18.379  0.00  0.00      C1   C
ATOM   4032  CG  ARG 6 217      -5.250  19.199  19.141  0.00  0.00      C1   C
ATOM   4033  CD  ARG 6 217      -4.958  19.083  20.626  0.00  0.00      C1   C
ATOM   4034  NE  ARG 6 217      -6.181  18.645  21.348  0.00  0.00      C1   N
ATOM   4035  CZ  ARG 6 217      -7.216  19.356  21.627  0.00  0.00      C1   C
ATOM   4036  NH1 ARG 6 217      -8.372  18.775  22.024  0.00  0.00      C1   N
ATOM   4037  NH2 ARG 6 217      -7.207  20.627  21.763  0.00  0.00      C1   N
ATOM   4038  N   TRP 6 218      -3.678  21.900  15.751  0.00  0.00      C1   N
ATOM   4039  CA  TRP 6 218      -3.787  23.337  15.582  0.00  0.00      C1   C
ATOM   4040  C   TRP 6 218      -5.106  23.856  14.981  0.00  0.00      C1   C
ATOM   4041  O   TRP 6 218      -5.526  24.960  15.330  0.00  0.00      C1   O
ATOM   4042  CB  TRP 6 218      -2.531  23.916  14.797  0.00  0.00      C1   C
ATOM   4043  CG  TRP 6 218      -2.361  23.442  13.418  0.00  0.00      C1   C
ATOM   4044  CD1 TRP 6 218      -1.459  22.565  12.895  0.00  0.00      C1   C
ATOM   4045  CD2 TRP 6 218      -3.173  23.960  12.326  0.00  0.00      C1   C
ATOM   4046  NE1 TRP 6 218      -1.803  22.435  11.539  0.00  0.00      C1   N
ATOM   4047  CE2 TRP 6 218      -2.804  23.265  11.180  0.00  0.00      C1   C
ATOM   4048  CE3 TRP 6 218      -4.104  25.057  12.065  0.00  0.00      C1   C
ATOM   4049  CZ2 TRP 6 218      -3.435  23.461   9.973  0.00  0.00      C1   C
ATOM   4050  CZ3 TRP 6 218      -4.709  25.213  10.875  0.00  0.00      C1   C
ATOM   4051  CH2 TRP 6 218      -4.428  24.395   9.803  0.00  0.00      C1   C
ATOM   4052  N   PHE 6 219      -5.735  23.053  14.059  0.00  0.00      C1   N
ATOM   4053  CA  PHE 6 219      -6.985  23.349  13.358  0.00  0.00      C1   C
ATOM   4054  C   PHE 6 219      -8.298  23.293  14.102  0.00  0.00      C1   C
ATOM   4055  O   PHE 6 219      -9.249  23.822  13.543  0.00  0.00      C1   O
ATOM   4056  CB  PHE 6 219      -7.021  22.345  12.111  0.00  0.00      C1   C
ATOM   4057  CG  PHE 6 219      -6.863  20.906  12.425  0.00  0.00      C1   C
ATOM   4058  CD1 PHE 6 219      -7.891  20.016  12.866  0.00  0.00      C1   C
ATOM   4059  CD2 PHE 6 219      -5.604  20.328  12.200  0.00  0.00      C1   C
ATOM   4060  CE1 PHE 6 219      -7.542  18.729  13.283  0.00  0.00      C1   C
ATOM   4061  CE2 PHE 6 219      -5.236  19.068  12.670  0.00  0.00      C1   C
ATOM   4062  CZ  PHE 6 219      -6.245  18.202  13.156  0.00  0.00      C1   C
ATOM   4063  N   LEU 6 220      -8.405  22.769  15.356  0.00  0.00      C1   N
ATOM   4064  CA  LEU 6 220      -9.706  22.699  16.036  0.00  0.00      C1   C
ATOM   4065  C   LEU 6 220     -10.287  24.073  16.475  0.00  0.00      C1   C
ATOM   4066  O   LEU 6 220      -9.659  24.886  17.170  0.00  0.00      C1   O
ATOM   4067  CB  LEU 6 220      -9.500  21.844  17.352  0.00  0.00      C1   C
ATOM   4068  CG  LEU 6 220      -8.912  20.453  17.139  0.00  0.00      C1   C
ATOM   4069  CD1 LEU 6 220      -8.715  19.752  18.502  0.00  0.00      C1   C
ATOM   4070  CD2 LEU 6 220      -9.906  19.545  16.385  0.00  0.00      C1   C
ATOM   4071  N   ASN 6 221     -11.424  24.350  15.971  0.00  0.00      C1   N
ATOM   4072  CA  ASN 6 221     -12.139  25.583  16.044  0.00  0.00      C1   C
ATOM   4073  C   ASN 6 221     -12.909  25.795  17.427  0.00  0.00      C1   C
ATOM   4074  O   ASN 6 221     -13.713  24.935  17.848  0.00  0.00      C1   O
ATOM   4075  CB  ASN 6 221     -13.020  25.761  14.784  0.00  0.00      C1   C
ATOM   4076  CG  ASN 6 221     -13.519  27.243  14.572  0.00  0.00      C1   C
ATOM   4077  OD1 ASN 6 221     -13.191  28.214  15.312  0.00  0.00      C1   O
ATOM   4078  ND2 ASN 6 221     -14.284  27.530  13.529  0.00  0.00      C1   N
ATOM   4079  N   ARG 6 222     -12.698  26.970  18.082  0.00  0.00      C1   N
ATOM   4080  CA  ARG 6 222     -13.426  27.600  19.168  0.00  0.00      C1   C
ATOM   4081  C   ARG 6 222     -14.788  28.249  18.792  0.00  0.00      C1   C
ATOM   4082  O   ARG 6 222     -15.679  28.305  19.725  0.00  0.00      C1   O
ATOM   4083  CB  ARG 6 222     -12.596  28.550  19.932  0.00  0.00      C1   C
ATOM   4084  CG  ARG 6 222     -12.372  29.949  19.370  0.00  0.00      C1   C
ATOM   4085  CD  ARG 6 222     -11.086  30.566  20.033  0.00  0.00      C1   C
ATOM   4086  NE  ARG 6 222     -10.723  31.840  19.262  0.00  0.00      C1   N
ATOM   4087  CZ  ARG 6 222     -11.246  33.066  19.385  0.00  0.00      C1   C
ATOM   4088  NH1 ARG 6 222     -12.113  33.414  20.276  0.00  0.00      C1   N
ATOM   4089  NH2 ARG 6 222     -10.734  33.931  18.573  0.00  0.00      C1   N
ATOM   4090  N   PHE 6 223     -15.054  28.711  17.569  0.00  0.00      C1   N
ATOM   4091  CA  PHE 6 223     -16.333  29.274  17.051  0.00  0.00      C1   C
ATOM   4092  C   PHE 6 223     -17.156  28.112  16.512  0.00  0.00      C1   C
ATOM   4093  O   PHE 6 223     -16.780  27.477  15.492  0.00  0.00      C1   O
ATOM   4094  CB  PHE 6 223     -16.138  30.307  15.902  0.00  0.00      C1   C
ATOM   4095  CG  PHE 6 223     -15.495  31.618  16.442  0.00  0.00      C1   C
ATOM   4096  CD1 PHE 6 223     -16.186  32.490  17.293  0.00  0.00      C1   C
ATOM   4097  CD2 PHE 6 223     -14.156  31.925  16.198  0.00  0.00      C1   C
ATOM   4098  CE1 PHE 6 223     -15.623  33.676  17.804  0.00  0.00      C1   C
ATOM   4099  CE2 PHE 6 223     -13.579  33.106  16.594  0.00  0.00      C1   C
ATOM   4100  CZ  PHE 6 223     -14.281  33.956  17.410  0.00  0.00      C1   C
ATOM   4101  N   THR 6 224     -18.201  27.796  17.160  0.00  0.00      C1   N
ATOM   4102  CA  THR 6 224     -18.817  26.439  16.982  0.00  0.00      C1   C
ATOM   4103  C   THR 6 224     -19.984  26.435  16.069  0.00  0.00      C1   C
ATOM   4104  O   THR 6 224     -20.539  27.438  15.702  0.00  0.00      C1   O
ATOM   4105  CB  THR 6 224     -19.068  25.774  18.326  0.00  0.00      C1   C
ATOM   4106  OG1 THR 6 224     -19.526  26.717  19.230  0.00  0.00      C1   O
ATOM   4107  CG2 THR 6 224     -17.776  25.278  18.960  0.00  0.00      C1   C
ATOM   4108  N   THR 6 225     -20.574  25.271  15.740  0.00  0.00      C1   N
ATOM   4109  CA  THR 6 225     -21.586  25.314  14.649  0.00  0.00      C1   C
ATOM   4110  C   THR 6 225     -22.810  24.441  14.909  0.00  0.00      C1   C
ATOM   4111  O   THR 6 225     -23.009  23.919  16.014  0.00  0.00      C1   O
ATOM   4112  CB  THR 6 225     -20.847  24.928  13.299  0.00  0.00      C1   C
ATOM   4113  OG1 THR 6 225     -21.501  25.327  12.123  0.00  0.00      C1   O
ATOM   4114  CG2 THR 6 225     -20.563  23.388  13.133  0.00  0.00      C1   C
ATOM   4115  N   THR 6 226     -23.649  24.177  13.855  0.00  0.00      C1   N
ATOM   4116  CA  THR 6 226     -24.879  23.302  13.864  0.00  0.00      C1   C
ATOM   4117  C   THR 6 226     -24.853  22.422  12.548  0.00  0.00      C1   C
ATOM   4118  O   THR 6 226     -24.044  22.603  11.581  0.00  0.00      C1   O
ATOM   4119  CB  THR 6 226     -26.178  24.183  13.947  0.00  0.00      C1   C
ATOM   4120  OG1 THR 6 226     -26.479  24.817  12.738  0.00  0.00      C1   O
ATOM   4121  CG2 THR 6 226     -26.218  25.189  15.032  0.00  0.00      C1   C
ATOM   4122  N   LEU 6 227     -25.656  21.341  12.613  0.00  0.00      C1   N
ATOM   4123  CA  LEU 6 227     -25.828  20.438  11.435  0.00  0.00      C1   C
ATOM   4124  C   LEU 6 227     -26.297  21.279  10.246  0.00  0.00      C1   C
ATOM   4125  O   LEU 6 227     -25.662  21.333   9.207  0.00  0.00      C1   O
ATOM   4126  CB  LEU 6 227     -26.601  19.262  11.926  0.00  0.00      C1   C
ATOM   4127  CG  LEU 6 227     -26.571  18.018  10.946  0.00  0.00      C1   C
ATOM   4128  CD1 LEU 6 227     -25.130  17.609  10.634  0.00  0.00      C1   C
ATOM   4129  CD2 LEU 6 227     -27.391  16.911  11.672  0.00  0.00      C1   C
ATOM   4130  N   ASN 6 228     -27.322  22.096  10.520  0.00  0.00      C1   N
ATOM   4131  CA  ASN 6 228     -27.786  23.010   9.485  0.00  0.00      C1   C
ATOM   4132  C   ASN 6 228     -26.779  24.121   8.999  0.00  0.00      C1   C
ATOM   4133  O   ASN 6 228     -26.653  24.306   7.774  0.00  0.00      C1   O
ATOM   4134  CB  ASN 6 228     -29.144  23.538   9.826  0.00  0.00      C1   C
ATOM   4135  CG  ASN 6 228     -30.298  22.597   9.996  0.00  0.00      C1   C
ATOM   4136  ND2 ASN 6 228     -31.291  22.986  10.765  0.00  0.00      C1   N
ATOM   4137  OD1 ASN 6 228     -30.406  21.547   9.333  0.00  0.00      C1   O
ATOM   4138  N   ASP 6 229     -25.992  24.786   9.889  0.00  0.00      C1   N
ATOM   4139  CA  ASP 6 229     -24.859  25.668   9.558  0.00  0.00      C1   C
ATOM   4140  C   ASP 6 229     -23.623  25.030   8.791  0.00  0.00      C1   C
ATOM   4141  O   ASP 6 229     -23.023  25.772   8.032  0.00  0.00      C1   O
ATOM   4142  CB  ASP 6 229     -24.519  26.590  10.672  0.00  0.00      C1   C
ATOM   4143  CG  ASP 6 229     -25.625  27.473  11.198  0.00  0.00      C1   C
ATOM   4144  OD1 ASP 6 229     -25.504  28.116  12.269  0.00  0.00      C1   O
ATOM   4145  OD2 ASP 6 229     -26.664  27.538  10.500  0.00  0.00      C1   O
ATOM   4146  N   PHE 6 230     -23.389  23.700   8.979  0.00  0.00      C1   N
ATOM   4147  CA  PHE 6 230     -22.358  22.925   8.243  0.00  0.00      C1   C
ATOM   4148  C   PHE 6 230     -22.853  22.507   6.855  0.00  0.00      C1   C
ATOM   4149  O   PHE 6 230     -22.123  22.923   5.984  0.00  0.00      C1   O
ATOM   4150  CB  PHE 6 230     -21.962  21.708   9.122  0.00  0.00      C1   C
ATOM   4151  CG  PHE 6 230     -20.937  20.911   8.421  0.00  0.00      C1   C
ATOM   4152  CD1 PHE 6 230     -19.565  21.128   8.615  0.00  0.00      C1   C
ATOM   4153  CD2 PHE 6 230     -21.283  19.873   7.522  0.00  0.00      C1   C
ATOM   4154  CE1 PHE 6 230     -18.611  20.350   7.927  0.00  0.00      C1   C
ATOM   4155  CE2 PHE 6 230     -20.361  19.281   6.637  0.00  0.00      C1   C
ATOM   4156  CZ  PHE 6 230     -19.003  19.421   6.918  0.00  0.00      C1   C
ATOM   4157  N   ASN 6 231     -24.013  21.813   6.786  0.00  0.00      C1   N
ATOM   4158  CA  ASN 6 231     -24.714  21.516   5.521  0.00  0.00      C1   C
ATOM   4159  C   ASN 6 231     -25.043  22.782   4.693  0.00  0.00      C1   C
ATOM   4160  O   ASN 6 231     -25.250  22.632   3.451  0.00  0.00      C1   O
ATOM   4161  CB  ASN 6 231     -25.912  20.638   5.902  0.00  0.00      C1   C
ATOM   4162  CG  ASN 6 231     -25.400  19.320   6.399  0.00  0.00      C1   C
ATOM   4163  OD1 ASN 6 231     -24.300  18.938   6.030  0.00  0.00      C1   O
ATOM   4164  ND2 ASN 6 231     -26.107  18.669   7.280  0.00  0.00      C1   N
ATOM   4165  N   LEU 6 232     -25.049  23.985   5.264  0.00  0.00      C1   N
ATOM   4166  CA  LEU 6 232     -25.255  25.252   4.551  0.00  0.00      C1   C
ATOM   4167  C   LEU 6 232     -24.262  25.579   3.480  0.00  0.00      C1   C
ATOM   4168  O   LEU 6 232     -24.553  25.992   2.386  0.00  0.00      C1   O
ATOM   4169  CB  LEU 6 232     -25.409  26.432   5.533  0.00  0.00      C1   C
ATOM   4170  CG  LEU 6 232     -25.720  27.745   4.883  0.00  0.00      C1   C
ATOM   4171  CD1 LEU 6 232     -27.000  27.610   4.026  0.00  0.00      C1   C
ATOM   4172  CD2 LEU 6 232     -25.942  28.786   5.910  0.00  0.00      C1   C
ATOM   4173  N   VAL 6 233     -22.913  25.352   3.729  0.00  0.00      C1   N
ATOM   4174  CA  VAL 6 233     -21.847  25.551   2.824  0.00  0.00      C1   C
ATOM   4175  C   VAL 6 233     -21.281  24.277   2.101  0.00  0.00      C1   C
ATOM   4176  O   VAL 6 233     -20.173  24.261   1.584  0.00  0.00      C1   O
ATOM   4177  CB  VAL 6 233     -20.683  26.457   3.377  0.00  0.00      C1   C
ATOM   4178  CG1 VAL 6 233     -21.327  27.710   4.046  0.00  0.00      C1   C
ATOM   4179  CG2 VAL 6 233     -19.839  25.789   4.422  0.00  0.00      C1   C
ATOM   4180  N   ALA 6 234     -22.053  23.193   2.055  0.00  0.00      C1   N
ATOM   4181  CA  ALA 6 234     -21.637  21.998   1.436  0.00  0.00      C1   C
ATOM   4182  C   ALA 6 234     -21.211  22.187  -0.034  0.00  0.00      C1   C
ATOM   4183  O   ALA 6 234     -20.057  21.887  -0.459  0.00  0.00      C1   O
ATOM   4184  CB  ALA 6 234     -22.693  20.918   1.578  0.00  0.00      C1   C
ATOM   4185  N   MET 6 235     -22.091  22.742  -0.804  0.00  0.00      C1   N
ATOM   4186  CA  MET 6 235     -21.896  23.056  -2.226  0.00  0.00      C1   C
ATOM   4187  C   MET 6 235     -20.884  24.156  -2.568  0.00  0.00      C1   C
ATOM   4188  O   MET 6 235     -20.069  23.999  -3.425  0.00  0.00      C1   O
ATOM   4189  CB  MET 6 235     -23.194  23.396  -2.915  0.00  0.00      C1   C
ATOM   4190  CG  MET 6 235     -24.368  22.434  -2.918  0.00  0.00      C1   C
ATOM   4191  SD  MET 6 235     -25.902  23.093  -3.611  0.00  0.00      C1   S
ATOM   4192  CE  MET 6 235     -25.611  22.805  -5.374  0.00  0.00      C1   C
ATOM   4193  N   LYS 6 236     -20.818  25.242  -1.802  0.00  0.00      C1   N
ATOM   4194  CA  LYS 6 236     -19.737  26.208  -1.894  0.00  0.00      C1   C
ATOM   4195  C   LYS 6 236     -18.327  25.588  -1.983  0.00  0.00      C1   C
ATOM   4196  O   LYS 6 236     -17.549  26.019  -2.876  0.00  0.00      C1   O
ATOM   4197  CB  LYS 6 236     -19.958  27.111  -0.692  0.00  0.00      C1   C
ATOM   4198  CG  LYS 6 236     -19.091  28.380  -0.645  0.00  0.00      C1   C
ATOM   4199  CD  LYS 6 236     -19.447  29.317   0.531  0.00  0.00      C1   C
ATOM   4200  CE  LYS 6 236     -18.619  30.656   0.307  0.00  0.00      C1   C
ATOM   4201  NZ  LYS 6 236     -18.605  31.519   1.471  0.00  0.00      C1   N
ATOM   4202  N   TYR 6 237     -17.946  24.684  -1.089  0.00  0.00      C1   N
ATOM   4203  CA  TYR 6 237     -16.632  23.964  -1.093  0.00  0.00      C1   C
ATOM   4204  C   TYR 6 237     -16.712  22.513  -1.606  0.00  0.00      C1   C
ATOM   4205  O   TYR 6 237     -15.695  21.731  -1.483  0.00  0.00      C1   O
ATOM   4206  CB  TYR 6 237     -15.993  24.078   0.321  0.00  0.00      C1   C
ATOM   4207  CG  TYR 6 237     -15.941  25.527   0.781  0.00  0.00      C1   C
ATOM   4208  CD1 TYR 6 237     -14.767  26.207   0.446  0.00  0.00      C1   C
ATOM   4209  CD2 TYR 6 237     -16.863  26.042   1.674  0.00  0.00      C1   C
ATOM   4210  CE1 TYR 6 237     -14.554  27.493   0.901  0.00  0.00      C1   C
ATOM   4211  CE2 TYR 6 237     -16.675  27.372   2.123  0.00  0.00      C1   C
ATOM   4212  CZ  TYR 6 237     -15.425  28.017   1.821  0.00  0.00      C1   C
ATOM   4213  OH  TYR 6 237     -15.162  29.224   2.307  0.00  0.00      C1   O
ATOM   4214  N   ASN 6 238     -17.842  22.116  -2.327  0.00  0.00      C1   N
ATOM   4215  CA  ASN 6 238     -17.945  20.857  -3.057  0.00  0.00      C1   C
ATOM   4216  C   ASN 6 238     -17.748  19.562  -2.226  0.00  0.00      C1   C
ATOM   4217  O   ASN 6 238     -17.033  18.599  -2.681  0.00  0.00      C1   O
ATOM   4218  CB  ASN 6 238     -17.085  20.970  -4.374  0.00  0.00      C1   C
ATOM   4219  CG  ASN 6 238     -17.560  22.109  -5.368  0.00  0.00      C1   C
ATOM   4220  ND2 ASN 6 238     -16.780  22.687  -6.153  0.00  0.00      C1   N
ATOM   4221  OD1 ASN 6 238     -18.790  22.210  -5.475  0.00  0.00      C1   O
ATOM   4222  N   TYR 6 239     -18.577  19.417  -1.181  0.00  0.00      C1   N
ATOM   4223  CA  TYR 6 239     -18.693  18.219  -0.367  0.00  0.00      C1   C
ATOM   4224  C   TYR 6 239     -20.093  17.690  -0.077  0.00  0.00      C1   C
ATOM   4225  O   TYR 6 239     -21.042  18.345  -0.389  0.00  0.00      C1   O
ATOM   4226  CB  TYR 6 239     -17.850  18.442   0.914  0.00  0.00      C1   C
ATOM   4227  CG  TYR 6 239     -18.379  19.615   1.870  0.00  0.00      C1   C
ATOM   4228  CD1 TYR 6 239     -19.523  19.380   2.641  0.00  0.00      C1   C
ATOM   4229  CD2 TYR 6 239     -17.659  20.773   2.089  0.00  0.00      C1   C
ATOM   4230  CE1 TYR 6 239     -19.964  20.320   3.509  0.00  0.00      C1   C
ATOM   4231  CE2 TYR 6 239     -18.030  21.672   3.130  0.00  0.00      C1   C
ATOM   4232  CZ  TYR 6 239     -19.241  21.478   3.785  0.00  0.00      C1   C
ATOM   4233  OH  TYR 6 239     -19.612  22.316   4.791  0.00  0.00      C1   O
ATOM   4234  N   GLU 6 240     -20.222  16.543   0.638  0.00  0.00      C1   N
ATOM   4235  CA  GLU 6 240     -21.502  15.849   0.862  0.00  0.00      C1   C
ATOM   4236  C   GLU 6 240     -22.103  16.147   2.241  0.00  0.00      C1   C
ATOM   4237  O   GLU 6 240     -21.473  16.031   3.253  0.00  0.00      C1   O
ATOM   4238  CB  GLU 6 240     -21.148  14.366   0.784  0.00  0.00      C1   C
ATOM   4239  CG  GLU 6 240     -22.174  13.380   1.342  0.00  0.00      C1   C
ATOM   4240  CD  GLU 6 240     -21.924  11.978   0.780  0.00  0.00      C1   C
ATOM   4241  OE1 GLU 6 240     -20.863  11.283   1.102  0.00  0.00      C1   O
ATOM   4242  OE2 GLU 6 240     -22.801  11.451   0.092  0.00  0.00      C1   O
ATOM   4243  N   PRO 6 241     -23.368  16.511   2.235  0.00  0.00      C1   N
ATOM   4244  CA  PRO 6 241     -24.087  16.888   3.440  0.00  0.00      C1   C
ATOM   4245  C   PRO 6 241     -24.040  15.712   4.468  0.00  0.00      C1   C
ATOM   4246  O   PRO 6 241     -24.371  14.569   4.057  0.00  0.00      C1   O
ATOM   4247  CB  PRO 6 241     -25.533  17.166   3.085  0.00  0.00      C1   C
ATOM   4248  CG  PRO 6 241     -25.286  17.822   1.736  0.00  0.00      C1   C
ATOM   4249  CD  PRO 6 241     -24.192  16.910   1.117  0.00  0.00      C1   C
ATOM   4250  N   LEU 6 242     -23.684  16.050   5.714  0.00  0.00      C1   N
ATOM   4251  CA  LEU 6 242     -23.839  15.065   6.841  0.00  0.00      C1   C
ATOM   4252  C   LEU 6 242     -25.359  14.811   7.168  0.00  0.00      C1   C
ATOM   4253  O   LEU 6 242     -26.160  15.759   7.214  0.00  0.00      C1   O
ATOM   4254  CB  LEU 6 242     -23.057  15.470   8.152  0.00  0.00      C1   C
ATOM   4255  CG  LEU 6 242     -21.570  15.058   8.199  0.00  0.00      C1   C
ATOM   4256  CD1 LEU 6 242     -20.617  16.063   7.577  0.00  0.00      C1   C
ATOM   4257  CD2 LEU 6 242     -21.061  14.938   9.612  0.00  0.00      C1   C
ATOM   4258  N   THR 6 243     -25.626  13.556   7.536  0.00  0.00      C1   N
ATOM   4259  CA  THR 6 243     -26.836  13.196   8.287  0.00  0.00      C1   C
ATOM   4260  C   THR 6 243     -26.594  12.855   9.732  0.00  0.00      C1   C
ATOM   4261  O   THR 6 243     -25.473  12.771  10.236  0.00  0.00      C1   O
ATOM   4262  CB  THR 6 243     -27.575  12.056   7.626  0.00  0.00      C1   C
ATOM   4263  OG1 THR 6 243     -26.755  10.906   7.645  0.00  0.00      C1   O
ATOM   4264  CG2 THR 6 243     -27.905  12.285   6.076  0.00  0.00      C1   C
ATOM   4265  N   GLN 6 244     -27.670  12.603  10.429  0.00  0.00      C1   N
ATOM   4266  CA  GLN 6 244     -27.611  11.742  11.628  0.00  0.00      C1   C
ATOM   4267  C   GLN 6 244     -26.809  10.496  11.463  0.00  0.00      C1   C
ATOM   4268  O   GLN 6 244     -25.883  10.351  12.238  0.00  0.00      C1   O
ATOM   4269  CB  GLN 6 244     -29.060  11.428  12.202  0.00  0.00      C1   C
ATOM   4270  CG  GLN 6 244     -29.991  12.582  12.461  0.00  0.00      C1   C
ATOM   4271  CD  GLN 6 244     -29.459  13.695  13.445  0.00  0.00      C1   C
ATOM   4272  OE1 GLN 6 244     -28.465  13.615  14.144  0.00  0.00      C1   O
ATOM   4273  NE2 GLN 6 244     -30.285  14.690  13.678  0.00  0.00      C1   N
ATOM   4274  N   ASP 6 245     -27.007   9.647  10.440  0.00  0.00      C1   N
ATOM   4275  CA  ASP 6 245     -26.202   8.453  10.204  0.00  0.00      C1   C
ATOM   4276  C   ASP 6 245     -24.690   8.679  10.050  0.00  0.00      C1   C
ATOM   4277  O   ASP 6 245     -23.882   7.889  10.564  0.00  0.00      C1   O
ATOM   4278  CB  ASP 6 245     -26.848   7.583   9.101  0.00  0.00      C1   C
ATOM   4279  CG  ASP 6 245     -28.249   7.073   9.161  0.00  0.00      C1   C
ATOM   4280  OD1 ASP 6 245     -29.158   7.507   9.980  0.00  0.00      C1   O
ATOM   4281  OD2 ASP 6 245     -28.571   6.212   8.336  0.00  0.00      C1   O
ATOM   4282  N   HIS 6 246     -24.351   9.768   9.404  0.00  0.00      C1   N
ATOM   4283  CA  HIS 6 246     -22.979  10.212   9.357  0.00  0.00      C1   C
ATOM   4284  C   HIS 6 246     -22.332  10.668  10.724  0.00  0.00      C1   C
ATOM   4285  O   HIS 6 246     -21.163  10.349  11.048  0.00  0.00      C1   O
ATOM   4286  CB  HIS 6 246     -22.830  11.316   8.334  0.00  0.00      C1   C
ATOM   4287  CG  HIS 6 246     -23.230  11.055   6.936  0.00  0.00      C1   C
ATOM   4288  ND1 HIS 6 246     -23.746  11.989   6.030  0.00  0.00      C1   N
ATOM   4289  CD2 HIS 6 246     -23.004   9.848   6.385  0.00  0.00      C1   C
ATOM   4290  CE1 HIS 6 246     -23.897  11.297   4.900  0.00  0.00      C1   C
ATOM   4291  NE2 HIS 6 246     -23.426  10.002   5.065  0.00  0.00      C1   N
ATOM   4292  N   VAL 6 247     -23.145  11.367  11.538  0.00  0.00      C1   N
ATOM   4293  CA  VAL 6 247     -22.761  11.678  12.896  0.00  0.00      C1   C
ATOM   4294  C   VAL 6 247     -22.497  10.432  13.687  0.00  0.00      C1   C
ATOM   4295  O   VAL 6 247     -21.360  10.290  14.106  0.00  0.00      C1   O
ATOM   4296  CB  VAL 6 247     -23.737  12.714  13.627  0.00  0.00      C1   C
ATOM   4297  CG1 VAL 6 247     -23.343  12.887  15.119  0.00  0.00      C1   C
ATOM   4298  CG2 VAL 6 247     -23.230  14.036  12.892  0.00  0.00      C1   C
ATOM   4299  N   ASP 6 248     -23.457   9.402  13.622  0.00  0.00      C1   N
ATOM   4300  CA  ASP 6 248     -23.276   8.119  14.251  0.00  0.00      C1   C
ATOM   4301  C   ASP 6 248     -22.010   7.321  13.947  0.00  0.00      C1   C
ATOM   4302  O   ASP 6 248     -21.348   6.844  14.885  0.00  0.00      C1   O
ATOM   4303  CB  ASP 6 248     -24.493   7.241  13.890  0.00  0.00      C1   C
ATOM   4304  CG  ASP 6 248     -24.833   6.040  14.936  0.00  0.00      C1   C
ATOM   4305  OD1 ASP 6 248     -25.397   5.043  14.489  0.00  0.00      C1   O
ATOM   4306  OD2 ASP 6 248     -24.523   6.059  16.144  0.00  0.00      C1   O
ATOM   4307  N   ILE 6 249     -21.672   7.269  12.667  0.00  0.00      C1   N
ATOM   4308  CA  ILE 6 249     -20.422   6.724  12.044  0.00  0.00      C1   C
ATOM   4309  C   ILE 6 249     -19.136   7.412  12.681  0.00  0.00      C1   C
ATOM   4310  O   ILE 6 249     -18.222   6.705  13.003  0.00  0.00      C1   O
ATOM   4311  CB  ILE 6 249     -20.536   6.904  10.527  0.00  0.00      C1   C
ATOM   4312  CG1 ILE 6 249     -21.317   5.702   9.947  0.00  0.00      C1   C
ATOM   4313  CG2 ILE 6 249     -19.197   6.871   9.842  0.00  0.00      C1   C
ATOM   4314  CD1 ILE 6 249     -21.827   5.751   8.479  0.00  0.00      C1   C
ATOM   4315  N   LEU 6 250     -19.090   8.736  12.976  0.00  0.00      C1   N
ATOM   4316  CA  LEU 6 250     -17.973   9.360  13.717  0.00  0.00      C1   C
ATOM   4317  C   LEU 6 250     -18.114   9.273  15.302  0.00  0.00      C1   C
ATOM   4318  O   LEU 6 250     -17.307   9.936  15.973  0.00  0.00      C1   O
ATOM   4319  CB  LEU 6 250     -17.601  10.794  13.193  0.00  0.00      C1   C
ATOM   4320  CG  LEU 6 250     -17.341  10.904  11.693  0.00  0.00      C1   C
ATOM   4321  CD1 LEU 6 250     -17.656  12.336  11.164  0.00  0.00      C1   C
ATOM   4322  CD2 LEU 6 250     -15.846  10.654  11.384  0.00  0.00      C1   C
ATOM   4323  N   GLY 6 251     -19.116   8.588  15.852  0.00  0.00      C1   N
ATOM   4324  CA  GLY 6 251     -19.305   8.514  17.279  0.00  0.00      C1   C
ATOM   4325  C   GLY 6 251     -18.214   7.712  18.163  0.00  0.00      C1   C
ATOM   4326  O   GLY 6 251     -17.771   8.131  19.201  0.00  0.00      C1   O
ATOM   4327  N   PRO 6 252     -17.787   6.530  17.653  0.00  0.00      C1   N
ATOM   4328  CA  PRO 6 252     -16.639   5.765  18.157  0.00  0.00      C1   C
ATOM   4329  C   PRO 6 252     -15.331   6.598  18.207  0.00  0.00      C1   C
ATOM   4330  O   PRO 6 252     -14.859   6.906  19.275  0.00  0.00      C1   O
ATOM   4331  CB  PRO 6 252     -16.542   4.507  17.328  0.00  0.00      C1   C
ATOM   4332  CG  PRO 6 252     -17.921   4.221  16.850  0.00  0.00      C1   C
ATOM   4333  CD  PRO 6 252     -18.543   5.640  16.709  0.00  0.00      C1   C
ATOM   4334  N   LEU 6 253     -14.736   7.027  17.092  0.00  0.00      C1   N
ATOM   4335  CA  LEU 6 253     -13.652   8.054  17.001  0.00  0.00      C1   C
ATOM   4336  C   LEU 6 253     -13.852   9.332  17.808  0.00  0.00      C1   C
ATOM   4337  O   LEU 6 253     -12.881   9.673  18.478  0.00  0.00      C1   O
ATOM   4338  CB  LEU 6 253     -13.309   8.436  15.542  0.00  0.00      C1   C
ATOM   4339  CG  LEU 6 253     -12.610   7.353  14.734  0.00  0.00      C1   C
ATOM   4340  CD1 LEU 6 253     -11.892   7.848  13.427  0.00  0.00      C1   C
ATOM   4341  CD2 LEU 6 253     -11.527   6.543  15.540  0.00  0.00      C1   C
ATOM   4342  N   SER 6 254     -15.059   9.993  17.806  0.00  0.00      C1   N
ATOM   4343  CA  SER 6 254     -15.306  11.114  18.730  0.00  0.00      C1   C
ATOM   4344  C   SER 6 254     -15.214  10.853  20.197  0.00  0.00      C1   C
ATOM   4345  O   SER 6 254     -14.536  11.619  20.930  0.00  0.00      C1   O
ATOM   4346  CB  SER 6 254     -16.498  11.948  18.394  0.00  0.00      C1   C
ATOM   4347  OG  SER 6 254     -17.714  11.225  18.588  0.00  0.00      C1   O
ATOM   4348  N   ALA 6 255     -15.819   9.731  20.669  0.00  0.00      C1   N
ATOM   4349  CA  ALA 6 255     -15.566   9.169  22.038  0.00  0.00      C1   C
ATOM   4350  C   ALA 6 255     -14.050   8.877  22.272  0.00  0.00      C1   C
ATOM   4351  O   ALA 6 255     -13.555   9.377  23.297  0.00  0.00      C1   O
ATOM   4352  CB  ALA 6 255     -16.389   7.895  22.205  0.00  0.00      C1   C
ATOM   4353  N   GLN 6 256     -13.418   8.192  21.310  0.00  0.00      C1   N
ATOM   4354  CA  GLN 6 256     -12.033   7.817  21.337  0.00  0.00      C1   C
ATOM   4355  C   GLN 6 256     -11.039   8.977  21.435  0.00  0.00      C1   C
ATOM   4356  O   GLN 6 256     -10.021   8.730  22.013  0.00  0.00      C1   O
ATOM   4357  CB  GLN 6 256     -11.760   6.832  20.163  0.00  0.00      C1   C
ATOM   4358  CG  GLN 6 256     -10.514   6.139  20.488  0.00  0.00      C1   C
ATOM   4359  CD  GLN 6 256     -10.267   4.964  19.616  0.00  0.00      C1   C
ATOM   4360  OE1 GLN 6 256     -11.107   4.143  19.221  0.00  0.00      C1   O
ATOM   4361  NE2 GLN 6 256      -9.008   4.765  19.174  0.00  0.00      C1   N
ATOM   4362  N   THR 6 257     -11.342  10.221  20.973  0.00  0.00      C1   N
ATOM   4363  CA  THR 6 257     -10.455  11.369  20.966  0.00  0.00      C1   C
ATOM   4364  C   THR 6 257     -10.864  12.569  21.795  0.00  0.00      C1   C
ATOM   4365  O   THR 6 257     -10.136  13.554  21.762  0.00  0.00      C1   O
ATOM   4366  CB  THR 6 257     -10.200  11.780  19.487  0.00  0.00      C1   C
ATOM   4367  OG1 THR 6 257     -11.448  12.132  18.929  0.00  0.00      C1   O
ATOM   4368  CG2 THR 6 257      -9.625  10.677  18.576  0.00  0.00      C1   C
ATOM   4369  N   GLY 6 258     -11.973  12.529  22.499  0.00  0.00      C1   N
ATOM   4370  CA  GLY 6 258     -12.443  13.559  23.460  0.00  0.00      C1   C
ATOM   4371  C   GLY 6 258     -13.124  14.797  22.732  0.00  0.00      C1   C
ATOM   4372  O   GLY 6 258     -13.445  15.746  23.395  0.00  0.00      C1   O
ATOM   4373  N   ILE 6 259     -13.124  14.790  21.412  0.00  0.00      C1   N
ATOM   4374  CA  ILE 6 259     -13.595  15.849  20.480  0.00  0.00      C1   C
ATOM   4375  C   ILE 6 259     -14.859  15.398  19.772  0.00  0.00      C1   C
ATOM   4376  O   ILE 6 259     -14.769  14.625  18.808  0.00  0.00      C1   O
ATOM   4377  CB  ILE 6 259     -12.457  16.229  19.575  0.00  0.00      C1   C
ATOM   4378  CG1 ILE 6 259     -11.263  16.859  20.391  0.00  0.00      C1   C
ATOM   4379  CG2 ILE 6 259     -12.811  17.159  18.422  0.00  0.00      C1   C
ATOM   4380  CD1 ILE 6 259      -9.869  16.356  19.793  0.00  0.00      C1   C
ATOM   4381  N   ALA 6 260     -15.977  15.944  20.334  0.00  0.00      C1   N
ATOM   4382  CA  ALA 6 260     -17.271  15.768  19.645  0.00  0.00      C1   C
ATOM   4383  C   ALA 6 260     -17.305  16.030  18.127  0.00  0.00      C1   C
ATOM   4384  O   ALA 6 260     -16.688  16.917  17.632  0.00  0.00      C1   O
ATOM   4385  CB  ALA 6 260     -18.313  16.476  20.460  0.00  0.00      C1   C
ATOM   4386  N   VAL 6 261     -18.034  15.201  17.427  0.00  0.00      C1   N
ATOM   4387  CA  VAL 6 261     -18.380  15.207  16.008  0.00  0.00      C1   C
ATOM   4388  C   VAL 6 261     -18.615  16.688  15.474  0.00  0.00      C1   C
ATOM   4389  O   VAL 6 261     -18.088  17.011  14.439  0.00  0.00      C1   O
ATOM   4390  CB  VAL 6 261     -19.494  14.268  15.601  0.00  0.00      C1   C
ATOM   4391  CG1 VAL 6 261     -19.435  14.272  14.061  0.00  0.00      C1   C
ATOM   4392  CG2 VAL 6 261     -19.225  12.854  16.118  0.00  0.00      C1   C
ATOM   4393  N   LEU 6 262     -19.512  17.414  16.096  0.00  0.00      C1   N
ATOM   4394  CA  LEU 6 262     -19.902  18.809  15.657  0.00  0.00      C1   C
ATOM   4395  C   LEU 6 262     -18.832  19.818  16.036  0.00  0.00      C1   C
ATOM   4396  O   LEU 6 262     -18.671  20.732  15.181  0.00  0.00      C1   O
ATOM   4397  CB  LEU 6 262     -21.380  19.189  16.104  0.00  0.00      C1   C
ATOM   4398  CG  LEU 6 262     -22.515  19.022  15.087  0.00  0.00      C1   C
ATOM   4399  CD1 LEU 6 262     -22.402  19.943  13.826  0.00  0.00      C1   C
ATOM   4400  CD2 LEU 6 262     -22.697  17.598  14.700  0.00  0.00      C1   C
ATOM   4401  N   ASP 6 263     -18.054  19.659  17.101  0.00  0.00      C1   N
ATOM   4402  CA  ASP 6 263     -16.713  20.421  17.272  0.00  0.00      C1   C
ATOM   4403  C   ASP 6 263     -15.710  20.193  16.128  0.00  0.00      C1   C
ATOM   4404  O   ASP 6 263     -15.198  21.123  15.552  0.00  0.00      C1   O
ATOM   4405  CB  ASP 6 263     -15.999  20.056  18.617  0.00  0.00      C1   C
ATOM   4406  CG  ASP 6 263     -16.898  20.082  19.896  0.00  0.00      C1   C
ATOM   4407  OD1 ASP 6 263     -16.365  19.522  20.930  0.00  0.00      C1   O
ATOM   4408  OD2 ASP 6 263     -17.913  20.744  19.972  0.00  0.00      C1   O
ATOM   4409  N   MET 6 264     -15.647  18.937  15.693  0.00  0.00      C1   N
ATOM   4410  CA  MET 6 264     -14.823  18.609  14.515  0.00  0.00      C1   C
ATOM   4411  C   MET 6 264     -15.371  19.082  13.139  0.00  0.00      C1   C
ATOM   4412  O   MET 6 264     -14.612  19.495  12.249  0.00  0.00      C1   O
ATOM   4413  CB  MET 6 264     -14.634  17.109  14.557  0.00  0.00      C1   C
ATOM   4414  CG  MET 6 264     -13.407  16.671  13.811  0.00  0.00      C1   C
ATOM   4415  SD  MET 6 264     -11.873  17.487  14.383  0.00  0.00      C1   S
ATOM   4416  CE  MET 6 264     -11.102  16.090  15.185  0.00  0.00      C1   C
ATOM   4417  N   CYS 6 265     -16.679  19.109  13.010  0.00  0.00      C1   N
ATOM   4418  CA  CYS 6 265     -17.397  19.716  11.939  0.00  0.00      C1   C
ATOM   4419  C   CYS 6 265     -17.194  21.222  11.873  0.00  0.00      C1   C
ATOM   4420  O   CYS 6 265     -16.854  21.658  10.754  0.00  0.00      C1   O
ATOM   4421  CB  CYS 6 265     -18.891  19.346  11.880  0.00  0.00      C1   C
ATOM   4422  SG  CYS 6 265     -18.839  17.606  11.449  0.00  0.00      C1   S
ATOM   4423  N   ALA 6 266     -17.294  22.003  12.957  0.00  0.00      C1   N
ATOM   4424  CA  ALA 6 266     -16.706  23.343  13.065  0.00  0.00      C1   C
ATOM   4425  C   ALA 6 266     -15.262  23.487  12.647  0.00  0.00      C1   C
ATOM   4426  O   ALA 6 266     -14.877  24.264  11.793  0.00  0.00      C1   O
ATOM   4427  CB  ALA 6 266     -16.795  23.945  14.523  0.00  0.00      C1   C
ATOM   4428  N   SER 6 267     -14.350  22.664  13.156  0.00  0.00      C1   N
ATOM   4429  CA  SER 6 267     -12.920  22.604  12.682  0.00  0.00      C1   C
ATOM   4430  C   SER 6 267     -12.859  22.410  11.197  0.00  0.00      C1   C
ATOM   4431  O   SER 6 267     -12.013  23.080  10.561  0.00  0.00      C1   O
ATOM   4432  CB  SER 6 267     -12.141  21.408  13.308  0.00  0.00      C1   C
ATOM   4433  OG  SER 6 267     -12.223  21.430  14.693  0.00  0.00      C1   O
ATOM   4434  N   LEU 6 268     -13.666  21.554  10.589  0.00  0.00      C1   N
ATOM   4435  CA  LEU 6 268     -13.601  21.316   9.114  0.00  0.00      C1   C
ATOM   4436  C   LEU 6 268     -14.140  22.470   8.224  0.00  0.00      C1   C
ATOM   4437  O   LEU 6 268     -13.370  22.960   7.406  0.00  0.00      C1   O
ATOM   4438  CB  LEU 6 268     -14.424  20.041   8.729  0.00  0.00      C1   C
ATOM   4439  CG  LEU 6 268     -14.210  19.605   7.249  0.00  0.00      C1   C
ATOM   4440  CD1 LEU 6 268     -12.686  19.451   6.965  0.00  0.00      C1   C
ATOM   4441  CD2 LEU 6 268     -14.880  18.244   7.011  0.00  0.00      C1   C
ATOM   4442  N   LYS 6 269     -15.266  23.071   8.568  0.00  0.00      C1   N
ATOM   4443  CA  LYS 6 269     -15.864  24.339   7.985  0.00  0.00      C1   C
ATOM   4444  C   LYS 6 269     -14.824  25.470   8.043  0.00  0.00      C1   C
ATOM   4445  O   LYS 6 269     -14.702  26.194   7.058  0.00  0.00      C1   O
ATOM   4446  CB  LYS 6 269     -17.191  24.657   8.521  0.00  0.00      C1   C
ATOM   4447  CG  LYS 6 269     -17.900  25.791   7.801  0.00  0.00      C1   C
ATOM   4448  CD  LYS 6 269     -19.251  26.203   8.450  0.00  0.00      C1   C
ATOM   4449  CE  LYS 6 269     -19.881  27.410   7.689  0.00  0.00      C1   C
ATOM   4450  NZ  LYS 6 269     -21.223  27.680   8.198  0.00  0.00      C1   N
ATOM   4451  N   GLU 6 270     -14.167  25.660   9.175  0.00  0.00      C1   N
ATOM   4452  CA  GLU 6 270     -13.022  26.532   9.367  0.00  0.00      C1   C
ATOM   4453  C   GLU 6 270     -11.742  26.407   8.515  0.00  0.00      C1   C
ATOM   4454  O   GLU 6 270     -11.309  27.390   7.867  0.00  0.00      C1   O
ATOM   4455  CB  GLU 6 270     -12.676  26.519  10.851  0.00  0.00      C1   C
ATOM   4456  CG  GLU 6 270     -11.887  27.645  11.364  0.00  0.00      C1   C
ATOM   4457  CD  GLU 6 270     -12.521  29.077  11.294  0.00  0.00      C1   C
ATOM   4458  OE1 GLU 6 270     -11.853  29.987  11.723  0.00  0.00      C1   O
ATOM   4459  OE2 GLU 6 270     -13.605  29.205  10.735  0.00  0.00      C1   O
ATOM   4460  N   LEU 6 271     -11.323  25.156   8.324  0.00  0.00      C1   N
ATOM   4461  CA  LEU 6 271     -10.281  24.753   7.404  0.00  0.00      C1   C
ATOM   4462  C   LEU 6 271     -10.534  25.218   5.970  0.00  0.00      C1   C
ATOM   4463  O   LEU 6 271      -9.637  25.709   5.292  0.00  0.00      C1   O
ATOM   4464  CB  LEU 6 271     -10.091  23.192   7.469  0.00  0.00      C1   C
ATOM   4465  CG  LEU 6 271      -9.102  22.755   8.556  0.00  0.00      C1   C
ATOM   4466  CD1 LEU 6 271      -9.055  21.208   8.826  0.00  0.00      C1   C
ATOM   4467  CD2 LEU 6 271      -7.697  23.255   8.132  0.00  0.00      C1   C
ATOM   4468  N   LEU 6 272     -11.819  25.114   5.522  0.00  0.00      C1   N
ATOM   4469  CA  LEU 6 272     -12.166  25.630   4.254  0.00  0.00      C1   C
ATOM   4470  C   LEU 6 272     -12.266  27.144   4.263  0.00  0.00      C1   C
ATOM   4471  O   LEU 6 272     -11.623  27.746   3.422  0.00  0.00      C1   O
ATOM   4472  CB  LEU 6 272     -13.467  24.948   3.816  0.00  0.00      C1   C
ATOM   4473  CG  LEU 6 272     -13.384  23.445   3.591  0.00  0.00      C1   C
ATOM   4474  CD1 LEU 6 272     -14.821  22.894   3.535  0.00  0.00      C1   C
ATOM   4475  CD2 LEU 6 272     -12.708  23.115   2.281  0.00  0.00      C1   C
ATOM   4476  N   GLN 6 273     -13.194  27.745   5.061  0.00  0.00      C1   N
ATOM   4477  CA  GLN 6 273     -13.441  29.208   4.925  0.00  0.00      C1   C
ATOM   4478  C   GLN 6 273     -12.331  30.134   5.365  0.00  0.00      C1   C
ATOM   4479  O   GLN 6 273     -12.377  31.314   5.042  0.00  0.00      C1   O
ATOM   4480  CB  GLN 6 273     -14.747  29.505   5.698  0.00  0.00      C1   C
ATOM   4481  CG  GLN 6 273     -14.623  29.437   7.195  0.00  0.00      C1   C
ATOM   4482  CD  GLN 6 273     -15.938  29.510   7.933  0.00  0.00      C1   C
ATOM   4483  NE2 GLN 6 273     -15.945  29.229   9.225  0.00  0.00      C1   N
ATOM   4484  OE1 GLN 6 273     -17.025  29.618   7.404  0.00  0.00      C1   O
ATOM   4485  N   ASN 6 274     -11.555  29.768   6.389  0.00  0.00      C1   N
ATOM   4486  CA  ASN 6 274     -10.521  30.625   6.994  0.00  0.00      C1   C
ATOM   4487  C   ASN 6 274      -9.080  30.301   6.631  0.00  0.00      C1   C
ATOM   4488  O   ASN 6 274      -8.201  31.203   6.524  0.00  0.00      C1   O
ATOM   4489  CB  ASN 6 274     -10.814  30.753   8.462  0.00  0.00      C1   C
ATOM   4490  CG  ASN 6 274     -11.886  31.914   8.739  0.00  0.00      C1   C
ATOM   4491  OD1 ASN 6 274     -11.967  32.953   8.072  0.00  0.00      C1   O
ATOM   4492  ND2 ASN 6 274     -12.711  31.837   9.730  0.00  0.00      C1   N
ATOM   4493  N   GLY 6 275      -8.774  29.003   6.488  0.00  0.00      C1   N
ATOM   4494  CA  GLY 6 275      -7.466  28.507   5.960  0.00  0.00      C1   C
ATOM   4495  C   GLY 6 275      -6.784  27.287   6.600  0.00  0.00      C1   C
ATOM   4496  O   GLY 6 275      -6.895  27.060   7.803  0.00  0.00      C1   O
ATOM   4497  N   MET 6 276      -6.079  26.551   5.828  0.00  0.00      C1   N
ATOM   4498  CA  MET 6 276      -5.008  25.666   6.121  0.00  0.00      C1   C
ATOM   4499  C   MET 6 276      -3.592  26.274   5.980  0.00  0.00      C1   C
ATOM   4500  O   MET 6 276      -2.847  26.073   6.919  0.00  0.00      C1   O
ATOM   4501  CB  MET 6 276      -5.209  24.385   5.367  0.00  0.00      C1   C
ATOM   4502  CG  MET 6 276      -4.309  23.196   5.846  0.00  0.00      C1   C
ATOM   4503  SD  MET 6 276      -4.876  21.715   4.966  0.00  0.00      C1   S
ATOM   4504  CE  MET 6 276      -3.333  20.863   5.158  0.00  0.00      C1   C
ATOM   4505  N   ASN 6 277      -3.316  27.102   5.025  0.00  0.00      C1   N
ATOM   4506  CA  ASN 6 277      -2.384  28.264   5.099  0.00  0.00      C1   C
ATOM   4507  C   ASN 6 277      -0.973  27.853   5.479  0.00  0.00      C1   C
ATOM   4508  O   ASN 6 277      -0.364  28.182   6.518  0.00  0.00      C1   O
ATOM   4509  CB  ASN 6 277      -2.982  29.348   6.009  0.00  0.00      C1   C
ATOM   4510  CG  ASN 6 277      -4.323  29.784   5.679  0.00  0.00      C1   C
ATOM   4511  ND2 ASN 6 277      -4.891  30.614   6.467  0.00  0.00      C1   N
ATOM   4512  OD1 ASN 6 277      -4.891  29.545   4.649  0.00  0.00      C1   O
ATOM   4513  N   GLY 6 278      -0.357  26.947   4.684  0.00  0.00      C1   N
ATOM   4514  CA  GLY 6 278       0.969  26.531   4.925  0.00  0.00      C1   C
ATOM   4515  C   GLY 6 278       1.234  25.496   5.985  0.00  0.00      C1   C
ATOM   4516  O   GLY 6 278       2.135  24.710   5.835  0.00  0.00      C1   O
ATOM   4517  N   ARG 6 279       0.490  25.442   7.070  0.00  0.00      C1   N
ATOM   4518  CA  ARG 6 279       0.425  24.373   8.072  0.00  0.00      C1   C
ATOM   4519  C   ARG 6 279      -0.002  23.001   7.527  0.00  0.00      C1   C
ATOM   4520  O   ARG 6 279      -1.006  22.819   6.869  0.00  0.00      C1   O
ATOM   4521  CB  ARG 6 279      -0.383  24.835   9.268  0.00  0.00      C1   C
ATOM   4522  CG  ARG 6 279       0.190  26.010  10.075  0.00  0.00      C1   C
ATOM   4523  CD  ARG 6 279      -0.641  26.613  11.293  0.00  0.00      C1   C
ATOM   4524  NE  ARG 6 279      -1.815  27.374  10.725  0.00  0.00      C1   N
ATOM   4525  CZ  ARG 6 279      -1.704  28.607  10.259  0.00  0.00      C1   C
ATOM   4526  NH1 ARG 6 279      -0.601  29.255  10.319  0.00  0.00      C1   N
ATOM   4527  NH2 ARG 6 279      -2.803  29.171   9.781  0.00  0.00      C1   N
ATOM   4528  N   THR 6 280       0.684  21.923   7.889  0.00  0.00      C1   N
ATOM   4529  CA  THR 6 280       0.322  20.554   7.493  0.00  0.00      C1   C
ATOM   4530  C   THR 6 280      -0.649  19.874   8.449  0.00  0.00      C1   C
ATOM   4531  O   THR 6 280      -0.632  20.199   9.664  0.00  0.00      C1   O
ATOM   4532  CB  THR 6 280       1.597  19.745   7.110  0.00  0.00      C1   C
ATOM   4533  OG1 THR 6 280       2.415  19.604   8.255  0.00  0.00      C1   O
ATOM   4534  CG2 THR 6 280       2.459  20.423   6.000  0.00  0.00      C1   C
ATOM   4535  N   ILE 6 281      -1.269  18.806   7.894  0.00  0.00      C1   N
ATOM   4536  CA  ILE 6 281      -2.152  17.920   8.694  0.00  0.00      C1   C
ATOM   4537  C   ILE 6 281      -1.964  16.486   8.214  0.00  0.00      C1   C
ATOM   4538  O   ILE 6 281      -1.969  16.209   7.042  0.00  0.00      C1   O
ATOM   4539  CB  ILE 6 281      -3.619  18.254   8.704  0.00  0.00      C1   C
ATOM   4540  CG1 ILE 6 281      -3.930  19.734   9.197  0.00  0.00      C1   C
ATOM   4541  CG2 ILE 6 281      -4.537  17.267   9.377  0.00  0.00      C1   C
ATOM   4542  CD1 ILE 6 281      -5.309  20.357   8.852  0.00  0.00      C1   C
ATOM   4543  N   LEU 6 282      -1.669  15.509   9.129  0.00  0.00      C1   N
ATOM   4544  CA  LEU 6 282      -1.218  14.152   8.829  0.00  0.00      C1   C
ATOM   4545  C   LEU 6 282      -0.095  14.190   7.689  0.00  0.00      C1   C
ATOM   4546  O   LEU 6 282      -0.203  13.438   6.786  0.00  0.00      C1   O
ATOM   4547  CB  LEU 6 282      -2.450  13.176   8.715  0.00  0.00      C1   C
ATOM   4548  CG  LEU 6 282      -2.107  11.929   9.476  0.00  0.00      C1   C
ATOM   4549  CD1 LEU 6 282      -3.429  11.160   9.618  0.00  0.00      C1   C
ATOM   4550  CD2 LEU 6 282      -1.165  10.957   8.689  0.00  0.00      C1   C
ATOM   4551  N   GLY 6 283       0.826  15.202   7.697  0.00  0.00      C1   N
ATOM   4552  CA  GLY 6 283       1.775  15.491   6.670  0.00  0.00      C1   C
ATOM   4553  C   GLY 6 283       1.389  16.222   5.407  0.00  0.00      C1   C
ATOM   4554  O   GLY 6 283       2.285  16.681   4.691  0.00  0.00      C1   O
ATOM   4555  N   SER 6 284       0.079  16.243   5.072  0.00  0.00      C1   N
ATOM   4556  CA  SER 6 284      -0.542  16.656   3.853  0.00  0.00      C1   C
ATOM   4557  C   SER 6 284      -0.597  18.203   3.759  0.00  0.00      C1   C
ATOM   4558  O   SER 6 284      -0.836  18.944   4.757  0.00  0.00      C1   O
ATOM   4559  CB  SER 6 284      -1.747  15.805   3.354  0.00  0.00      C1   C
ATOM   4560  OG  SER 6 284      -2.395  16.339   2.238  0.00  0.00      C1   O
ATOM   4561  N   ALA 6 285      -0.505  18.727   2.557  0.00  0.00      C1   N
ATOM   4562  CA  ALA 6 285      -0.847  20.074   2.182  0.00  0.00      C1   C
ATOM   4563  C   ALA 6 285      -2.317  20.317   1.771  0.00  0.00      C1   C
ATOM   4564  O   ALA 6 285      -2.665  21.476   1.610  0.00  0.00      C1   O
ATOM   4565  CB  ALA 6 285       0.193  20.584   1.166  0.00  0.00      C1   C
ATOM   4566  N   LEU 6 286      -3.058  19.277   1.608  0.00  0.00      C1   N
ATOM   4567  CA  LEU 6 286      -4.417  19.233   1.255  0.00  0.00      C1   C
ATOM   4568  C   LEU 6 286      -5.268  18.468   2.307  0.00  0.00      C1   C
ATOM   4569  O   LEU 6 286      -4.778  17.559   2.959  0.00  0.00      C1   O
ATOM   4570  CB  LEU 6 286      -4.497  18.695  -0.179  0.00  0.00      C1   C
ATOM   4571  CG  LEU 6 286      -3.789  19.471  -1.302  0.00  0.00      C1   C
ATOM   4572  CD1 LEU 6 286      -3.816  18.720  -2.641  0.00  0.00      C1   C
ATOM   4573  CD2 LEU 6 286      -4.440  20.836  -1.503  0.00  0.00      C1   C
ATOM   4574  N   LEU 6 287      -6.595  18.738   2.381  0.00  0.00      C1   N
ATOM   4575  CA  LEU 6 287      -7.659  17.864   2.818  0.00  0.00      C1   C
ATOM   4576  C   LEU 6 287      -7.614  16.553   1.918  0.00  0.00      C1   C
ATOM   4577  O   LEU 6 287      -7.834  16.641   0.686  0.00  0.00      C1   O
ATOM   4578  CB  LEU 6 287      -8.961  18.611   2.601  0.00  0.00      C1   C
ATOM   4579  CG  LEU 6 287      -9.360  19.483   3.876  0.00  0.00      C1   C
ATOM   4580  CD1 LEU 6 287      -8.313  20.442   4.378  0.00  0.00      C1   C
ATOM   4581  CD2 LEU 6 287     -10.543  20.454   3.621  0.00  0.00      C1   C
ATOM   4582  N   GLU 6 288      -7.350  15.408   2.547  0.00  0.00      C1   N
ATOM   4583  CA  GLU 6 288      -7.254  14.072   1.902  0.00  0.00      C1   C
ATOM   4584  C   GLU 6 288      -8.395  13.218   2.504  0.00  0.00      C1   C
ATOM   4585  O   GLU 6 288      -8.471  13.084   3.785  0.00  0.00      C1   O
ATOM   4586  CB  GLU 6 288      -5.846  13.406   2.126  0.00  0.00      C1   C
ATOM   4587  CG  GLU 6 288      -4.802  14.010   1.273  0.00  0.00      C1   C
ATOM   4588  CD  GLU 6 288      -3.582  13.164   0.956  0.00  0.00      C1   C
ATOM   4589  OE1 GLU 6 288      -2.861  13.600   0.066  0.00  0.00      C1   O
ATOM   4590  OE2 GLU 6 288      -3.415  12.058   1.405  0.00  0.00      C1   O
ATOM   4591  N   ASP 6 289      -9.060  12.459   1.657  0.00  0.00      C1   N
ATOM   4592  CA  ASP 6 289     -10.295  11.720   1.994  0.00  0.00      C1   C
ATOM   4593  C   ASP 6 289     -10.197  10.154   1.602  0.00  0.00      C1   C
ATOM   4594  O   ASP 6 289     -11.183   9.458   1.370  0.00  0.00      C1   O
ATOM   4595  CB  ASP 6 289     -11.614  12.308   1.398  0.00  0.00      C1   C
ATOM   4596  CG  ASP 6 289     -11.825  12.436  -0.072  0.00  0.00      C1   C
ATOM   4597  OD1 ASP 6 289     -12.918  12.722  -0.527  0.00  0.00      C1   O
ATOM   4598  OD2 ASP 6 289     -10.835  12.210  -0.854  0.00  0.00      C1   O
ATOM   4599  N   GLU 6 290      -8.963   9.600   1.567  0.00  0.00      C1   N
ATOM   4600  CA  GLU 6 290      -8.533   8.266   1.104  0.00  0.00      C1   C
ATOM   4601  C   GLU 6 290      -9.050   7.004   1.866  0.00  0.00      C1   C
ATOM   4602  O   GLU 6 290      -8.879   5.932   1.224  0.00  0.00      C1   O
ATOM   4603  CB  GLU 6 290      -7.060   8.282   0.903  0.00  0.00      C1   C
ATOM   4604  CG  GLU 6 290      -6.679   9.218  -0.236  0.00  0.00      C1   C
ATOM   4605  CD  GLU 6 290      -5.261   8.948  -0.727  0.00  0.00      C1   C
ATOM   4606  OE1 GLU 6 290      -4.724   7.851  -0.547  0.00  0.00      C1   O
ATOM   4607  OE2 GLU 6 290      -4.636   9.905  -1.228  0.00  0.00      C1   O
ATOM   4608  N   PHE 6 291      -9.490   7.101   3.165  0.00  0.00      C1   N
ATOM   4609  CA  PHE 6 291      -9.706   6.003   4.085  0.00  0.00      C1   C
ATOM   4610  C   PHE 6 291     -10.885   6.260   5.049  0.00  0.00      C1   C
ATOM   4611  O   PHE 6 291     -11.382   7.365   5.106  0.00  0.00      C1   O
ATOM   4612  CB  PHE 6 291      -8.489   5.789   4.987  0.00  0.00      C1   C
ATOM   4613  CG  PHE 6 291      -7.963   6.902   5.805  0.00  0.00      C1   C
ATOM   4614  CD1 PHE 6 291      -6.845   7.632   5.425  0.00  0.00      C1   C
ATOM   4615  CD2 PHE 6 291      -8.448   7.159   7.105  0.00  0.00      C1   C
ATOM   4616  CE1 PHE 6 291      -6.333   8.591   6.287  0.00  0.00      C1   C
ATOM   4617  CE2 PHE 6 291      -7.891   8.117   7.966  0.00  0.00      C1   C
ATOM   4618  CZ  PHE 6 291      -6.791   8.877   7.547  0.00  0.00      C1   C
ATOM   4619  N   THR 6 292     -11.428   5.219   5.694  0.00  0.00      C1   N
ATOM   4620  CA  THR 6 292     -12.632   5.342   6.569  0.00  0.00      C1   C
ATOM   4621  C   THR 6 292     -12.426   5.283   8.044  0.00  0.00      C1   C
ATOM   4622  O   THR 6 292     -11.540   4.505   8.474  0.00  0.00      C1   O
ATOM   4623  CB  THR 6 292     -13.745   4.405   6.042  0.00  0.00      C1   C
ATOM   4624  OG1 THR 6 292     -13.341   3.098   5.751  0.00  0.00      C1   O
ATOM   4625  CG2 THR 6 292     -14.367   4.789   4.778  0.00  0.00      C1   C
ATOM   4626  N   PRO 6 293     -13.351   5.767   8.904  0.00  0.00      C1   N
ATOM   4627  CA  PRO 6 293     -13.424   5.460  10.342  0.00  0.00      C1   C
ATOM   4628  C   PRO 6 293     -13.219   4.001  10.766  0.00  0.00      C1   C
ATOM   4629  O   PRO 6 293     -12.442   3.735  11.661  0.00  0.00      C1   O
ATOM   4630  CB  PRO 6 293     -14.813   5.984  10.905  0.00  0.00      C1   C
ATOM   4631  CG  PRO 6 293     -15.452   6.593   9.672  0.00  0.00      C1   C
ATOM   4632  CD  PRO 6 293     -14.484   6.634   8.518  0.00  0.00      C1   C
ATOM   4633  N   PHE 6 294     -13.879   3.076  10.114  0.00  0.00      C1   N
ATOM   4634  CA  PHE 6 294     -13.575   1.705  10.225  0.00  0.00      C1   C
ATOM   4635  C   PHE 6 294     -12.129   1.265   9.946  0.00  0.00      C1   C
ATOM   4636  O   PHE 6 294     -11.630   0.510  10.771  0.00  0.00      C1   O
ATOM   4637  CB  PHE 6 294     -14.488   0.817   9.517  0.00  0.00      C1   C
ATOM   4638  CG  PHE 6 294     -14.434  -0.714   9.927  0.00  0.00      C1   C
ATOM   4639  CD1 PHE 6 294     -14.197  -1.198  11.214  0.00  0.00      C1   C
ATOM   4640  CD2 PHE 6 294     -14.528  -1.583   8.803  0.00  0.00      C1   C
ATOM   4641  CE1 PHE 6 294     -14.206  -2.551  11.404  0.00  0.00      C1   C
ATOM   4642  CE2 PHE 6 294     -14.526  -2.971   9.038  0.00  0.00      C1   C
ATOM   4643  CZ  PHE 6 294     -14.344  -3.470  10.372  0.00  0.00      C1   C
ATOM   4644  N   ASP 6 295     -11.451   1.722   8.850  0.00  0.00      C1   N
ATOM   4645  CA  ASP 6 295     -10.003   1.401   8.624  0.00  0.00      C1   C
ATOM   4646  C   ASP 6 295      -9.163   1.904   9.833  0.00  0.00      C1   C
ATOM   4647  O   ASP 6 295      -8.364   1.070  10.235  0.00  0.00      C1   O
ATOM   4648  CB  ASP 6 295      -9.382   2.123   7.382  0.00  0.00      C1   C
ATOM   4649  CG  ASP 6 295     -10.173   1.914   6.080  0.00  0.00      C1   C
ATOM   4650  OD1 ASP 6 295     -10.209   2.823   5.249  0.00  0.00      C1   O
ATOM   4651  OD2 ASP 6 295     -10.760   0.817   5.785  0.00  0.00      C1   O
ATOM   4652  N   VAL 6 296      -9.393   3.114  10.309  0.00  0.00      C1   N
ATOM   4653  CA  VAL 6 296      -8.729   3.668  11.532  0.00  0.00      C1   C
ATOM   4654  C   VAL 6 296      -8.863   2.822  12.770  0.00  0.00      C1   C
ATOM   4655  O   VAL 6 296      -7.864   2.604  13.436  0.00  0.00      C1   O
ATOM   4656  CB  VAL 6 296      -9.275   5.072  11.849  0.00  0.00      C1   C
ATOM   4657  CG1 VAL 6 296      -8.333   5.603  12.925  0.00  0.00      C1   C
ATOM   4658  CG2 VAL 6 296      -9.274   6.146  10.774  0.00  0.00      C1   C
ATOM   4659  N   VAL 6 297     -10.054   2.311  13.159  0.00  0.00      C1   N
ATOM   4660  CA  VAL 6 297     -10.150   1.537  14.411  0.00  0.00      C1   C
ATOM   4661  C   VAL 6 297      -9.556   0.108  14.270  0.00  0.00      C1   C
ATOM   4662  O   VAL 6 297      -9.325  -0.534  15.274  0.00  0.00      C1   O
ATOM   4663  CB  VAL 6 297     -11.484   1.512  15.039  0.00  0.00      C1   C
ATOM   4664  CG1 VAL 6 297     -11.920   2.904  15.484  0.00  0.00      C1   C
ATOM   4665  CG2 VAL 6 297     -12.589   0.708  14.275  0.00  0.00      C1   C
ATOM   4666  N   ARG 6 298      -9.465  -0.434  13.065  0.00  0.00      C1   N
ATOM   4667  CA  ARG 6 298      -8.700  -1.692  12.878  0.00  0.00      C1   C
ATOM   4668  C   ARG 6 298      -7.198  -1.652  13.357  0.00  0.00      C1   C
ATOM   4669  O   ARG 6 298      -6.720  -2.672  13.752  0.00  0.00      C1   O
ATOM   4670  CB  ARG 6 298      -8.954  -2.263  11.490  0.00  0.00      C1   C
ATOM   4671  CG  ARG 6 298     -10.431  -2.735  11.328  0.00  0.00      C1   C
ATOM   4672  CD  ARG 6 298     -10.552  -3.658  10.115  0.00  0.00      C1   C
ATOM   4673  NE  ARG 6 298      -9.962  -3.052   8.921  0.00  0.00      C1   N
ATOM   4674  CZ  ARG 6 298     -10.521  -2.179   8.021  0.00  0.00      C1   C
ATOM   4675  NH1 ARG 6 298      -9.827  -1.673   7.038  0.00  0.00      C1   N
ATOM   4676  NH2 ARG 6 298     -11.727  -1.855   8.131  0.00  0.00      C1   N
ATOM   4677  N   GLN 6 299      -6.560  -0.534  13.370  0.00  0.00      C1   N
ATOM   4678  CA  GLN 6 299      -5.180  -0.420  13.937  0.00  0.00      C1   C
ATOM   4679  C   GLN 6 299      -5.150   0.395  15.230  0.00  0.00      C1   C
ATOM   4680  O   GLN 6 299      -4.065   0.296  15.883  0.00  0.00      C1   O
ATOM   4681  CB  GLN 6 299      -4.227   0.007  12.849  0.00  0.00      C1   C
ATOM   4682  CG  GLN 6 299      -4.428   1.422  12.294  0.00  0.00      C1   C
ATOM   4683  CD  GLN 6 299      -3.432   1.850  11.215  0.00  0.00      C1   C
ATOM   4684  OE1 GLN 6 299      -2.495   2.537  11.464  0.00  0.00      C1   O
ATOM   4685  NE2 GLN 6 299      -3.674   1.587   9.975  0.00  0.00      C1   N
ATOM   4686  N   CYS 6 300      -6.129   1.232  15.599  0.00  0.00      C1   N
ATOM   4687  CA  CYS 6 300      -6.124   2.123  16.798  0.00  0.00      C1   C
ATOM   4688  C   CYS 6 300      -7.504   2.212  17.494  0.00  0.00      C1   C
ATOM   4689  O   CYS 6 300      -8.424   2.781  16.956  0.00  0.00      C1   O
ATOM   4690  CB  CYS 6 300      -5.674   3.472  16.358  0.00  0.00      C1   C
ATOM   4691  SG  CYS 6 300      -5.511   4.685  17.744  0.00  0.00      C1   S
ATOM   4692  N   SER 6 301      -7.672   1.581  18.602  0.00  0.00      C1   N
ATOM   4693  CA  SER 6 301      -8.914   1.218  19.299  0.00  0.00      C1   C
ATOM   4694  C   SER 6 301      -8.810   1.634  20.719  0.00  0.00      C1   C
ATOM   4695  O   SER 6 301      -7.703   1.461  21.331  0.00  0.00      C1   O
ATOM   4696  CB  SER 6 301      -9.111  -0.293  19.168  0.00  0.00      C1   C
ATOM   4697  OG  SER 6 301     -10.410  -0.541  19.636  0.00  0.00      C1   O
ATOM   4698  N   GLY 6 302      -9.979   1.991  21.308  0.00  0.00      C1   N
ATOM   4699  CA  GLY 6 302     -10.191   2.418  22.648  0.00  0.00      C1   C
ATOM   4700  C   GLY 6 302     -11.742   2.705  22.778  0.00  0.00      C1   C
ATOM   4701  O   GLY 6 302     -12.505   2.584  21.853  0.00  0.00      C1   O
ATOM   4702  N   VAL 6 303     -12.108   3.066  23.998  0.00  0.00      C1   N
ATOM   4703  CA  VAL 6 303     -13.417   3.658  24.212  0.00  0.00      C1   C
ATOM   4704  C   VAL 6 303     -13.490   5.107  24.578  0.00  0.00      C1   C
ATOM   4705  O   VAL 6 303     -14.398   5.716  24.052  0.00  0.00      C1   O
ATOM   4706  CB  VAL 6 303     -14.357   2.811  25.155  0.00  0.00      C1   C
ATOM   4707  CG1 VAL 6 303     -14.771   1.565  24.339  0.00  0.00      C1   C
ATOM   4708  CG2 VAL 6 303     -13.893   2.547  26.523  0.00  0.00      C1   C
ATOM   4709  N   THR 6 304     -12.500   5.627  25.324  0.00  0.00      C1   N
ATOM   4710  CA  THR 6 304     -12.362   7.079  25.480  0.00  0.00      C1   C
ATOM   4711  C   THR 6 304     -10.934   7.576  25.607  0.00  0.00      C1   C
ATOM   4712  O   THR 6 304      -9.976   6.834  25.968  0.00  0.00      C1   O
ATOM   4713  CB  THR 6 304     -13.334   7.628  26.473  0.00  0.00      C1   C
ATOM   4714  OG1 THR 6 304     -13.700   9.020  26.268  0.00  0.00      C1   O
ATOM   4715  CG2 THR 6 304     -12.937   7.469  27.907  0.00  0.00      C1   C
ATOM   4716  N   PHE 6 305     -10.674   8.807  25.297  0.00  0.00      C1   N
ATOM   4717  CA  PHE 6 305      -9.325   9.529  25.423  0.00  0.00      C1   C
ATOM   4718  CB  PHE 6 305      -9.508  10.998  25.288  0.00  0.00      C1   C
ATOM   4719  CG  PHE 6 305     -10.472  11.774  26.257  0.00  0.00      C1   C
ATOM   4720  CD1 PHE 6 305     -10.028  12.697  27.216  0.00  0.00      C1   C
ATOM   4721  CE1 PHE 6 305     -10.961  13.371  28.023  0.00  0.00      C1   C
ATOM   4722  CZ  PHE 6 305     -12.349  13.251  27.816  0.00  0.00      C1   C
ATOM   4723  CE2 PHE 6 305     -12.791  12.377  26.804  0.00  0.00      C1   C
ATOM   4724  CD2 PHE 6 305     -11.868  11.734  26.012  0.00  0.00      C1   C
ATOM   4725  C   PHE 6 305      -8.569   9.183  26.737  0.00  0.00      C1   C
ATOM   4726  O   PHE 6 305      -9.096   9.077  27.851  0.00  0.00      C1   O
ATOM   4727  N   GLN 6 306      -7.237   9.146  26.567  0.00  0.00      C1   N
ATOM   4728  CA  GLN 6 306      -6.322   8.818  27.651  0.00  0.00      C1   C
ATOM   4729  CB  GLN 6 306      -5.684   7.465  27.518  0.00  0.00      C1   C
ATOM   4730  CG  GLN 6 306      -6.734   6.376  27.167  0.00  0.00      C1   C
ATOM   4731  CD  GLN 6 306      -6.177   4.904  27.152  0.00  0.00      C1   C
ATOM   4732  OE1 GLN 6 306      -5.111   4.532  27.577  0.00  0.00      C1   O
ATOM   4733  NE2 GLN 6 306      -7.043   4.009  26.634  0.00  0.00      C1   N
ATOM   4734  C   GLN 6 306      -5.335   9.999  27.865  0.00  0.00      C1   C
ATOM   4735  OXT GLN 6 306      -5.461  10.771  28.828  0.00  0.00      C1   O
ATOM   4736  O   GLN 6 306      -4.320  10.012  27.131  0.00  0.00      C1   O
END
ATOM   2369  N   SER 6   1       2.071   3.467  19.161  0.00  0.00      C1   N
ATOM   2370  CA  SER 6   1       1.806   3.562  17.691  0.00  0.00      C1   C
ATOM   2371  C   SER 6   1       0.629   4.407  17.285  0.00  0.00      C1   C
ATOM   2372  O   SER 6   1      -0.370   4.325  17.964  0.00  0.00      C1   O
ATOM   2373  CB  SER 6   1       1.974   2.157  16.975  0.00  0.00      C1   C
ATOM   2374  OG  SER 6   1       2.861   1.397  17.736  0.00  0.00      C1   O
ATOM   2375  N   GLY 6   2       0.902   5.258  16.236  0.00  0.00      C1   N
ATOM   2376  CA  GLY 6   2      -0.033   6.177  15.581  0.00  0.00      C1   C
ATOM   2377  C   GLY 6   2      -0.403   5.752  14.160  0.00  0.00      C1   C
ATOM   2378  O   GLY 6   2       0.173   4.834  13.571  0.00  0.00      C1   O
ATOM   2379  N   PHE 6   3      -1.381   6.513  13.540  0.00  0.00      C1   N
ATOM   2380  CA  PHE 6   3      -1.910   6.222  12.248  0.00  0.00      C1   C
ATOM   2381  C   PHE 6   3      -0.862   6.314  11.116  0.00  0.00      C1   C
ATOM   2382  O   PHE 6   3      -0.076   7.272  11.027  0.00  0.00      C1   O
ATOM   2383  CB  PHE 6   3      -3.226   6.881  11.918  0.00  0.00      C1   C
ATOM   2384  CG  PHE 6   3      -3.862   6.361  10.647  0.00  0.00      C1   C
ATOM   2385  CD1 PHE 6   3      -3.463   7.038   9.433  0.00  0.00      C1   C
ATOM   2386  CD2 PHE 6   3      -4.739   5.278  10.528  0.00  0.00      C1   C
ATOM   2387  CE1 PHE 6   3      -4.137   6.768   8.251  0.00  0.00      C1   C
ATOM   2388  CE2 PHE 6   3      -5.176   4.776   9.253  0.00  0.00      C1   C
ATOM   2389  CZ  PHE 6   3      -4.938   5.583   8.141  0.00  0.00      C1   C
ATOM   2390  N   ARG 6   4      -0.933   5.296  10.211  0.00  0.00      C1   N
ATOM   2391  CA  ARG 6   4      -0.502   5.338   8.780  0.00  0.00      C1   C
ATOM   2392  C   ARG 6   4      -1.330   4.385   7.918  0.00  0.00      C1   C
ATOM   2393  O   ARG 6   4      -1.515   3.209   8.169  0.00  0.00      C1   O
ATOM   2394  CB  ARG 6   4       0.982   5.028   8.849  0.00  0.00      C1   C
ATOM   2395  CG  ARG 6   4       1.596   5.236   7.438  0.00  0.00      C1   C
ATOM   2396  CD  ARG 6   4       3.075   4.993   7.426  0.00  0.00      C1   C
ATOM   2397  NE  ARG 6   4       3.663   5.250   6.087  0.00  0.00      C1   N
ATOM   2398  CZ  ARG 6   4       4.942   5.258   5.761  0.00  0.00      C1   C
ATOM   2399  NH1 ARG 6   4       5.953   5.087   6.624  0.00  0.00      C1   N
ATOM   2400  NH2 ARG 6   4       5.250   5.403   4.496  0.00  0.00      C1   N
ATOM   2401  N   LYS 6   5      -1.865   4.918   6.821  0.00  0.00      C1   N
ATOM   2402  CA  LYS 6   5      -2.807   4.229   5.922  0.00  0.00      C1   C
ATOM   2403  C   LYS 6   5      -2.135   3.061   5.183  0.00  0.00      C1   C
ATOM   2404  O   LYS 6   5      -0.968   3.030   4.844  0.00  0.00      C1   O
ATOM   2405  CB  LYS 6   5      -3.516   5.153   4.892  0.00  0.00      C1   C
ATOM   2406  CG  LYS 6   5      -2.506   5.653   3.861  0.00  0.00      C1   C
ATOM   2407  CD  LYS 6   5      -3.148   6.935   3.163  0.00  0.00      C1   C
ATOM   2408  CE  LYS 6   5      -2.204   7.593   2.149  0.00  0.00      C1   C
ATOM   2409  NZ  LYS 6   5      -2.610   8.895   1.611  0.00  0.00      C1   N
ATOM   2410  N   MET 6   6      -2.871   1.971   4.918  0.00  0.00      C1   N
ATOM   2411  CA  MET 6   6      -2.313   0.712   4.412  0.00  0.00      C1   C
ATOM   2412  C   MET 6   6      -3.368  -0.199   3.696  0.00  0.00      C1   C
ATOM   2413  O   MET 6   6      -4.533  -0.148   4.098  0.00  0.00      C1   O
ATOM   2414  CB  MET 6   6      -1.567   0.069   5.597  0.00  0.00      C1   C
ATOM   2415  CG  MET 6   6      -2.484  -0.513   6.714  0.00  0.00      C1   C
ATOM   2416  SD  MET 6   6      -1.469  -1.518   7.911  0.00  0.00      C1   S
ATOM   2417  CE  MET 6   6      -2.475  -2.115   9.282  0.00  0.00      C1   C
ATOM   2418  N   ALA 6   7      -2.980  -1.075   2.821  0.00  0.00      C1   N
ATOM   2419  CA  ALA 6   7      -3.835  -1.995   2.232  0.00  0.00      C1   C
ATOM   2420  C   ALA 6   7      -4.077  -3.321   3.007  0.00  0.00      C1   C
ATOM   2421  O   ALA 6   7      -3.385  -3.637   3.894  0.00  0.00      C1   O
ATOM   2422  CB  ALA 6   7      -3.356  -2.340   0.809  0.00  0.00      C1   C
ATOM   2423  N   PHE 6   8      -5.083  -4.116   2.620  0.00  0.00      C1   N
ATOM   2424  CA  PHE 6   8      -5.183  -5.517   3.150  0.00  0.00      C1   C
ATOM   2425  C   PHE 6   8      -4.202  -6.450   2.430  0.00  0.00      C1   C
ATOM   2426  O   PHE 6   8      -3.775  -6.231   1.266  0.00  0.00      C1   O
ATOM   2427  CB  PHE 6   8      -6.566  -5.973   3.006  0.00  0.00      C1   C
ATOM   2428  CG  PHE 6   8      -7.483  -5.566   4.107  0.00  0.00      C1   C
ATOM   2429  CD1 PHE 6   8      -8.505  -4.703   3.837  0.00  0.00      C1   C
ATOM   2430  CD2 PHE 6   8      -7.370  -6.197   5.348  0.00  0.00      C1   C
ATOM   2431  CE1 PHE 6   8      -9.519  -4.466   4.800  0.00  0.00      C1   C
ATOM   2432  CE2 PHE 6   8      -8.309  -5.936   6.355  0.00  0.00      C1   C
ATOM   2433  CZ  PHE 6   8      -9.365  -5.020   6.126  0.00  0.00      C1   C
ATOM   2434  N   PRO 6   9      -3.759  -7.446   3.195  0.00  0.00      C1   N
ATOM   2435  CA  PRO 6   9      -2.572  -8.355   2.870  0.00  0.00      C1   C
ATOM   2436  C   PRO 6   9      -2.998  -9.237   1.722  0.00  0.00      C1   C
ATOM   2437  O   PRO 6   9      -3.987  -9.961   1.766  0.00  0.00      C1   O
ATOM   2438  CB  PRO 6   9      -2.181  -9.114   4.114  0.00  0.00      C1   C
ATOM   2439  CG  PRO 6   9      -2.797  -8.232   5.237  0.00  0.00      C1   C
ATOM   2440  CD  PRO 6   9      -4.028  -7.595   4.609  0.00  0.00      C1   C
ATOM   2441  N   SER 6  10      -2.282  -9.213   0.588  0.00  0.00      C1   N
ATOM   2442  CA  SER 6  10      -2.727  -9.788  -0.665  0.00  0.00      C1   C
ATOM   2443  C   SER 6  10      -2.600 -11.319  -0.892  0.00  0.00      C1   C
ATOM   2444  O   SER 6  10      -3.250 -11.853  -1.735  0.00  0.00      C1   O
ATOM   2445  CB  SER 6  10      -1.984  -8.999  -1.853  0.00  0.00      C1   C
ATOM   2446  OG  SER 6  10      -0.542  -9.198  -1.900  0.00  0.00      C1   O
ATOM   2447  N   GLY 6  11      -1.813 -11.991  -0.026  0.00  0.00      C1   N
ATOM   2448  CA  GLY 6  11      -1.548 -13.478  -0.122  0.00  0.00      C1   C
ATOM   2449  C   GLY 6  11      -2.720 -14.388  -0.547  0.00  0.00      C1   C
ATOM   2450  O   GLY 6  11      -2.678 -15.038  -1.597  0.00  0.00      C1   O
ATOM   2451  N   LYS 6  12      -3.897 -14.240   0.143  0.00  0.00      C1   N
ATOM   2452  CA  LYS 6  12      -5.160 -15.025  -0.094  0.00  0.00      C1   C
ATOM   2453  C   LYS 6  12      -5.801 -14.755  -1.483  0.00  0.00      C1   C
ATOM   2454  O   LYS 6  12      -6.674 -15.566  -1.892  0.00  0.00      C1   O
ATOM   2455  CB  LYS 6  12      -6.185 -14.669   0.970  0.00  0.00      C1   C
ATOM   2456  CG  LYS 6  12      -5.818 -15.380   2.245  0.00  0.00      C1   C
ATOM   2457  CD  LYS 6  12      -7.009 -15.204   3.271  0.00  0.00      C1   C
ATOM   2458  CE  LYS 6  12      -6.781 -15.960   4.564  0.00  0.00      C1   C
ATOM   2459  NZ  LYS 6  12      -5.547 -15.454   5.186  0.00  0.00      C1   N
ATOM   2460  N   VAL 6  13      -5.462 -13.651  -2.177  0.00  0.00      C1   N
ATOM   2461  CA  VAL 6  13      -5.888 -13.297  -3.496  0.00  0.00      C1   C
ATOM   2462  C   VAL 6  13      -4.844 -13.783  -4.517  0.00  0.00      C1   C
ATOM   2463  O   VAL 6  13      -5.233 -14.396  -5.454  0.00  0.00      C1   O
ATOM   2464  CB  VAL 6  13      -6.263 -11.763  -3.686  0.00  0.00      C1   C
ATOM   2465  CG1 VAL 6  13      -6.732 -11.432  -5.088  0.00  0.00      C1   C
ATOM   2466  CG2 VAL 6  13      -7.514 -11.683  -2.764  0.00  0.00      C1   C
ATOM   2467  N   GLU 6  14      -3.509 -13.606  -4.250  0.00  0.00      C1   N
ATOM   2468  CA  GLU 6  14      -2.397 -13.979  -5.125  0.00  0.00      C1   C
ATOM   2469  C   GLU 6  14      -2.507 -15.407  -5.639  0.00  0.00      C1   C
ATOM   2470  O   GLU 6  14      -2.306 -15.593  -6.818  0.00  0.00      C1   O
ATOM   2471  CB  GLU 6  14      -0.931 -13.805  -4.521  0.00  0.00      C1   C
ATOM   2472  CG  GLU 6  14      -0.571 -12.322  -4.231  0.00  0.00      C1   C
ATOM   2473  CD  GLU 6  14       0.802 -12.223  -3.483  0.00  0.00      C1   C
ATOM   2474  OE1 GLU 6  14       0.801 -11.389  -2.638  0.00  0.00      C1   O
ATOM   2475  OE2 GLU 6  14       1.666 -13.059  -3.740  0.00  0.00      C1   O
ATOM   2476  N   GLY 6  15      -2.807 -16.330  -4.726  0.00  0.00      C1   N
ATOM   2477  CA  GLY 6  15      -3.081 -17.712  -5.195  0.00  0.00      C1   C
ATOM   2478  C   GLY 6  15      -4.178 -17.860  -6.218  0.00  0.00      C1   C
ATOM   2479  O   GLY 6  15      -4.273 -18.847  -6.874  0.00  0.00      C1   O
ATOM   2480  N   CYS 6  16      -4.946 -16.824  -6.579  0.00  0.00      C1   N
ATOM   2481  CA  CYS 6  16      -6.161 -16.965  -7.449  0.00  0.00      C1   C
ATOM   2482  C   CYS 6  16      -5.954 -16.269  -8.767  0.00  0.00      C1   C
ATOM   2483  O   CYS 6  16      -6.885 -16.306  -9.597  0.00  0.00      C1   O
ATOM   2484  CB  CYS 6  16      -7.489 -16.463  -6.792  0.00  0.00      C1   C
ATOM   2485  SG  CYS 6  16      -7.789 -17.406  -5.236  0.00  0.00      C1   S
ATOM   2486  N   MET 6  17      -4.850 -15.535  -9.020  0.00  0.00      C1   N
ATOM   2487  CA  MET 6  17      -4.543 -14.862 -10.320  0.00  0.00      C1   C
ATOM   2488  C   MET 6  17      -4.034 -15.805 -11.416  0.00  0.00      C1   C
ATOM   2489  O   MET 6  17      -3.102 -16.604 -11.230  0.00  0.00      C1   O
ATOM   2490  CB  MET 6  17      -3.786 -13.474 -10.119  0.00  0.00      C1   C
ATOM   2491  CG  MET 6  17      -4.582 -12.503  -9.175  0.00  0.00      C1   C
ATOM   2492  SD  MET 6  17      -6.337 -12.184  -9.441  0.00  0.00      C1   S
ATOM   2493  CE  MET 6  17      -6.375 -11.126 -10.946  0.00  0.00      C1   C
ATOM   2494  N   VAL 6  18      -4.687 -15.640 -12.638  0.00  0.00      C1   N
ATOM   2495  CA  VAL 6  18      -4.373 -16.446 -13.831  0.00  0.00      C1   C
ATOM   2496  C   VAL 6  18      -4.250 -15.556 -15.101  0.00  0.00      C1   C
ATOM   2497  O   VAL 6  18      -4.645 -14.394 -15.203  0.00  0.00      C1   O
ATOM   2498  CB  VAL 6  18      -5.317 -17.574 -14.115  0.00  0.00      C1   C
ATOM   2499  CG1 VAL 6  18      -5.283 -18.617 -12.972  0.00  0.00      C1   C
ATOM   2500  CG2 VAL 6  18      -6.776 -17.145 -14.441  0.00  0.00      C1   C
ATOM   2501  N   GLN 6  19      -3.444 -16.109 -16.010  0.00  0.00      C1   N
ATOM   2502  CA  GLN 6  19      -3.133 -15.520 -17.360  0.00  0.00      C1   C
ATOM   2503  C   GLN 6  19      -4.279 -15.968 -18.272  0.00  0.00      C1   C
ATOM   2504  O   GLN 6  19      -4.454 -17.190 -18.408  0.00  0.00      C1   O
ATOM   2505  CB  GLN 6  19      -1.774 -15.887 -17.921  0.00  0.00      C1   C
ATOM   2506  CG  GLN 6  19      -1.622 -15.083 -19.203  0.00  0.00      C1   C
ATOM   2507  CD  GLN 6  19      -0.326 -15.502 -19.885  0.00  0.00      C1   C
ATOM   2508  NE2 GLN 6  19       0.739 -14.717 -19.714  0.00  0.00      C1   N
ATOM   2509  OE1 GLN 6  19      -0.207 -16.565 -20.478  0.00  0.00      C1   O
ATOM   2510  N   VAL 6  20      -4.924 -15.037 -18.931  0.00  0.00      C1   N
ATOM   2511  CA  VAL 6  20      -5.904 -15.242 -19.959  0.00  0.00      C1   C
ATOM   2512  C   VAL 6  20      -5.511 -14.751 -21.306  0.00  0.00      C1   C
ATOM   2513  O   VAL 6  20      -5.601 -13.517 -21.560  0.00  0.00      C1   O
ATOM   2514  CB  VAL 6  20      -7.316 -14.727 -19.507  0.00  0.00      C1   C
ATOM   2515  CG1 VAL 6  20      -8.520 -15.112 -20.442  0.00  0.00      C1   C
ATOM   2516  CG2 VAL 6  20      -7.683 -15.108 -18.052  0.00  0.00      C1   C
ATOM   2517  N   THR 6  21      -4.850 -15.591 -22.130  0.00  0.00      C1   N
ATOM   2518  CA  THR 6  21      -4.578 -15.421 -23.576  0.00  0.00      C1   C
ATOM   2519  C   THR 6  21      -5.806 -15.770 -24.451  0.00  0.00      C1   C
ATOM   2520  O   THR 6  21      -6.379 -16.819 -24.428  0.00  0.00      C1   O
ATOM   2521  CB  THR 6  21      -3.360 -16.253 -23.976  0.00  0.00      C1   C
ATOM   2522  OG1 THR 6  21      -2.429 -16.251 -22.964  0.00  0.00      C1   O
ATOM   2523  CG2 THR 6  21      -2.672 -15.796 -25.237  0.00  0.00      C1   C
ATOM   2524  N   CYS 6  22      -6.262 -14.783 -25.238  0.00  0.00      C1   N
ATOM   2525  CA  CYS 6  22      -7.500 -14.895 -26.032  0.00  0.00      C1   C
ATOM   2526  C   CYS 6  22      -7.232 -14.328 -27.472  0.00  0.00      C1   C
ATOM   2527  O   CYS 6  22      -6.989 -13.120 -27.517  0.00  0.00      C1   O
ATOM   2528  CB  CYS 6  22      -8.735 -14.203 -25.292  0.00  0.00      C1   C
ATOM   2529  SG  CYS 6  22     -10.190 -14.581 -26.309  0.00  0.00      C1   S
ATOM   2530  N   GLY 6  23      -6.847 -15.215 -28.419  0.00  0.00      C1   N
ATOM   2531  CA  GLY 6  23      -6.099 -14.914 -29.609  0.00  0.00      C1   C
ATOM   2532  C   GLY 6  23      -4.756 -14.361 -29.181  0.00  0.00      C1   C
ATOM   2533  O   GLY 6  23      -4.198 -14.887 -28.320  0.00  0.00      C1   O
ATOM   2534  N   THR 6  24      -4.201 -13.369 -29.901  0.00  0.00      C1   N
ATOM   2535  CA  THR 6  24      -3.061 -12.618 -29.441  0.00  0.00      C1   C
ATOM   2536  C   THR 6  24      -3.343 -11.494 -28.492  0.00  0.00      C1   C
ATOM   2537  O   THR 6  24      -2.443 -10.637 -28.425  0.00  0.00      C1   O
ATOM   2538  CB  THR 6  24      -2.063 -12.239 -30.573  0.00  0.00      C1   C
ATOM   2539  OG1 THR 6  24      -2.826 -11.745 -31.672  0.00  0.00      C1   O
ATOM   2540  CG2 THR 6  24      -1.332 -13.443 -31.014  0.00  0.00      C1   C
ATOM   2541  N   THR 6  25      -4.473 -11.491 -27.720  0.00  0.00      C1   N
ATOM   2542  CA  THR 6  25      -4.772 -10.534 -26.677  0.00  0.00      C1   C
ATOM   2543  C   THR 6  25      -4.619 -11.237 -25.271  0.00  0.00      C1   C
ATOM   2544  O   THR 6  25      -4.801 -12.419 -25.067  0.00  0.00      C1   O
ATOM   2545  CB  THR 6  25      -6.215 -10.016 -26.871  0.00  0.00      C1   C
ATOM   2546  OG1 THR 6  25      -6.540  -9.684 -28.200  0.00  0.00      C1   O
ATOM   2547  CG2 THR 6  25      -6.433  -8.825 -26.015  0.00  0.00      C1   C
ATOM   2548  N   THR 6  26      -4.200 -10.569 -24.195  0.00  0.00      C1   N
ATOM   2549  CA  THR 6  26      -4.015 -11.067 -22.886  0.00  0.00      C1   C
ATOM   2550  C   THR 6  26      -4.493 -10.081 -21.807  0.00  0.00      C1   C
ATOM   2551  O   THR 6  26      -4.093  -8.886 -21.777  0.00  0.00      C1   O
ATOM   2552  CB  THR 6  26      -2.560 -11.534 -22.649  0.00  0.00      C1   C
ATOM   2553  OG1 THR 6  26      -2.242 -12.488 -23.660  0.00  0.00      C1   O
ATOM   2554  CG2 THR 6  26      -2.321 -12.105 -21.312  0.00  0.00      C1   C
ATOM   2555  N   LEU 6  27      -5.145 -10.658 -20.794  0.00  0.00      C1   N
ATOM   2556  CA  LEU 6  27      -5.514 -10.011 -19.527  0.00  0.00      C1   C
ATOM   2557  C   LEU 6  27      -5.225 -10.912 -18.308  0.00  0.00      C1   C
ATOM   2558  O   LEU 6  27      -4.789 -12.044 -18.380  0.00  0.00      C1   O
ATOM   2559  CB  LEU 6  27      -7.119  -9.755 -19.710  0.00  0.00      C1   C
ATOM   2560  CG  LEU 6  27      -7.381  -8.537 -20.705  0.00  0.00      C1   C
ATOM   2561  CD1 LEU 6  27      -8.898  -8.191 -20.933  0.00  0.00      C1   C
ATOM   2562  CD2 LEU 6  27      -6.570  -7.365 -20.292  0.00  0.00      C1   C
ATOM   2563  N   ASN 6  28      -5.533 -10.298 -17.157  0.00  0.00      C1   N
ATOM   2564  CA  ASN 6  28      -5.660 -10.979 -15.901  0.00  0.00      C1   C
ATOM   2565  C   ASN 6  28      -7.042 -11.588 -15.654  0.00  0.00      C1   C
ATOM   2566  O   ASN 6  28      -8.047 -10.910 -15.887  0.00  0.00      C1   O
ATOM   2567  CB  ASN 6  28      -5.163  -9.994 -14.864  0.00  0.00      C1   C
ATOM   2568  CG  ASN 6  28      -3.806  -9.379 -15.039  0.00  0.00      C1   C
ATOM   2569  OD1 ASN 6  28      -2.740  -9.989 -15.108  0.00  0.00      C1   O
ATOM   2570  ND2 ASN 6  28      -3.771  -8.133 -15.343  0.00  0.00      C1   N
ATOM   2571  N   GLY 6  29      -7.108 -12.780 -15.011  0.00  0.00      C1   N
ATOM   2572  CA  GLY 6  29      -8.332 -13.483 -14.622  0.00  0.00      C1   C
ATOM   2573  C   GLY 6  29      -8.249 -13.858 -13.114  0.00  0.00      C1   C
ATOM   2574  O   GLY 6  29      -7.207 -14.176 -12.571  0.00  0.00      C1   O
ATOM   2575  N   LEU 6  30      -9.437 -13.888 -12.542  0.00  0.00      C1   N
ATOM   2576  CA  LEU 6  30      -9.673 -14.409 -11.192  0.00  0.00      C1   C
ATOM   2577  C   LEU 6  30     -10.257 -15.863 -11.219  0.00  0.00      C1   C
ATOM   2578  O   LEU 6  30     -11.418 -15.978 -11.614  0.00  0.00      C1   O
ATOM   2579  CB  LEU 6  30     -10.538 -13.434 -10.426  0.00  0.00      C1   C
ATOM   2580  CG  LEU 6  30     -10.737 -13.692  -8.913  0.00  0.00      C1   C
ATOM   2581  CD1 LEU 6  30      -9.379 -13.585  -8.265  0.00  0.00      C1   C
ATOM   2582  CD2 LEU 6  30     -11.718 -12.596  -8.332  0.00  0.00      C1   C
ATOM   2583  N   TRP 6  31      -9.568 -16.750 -10.577  0.00  0.00      C1   N
ATOM   2584  CA  TRP 6  31      -9.868 -18.147 -10.488  0.00  0.00      C1   C
ATOM   2585  C   TRP 6  31     -10.297 -18.582  -9.092  0.00  0.00      C1   C
ATOM   2586  O   TRP 6  31      -9.529 -18.912  -8.184  0.00  0.00      C1   O
ATOM   2587  CB  TRP 6  31      -8.584 -18.919 -10.990  0.00  0.00      C1   C
ATOM   2588  CG  TRP 6  31      -8.674 -20.414 -11.217  0.00  0.00      C1   C
ATOM   2589  CD1 TRP 6  31      -9.767 -21.184 -11.550  0.00  0.00      C1   C
ATOM   2590  CD2 TRP 6  31      -7.596 -21.421 -10.950  0.00  0.00      C1   C
ATOM   2591  NE1 TRP 6  31      -9.353 -22.569 -11.557  0.00  0.00      C1   N
ATOM   2592  CE2 TRP 6  31      -8.038 -22.739 -11.231  0.00  0.00      C1   C
ATOM   2593  CE3 TRP 6  31      -6.329 -21.315 -10.416  0.00  0.00      C1   C
ATOM   2594  CZ2 TRP 6  31      -7.306 -23.910 -10.903  0.00  0.00      C1   C
ATOM   2595  CZ3 TRP 6  31      -5.542 -22.437 -10.199  0.00  0.00      C1   C
ATOM   2596  CH2 TRP 6  31      -5.987 -23.756 -10.360  0.00  0.00      C1   C
ATOM   2597  N   LEU 6  32     -11.610 -18.550  -8.880  0.00  0.00      C1   N
ATOM   2598  CA  LEU 6  32     -12.174 -18.880  -7.642  0.00  0.00      C1   C
ATOM   2599  C   LEU 6  32     -13.035 -20.106  -7.808  0.00  0.00      C1   C
ATOM   2600  O   LEU 6  32     -13.888 -20.107  -8.690  0.00  0.00      C1   O
ATOM   2601  CB  LEU 6  32     -12.985 -17.748  -6.969  0.00  0.00      C1   C
ATOM   2602  CG  LEU 6  32     -12.102 -16.599  -6.422  0.00  0.00      C1   C
ATOM   2603  CD1 LEU 6  32     -12.971 -15.452  -6.076  0.00  0.00      C1   C
ATOM   2604  CD2 LEU 6  32     -11.478 -17.083  -5.119  0.00  0.00      C1   C
ATOM   2605  N   ASP 6  33     -12.728 -21.230  -7.094  0.00  0.00      C1   N
ATOM   2606  CA  ASP 6  33     -13.231 -22.594  -7.430  0.00  0.00      C1   C
ATOM   2607  C   ASP 6  33     -12.889 -23.009  -8.859  0.00  0.00      C1   C
ATOM   2608  O   ASP 6  33     -11.822 -22.771  -9.284  0.00  0.00      C1   O
ATOM   2609  CB  ASP 6  33     -14.709 -22.783  -6.936  0.00  0.00      C1   C
ATOM   2610  CG  ASP 6  33     -14.856 -22.461  -5.412  0.00  0.00      C1   C
ATOM   2611  OD1 ASP 6  33     -15.947 -21.944  -5.080  0.00  0.00      C1   O
ATOM   2612  OD2 ASP 6  33     -13.891 -22.765  -4.621  0.00  0.00      C1   O
ATOM   2613  N   ASP 6  34     -13.776 -23.651  -9.570  0.00  0.00      C1   N
ATOM   2614  CA  ASP 6  34     -13.635 -24.045 -11.008  0.00  0.00      C1   C
ATOM   2615  C   ASP 6  34     -14.093 -22.965 -12.043  0.00  0.00      C1   C
ATOM   2616  O   ASP 6  34     -14.835 -23.311 -12.981  0.00  0.00      C1   O
ATOM   2617  CB  ASP 6  34     -14.377 -25.394 -11.162  0.00  0.00      C1   C
ATOM   2618  CG  ASP 6  34     -15.829 -25.425 -10.727  0.00  0.00      C1   C
ATOM   2619  OD1 ASP 6  34     -16.476 -26.396 -11.193  0.00  0.00      C1   O
ATOM   2620  OD2 ASP 6  34     -16.312 -24.540 -10.029  0.00  0.00      C1   O
ATOM   2621  N   VAL 6  35     -13.707 -21.672 -11.831  0.00  0.00      C1   N
ATOM   2622  CA  VAL 6  35     -14.116 -20.600 -12.836  0.00  0.00      C1   C
ATOM   2623  C   VAL 6  35     -13.053 -19.475 -12.882  0.00  0.00      C1   C
ATOM   2624  O   VAL 6  35     -12.407 -19.177 -11.873  0.00  0.00      C1   O
ATOM   2625  CB  VAL 6  35     -15.579 -20.030 -12.671  0.00  0.00      C1   C
ATOM   2626  CG1 VAL 6  35     -16.714 -21.038 -12.956  0.00  0.00      C1   C
ATOM   2627  CG2 VAL 6  35     -15.836 -19.576 -11.253  0.00  0.00      C1   C
ATOM   2628  N   VAL 6  36     -12.959 -18.878 -14.133  0.00  0.00      C1   N
ATOM   2629  CA  VAL 6  36     -12.191 -17.629 -14.367  0.00  0.00      C1   C
ATOM   2630  C   VAL 6  36     -13.091 -16.486 -14.751  0.00  0.00      C1   C
ATOM   2631  O   VAL 6  36     -13.632 -16.424 -15.835  0.00  0.00      C1   O
ATOM   2632  CB  VAL 6  36     -10.910 -17.793 -15.241  0.00  0.00      C1   C
ATOM   2633  CG1 VAL 6  36     -10.146 -16.444 -15.266  0.00  0.00      C1   C
ATOM   2634  CG2 VAL 6  36      -9.937 -18.869 -14.876  0.00  0.00      C1   C
ATOM   2635  N   TYR 6  37     -13.147 -15.480 -13.891  0.00  0.00      C1   N
ATOM   2636  CA  TYR 6  37     -13.715 -14.161 -14.217  0.00  0.00      C1   C
ATOM   2637  C   TYR 6  37     -12.712 -13.168 -14.878  0.00  0.00      C1   C
ATOM   2638  O   TYR 6  37     -11.574 -13.091 -14.466  0.00  0.00      C1   O
ATOM   2639  CB  TYR 6  37     -14.262 -13.397 -12.986  0.00  0.00      C1   C
ATOM   2640  CG  TYR 6  37     -15.135 -14.249 -12.055  0.00  0.00      C1   C
ATOM   2641  CD1 TYR 6  37     -16.504 -14.203 -12.267  0.00  0.00      C1   C
ATOM   2642  CD2 TYR 6  37     -14.559 -15.071 -11.042  0.00  0.00      C1   C
ATOM   2643  CE1 TYR 6  37     -17.338 -15.034 -11.517  0.00  0.00      C1   C
ATOM   2644  CE2 TYR 6  37     -15.423 -15.943 -10.335  0.00  0.00      C1   C
ATOM   2645  CZ  TYR 6  37     -16.810 -15.913 -10.506  0.00  0.00      C1   C
ATOM   2646  OH  TYR 6  37     -17.561 -16.690  -9.807  0.00  0.00      C1   O
ATOM   2647  N   CYS 6  38     -13.182 -12.451 -15.876  0.00  0.00      C1   N
ATOM   2648  CA  CYS 6  38     -12.470 -11.369 -16.550  0.00  0.00      C1   C
ATOM   2649  C   CYS 6  38     -13.326 -10.355 -17.271  0.00  0.00      C1   C
ATOM   2650  O   CYS 6  38     -14.528 -10.660 -17.520  0.00  0.00      C1   O
ATOM   2651  CB  CYS 6  38     -11.542 -12.040 -17.610  0.00  0.00      C1   C
ATOM   2652  SG  CYS 6  38     -12.341 -13.417 -18.581  0.00  0.00      C1   S
ATOM   2653  N   PRO 6  39     -12.790  -9.162 -17.678  0.00  0.00      C1   N
ATOM   2654  CA  PRO 6  39     -13.490  -8.314 -18.652  0.00  0.00      C1   C
ATOM   2655  C   PRO 6  39     -13.975  -9.029 -19.943  0.00  0.00      C1   C
ATOM   2656  O   PRO 6  39     -13.249  -9.659 -20.682  0.00  0.00      C1   O
ATOM   2657  CB  PRO 6  39     -12.459  -7.125 -18.941  0.00  0.00      C1   C
ATOM   2658  CG  PRO 6  39     -11.622  -7.101 -17.675  0.00  0.00      C1   C
ATOM   2659  CD  PRO 6  39     -11.539  -8.599 -17.292  0.00  0.00      C1   C
ATOM   2660  N   ARG 6  40     -15.242  -8.864 -20.303  0.00  0.00      C1   N
ATOM   2661  CA  ARG 6  40     -15.792  -9.357 -21.641  0.00  0.00      C1   C
ATOM   2662  C   ARG 6  40     -15.117  -8.737 -22.861  0.00  0.00      C1   C
ATOM   2663  O   ARG 6  40     -15.088  -9.370 -23.907  0.00  0.00      C1   O
ATOM   2664  CB  ARG 6  40     -17.338  -9.458 -21.680  0.00  0.00      C1   C
ATOM   2665  CG  ARG 6  40     -17.971  -8.019 -21.697  0.00  0.00      C1   C
ATOM   2666  CD  ARG 6  40     -19.488  -8.115 -21.790  0.00  0.00      C1   C
ATOM   2667  NE  ARG 6  40     -20.154  -6.829 -21.921  0.00  0.00      C1   N
ATOM   2668  CZ  ARG 6  40     -21.439  -6.488 -22.094  0.00  0.00      C1   C
ATOM   2669  NH1 ARG 6  40     -22.472  -7.310 -22.108  0.00  0.00      C1   N
ATOM   2670  NH2 ARG 6  40     -21.743  -5.238 -22.220  0.00  0.00      C1   N
ATOM   2671  N   HIS 6  41     -14.590  -7.489 -22.774  0.00  0.00      C1   N
ATOM   2672  CA  HIS 6  41     -14.034  -6.553 -23.776  0.00  0.00      C1   C
ATOM   2673  C   HIS 6  41     -12.839  -7.173 -24.568  0.00  0.00      C1   C
ATOM   2674  O   HIS 6  41     -12.687  -6.827 -25.731  0.00  0.00      C1   O
ATOM   2675  CB  HIS 6  41     -13.728  -5.128 -23.231  0.00  0.00      C1   C
ATOM   2676  CG  HIS 6  41     -12.619  -4.994 -22.208  0.00  0.00      C1   C
ATOM   2677  ND1 HIS 6  41     -11.292  -5.476 -22.420  0.00  0.00      C1   N
ATOM   2678  CD2 HIS 6  41     -12.674  -4.395 -21.043  0.00  0.00      C1   C
ATOM   2679  CE1 HIS 6  41     -10.686  -5.137 -21.290  0.00  0.00      C1   C
ATOM   2680  NE2 HIS 6  41     -11.454  -4.401 -20.488  0.00  0.00      C1   N
ATOM   2681  N   VAL 6  42     -12.148  -8.171 -24.048  0.00  0.00      C1   N
ATOM   2682  CA  VAL 6  42     -11.137  -9.096 -24.599  0.00  0.00      C1   C
ATOM   2683  C   VAL 6  42     -11.527  -9.716 -25.978  0.00  0.00      C1   C
ATOM   2684  O   VAL 6  42     -10.654 -10.052 -26.774  0.00  0.00      C1   O
ATOM   2685  CB  VAL 6  42     -10.676 -10.253 -23.715  0.00  0.00      C1   C
ATOM   2686  CG1 VAL 6  42     -11.702 -11.389 -23.723  0.00  0.00      C1   C
ATOM   2687  CG2 VAL 6  42      -9.269 -10.789 -23.921  0.00  0.00      C1   C
ATOM   2688  N   ILE 6  43     -12.797  -9.911 -26.315  0.00  0.00      C1   N
ATOM   2689  CA  ILE 6  43     -13.239 -10.434 -27.654  0.00  0.00      C1   C
ATOM   2690  C   ILE 6  43     -13.198  -9.255 -28.711  0.00  0.00      C1   C
ATOM   2691  O   ILE 6  43     -13.207  -9.578 -29.888  0.00  0.00      C1   O
ATOM   2692  CB  ILE 6  43     -14.418 -11.415 -27.469  0.00  0.00      C1   C
ATOM   2693  CG1 ILE 6  43     -15.781 -10.750 -27.078  0.00  0.00      C1   C
ATOM   2694  CG2 ILE 6  43     -14.088 -12.477 -26.459  0.00  0.00      C1   C
ATOM   2695  CD1 ILE 6  43     -16.967 -11.662 -27.343  0.00  0.00      C1   C
[truncated: 26,538,960 more chars]
