# Supplementary material for: Candidate Binding Sites for Allosteric Inhibition of the SARS-CoV-2 Main Protease from the Analysis of Large-Scale Molecular Dynamics Simulations
Source: J Phys Chem Lett. 2020 Dec 11;12(1):65–72. doi: 10.1021/acs.jpclett.0c03182 (PMC7755075; doi:10.1021/acs.jpclett.0c03182)
Supplement: Supplementary file 2 — jz0c03182_si_002.zip [file jz0c03182_si_002.zip › core_sets/m2_cset-2.pdb]

ATOM   2369  N   SER 6   1       0.233   5.760  20.129  0.00  0.00      C1   N
ATOM   2370  CA  SER 6   1      -0.947   5.876  19.268  0.00  0.00      C1   C
ATOM   2371  C   SER 6   1      -0.536   6.464  17.897  0.00  0.00      C1   C
ATOM   2372  O   SER 6   1       0.299   7.394  17.846  0.00  0.00      C1   O
ATOM   2373  CB  SER 6   1      -1.925   6.808  19.866  0.00  0.00      C1   C
ATOM   2374  OG  SER 6   1      -2.027   6.561  21.225  0.00  0.00      C1   O
ATOM   2375  N   GLY 6   2      -1.145   5.953  16.840  0.00  0.00      C1   N
ATOM   2376  CA  GLY 6   2      -0.507   6.147  15.568  0.00  0.00      C1   C
ATOM   2377  C   GLY 6   2      -1.163   5.586  14.336  0.00  0.00      C1   C
ATOM   2378  O   GLY 6   2      -1.614   4.439  14.373  0.00  0.00      C1   O
ATOM   2379  N   PHE 6   3      -1.176   6.374  13.256  0.00  0.00      C1   N
ATOM   2380  CA  PHE 6   3      -1.925   6.065  12.006  0.00  0.00      C1   C
ATOM   2381  C   PHE 6   3      -1.019   6.149  10.749  0.00  0.00      C1   C
ATOM   2382  O   PHE 6   3      -0.248   7.096  10.606  0.00  0.00      C1   O
ATOM   2383  CB  PHE 6   3      -3.250   6.861  11.927  0.00  0.00      C1   C
ATOM   2384  CG  PHE 6   3      -4.068   6.416  10.717  0.00  0.00      C1   C
ATOM   2385  CD1 PHE 6   3      -3.997   7.154   9.496  0.00  0.00      C1   C
ATOM   2386  CD2 PHE 6   3      -4.828   5.277  10.712  0.00  0.00      C1   C
ATOM   2387  CE1 PHE 6   3      -4.616   6.711   8.321  0.00  0.00      C1   C
ATOM   2388  CE2 PHE 6   3      -5.605   4.919   9.555  0.00  0.00      C1   C
ATOM   2389  CZ  PHE 6   3      -5.510   5.639   8.371  0.00  0.00      C1   C
ATOM   2390  N   ARG 6   4      -1.189   5.195   9.820  0.00  0.00      C1   N
ATOM   2391  CA  ARG 6   4      -0.718   5.302   8.396  0.00  0.00      C1   C
ATOM   2392  C   ARG 6   4      -1.690   4.533   7.488  0.00  0.00      C1   C
ATOM   2393  O   ARG 6   4      -2.030   3.360   7.707  0.00  0.00      C1   O
ATOM   2394  CB  ARG 6   4       0.825   4.817   8.348  0.00  0.00      C1   C
ATOM   2395  CG  ARG 6   4       1.461   4.872   6.935  0.00  0.00      C1   C
ATOM   2396  CD  ARG 6   4       2.951   4.529   7.107  0.00  0.00      C1   C
ATOM   2397  NE  ARG 6   4       3.775   4.835   5.912  0.00  0.00      C1   N
ATOM   2398  CZ  ARG 6   4       5.059   5.033   5.713  0.00  0.00      C1   C
ATOM   2399  NH1 ARG 6   4       5.851   4.773   6.627  0.00  0.00      C1   N
ATOM   2400  NH2 ARG 6   4       5.517   5.275   4.511  0.00  0.00      C1   N
ATOM   2401  N   LYS 6   5      -2.156   5.150   6.419  0.00  0.00      C1   N
ATOM   2402  CA  LYS 6   5      -3.103   4.647   5.493  0.00  0.00      C1   C
ATOM   2403  C   LYS 6   5      -2.444   3.552   4.604  0.00  0.00      C1   C
ATOM   2404  O   LYS 6   5      -1.381   3.786   4.021  0.00  0.00      C1   O
ATOM   2405  CB  LYS 6   5      -3.889   5.635   4.724  0.00  0.00      C1   C
ATOM   2406  CG  LYS 6   5      -2.976   6.378   3.679  0.00  0.00      C1   C
ATOM   2407  CD  LYS 6   5      -3.660   7.702   3.223  0.00  0.00      C1   C
ATOM   2408  CE  LYS 6   5      -2.734   8.396   2.291  0.00  0.00      C1   C
ATOM   2409  NZ  LYS 6   5      -3.273   9.559   1.503  0.00  0.00      C1   N
ATOM   2410  N   MET 6   6      -3.040   2.347   4.667  0.00  0.00      C1   N
ATOM   2411  CA  MET 6   6      -2.384   1.145   4.130  0.00  0.00      C1   C
ATOM   2412  C   MET 6   6      -3.358   0.095   3.502  0.00  0.00      C1   C
ATOM   2413  O   MET 6   6      -4.568   0.232   3.699  0.00  0.00      C1   O
ATOM   2414  CB  MET 6   6      -1.482   0.462   5.224  0.00  0.00      C1   C
ATOM   2415  CG  MET 6   6      -2.153   0.035   6.557  0.00  0.00      C1   C
ATOM   2416  SD  MET 6   6      -1.061  -0.664   7.749  0.00  0.00      C1   S
ATOM   2417  CE  MET 6   6      -2.329  -1.479   8.819  0.00  0.00      C1   C
ATOM   2418  N   ALA 6   7      -2.825  -0.827   2.725  0.00  0.00      C1   N
ATOM   2419  CA  ALA 6   7      -3.619  -1.836   2.015  0.00  0.00      C1   C
ATOM   2420  C   ALA 6   7      -3.872  -3.086   2.879  0.00  0.00      C1   C
ATOM   2421  O   ALA 6   7      -3.188  -3.413   3.893  0.00  0.00      C1   O
ATOM   2422  CB  ALA 6   7      -2.918  -2.106   0.642  0.00  0.00      C1   C
ATOM   2423  N   PHE 6   8      -4.799  -3.952   2.364  0.00  0.00      C1   N
ATOM   2424  CA  PHE 6   8      -5.012  -5.337   2.871  0.00  0.00      C1   C
ATOM   2425  C   PHE 6   8      -3.958  -6.372   2.296  0.00  0.00      C1   C
ATOM   2426  O   PHE 6   8      -3.612  -6.386   1.096  0.00  0.00      C1   O
ATOM   2427  CB  PHE 6   8      -6.437  -5.809   2.929  0.00  0.00      C1   C
ATOM   2428  CG  PHE 6   8      -7.148  -5.517   4.219  0.00  0.00      C1   C
ATOM   2429  CD1 PHE 6   8      -7.573  -4.178   4.433  0.00  0.00      C1   C
ATOM   2430  CD2 PHE 6   8      -7.334  -6.531   5.204  0.00  0.00      C1   C
ATOM   2431  CE1 PHE 6   8      -8.300  -3.850   5.629  0.00  0.00      C1   C
ATOM   2432  CE2 PHE 6   8      -8.109  -6.171   6.376  0.00  0.00      C1   C
ATOM   2433  CZ  PHE 6   8      -8.577  -4.850   6.549  0.00  0.00      C1   C
ATOM   2434  N   PRO 6   9      -3.489  -7.286   3.078  0.00  0.00      C1   N
ATOM   2435  CA  PRO 6   9      -2.473  -8.322   2.783  0.00  0.00      C1   C
ATOM   2436  C   PRO 6   9      -3.062  -9.190   1.625  0.00  0.00      C1   C
ATOM   2437  O   PRO 6   9      -4.017  -9.899   1.689  0.00  0.00      C1   O
ATOM   2438  CB  PRO 6   9      -2.256  -9.061   4.090  0.00  0.00      C1   C
ATOM   2439  CG  PRO 6   9      -2.794  -8.024   5.156  0.00  0.00      C1   C
ATOM   2440  CD  PRO 6   9      -3.978  -7.432   4.479  0.00  0.00      C1   C
ATOM   2441  N   SER 6  10      -2.364  -9.340   0.488  0.00  0.00      C1   N
ATOM   2442  CA  SER 6  10      -2.855  -9.938  -0.716  0.00  0.00      C1   C
ATOM   2443  C   SER 6  10      -2.841 -11.425  -0.860  0.00  0.00      C1   C
ATOM   2444  O   SER 6  10      -3.581 -11.954  -1.716  0.00  0.00      C1   O
ATOM   2445  CB  SER 6  10      -2.242  -9.172  -1.881  0.00  0.00      C1   C
ATOM   2446  OG  SER 6  10      -0.845  -9.206  -1.856  0.00  0.00      C1   O
ATOM   2447  N   GLY 6  11      -2.114 -12.133  -0.023  0.00  0.00      C1   N
ATOM   2448  CA  GLY 6  11      -1.900 -13.567  -0.292  0.00  0.00      C1   C
ATOM   2449  C   GLY 6  11      -3.139 -14.512  -0.235  0.00  0.00      C1   C
ATOM   2450  O   GLY 6  11      -2.975 -15.505  -0.937  0.00  0.00      C1   O
ATOM   2451  N   LYS 6  12      -4.221 -14.160   0.408  0.00  0.00      C1   N
ATOM   2452  CA  LYS 6  12      -5.529 -14.829   0.128  0.00  0.00      C1   C
ATOM   2453  C   LYS 6  12      -6.214 -14.728  -1.295  0.00  0.00      C1   C
ATOM   2454  O   LYS 6  12      -6.939 -15.666  -1.638  0.00  0.00      C1   O
ATOM   2455  CB  LYS 6  12      -6.511 -14.561   1.272  0.00  0.00      C1   C
ATOM   2456  CG  LYS 6  12      -6.186 -15.327   2.551  0.00  0.00      C1   C
ATOM   2457  CD  LYS 6  12      -7.320 -15.183   3.470  0.00  0.00      C1   C
ATOM   2458  CE  LYS 6  12      -7.219 -15.923   4.849  0.00  0.00      C1   C
ATOM   2459  NZ  LYS 6  12      -6.054 -15.325   5.550  0.00  0.00      C1   N
ATOM   2460  N   VAL 6  13      -5.859 -13.710  -1.976  0.00  0.00      C1   N
ATOM   2461  CA  VAL 6  13      -6.217 -13.474  -3.390  0.00  0.00      C1   C
ATOM   2462  C   VAL 6  13      -5.125 -13.933  -4.405  0.00  0.00      C1   C
ATOM   2463  O   VAL 6  13      -5.468 -14.348  -5.439  0.00  0.00      C1   O
ATOM   2464  CB  VAL 6  13      -6.501 -11.973  -3.636  0.00  0.00      C1   C
ATOM   2465  CG1 VAL 6  13      -7.043 -11.667  -5.117  0.00  0.00      C1   C
ATOM   2466  CG2 VAL 6  13      -7.477 -11.371  -2.664  0.00  0.00      C1   C
ATOM   2467  N   GLU 6  14      -3.790 -13.659  -4.149  0.00  0.00      C1   N
ATOM   2468  CA  GLU 6  14      -2.659 -14.055  -5.037  0.00  0.00      C1   C
ATOM   2469  C   GLU 6  14      -2.853 -15.363  -5.766  0.00  0.00      C1   C
ATOM   2470  O   GLU 6  14      -2.611 -15.464  -6.958  0.00  0.00      C1   O
ATOM   2471  CB  GLU 6  14      -1.328 -14.057  -4.191  0.00  0.00      C1   C
ATOM   2472  CG  GLU 6  14      -0.855 -12.569  -4.111  0.00  0.00      C1   C
ATOM   2473  CD  GLU 6  14       0.377 -12.324  -3.381  0.00  0.00      C1   C
ATOM   2474  OE1 GLU 6  14       0.454 -11.363  -2.619  0.00  0.00      C1   O
ATOM   2475  OE2 GLU 6  14       1.368 -13.069  -3.455  0.00  0.00      C1   O
ATOM   2476  N   GLY 6  15      -3.189 -16.441  -5.067  0.00  0.00      C1   N
ATOM   2477  CA  GLY 6  15      -3.204 -17.839  -5.501  0.00  0.00      C1   C
ATOM   2478  C   GLY 6  15      -4.158 -18.127  -6.665  0.00  0.00      C1   C
ATOM   2479  O   GLY 6  15      -4.028 -19.069  -7.478  0.00  0.00      C1   O
ATOM   2480  N   CYS 6  16      -5.232 -17.329  -6.739  0.00  0.00      C1   N
ATOM   2481  CA  CYS 6  16      -6.309 -17.527  -7.750  0.00  0.00      C1   C
ATOM   2482  C   CYS 6  16      -6.079 -16.831  -9.133  0.00  0.00      C1   C
ATOM   2483  O   CYS 6  16      -6.830 -17.159 -10.074  0.00  0.00      C1   O
ATOM   2484  CB  CYS 6  16      -7.715 -17.149  -7.160  0.00  0.00      C1   C
ATOM   2485  SG  CYS 6  16      -8.223 -18.473  -5.992  0.00  0.00      C1   S
ATOM   2486  N   MET 6  17      -5.136 -15.867  -9.181  0.00  0.00      C1   N
ATOM   2487  CA  MET 6  17      -4.797 -15.125 -10.377  0.00  0.00      C1   C
ATOM   2488  C   MET 6  17      -4.301 -16.007 -11.502  0.00  0.00      C1   C
ATOM   2489  O   MET 6  17      -3.210 -16.657 -11.432  0.00  0.00      C1   O
ATOM   2490  CB  MET 6  17      -3.755 -13.982 -10.065  0.00  0.00      C1   C
ATOM   2491  CG  MET 6  17      -4.305 -12.944  -9.128  0.00  0.00      C1   C
ATOM   2492  SD  MET 6  17      -5.959 -12.245  -9.482  0.00  0.00      C1   S
ATOM   2493  CE  MET 6  17      -5.830 -11.436 -11.117  0.00  0.00      C1   C
ATOM   2494  N   VAL 6  18      -4.979 -15.890 -12.659  0.00  0.00      C1   N
ATOM   2495  CA  VAL 6  18      -4.665 -16.396 -13.963  0.00  0.00      C1   C
ATOM   2496  C   VAL 6  18      -4.601 -15.320 -15.044  0.00  0.00      C1   C
ATOM   2497  O   VAL 6  18      -4.964 -14.134 -14.888  0.00  0.00      C1   O
ATOM   2498  CB  VAL 6  18      -5.620 -17.536 -14.270  0.00  0.00      C1   C
ATOM   2499  CG1 VAL 6  18      -5.425 -18.815 -13.451  0.00  0.00      C1   C
ATOM   2500  CG2 VAL 6  18      -7.144 -17.237 -14.311  0.00  0.00      C1   C
ATOM   2501  N   GLN 6  19      -3.941 -15.739 -16.193  0.00  0.00      C1   N
ATOM   2502  CA  GLN 6  19      -3.929 -15.034 -17.452  0.00  0.00      C1   C
ATOM   2503  C   GLN 6  19      -5.109 -15.462 -18.337  0.00  0.00      C1   C
ATOM   2504  O   GLN 6  19      -5.165 -16.673 -18.648  0.00  0.00      C1   O
ATOM   2505  CB  GLN 6  19      -2.615 -15.196 -18.128  0.00  0.00      C1   C
ATOM   2506  CG  GLN 6  19      -2.460 -14.419 -19.492  0.00  0.00      C1   C
ATOM   2507  CD  GLN 6  19      -1.032 -14.633 -20.085  0.00  0.00      C1   C
ATOM   2508  NE2 GLN 6  19      -0.982 -15.459 -21.083  0.00  0.00      C1   N
ATOM   2509  OE1 GLN 6  19      -0.041 -13.986 -19.730  0.00  0.00      C1   O
ATOM   2510  N   VAL 6  20      -5.987 -14.526 -18.830  0.00  0.00      C1   N
ATOM   2511  CA  VAL 6  20      -6.910 -14.913 -19.909  0.00  0.00      C1   C
ATOM   2512  C   VAL 6  20      -6.605 -14.244 -21.216  0.00  0.00      C1   C
ATOM   2513  O   VAL 6  20      -6.570 -13.022 -21.292  0.00  0.00      C1   O
ATOM   2514  CB  VAL 6  20      -8.345 -14.749 -19.498  0.00  0.00      C1   C
ATOM   2515  CG1 VAL 6  20      -9.275 -15.513 -20.473  0.00  0.00      C1   C
ATOM   2516  CG2 VAL 6  20      -8.710 -15.313 -18.075  0.00  0.00      C1   C
ATOM   2517  N   THR 6  21      -6.325 -15.015 -22.252  0.00  0.00      C1   N
ATOM   2518  CA  THR 6  21      -5.835 -14.650 -23.584  0.00  0.00      C1   C
ATOM   2519  C   THR 6  21      -6.774 -15.221 -24.621  0.00  0.00      C1   C
ATOM   2520  O   THR 6  21      -7.212 -16.392 -24.595  0.00  0.00      C1   O
ATOM   2521  CB  THR 6  21      -4.356 -15.136 -23.762  0.00  0.00      C1   C
ATOM   2522  OG1 THR 6  21      -3.470 -14.455 -22.872  0.00  0.00      C1   O
ATOM   2523  CG2 THR 6  21      -3.763 -14.819 -25.148  0.00  0.00      C1   C
ATOM   2524  N   CYS 6  22      -7.130 -14.364 -25.660  0.00  0.00      C1   N
ATOM   2525  CA  CYS 6  22      -7.921 -14.693 -26.855  0.00  0.00      C1   C
ATOM   2526  C   CYS 6  22      -7.304 -13.942 -28.043  0.00  0.00      C1   C
ATOM   2527  O   CYS 6  22      -7.616 -12.814 -28.289  0.00  0.00      C1   O
ATOM   2528  CB  CYS 6  22      -9.458 -14.387 -26.656  0.00  0.00      C1   C
ATOM   2529  SG  CYS 6  22     -10.513 -14.721 -28.149  0.00  0.00      C1   S
ATOM   2530  N   GLY 6  23      -6.413 -14.657 -28.787  0.00  0.00      C1   N
ATOM   2531  CA  GLY 6  23      -5.661 -13.906 -29.814  0.00  0.00      C1   C
ATOM   2532  C   GLY 6  23      -4.673 -12.820 -29.178  0.00  0.00      C1   C
ATOM   2533  O   GLY 6  23      -4.078 -12.962 -28.153  0.00  0.00      C1   O
ATOM   2534  N   THR 6  24      -4.584 -11.680 -29.969  0.00  0.00      C1   N
ATOM   2535  CA  THR 6  24      -3.964 -10.389 -29.539  0.00  0.00      C1   C
ATOM   2536  C   THR 6  24      -4.486  -9.800 -28.182  0.00  0.00      C1   C
ATOM   2537  O   THR 6  24      -3.942  -8.823 -27.683  0.00  0.00      C1   O
ATOM   2538  CB  THR 6  24      -4.112  -9.272 -30.565  0.00  0.00      C1   C
ATOM   2539  OG1 THR 6  24      -4.098  -9.807 -31.836  0.00  0.00      C1   O
ATOM   2540  CG2 THR 6  24      -2.916  -8.276 -30.757  0.00  0.00      C1   C
ATOM   2541  N   THR 6  25      -5.631 -10.284 -27.575  0.00  0.00      C1   N
ATOM   2542  CA  THR 6  25      -6.126  -9.680 -26.327  0.00  0.00      C1   C
ATOM   2543  C   THR 6  25      -5.774 -10.509 -25.095  0.00  0.00      C1   C
ATOM   2544  O   THR 6  25      -6.095 -11.671 -25.111  0.00  0.00      C1   O
ATOM   2545  CB  THR 6  25      -7.660  -9.445 -26.352  0.00  0.00      C1   C
ATOM   2546  OG1 THR 6  25      -7.949  -8.440 -27.287  0.00  0.00      C1   O
ATOM   2547  CG2 THR 6  25      -8.141  -8.709 -25.100  0.00  0.00      C1   C
ATOM   2548  N   THR 6  26      -5.130  -9.985 -24.095  0.00  0.00      C1   N
ATOM   2549  CA  THR 6  26      -4.698 -10.674 -22.906  0.00  0.00      C1   C
ATOM   2550  C   THR 6  26      -5.130  -9.863 -21.708  0.00  0.00      C1   C
ATOM   2551  O   THR 6  26      -4.726  -8.684 -21.608  0.00  0.00      C1   O
ATOM   2552  CB  THR 6  26      -3.250 -10.954 -22.775  0.00  0.00      C1   C
ATOM   2553  OG1 THR 6  26      -2.851 -11.939 -23.661  0.00  0.00      C1   O
ATOM   2554  CG2 THR 6  26      -2.888 -11.545 -21.407  0.00  0.00      C1   C
ATOM   2555  N   LEU 6  27      -5.917 -10.406 -20.782  0.00  0.00      C1   N
ATOM   2556  CA  LEU 6  27      -6.336  -9.746 -19.559  0.00  0.00      C1   C
ATOM   2557  C   LEU 6  27      -5.990 -10.589 -18.265  0.00  0.00      C1   C
ATOM   2558  O   LEU 6  27      -5.642 -11.788 -18.333  0.00  0.00      C1   O
ATOM   2559  CB  LEU 6  27      -7.873  -9.572 -19.778  0.00  0.00      C1   C
ATOM   2560  CG  LEU 6  27      -8.366  -8.639 -20.906  0.00  0.00      C1   C
ATOM   2561  CD1 LEU 6  27      -9.887  -8.412 -20.928  0.00  0.00      C1   C
ATOM   2562  CD2 LEU 6  27      -7.671  -7.209 -21.060  0.00  0.00      C1   C
ATOM   2563  N   ASN 6  28      -6.269 -10.017 -17.103  0.00  0.00      C1   N
ATOM   2564  CA  ASN 6  28      -6.239 -10.682 -15.754  0.00  0.00      C1   C
ATOM   2565  C   ASN 6  28      -7.583 -11.294 -15.308  0.00  0.00      C1   C
ATOM   2566  O   ASN 6  28      -8.649 -10.679 -15.431  0.00  0.00      C1   O
ATOM   2567  CB  ASN 6  28      -5.703  -9.765 -14.639  0.00  0.00      C1   C
ATOM   2568  CG  ASN 6  28      -4.246  -9.341 -14.856  0.00  0.00      C1   C
ATOM   2569  OD1 ASN 6  28      -3.324 -10.058 -14.802  0.00  0.00      C1   O
ATOM   2570  ND2 ASN 6  28      -4.156  -8.101 -15.157  0.00  0.00      C1   N
ATOM   2571  N   GLY 6  29      -7.518 -12.494 -14.856  0.00  0.00      C1   N
ATOM   2572  CA  GLY 6  29      -8.719 -13.231 -14.483  0.00  0.00      C1   C
ATOM   2573  C   GLY 6  29      -8.507 -13.890 -13.118  0.00  0.00      C1   C
ATOM   2574  O   GLY 6  29      -7.379 -14.299 -12.805  0.00  0.00      C1   O
ATOM   2575  N   LEU 6  30      -9.569 -14.238 -12.441  0.00  0.00      C1   N
ATOM   2576  CA  LEU 6  30      -9.630 -15.001 -11.186  0.00  0.00      C1   C
ATOM   2577  C   LEU 6  30     -10.219 -16.438 -11.362  0.00  0.00      C1   C
ATOM   2578  O   LEU 6  30     -11.445 -16.544 -11.625  0.00  0.00      C1   O
ATOM   2579  CB  LEU 6  30     -10.387 -14.157 -10.158  0.00  0.00      C1   C
ATOM   2580  CG  LEU 6  30      -9.500 -13.345  -9.245  0.00  0.00      C1   C
ATOM   2581  CD1 LEU 6  30     -10.366 -12.725  -8.165  0.00  0.00      C1   C
ATOM   2582  CD2 LEU 6  30      -8.449 -14.238  -8.616  0.00  0.00      C1   C
ATOM   2583  N   TRP 6  31      -9.336 -17.402 -11.117  0.00  0.00      C1   N
ATOM   2584  CA  TRP 6  31      -9.751 -18.783 -11.072  0.00  0.00      C1   C
ATOM   2585  C   TRP 6  31     -10.278 -19.191  -9.750  0.00  0.00      C1   C
ATOM   2586  O   TRP 6  31      -9.507 -19.479  -8.851  0.00  0.00      C1   O
ATOM   2587  CB  TRP 6  31      -8.598 -19.669 -11.667  0.00  0.00      C1   C
ATOM   2588  CG  TRP 6  31      -8.772 -21.149 -11.746  0.00  0.00      C1   C
ATOM   2589  CD1 TRP 6  31      -9.901 -21.851 -11.760  0.00  0.00      C1   C
ATOM   2590  CD2 TRP 6  31      -7.694 -22.116 -11.736  0.00  0.00      C1   C
ATOM   2591  NE1 TRP 6  31      -9.626 -23.217 -11.790  0.00  0.00      C1   N
ATOM   2592  CE2 TRP 6  31      -8.246 -23.457 -11.764  0.00  0.00      C1   C
ATOM   2593  CE3 TRP 6  31      -6.312 -22.009 -11.625  0.00  0.00      C1   C
ATOM   2594  CZ2 TRP 6  31      -7.524 -24.588 -11.693  0.00  0.00      C1   C
ATOM   2595  CZ3 TRP 6  31      -5.553 -23.139 -11.592  0.00  0.00      C1   C
ATOM   2596  CH2 TRP 6  31      -6.129 -24.435 -11.604  0.00  0.00      C1   C
ATOM   2597  N   LEU 6  32     -11.607 -19.234  -9.429  0.00  0.00      C1   N
ATOM   2598  CA  LEU 6  32     -12.332 -19.454  -8.125  0.00  0.00      C1   C
ATOM   2599  C   LEU 6  32     -13.392 -20.518  -8.131  0.00  0.00      C1   C
ATOM   2600  O   LEU 6  32     -14.264 -20.522  -9.067  0.00  0.00      C1   O
ATOM   2601  CB  LEU 6  32     -13.086 -18.193  -7.653  0.00  0.00      C1   C
ATOM   2602  CG  LEU 6  32     -12.182 -17.089  -7.153  0.00  0.00      C1   C
ATOM   2603  CD1 LEU 6  32     -13.056 -15.776  -7.080  0.00  0.00      C1   C
ATOM   2604  CD2 LEU 6  32     -11.561 -17.412  -5.858  0.00  0.00      C1   C
ATOM   2605  N   ASP 6  33     -13.257 -21.504  -7.242  0.00  0.00      C1   N
ATOM   2606  CA  ASP 6  33     -13.759 -22.858  -7.644  0.00  0.00      C1   C
ATOM   2607  C   ASP 6  33     -13.295 -23.212  -9.079  0.00  0.00      C1   C
ATOM   2608  O   ASP 6  33     -12.094 -22.990  -9.344  0.00  0.00      C1   O
ATOM   2609  CB  ASP 6  33     -15.313 -23.104  -7.352  0.00  0.00      C1   C
ATOM   2610  CG  ASP 6  33     -15.817 -22.540  -5.983  0.00  0.00      C1   C
ATOM   2611  OD1 ASP 6  33     -15.402 -22.917  -4.881  0.00  0.00      C1   O
ATOM   2612  OD2 ASP 6  33     -16.695 -21.629  -5.970  0.00  0.00      C1   O
ATOM   2613  N   ASP 6  34     -14.083 -23.900  -9.912  0.00  0.00      C1   N
ATOM   2614  CA  ASP 6  34     -13.749 -24.243 -11.292  0.00  0.00      C1   C
ATOM   2615  C   ASP 6  34     -13.953 -23.128 -12.299  0.00  0.00      C1   C
ATOM   2616  O   ASP 6  34     -13.997 -23.378 -13.499  0.00  0.00      C1   O
ATOM   2617  CB  ASP 6  34     -14.541 -25.521 -11.648  0.00  0.00      C1   C
ATOM   2618  CG  ASP 6  34     -15.980 -25.827 -11.324  0.00  0.00      C1   C
ATOM   2619  OD1 ASP 6  34     -16.688 -26.472 -12.184  0.00  0.00      C1   O
ATOM   2620  OD2 ASP 6  34     -16.435 -25.434 -10.235  0.00  0.00      C1   O
ATOM   2621  N   VAL 6  35     -14.051 -21.864 -11.948  0.00  0.00      C1   N
ATOM   2622  CA  VAL 6  35     -14.585 -20.815 -12.907  0.00  0.00      C1   C
ATOM   2623  C   VAL 6  35     -13.667 -19.631 -12.899  0.00  0.00      C1   C
ATOM   2624  O   VAL 6  35     -13.219 -19.131 -11.843  0.00  0.00      C1   O
ATOM   2625  CB  VAL 6  35     -16.012 -20.404 -12.462  0.00  0.00      C1   C
ATOM   2626  CG1 VAL 6  35     -16.609 -19.301 -13.320  0.00  0.00      C1   C
ATOM   2627  CG2 VAL 6  35     -16.980 -21.571 -12.785  0.00  0.00      C1   C
ATOM   2628  N   VAL 6  36     -13.348 -19.113 -14.129  0.00  0.00      C1   N
ATOM   2629  CA  VAL 6  36     -12.548 -17.933 -14.277  0.00  0.00      C1   C
ATOM   2630  C   VAL 6  36     -13.283 -16.650 -14.540  0.00  0.00      C1   C
ATOM   2631  O   VAL 6  36     -13.973 -16.631 -15.576  0.00  0.00      C1   O
ATOM   2632  CB  VAL 6  36     -11.323 -18.031 -15.219  0.00  0.00      C1   C
ATOM   2633  CG1 VAL 6  36     -10.278 -16.997 -14.894  0.00  0.00      C1   C
ATOM   2634  CG2 VAL 6  36     -10.656 -19.413 -15.189  0.00  0.00      C1   C
ATOM   2635  N   TYR 6  37     -13.168 -15.663 -13.661  0.00  0.00      C1   N
ATOM   2636  CA  TYR 6  37     -13.764 -14.368 -13.814  0.00  0.00      C1   C
ATOM   2637  C   TYR 6  37     -12.902 -13.361 -14.540  0.00  0.00      C1   C
ATOM   2638  O   TYR 6  37     -11.748 -13.178 -14.027  0.00  0.00      C1   O
ATOM   2639  CB  TYR 6  37     -14.269 -13.973 -12.413  0.00  0.00      C1   C
ATOM   2640  CG  TYR 6  37     -15.361 -14.886 -11.818  0.00  0.00      C1   C
ATOM   2641  CD1 TYR 6  37     -16.704 -14.561 -11.907  0.00  0.00      C1   C
ATOM   2642  CD2 TYR 6  37     -14.993 -16.043 -11.065  0.00  0.00      C1   C
ATOM   2643  CE1 TYR 6  37     -17.733 -15.295 -11.232  0.00  0.00      C1   C
ATOM   2644  CE2 TYR 6  37     -16.006 -16.859 -10.596  0.00  0.00      C1   C
ATOM   2645  CZ  TYR 6  37     -17.359 -16.457 -10.548  0.00  0.00      C1   C
ATOM   2646  OH  TYR 6  37     -18.324 -17.128  -9.852  0.00  0.00      C1   O
ATOM   2647  N   CYS 6  38     -13.344 -12.690 -15.609  0.00  0.00      C1   N
ATOM   2648  CA  CYS 6  38     -12.611 -11.644 -16.405  0.00  0.00      C1   C
ATOM   2649  C   CYS 6  38     -13.551 -10.722 -17.145  0.00  0.00      C1   C
ATOM   2650  O   CYS 6  38     -14.743 -10.939 -17.308  0.00  0.00      C1   O
ATOM   2651  CB  CYS 6  38     -11.593 -12.482 -17.210  0.00  0.00      C1   C
ATOM   2652  SG  CYS 6  38     -12.339 -13.615 -18.486  0.00  0.00      C1   S
ATOM   2653  N   PRO 6  39     -12.989  -9.591 -17.582  0.00  0.00      C1   N
ATOM   2654  CA  PRO 6  39     -13.633  -8.610 -18.464  0.00  0.00      C1   C
ATOM   2655  C   PRO 6  39     -14.044  -9.168 -19.741  0.00  0.00      C1   C
ATOM   2656  O   PRO 6  39     -13.119  -9.623 -20.423  0.00  0.00      C1   O
ATOM   2657  CB  PRO 6  39     -12.605  -7.498 -18.585  0.00  0.00      C1   C
ATOM   2658  CG  PRO 6  39     -11.754  -7.570 -17.288  0.00  0.00      C1   C
ATOM   2659  CD  PRO 6  39     -11.726  -9.129 -17.096  0.00  0.00      C1   C
ATOM   2660  N   ARG 6  40     -15.312  -9.228 -20.118  0.00  0.00      C1   N
ATOM   2661  CA  ARG 6  40     -15.804  -9.822 -21.420  0.00  0.00      C1   C
ATOM   2662  C   ARG 6  40     -15.198  -9.195 -22.732  0.00  0.00      C1   C
ATOM   2663  O   ARG 6  40     -15.187  -9.889 -23.768  0.00  0.00      C1   O
ATOM   2664  CB  ARG 6  40     -17.388  -9.953 -21.446  0.00  0.00      C1   C
ATOM   2665  CG  ARG 6  40     -18.082  -8.676 -21.911  0.00  0.00      C1   C
ATOM   2666  CD  ARG 6  40     -19.583  -8.688 -21.712  0.00  0.00      C1   C
ATOM   2667  NE  ARG 6  40     -20.141  -7.361 -21.737  0.00  0.00      C1   N
ATOM   2668  CZ  ARG 6  40     -21.353  -7.063 -22.197  0.00  0.00      C1   C
ATOM   2669  NH1 ARG 6  40     -22.237  -7.954 -22.643  0.00  0.00      C1   N
ATOM   2670  NH2 ARG 6  40     -21.765  -5.766 -22.254  0.00  0.00      C1   N
ATOM   2671  N   HIS 6  41     -14.747  -7.953 -22.725  0.00  0.00      C1   N
ATOM   2672  CA  HIS 6  41     -13.960  -7.404 -23.907  0.00  0.00      C1   C
ATOM   2673  C   HIS 6  41     -12.664  -8.272 -24.269  0.00  0.00      C1   C
ATOM   2674  O   HIS 6  41     -12.196  -8.145 -25.370  0.00  0.00      C1   O
ATOM   2675  CB  HIS 6  41     -13.745  -5.833 -23.841  0.00  0.00      C1   C
ATOM   2676  CG  HIS 6  41     -12.735  -5.389 -22.811  0.00  0.00      C1   C
ATOM   2677  ND1 HIS 6  41     -11.343  -5.583 -22.795  0.00  0.00      C1   N
ATOM   2678  CD2 HIS 6  41     -13.117  -4.665 -21.655  0.00  0.00      C1   C
ATOM   2679  CE1 HIS 6  41     -10.896  -4.882 -21.721  0.00  0.00      C1   C
ATOM   2680  NE2 HIS 6  41     -11.947  -4.459 -20.954  0.00  0.00      C1   N
ATOM   2681  N   VAL 6  42     -12.180  -9.243 -23.432  0.00  0.00      C1   N
ATOM   2682  CA  VAL 6  42     -11.230 -10.271 -23.869  0.00  0.00      C1   C
ATOM   2683  C   VAL 6  42     -11.471 -10.790 -25.347  0.00  0.00      C1   C
ATOM   2684  O   VAL 6  42     -10.568 -11.152 -25.979  0.00  0.00      C1   O
ATOM   2685  CB  VAL 6  42     -11.238 -11.464 -22.810  0.00  0.00      C1   C
ATOM   2686  CG1 VAL 6  42     -12.512 -12.260 -22.610  0.00  0.00      C1   C
ATOM   2687  CG2 VAL 6  42      -9.994 -12.389 -23.059  0.00  0.00      C1   C
ATOM   2688  N   ILE 6  43     -12.766 -10.996 -25.730  0.00  0.00      C1   N
ATOM   2689  CA  ILE 6  43     -13.059 -11.464 -27.062  0.00  0.00      C1   C
ATOM   2690  C   ILE 6  43     -12.682 -10.583 -28.279  0.00  0.00      C1   C
ATOM   2691  O   ILE 6  43     -12.639 -11.141 -29.398  0.00  0.00      C1   O
ATOM   2692  CB  ILE 6  43     -14.541 -11.841 -27.065  0.00  0.00      C1   C
ATOM   2693  CG1 ILE 6  43     -14.770 -12.880 -28.079  0.00  0.00      C1   C
ATOM   2694  CG2 ILE 6  43     -15.406 -10.618 -27.181  0.00  0.00      C1   C
ATOM   2695  CD1 ILE 6  43     -16.108 -13.578 -27.905  0.00  0.00      C1   C
ATOM   2696  N   CYS 6  44     -12.471  -9.300 -28.140  0.00  0.00      C1   N
ATOM   2697  CA  CYS 6  44     -12.163  -8.410 -29.208  0.00  0.00      C1   C
ATOM   2698  C   CYS 6  44     -10.915  -7.469 -29.053  0.00  0.00      C1   C
ATOM   2699  O   CYS 6  44     -10.328  -7.358 -27.952  0.00  0.00      C1   O
ATOM   2700  CB  CYS 6  44     -13.553  -7.686 -29.519  0.00  0.00      C1   C
ATOM   2701  SG  CYS 6  44     -13.787  -6.397 -28.209  0.00  0.00      C1   S
ATOM   2702  N   THR 6  45     -10.648  -6.789 -30.126  0.00  0.00      C1   N
ATOM   2703  CA  THR 6  45      -9.605  -5.778 -30.199  0.00  0.00      C1   C
ATOM   2704  C   THR 6  45     -10.243  -4.389 -30.552  0.00  0.00      C1   C
ATOM   2705  O   THR 6  45     -11.362  -4.279 -31.112  0.00  0.00      C1   O
ATOM   2706  CB  THR 6  45      -8.464  -6.149 -31.225  0.00  0.00      C1   C
ATOM   2707  OG1 THR 6  45      -8.900  -6.487 -32.529  0.00  0.00      C1   O
ATOM   2708  CG2 THR 6  45      -7.725  -7.383 -30.618  0.00  0.00      C1   C
ATOM   2709  N   SER 6  46      -9.508  -3.313 -30.251  0.00  0.00      C1   N
ATOM   2710  CA  SER 6  46     -10.088  -1.974 -30.013  0.00  0.00      C1   C
ATOM   2711  C   SER 6  46     -10.868  -1.278 -31.061  0.00  0.00      C1   C
ATOM   2712  O   SER 6  46     -11.825  -0.604 -30.693  0.00  0.00      C1   O
ATOM   2713  CB  SER 6  46      -9.023  -0.991 -29.480  0.00  0.00      C1   C
ATOM   2714  OG  SER 6  46      -7.952  -0.837 -30.278  0.00  0.00      C1   O
ATOM   2715  N   GLU 6  47     -10.659  -1.546 -32.369  0.00  0.00      C1   N
ATOM   2716  CA  GLU 6  47     -11.552  -1.051 -33.390  0.00  0.00      C1   C
ATOM   2717  C   GLU 6  47     -12.944  -1.652 -33.483  0.00  0.00      C1   C
ATOM   2718  O   GLU 6  47     -13.926  -0.991 -33.764  0.00  0.00      C1   O
ATOM   2719  CB  GLU 6  47     -10.813  -0.836 -34.733  0.00  0.00      C1   C
ATOM   2720  CG  GLU 6  47     -11.431   0.317 -35.535  0.00  0.00      C1   C
ATOM   2721  CD  GLU 6  47     -10.486   0.851 -36.590  0.00  0.00      C1   C
ATOM   2722  OE1 GLU 6  47     -10.633   2.078 -37.017  0.00  0.00      C1   O
ATOM   2723  OE2 GLU 6  47      -9.456   0.231 -37.007  0.00  0.00      C1   O
ATOM   2724  N   ASP 6  48     -13.184  -2.927 -33.014  0.00  0.00      C1   N
ATOM   2725  CA  ASP 6  48     -14.590  -3.308 -32.744  0.00  0.00      C1   C
ATOM   2726  C   ASP 6  48     -15.089  -2.864 -31.450  0.00  0.00      C1   C
ATOM   2727  O   ASP 6  48     -16.251  -2.429 -31.352  0.00  0.00      C1   O
ATOM   2728  CB  ASP 6  48     -14.843  -4.889 -33.030  0.00  0.00      C1   C
ATOM   2729  CG  ASP 6  48     -14.102  -5.473 -34.150  0.00  0.00      C1   C
ATOM   2730  OD1 ASP 6  48     -13.009  -6.087 -33.913  0.00  0.00      C1   O
ATOM   2731  OD2 ASP 6  48     -14.544  -5.355 -35.296  0.00  0.00      C1   O
ATOM   2732  N   MET 6  49     -14.209  -2.766 -30.474  0.00  0.00      C1   N
ATOM   2733  CA  MET 6  49     -14.573  -2.174 -29.165  0.00  0.00      C1   C
ATOM   2734  C   MET 6  49     -15.141  -0.666 -29.106  0.00  0.00      C1   C
ATOM   2735  O   MET 6  49     -15.618  -0.221 -28.122  0.00  0.00      C1   O
ATOM   2736  CB  MET 6  49     -13.463  -2.362 -28.112  0.00  0.00      C1   C
ATOM   2737  CG  MET 6  49     -14.100  -2.852 -26.778  0.00  0.00      C1   C
ATOM   2738  SD  MET 6  49     -13.079  -2.498 -25.371  0.00  0.00      C1   S
ATOM   2739  CE  MET 6  49     -14.464  -2.271 -24.234  0.00  0.00      C1   C
ATOM   2740  N   LEU 6  50     -15.057   0.017 -30.241  0.00  0.00      C1   N
ATOM   2741  CA  LEU 6  50     -15.888   1.223 -30.542  0.00  0.00      C1   C
ATOM   2742  C   LEU 6  50     -17.397   1.000 -30.270  0.00  0.00      C1   C
ATOM   2743  O   LEU 6  50     -17.948   1.829 -29.542  0.00  0.00      C1   O
ATOM   2744  CB  LEU 6  50     -15.634   1.743 -31.945  0.00  0.00      C1   C
ATOM   2745  CG  LEU 6  50     -14.294   2.334 -32.278  0.00  0.00      C1   C
ATOM   2746  CD1 LEU 6  50     -14.365   3.118 -33.609  0.00  0.00      C1   C
ATOM   2747  CD2 LEU 6  50     -13.924   3.285 -31.164  0.00  0.00      C1   C
ATOM   2748  N   ASN 6  51     -18.007  -0.073 -30.789  0.00  0.00      C1   N
ATOM   2749  CA  ASN 6  51     -19.442  -0.232 -30.676  0.00  0.00      C1   C
ATOM   2750  C   ASN 6  51     -19.890  -1.729 -30.515  0.00  0.00      C1   C
ATOM   2751  O   ASN 6  51     -20.744  -2.263 -31.222  0.00  0.00      C1   O
ATOM   2752  CB  ASN 6  51     -20.191   0.601 -31.730  0.00  0.00      C1   C
ATOM   2753  CG  ASN 6  51     -21.616   0.881 -31.373  0.00  0.00      C1   C
ATOM   2754  OD1 ASN 6  51     -21.975   1.171 -30.224  0.00  0.00      C1   O
ATOM   2755  ND2 ASN 6  51     -22.516   0.713 -32.305  0.00  0.00      C1   N
ATOM   2756  N   PRO 6  52     -19.245  -2.522 -29.599  0.00  0.00      C1   N
ATOM   2757  CA  PRO 6  52     -19.393  -3.986 -29.508  0.00  0.00      C1   C
ATOM   2758  C   PRO 6  52     -20.797  -4.590 -29.123  0.00  0.00      C1   C
ATOM   2759  O   PRO 6  52     -21.480  -4.165 -28.201  0.00  0.00      C1   O
ATOM   2760  CB  PRO 6  52     -18.375  -4.474 -28.568  0.00  0.00      C1   C
ATOM   2761  CG  PRO 6  52     -18.164  -3.341 -27.569  0.00  0.00      C1   C
ATOM   2762  CD  PRO 6  52     -18.544  -2.051 -28.336  0.00  0.00      C1   C
ATOM   2763  N   ASN 6  53     -21.204  -5.565 -29.905  0.00  0.00      C1   N
ATOM   2764  CA  ASN 6  53     -22.315  -6.398 -29.576  0.00  0.00      C1   C
ATOM   2765  C   ASN 6  53     -21.861  -7.808 -29.173  0.00  0.00      C1   C
ATOM   2766  O   ASN 6  53     -21.594  -8.681 -30.037  0.00  0.00      C1   O
ATOM   2767  CB  ASN 6  53     -23.391  -6.354 -30.670  0.00  0.00      C1   C
ATOM   2768  CG  ASN 6  53     -24.586  -7.212 -30.242  0.00  0.00      C1   C
ATOM   2769  OD1 ASN 6  53     -24.730  -8.340 -30.707  0.00  0.00      C1   O
ATOM   2770  ND2 ASN 6  53     -25.455  -6.684 -29.436  0.00  0.00      C1   N
ATOM   2771  N   TYR 6  54     -21.683  -8.000 -27.840  0.00  0.00      C1   N
ATOM   2772  CA  TYR 6  54     -21.093  -9.217 -27.353  0.00  0.00      C1   C
ATOM   2773  C   TYR 6  54     -21.797 -10.513 -27.691  0.00  0.00      C1   C
ATOM   2774  O   TYR 6  54     -21.114 -11.443 -27.973  0.00  0.00      C1   O
ATOM   2775  CB  TYR 6  54     -20.880  -9.027 -25.865  0.00  0.00      C1   C
ATOM   2776  CG  TYR 6  54     -19.800  -7.977 -25.564  0.00  0.00      C1   C
ATOM   2777  CD1 TYR 6  54     -18.430  -8.318 -25.687  0.00  0.00      C1   C
ATOM   2778  CD2 TYR 6  54     -20.227  -6.719 -25.195  0.00  0.00      C1   C
ATOM   2779  CE1 TYR 6  54     -17.474  -7.344 -25.359  0.00  0.00      C1   C
ATOM   2780  CE2 TYR 6  54     -19.246  -5.724 -24.915  0.00  0.00      C1   C
ATOM   2781  CZ  TYR 6  54     -17.885  -6.082 -24.991  0.00  0.00      C1   C
ATOM   2782  OH  TYR 6  54     -16.983  -5.015 -24.896  0.00  0.00      C1   O
ATOM   2783  N   GLU 6  55     -23.139 -10.465 -27.710  0.00  0.00      C1   N
ATOM   2784  CA  GLU 6  55     -23.897 -11.645 -28.289  0.00  0.00      C1   C
ATOM   2785  C   GLU 6  55     -23.343 -12.251 -29.659  0.00  0.00      C1   C
ATOM   2786  O   GLU 6  55     -23.202 -13.452 -29.806  0.00  0.00      C1   O
ATOM   2787  CB  GLU 6  55     -25.369 -11.435 -28.450  0.00  0.00      C1   C
ATOM   2788  CG  GLU 6  55     -25.918 -11.358 -27.012  0.00  0.00      C1   C
ATOM   2789  CD  GLU 6  55     -26.231 -12.650 -26.307  0.00  0.00      C1   C
ATOM   2790  OE1 GLU 6  55     -25.474 -13.669 -26.412  0.00  0.00      C1   O
ATOM   2791  OE2 GLU 6  55     -27.289 -12.664 -25.702  0.00  0.00      C1   O
ATOM   2792  N   ASP 6  56     -23.017 -11.359 -30.609  0.00  0.00      C1   N
ATOM   2793  CA  ASP 6  56     -22.490 -11.744 -31.924  0.00  0.00      C1   C
ATOM   2794  C   ASP 6  56     -21.082 -12.188 -31.976  0.00  0.00      C1   C
ATOM   2795  O   ASP 6  56     -20.714 -13.112 -32.781  0.00  0.00      C1   O
ATOM   2796  CB  ASP 6  56     -22.935 -10.684 -32.924  0.00  0.00      C1   C
ATOM   2797  CG  ASP 6  56     -24.435 -10.422 -33.015  0.00  0.00      C1   C
ATOM   2798  OD1 ASP 6  56     -25.297 -11.253 -32.604  0.00  0.00      C1   O
ATOM   2799  OD2 ASP 6  56     -24.744  -9.491 -33.746  0.00  0.00      C1   O
ATOM   2800  N   LEU 6  57     -20.246 -11.499 -31.144  0.00  0.00      C1   N
ATOM   2801  CA  LEU 6  57     -18.849 -11.940 -30.926  0.00  0.00      C1   C
ATOM   2802  C   LEU 6  57     -18.739 -13.320 -30.269  0.00  0.00      C1   C
ATOM   2803  O   LEU 6  57     -17.835 -14.001 -30.641  0.00  0.00      C1   O
ATOM   2804  CB  LEU 6  57     -18.241 -10.827 -30.008  0.00  0.00      C1   C
ATOM   2805  CG  LEU 6  57     -18.122  -9.404 -30.668  0.00  0.00      C1   C
ATOM   2806  CD1 LEU 6  57     -17.868  -8.368 -29.584  0.00  0.00      C1   C
ATOM   2807  CD2 LEU 6  57     -17.152  -9.364 -31.910  0.00  0.00      C1   C
ATOM   2808  N   LEU 6  58     -19.649 -13.729 -29.399  0.00  0.00      C1   N
ATOM   2809  CA  LEU 6  58     -19.606 -15.039 -28.828  0.00  0.00      C1   C
ATOM   2810  C   LEU 6  58     -20.197 -16.204 -29.660  0.00  0.00      C1   C
ATOM   2811  O   LEU 6  58     -19.548 -17.237 -29.613  0.00  0.00      C1   O
ATOM   2812  CB  LEU 6  58     -20.298 -14.946 -27.480  0.00  0.00      C1   C
ATOM   2813  CG  LEU 6  58     -19.428 -14.370 -26.374  0.00  0.00      C1   C
ATOM   2814  CD1 LEU 6  58     -20.290 -13.795 -25.185  0.00  0.00      C1   C
ATOM   2815  CD2 LEU 6  58     -18.599 -15.454 -25.731  0.00  0.00      C1   C
ATOM   2816  N   ILE 6  59     -21.332 -16.003 -30.366  0.00  0.00      C1   N
ATOM   2817  CA  ILE 6  59     -21.819 -17.023 -31.357  0.00  0.00      C1   C
ATOM   2818  C   ILE 6  59     -20.747 -17.421 -32.415  0.00  0.00      C1   C
ATOM   2819  O   ILE 6  59     -20.609 -18.640 -32.593  0.00  0.00      C1   O
ATOM   2820  CB  ILE 6  59     -23.186 -16.834 -32.078  0.00  0.00      C1   C
ATOM   2821  CG1 ILE 6  59     -23.259 -15.508 -32.813  0.00  0.00      C1   C
ATOM   2822  CG2 ILE 6  59     -24.214 -16.921 -30.963  0.00  0.00      C1   C
ATOM   2823  CD1 ILE 6  59     -24.184 -15.492 -34.028  0.00  0.00      C1   C
ATOM   2824  N   ARG 6  60     -19.836 -16.577 -33.014  0.00  0.00      C1   N
ATOM   2825  CA  ARG 6  60     -18.631 -16.991 -33.790  0.00  0.00      C1   C
ATOM   2826  C   ARG 6  60     -17.462 -17.501 -32.996  0.00  0.00      C1   C
ATOM   2827  O   ARG 6  60     -16.428 -17.683 -33.639  0.00  0.00      C1   O
ATOM   2828  CB  ARG 6  60     -18.206 -15.830 -34.727  0.00  0.00      C1   C
ATOM   2829  CG  ARG 6  60     -17.465 -14.625 -34.051  0.00  0.00      C1   C
ATOM   2830  CD  ARG 6  60     -17.550 -13.266 -34.761  0.00  0.00      C1   C
ATOM   2831  NE  ARG 6  60     -16.815 -13.257 -36.044  0.00  0.00      C1   N
ATOM   2832  CZ  ARG 6  60     -17.242 -13.221 -37.278  0.00  0.00      C1   C
ATOM   2833  NH1 ARG 6  60     -16.436 -13.480 -38.310  0.00  0.00      C1   N
ATOM   2834  NH2 ARG 6  60     -18.501 -13.021 -37.626  0.00  0.00      C1   N
ATOM   2835  N   LYS 6  61     -17.571 -17.778 -31.655  0.00  0.00      C1   N
ATOM   2836  CA  LYS 6  61     -16.366 -18.249 -30.875  0.00  0.00      C1   C
ATOM   2837  C   LYS 6  61     -16.399 -19.806 -30.446  0.00  0.00      C1   C
ATOM   2838  O   LYS 6  61     -17.422 -20.425 -30.693  0.00  0.00      C1   O
ATOM   2839  CB  LYS 6  61     -16.136 -17.391 -29.621  0.00  0.00      C1   C
ATOM   2840  CG  LYS 6  61     -14.639 -17.093 -29.455  0.00  0.00      C1   C
ATOM   2841  CD  LYS 6  61     -13.836 -16.641 -30.732  0.00  0.00      C1   C
ATOM   2842  CE  LYS 6  61     -14.454 -15.462 -31.490  0.00  0.00      C1   C
ATOM   2843  NZ  LYS 6  61     -13.476 -14.898 -32.369  0.00  0.00      C1   N
ATOM   2844  N   SER 6  62     -15.280 -20.359 -29.919  0.00  0.00      C1   N
ATOM   2845  CA  SER 6  62     -15.119 -21.682 -29.402  0.00  0.00      C1   C
ATOM   2846  C   SER 6  62     -14.187 -21.688 -28.195  0.00  0.00      C1   C
ATOM   2847  O   SER 6  62     -13.349 -20.795 -27.997  0.00  0.00      C1   O
ATOM   2848  CB  SER 6  62     -14.626 -22.656 -30.449  0.00  0.00      C1   C
ATOM   2849  OG  SER 6  62     -13.309 -22.376 -30.952  0.00  0.00      C1   O
ATOM   2850  N   ASN 6  63     -14.204 -22.811 -27.405  0.00  0.00      C1   N
ATOM   2851  CA  ASN 6  63     -13.431 -22.897 -26.159  0.00  0.00      C1   C
ATOM   2852  C   ASN 6  63     -11.908 -22.660 -26.412  0.00  0.00      C1   C
ATOM   2853  O   ASN 6  63     -11.280 -22.052 -25.562  0.00  0.00      C1   O
ATOM   2854  CB  ASN 6  63     -13.694 -24.240 -25.424  0.00  0.00      C1   C
ATOM   2855  CG  ASN 6  63     -15.148 -24.350 -24.829  0.00  0.00      C1   C
ATOM   2856  OD1 ASN 6  63     -15.886 -23.365 -24.790  0.00  0.00      C1   O
ATOM   2857  ND2 ASN 6  63     -15.546 -25.558 -24.505  0.00  0.00      C1   N
ATOM   2858  N   HIS 6  64     -11.235 -23.289 -27.394  0.00  0.00      C1   N
ATOM   2859  CA  HIS 6  64      -9.834 -23.228 -27.691  0.00  0.00      C1   C
ATOM   2860  C   HIS 6  64      -9.258 -21.923 -28.027  0.00  0.00      C1   C
ATOM   2861  O   HIS 6  64      -8.085 -21.672 -27.772  0.00  0.00      C1   O
ATOM   2862  CB  HIS 6  64      -9.478 -24.176 -28.784  0.00  0.00      C1   C
ATOM   2863  CG  HIS 6  64      -9.103 -25.470 -28.148  0.00  0.00      C1   C
ATOM   2864  ND1 HIS 6  64      -8.502 -25.634 -26.866  0.00  0.00      C1   N
ATOM   2865  CD2 HIS 6  64      -9.206 -26.701 -28.686  0.00  0.00      C1   C
ATOM   2866  CE1 HIS 6  64      -8.316 -26.922 -26.740  0.00  0.00      C1   C
ATOM   2867  NE2 HIS 6  64      -8.741 -27.559 -27.822  0.00  0.00      C1   N
ATOM   2868  N   ASN 6  65     -10.089 -20.938 -28.414  0.00  0.00      C1   N
ATOM   2869  CA  ASN 6  65      -9.820 -19.527 -28.560  0.00  0.00      C1   C
ATOM   2870  C   ASN 6  65      -9.350 -18.804 -27.271  0.00  0.00      C1   C
ATOM   2871  O   ASN 6  65      -8.703 -17.747 -27.301  0.00  0.00      C1   O
ATOM   2872  CB  ASN 6  65     -11.037 -18.718 -29.147  0.00  0.00      C1   C
ATOM   2873  CG  ASN 6  65     -11.221 -19.107 -30.583  0.00  0.00      C1   C
ATOM   2874  OD1 ASN 6  65     -12.195 -19.618 -30.987  0.00  0.00      C1   O
ATOM   2875  ND2 ASN 6  65     -10.252 -18.797 -31.420  0.00  0.00      C1   N
ATOM   2876  N   PHE 6  66      -9.606 -19.390 -26.111  0.00  0.00      C1   N
ATOM   2877  CA  PHE 6  66      -9.166 -18.837 -24.797  0.00  0.00      C1   C
ATOM   2878  C   PHE 6  66      -8.133 -19.824 -24.233  0.00  0.00      C1   C
ATOM   2879  O   PHE 6  66      -8.254 -21.022 -23.935  0.00  0.00      C1   O
ATOM   2880  CB  PHE 6  66     -10.365 -18.669 -23.891  0.00  0.00      C1   C
ATOM   2881  CG  PHE 6  66     -11.559 -17.939 -24.476  0.00  0.00      C1   C
ATOM   2882  CD1 PHE 6  66     -11.500 -16.552 -24.629  0.00  0.00      C1   C
ATOM   2883  CD2 PHE 6  66     -12.784 -18.540 -24.897  0.00  0.00      C1   C
ATOM   2884  CE1 PHE 6  66     -12.519 -15.844 -25.287  0.00  0.00      C1   C
ATOM   2885  CE2 PHE 6  66     -13.785 -17.885 -25.460  0.00  0.00      C1   C
ATOM   2886  CZ  PHE 6  66     -13.674 -16.509 -25.679  0.00  0.00      C1   C
ATOM   2887  N   LEU 6  67      -6.944 -19.210 -24.106  0.00  0.00      C1   N
ATOM   2888  CA  LEU 6  67      -5.863 -19.736 -23.264  0.00  0.00      C1   C
ATOM   2889  C   LEU 6  67      -6.055 -19.176 -21.823  0.00  0.00      C1   C
ATOM   2890  O   LEU 6  67      -5.982 -17.969 -21.676  0.00  0.00      C1   O
ATOM   2891  CB  LEU 6  67      -4.414 -19.508 -23.855  0.00  0.00      C1   C
ATOM   2892  CG  LEU 6  67      -4.241 -20.144 -25.210  0.00  0.00      C1   C
ATOM   2893  CD1 LEU 6  67      -2.867 -19.779 -25.784  0.00  0.00      C1   C
ATOM   2894  CD2 LEU 6  67      -4.210 -21.666 -25.203  0.00  0.00      C1   C
ATOM   2895  N   VAL 6  68      -6.256 -20.021 -20.804  0.00  0.00      C1   N
ATOM   2896  CA  VAL 6  68      -6.021 -19.605 -19.402  0.00  0.00      C1   C
ATOM   2897  C   VAL 6  68      -4.660 -20.245 -19.079  0.00  0.00      C1   C
ATOM   2898  O   VAL 6  68      -4.519 -21.483 -19.006  0.00  0.00      C1   O
ATOM   2899  CB  VAL 6  68      -7.237 -20.118 -18.596  0.00  0.00      C1   C
ATOM   2900  CG1 VAL 6  68      -7.322 -19.619 -17.199  0.00  0.00      C1   C
ATOM   2901  CG2 VAL 6  68      -8.541 -19.825 -19.270  0.00  0.00      C1   C
ATOM   2902  N   GLN 6  69      -3.696 -19.344 -18.802  0.00  0.00      C1   N
ATOM   2903  CA  GLN 6  69      -2.424 -19.756 -18.268  0.00  0.00      C1   C
ATOM   2904  C   GLN 6  69      -2.515 -19.483 -16.743  0.00  0.00      C1   C
ATOM   2905  O   GLN 6  69      -2.763 -18.336 -16.296  0.00  0.00      C1   O
ATOM   2906  CB  GLN 6  69      -1.311 -18.891 -18.953  0.00  0.00      C1   C
ATOM   2907  CG  GLN 6  69       0.114 -19.230 -18.323  0.00  0.00      C1   C
ATOM   2908  CD  GLN 6  69       1.271 -18.226 -18.820  0.00  0.00      C1   C
ATOM   2909  OE1 GLN 6  69       1.247 -17.023 -18.787  0.00  0.00      C1   O
ATOM   2910  NE2 GLN 6  69       2.389 -18.763 -19.288  0.00  0.00      C1   N
ATOM   2911  N   ALA 6  70      -2.290 -20.553 -15.918  0.00  0.00      C1   N
ATOM   2912  CA  ALA 6  70      -2.113 -20.495 -14.469  0.00  0.00      C1   C
ATOM   2913  C   ALA 6  70      -0.668 -20.622 -14.147  0.00  0.00      C1   C
ATOM   2914  O   ALA 6  70      -0.261 -21.611 -13.608  0.00  0.00      C1   O
ATOM   2915  CB  ALA 6  70      -2.970 -21.549 -13.801  0.00  0.00      C1   C
ATOM   2916  N   GLY 6  71       0.205 -19.654 -14.514  0.00  0.00      C1   N
ATOM   2917  CA  GLY 6  71       1.637 -19.726 -14.342  0.00  0.00      C1   C
ATOM   2918  C   GLY 6  71       2.330 -20.736 -15.272  0.00  0.00      C1   C
ATOM   2919  O   GLY 6  71       2.288 -20.554 -16.468  0.00  0.00      C1   O
ATOM   2920  N   ASN 6  72       2.958 -21.708 -14.677  0.00  0.00      C1   N
ATOM   2921  CA  ASN 6  72       3.789 -22.628 -15.528  0.00  0.00      C1   C
ATOM   2922  C   ASN 6  72       2.989 -23.690 -16.347  0.00  0.00      C1   C
ATOM   2923  O   ASN 6  72       3.662 -24.536 -16.978  0.00  0.00      C1   O
ATOM   2924  CB  ASN 6  72       5.025 -23.285 -14.812  0.00  0.00      C1   C
ATOM   2925  CG  ASN 6  72       4.698 -24.146 -13.590  0.00  0.00      C1   C
ATOM   2926  OD1 ASN 6  72       3.616 -24.633 -13.348  0.00  0.00      C1   O
ATOM   2927  ND2 ASN 6  72       5.736 -24.568 -12.882  0.00  0.00      C1   N
ATOM   2928  N   VAL 6  73       1.629 -23.624 -16.377  0.00  0.00      C1   N
ATOM   2929  CA  VAL 6  73       0.725 -24.502 -17.132  0.00  0.00      C1   C
ATOM   2930  C   VAL 6  73      -0.450 -23.709 -17.700  0.00  0.00      C1   C
ATOM   2931  O   VAL 6  73      -0.643 -22.537 -17.399  0.00  0.00      C1   O
ATOM   2932  CB  VAL 6  73       0.187 -25.642 -16.200  0.00  0.00      C1   C
ATOM   2933  CG1 VAL 6  73       1.338 -26.595 -16.004  0.00  0.00      C1   C
ATOM   2934  CG2 VAL 6  73      -0.447 -25.137 -14.854  0.00  0.00      C1   C
ATOM   2935  N   GLN 6  74      -1.234 -24.319 -18.614  0.00  0.00      C1   N
ATOM   2936  CA  GLN 6  74      -2.350 -23.869 -19.334  0.00  0.00      C1   C
ATOM   2937  C   GLN 6  74      -3.497 -24.912 -19.232  0.00  0.00      C1   C
ATOM   2938  O   GLN 6  74      -3.239 -26.110 -19.356  0.00  0.00      C1   O
ATOM   2939  CB  GLN 6  74      -1.911 -23.658 -20.798  0.00  0.00      C1   C
ATOM   2940  CG  GLN 6  74      -1.379 -22.261 -21.158  0.00  0.00      C1   C
ATOM   2941  CD  GLN 6  74      -1.124 -22.140 -22.621  0.00  0.00      C1   C
ATOM   2942  NE2 GLN 6  74      -0.749 -20.930 -23.007  0.00  0.00      C1   N
ATOM   2943  OE1 GLN 6  74      -1.079 -22.994 -23.451  0.00  0.00      C1   O
ATOM   2944  N   LEU 6  75      -4.693 -24.382 -18.747  0.00  0.00      C1   N
ATOM   2945  CA  LEU 6  75      -5.744 -25.189 -18.158  0.00  0.00      C1   C
ATOM   2946  C   LEU 6  75      -6.821 -25.535 -19.291  0.00  0.00      C1   C
ATOM   2947  O   LEU 6  75      -7.037 -24.731 -20.258  0.00  0.00      C1   O
ATOM   2948  CB  LEU 6  75      -6.498 -24.602 -16.992  0.00  0.00      C1   C
ATOM   2949  CG  LEU 6  75      -5.686 -23.871 -15.914  0.00  0.00      C1   C
ATOM   2950  CD1 LEU 6  75      -6.691 -23.003 -15.165  0.00  0.00      C1   C
ATOM   2951  CD2 LEU 6  75      -4.855 -24.814 -14.969  0.00  0.00      C1   C
ATOM   2952  N   ARG 6  76      -7.429 -26.695 -19.153  0.00  0.00      C1   N
ATOM   2953  CA  ARG 6  76      -8.537 -27.176 -20.011  0.00  0.00      C1   C
ATOM   2954  C   ARG 6  76      -9.809 -26.358 -19.722  0.00  0.00      C1   C
ATOM   2955  O   ARG 6  76     -10.441 -26.525 -18.669  0.00  0.00      C1   O
ATOM   2956  CB  ARG 6  76      -8.750 -28.675 -19.840  0.00  0.00      C1   C
ATOM   2957  CG  ARG 6  76      -9.644 -29.265 -20.964  0.00  0.00      C1   C
ATOM   2958  CD  ARG 6  76      -9.956 -30.737 -20.603  0.00  0.00      C1   C
ATOM   2959  NE  ARG 6  76     -10.828 -31.388 -21.633  0.00  0.00      C1   N
ATOM   2960  CZ  ARG 6  76     -11.333 -32.584 -21.697  0.00  0.00      C1   C
ATOM   2961  NH1 ARG 6  76     -11.277 -33.501 -20.802  0.00  0.00      C1   N
ATOM   2962  NH2 ARG 6  76     -11.980 -33.037 -22.780  0.00  0.00      C1   N
ATOM   2963  N   VAL 6  77     -10.197 -25.554 -20.636  0.00  0.00      C1   N
ATOM   2964  CA  VAL 6  77     -11.525 -24.834 -20.757  0.00  0.00      C1   C
ATOM   2965  C   VAL 6  77     -12.606 -25.713 -21.365  0.00  0.00      C1   C
ATOM   2966  O   VAL 6  77     -12.549 -26.047 -22.590  0.00  0.00      C1   O
ATOM   2967  CB  VAL 6  77     -11.392 -23.562 -21.684  0.00  0.00      C1   C
ATOM   2968  CG1 VAL 6  77     -12.781 -22.877 -21.813  0.00  0.00      C1   C
ATOM   2969  CG2 VAL 6  77     -10.452 -22.526 -21.087  0.00  0.00      C1   C
ATOM   2970  N   ILE 6  78     -13.546 -26.191 -20.606  0.00  0.00      C1   N
ATOM   2971  CA  ILE 6  78     -14.772 -26.951 -21.057  0.00  0.00      C1   C
ATOM   2972  C   ILE 6  78     -16.033 -26.078 -21.183  0.00  0.00      C1   C
ATOM   2973  O   ILE 6  78     -17.135 -26.661 -21.448  0.00  0.00      C1   O
ATOM   2974  CB  ILE 6  78     -14.883 -28.256 -20.248  0.00  0.00      C1   C
ATOM   2975  CG1 ILE 6  78     -14.868 -27.877 -18.717  0.00  0.00      C1   C
ATOM   2976  CG2 ILE 6  78     -13.817 -29.311 -20.562  0.00  0.00      C1   C
ATOM   2977  CD1 ILE 6  78     -15.588 -28.999 -17.844  0.00  0.00      C1   C
ATOM   2978  N   GLY 6  79     -15.886 -24.721 -21.050  0.00  0.00      C1   N
ATOM   2979  CA  GLY 6  79     -16.934 -23.812 -21.643  0.00  0.00      C1   C
ATOM   2980  C   GLY 6  79     -16.603 -22.406 -21.389  0.00  0.00      C1   C
ATOM   2981  O   GLY 6  79     -15.851 -22.024 -20.543  0.00  0.00      C1   O
ATOM   2982  N   HIS 6  80     -17.294 -21.521 -22.161  0.00  0.00      C1   N
ATOM   2983  CA  HIS 6  80     -17.143 -20.022 -22.143  0.00  0.00      C1   C
ATOM   2984  C   HIS 6  80     -18.483 -19.328 -22.195  0.00  0.00      C1   C
ATOM   2985  O   HIS 6  80     -19.210 -19.345 -23.223  0.00  0.00      C1   O
ATOM   2986  CB  HIS 6  80     -16.084 -19.600 -23.185  0.00  0.00      C1   C
ATOM   2987  CG  HIS 6  80     -16.530 -19.801 -24.673  0.00  0.00      C1   C
ATOM   2988  ND1 HIS 6  80     -16.540 -20.930 -25.476  0.00  0.00      C1   N
ATOM   2989  CD2 HIS 6  80     -17.078 -18.782 -25.489  0.00  0.00      C1   C
ATOM   2990  CE1 HIS 6  80     -16.979 -20.627 -26.737  0.00  0.00      C1   C
ATOM   2991  NE2 HIS 6  80     -17.379 -19.337 -26.740  0.00  0.00      C1   N
ATOM   2992  N   SER 6  81     -18.961 -18.883 -21.028  0.00  0.00      C1   N
ATOM   2993  CA  SER 6  81     -20.249 -18.278 -20.889  0.00  0.00      C1   C
ATOM   2994  C   SER 6  81     -20.050 -16.830 -20.345  0.00  0.00      C1   C
ATOM   2995  O   SER 6  81     -18.984 -16.492 -19.883  0.00  0.00      C1   O
ATOM   2996  CB  SER 6  81     -20.980 -19.043 -19.797  0.00  0.00      C1   C
ATOM   2997  OG  SER 6  81     -21.064 -20.360 -20.194  0.00  0.00      C1   O
ATOM   2998  N   MET 6  82     -21.009 -15.997 -20.622  0.00  0.00      C1   N
ATOM   2999  CA  MET 6  82     -21.063 -14.646 -19.989  0.00  0.00      C1   C
ATOM   3000  C   MET 6  82     -22.228 -14.495 -19.054  0.00  0.00      C1   C
ATOM   3001  O   MET 6  82     -23.179 -15.292 -18.991  0.00  0.00      C1   O
ATOM   3002  CB  MET 6  82     -20.797 -13.501 -20.982  0.00  0.00      C1   C
ATOM   3003  CG  MET 6  82     -22.097 -13.261 -21.874  0.00  0.00      C1   C
ATOM   3004  SD  MET 6  82     -21.923 -11.595 -22.765  0.00  0.00      C1   S
ATOM   3005  CE  MET 6  82     -23.343 -11.743 -23.731  0.00  0.00      C1   C
ATOM   3006  N   GLN 6  83     -22.150 -13.472 -18.222  0.00  0.00      C1   N
ATOM   3007  CA  GLN 6  83     -23.083 -13.105 -17.141  0.00  0.00      C1   C
ATOM   3008  C   GLN 6  83     -22.864 -11.611 -17.027  0.00  0.00      C1   C
ATOM   3009  O   GLN 6  83     -21.770 -11.217 -16.681  0.00  0.00      C1   O
ATOM   3010  CB  GLN 6  83     -22.678 -13.885 -15.878  0.00  0.00      C1   C
ATOM   3011  CG  GLN 6  83     -23.465 -13.502 -14.626  0.00  0.00      C1   C
ATOM   3012  CD  GLN 6  83     -25.000 -13.587 -14.882  0.00  0.00      C1   C
ATOM   3013  OE1 GLN 6  83     -25.641 -12.687 -15.416  0.00  0.00      C1   O
ATOM   3014  NE2 GLN 6  83     -25.602 -14.739 -14.694  0.00  0.00      C1   N
ATOM   3015  N   ASN 6  84     -23.809 -10.809 -17.400  0.00  0.00      C1   N
ATOM   3016  CA  ASN 6  84     -23.691  -9.343 -17.499  0.00  0.00      C1   C
ATOM   3017  C   ASN 6  84     -22.369  -8.955 -18.261  0.00  0.00      C1   C
ATOM   3018  O   ASN 6  84     -22.133  -9.538 -19.352  0.00  0.00      C1   O
ATOM   3019  CB  ASN 6  84     -23.882  -8.739 -16.116  0.00  0.00      C1   C
ATOM   3020  CG  ASN 6  84     -25.121  -9.084 -15.413  0.00  0.00      C1   C
ATOM   3021  OD1 ASN 6  84     -26.280  -9.035 -15.866  0.00  0.00      C1   O
ATOM   3022  ND2 ASN 6  84     -25.078  -9.400 -14.095  0.00  0.00      C1   N
ATOM   3023  N   CYS 6  85     -21.470  -8.084 -17.710  0.00  0.00      C1   N
ATOM   3024  CA  CYS 6  85     -20.235  -7.709 -18.459  0.00  0.00      C1   C
ATOM   3025  C   CYS 6  85     -18.998  -8.688 -18.224  0.00  0.00      C1   C
ATOM   3026  O   CYS 6  85     -17.873  -8.350 -18.475  0.00  0.00      C1   O
ATOM   3027  CB  CYS 6  85     -19.785  -6.226 -18.228  0.00  0.00      C1   C
ATOM   3028  SG  CYS 6  85     -21.150  -5.184 -18.845  0.00  0.00      C1   S
ATOM   3029  N   VAL 6  86     -19.149  -9.850 -17.596  0.00  0.00      C1   N
ATOM   3030  CA  VAL 6  86     -18.017 -10.752 -17.206  0.00  0.00      C1   C
ATOM   3031  C   VAL 6  86     -18.043 -12.063 -17.961  0.00  0.00      C1   C
ATOM   3032  O   VAL 6  86     -19.110 -12.660 -18.177  0.00  0.00      C1   O
ATOM   3033  CB  VAL 6  86     -17.710 -10.744 -15.675  0.00  0.00      C1   C
ATOM   3034  CG1 VAL 6  86     -17.431  -9.334 -15.026  0.00  0.00      C1   C
ATOM   3035  CG2 VAL 6  86     -18.868 -11.420 -14.919  0.00  0.00      C1   C
ATOM   3036  N   LEU 6  87     -16.903 -12.409 -18.540  0.00  0.00      C1   N
ATOM   3037  CA  LEU 6  87     -16.808 -13.726 -19.178  0.00  0.00      C1   C
ATOM   3038  C   LEU 6  87     -16.326 -14.647 -18.095  0.00  0.00      C1   C
ATOM   3039  O   LEU 6  87     -15.260 -14.480 -17.516  0.00  0.00      C1   O
ATOM   3040  CB  LEU 6  87     -15.868 -13.729 -20.448  0.00  0.00      C1   C
ATOM   3041  CG  LEU 6  87     -15.925 -14.990 -21.295  0.00  0.00      C1   C
ATOM   3042  CD1 LEU 6  87     -17.195 -15.048 -22.156  0.00  0.00      C1   C
ATOM   3043  CD2 LEU 6  87     -14.819 -15.016 -22.348  0.00  0.00      C1   C
ATOM   3044  N   LYS 6  88     -17.007 -15.805 -18.057  0.00  0.00      C1   N
ATOM   3045  CA  LYS 6  88     -16.684 -16.858 -17.200  0.00  0.00      C1   C
ATOM   3046  C   LYS 6  88     -16.262 -18.082 -18.033  0.00  0.00      C1   C
ATOM   3047  O   LYS 6  88     -16.999 -18.688 -18.810  0.00  0.00      C1   O
ATOM   3048  CB  LYS 6  88     -17.874 -17.110 -16.277  0.00  0.00      C1   C
ATOM   3049  CG  LYS 6  88     -18.150 -15.894 -15.259  0.00  0.00      C1   C
ATOM   3050  CD  LYS 6  88     -19.517 -15.837 -14.596  0.00  0.00      C1   C
ATOM   3051  CE  LYS 6  88     -19.806 -17.227 -14.019  0.00  0.00      C1   C
ATOM   3052  NZ  LYS 6  88     -20.965 -17.242 -13.128  0.00  0.00      C1   N
ATOM   3053  N   LEU 6  89     -14.985 -18.476 -17.919  0.00  0.00      C1   N
ATOM   3054  CA  LEU 6  89     -14.382 -19.706 -18.403  0.00  0.00      C1   C
ATOM   3055  C   LEU 6  89     -14.573 -20.848 -17.369  0.00  0.00      C1   C
ATOM   3056  O   LEU 6  89     -13.991 -20.798 -16.314  0.00  0.00      C1   O
ATOM   3057  CB  LEU 6  89     -12.836 -19.527 -18.712  0.00  0.00      C1   C
ATOM   3058  CG  LEU 6  89     -12.482 -18.829 -20.068  0.00  0.00      C1   C
ATOM   3059  CD1 LEU 6  89     -13.542 -19.030 -21.197  0.00  0.00      C1   C
ATOM   3060  CD2 LEU 6  89     -12.305 -17.298 -20.034  0.00  0.00      C1   C
ATOM   3061  N   LYS 6  90     -15.407 -21.853 -17.650  0.00  0.00      C1   N
ATOM   3062  CA  LYS 6  90     -15.332 -23.093 -16.898  0.00  0.00      C1   C
ATOM   3063  C   LYS 6  90     -14.090 -23.900 -17.256  0.00  0.00      C1   C
ATOM   3064  O   LYS 6  90     -13.784 -24.246 -18.434  0.00  0.00      C1   O
ATOM   3065  CB  LYS 6  90     -16.633 -23.841 -17.046  0.00  0.00      C1   C
ATOM   3066  CG  LYS 6  90     -16.968 -24.970 -16.076  0.00  0.00      C1   C
ATOM   3067  CD  LYS 6  90     -18.177 -25.812 -16.532  0.00  0.00      C1   C
ATOM   3068  CE  LYS 6  90     -19.551 -25.070 -16.540  0.00  0.00      C1   C
ATOM   3069  NZ  LYS 6  90     -20.481 -25.854 -17.392  0.00  0.00      C1   N
ATOM   3070  N   VAL 6  91     -13.297 -24.166 -16.231  0.00  0.00      C1   N
ATOM   3071  CA  VAL 6  91     -12.140 -25.096 -16.400  0.00  0.00      C1   C
ATOM   3072  C   VAL 6  91     -12.420 -26.372 -15.624  0.00  0.00      C1   C
ATOM   3073  O   VAL 6  91     -13.379 -26.514 -14.886  0.00  0.00      C1   O
ATOM   3074  CB  VAL 6  91     -10.750 -24.370 -16.159  0.00  0.00      C1   C
ATOM   3075  CG1 VAL 6  91     -10.607 -23.064 -17.003  0.00  0.00      C1   C
ATOM   3076  CG2 VAL 6  91     -10.663 -24.055 -14.629  0.00  0.00      C1   C
ATOM   3077  N   ASP 6  92     -11.680 -27.418 -16.005  0.00  0.00      C1   N
ATOM   3078  CA  ASP 6  92     -11.974 -28.773 -15.513  0.00  0.00      C1   C
ATOM   3079  C   ASP 6  92     -11.754 -29.093 -14.023  0.00  0.00      C1   C
ATOM   3080  O   ASP 6  92     -12.134 -30.146 -13.518  0.00  0.00      C1   O
ATOM   3081  CB  ASP 6  92     -11.064 -29.728 -16.284  0.00  0.00      C1   C
ATOM   3082  CG  ASP 6  92      -9.496 -29.738 -16.314  0.00  0.00      C1   C
ATOM   3083  OD1 ASP 6  92      -8.940 -28.771 -15.699  0.00  0.00      C1   O
ATOM   3084  OD2 ASP 6  92      -8.838 -30.491 -16.987  0.00  0.00      C1   O
ATOM   3085  N   THR 6  93     -11.256 -28.124 -13.190  0.00  0.00      C1   N
ATOM   3086  CA  THR 6  93     -11.057 -28.306 -11.717  0.00  0.00      C1   C
ATOM   3087  C   THR 6  93     -11.312 -27.008 -10.899  0.00  0.00      C1   C
ATOM   3088  O   THR 6  93     -11.158 -25.910 -11.380  0.00  0.00      C1   O
ATOM   3089  CB  THR 6  93      -9.623 -28.847 -11.358  0.00  0.00      C1   C
ATOM   3090  OG1 THR 6  93      -8.681 -27.944 -11.722  0.00  0.00      C1   O
ATOM   3091  CG2 THR 6  93      -9.162 -30.154 -12.032  0.00  0.00      C1   C
ATOM   3092  N   ALA 6  94     -11.597 -27.212  -9.618  0.00  0.00      C1   N
ATOM   3093  CA  ALA 6  94     -11.552 -26.119  -8.690  0.00  0.00      C1   C
ATOM   3094  C   ALA 6  94     -10.143 -25.867  -8.174  0.00  0.00      C1   C
ATOM   3095  O   ALA 6  94      -9.442 -26.716  -7.624  0.00  0.00      C1   O
ATOM   3096  CB  ALA 6  94     -12.579 -26.287  -7.544  0.00  0.00      C1   C
ATOM   3097  N   ASN 6  95      -9.705 -24.620  -8.390  0.00  0.00      C1   N
ATOM   3098  CA  ASN 6  95      -8.472 -24.070  -7.811  0.00  0.00      C1   C
ATOM   3099  C   ASN 6  95      -8.276 -24.357  -6.323  0.00  0.00      C1   C
ATOM   3100  O   ASN 6  95      -8.988 -23.813  -5.468  0.00  0.00      C1   O
ATOM   3101  CB  ASN 6  95      -8.466 -22.576  -8.139  0.00  0.00      C1   C
ATOM   3102  CG  ASN 6  95      -7.051 -21.961  -8.004  0.00  0.00      C1   C
ATOM   3103  OD1 ASN 6  95      -6.218 -22.524  -7.349  0.00  0.00      C1   O
ATOM   3104  ND2 ASN 6  95      -6.881 -20.769  -8.522  0.00  0.00      C1   N
ATOM   3105  N   PRO 6  96      -7.182 -25.021  -5.868  0.00  0.00      C1   N
ATOM   3106  CA  PRO 6  96      -6.743 -25.299  -4.477  0.00  0.00      C1   C
ATOM   3107  C   PRO 6  96      -6.426 -24.108  -3.609  0.00  0.00      C1   C
ATOM   3108  O   PRO 6  96      -6.760 -24.156  -2.434  0.00  0.00      C1   O
ATOM   3109  CB  PRO 6  96      -5.552 -26.269  -4.609  0.00  0.00      C1   C
ATOM   3110  CG  PRO 6  96      -5.813 -26.927  -5.974  0.00  0.00      C1   C
ATOM   3111  CD  PRO 6  96      -6.399 -25.797  -6.761  0.00  0.00      C1   C
ATOM   3112  N   LYS 6  97      -5.924 -23.052  -4.210  0.00  0.00      C1   N
ATOM   3113  CA  LYS 6  97      -5.734 -21.736  -3.515  0.00  0.00      C1   C
ATOM   3114  C   LYS 6  97      -6.974 -20.870  -3.220  0.00  0.00      C1   C
ATOM   3115  O   LYS 6  97      -6.771 -19.721  -2.846  0.00  0.00      C1   O
ATOM   3116  CB  LYS 6  97      -4.586 -20.897  -4.117  0.00  0.00      C1   C
ATOM   3117  CG  LYS 6  97      -3.195 -21.600  -4.374  0.00  0.00      C1   C
ATOM   3118  CD  LYS 6  97      -2.811 -22.328  -3.053  0.00  0.00      C1   C
ATOM   3119  CE  LYS 6  97      -1.380 -22.782  -3.032  0.00  0.00      C1   C
ATOM   3120  NZ  LYS 6  97      -1.282 -24.129  -3.722  0.00  0.00      C1   N
ATOM   3121  N   THR 6  98      -8.170 -21.376  -3.468  0.00  0.00      C1   N
ATOM   3122  CA  THR 6  98      -9.480 -20.757  -3.328  0.00  0.00      C1   C
ATOM   3123  C   THR 6  98      -9.651 -20.520  -1.820  0.00  0.00      C1   C
ATOM   3124  O   THR 6  98      -9.640 -21.479  -1.077  0.00  0.00      C1   O
ATOM   3125  CB  THR 6  98     -10.558 -21.567  -4.002  0.00  0.00      C1   C
ATOM   3126  OG1 THR 6  98     -10.602 -21.553  -5.397  0.00  0.00      C1   O
ATOM   3127  CG2 THR 6  98     -12.017 -21.123  -3.580  0.00  0.00      C1   C
ATOM   3128  N   PRO 6  99      -9.872 -19.219  -1.392  0.00  0.00      C1   N
ATOM   3129  CA  PRO 6  99     -10.215 -18.805  -0.081  0.00  0.00      C1   C
ATOM   3130  C   PRO 6  99     -11.768 -19.063   0.189  0.00  0.00      C1   C
ATOM   3131  O   PRO 6  99     -12.589 -19.206  -0.700  0.00  0.00      C1   O
ATOM   3132  CB  PRO 6  99      -9.903 -17.312  -0.004  0.00  0.00      C1   C
ATOM   3133  CG  PRO 6  99     -10.169 -16.899  -1.449  0.00  0.00      C1   C
ATOM   3134  CD  PRO 6  99      -9.719 -18.075  -2.291  0.00  0.00      C1   C
ATOM   3135  N   LYS 6 100     -12.142 -19.045   1.462  0.00  0.00      C1   N
ATOM   3136  CA  LYS 6 100     -13.484 -18.716   1.820  0.00  0.00      C1   C
ATOM   3137  C   LYS 6 100     -13.891 -17.341   1.210  0.00  0.00      C1   C
ATOM   3138  O   LYS 6 100     -13.238 -16.314   1.426  0.00  0.00      C1   O
ATOM   3139  CB  LYS 6 100     -13.547 -18.841   3.327  0.00  0.00      C1   C
ATOM   3140  CG  LYS 6 100     -15.050 -18.816   3.718  0.00  0.00      C1   C
ATOM   3141  CD  LYS 6 100     -15.146 -18.975   5.208  0.00  0.00      C1   C
ATOM   3142  CE  LYS 6 100     -16.656 -18.992   5.523  0.00  0.00      C1   C
ATOM   3143  NZ  LYS 6 100     -17.271 -17.649   5.336  0.00  0.00      C1   N
ATOM   3144  N   TYR 6 101     -14.942 -17.347   0.416  0.00  0.00      C1   N
ATOM   3145  CA  TYR 6 101     -15.231 -16.213  -0.380  0.00  0.00      C1   C
ATOM   3146  C   TYR 6 101     -16.669 -15.918  -0.611  0.00  0.00      C1   C
ATOM   3147  O   TYR 6 101     -17.554 -16.718  -0.385  0.00  0.00      C1   O
ATOM   3148  CB  TYR 6 101     -14.504 -16.215  -1.725  0.00  0.00      C1   C
ATOM   3149  CG  TYR 6 101     -15.155 -16.908  -2.903  0.00  0.00      C1   C
ATOM   3150  CD1 TYR 6 101     -14.752 -18.263  -3.136  0.00  0.00      C1   C
ATOM   3151  CD2 TYR 6 101     -15.967 -16.166  -3.771  0.00  0.00      C1   C
ATOM   3152  CE1 TYR 6 101     -15.450 -18.871  -4.203  0.00  0.00      C1   C
ATOM   3153  CE2 TYR 6 101     -16.638 -16.762  -4.854  0.00  0.00      C1   C
ATOM   3154  CZ  TYR 6 101     -16.340 -18.148  -5.086  0.00  0.00      C1   C
ATOM   3155  OH  TYR 6 101     -16.940 -18.845  -6.154  0.00  0.00      C1   O
ATOM   3156  N   LYS 6 102     -16.914 -14.661  -0.919  0.00  0.00      C1   N
ATOM   3157  CA  LYS 6 102     -18.323 -14.030  -0.955  0.00  0.00      C1   C
ATOM   3158  C   LYS 6 102     -18.341 -12.872  -1.924  0.00  0.00      C1   C
ATOM   3159  O   LYS 6 102     -17.315 -12.179  -1.937  0.00  0.00      C1   O
ATOM   3160  CB  LYS 6 102     -18.827 -13.730   0.488  0.00  0.00      C1   C
ATOM   3161  CG  LYS 6 102     -17.942 -12.793   1.358  0.00  0.00      C1   C
ATOM   3162  CD  LYS 6 102     -18.697 -12.627   2.623  0.00  0.00      C1   C
ATOM   3163  CE  LYS 6 102     -17.998 -11.887   3.738  0.00  0.00      C1   C
ATOM   3164  NZ  LYS 6 102     -18.605 -12.176   4.995  0.00  0.00      C1   N
ATOM   3165  N   PHE 6 103     -19.417 -12.544  -2.608  0.00  0.00      C1   N
ATOM   3166  CA  PHE 6 103     -19.374 -11.344  -3.519  0.00  0.00      C1   C
ATOM   3167  C   PHE 6 103     -20.275 -10.213  -2.953  0.00  0.00      C1   C
ATOM   3168  O   PHE 6 103     -21.345 -10.402  -2.411  0.00  0.00      C1   O
ATOM   3169  CB  PHE 6 103     -19.755 -11.825  -4.915  0.00  0.00      C1   C
ATOM   3170  CG  PHE 6 103     -18.826 -12.730  -5.757  0.00  0.00      C1   C
ATOM   3171  CD1 PHE 6 103     -17.456 -12.926  -5.381  0.00  0.00      C1   C
ATOM   3172  CD2 PHE 6 103     -19.394 -13.398  -6.878  0.00  0.00      C1   C
ATOM   3173  CE1 PHE 6 103     -16.582 -13.628  -6.193  0.00  0.00      C1   C
ATOM   3174  CE2 PHE 6 103     -18.517 -14.179  -7.717  0.00  0.00      C1   C
ATOM   3175  CZ  PHE 6 103     -17.145 -14.275  -7.387  0.00  0.00      C1   C
ATOM   3176  N   VAL 6 104     -19.754  -9.031  -3.034  0.00  0.00      C1   N
ATOM   3177  CA  VAL 6 104     -20.399  -7.829  -2.515  0.00  0.00      C1   C
ATOM   3178  C   VAL 6 104     -20.494  -6.671  -3.465  0.00  0.00      C1   C
ATOM   3179  O   VAL 6 104     -19.546  -6.439  -4.239  0.00  0.00      C1   O
ATOM   3180  CB  VAL 6 104     -19.928  -7.315  -1.116  0.00  0.00      C1   C
ATOM   3181  CG1 VAL 6 104     -20.461  -8.200  -0.000  0.00  0.00      C1   C
ATOM   3182  CG2 VAL 6 104     -18.395  -7.178  -0.985  0.00  0.00      C1   C
ATOM   3183  N   ARG 6 105     -21.467  -5.855  -3.442  0.00  0.00      C1   N
ATOM   3184  CA  ARG 6 105     -21.488  -4.549  -4.042  0.00  0.00      C1   C
ATOM   3185  C   ARG 6 105     -21.461  -3.401  -2.978  0.00  0.00      C1   C
ATOM   3186  O   ARG 6 105     -22.463  -3.281  -2.241  0.00  0.00      C1   O
ATOM   3187  CB  ARG 6 105     -22.684  -4.358  -4.939  0.00  0.00      C1   C
ATOM   3188  CG  ARG 6 105     -22.539  -3.201  -6.046  0.00  0.00      C1   C
ATOM   3189  CD  ARG 6 105     -23.630  -3.173  -7.137  0.00  0.00      C1   C
ATOM   3190  NE  ARG 6 105     -23.530  -2.028  -8.003  0.00  0.00      C1   N
ATOM   3191  CZ  ARG 6 105     -23.033  -2.022  -9.200  0.00  0.00      C1   C
ATOM   3192  NH1 ARG 6 105     -22.473  -3.034  -9.753  0.00  0.00      C1   N
ATOM   3193  NH2 ARG 6 105     -23.084  -0.978  -9.917  0.00  0.00      C1   N
ATOM   3194  N   ILE 6 106     -20.385  -2.579  -2.931  0.00  0.00      C1   N
ATOM   3195  CA  ILE 6 106     -20.236  -1.589  -1.867  0.00  0.00      C1   C
ATOM   3196  C   ILE 6 106     -20.937  -0.239  -2.265  0.00  0.00      C1   C
ATOM   3197  O   ILE 6 106     -21.022   0.128  -3.420  0.00  0.00      C1   O
ATOM   3198  CB  ILE 6 106     -18.706  -1.417  -1.505  0.00  0.00      C1   C
ATOM   3199  CG1 ILE 6 106     -17.964  -0.668  -2.601  0.00  0.00      C1   C
ATOM   3200  CG2 ILE 6 106     -18.196  -2.829  -1.207  0.00  0.00      C1   C
ATOM   3201  CD1 ILE 6 106     -16.427  -0.615  -2.557  0.00  0.00      C1   C
ATOM   3202  N   GLN 6 107     -21.157   0.538  -1.184  0.00  0.00      C1   N
ATOM   3203  CA  GLN 6 107     -21.386   1.971  -1.363  0.00  0.00      C1   C
ATOM   3204  C   GLN 6 107     -20.129   2.830  -1.479  0.00  0.00      C1   C
ATOM   3205  O   GLN 6 107     -19.183   2.550  -0.767  0.00  0.00      C1   O
ATOM   3206  CB  GLN 6 107     -22.510   2.459  -0.414  0.00  0.00      C1   C
ATOM   3207  CG  GLN 6 107     -22.148   2.706   1.019  0.00  0.00      C1   C
ATOM   3208  CD  GLN 6 107     -23.331   2.927   1.951  0.00  0.00      C1   C
ATOM   3209  OE1 GLN 6 107     -24.023   1.966   2.280  0.00  0.00      C1   O
ATOM   3210  NE2 GLN 6 107     -23.525   4.080   2.596  0.00  0.00      C1   N
ATOM   3211  N   PRO 6 108     -20.202   3.996  -2.145  0.00  0.00      C1   N
ATOM   3212  CA  PRO 6 108     -19.504   5.294  -1.992  0.00  0.00      C1   C
ATOM   3213  C   PRO 6 108     -19.116   5.584  -0.508  0.00  0.00      C1   C
ATOM   3214  O   PRO 6 108     -19.922   5.508   0.408  0.00  0.00      C1   O
ATOM   3215  CB  PRO 6 108     -20.445   6.289  -2.607  0.00  0.00      C1   C
ATOM   3216  CG  PRO 6 108     -20.926   5.514  -3.813  0.00  0.00      C1   C
ATOM   3217  CD  PRO 6 108     -21.134   4.076  -3.266  0.00  0.00      C1   C
ATOM   3218  N   GLY 6 109     -17.841   5.941  -0.328  0.00  0.00      C1   N
ATOM   3219  CA  GLY 6 109     -17.224   6.080   1.044  0.00  0.00      C1   C
ATOM   3220  C   GLY 6 109     -16.652   4.819   1.649  0.00  0.00      C1   C
ATOM   3221  O   GLY 6 109     -15.747   4.982   2.457  0.00  0.00      C1   O
ATOM   3222  N   GLN 6 110     -16.998   3.582   1.316  0.00  0.00      C1   N
ATOM   3223  CA  GLN 6 110     -16.270   2.435   1.766  0.00  0.00      C1   C
ATOM   3224  C   GLN 6 110     -14.997   2.415   1.074  0.00  0.00      C1   C
ATOM   3225  O   GLN 6 110     -14.872   2.747  -0.118  0.00  0.00      C1   O
ATOM   3226  CB  GLN 6 110     -17.108   1.191   1.432  0.00  0.00      C1   C
ATOM   3227  CG  GLN 6 110     -18.196   0.833   2.434  0.00  0.00      C1   C
ATOM   3228  CD  GLN 6 110     -18.809  -0.511   2.182  0.00  0.00      C1   C
ATOM   3229  OE1 GLN 6 110     -19.990  -0.652   1.812  0.00  0.00      C1   O
ATOM   3230  NE2 GLN 6 110     -18.116  -1.565   2.220  0.00  0.00      C1   N
ATOM   3231  N   THR 6 111     -13.958   1.856   1.776  0.00  0.00      C1   N
ATOM   3232  CA  THR 6 111     -12.637   1.457   1.284  0.00  0.00      C1   C
ATOM   3233  C   THR 6 111     -12.534  -0.066   0.934  0.00  0.00      C1   C
ATOM   3234  O   THR 6 111     -13.413  -0.851   1.340  0.00  0.00      C1   O
ATOM   3235  CB  THR 6 111     -11.565   1.788   2.331  0.00  0.00      C1   C
ATOM   3236  OG1 THR 6 111     -11.994   1.523   3.658  0.00  0.00      C1   O
ATOM   3237  CG2 THR 6 111     -11.208   3.234   2.255  0.00  0.00      C1   C
ATOM   3238  N   PHE 6 112     -11.530  -0.398   0.176  0.00  0.00      C1   N
ATOM   3239  CA  PHE 6 112     -11.117  -1.699  -0.372  0.00  0.00      C1   C
ATOM   3240  C   PHE 6 112      -9.636  -1.577  -0.894  0.00  0.00      C1   C
ATOM   3241  O   PHE 6 112      -9.061  -0.485  -0.851  0.00  0.00      C1   O
ATOM   3242  CB  PHE 6 112     -12.121  -2.276  -1.362  0.00  0.00      C1   C
ATOM   3243  CG  PHE 6 112     -12.212  -1.568  -2.719  0.00  0.00      C1   C
ATOM   3244  CD1 PHE 6 112     -11.762  -2.183  -3.912  0.00  0.00      C1   C
ATOM   3245  CD2 PHE 6 112     -12.659  -0.231  -2.825  0.00  0.00      C1   C
ATOM   3246  CE1 PHE 6 112     -11.948  -1.550  -5.183  0.00  0.00      C1   C
ATOM   3247  CE2 PHE 6 112     -12.741   0.431  -4.077  0.00  0.00      C1   C
ATOM   3248  CZ  PHE 6 112     -12.527  -0.261  -5.241  0.00  0.00      C1   C
ATOM   3249  N   SER 6 113      -9.064  -2.748  -1.271  0.00  0.00      C1   N
ATOM   3250  CA  SER 6 113      -7.812  -2.823  -1.959  0.00  0.00      C1   C
ATOM   3251  C   SER 6 113      -8.004  -3.457  -3.292  0.00  0.00      C1   C
ATOM   3252  O   SER 6 113      -8.867  -4.264  -3.564  0.00  0.00      C1   O
ATOM   3253  CB  SER 6 113      -6.902  -3.782  -1.171  0.00  0.00      C1   C
ATOM   3254  OG  SER 6 113      -6.612  -3.422   0.136  0.00  0.00      C1   O
ATOM   3255  N   VAL 6 114      -7.034  -3.058  -4.160  0.00  0.00      C1   N
ATOM   3256  CA  VAL 6 114      -6.986  -3.532  -5.551  0.00  0.00      C1   C
ATOM   3257  C   VAL 6 114      -5.663  -4.448  -5.510  0.00  0.00      C1   C
ATOM   3258  O   VAL 6 114      -4.525  -3.967  -5.321  0.00  0.00      C1   O
ATOM   3259  CB  VAL 6 114      -6.954  -2.378  -6.572  0.00  0.00      C1   C
ATOM   3260  CG1 VAL 6 114      -6.897  -3.042  -7.963  0.00  0.00      C1   C
ATOM   3261  CG2 VAL 6 114      -8.238  -1.620  -6.485  0.00  0.00      C1   C
ATOM   3262  N   LEU 6 115      -5.925  -5.746  -5.663  0.00  0.00      C1   N
ATOM   3263  CA  LEU 6 115      -4.823  -6.615  -6.059  0.00  0.00      C1   C
ATOM   3264  C   LEU 6 115      -4.523  -6.444  -7.608  0.00  0.00      C1   C
ATOM   3265  O   LEU 6 115      -5.126  -7.126  -8.443  0.00  0.00      C1   O
ATOM   3266  CB  LEU 6 115      -5.100  -8.077  -5.617  0.00  0.00      C1   C
ATOM   3267  CG  LEU 6 115      -3.722  -8.836  -5.643  0.00  0.00      C1   C
ATOM   3268  CD1 LEU 6 115      -3.551  -9.600  -6.984  0.00  0.00      C1   C
ATOM   3269  CD2 LEU 6 115      -2.643  -7.955  -5.164  0.00  0.00      C1   C
ATOM   3270  N   ALA 6 116      -3.595  -5.528  -7.950  0.00  0.00      C1   N
ATOM   3271  CA  ALA 6 116      -3.006  -5.233  -9.266  0.00  0.00      C1   C
ATOM   3272  C   ALA 6 116      -1.992  -6.305  -9.782  0.00  0.00      C1   C
ATOM   3273  O   ALA 6 116      -1.321  -6.973  -8.990  0.00  0.00      C1   O
ATOM   3274  CB  ALA 6 116      -2.387  -3.808  -9.198  0.00  0.00      C1   C
ATOM   3275  N   CYS 6 117      -2.150  -6.585 -11.059  0.00  0.00      C1   N
ATOM   3276  CA  CYS 6 117      -1.783  -7.814 -11.684  0.00  0.00      C1   C
ATOM   3277  C   CYS 6 117      -1.346  -7.595 -13.218  0.00  0.00      C1   C
ATOM   3278  O   CYS 6 117      -2.007  -6.926 -13.937  0.00  0.00      C1   O
ATOM   3279  CB  CYS 6 117      -2.884  -8.866 -11.425  0.00  0.00      C1   C
ATOM   3280  SG  CYS 6 117      -2.282 -10.438 -11.868  0.00  0.00      C1   S
ATOM   3281  N   TYR 6 118      -0.259  -8.231 -13.648  0.00  0.00      C1   N
ATOM   3282  CA  TYR 6 118       0.367  -8.063 -14.973  0.00  0.00      C1   C
ATOM   3283  C   TYR 6 118       0.673  -9.392 -15.562  0.00  0.00      C1   C
ATOM   3284  O   TYR 6 118       1.445 -10.073 -14.970  0.00  0.00      C1   O
ATOM   3285  CB  TYR 6 118       1.701  -7.173 -14.818  0.00  0.00      C1   C
ATOM   3286  CG  TYR 6 118       2.265  -6.760 -16.209  0.00  0.00      C1   C
ATOM   3287  CD1 TYR 6 118       1.515  -5.995 -17.091  0.00  0.00      C1   C
ATOM   3288  CD2 TYR 6 118       3.462  -7.324 -16.662  0.00  0.00      C1   C
ATOM   3289  CE1 TYR 6 118       1.901  -5.608 -18.388  0.00  0.00      C1   C
ATOM   3290  CE2 TYR 6 118       3.932  -6.879 -17.910  0.00  0.00      C1   C
ATOM   3291  CZ  TYR 6 118       3.195  -6.104 -18.803  0.00  0.00      C1   C
ATOM   3292  OH  TYR 6 118       3.700  -5.702 -19.997  0.00  0.00      C1   O
ATOM   3293  N   ASN 6 119       0.043  -9.737 -16.654  0.00  0.00      C1   N
ATOM   3294  CA  ASN 6 119       0.199 -11.097 -17.261  0.00  0.00      C1   C
ATOM   3295  C   ASN 6 119      -0.151 -12.368 -16.368  0.00  0.00      C1   C
ATOM   3296  O   ASN 6 119       0.585 -13.338 -16.327  0.00  0.00      C1   O
ATOM   3297  CB  ASN 6 119       1.645 -11.081 -17.854  0.00  0.00      C1   C
ATOM   3298  CG  ASN 6 119       2.000 -10.061 -18.943  0.00  0.00      C1   C
ATOM   3299  ND2 ASN 6 119       3.065 -10.330 -19.689  0.00  0.00      C1   N
ATOM   3300  OD1 ASN 6 119       1.229  -9.205 -19.354  0.00  0.00      C1   O
ATOM   3301  N   GLY 6 120      -1.244 -12.159 -15.570  0.00  0.00      C1   N
ATOM   3302  CA  GLY 6 120      -1.673 -13.194 -14.591  0.00  0.00      C1   C
ATOM   3303  C   GLY 6 120      -0.803 -13.271 -13.372  0.00  0.00      C1   C
ATOM   3304  O   GLY 6 120      -1.229 -13.976 -12.436  0.00  0.00      C1   O
ATOM   3305  N   SER 6 121       0.362 -12.606 -13.331  0.00  0.00      C1   N
ATOM   3306  CA  SER 6 121       1.265 -12.588 -12.138  0.00  0.00      C1   C
ATOM   3307  C   SER 6 121       1.076 -11.282 -11.398  0.00  0.00      C1   C
ATOM   3308  O   SER 6 121       1.138 -10.220 -12.013  0.00  0.00      C1   O
ATOM   3309  CB  SER 6 121       2.763 -12.617 -12.459  0.00  0.00      C1   C
ATOM   3310  OG  SER 6 121       3.138 -13.844 -13.117  0.00  0.00      C1   O
ATOM   3311  N   PRO 6 122       0.799 -11.327 -10.039  0.00  0.00      C1   N
ATOM   3312  CA  PRO 6 122       0.538 -10.120  -9.241  0.00  0.00      C1   C
ATOM   3313  C   PRO 6 122       1.715  -9.173  -9.187  0.00  0.00      C1   C
ATOM   3314  O   PRO 6 122       2.932  -9.547  -9.092  0.00  0.00      C1   O
ATOM   3315  CB  PRO 6 122      -0.076 -10.547  -7.951  0.00  0.00      C1   C
ATOM   3316  CG  PRO 6 122      -0.823 -11.803  -8.367  0.00  0.00      C1   C
ATOM   3317  CD  PRO 6 122       0.107 -12.485  -9.410  0.00  0.00      C1   C
ATOM   3318  N   SER 6 123       1.415  -7.829  -9.286  0.00  0.00      C1   N
ATOM   3319  CA  SER 6 123       2.433  -6.795  -9.420  0.00  0.00      C1   C
ATOM   3320  C   SER 6 123       2.427  -5.838  -8.236  0.00  0.00      C1   C
ATOM   3321  O   SER 6 123       3.514  -5.478  -7.842  0.00  0.00      C1   O
ATOM   3322  CB  SER 6 123       2.287  -5.973 -10.719  0.00  0.00      C1   C
ATOM   3323  OG  SER 6 123       1.013  -5.447 -10.916  0.00  0.00      C1   O
ATOM   3324  N   GLY 6 124       1.303  -5.577  -7.525  0.00  0.00      C1   N
ATOM   3325  CA  GLY 6 124       1.217  -4.762  -6.342  0.00  0.00      C1   C
ATOM   3326  C   GLY 6 124      -0.230  -4.610  -5.716  0.00  0.00      C1   C
ATOM   3327  O   GLY 6 124      -1.223  -5.126  -6.237  0.00  0.00      C1   O
ATOM   3328  N   VAL 6 125      -0.266  -3.964  -4.584  0.00  0.00      C1   N
ATOM   3329  CA  VAL 6 125      -1.473  -3.766  -3.791  0.00  0.00      C1   C
ATOM   3330  C   VAL 6 125      -1.599  -2.302  -3.500  0.00  0.00      C1   C
ATOM   3331  O   VAL 6 125      -0.632  -1.741  -2.994  0.00  0.00      C1   O
ATOM   3332  CB  VAL 6 125      -1.470  -4.525  -2.462  0.00  0.00      C1   C
ATOM   3333  CG1 VAL 6 125      -2.917  -4.978  -2.077  0.00  0.00      C1   C
ATOM   3334  CG2 VAL 6 125      -0.664  -5.788  -2.560  0.00  0.00      C1   C
ATOM   3335  N   TYR 6 126      -2.781  -1.754  -3.618  0.00  0.00      C1   N
ATOM   3336  CA  TYR 6 126      -3.092  -0.402  -3.150  0.00  0.00      C1   C
ATOM   3337  C   TYR 6 126      -4.471  -0.323  -2.515  0.00  0.00      C1   C
ATOM   3338  O   TYR 6 126      -5.396  -1.095  -2.815  0.00  0.00      C1   O
ATOM   3339  CB  TYR 6 126      -2.846   0.662  -4.338  0.00  0.00      C1   C
ATOM   3340  CG  TYR 6 126      -3.758   0.555  -5.498  0.00  0.00      C1   C
ATOM   3341  CD1 TYR 6 126      -4.970   1.206  -5.469  0.00  0.00      C1   C
ATOM   3342  CD2 TYR 6 126      -3.270  -0.116  -6.659  0.00  0.00      C1   C
ATOM   3343  CE1 TYR 6 126      -5.820   1.080  -6.549  0.00  0.00      C1   C
ATOM   3344  CE2 TYR 6 126      -4.141  -0.300  -7.675  0.00  0.00      C1   C
ATOM   3345  CZ  TYR 6 126      -5.377   0.317  -7.664  0.00  0.00      C1   C
ATOM   3346  OH  TYR 6 126      -6.109   0.314  -8.811  0.00  0.00      C1   O
ATOM   3347  N   GLN 6 127      -4.580   0.647  -1.598  0.00  0.00      C1   N
ATOM   3348  CA  GLN 6 127      -5.830   0.931  -0.893  0.00  0.00      C1   C
ATOM   3349  C   GLN 6 127      -6.603   2.170  -1.510  0.00  0.00      C1   C
ATOM   3350  O   GLN 6 127      -5.974   3.178  -1.975  0.00  0.00      C1   O
ATOM   3351  CB  GLN 6 127      -5.506   1.180   0.591  0.00  0.00      C1   C
ATOM   3352  CG  GLN 6 127      -5.123   2.640   0.977  0.00  0.00      C1   C
ATOM   3353  CD  GLN 6 127      -6.330   3.564   1.238  0.00  0.00      C1   C
ATOM   3354  OE1 GLN 6 127      -7.429   3.155   1.369  0.00  0.00      C1   O
ATOM   3355  NE2 GLN 6 127      -6.180   4.810   1.565  0.00  0.00      C1   N
ATOM   3356  N   CYS 6 128      -7.914   2.071  -1.554  0.00  0.00      C1   N
ATOM   3357  CA  CYS 6 128      -8.837   2.999  -2.217  0.00  0.00      C1   C
ATOM   3358  C   CYS 6 128     -10.252   3.052  -1.648  0.00  0.00      C1   C
ATOM   3359  O   CYS 6 128     -10.732   2.034  -1.174  0.00  0.00      C1   O
ATOM   3360  CB  CYS 6 128      -8.756   2.803  -3.735  0.00  0.00      C1   C
ATOM   3361  SG  CYS 6 128      -9.283   1.169  -4.261  0.00  0.00      C1   S
ATOM   3362  N   ALA 6 129     -10.897   4.243  -1.697  0.00  0.00      C1   N
ATOM   3363  CA  ALA 6 129     -12.336   4.179  -1.523  0.00  0.00      C1   C
ATOM   3364  C   ALA 6 129     -12.992   4.072  -2.896  0.00  0.00      C1   C
ATOM   3365  O   ALA 6 129     -12.418   4.303  -3.985  0.00  0.00      C1   O
ATOM   3366  CB  ALA 6 129     -12.765   5.399  -0.700  0.00  0.00      C1   C
ATOM   3367  N   MET 6 130     -14.265   3.702  -2.878  0.00  0.00      C1   N
ATOM   3368  CA  MET 6 130     -15.302   4.046  -3.859  0.00  0.00      C1   C
ATOM   3369  C   MET 6 130     -15.560   5.563  -3.694  0.00  0.00      C1   C
ATOM   3370  O   MET 6 130     -16.158   6.005  -2.680  0.00  0.00      C1   O
ATOM   3371  CB  MET 6 130     -16.591   3.108  -3.870  0.00  0.00      C1   C
ATOM   3372  CG  MET 6 130     -17.439   3.304  -5.101  0.00  0.00      C1   C
ATOM   3373  SD  MET 6 130     -16.427   3.140  -6.640  0.00  0.00      C1   S
ATOM   3374  CE  MET 6 130     -16.003   1.440  -6.589  0.00  0.00      C1   C
ATOM   3375  N   ARG 6 131     -15.043   6.330  -4.674  0.00  0.00      C1   N
ATOM   3376  CA  ARG 6 131     -15.546   7.657  -4.818  0.00  0.00      C1   C
ATOM   3377  C   ARG 6 131     -16.988   7.638  -5.456  0.00  0.00      C1   C
ATOM   3378  O   ARG 6 131     -17.318   6.873  -6.359  0.00  0.00      C1   O
ATOM   3379  CB  ARG 6 131     -14.639   8.498  -5.718  0.00  0.00      C1   C
ATOM   3380  CG  ARG 6 131     -13.246   8.618  -5.162  0.00  0.00      C1   C
ATOM   3381  CD  ARG 6 131     -12.290   9.693  -5.750  0.00  0.00      C1   C
ATOM   3382  NE  ARG 6 131     -12.032   9.417  -7.157  0.00  0.00      C1   N
ATOM   3383  CZ  ARG 6 131     -11.507  10.197  -8.077  0.00  0.00      C1   C
ATOM   3384  NH1 ARG 6 131     -11.054  11.312  -7.748  0.00  0.00      C1   N
ATOM   3385  NH2 ARG 6 131     -11.263   9.774  -9.241  0.00  0.00      C1   N
ATOM   3386  N   PRO 6 132     -17.862   8.536  -4.900  0.00  0.00      C1   N
ATOM   3387  CA  PRO 6 132     -19.260   8.731  -5.416  0.00  0.00      C1   C
ATOM   3388  C   PRO 6 132     -19.321   9.021  -6.865  0.00  0.00      C1   C
ATOM   3389  O   PRO 6 132     -20.319   8.753  -7.524  0.00  0.00      C1   O
ATOM   3390  CB  PRO 6 132     -20.019   9.818  -4.608  0.00  0.00      C1   C
ATOM   3391  CG  PRO 6 132     -18.814  10.361  -3.784  0.00  0.00      C1   C
ATOM   3392  CD  PRO 6 132     -17.680   9.363  -3.760  0.00  0.00      C1   C
ATOM   3393  N   ASN 6 133     -18.343   9.699  -7.465  0.00  0.00      C1   N
ATOM   3394  CA  ASN 6 133     -18.321   9.836  -8.919  0.00  0.00      C1   C
ATOM   3395  C   ASN 6 133     -18.167   8.516  -9.726  0.00  0.00      C1   C
ATOM   3396  O   ASN 6 133     -18.504   8.592 -10.906  0.00  0.00      C1   O
ATOM   3397  CB  ASN 6 133     -17.227  10.897  -9.252  0.00  0.00      C1   C
ATOM   3398  CG  ASN 6 133     -15.796  10.439  -9.314  0.00  0.00      C1   C
ATOM   3399  OD1 ASN 6 133     -15.495   9.317  -8.903  0.00  0.00      C1   O
ATOM   3400  ND2 ASN 6 133     -14.870  11.223  -9.637  0.00  0.00      C1   N
ATOM   3401  N   PHE 6 134     -17.833   7.409  -9.093  0.00  0.00      C1   N
ATOM   3402  CA  PHE 6 134     -17.622   6.064  -9.592  0.00  0.00      C1   C
ATOM   3403  C   PHE 6 134     -16.257   5.771 -10.304  0.00  0.00      C1   C
ATOM   3404  O   PHE 6 134     -16.007   4.769 -10.956  0.00  0.00      C1   O
ATOM   3405  CB  PHE 6 134     -18.905   5.522 -10.167  0.00  0.00      C1   C
ATOM   3406  CG  PHE 6 134     -20.058   5.114  -9.200  0.00  0.00      C1   C
ATOM   3407  CD1 PHE 6 134     -19.887   4.210  -8.117  0.00  0.00      C1   C
ATOM   3408  CD2 PHE 6 134     -21.320   5.710  -9.418  0.00  0.00      C1   C
ATOM   3409  CE1 PHE 6 134     -20.944   3.772  -7.294  0.00  0.00      C1   C
ATOM   3410  CE2 PHE 6 134     -22.411   5.242  -8.670  0.00  0.00      C1   C
ATOM   3411  CZ  PHE 6 134     -22.187   4.282  -7.628  0.00  0.00      C1   C
ATOM   3412  N   THR 6 135     -15.243   6.621 -10.084  0.00  0.00      C1   N
ATOM   3413  CA  THR 6 135     -13.821   6.381 -10.538  0.00  0.00      C1   C
ATOM   3414  C   THR 6 135     -12.716   6.348  -9.493  0.00  0.00      C1   C
ATOM   3415  O   THR 6 135     -12.833   6.947  -8.451  0.00  0.00      C1   O
ATOM   3416  CB  THR 6 135     -13.339   7.278 -11.731  0.00  0.00      C1   C
ATOM   3417  OG1 THR 6 135     -13.164   8.601 -11.247  0.00  0.00      C1   O
ATOM   3418  CG2 THR 6 135     -14.156   7.359 -12.974  0.00  0.00      C1   C
ATOM   3419  N   ILE 6 136     -11.687   5.517  -9.721  0.00  0.00      C1   N
ATOM   3420  CA  ILE 6 136     -10.688   5.345  -8.629  0.00  0.00      C1   C
ATOM   3421  C   ILE 6 136      -9.602   6.422  -8.621  0.00  0.00      C1   C
ATOM   3422  O   ILE 6 136      -9.107   6.801  -9.643  0.00  0.00      C1   O
ATOM   3423  CB  ILE 6 136     -10.198   3.903  -8.711  0.00  0.00      C1   C
ATOM   3424  CG1 ILE 6 136     -11.296   2.930  -8.285  0.00  0.00      C1   C
ATOM   3425  CG2 ILE 6 136      -9.040   3.700  -7.676  0.00  0.00      C1   C
ATOM   3426  CD1 ILE 6 136     -12.118   3.218  -7.056  0.00  0.00      C1   C
ATOM   3427  N   LYS 6 137      -9.259   6.872  -7.405  0.00  0.00      C1   N
ATOM   3428  CA  LYS 6 137      -8.228   7.792  -7.171  0.00  0.00      C1   C
ATOM   3429  C   LYS 6 137      -6.813   7.218  -7.330  0.00  0.00      C1   C
ATOM   3430  O   LYS 6 137      -6.483   6.151  -6.755  0.00  0.00      C1   O
ATOM   3431  CB  LYS 6 137      -8.374   8.415  -5.781  0.00  0.00      C1   C
ATOM   3432  CG  LYS 6 137      -7.744   9.837  -5.540  0.00  0.00      C1   C
ATOM   3433  CD  LYS 6 137      -7.634  10.159  -4.030  0.00  0.00      C1   C
ATOM   3434  CE  LYS 6 137      -7.081  11.604  -3.955  0.00  0.00      C1   C
ATOM   3435  NZ  LYS 6 137      -6.960  12.095  -2.537  0.00  0.00      C1   N
ATOM   3436  N   GLY 6 138      -5.931   8.018  -7.970  0.00  0.00      C1   N
ATOM   3437  CA  GLY 6 138      -4.510   7.774  -8.192  0.00  0.00      C1   C
ATOM   3438  C   GLY 6 138      -4.131   7.710  -9.701  0.00  0.00      C1   C
ATOM   3439  O   GLY 6 138      -4.907   8.012 -10.613  0.00  0.00      C1   O
ATOM   3440  N   SER 6 139      -2.837   7.420  -9.853  0.00  0.00      C1   N
ATOM   3441  CA  SER 6 139      -2.262   7.321 -11.211  0.00  0.00      C1   C
ATOM   3442  C   SER 6 139      -2.637   6.069 -11.939  0.00  0.00      C1   C
ATOM   3443  O   SER 6 139      -3.193   5.132 -11.401  0.00  0.00      C1   O
ATOM   3444  CB  SER 6 139      -0.732   7.656 -11.171  0.00  0.00      C1   C
ATOM   3445  OG  SER 6 139      -0.003   7.191 -10.037  0.00  0.00      C1   O
ATOM   3446  N   PHE 6 140      -2.294   6.044 -13.198  0.00  0.00      C1   N
ATOM   3447  CA  PHE 6 140      -2.337   4.844 -14.135  0.00  0.00      C1   C
ATOM   3448  C   PHE 6 140      -1.405   3.713 -13.821  0.00  0.00      C1   C
ATOM   3449  O   PHE 6 140      -0.174   3.845 -13.659  0.00  0.00      C1   O
ATOM   3450  CB  PHE 6 140      -2.251   5.175 -15.725  0.00  0.00      C1   C
ATOM   3451  CG  PHE 6 140      -3.141   6.234 -16.268  0.00  0.00      C1   C
ATOM   3452  CD1 PHE 6 140      -2.631   7.387 -16.920  0.00  0.00      C1   C
ATOM   3453  CD2 PHE 6 140      -4.507   5.983 -16.511  0.00  0.00      C1   C
ATOM   3454  CE1 PHE 6 140      -3.417   8.277 -17.611  0.00  0.00      C1   C
ATOM   3455  CE2 PHE 6 140      -5.355   6.810 -17.271  0.00  0.00      C1   C
ATOM   3456  CZ  PHE 6 140      -4.750   8.025 -17.717  0.00  0.00      C1   C
ATOM   3457  N   LEU 6 141      -1.887   2.482 -13.783  0.00  0.00      C1   N
ATOM   3458  CA  LEU 6 141      -0.993   1.279 -13.723  0.00  0.00      C1   C
ATOM   3459  C   LEU 6 141      -0.968   0.630 -15.081  0.00  0.00      C1   C
ATOM   3460  O   LEU 6 141      -2.020   0.499 -15.743  0.00  0.00      C1   O
ATOM   3461  CB  LEU 6 141      -1.464   0.305 -12.565  0.00  0.00      C1   C
ATOM   3462  CG  LEU 6 141      -0.940   0.781 -11.157  0.00  0.00      C1   C
ATOM   3463  CD1 LEU 6 141      -1.495  -0.129 -10.066  0.00  0.00      C1   C
ATOM   3464  CD2 LEU 6 141       0.610   0.690 -11.162  0.00  0.00      C1   C
ATOM   3465  N   ASN 6 142       0.176   0.242 -15.649  0.00  0.00      C1   N
ATOM   3466  CA  ASN 6 142       0.341  -0.505 -16.899  0.00  0.00      C1   C
ATOM   3467  C   ASN 6 142      -0.369  -1.890 -16.831  0.00  0.00      C1   C
ATOM   3468  O   ASN 6 142      -0.028  -2.671 -15.989  0.00  0.00      C1   O
ATOM   3469  CB  ASN 6 142       1.840  -0.560 -17.261  0.00  0.00      C1   C
ATOM   3470  CG  ASN 6 142       2.450   0.718 -17.764  0.00  0.00      C1   C
ATOM   3471  OD1 ASN 6 142       1.844   1.575 -18.392  0.00  0.00      C1   O
ATOM   3472  ND2 ASN 6 142       3.688   0.915 -17.424  0.00  0.00      C1   N
ATOM   3473  N   GLY 6 143      -1.337  -2.096 -17.722  0.00  0.00      C1   N
ATOM   3474  CA  GLY 6 143      -1.922  -3.452 -17.976  0.00  0.00      C1   C
ATOM   3475  C   GLY 6 143      -3.011  -3.873 -17.025  0.00  0.00      C1   C
ATOM   3476  O   GLY 6 143      -3.002  -5.068 -16.699  0.00  0.00      C1   O
ATOM   3477  N   SER 6 144      -3.653  -2.930 -16.355  0.00  0.00      C1   N
ATOM   3478  CA  SER 6 144      -4.297  -3.190 -15.041  0.00  0.00      C1   C
ATOM   3479  C   SER 6 144      -5.759  -3.708 -15.056  0.00  0.00      C1   C
ATOM   3480  O   SER 6 144      -6.331  -3.997 -14.032  0.00  0.00      C1   O
ATOM   3481  CB  SER 6 144      -4.102  -1.940 -14.103  0.00  0.00      C1   C
ATOM   3482  OG  SER 6 144      -3.579  -2.349 -12.902  0.00  0.00      C1   O
ATOM   3483  N   CYS 6 145      -6.392  -3.722 -16.271  0.00  0.00      C1   N
ATOM   3484  CA  CYS 6 145      -7.728  -4.361 -16.520  0.00  0.00      C1   C
ATOM   3485  C   CYS 6 145      -7.747  -5.852 -16.080  0.00  0.00      C1   C
ATOM   3486  O   CYS 6 145      -6.788  -6.541 -16.178  0.00  0.00      C1   O
ATOM   3487  CB  CYS 6 145      -8.150  -4.097 -17.930  0.00  0.00      C1   C
ATOM   3488  SG  CYS 6 145      -9.894  -4.568 -18.256  0.00  0.00      C1   S
ATOM   3489  N   GLY 6 146      -8.831  -6.274 -15.390  0.00  0.00      C1   N
ATOM   3490  CA  GLY 6 146      -8.781  -7.525 -14.577  0.00  0.00      C1   C
ATOM   3491  C   GLY 6 146      -8.051  -7.492 -13.281  0.00  0.00      C1   C
ATOM   3492  O   GLY 6 146      -8.165  -8.483 -12.591  0.00  0.00      C1   O
ATOM   3493  N   SER 6 147      -7.394  -6.360 -12.884  0.00  0.00      C1   N
ATOM   3494  CA  SER 6 147      -7.051  -6.246 -11.460  0.00  0.00      C1   C
ATOM   3495  C   SER 6 147      -8.318  -6.094 -10.595  0.00  0.00      C1   C
ATOM   3496  O   SER 6 147      -9.311  -5.522 -10.992  0.00  0.00      C1   O
ATOM   3497  CB  SER 6 147      -6.036  -5.064 -11.200  0.00  0.00      C1   C
ATOM   3498  OG  SER 6 147      -4.885  -5.347 -11.976  0.00  0.00      C1   O
ATOM   3499  N   VAL 6 148      -8.310  -6.557  -9.364  0.00  0.00      C1   N
ATOM   3500  CA  VAL 6 148      -9.495  -6.847  -8.568  0.00  0.00      C1   C
ATOM   3501  C   VAL 6 148      -9.530  -6.110  -7.196  0.00  0.00      C1   C
ATOM   3502  O   VAL 6 148      -8.459  -5.981  -6.630  0.00  0.00      C1   O
ATOM   3503  CB  VAL 6 148      -9.875  -8.389  -8.359  0.00  0.00      C1   C
ATOM   3504  CG1 VAL 6 148      -9.917  -8.993  -9.768  0.00  0.00      C1   C
ATOM   3505  CG2 VAL 6 148      -8.794  -9.099  -7.526  0.00  0.00      C1   C
ATOM   3506  N   GLY 6 149     -10.671  -5.671  -6.761  0.00  0.00      C1   N
ATOM   3507  CA  GLY 6 149     -10.996  -5.295  -5.421  0.00  0.00      C1   C
ATOM   3508  C   GLY 6 149     -11.404  -6.458  -4.463  0.00  0.00      C1   C
ATOM   3509  O   GLY 6 149     -12.407  -7.165  -4.717  0.00  0.00      C1   O
ATOM   3510  N   PHE 6 150     -10.742  -6.480  -3.386  0.00  0.00      C1   N
ATOM   3511  CA  PHE 6 150     -11.107  -7.327  -2.291  0.00  0.00      C1   C
ATOM   3512  C   PHE 6 150     -11.065  -6.619  -0.947  0.00  0.00      C1   C
ATOM   3513  O   PHE 6 150     -10.277  -5.653  -0.754  0.00  0.00      C1   O
ATOM   3514  CB  PHE 6 150     -10.102  -8.500  -2.163  0.00  0.00      C1   C
ATOM   3515  CG  PHE 6 150      -8.752  -8.180  -1.756  0.00  0.00      C1   C
ATOM   3516  CD1 PHE 6 150      -7.876  -7.515  -2.669  0.00  0.00      C1   C
ATOM   3517  CD2 PHE 6 150      -8.379  -8.482  -0.426  0.00  0.00      C1   C
ATOM   3518  CE1 PHE 6 150      -6.645  -7.064  -2.163  0.00  0.00      C1   C
ATOM   3519  CE2 PHE 6 150      -7.079  -8.140  -0.018  0.00  0.00      C1   C
ATOM   3520  CZ  PHE 6 150      -6.274  -7.367  -0.861  0.00  0.00      C1   C
ATOM   3521  N   ASN 6 151     -11.848  -7.147   0.006  0.00  0.00      C1   N
ATOM   3522  CA  ASN 6 151     -11.889  -6.893   1.468  0.00  0.00      C1   C
ATOM   3523  C   ASN 6 151     -11.734  -8.246   2.147  0.00  0.00      C1   C
ATOM   3524  O   ASN 6 151     -12.268  -9.269   1.720  0.00  0.00      C1   O
ATOM   3525  CB  ASN 6 151     -13.125  -6.024   1.941  0.00  0.00      C1   C
ATOM   3526  CG  ASN 6 151     -13.008  -4.492   1.546  0.00  0.00      C1   C
ATOM   3527  OD1 ASN 6 151     -11.909  -3.849   1.585  0.00  0.00      C1   O
ATOM   3528  ND2 ASN 6 151     -14.054  -3.796   1.163  0.00  0.00      C1   N
ATOM   3529  N   ILE 6 152     -11.119  -8.251   3.303  0.00  0.00      C1   N
ATOM   3530  CA  ILE 6 152     -11.049  -9.495   4.122  0.00  0.00      C1   C
ATOM   3531  C   ILE 6 152     -11.780  -9.225   5.414  0.00  0.00      C1   C
ATOM   3532  O   ILE 6 152     -11.356  -8.417   6.284  0.00  0.00      C1   O
ATOM   3533  CB  ILE 6 152      -9.575  -9.954   4.368  0.00  0.00      C1   C
ATOM   3534  CG1 ILE 6 152      -8.704 -10.127   3.098  0.00  0.00      C1   C
ATOM   3535  CG2 ILE 6 152      -9.506 -11.233   5.243  0.00  0.00      C1   C
ATOM   3536  CD1 ILE 6 152      -7.392 -10.925   3.202  0.00  0.00      C1   C
ATOM   3537  N   ASP 6 153     -12.905  -9.895   5.495  0.00  0.00      C1   N
ATOM   3538  CA  ASP 6 153     -13.861 -10.110   6.582  0.00  0.00      C1   C
ATOM   3539  C   ASP 6 153     -13.559 -11.236   7.461  0.00  0.00      C1   C
ATOM   3540  O   ASP 6 153     -14.082 -12.287   7.308  0.00  0.00      C1   O
ATOM   3541  CB  ASP 6 153     -15.264 -10.264   5.991  0.00  0.00      C1   C
ATOM   3542  CG  ASP 6 153     -16.380 -10.077   7.075  0.00  0.00      C1   C
ATOM   3543  OD1 ASP 6 153     -17.556 -10.477   6.810  0.00  0.00      C1   O
ATOM   3544  OD2 ASP 6 153     -16.035  -9.540   8.169  0.00  0.00      C1   O
ATOM   3545  N   TYR 6 154     -12.520 -11.004   8.239  0.00  0.00      C1   N
ATOM   3546  CA  TYR 6 154     -11.885 -11.913   9.208  0.00  0.00      C1   C
ATOM   3547  C   TYR 6 154     -10.951 -12.942   8.547  0.00  0.00      C1   C
ATOM   3548  O   TYR 6 154      -9.776 -12.656   8.347  0.00  0.00      C1   O
ATOM   3549  CB  TYR 6 154     -12.880 -12.380  10.291  0.00  0.00      C1   C
ATOM   3550  CG  TYR 6 154     -13.329 -11.438  11.387  0.00  0.00      C1   C
ATOM   3551  CD1 TYR 6 154     -14.635 -11.004  11.304  0.00  0.00      C1   C
ATOM   3552  CD2 TYR 6 154     -12.412 -10.916  12.390  0.00  0.00      C1   C
ATOM   3553  CE1 TYR 6 154     -15.146 -10.227  12.374  0.00  0.00      C1   C
ATOM   3554  CE2 TYR 6 154     -12.894 -10.163  13.453  0.00  0.00      C1   C
ATOM   3555  CZ  TYR 6 154     -14.286  -9.782  13.450  0.00  0.00      C1   C
ATOM   3556  OH  TYR 6 154     -14.820  -8.952  14.356  0.00  0.00      C1   O
ATOM   3557  N   ASP 6 155     -11.500 -14.052   8.143  0.00  0.00      C1   N
ATOM   3558  CA  ASP 6 155     -10.855 -15.068   7.294  0.00  0.00      C1   C
ATOM   3559  C   ASP 6 155     -11.510 -15.111   5.894  0.00  0.00      C1   C
ATOM   3560  O   ASP 6 155     -10.983 -15.732   4.989  0.00  0.00      C1   O
ATOM   3561  CB  ASP 6 155     -11.040 -16.530   7.835  0.00  0.00      C1   C
ATOM   3562  CG  ASP 6 155     -12.457 -17.066   8.105  0.00  0.00      C1   C
ATOM   3563  OD1 ASP 6 155     -13.430 -16.300   8.124  0.00  0.00      C1   O
ATOM   3564  OD2 ASP 6 155     -12.528 -18.296   8.311  0.00  0.00      C1   O
ATOM   3565  N   CYS 6 156     -12.571 -14.290   5.619  0.00  0.00      C1   N
ATOM   3566  CA  CYS 6 156     -13.301 -14.447   4.304  0.00  0.00      C1   C
ATOM   3567  C   CYS 6 156     -13.100 -13.274   3.279  0.00  0.00      C1   C
ATOM   3568  O   CYS 6 156     -12.723 -12.183   3.654  0.00  0.00      C1   O
ATOM   3569  CB  CYS 6 156     -14.788 -14.758   4.538  0.00  0.00      C1   C
ATOM   3570  SG  CYS 6 156     -15.736 -14.948   3.010  0.00  0.00      C1   S
ATOM   3571  N   VAL 6 157     -12.994 -13.639   2.016  0.00  0.00      C1   N
ATOM   3572  CA  VAL 6 157     -12.646 -12.697   0.924  0.00  0.00      C1   C
ATOM   3573  C   VAL 6 157     -13.999 -12.150   0.393  0.00  0.00      C1   C
ATOM   3574  O   VAL 6 157     -14.593 -12.830  -0.445  0.00  0.00      C1   O
ATOM   3575  CB  VAL 6 157     -11.595 -13.237  -0.019  0.00  0.00      C1   C
ATOM   3576  CG1 VAL 6 157     -11.378 -12.181  -1.064  0.00  0.00      C1   C
ATOM   3577  CG2 VAL 6 157     -10.197 -13.573   0.544  0.00  0.00      C1   C
ATOM   3578  N   SER 6 158     -14.351 -10.938   0.768  0.00  0.00      C1   N
ATOM   3579  CA  SER 6 158     -15.454 -10.196   0.191  0.00  0.00      C1   C
ATOM   3580  C   SER 6 158     -14.956  -9.525  -1.045  0.00  0.00      C1   C
ATOM   3581  O   SER 6 158     -14.487  -8.369  -1.028  0.00  0.00      C1   O
ATOM   3582  CB  SER 6 158     -15.812  -9.129   1.246  0.00  0.00      C1   C
ATOM   3583  OG  SER 6 158     -16.213  -9.743   2.439  0.00  0.00      C1   O
ATOM   3584  N   PHE 6 159     -15.030 -10.239  -2.202  0.00  0.00      C1   N
ATOM   3585  CA  PHE 6 159     -14.705  -9.452  -3.474  0.00  0.00      C1   C
ATOM   3586  C   PHE 6 159     -15.655  -8.374  -3.797  0.00  0.00      C1   C
ATOM   3587  O   PHE 6 159     -16.845  -8.583  -3.548  0.00  0.00      C1   O
ATOM   3588  CB  PHE 6 159     -14.559 -10.376  -4.703  0.00  0.00      C1   C
ATOM   3589  CG  PHE 6 159     -13.390 -11.300  -4.738  0.00  0.00      C1   C
ATOM   3590  CD1 PHE 6 159     -13.413 -12.646  -4.240  0.00  0.00      C1   C
ATOM   3591  CD2 PHE 6 159     -12.116 -10.682  -5.078  0.00  0.00      C1   C
ATOM   3592  CE1 PHE 6 159     -12.194 -13.416  -4.256  0.00  0.00      C1   C
ATOM   3593  CE2 PHE 6 159     -10.944 -11.396  -5.001  0.00  0.00      C1   C
ATOM   3594  CZ  PHE 6 159     -10.986 -12.764  -4.534  0.00  0.00      C1   C
ATOM   3595  N   CYS 6 160     -15.212  -7.140  -4.149  0.00  0.00      C1   N
ATOM   3596  CA  CYS 6 160     -15.996  -6.015  -4.503  0.00  0.00      C1   C
ATOM   3597  C   CYS 6 160     -15.967  -5.685  -6.073  0.00  0.00      C1   C
ATOM   3598  O   CYS 6 160     -17.028  -5.450  -6.665  0.00  0.00      C1   O
ATOM   3599  CB  CYS 6 160     -15.705  -4.798  -3.619  0.00  0.00      C1   C
ATOM   3600  SG  CYS 6 160     -13.962  -4.778  -3.095  0.00  0.00      C1   S
ATOM   3601  N   TYR 6 161     -14.762  -5.538  -6.666  0.00  0.00      C1   N
ATOM   3602  CA  TYR 6 161     -14.450  -4.705  -7.840  0.00  0.00      C1   C
ATOM   3603  C   TYR 6 161     -13.561  -5.436  -8.922  0.00  0.00      C1   C
ATOM   3604  O   TYR 6 161     -12.727  -6.229  -8.607  0.00  0.00      C1   O
ATOM   3605  CB  TYR 6 161     -13.810  -3.397  -7.386  0.00  0.00      C1   C
ATOM   3606  CG  TYR 6 161     -13.598  -2.327  -8.500  0.00  0.00      C1   C
ATOM   3607  CD1 TYR 6 161     -14.443  -1.266  -8.695  0.00  0.00      C1   C
ATOM   3608  CD2 TYR 6 161     -12.360  -2.293  -9.087  0.00  0.00      C1   C
ATOM   3609  CE1 TYR 6 161     -14.099  -0.225  -9.537  0.00  0.00      C1   C
ATOM   3610  CE2 TYR 6 161     -11.941  -1.282 -10.024  0.00  0.00      C1   C
ATOM   3611  CZ  TYR 6 161     -12.874  -0.245 -10.253  0.00  0.00      C1   C
ATOM   3612  OH  TYR 6 161     -12.517   0.767 -10.983  0.00  0.00      C1   O
ATOM   3613  N   MET 6 162     -13.796  -5.122 -10.181  0.00  0.00      C1   N
ATOM   3614  CA  MET 6 162     -12.939  -5.598 -11.235  0.00  0.00      C1   C
ATOM   3615  C   MET 6 162     -12.593  -4.323 -12.047  0.00  0.00      C1   C
ATOM   3616  O   MET 6 162     -13.510  -3.589 -12.464  0.00  0.00      C1   O
ATOM   3617  CB  MET 6 162     -13.525  -6.638 -12.079  0.00  0.00      C1   C
ATOM   3618  CG  MET 6 162     -12.528  -7.358 -12.954  0.00  0.00      C1   C
ATOM   3619  SD  MET 6 162     -13.053  -8.978 -13.628  0.00  0.00      C1   S
ATOM   3620  CE  MET 6 162     -11.490  -9.810 -13.360  0.00  0.00      C1   C
ATOM   3621  N   HIS 6 163     -11.313  -4.015 -12.350  0.00  0.00      C1   N
ATOM   3622  CA  HIS 6 163     -10.921  -2.943 -13.315  0.00  0.00      C1   C
ATOM   3623  C   HIS 6 163     -11.239  -3.324 -14.794  0.00  0.00      C1   C
ATOM   3624  O   HIS 6 163     -10.907  -4.414 -15.292  0.00  0.00      C1   O
ATOM   3625  CB  HIS 6 163      -9.455  -2.664 -13.125  0.00  0.00      C1   C
ATOM   3626  CG  HIS 6 163      -8.779  -1.702 -14.052  0.00  0.00      C1   C
ATOM   3627  ND1 HIS 6 163      -8.951  -1.633 -15.432  0.00  0.00      C1   N
ATOM   3628  CD2 HIS 6 163      -7.792  -0.819 -13.704  0.00  0.00      C1   C
ATOM   3629  CE1 HIS 6 163      -8.035  -0.751 -15.844  0.00  0.00      C1   C
ATOM   3630  NE2 HIS 6 163      -7.352  -0.212 -14.843  0.00  0.00      C1   N
ATOM   3631  N   HIS 6 164     -12.055  -2.539 -15.555  0.00  0.00      C1   N
ATOM   3632  CA  HIS 6 164     -12.478  -2.798 -16.933  0.00  0.00      C1   C
ATOM   3633  C   HIS 6 164     -11.938  -1.722 -17.923  0.00  0.00      C1   C
ATOM   3634  O   HIS 6 164     -11.552  -2.083 -19.063  0.00  0.00      C1   O
ATOM   3635  CB  HIS 6 164     -13.997  -3.059 -17.048  0.00  0.00      C1   C
ATOM   3636  CG  HIS 6 164     -14.558  -4.463 -16.684  0.00  0.00      C1   C
ATOM   3637  ND1 HIS 6 164     -15.363  -5.228 -17.516  0.00  0.00      C1   N
ATOM   3638  CD2 HIS 6 164     -14.562  -4.977 -15.442  0.00  0.00      C1   C
ATOM   3639  CE1 HIS 6 164     -15.868  -6.211 -16.775  0.00  0.00      C1   C
ATOM   3640  NE2 HIS 6 164     -15.309  -6.133 -15.567  0.00  0.00      C1   N
ATOM   3641  N   MET 6 165     -12.026  -0.432 -17.580  0.00  0.00      C1   N
ATOM   3642  CA  MET 6 165     -11.762   0.696 -18.390  0.00  0.00      C1   C
ATOM   3643  C   MET 6 165     -10.956   1.695 -17.688  0.00  0.00      C1   C
ATOM   3644  O   MET 6 165     -11.084   1.947 -16.498  0.00  0.00      C1   O
ATOM   3645  CB  MET 6 165     -13.084   1.441 -18.911  0.00  0.00      C1   C
ATOM   3646  CG  MET 6 165     -14.152   0.723 -19.775  0.00  0.00      C1   C
ATOM   3647  SD  MET 6 165     -13.651   0.293 -21.488  0.00  0.00      C1   S
ATOM   3648  CE  MET 6 165     -13.365   1.971 -22.143  0.00  0.00      C1   C
ATOM   3649  N   GLU 6 166     -10.261   2.497 -18.517  0.00  0.00      C1   N
ATOM   3650  CA  GLU 6 166      -9.536   3.704 -18.085  0.00  0.00      C1   C
ATOM   3651  C   GLU 6 166     -10.006   4.926 -18.817  0.00  0.00      C1   C
ATOM   3652  O   GLU 6 166     -10.071   4.920 -20.008  0.00  0.00      C1   O
ATOM   3653  CB  GLU 6 166      -8.039   3.491 -18.232  0.00  0.00      C1   C
ATOM   3654  CG  GLU 6 166      -7.692   2.834 -16.859  0.00  0.00      C1   C
ATOM   3655  CD  GLU 6 166      -6.221   2.501 -16.760  0.00  0.00      C1   C
ATOM   3656  OE1 GLU 6 166      -5.791   1.880 -15.798  0.00  0.00      C1   O
ATOM   3657  OE2 GLU 6 166      -5.550   2.657 -17.808  0.00  0.00      C1   O
ATOM   3658  N   LEU 6 167     -10.180   6.012 -18.057  0.00  0.00      C1   N
ATOM   3659  CA  LEU 6 167     -10.672   7.356 -18.528  0.00  0.00      C1   C
ATOM   3660  C   LEU 6 167      -9.507   8.295 -18.659  0.00  0.00      C1   C
ATOM   3661  O   LEU 6 167      -8.699   8.433 -17.753  0.00  0.00      C1   O
ATOM   3662  CB  LEU 6 167     -11.741   7.882 -17.570  0.00  0.00      C1   C
ATOM   3663  CG  LEU 6 167     -12.910   6.994 -17.410  0.00  0.00      C1   C
ATOM   3664  CD1 LEU 6 167     -14.029   7.765 -16.842  0.00  0.00      C1   C
ATOM   3665  CD2 LEU 6 167     -13.364   6.224 -18.648  0.00  0.00      C1   C
ATOM   3666  N   PRO 6 168      -9.590   9.272 -19.672  0.00  0.00      C1   N
ATOM   3667  CA  PRO 6 168      -8.507  10.219 -19.932  0.00  0.00      C1   C
ATOM   3668  C   PRO 6 168      -8.268  11.258 -18.836  0.00  0.00      C1   C
ATOM   3669  O   PRO 6 168      -7.107  11.677 -18.759  0.00  0.00      C1   O
ATOM   3670  CB  PRO 6 168      -8.738  10.852 -21.377  0.00  0.00      C1   C
ATOM   3671  CG  PRO 6 168      -9.563   9.604 -22.009  0.00  0.00      C1   C
ATOM   3672  CD  PRO 6 168     -10.386   9.010 -20.845  0.00  0.00      C1   C
ATOM   3673  N   THR 6 169      -9.218  11.592 -17.960  0.00  0.00      C1   N
ATOM   3674  CA  THR 6 169      -8.897  12.204 -16.653  0.00  0.00      C1   C
ATOM   3675  C   THR 6 169      -7.674  11.691 -15.900  0.00  0.00      C1   C
ATOM   3676  O   THR 6 169      -7.026  12.444 -15.214  0.00  0.00      C1   O
ATOM   3677  CB  THR 6 169     -10.105  12.246 -15.690  0.00  0.00      C1   C
ATOM   3678  OG1 THR 6 169     -10.940  11.201 -15.864  0.00  0.00      C1   O
ATOM   3679  CG2 THR 6 169     -10.885  13.585 -16.035  0.00  0.00      C1   C
ATOM   3680  N   GLY 6 170      -7.335  10.419 -16.011  0.00  0.00      C1   N
ATOM   3681  CA  GLY 6 170      -6.213   9.900 -15.171  0.00  0.00      C1   C
ATOM   3682  C   GLY 6 170      -6.470   8.584 -14.408  0.00  0.00      C1   C
ATOM   3683  O   GLY 6 170      -5.729   8.235 -13.530  0.00  0.00      C1   O
ATOM   3684  N   VAL 6 171      -7.619   7.891 -14.673  0.00  0.00      C1   N
ATOM   3685  CA  VAL 6 171      -8.279   7.178 -13.603  0.00  0.00      C1   C
ATOM   3686  C   VAL 6 171      -8.943   5.895 -14.162  0.00  0.00      C1   C
ATOM   3687  O   VAL 6 171      -9.182   5.879 -15.363  0.00  0.00      C1   O
ATOM   3688  CB  VAL 6 171      -9.385   8.118 -13.029  0.00  0.00      C1   C
ATOM   3689  CG1 VAL 6 171      -8.800   9.367 -12.319  0.00  0.00      C1   C
ATOM   3690  CG2 VAL 6 171     -10.467   8.454 -14.053  0.00  0.00      C1   C
ATOM   3691  N   HIS 6 172      -9.290   4.888 -13.406  0.00  0.00      C1   N
ATOM   3692  CA  HIS 6 172      -9.944   3.612 -13.938  0.00  0.00      C1   C
ATOM   3693  C   HIS 6 172     -11.374   3.548 -13.397  0.00  0.00      C1   C
ATOM   3694  O   HIS 6 172     -11.730   4.092 -12.340  0.00  0.00      C1   O
ATOM   3695  CB  HIS 6 172      -9.106   2.347 -13.670  0.00  0.00      C1   C
ATOM   3696  CG  HIS 6 172      -8.916   1.884 -12.221  0.00  0.00      C1   C
ATOM   3697  ND1 HIS 6 172      -9.942   1.265 -11.513  0.00  0.00      C1   N
ATOM   3698  CD2 HIS 6 172      -7.719   1.799 -11.583  0.00  0.00      C1   C
ATOM   3699  CE1 HIS 6 172      -9.284   0.853 -10.403  0.00  0.00      C1   C
ATOM   3700  NE2 HIS 6 172      -7.993   1.222 -10.409  0.00  0.00      C1   N
ATOM   3701  N   ALA 6 173     -12.180   2.743 -14.083  0.00  0.00      C1   N
ATOM   3702  CA  ALA 6 173     -13.506   2.363 -13.798  0.00  0.00      C1   C
ATOM   3703  C   ALA 6 173     -13.746   0.836 -14.081  0.00  0.00      C1   C
ATOM   3704  O   ALA 6 173     -13.074   0.121 -14.783  0.00  0.00      C1   O
ATOM   3705  CB  ALA 6 173     -14.488   3.345 -14.547  0.00  0.00      C1   C
ATOM   3706  N   GLY 6 174     -14.912   0.329 -13.590  0.00  0.00      C1   N
ATOM   3707  CA  GLY 6 174     -15.089  -1.104 -13.495  0.00  0.00      C1   C
ATOM   3708  C   GLY 6 174     -16.460  -1.758 -13.127  0.00  0.00      C1   C
ATOM   3709  O   GLY 6 174     -17.444  -1.058 -12.932  0.00  0.00      C1   O
ATOM   3710  N   THR 6 175     -16.393  -3.106 -12.862  0.00  0.00      C1   N
ATOM   3711  CA  THR 6 175     -17.624  -3.816 -12.352  0.00  0.00      C1   C
ATOM   3712  C   THR 6 175     -17.501  -4.310 -10.889  0.00  0.00      C1   C
ATOM   3713  O   THR 6 175     -16.474  -4.108 -10.226  0.00  0.00      C1   O
ATOM   3714  CB  THR 6 175     -17.915  -5.035 -13.248  0.00  0.00      C1   C
ATOM   3715  OG1 THR 6 175     -17.042  -6.097 -13.105  0.00  0.00      C1   O
ATOM   3716  CG2 THR 6 175     -18.129  -4.560 -14.645  0.00  0.00      C1   C
ATOM   3717  N   ASP 6 176     -18.549  -5.051 -10.409  0.00  0.00      C1   N
ATOM   3718  CA  ASP 6 176     -18.595  -6.055  -9.406  0.00  0.00      C1   C
ATOM   3719  C   ASP 6 176     -18.341  -7.478 -10.021  0.00  0.00      C1   C
ATOM   3720  O   ASP 6 176     -18.378  -7.656 -11.187  0.00  0.00      C1   O
ATOM   3721  CB  ASP 6 176     -19.852  -5.936  -8.503  0.00  0.00      C1   C
ATOM   3722  CG  ASP 6 176     -21.178  -6.089  -9.268  0.00  0.00      C1   C
ATOM   3723  OD1 ASP 6 176     -22.161  -5.666  -8.668  0.00  0.00      C1   O
ATOM   3724  OD2 ASP 6 176     -21.266  -6.683 -10.356  0.00  0.00      C1   O
ATOM   3725  N   LEU 6 177     -18.141  -8.541  -9.163  0.00  0.00      C1   N
ATOM   3726  CA  LEU 6 177     -17.885  -9.917  -9.706  0.00  0.00      C1   C
ATOM   3727  C   LEU 6 177     -19.068 -10.585 -10.357  0.00  0.00      C1   C
ATOM   3728  O   LEU 6 177     -18.934 -11.425 -11.260  0.00  0.00      C1   O
ATOM   3729  CB  LEU 6 177     -17.193 -10.719  -8.621  0.00  0.00      C1   C
ATOM   3730  CG  LEU 6 177     -15.654 -10.555  -8.671  0.00  0.00      C1   C
ATOM   3731  CD1 LEU 6 177     -15.000 -11.314  -9.844  0.00  0.00      C1   C
ATOM   3732  CD2 LEU 6 177     -15.088  -9.090  -8.608  0.00  0.00      C1   C
ATOM   3733  N   GLU 6 178     -20.324 -10.208  -9.964  0.00  0.00      C1   N
ATOM   3734  CA  GLU 6 178     -21.542 -10.597 -10.734  0.00  0.00      C1   C
ATOM   3735  C   GLU 6 178     -21.722  -9.903 -12.077  0.00  0.00      C1   C
ATOM   3736  O   GLU 6 178     -22.628 -10.200 -12.862  0.00  0.00      C1   O
ATOM   3737  CB  GLU 6 178     -22.778 -10.552  -9.839  0.00  0.00      C1   C
ATOM   3738  CG  GLU 6 178     -23.646  -9.302  -9.859  0.00  0.00      C1   C
ATOM   3739  CD  GLU 6 178     -24.872  -9.444  -8.995  0.00  0.00      C1   C
ATOM   3740  OE1 GLU 6 178     -25.085  -8.480  -8.240  0.00  0.00      C1   O
ATOM   3741  OE2 GLU 6 178     -25.497 -10.488  -8.837  0.00  0.00      C1   O
ATOM   3742  N   GLY 6 179     -20.890  -8.956 -12.509  0.00  0.00      C1   N
ATOM   3743  CA  GLY 6 179     -20.710  -8.481 -13.877  0.00  0.00      C1   C
ATOM   3744  C   GLY 6 179     -21.254  -7.097 -14.118  0.00  0.00      C1   C
ATOM   3745  O   GLY 6 179     -21.374  -6.754 -15.288  0.00  0.00      C1   O
ATOM   3746  N   ASN 6 180     -21.669  -6.286 -13.094  0.00  0.00      C1   N
ATOM   3747  CA  ASN 6 180     -22.362  -5.040 -13.332  0.00  0.00      C1   C
ATOM   3748  C   ASN 6 180     -21.372  -3.846 -13.088  0.00  0.00      C1   C
ATOM   3749  O   ASN 6 180     -20.872  -3.698 -11.984  0.00  0.00      C1   O
ATOM   3750  CB  ASN 6 180     -23.616  -4.983 -12.504  0.00  0.00      C1   C
ATOM   3751  CG  ASN 6 180     -24.672  -5.938 -13.010  0.00  0.00      C1   C
ATOM   3752  ND2 ASN 6 180     -25.548  -6.473 -12.182  0.00  0.00      C1   N
ATOM   3753  OD1 ASN 6 180     -24.745  -6.246 -14.214  0.00  0.00      C1   O
ATOM   3754  N   PHE 6 181     -21.180  -3.051 -14.099  0.00  0.00      C1   N
ATOM   3755  CA  PHE 6 181     -20.484  -1.708 -13.922  0.00  0.00      C1   C
ATOM   3756  C   PHE 6 181     -21.078  -0.842 -12.832  0.00  0.00      C1   C
ATOM   3757  O   PHE 6 181     -22.252  -0.513 -12.729  0.00  0.00      C1   O
ATOM   3758  CB  PHE 6 181     -20.513  -0.938 -15.261  0.00  0.00      C1   C
ATOM   3759  CG  PHE 6 181     -19.328  -1.314 -16.079  0.00  0.00      C1   C
ATOM   3760  CD1 PHE 6 181     -19.406  -2.331 -17.028  0.00  0.00      C1   C
ATOM   3761  CD2 PHE 6 181     -18.121  -0.524 -15.971  0.00  0.00      C1   C
ATOM   3762  CE1 PHE 6 181     -18.279  -2.589 -17.843  0.00  0.00      C1   C
ATOM   3763  CE2 PHE 6 181     -17.012  -0.703 -16.795  0.00  0.00      C1   C
ATOM   3764  CZ  PHE 6 181     -17.190  -1.715 -17.832  0.00  0.00      C1   C
ATOM   3765  N   TYR 6 182     -20.180  -0.306 -11.982  0.00  0.00      C1   N
ATOM   3766  CA  TYR 6 182     -20.413   0.702 -10.895  0.00  0.00      C1   C
ATOM   3767  C   TYR 6 182     -20.568   2.046 -11.657  0.00  0.00      C1   C
ATOM   3768  O   TYR 6 182     -19.722   2.425 -12.455  0.00  0.00      C1   O
ATOM   3769  CB  TYR 6 182     -19.261   0.776  -9.887  0.00  0.00      C1   C
ATOM   3770  CG  TYR 6 182     -19.194  -0.373  -8.882  0.00  0.00      C1   C
ATOM   3771  CD1 TYR 6 182     -19.913  -0.228  -7.629  0.00  0.00      C1   C
ATOM   3772  CD2 TYR 6 182     -18.166  -1.310  -8.921  0.00  0.00      C1   C
ATOM   3773  CE1 TYR 6 182     -19.843  -1.190  -6.600  0.00  0.00      C1   C
ATOM   3774  CE2 TYR 6 182     -18.012  -2.211  -7.849  0.00  0.00      C1   C
ATOM   3775  CZ  TYR 6 182     -18.798  -2.178  -6.690  0.00  0.00      C1   C
ATOM   3776  OH  TYR 6 182     -18.553  -3.142  -5.626  0.00  0.00      C1   O
ATOM   3777  N   GLY 6 183     -21.691   2.724 -11.423  0.00  0.00      C1   N
ATOM   3778  CA  GLY 6 183     -21.961   3.992 -12.046  0.00  0.00      C1   C
ATOM   3779  C   GLY 6 183     -22.326   4.077 -13.493  0.00  0.00      C1   C
ATOM   3780  O   GLY 6 183     -22.827   3.103 -14.069  0.00  0.00      C1   O
ATOM   3781  N   PRO 6 184     -22.159   5.259 -14.169  0.00  0.00      C1   N
ATOM   3782  CA  PRO 6 184     -22.685   5.672 -15.485  0.00  0.00      C1   C
ATOM   3783  C   PRO 6 184     -21.930   5.144 -16.718  0.00  0.00      C1   C
ATOM   3784  O   PRO 6 184     -21.914   5.909 -17.725  0.00  0.00      C1   O
ATOM   3785  CB  PRO 6 184     -22.727   7.275 -15.402  0.00  0.00      C1   C
ATOM   3786  CG  PRO 6 184     -21.696   7.594 -14.378  0.00  0.00      C1   C
ATOM   3787  CD  PRO 6 184     -21.697   6.412 -13.381  0.00  0.00      C1   C
ATOM   3788  N   PHE 6 185     -21.220   3.983 -16.671  0.00  0.00      C1   N
ATOM   3789  CA  PHE 6 185     -20.279   3.670 -17.722  0.00  0.00      C1   C
ATOM   3790  C   PHE 6 185     -20.741   2.335 -18.380  0.00  0.00      C1   C
ATOM   3791  O   PHE 6 185     -21.736   1.621 -18.027  0.00  0.00      C1   O
ATOM   3792  CB  PHE 6 185     -18.907   3.352 -17.068  0.00  0.00      C1   C
ATOM   3793  CG  PHE 6 185     -18.487   4.505 -16.217  0.00  0.00      C1   C
ATOM   3794  CD1 PHE 6 185     -18.504   5.826 -16.696  0.00  0.00      C1   C
ATOM   3795  CD2 PHE 6 185     -18.135   4.260 -14.876  0.00  0.00      C1   C
ATOM   3796  CE1 PHE 6 185     -18.096   6.909 -15.934  0.00  0.00      C1   C
ATOM   3797  CE2 PHE 6 185     -17.770   5.329 -14.010  0.00  0.00      C1   C
ATOM   3798  CZ  PHE 6 185     -17.722   6.687 -14.574  0.00  0.00      C1   C
ATOM   3799  N   VAL 6 186     -19.966   1.901 -19.396  0.00  0.00      C1   N
ATOM   3800  CA  VAL 6 186     -20.222   0.744 -20.253  0.00  0.00      C1   C
ATOM   3801  C   VAL 6 186     -18.951   0.313 -20.947  0.00  0.00      C1   C
ATOM   3802  O   VAL 6 186     -17.965   1.084 -21.072  0.00  0.00      C1   O
ATOM   3803  CB  VAL 6 186     -21.238   1.061 -21.459  0.00  0.00      C1   C
ATOM   3804  CG1 VAL 6 186     -22.666   1.240 -20.907  0.00  0.00      C1   C
ATOM   3805  CG2 VAL 6 186     -20.991   2.397 -22.173  0.00  0.00      C1   C
ATOM   3806  N   ASP 6 187     -18.836  -0.974 -21.233  0.00  0.00      C1   N
ATOM   3807  CA  ASP 6 187     -17.616  -1.522 -21.804  0.00  0.00      C1   C
ATOM   3808  C   ASP 6 187     -17.464  -1.287 -23.325  0.00  0.00      C1   C
ATOM   3809  O   ASP 6 187     -17.647  -2.241 -24.104  0.00  0.00      C1   O
ATOM   3810  CB  ASP 6 187     -17.234  -2.958 -21.346  0.00  0.00      C1   C
ATOM   3811  CG  ASP 6 187     -18.384  -3.988 -21.357  0.00  0.00      C1   C
ATOM   3812  OD1 ASP 6 187     -18.043  -5.166 -21.173  0.00  0.00      C1   O
ATOM   3813  OD2 ASP 6 187     -19.581  -3.602 -21.427  0.00  0.00      C1   O
ATOM   3814  N   ARG 6 188     -17.187  -0.001 -23.672  0.00  0.00      C1   N
ATOM   3815  CA  ARG 6 188     -16.882   0.428 -25.041  0.00  0.00      C1   C
ATOM   3816  C   ARG 6 188     -16.048   1.686 -25.000  0.00  0.00      C1   C
ATOM   3817  O   ARG 6 188     -16.255   2.651 -24.324  0.00  0.00      C1   O
ATOM   3818  CB  ARG 6 188     -18.176   0.415 -25.833  0.00  0.00      C1   C
ATOM   3819  CG  ARG 6 188     -19.294   1.320 -25.180  0.00  0.00      C1   C
ATOM   3820  CD  ARG 6 188     -20.449   1.528 -26.157  0.00  0.00      C1   C
ATOM   3821  NE  ARG 6 188     -19.981   2.354 -27.346  0.00  0.00      C1   N
ATOM   3822  CZ  ARG 6 188     -20.390   3.495 -27.675  0.00  0.00      C1   C
ATOM   3823  NH1 ARG 6 188     -21.270   4.219 -27.027  0.00  0.00      C1   N
ATOM   3824  NH2 ARG 6 188     -19.996   4.030 -28.841  0.00  0.00      C1   N
ATOM   3825  N   GLN 6 189     -15.219   1.778 -26.021  0.00  0.00      C1   N
ATOM   3826  CA  GLN 6 189     -14.242   2.880 -26.203  0.00  0.00      C1   C
ATOM   3827  C   GLN 6 189     -15.003   4.024 -26.802  0.00  0.00      C1   C
ATOM   3828  O   GLN 6 189     -15.493   4.030 -27.924  0.00  0.00      C1   O
ATOM   3829  CB  GLN 6 189     -13.078   2.345 -27.001  0.00  0.00      C1   C
ATOM   3830  CG  GLN 6 189     -12.286   1.396 -26.127  0.00  0.00      C1   C
ATOM   3831  CD  GLN 6 189     -10.858   1.290 -26.599  0.00  0.00      C1   C
ATOM   3832  NE2 GLN 6 189     -10.038   0.791 -25.743  0.00  0.00      C1   N
ATOM   3833  OE1 GLN 6 189     -10.485   1.511 -27.738  0.00  0.00      C1   O
ATOM   3834  N   THR 6 190     -15.111   5.124 -26.024  0.00  0.00      C1   N
ATOM   3835  CA  THR 6 190     -15.790   6.373 -26.472  0.00  0.00      C1   C
ATOM   3836  C   THR 6 190     -15.491   7.488 -25.395  0.00  0.00      C1   C
ATOM   3837  O   THR 6 190     -14.897   7.294 -24.311  0.00  0.00      C1   O
ATOM   3838  CB  THR 6 190     -17.313   6.029 -26.611  0.00  0.00      C1   C
ATOM   3839  OG1 THR 6 190     -18.045   7.150 -27.145  0.00  0.00      C1   O
ATOM   3840  CG2 THR 6 190     -18.084   5.713 -25.322  0.00  0.00      C1   C
ATOM   3841  N   ALA 6 191     -15.997   8.699 -25.603  0.00  0.00      C1   N
ATOM   3842  CA  ALA 6 191     -16.071   9.737 -24.542  0.00  0.00      C1   C
ATOM   3843  C   ALA 6 191     -17.166   9.360 -23.495  0.00  0.00      C1   C
ATOM   3844  O   ALA 6 191     -18.267   9.074 -23.974  0.00  0.00      C1   O
ATOM   3845  CB  ALA 6 191     -16.369  11.074 -25.155  0.00  0.00      C1   C
ATOM   3846  N   GLN 6 192     -16.849   9.122 -22.187  0.00  0.00      C1   N
ATOM   3847  CA  GLN 6 192     -17.816   8.685 -21.203  0.00  0.00      C1   C
ATOM   3848  C   GLN 6 192     -17.934   9.604 -20.011  0.00  0.00      C1   C
ATOM   3849  O   GLN 6 192     -16.917   9.852 -19.347  0.00  0.00      C1   O
ATOM   3850  CB  GLN 6 192     -17.646   7.224 -20.723  0.00  0.00      C1   C
ATOM   3851  CG  GLN 6 192     -17.756   6.172 -21.862  0.00  0.00      C1   C
ATOM   3852  CD  GLN 6 192     -17.996   4.752 -21.259  0.00  0.00      C1   C
ATOM   3853  OE1 GLN 6 192     -18.719   4.455 -20.253  0.00  0.00      C1   O
ATOM   3854  NE2 GLN 6 192     -17.426   3.757 -21.975  0.00  0.00      C1   N
ATOM   3855  N   ALA 6 193     -19.060  10.328 -19.947  0.00  0.00      C1   N
ATOM   3856  CA  ALA 6 193     -19.393  11.309 -18.895  0.00  0.00      C1   C
ATOM   3857  C   ALA 6 193     -19.324  10.674 -17.449  0.00  0.00      C1   C
ATOM   3858  O   ALA 6 193     -19.941   9.677 -17.171  0.00  0.00      C1   O
ATOM   3859  CB  ALA 6 193     -20.792  11.954 -19.143  0.00  0.00      C1   C
ATOM   3860  N   ALA 6 194     -18.606  11.257 -16.419  0.00  0.00      C1   N
ATOM   3861  CA  ALA 6 194     -18.481  10.653 -15.038  0.00  0.00      C1   C
ATOM   3862  C   ALA 6 194     -19.753  10.993 -14.165  0.00  0.00      C1   C
ATOM   3863  O   ALA 6 194     -20.633  11.778 -14.609  0.00  0.00      C1   O
ATOM   3864  CB  ALA 6 194     -17.071  11.100 -14.499  0.00  0.00      C1   C
ATOM   3865  N   GLY 6 195     -19.726  10.325 -12.959  0.00  0.00      C1   N
ATOM   3866  CA  GLY 6 195     -20.583  10.709 -11.886  0.00  0.00      C1   C
ATOM   3867  C   GLY 6 195     -20.421  12.076 -11.236  0.00  0.00      C1   C
ATOM   3868  O   GLY 6 195     -19.823  13.016 -11.816  0.00  0.00      C1   O
ATOM   3869  N   THR 6 196     -20.838  12.094  -9.991  0.00  0.00      C1   N
ATOM   3870  CA  THR 6 196     -20.942  13.284  -9.114  0.00  0.00      C1   C
ATOM   3871  C   THR 6 196     -19.807  13.418  -8.154  0.00  0.00      C1   C
ATOM   3872  O   THR 6 196     -19.717  12.715  -7.174  0.00  0.00      C1   O
ATOM   3873  CB  THR 6 196     -22.322  13.299  -8.338  0.00  0.00      C1   C
ATOM   3874  OG1 THR 6 196     -23.489  13.209  -9.130  0.00  0.00      C1   O
ATOM   3875  CG2 THR 6 196     -22.677  14.614  -7.664  0.00  0.00      C1   C
ATOM   3876  N   ASP 6 197     -18.824  14.257  -8.488  0.00  0.00      C1   N
ATOM   3877  CA  ASP 6 197     -17.655  14.514  -7.655  0.00  0.00      C1   C
ATOM   3878  C   ASP 6 197     -17.927  15.124  -6.274  0.00  0.00      C1   C
ATOM   3879  O   ASP 6 197     -18.503  16.187  -6.121  0.00  0.00      C1   O
ATOM   3880  CB  ASP 6 197     -16.659  15.543  -8.293  0.00  0.00      C1   C
ATOM   3881  CG  ASP 6 197     -15.812  15.030  -9.474  0.00  0.00      C1   C
ATOM   3882  OD1 ASP 6 197     -16.122  13.993 -10.055  0.00  0.00      C1   O
ATOM   3883  OD2 ASP 6 197     -14.771  15.618  -9.768  0.00  0.00      C1   O
ATOM   3884  N   THR 6 198     -17.689  14.279  -5.302  0.00  0.00      C1   N
ATOM   3885  CA  THR 6 198     -17.982  14.605  -3.898  0.00  0.00      C1   C
ATOM   3886  C   THR 6 198     -16.977  14.098  -2.900  0.00  0.00      C1   C
ATOM   3887  O   THR 6 198     -16.630  12.995  -2.879  0.00  0.00      C1   O
ATOM   3888  CB  THR 6 198     -19.342  13.954  -3.587  0.00  0.00      C1   C
ATOM   3889  OG1 THR 6 198     -20.351  14.281  -4.529  0.00  0.00      C1   O
ATOM   3890  CG2 THR 6 198     -19.892  14.544  -2.258  0.00  0.00      C1   C
ATOM   3891  N   THR 6 199     -16.714  15.045  -1.967  0.00  0.00      C1   N
ATOM   3892  CA  THR 6 199     -15.893  14.741  -0.791  0.00  0.00      C1   C
ATOM   3893  C   THR 6 199     -16.684  13.869   0.258  0.00  0.00      C1   C
ATOM   3894  O   THR 6 199     -17.722  14.213   0.840  0.00  0.00      C1   O
ATOM   3895  CB  THR 6 199     -15.383  16.056  -0.176  0.00  0.00      C1   C
ATOM   3896  OG1 THR 6 199     -14.520  16.657  -1.109  0.00  0.00      C1   O
ATOM   3897  CG2 THR 6 199     -14.737  15.992   1.175  0.00  0.00      C1   C
ATOM   3898  N   ILE 6 200     -16.073  12.728   0.563  0.00  0.00      C1   N
ATOM   3899  CA  ILE 6 200     -16.557  11.789   1.560  0.00  0.00      C1   C
ATOM   3900  C   ILE 6 200     -16.335  12.272   2.997  0.00  0.00      C1   C
ATOM   3901  O   ILE 6 200     -15.298  12.026   3.544  0.00  0.00      C1   O
ATOM   3902  CB  ILE 6 200     -16.074  10.352   1.227  0.00  0.00      C1   C
ATOM   3903  CG1 ILE 6 200     -16.079   9.852  -0.261  0.00  0.00      C1   C
ATOM   3904  CG2 ILE 6 200     -16.905   9.425   2.172  0.00  0.00      C1   C
ATOM   3905  CD1 ILE 6 200     -14.968   8.816  -0.516  0.00  0.00      C1   C
ATOM   3906  N   THR 6 201     -17.307  13.088   3.552  0.00  0.00      C1   N
ATOM   3907  CA  THR 6 201     -17.189  13.906   4.732  0.00  0.00      C1   C
ATOM   3908  C   THR 6 201     -16.836  13.194   6.049  0.00  0.00      C1   C
ATOM   3909  O   THR 6 201     -15.919  13.704   6.779  0.00  0.00      C1   O
ATOM   3910  CB  THR 6 201     -18.426  14.763   4.946  0.00  0.00      C1   C
ATOM   3911  OG1 THR 6 201     -19.090  15.019   3.702  0.00  0.00      C1   O
ATOM   3912  CG2 THR 6 201     -18.025  16.055   5.583  0.00  0.00      C1   C
ATOM   3913  N   VAL 6 202     -17.293  12.004   6.280  0.00  0.00      C1   N
ATOM   3914  CA  VAL 6 202     -16.976  11.082   7.426  0.00  0.00      C1   C
ATOM   3915  C   VAL 6 202     -15.500  10.602   7.254  0.00  0.00      C1   C
ATOM   3916  O   VAL 6 202     -14.899  10.509   8.301  0.00  0.00      C1   O
ATOM   3917  CB  VAL 6 202     -18.074  10.018   7.516  0.00  0.00      C1   C
ATOM   3918  CG1 VAL 6 202     -17.806   8.684   6.864  0.00  0.00      C1   C
ATOM   3919  CG2 VAL 6 202     -18.446   9.824   9.006  0.00  0.00      C1   C
ATOM   3920  N   ASN 6 203     -14.934  10.570   6.040  0.00  0.00      C1   N
ATOM   3921  CA  ASN 6 203     -13.524  10.312   5.853  0.00  0.00      C1   C
ATOM   3922  C   ASN 6 203     -12.632  11.487   6.185  0.00  0.00      C1   C
ATOM   3923  O   ASN 6 203     -11.635  11.273   6.807  0.00  0.00      C1   O
ATOM   3924  CB  ASN 6 203     -13.166   9.743   4.512  0.00  0.00      C1   C
ATOM   3925  CG  ASN 6 203     -13.781   8.405   4.259  0.00  0.00      C1   C
ATOM   3926  OD1 ASN 6 203     -14.211   7.704   5.141  0.00  0.00      C1   O
ATOM   3927  ND2 ASN 6 203     -13.817   7.901   3.078  0.00  0.00      C1   N
ATOM   3928  N   VAL 6 204     -12.965  12.691   5.744  0.00  0.00      C1   N
ATOM   3929  CA  VAL 6 204     -12.241  13.951   6.128  0.00  0.00      C1   C
ATOM   3930  C   VAL 6 204     -12.244  14.321   7.613  0.00  0.00      C1   C
ATOM   3931  O   VAL 6 204     -11.166  14.625   8.093  0.00  0.00      C1   O
ATOM   3932  CB  VAL 6 204     -12.481  15.275   5.271  0.00  0.00      C1   C
ATOM   3933  CG1 VAL 6 204     -11.497  15.387   4.148  0.00  0.00      C1   C
ATOM   3934  CG2 VAL 6 204     -13.918  15.532   4.635  0.00  0.00      C1   C
ATOM   3935  N   LEU 6 205     -13.418  14.191   8.278  0.00  0.00      C1   N
ATOM   3936  CA  LEU 6 205     -13.510  14.161   9.767  0.00  0.00      C1   C
ATOM   3937  C   LEU 6 205     -12.583  13.179  10.427  0.00  0.00      C1   C
ATOM   3938  O   LEU 6 205     -11.851  13.552  11.347  0.00  0.00      C1   O
ATOM   3939  CB  LEU 6 205     -14.960  14.036  10.162  0.00  0.00      C1   C
ATOM   3940  CG  LEU 6 205     -15.667  15.381   9.880  0.00  0.00      C1   C
ATOM   3941  CD1 LEU 6 205     -17.176  15.311  10.336  0.00  0.00      C1   C
ATOM   3942  CD2 LEU 6 205     -15.097  16.614  10.595  0.00  0.00      C1   C
ATOM   3943  N   ALA 6 206     -12.517  11.900   9.953  0.00  0.00      C1   N
ATOM   3944  CA  ALA 6 206     -11.575  10.850  10.389  0.00  0.00      C1   C
ATOM   3945  C   ALA 6 206     -10.024  11.010  10.021  0.00  0.00      C1   C
ATOM   3946  O   ALA 6 206      -9.160  10.570  10.769  0.00  0.00      C1   O
ATOM   3947  CB  ALA 6 206     -12.036   9.571   9.770  0.00  0.00      C1   C
ATOM   3948  N   TRP 6 207      -9.789  11.757   8.923  0.00  0.00      C1   N
ATOM   3949  CA  TRP 6 207      -8.482  12.311   8.568  0.00  0.00      C1   C
ATOM   3950  C   TRP 6 207      -8.032  13.424   9.560  0.00  0.00      C1   C
ATOM   3951  O   TRP 6 207      -6.928  13.439  10.020  0.00  0.00      C1   O
ATOM   3952  CB  TRP 6 207      -8.524  12.621   7.070  0.00  0.00      C1   C
ATOM   3953  CG  TRP 6 207      -7.391  13.463   6.591  0.00  0.00      C1   C
ATOM   3954  CD1 TRP 6 207      -6.197  13.046   6.148  0.00  0.00      C1   C
ATOM   3955  CD2 TRP 6 207      -7.484  14.848   6.080  0.00  0.00      C1   C
ATOM   3956  NE1 TRP 6 207      -5.577  14.064   5.480  0.00  0.00      C1   N
ATOM   3957  CE2 TRP 6 207      -6.283  15.233   5.496  0.00  0.00      C1   C
ATOM   3958  CE3 TRP 6 207      -8.378  15.900   6.407  0.00  0.00      C1   C
ATOM   3959  CZ2 TRP 6 207      -5.968  16.526   5.122  0.00  0.00      C1   C
ATOM   3960  CZ3 TRP 6 207      -8.056  17.209   6.111  0.00  0.00      C1   C
ATOM   3961  CH2 TRP 6 207      -6.872  17.571   5.477  0.00  0.00      C1   C
ATOM   3962  N   LEU 6 208      -8.967  14.315   9.953  0.00  0.00      C1   N
ATOM   3963  CA  LEU 6 208      -8.720  15.232  11.075  0.00  0.00      C1   C
ATOM   3964  C   LEU 6 208      -8.485  14.439  12.380  0.00  0.00      C1   C
ATOM   3965  O   LEU 6 208      -7.564  14.806  13.097  0.00  0.00      C1   O
ATOM   3966  CB  LEU 6 208      -9.728  16.413  11.272  0.00  0.00      C1   C
ATOM   3967  CG  LEU 6 208      -9.939  17.391  10.056  0.00  0.00      C1   C
ATOM   3968  CD1 LEU 6 208     -10.708  18.548  10.558  0.00  0.00      C1   C
ATOM   3969  CD2 LEU 6 208      -8.572  17.910   9.688  0.00  0.00      C1   C
ATOM   3970  N   TYR 6 209      -9.332  13.474  12.676  0.00  0.00      C1   N
ATOM   3971  CA  TYR 6 209      -9.112  12.625  13.901  0.00  0.00      C1   C
ATOM   3972  C   TYR 6 209      -7.828  11.841  13.930  0.00  0.00      C1   C
ATOM   3973  O   TYR 6 209      -7.165  11.904  14.983  0.00  0.00      C1   O
ATOM   3974  CB  TYR 6 209     -10.401  11.735  13.926  0.00  0.00      C1   C
ATOM   3975  CG  TYR 6 209     -11.453  12.460  14.675  0.00  0.00      C1   C
ATOM   3976  CD1 TYR 6 209     -11.170  12.823  16.021  0.00  0.00      C1   C
ATOM   3977  CD2 TYR 6 209     -12.755  12.687  14.235  0.00  0.00      C1   C
ATOM   3978  CE1 TYR 6 209     -12.108  13.447  16.805  0.00  0.00      C1   C
ATOM   3979  CE2 TYR 6 209     -13.712  13.393  14.961  0.00  0.00      C1   C
ATOM   3980  CZ  TYR 6 209     -13.357  13.788  16.244  0.00  0.00      C1   C
ATOM   3981  OH  TYR 6 209     -14.235  14.523  17.032  0.00  0.00      C1   O
ATOM   3982  N   ALA 6 210      -7.400  11.221  12.825  0.00  0.00      C1   N
ATOM   3983  CA  ALA 6 210      -6.086  10.583  12.671  0.00  0.00      C1   C
ATOM   3984  C   ALA 6 210      -4.919  11.613  12.755  0.00  0.00      C1   C
ATOM   3985  O   ALA 6 210      -3.841  11.207  13.312  0.00  0.00      C1   O
ATOM   3986  CB  ALA 6 210      -6.081   9.948  11.261  0.00  0.00      C1   C
ATOM   3987  N   ALA 6 211      -5.002  12.818  12.230  0.00  0.00      C1   N
ATOM   3988  CA  ALA 6 211      -3.978  13.781  12.540  0.00  0.00      C1   C
ATOM   3989  C   ALA 6 211      -3.848  14.120  13.997  0.00  0.00      C1   C
ATOM   3990  O   ALA 6 211      -2.665  14.193  14.412  0.00  0.00      C1   O
ATOM   3991  CB  ALA 6 211      -4.155  14.978  11.570  0.00  0.00      C1   C
ATOM   3992  N   VAL 6 212      -4.881  14.282  14.860  0.00  0.00      C1   N
ATOM   3993  CA  VAL 6 212      -4.734  14.439  16.379  0.00  0.00      C1   C
ATOM   3994  C   VAL 6 212      -4.005  13.195  16.983  0.00  0.00      C1   C
ATOM   3995  O   VAL 6 212      -3.127  13.378  17.841  0.00  0.00      C1   O
ATOM   3996  CB  VAL 6 212      -6.080  14.616  17.031  0.00  0.00      C1   C
ATOM   3997  CG1 VAL 6 212      -6.058  14.680  18.583  0.00  0.00      C1   C
ATOM   3998  CG2 VAL 6 212      -6.620  15.929  16.639  0.00  0.00      C1   C
ATOM   3999  N   ILE 6 213      -4.361  11.994  16.634  0.00  0.00      C1   N
ATOM   4000  CA  ILE 6 213      -3.731  10.743  17.032  0.00  0.00      C1   C
ATOM   4001  C   ILE 6 213      -2.206  10.738  16.706  0.00  0.00      C1   C
ATOM   4002  O   ILE 6 213      -1.378  10.368  17.529  0.00  0.00      C1   O
ATOM   4003  CB  ILE 6 213      -4.525   9.580  16.555  0.00  0.00      C1   C
ATOM   4004  CG1 ILE 6 213      -5.651   9.483  17.636  0.00  0.00      C1   C
ATOM   4005  CG2 ILE 6 213      -3.733   8.299  16.255  0.00  0.00      C1   C
ATOM   4006  CD1 ILE 6 213      -6.798   8.490  17.274  0.00  0.00      C1   C
ATOM   4007  N   ASN 6 214      -1.862  11.155  15.512  0.00  0.00      C1   N
ATOM   4008  CA  ASN 6 214      -0.464  11.417  15.048  0.00  0.00      C1   C
ATOM   4009  C   ASN 6 214       0.188  12.682  15.707  0.00  0.00      C1   C
ATOM   4010  O   ASN 6 214       1.223  13.120  15.245  0.00  0.00      C1   O
ATOM   4011  CB  ASN 6 214      -0.424  11.369  13.474  0.00  0.00      C1   C
ATOM   4012  CG  ASN 6 214      -0.450  10.012  12.839  0.00  0.00      C1   C
ATOM   4013  OD1 ASN 6 214      -0.839   9.045  13.454  0.00  0.00      C1   O
ATOM   4014  ND2 ASN 6 214       0.032   9.777  11.610  0.00  0.00      C1   N
ATOM   4015  N   GLY 6 215      -0.392  13.401  16.698  0.00  0.00      C1   N
ATOM   4016  CA  GLY 6 215       0.175  14.559  17.365  0.00  0.00      C1   C
ATOM   4017  C   GLY 6 215       0.079  15.857  16.612  0.00  0.00      C1   C
ATOM   4018  O   GLY 6 215       0.896  16.681  16.914  0.00  0.00      C1   O
ATOM   4019  N   ASP 6 216      -0.958  16.046  15.793  0.00  0.00      C1   N
ATOM   4020  CA  ASP 6 216      -1.377  17.441  15.355  0.00  0.00      C1   C
ATOM   4021  C   ASP 6 216      -2.715  17.935  15.967  0.00  0.00      C1   C
ATOM   4022  O   ASP 6 216      -3.763  17.333  15.762  0.00  0.00      C1   O
ATOM   4023  CB  ASP 6 216      -1.282  17.718  13.851  0.00  0.00      C1   C
ATOM   4024  CG  ASP 6 216      -0.043  17.448  13.034  0.00  0.00      C1   C
ATOM   4025  OD1 ASP 6 216       0.828  16.722  13.522  0.00  0.00      C1   O
ATOM   4026  OD2 ASP 6 216       0.085  18.115  11.977  0.00  0.00      C1   O
ATOM   4027  N   ARG 6 217      -2.540  19.037  16.658  0.00  0.00      C1   N
ATOM   4028  CA  ARG 6 217      -3.675  19.719  17.219  0.00  0.00      C1   C
ATOM   4029  C   ARG 6 217      -3.668  21.292  16.841  0.00  0.00      C1   C
ATOM   4030  O   ARG 6 217      -4.532  22.046  17.231  0.00  0.00      C1   O
ATOM   4031  CB  ARG 6 217      -3.719  19.519  18.716  0.00  0.00      C1   C
ATOM   4032  CG  ARG 6 217      -3.672  18.029  19.266  0.00  0.00      C1   C
ATOM   4033  CD  ARG 6 217      -4.348  18.122  20.641  0.00  0.00      C1   C
ATOM   4034  NE  ARG 6 217      -4.608  16.799  21.321  0.00  0.00      C1   N
ATOM   4035  CZ  ARG 6 217      -5.715  16.376  21.769  0.00  0.00      C1   C
ATOM   4036  NH1 ARG 6 217      -5.951  15.119  21.970  0.00  0.00      C1   N
ATOM   4037  NH2 ARG 6 217      -6.647  17.088  22.182  0.00  0.00      C1   N
ATOM   4038  N   TRP 6 218      -2.691  21.872  16.052  0.00  0.00      C1   N
ATOM   4039  CA  TRP 6 218      -2.728  23.259  15.575  0.00  0.00      C1   C
ATOM   4040  C   TRP 6 218      -3.943  23.719  14.774  0.00  0.00      C1   C
ATOM   4041  O   TRP 6 218      -4.253  24.940  14.770  0.00  0.00      C1   O
ATOM   4042  CB  TRP 6 218      -1.496  23.471  14.730  0.00  0.00      C1   C
ATOM   4043  CG  TRP 6 218      -1.303  22.591  13.532  0.00  0.00      C1   C
ATOM   4044  CD1 TRP 6 218      -0.649  21.406  13.427  0.00  0.00      C1   C
ATOM   4045  CD2 TRP 6 218      -1.941  22.793  12.248  0.00  0.00      C1   C
ATOM   4046  NE1 TRP 6 218      -0.753  20.894  12.131  0.00  0.00      C1   N
ATOM   4047  CE2 TRP 6 218      -1.526  21.726  11.319  0.00  0.00      C1   C
ATOM   4048  CE3 TRP 6 218      -2.777  23.774  11.688  0.00  0.00      C1   C
ATOM   4049  CZ2 TRP 6 218      -2.064  21.547  10.011  0.00  0.00      C1   C
ATOM   4050  CZ3 TRP 6 218      -3.194  23.682  10.327  0.00  0.00      C1   C
ATOM   4051  CH2 TRP 6 218      -2.877  22.545   9.530  0.00  0.00      C1   C
ATOM   4052  N   PHE 6 219      -4.685  22.791  14.080  0.00  0.00      C1   N
ATOM   4053  CA  PHE 6 219      -5.811  23.121  13.186  0.00  0.00      C1   C
ATOM   4054  C   PHE 6 219      -7.180  23.434  13.894  0.00  0.00      C1   C
ATOM   4055  O   PHE 6 219      -8.213  23.535  13.204  0.00  0.00      C1   O
ATOM   4056  CB  PHE 6 219      -5.919  22.087  12.063  0.00  0.00      C1   C
ATOM   4057  CG  PHE 6 219      -6.064  20.588  12.522  0.00  0.00      C1   C
ATOM   4058  CD1 PHE 6 219      -7.217  20.089  12.953  0.00  0.00      C1   C
ATOM   4059  CD2 PHE 6 219      -4.901  19.749  12.535  0.00  0.00      C1   C
ATOM   4060  CE1 PHE 6 219      -7.435  18.777  13.334  0.00  0.00      C1   C
ATOM   4061  CE2 PHE 6 219      -5.053  18.376  12.931  0.00  0.00      C1   C
ATOM   4062  CZ  PHE 6 219      -6.289  17.950  13.415  0.00  0.00      C1   C
ATOM   4063  N   LEU 6 220      -7.211  23.467  15.238  0.00  0.00      C1   N
ATOM   4064  CA  LEU 6 220      -8.464  23.458  15.987  0.00  0.00      C1   C
ATOM   4065  C   LEU 6 220      -9.135  24.819  16.209  0.00  0.00      C1   C
ATOM   4066  O   LEU 6 220      -8.612  25.770  16.791  0.00  0.00      C1   O
ATOM   4067  CB  LEU 6 220      -8.272  22.772  17.324  0.00  0.00      C1   C
ATOM   4068  CG  LEU 6 220      -8.004  21.209  17.121  0.00  0.00      C1   C
ATOM   4069  CD1 LEU 6 220      -7.755  20.491  18.455  0.00  0.00      C1   C
ATOM   4070  CD2 LEU 6 220      -9.185  20.422  16.604  0.00  0.00      C1   C
ATOM   4071  N   ASN 6 221     -10.237  24.891  15.575  0.00  0.00      C1   N
ATOM   4072  CA  ASN 6 221     -11.193  25.963  15.606  0.00  0.00      C1   C
ATOM   4073  C   ASN 6 221     -12.083  25.977  16.910  0.00  0.00      C1   C
ATOM   4074  O   ASN 6 221     -13.036  25.160  16.986  0.00  0.00      C1   O
ATOM   4075  CB  ASN 6 221     -12.122  25.842  14.358  0.00  0.00      C1   C
ATOM   4076  CG  ASN 6 221     -13.082  27.082  14.203  0.00  0.00      C1   C
ATOM   4077  OD1 ASN 6 221     -12.864  28.092  14.873  0.00  0.00      C1   O
ATOM   4078  ND2 ASN 6 221     -14.151  26.959  13.408  0.00  0.00      C1   N
ATOM   4079  N   ARG 6 222     -11.852  26.955  17.769  0.00  0.00      C1   N
ATOM   4080  CA  ARG 6 222     -12.447  26.976  19.029  0.00  0.00      C1   C
ATOM   4081  C   ARG 6 222     -13.896  27.595  18.936  0.00  0.00      C1   C
ATOM   4082  O   ARG 6 222     -14.510  27.915  19.992  0.00  0.00      C1   O
ATOM   4083  CB  ARG 6 222     -11.521  27.623  20.023  0.00  0.00      C1   C
ATOM   4084  CG  ARG 6 222     -10.144  27.045  20.147  0.00  0.00      C1   C
ATOM   4085  CD  ARG 6 222     -10.219  25.554  20.645  0.00  0.00      C1   C
ATOM   4086  NE  ARG 6 222      -8.922  24.931  20.562  0.00  0.00      C1   N
ATOM   4087  CZ  ARG 6 222      -8.541  23.710  21.011  0.00  0.00      C1   C
ATOM   4088  NH1 ARG 6 222      -9.374  22.760  21.433  0.00  0.00      C1   N
ATOM   4089  NH2 ARG 6 222      -7.264  23.421  21.025  0.00  0.00      C1   N
ATOM   4090  N   PHE 6 223     -14.472  27.951  17.743  0.00  0.00      C1   N
ATOM   4091  CA  PHE 6 223     -15.877  28.435  17.548  0.00  0.00      C1   C
ATOM   4092  C   PHE 6 223     -16.925  27.217  17.482  0.00  0.00      C1   C
ATOM   4093  O   PHE 6 223     -16.993  26.411  16.539  0.00  0.00      C1   O
ATOM   4094  CB  PHE 6 223     -15.965  29.312  16.283  0.00  0.00      C1   C
ATOM   4095  CG  PHE 6 223     -15.524  30.727  16.469  0.00  0.00      C1   C
ATOM   4096  CD1 PHE 6 223     -16.049  31.539  17.485  0.00  0.00      C1   C
ATOM   4097  CD2 PHE 6 223     -14.777  31.379  15.469  0.00  0.00      C1   C
ATOM   4098  CE1 PHE 6 223     -15.918  32.928  17.417  0.00  0.00      C1   C
ATOM   4099  CE2 PHE 6 223     -14.450  32.760  15.495  0.00  0.00      C1   C
ATOM   4100  CZ  PHE 6 223     -15.141  33.562  16.469  0.00  0.00      C1   C
ATOM   4101  N   THR 6 224     -17.732  27.097  18.608  0.00  0.00      C1   N
ATOM   4102  CA  THR 6 224     -18.819  26.131  18.626  0.00  0.00      C1   C
ATOM   4103  C   THR 6 224     -19.785  26.291  17.438  0.00  0.00      C1   C
ATOM   4104  O   THR 6 224     -20.462  27.315  17.311  0.00  0.00      C1   O
ATOM   4105  CB  THR 6 224     -19.609  26.244  19.931  0.00  0.00      C1   C
ATOM   4106  OG1 THR 6 224     -18.687  26.106  20.980  0.00  0.00      C1   O
ATOM   4107  CG2 THR 6 224     -20.579  25.089  20.119  0.00  0.00      C1   C
ATOM   4108  N   THR 6 225     -19.936  25.282  16.605  0.00  0.00      C1   N
ATOM   4109  CA  THR 6 225     -20.804  25.221  15.366  0.00  0.00      C1   C
ATOM   4110  C   THR 6 225     -21.874  24.111  15.518  0.00  0.00      C1   C
ATOM   4111  O   THR 6 225     -21.459  22.990  15.846  0.00  0.00      C1   O
ATOM   4112  CB  THR 6 225     -19.923  25.112  14.125  0.00  0.00      C1   C
ATOM   4113  OG1 THR 6 225     -18.877  26.017  14.114  0.00  0.00      C1   O
ATOM   4114  CG2 THR 6 225     -20.681  25.353  12.866  0.00  0.00      C1   C
ATOM   4115  N   THR 6 226     -23.065  24.386  15.071  0.00  0.00      C1   N
ATOM   4116  CA  THR 6 226     -24.120  23.359  15.022  0.00  0.00      C1   C
ATOM   4117  C   THR 6 226     -24.062  22.521  13.735  0.00  0.00      C1   C
ATOM   4118  O   THR 6 226     -23.557  22.859  12.639  0.00  0.00      C1   O
ATOM   4119  CB  THR 6 226     -25.514  24.007  14.939  0.00  0.00      C1   C
ATOM   4120  OG1 THR 6 226     -25.562  24.863  13.851  0.00  0.00      C1   O
ATOM   4121  CG2 THR 6 226     -25.945  24.811  16.139  0.00  0.00      C1   C
ATOM   4122  N   LEU 6 227     -24.596  21.281  13.792  0.00  0.00      C1   N
ATOM   4123  CA  LEU 6 227     -24.807  20.335  12.650  0.00  0.00      C1   C
ATOM   4124  C   LEU 6 227     -25.494  21.087  11.513  0.00  0.00      C1   C
ATOM   4125  O   LEU 6 227     -24.991  21.021  10.346  0.00  0.00      C1   O
ATOM   4126  CB  LEU 6 227     -25.414  18.998  13.116  0.00  0.00      C1   C
ATOM   4127  CG  LEU 6 227     -25.505  17.968  12.094  0.00  0.00      C1   C
ATOM   4128  CD1 LEU 6 227     -24.056  17.665  11.585  0.00  0.00      C1   C
ATOM   4129  CD2 LEU 6 227     -26.126  16.637  12.455  0.00  0.00      C1   C
ATOM   4130  N   ASN 6 228     -26.620  21.805  11.740  0.00  0.00      C1   N
ATOM   4131  CA  ASN 6 228     -27.205  22.828  10.828  0.00  0.00      C1   C
ATOM   4132  C   ASN 6 228     -26.206  23.855  10.154  0.00  0.00      C1   C
ATOM   4133  O   ASN 6 228     -26.161  23.875   8.887  0.00  0.00      C1   O
ATOM   4134  CB  ASN 6 228     -28.250  23.597  11.578  0.00  0.00      C1   C
ATOM   4135  CG  ASN 6 228     -29.002  24.583  10.757  0.00  0.00      C1   C
ATOM   4136  ND2 ASN 6 228     -29.153  25.812  11.154  0.00  0.00      C1   N
ATOM   4137  OD1 ASN 6 228     -29.533  24.210   9.692  0.00  0.00      C1   O
ATOM   4138  N   ASP 6 229     -25.449  24.601  10.884  0.00  0.00      C1   N
ATOM   4139  CA  ASP 6 229     -24.495  25.570  10.291  0.00  0.00      C1   C
ATOM   4140  C   ASP 6 229     -23.293  24.909   9.577  0.00  0.00      C1   C
ATOM   4141  O   ASP 6 229     -22.679  25.493   8.688  0.00  0.00      C1   O
ATOM   4142  CB  ASP 6 229     -24.068  26.658  11.343  0.00  0.00      C1   C
ATOM   4143  CG  ASP 6 229     -25.187  27.484  12.018  0.00  0.00      C1   C
ATOM   4144  OD1 ASP 6 229     -26.362  27.483  11.592  0.00  0.00      C1   O
ATOM   4145  OD2 ASP 6 229     -24.771  28.161  12.972  0.00  0.00      C1   O
ATOM   4146  N   PHE 6 230     -22.985  23.630   9.800  0.00  0.00      C1   N
ATOM   4147  CA  PHE 6 230     -22.265  22.721   8.896  0.00  0.00      C1   C
ATOM   4148  C   PHE 6 230     -22.907  22.415   7.554  0.00  0.00      C1   C
ATOM   4149  O   PHE 6 230     -22.370  22.665   6.470  0.00  0.00      C1   O
ATOM   4150  CB  PHE 6 230     -21.803  21.448   9.710  0.00  0.00      C1   C
ATOM   4151  CG  PHE 6 230     -20.793  20.546   9.024  0.00  0.00      C1   C
ATOM   4152  CD1 PHE 6 230     -19.414  20.831   9.087  0.00  0.00      C1   C
ATOM   4153  CD2 PHE 6 230     -21.207  19.278   8.407  0.00  0.00      C1   C
ATOM   4154  CE1 PHE 6 230     -18.519  20.079   8.301  0.00  0.00      C1   C
ATOM   4155  CE2 PHE 6 230     -20.271  18.565   7.604  0.00  0.00      C1   C
ATOM   4156  CZ  PHE 6 230     -18.924  19.012   7.454  0.00  0.00      C1   C
ATOM   4157  N   ASN 6 231     -24.076  21.788   7.554  0.00  0.00      C1   N
ATOM   4158  CA  ASN 6 231     -24.768  21.460   6.262  0.00  0.00      C1   C
ATOM   4159  C   ASN 6 231     -25.406  22.606   5.419  0.00  0.00      C1   C
ATOM   4160  O   ASN 6 231     -25.503  22.476   4.181  0.00  0.00      C1   O
ATOM   4161  CB  ASN 6 231     -25.798  20.289   6.398  0.00  0.00      C1   C
ATOM   4162  CG  ASN 6 231     -25.165  19.048   7.045  0.00  0.00      C1   C
ATOM   4163  OD1 ASN 6 231     -24.103  18.590   6.664  0.00  0.00      C1   O
ATOM   4164  ND2 ASN 6 231     -25.786  18.541   8.093  0.00  0.00      C1   N
ATOM   4165  N   LEU 6 232     -25.666  23.774   6.042  0.00  0.00      C1   N
ATOM   4166  CA  LEU 6 232     -25.770  25.069   5.311  0.00  0.00      C1   C
ATOM   4167  C   LEU 6 232     -24.622  25.293   4.203  0.00  0.00      C1   C
ATOM   4168  O   LEU 6 232     -24.933  25.767   3.086  0.00  0.00      C1   O
ATOM   4169  CB  LEU 6 232     -25.592  26.069   6.415  0.00  0.00      C1   C
ATOM   4170  CG  LEU 6 232     -25.512  27.540   6.009  0.00  0.00      C1   C
ATOM   4171  CD1 LEU 6 232     -26.911  28.057   5.526  0.00  0.00      C1   C
ATOM   4172  CD2 LEU 6 232     -25.142  28.460   7.180  0.00  0.00      C1   C
ATOM   4173  N   VAL 6 233     -23.404  24.874   4.418  0.00  0.00      C1   N
ATOM   4174  CA  VAL 6 233     -22.344  24.960   3.406  0.00  0.00      C1   C
ATOM   4175  C   VAL 6 233     -21.988  23.562   2.692  0.00  0.00      C1   C
ATOM   4176  O   VAL 6 233     -20.918  23.470   2.073  0.00  0.00      C1   O
ATOM   4177  CB  VAL 6 233     -21.153  25.893   3.776  0.00  0.00      C1   C
ATOM   4178  CG1 VAL 6 233     -21.572  27.408   3.888  0.00  0.00      C1   C
ATOM   4179  CG2 VAL 6 233     -20.497  25.405   5.070  0.00  0.00      C1   C
ATOM   4180  N   ALA 6 234     -22.778  22.500   2.806  0.00  0.00      C1   N
ATOM   4181  CA  ALA 6 234     -22.471  21.243   2.270  0.00  0.00      C1   C
ATOM   4182  C   ALA 6 234     -22.432  21.114   0.743  0.00  0.00      C1   C
ATOM   4183  O   ALA 6 234     -21.441  20.662   0.202  0.00  0.00      C1   O
ATOM   4184  CB  ALA 6 234     -23.330  20.178   2.914  0.00  0.00      C1   C
ATOM   4185  N   MET 6 235     -23.467  21.524  -0.022  0.00  0.00      C1   N
ATOM   4186  CA  MET 6 235     -23.426  21.518  -1.487  0.00  0.00      C1   C
ATOM   4187  C   MET 6 235     -22.640  22.744  -2.011  0.00  0.00      C1   C
ATOM   4188  O   MET 6 235     -21.925  22.632  -3.009  0.00  0.00      C1   O
ATOM   4189  CB  MET 6 235     -24.891  21.411  -1.941  0.00  0.00      C1   C
ATOM   4190  CG  MET 6 235     -25.212  22.110  -3.229  0.00  0.00      C1   C
ATOM   4191  SD  MET 6 235     -25.459  23.945  -2.967  0.00  0.00      C1   S
ATOM   4192  CE  MET 6 235     -27.259  23.958  -3.301  0.00  0.00      C1   C
ATOM   4193  N   LYS 6 236     -22.623  23.834  -1.219  0.00  0.00      C1   N
ATOM   4194  CA  LYS 6 236     -21.673  24.942  -1.370  0.00  0.00      C1   C
ATOM   4195  C   LYS 6 236     -20.179  24.540  -1.417  0.00  0.00      C1   C
ATOM   4196  O   LYS 6 236     -19.378  24.985  -2.236  0.00  0.00      C1   O
ATOM   4197  CB  LYS 6 236     -21.999  26.065  -0.350  0.00  0.00      C1   C
ATOM   4198  CG  LYS 6 236     -23.322  26.778  -0.511  0.00  0.00      C1   C
ATOM   4199  CD  LYS 6 236     -23.560  27.543  -1.833  0.00  0.00      C1   C
ATOM   4200  CE  LYS 6 236     -25.056  27.657  -1.999  0.00  0.00      C1   C
ATOM   4201  NZ  LYS 6 236     -25.286  28.178  -3.350  0.00  0.00      C1   N
ATOM   4202  N   TYR 6 237     -19.717  23.619  -0.531  0.00  0.00      C1   N
ATOM   4203  CA  TYR 6 237     -18.329  23.084  -0.599  0.00  0.00      C1   C
ATOM   4204  C   TYR 6 237     -18.123  21.689  -1.148  0.00  0.00      C1   C
ATOM   4205  O   TYR 6 237     -17.079  21.031  -0.955  0.00  0.00      C1   O
ATOM   4206  CB  TYR 6 237     -17.549  23.208   0.746  0.00  0.00      C1   C
ATOM   4207  CG  TYR 6 237     -17.243  24.622   1.179  0.00  0.00      C1   C
ATOM   4208  CD1 TYR 6 237     -17.651  25.087   2.410  0.00  0.00      C1   C
ATOM   4209  CD2 TYR 6 237     -16.378  25.375   0.374  0.00  0.00      C1   C
ATOM   4210  CE1 TYR 6 237     -17.185  26.287   2.834  0.00  0.00      C1   C
ATOM   4211  CE2 TYR 6 237     -15.799  26.593   0.837  0.00  0.00      C1   C
ATOM   4212  CZ  TYR 6 237     -16.305  27.125   2.087  0.00  0.00      C1   C
ATOM   4213  OH  TYR 6 237     -15.713  28.183   2.649  0.00  0.00      C1   O
ATOM   4214  N   ASN 6 238     -19.199  21.179  -1.836  0.00  0.00      C1   N
ATOM   4215  CA  ASN 6 238     -19.132  19.951  -2.574  0.00  0.00      C1   C
ATOM   4216  C   ASN 6 238     -18.681  18.722  -1.747  0.00  0.00      C1   C
ATOM   4217  O   ASN 6 238     -17.815  17.982  -2.147  0.00  0.00      C1   O
ATOM   4218  CB  ASN 6 238     -18.284  20.019  -3.890  0.00  0.00      C1   C
ATOM   4219  CG  ASN 6 238     -18.667  21.155  -4.902  0.00  0.00      C1   C
ATOM   4220  ND2 ASN 6 238     -19.682  20.925  -5.699  0.00  0.00      C1   N
ATOM   4221  OD1 ASN 6 238     -18.036  22.177  -4.989  0.00  0.00      C1   O
ATOM   4222  N   TYR 6 239     -19.191  18.566  -0.458  0.00  0.00      C1   N
ATOM   4223  CA  TYR 6 239     -19.102  17.407   0.462  0.00  0.00      C1   C
ATOM   4224  C   TYR 6 239     -20.486  16.925   0.763  0.00  0.00      C1   C
ATOM   4225  O   TYR 6 239     -21.491  17.558   0.458  0.00  0.00      C1   O
ATOM   4226  CB  TYR 6 239     -18.284  17.800   1.723  0.00  0.00      C1   C
ATOM   4227  CG  TYR 6 239     -18.708  18.943   2.693  0.00  0.00      C1   C
ATOM   4228  CD1 TYR 6 239     -19.888  18.889   3.470  0.00  0.00      C1   C
ATOM   4229  CD2 TYR 6 239     -17.816  20.038   2.817  0.00  0.00      C1   C
ATOM   4230  CE1 TYR 6 239     -20.224  19.852   4.422  0.00  0.00      C1   C
ATOM   4231  CE2 TYR 6 239     -18.187  21.068   3.802  0.00  0.00      C1   C
ATOM   4232  CZ  TYR 6 239     -19.351  20.954   4.585  0.00  0.00      C1   C
ATOM   4233  OH  TYR 6 239     -19.635  21.871   5.579  0.00  0.00      C1   O
ATOM   4234  N   GLU 6 240     -20.544  15.701   1.239  0.00  0.00      C1   N
ATOM   4235  CA  GLU 6 240     -21.808  14.946   1.534  0.00  0.00      C1   C
ATOM   4236  C   GLU 6 240     -22.471  15.401   2.847  0.00  0.00      C1   C
ATOM   4237  O   GLU 6 240     -21.865  15.166   3.925  0.00  0.00      C1   O
ATOM   4238  CB  GLU 6 240     -21.527  13.415   1.560  0.00  0.00      C1   C
ATOM   4239  CG  GLU 6 240     -22.732  12.487   1.808  0.00  0.00      C1   C
ATOM   4240  CD  GLU 6 240     -23.877  12.674   0.809  0.00  0.00      C1   C
ATOM   4241  OE1 GLU 6 240     -25.041  12.392   1.215  0.00  0.00      C1   O
ATOM   4242  OE2 GLU 6 240     -23.540  12.983  -0.367  0.00  0.00      C1   O
ATOM   4243  N   PRO 6 241     -23.731  15.883   2.847  0.00  0.00      C1   N
ATOM   4244  CA  PRO 6 241     -24.439  16.281   4.067  0.00  0.00      C1   C
ATOM   4245  C   PRO 6 241     -24.320  15.285   5.304  0.00  0.00      C1   C
ATOM   4246  O   PRO 6 241     -24.539  14.062   5.134  0.00  0.00      C1   O
ATOM   4247  CB  PRO 6 241     -25.919  16.344   3.725  0.00  0.00      C1   C
ATOM   4248  CG  PRO 6 241     -25.762  16.732   2.211  0.00  0.00      C1   C
ATOM   4249  CD  PRO 6 241     -24.563  16.036   1.657  0.00  0.00      C1   C
ATOM   4250  N   LEU 6 242     -23.933  15.796   6.475  0.00  0.00      C1   N
ATOM   4251  CA  LEU 6 242     -23.638  15.002   7.688  0.00  0.00      C1   C
ATOM   4252  C   LEU 6 242     -24.902  14.733   8.433  0.00  0.00      C1   C
ATOM   4253  O   LEU 6 242     -25.639  15.732   8.718  0.00  0.00      C1   O
ATOM   4254  CB  LEU 6 242     -22.499  15.663   8.505  0.00  0.00      C1   C
ATOM   4255  CG  LEU 6 242     -21.651  14.852   9.468  0.00  0.00      C1   C
ATOM   4256  CD1 LEU 6 242     -20.788  13.756   8.784  0.00  0.00      C1   C
ATOM   4257  CD2 LEU 6 242     -20.571  15.747  10.135  0.00  0.00      C1   C
ATOM   4258  N   THR 6 243     -25.005  13.576   9.078  0.00  0.00      C1   N
ATOM   4259  CA  THR 6 243     -26.269  13.323   9.765  0.00  0.00      C1   C
ATOM   4260  C   THR 6 243     -25.997  13.101  11.236  0.00  0.00      C1   C
ATOM   4261  O   THR 6 243     -24.838  12.998  11.703  0.00  0.00      C1   O
ATOM   4262  CB  THR 6 243     -27.083  12.102   9.128  0.00  0.00      C1   C
ATOM   4263  OG1 THR 6 243     -26.349  10.883   9.188  0.00  0.00      C1   O
ATOM   4264  CG2 THR 6 243     -27.471  12.469   7.639  0.00  0.00      C1   C
ATOM   4265  N   GLN 6 244     -27.056  12.821  11.985  0.00  0.00      C1   N
ATOM   4266  CA  GLN 6 244     -26.814  12.400  13.375  0.00  0.00      C1   C
ATOM   4267  C   GLN 6 244     -26.422  10.937  13.475  0.00  0.00      C1   C
ATOM   4268  O   GLN 6 244     -25.650  10.595  14.371  0.00  0.00      C1   O
ATOM   4269  CB  GLN 6 244     -28.028  12.766  14.167  0.00  0.00      C1   C
ATOM   4270  CG  GLN 6 244     -27.803  12.650  15.691  0.00  0.00      C1   C
ATOM   4271  CD  GLN 6 244     -28.972  13.189  16.525  0.00  0.00      C1   C
ATOM   4272  OE1 GLN 6 244     -29.884  13.969  16.071  0.00  0.00      C1   O
ATOM   4273  NE2 GLN 6 244     -29.092  12.786  17.762  0.00  0.00      C1   N
ATOM   4274  N   ASP 6 245     -26.771  10.063  12.479  0.00  0.00      C1   N
ATOM   4275  CA  ASP 6 245     -26.117   8.740  12.246  0.00  0.00      C1   C
ATOM   4276  C   ASP 6 245     -24.693   8.823  11.998  0.00  0.00      C1   C
ATOM   4277  O   ASP 6 245     -23.980   8.050  12.640  0.00  0.00      C1   O
ATOM   4278  CB  ASP 6 245     -26.831   7.922  11.182  0.00  0.00      C1   C
ATOM   4279  CG  ASP 6 245     -28.336   7.623  11.210  0.00  0.00      C1   C
ATOM   4280  OD1 ASP 6 245     -28.973   7.889  12.259  0.00  0.00      C1   O
ATOM   4281  OD2 ASP 6 245     -28.899   7.305  10.145  0.00  0.00      C1   O
ATOM   4282  N   HIS 6 246     -24.139   9.814  11.317  0.00  0.00      C1   N
ATOM   4283  CA  HIS 6 246     -22.665  10.050  11.156  0.00  0.00      C1   C
ATOM   4284  C   HIS 6 246     -22.008  10.593  12.484  0.00  0.00      C1   C
ATOM   4285  O   HIS 6 246     -20.811  10.264  12.691  0.00  0.00      C1   O
ATOM   4286  CB  HIS 6 246     -22.362  11.011   9.919  0.00  0.00      C1   C
ATOM   4287  CG  HIS 6 246     -22.936  10.588   8.560  0.00  0.00      C1   C
ATOM   4288  ND1 HIS 6 246     -23.414  11.442   7.542  0.00  0.00      C1   N
ATOM   4289  CD2 HIS 6 246     -23.150   9.330   8.221  0.00  0.00      C1   C
ATOM   4290  CE1 HIS 6 246     -23.881  10.538   6.644  0.00  0.00      C1   C
ATOM   4291  NE2 HIS 6 246     -23.690   9.288   6.940  0.00  0.00      C1   N
ATOM   4292  N   VAL 6 247     -22.767  11.408  13.293  0.00  0.00      C1   N
ATOM   4293  CA  VAL 6 247     -22.397  11.800  14.637  0.00  0.00      C1   C
ATOM   4294  C   VAL 6 247     -21.991  10.621  15.512  0.00  0.00      C1   C
ATOM   4295  O   VAL 6 247     -20.955  10.556  16.233  0.00  0.00      C1   O
ATOM   4296  CB  VAL 6 247     -23.276  12.850  15.272  0.00  0.00      C1   C
ATOM   4297  CG1 VAL 6 247     -23.032  13.062  16.751  0.00  0.00      C1   C
ATOM   4298  CG2 VAL 6 247     -23.073  14.162  14.514  0.00  0.00      C1   C
ATOM   4299  N   ASP 6 248     -22.909   9.667  15.513  0.00  0.00      C1   N
ATOM   4300  CA  ASP 6 248     -22.830   8.407  16.298  0.00  0.00      C1   C
ATOM   4301  C   ASP 6 248     -21.680   7.582  15.911  0.00  0.00      C1   C
ATOM   4302  O   ASP 6 248     -20.904   7.202  16.748  0.00  0.00      C1   O
ATOM   4303  CB  ASP 6 248     -24.148   7.687  16.082  0.00  0.00      C1   C
ATOM   4304  CG  ASP 6 248     -24.161   6.260  16.700  0.00  0.00      C1   C
ATOM   4305  OD1 ASP 6 248     -24.094   5.332  15.894  0.00  0.00      C1   O
ATOM   4306  OD2 ASP 6 248     -24.262   6.201  17.929  0.00  0.00      C1   O
ATOM   4307  N   ILE 6 249     -21.446   7.399  14.598  0.00  0.00      C1   N
ATOM   4308  CA  ILE 6 249     -20.235   6.685  14.039  0.00  0.00      C1   C
ATOM   4309  C   ILE 6 249     -18.887   7.277  14.491  0.00  0.00      C1   C
ATOM   4310  O   ILE 6 249     -17.991   6.526  14.812  0.00  0.00      C1   O
ATOM   4311  CB  ILE 6 249     -20.382   6.596  12.451  0.00  0.00      C1   C
ATOM   4312  CG1 ILE 6 249     -21.600   5.680  12.057  0.00  0.00      C1   C
ATOM   4313  CG2 ILE 6 249     -19.030   6.102  11.697  0.00  0.00      C1   C
ATOM   4314  CD1 ILE 6 249     -22.247   6.002  10.703  0.00  0.00      C1   C
ATOM   4315  N   LEU 6 250     -18.825   8.622  14.527  0.00  0.00      C1   N
ATOM   4316  CA  LEU 6 250     -17.689   9.311  15.011  0.00  0.00      C1   C
ATOM   4317  C   LEU 6 250     -17.545   9.305  16.551  0.00  0.00      C1   C
ATOM   4318  O   LEU 6 250     -16.624   9.950  17.049  0.00  0.00      C1   O
ATOM   4319  CB  LEU 6 250     -17.691  10.784  14.321  0.00  0.00      C1   C
ATOM   4320  CG  LEU 6 250     -17.380  10.801  12.805  0.00  0.00      C1   C
ATOM   4321  CD1 LEU 6 250     -17.321  12.191  12.202  0.00  0.00      C1   C
ATOM   4322  CD2 LEU 6 250     -16.181   9.991  12.446  0.00  0.00      C1   C
ATOM   4323  N   GLY 6 251     -18.447   8.628  17.296  0.00  0.00      C1   N
ATOM   4324  CA  GLY 6 251     -18.307   8.491  18.767  0.00  0.00      C1   C
ATOM   4325  C   GLY 6 251     -16.936   8.109  19.310  0.00  0.00      C1   C
ATOM   4326  O   GLY 6 251     -16.296   8.823  20.057  0.00  0.00      C1   O
ATOM   4327  N   PRO 6 252     -16.374   6.932  18.940  0.00  0.00      C1   N
ATOM   4328  CA  PRO 6 252     -15.097   6.416  19.282  0.00  0.00      C1   C
ATOM   4329  C   PRO 6 252     -13.952   7.342  18.896  0.00  0.00      C1   C
ATOM   4330  O   PRO 6 252     -13.016   7.468  19.716  0.00  0.00      C1   O
ATOM   4331  CB  PRO 6 252     -14.975   5.069  18.562  0.00  0.00      C1   C
ATOM   4332  CG  PRO 6 252     -16.360   4.545  18.848  0.00  0.00      C1   C
ATOM   4333  CD  PRO 6 252     -17.132   5.793  18.494  0.00  0.00      C1   C
ATOM   4334  N   LEU 6 253     -13.933   7.886  17.670  0.00  0.00      C1   N
ATOM   4335  CA  LEU 6 253     -12.878   8.781  17.326  0.00  0.00      C1   C
ATOM   4336  C   LEU 6 253     -12.867   9.956  18.259  0.00  0.00      C1   C
ATOM   4337  O   LEU 6 253     -11.816  10.318  18.748  0.00  0.00      C1   O
ATOM   4338  CB  LEU 6 253     -12.980   9.077  15.797  0.00  0.00      C1   C
ATOM   4339  CG  LEU 6 253     -12.320   7.935  14.978  0.00  0.00      C1   C
ATOM   4340  CD1 LEU 6 253     -12.434   8.180  13.463  0.00  0.00      C1   C
ATOM   4341  CD2 LEU 6 253     -10.849   7.832  15.244  0.00  0.00      C1   C
ATOM   4342  N   SER 6 254     -14.020  10.633  18.629  0.00  0.00      C1   N
ATOM   4343  CA  SER 6 254     -14.110  11.684  19.701  0.00  0.00      C1   C
ATOM   4344  C   SER 6 254     -13.595  11.272  21.093  0.00  0.00      C1   C
ATOM   4345  O   SER 6 254     -12.640  11.852  21.670  0.00  0.00      C1   O
ATOM   4346  CB  SER 6 254     -15.516  12.308  19.792  0.00  0.00      C1   C
ATOM   4347  OG  SER 6 254     -15.503  13.044  20.992  0.00  0.00      C1   O
ATOM   4348  N   ALA 6 255     -13.993  10.059  21.580  0.00  0.00      C1   N
ATOM   4349  CA  ALA 6 255     -13.561   9.475  22.871  0.00  0.00      C1   C
ATOM   4350  C   ALA 6 255     -11.995   9.274  22.923  0.00  0.00      C1   C
ATOM   4351  O   ALA 6 255     -11.319   9.635  23.886  0.00  0.00      C1   O
ATOM   4352  CB  ALA 6 255     -14.313   8.096  22.944  0.00  0.00      C1   C
ATOM   4353  N   GLN 6 256     -11.409   8.781  21.834  0.00  0.00      C1   N
ATOM   4354  CA  GLN 6 256      -9.985   8.559  21.753  0.00  0.00      C1   C
ATOM   4355  C   GLN 6 256      -9.140   9.929  21.813  0.00  0.00      C1   C
ATOM   4356  O   GLN 6 256      -7.910   9.760  21.944  0.00  0.00      C1   O
ATOM   4357  CB  GLN 6 256      -9.806   7.582  20.573  0.00  0.00      C1   C
ATOM   4358  CG  GLN 6 256      -8.479   6.865  20.467  0.00  0.00      C1   C
ATOM   4359  CD  GLN 6 256      -8.247   5.945  19.213  0.00  0.00      C1   C
ATOM   4360  OE1 GLN 6 256      -9.207   5.551  18.557  0.00  0.00      C1   O
ATOM   4361  NE2 GLN 6 256      -7.066   5.623  18.784  0.00  0.00      C1   N
ATOM   4362  N   THR 6 257      -9.684  11.115  21.620  0.00  0.00      C1   N
ATOM   4363  CA  THR 6 257      -8.907  12.330  21.491  0.00  0.00      C1   C
ATOM   4364  C   THR 6 257      -9.356  13.391  22.428  0.00  0.00      C1   C
ATOM   4365  O   THR 6 257      -8.770  14.480  22.522  0.00  0.00      C1   O
ATOM   4366  CB  THR 6 257      -8.944  12.852  20.061  0.00  0.00      C1   C
ATOM   4367  OG1 THR 6 257     -10.286  13.016  19.652  0.00  0.00      C1   O
ATOM   4368  CG2 THR 6 257      -8.179  11.959  19.093  0.00  0.00      C1   C
ATOM   4369  N   GLY 6 258     -10.573  13.306  23.016  0.00  0.00      C1   N
ATOM   4370  CA  GLY 6 258     -11.239  14.363  23.879  0.00  0.00      C1   C
ATOM   4371  C   GLY 6 258     -11.747  15.562  23.037  0.00  0.00      C1   C
ATOM   4372  O   GLY 6 258     -12.261  16.458  23.670  0.00  0.00      C1   O
ATOM   4373  N   ILE 6 259     -11.685  15.631  21.662  0.00  0.00      C1   N
ATOM   4374  CA  ILE 6 259     -12.244  16.705  20.824  0.00  0.00      C1   C
ATOM   4375  C   ILE 6 259     -13.630  16.244  20.382  0.00  0.00      C1   C
ATOM   4376  O   ILE 6 259     -13.709  15.229  19.674  0.00  0.00      C1   O
ATOM   4377  CB  ILE 6 259     -11.277  17.025  19.634  0.00  0.00      C1   C
ATOM   4378  CG1 ILE 6 259      -9.820  17.219  19.993  0.00  0.00      C1   C
ATOM   4379  CG2 ILE 6 259     -11.873  18.178  18.784  0.00  0.00      C1   C
ATOM   4380  CD1 ILE 6 259      -9.553  18.355  21.028  0.00  0.00      C1   C
ATOM   4381  N   ALA 6 260     -14.750  16.910  20.799  0.00  0.00      C1   N
ATOM   4382  CA  ALA 6 260     -16.122  16.578  20.368  0.00  0.00      C1   C
ATOM   4383  C   ALA 6 260     -16.381  16.609  18.851  0.00  0.00      C1   C
ATOM   4384  O   ALA 6 260     -15.872  17.481  18.135  0.00  0.00      C1   O
ATOM   4385  CB  ALA 6 260     -17.071  17.563  21.141  0.00  0.00      C1   C
ATOM   4386  N   VAL 6 261     -17.290  15.834  18.267  0.00  0.00      C1   N
ATOM   4387  CA  VAL 6 261     -17.546  15.702  16.835  0.00  0.00      C1   C
ATOM   4388  C   VAL 6 261     -17.919  16.952  16.055  0.00  0.00      C1   C
ATOM   4389  O   VAL 6 261     -17.336  17.252  15.047  0.00  0.00      C1   O
ATOM   4390  CB  VAL 6 261     -18.460  14.559  16.513  0.00  0.00      C1   C
ATOM   4391  CG1 VAL 6 261     -18.715  14.459  14.951  0.00  0.00      C1   C
ATOM   4392  CG2 VAL 6 261     -18.002  13.219  17.074  0.00  0.00      C1   C
ATOM   4393  N   LEU 6 262     -18.774  17.734  16.688  0.00  0.00      C1   N
ATOM   4394  CA  LEU 6 262     -19.144  18.969  16.148  0.00  0.00      C1   C
ATOM   4395  C   LEU 6 262     -18.013  20.045  16.253  0.00  0.00      C1   C
ATOM   4396  O   LEU 6 262     -18.081  21.037  15.446  0.00  0.00      C1   O
ATOM   4397  CB  LEU 6 262     -20.539  19.525  16.842  0.00  0.00      C1   C
ATOM   4398  CG  LEU 6 262     -21.686  18.545  16.715  0.00  0.00      C1   C
ATOM   4399  CD1 LEU 6 262     -22.922  19.105  17.531  0.00  0.00      C1   C
ATOM   4400  CD2 LEU 6 262     -22.069  18.298  15.258  0.00  0.00      C1   C
ATOM   4401  N   ASP 6 263     -17.113  19.895  17.259  0.00  0.00      C1   N
ATOM   4402  CA  ASP 6 263     -15.913  20.756  17.296  0.00  0.00      C1   C
ATOM   4403  C   ASP 6 263     -14.872  20.323  16.285  0.00  0.00      C1   C
ATOM   4404  O   ASP 6 263     -14.078  21.191  15.940  0.00  0.00      C1   O
ATOM   4405  CB  ASP 6 263     -15.368  20.739  18.778  0.00  0.00      C1   C
ATOM   4406  CG  ASP 6 263     -16.182  21.143  19.966  0.00  0.00      C1   C
ATOM   4407  OD1 ASP 6 263     -17.383  21.541  19.812  0.00  0.00      C1   O
ATOM   4408  OD2 ASP 6 263     -15.669  21.058  21.112  0.00  0.00      C1   O
ATOM   4409  N   MET 6 264     -14.827  19.101  15.850  0.00  0.00      C1   N
ATOM   4410  CA  MET 6 264     -14.164  18.708  14.646  0.00  0.00      C1   C
ATOM   4411  C   MET 6 264     -14.896  19.294  13.410  0.00  0.00      C1   C
ATOM   4412  O   MET 6 264     -14.213  19.831  12.514  0.00  0.00      C1   O
ATOM   4413  CB  MET 6 264     -13.843  17.284  14.616  0.00  0.00      C1   C
ATOM   4414  CG  MET 6 264     -12.654  17.170  13.694  0.00  0.00      C1   C
ATOM   4415  SD  MET 6 264     -11.158  17.896  14.346  0.00  0.00      C1   S
ATOM   4416  CE  MET 6 264     -10.483  16.316  14.881  0.00  0.00      C1   C
ATOM   4417  N   CYS 6 265     -16.246  19.209  13.361  0.00  0.00      C1   N
ATOM   4418  CA  CYS 6 265     -17.064  19.743  12.190  0.00  0.00      C1   C
ATOM   4419  C   CYS 6 265     -16.807  21.252  11.920  0.00  0.00      C1   C
ATOM   4420  O   CYS 6 265     -16.707  21.653  10.736  0.00  0.00      C1   O
ATOM   4421  CB  CYS 6 265     -18.593  19.500  12.380  0.00  0.00      C1   C
ATOM   4422  SG  CYS 6 265     -18.876  17.729  12.379  0.00  0.00      C1   S
ATOM   4423  N   ALA 6 266     -16.756  22.036  12.953  0.00  0.00      C1   N
ATOM   4424  CA  ALA 6 266     -16.243  23.424  12.948  0.00  0.00      C1   C
ATOM   4425  C   ALA 6 266     -14.825  23.618  12.356  0.00  0.00      C1   C
ATOM   4426  O   ALA 6 266     -14.600  24.550  11.585  0.00  0.00      C1   O
ATOM   4427  CB  ALA 6 266     -16.194  23.977  14.382  0.00  0.00      C1   C
ATOM   4428  N   SER 6 267     -13.832  22.825  12.873  0.00  0.00      C1   N
ATOM   4429  CA  SER 6 267     -12.460  22.771  12.322  0.00  0.00      C1   C
ATOM   4430  C   SER 6 267     -12.399  22.434  10.819  0.00  0.00      C1   C
ATOM   4431  O   SER 6 267     -11.704  23.136  10.081  0.00  0.00      C1   O
ATOM   4432  CB  SER 6 267     -11.528  21.827  13.187  0.00  0.00      C1   C
ATOM   4433  OG  SER 6 267     -11.535  22.243  14.565  0.00  0.00      C1   O
ATOM   4434  N   LEU 6 268     -13.230  21.520  10.333  0.00  0.00      C1   N
ATOM   4435  CA  LEU 6 268     -13.446  21.284   8.851  0.00  0.00      C1   C
ATOM   4436  C   LEU 6 268     -14.019  22.507   8.106  0.00  0.00      C1   C
ATOM   4437  O   LEU 6 268     -13.391  23.016   7.181  0.00  0.00      C1   O
ATOM   4438  CB  LEU 6 268     -14.270  20.014   8.536  0.00  0.00      C1   C
ATOM   4439  CG  LEU 6 268     -13.954  19.493   7.080  0.00  0.00      C1   C
ATOM   4440  CD1 LEU 6 268     -12.473  18.892   6.997  0.00  0.00      C1   C
ATOM   4441  CD2 LEU 6 268     -14.939  18.317   6.831  0.00  0.00      C1   C
ATOM   4442  N   LYS 6 269     -15.102  23.125   8.585  0.00  0.00      C1   N
ATOM   4443  CA  LYS 6 269     -15.606  24.372   7.981  0.00  0.00      C1   C
ATOM   4444  C   LYS 6 269     -14.540  25.564   7.932  0.00  0.00      C1   C
ATOM   4445  O   LYS 6 269     -14.327  26.153   6.815  0.00  0.00      C1   O
ATOM   4446  CB  LYS 6 269     -16.936  24.736   8.641  0.00  0.00      C1   C
ATOM   4447  CG  LYS 6 269     -17.556  25.965   7.903  0.00  0.00      C1   C
ATOM   4448  CD  LYS 6 269     -19.042  26.085   8.320  0.00  0.00      C1   C
ATOM   4449  CE  LYS 6 269     -19.564  27.410   7.813  0.00  0.00      C1   C
ATOM   4450  NZ  LYS 6 269     -20.867  27.652   8.414  0.00  0.00      C1   N
ATOM   4451  N   GLU 6 270     -13.782  25.794   8.996  0.00  0.00      C1   N
ATOM   4452  CA  GLU 6 270     -12.673  26.755   8.969  0.00  0.00      C1   C
ATOM   4453  C   GLU 6 270     -11.444  26.333   8.040  0.00  0.00      C1   C
ATOM   4454  O   GLU 6 270     -10.956  27.305   7.405  0.00  0.00      C1   O
ATOM   4455  CB  GLU 6 270     -12.290  27.187  10.464  0.00  0.00      C1   C
ATOM   4456  CG  GLU 6 270     -11.082  28.050  10.663  0.00  0.00      C1   C
ATOM   4457  CD  GLU 6 270     -11.239  29.538  10.163  0.00  0.00      C1   C
ATOM   4458  OE1 GLU 6 270     -10.243  30.199   9.828  0.00  0.00      C1   O
ATOM   4459  OE2 GLU 6 270     -12.362  30.097  10.081  0.00  0.00      C1   O
ATOM   4460  N   LEU 6 271     -11.012  25.114   7.905  0.00  0.00      C1   N
ATOM   4461  CA  LEU 6 271      -9.988  24.731   6.939  0.00  0.00      C1   C
ATOM   4462  C   LEU 6 271     -10.483  24.845   5.466  0.00  0.00      C1   C
ATOM   4463  O   LEU 6 271      -9.674  25.024   4.641  0.00  0.00      C1   O
ATOM   4464  CB  LEU 6 271      -9.678  23.265   7.221  0.00  0.00      C1   C
ATOM   4465  CG  LEU 6 271      -8.704  23.122   8.381  0.00  0.00      C1   C
ATOM   4466  CD1 LEU 6 271      -8.741  21.610   8.746  0.00  0.00      C1   C
ATOM   4467  CD2 LEU 6 271      -7.241  23.510   8.046  0.00  0.00      C1   C
ATOM   4468  N   LEU 6 272     -11.808  24.735   5.166  0.00  0.00      C1   N
ATOM   4469  CA  LEU 6 272     -12.451  24.982   3.818  0.00  0.00      C1   C
ATOM   4470  C   LEU 6 272     -12.621  26.440   3.476  0.00  0.00      C1   C
ATOM   4471  O   LEU 6 272     -12.279  26.952   2.403  0.00  0.00      C1   O
ATOM   4472  CB  LEU 6 272     -13.776  24.223   3.680  0.00  0.00      C1   C
ATOM   4473  CG  LEU 6 272     -13.486  22.825   3.169  0.00  0.00      C1   C
ATOM   4474  CD1 LEU 6 272     -14.662  21.913   3.472  0.00  0.00      C1   C
ATOM   4475  CD2 LEU 6 272     -13.326  22.944   1.608  0.00  0.00      C1   C
ATOM   4476  N   GLN 6 273     -13.066  27.238   4.440  0.00  0.00      C1   N
ATOM   4477  CA  GLN 6 273     -13.169  28.718   4.468  0.00  0.00      C1   C
ATOM   4478  C   GLN 6 273     -11.761  29.391   4.260  0.00  0.00      C1   C
ATOM   4479  O   GLN 6 273     -11.617  30.160   3.284  0.00  0.00      C1   O
ATOM   4480  CB  GLN 6 273     -13.825  29.228   5.749  0.00  0.00      C1   C
ATOM   4481  CG  GLN 6 273     -14.574  30.643   5.581  0.00  0.00      C1   C
ATOM   4482  CD  GLN 6 273     -15.666  30.752   6.605  0.00  0.00      C1   C
ATOM   4483  NE2 GLN 6 273     -15.523  31.692   7.507  0.00  0.00      C1   N
ATOM   4484  OE1 GLN 6 273     -16.679  30.090   6.675  0.00  0.00      C1   O
ATOM   4485  N   ASN 6 274     -10.765  29.123   5.091  0.00  0.00      C1   N
ATOM   4486  CA  ASN 6 274      -9.536  29.931   5.211  0.00  0.00      C1   C
ATOM   4487  C   ASN 6 274      -8.296  29.050   5.024  0.00  0.00      C1   C
ATOM   4488  O   ASN 6 274      -7.176  29.529   5.154  0.00  0.00      C1   O
ATOM   4489  CB  ASN 6 274      -9.479  30.583   6.659  0.00  0.00      C1   C
ATOM   4490  CG  ASN 6 274     -10.424  31.784   6.709  0.00  0.00      C1   C
ATOM   4491  OD1 ASN 6 274     -10.323  32.758   5.971  0.00  0.00      C1   O
ATOM   4492  ND2 ASN 6 274     -11.262  31.870   7.688  0.00  0.00      C1   N
ATOM   4493  N   GLY 6 275      -8.392  27.709   4.800  0.00  0.00      C1   N
ATOM   4494  CA  GLY 6 275      -7.223  26.880   4.495  0.00  0.00      C1   C
ATOM   4495  C   GLY 6 275      -6.389  26.611   5.799  0.00  0.00      C1   C
ATOM   4496  O   GLY 6 275      -6.717  26.864   6.925  0.00  0.00      C1   O
ATOM   4497  N   MET 6 276      -5.289  25.846   5.556  0.00  0.00      C1   N
ATOM   4498  CA  MET 6 276      -4.304  25.457   6.556  0.00  0.00      C1   C
ATOM   4499  C   MET 6 276      -3.499  26.589   7.120  0.00  0.00      C1   C
ATOM   4500  O   MET 6 276      -2.945  26.437   8.191  0.00  0.00      C1   O
ATOM   4501  CB  MET 6 276      -3.386  24.360   5.946  0.00  0.00      C1   C
ATOM   4502  CG  MET 6 276      -4.117  23.088   5.408  0.00  0.00      C1   C
ATOM   4503  SD  MET 6 276      -3.050  21.918   4.576  0.00  0.00      C1   S
ATOM   4504  CE  MET 6 276      -4.403  20.971   3.970  0.00  0.00      C1   C
ATOM   4505  N   ASN 6 277      -3.338  27.662   6.344  0.00  0.00      C1   N
ATOM   4506  CA  ASN 6 277      -2.693  28.972   6.718  0.00  0.00      C1   C
ATOM   4507  C   ASN 6 277      -1.155  28.786   7.029  0.00  0.00      C1   C
ATOM   4508  O   ASN 6 277      -0.672  29.124   8.101  0.00  0.00      C1   O
ATOM   4509  CB  ASN 6 277      -3.515  29.716   7.831  0.00  0.00      C1   C
ATOM   4510  CG  ASN 6 277      -3.052  31.125   7.922  0.00  0.00      C1   C
ATOM   4511  ND2 ASN 6 277      -3.204  31.870   9.060  0.00  0.00      C1   N
ATOM   4512  OD1 ASN 6 277      -2.632  31.781   6.961  0.00  0.00      C1   O
ATOM   4513  N   GLY 6 278      -0.441  28.163   6.054  0.00  0.00      C1   N
ATOM   4514  CA  GLY 6 278       0.999  27.931   6.112  0.00  0.00      C1   C
ATOM   4515  C   GLY 6 278       1.477  26.601   6.721  0.00  0.00      C1   C
ATOM   4516  O   GLY 6 278       2.633  26.322   6.908  0.00  0.00      C1   O
ATOM   4517  N   ARG 6 279       0.473  25.794   7.110  0.00  0.00      C1   N
ATOM   4518  CA  ARG 6 279       0.767  24.506   7.603  0.00  0.00      C1   C
ATOM   4519  C   ARG 6 279       0.289  23.421   6.607  0.00  0.00      C1   C
ATOM   4520  O   ARG 6 279      -0.305  23.722   5.604  0.00  0.00      C1   O
ATOM   4521  CB  ARG 6 279       0.146  24.417   9.054  0.00  0.00      C1   C
ATOM   4522  CG  ARG 6 279       0.769  25.380  10.113  0.00  0.00      C1   C
ATOM   4523  CD  ARG 6 279       0.249  26.851  10.106  0.00  0.00      C1   C
ATOM   4524  NE  ARG 6 279      -1.176  26.925  10.578  0.00  0.00      C1   N
ATOM   4525  CZ  ARG 6 279      -1.530  26.961  11.871  0.00  0.00      C1   C
ATOM   4526  NH1 ARG 6 279      -0.766  27.048  12.920  0.00  0.00      C1   N
ATOM   4527  NH2 ARG 6 279      -2.809  27.036  12.117  0.00  0.00      C1   N
ATOM   4528  N   THR 6 280       0.477  22.072   6.877  0.00  0.00      C1   N
ATOM   4529  CA  THR 6 280      -0.014  20.977   5.996  0.00  0.00      C1   C
ATOM   4530  C   THR 6 280      -0.513  19.701   6.745  0.00  0.00      C1   C
ATOM   4531  O   THR 6 280       0.067  19.366   7.777  0.00  0.00      C1   O
ATOM   4532  CB  THR 6 280       1.053  20.470   4.951  0.00  0.00      C1   C
ATOM   4533  OG1 THR 6 280       2.191  19.926   5.664  0.00  0.00      C1   O
ATOM   4534  CG2 THR 6 280       1.619  21.669   4.142  0.00  0.00      C1   C
ATOM   4535  N   ILE 6 281      -1.586  19.054   6.334  0.00  0.00      C1   N
ATOM   4536  CA  ILE 6 281      -2.221  17.929   7.119  0.00  0.00      C1   C
ATOM   4537  C   ILE 6 281      -1.760  16.555   6.597  0.00  0.00      C1   C
ATOM   4538  O   ILE 6 281      -1.975  16.277   5.402  0.00  0.00      C1   O
ATOM   4539  CB  ILE 6 281      -3.727  18.121   7.344  0.00  0.00      C1   C
ATOM   4540  CG1 ILE 6 281      -4.167  19.594   7.543  0.00  0.00      C1   C
ATOM   4541  CG2 ILE 6 281      -4.282  17.066   8.364  0.00  0.00      C1   C
ATOM   4542  CD1 ILE 6 281      -5.460  19.805   8.352  0.00  0.00      C1   C
ATOM   4543  N   LEU 6 282      -1.091  15.806   7.492  0.00  0.00      C1   N
ATOM   4544  CA  LEU 6 282      -0.856  14.370   7.282  0.00  0.00      C1   C
ATOM   4545  C   LEU 6 282      -0.080  14.020   5.977  0.00  0.00      C1   C
ATOM   4546  O   LEU 6 282      -0.500  13.272   5.126  0.00  0.00      C1   O
ATOM   4547  CB  LEU 6 282      -2.143  13.614   7.474  0.00  0.00      C1   C
ATOM   4548  CG  LEU 6 282      -2.004  12.143   8.004  0.00  0.00      C1   C
ATOM   4549  CD1 LEU 6 282      -1.388  12.060   9.377  0.00  0.00      C1   C
ATOM   4550  CD2 LEU 6 282      -3.420  11.587   8.202  0.00  0.00      C1   C
ATOM   4551  N   GLY 6 283       1.002  14.748   5.793  0.00  0.00      C1   N
ATOM   4552  CA  GLY 6 283       1.738  14.832   4.557  0.00  0.00      C1   C
ATOM   4553  C   GLY 6 283       1.108  15.457   3.291  0.00  0.00      C1   C
ATOM   4554  O   GLY 6 283       1.630  15.115   2.199  0.00  0.00      C1   O
ATOM   4555  N   SER 6 284       0.086  16.340   3.302  0.00  0.00      C1   N
ATOM   4556  CA  SER 6 284      -0.586  16.915   2.098  0.00  0.00      C1   C
ATOM   4557  C   SER 6 284      -0.922  18.387   2.386  0.00  0.00      C1   C
ATOM   4558  O   SER 6 284      -1.457  18.692   3.469  0.00  0.00      C1   O
ATOM   4559  CB  SER 6 284      -1.776  16.143   1.672  0.00  0.00      C1   C
ATOM   4560  OG  SER 6 284      -2.351  16.696   0.503  0.00  0.00      C1   O
ATOM   4561  N   ALA 6 285      -0.793  19.273   1.389  0.00  0.00      C1   N
ATOM   4562  CA  ALA 6 285      -1.368  20.595   1.360  0.00  0.00      C1   C
ATOM   4563  C   ALA 6 285      -2.793  20.626   0.723  0.00  0.00      C1   C
ATOM   4564  O   ALA 6 285      -3.150  21.666   0.126  0.00  0.00      C1   O
ATOM   4565  CB  ALA 6 285      -0.434  21.658   0.692  0.00  0.00      C1   C
ATOM   4566  N   LEU 6 286      -3.571  19.535   0.740  0.00  0.00      C1   N
ATOM   4567  CA  LEU 6 286      -4.896  19.388   0.198  0.00  0.00      C1   C
ATOM   4568  C   LEU 6 286      -5.706  18.623   1.309  0.00  0.00      C1   C
ATOM   4569  O   LEU 6 286      -5.230  17.851   2.139  0.00  0.00      C1   O
ATOM   4570  CB  LEU 6 286      -4.934  18.527  -1.074  0.00  0.00      C1   C
ATOM   4571  CG  LEU 6 286      -4.000  18.858  -2.262  0.00  0.00      C1   C
ATOM   4572  CD1 LEU 6 286      -4.040  17.851  -3.415  0.00  0.00      C1   C
ATOM   4573  CD2 LEU 6 286      -4.380  20.196  -2.847  0.00  0.00      C1   C
ATOM   4574  N   LEU 6 287      -7.000  18.883   1.319  0.00  0.00      C1   N
ATOM   4575  CA  LEU 6 287      -7.960  18.112   2.116  0.00  0.00      C1   C
ATOM   4576  C   LEU 6 287      -8.364  16.778   1.403  0.00  0.00      C1   C
ATOM   4577  O   LEU 6 287      -8.649  16.748   0.185  0.00  0.00      C1   O
ATOM   4578  CB  LEU 6 287      -9.184  18.912   2.586  0.00  0.00      C1   C
ATOM   4579  CG  LEU 6 287      -9.129  20.437   2.968  0.00  0.00      C1   C
ATOM   4580  CD1 LEU 6 287     -10.435  21.171   3.321  0.00  0.00      C1   C
ATOM   4581  CD2 LEU 6 287      -8.288  20.586   4.246  0.00  0.00      C1   C
ATOM   4582  N   GLU 6 288      -8.238  15.664   2.124  0.00  0.00      C1   N
ATOM   4583  CA  GLU 6 288      -8.049  14.365   1.529  0.00  0.00      C1   C
ATOM   4584  C   GLU 6 288      -8.964  13.349   2.265  0.00  0.00      C1   C
ATOM   4585  O   GLU 6 288      -9.126  13.389   3.468  0.00  0.00      C1   O
ATOM   4586  CB  GLU 6 288      -6.581  13.986   1.457  0.00  0.00      C1   C
ATOM   4587  CG  GLU 6 288      -5.894  14.690   0.292  0.00  0.00      C1   C
ATOM   4588  CD  GLU 6 288      -4.420  14.314   0.202  0.00  0.00      C1   C
ATOM   4589  OE1 GLU 6 288      -3.817  14.672  -0.811  0.00  0.00      C1   O
ATOM   4590  OE2 GLU 6 288      -3.654  13.765   1.061  0.00  0.00      C1   O
ATOM   4591  N   ASP 6 289      -9.676  12.502   1.555  0.00  0.00      C1   N
ATOM   4592  CA  ASP 6 289     -10.851  11.674   2.085  0.00  0.00      C1   C
ATOM   4593  C   ASP 6 289     -10.661  10.129   1.913  0.00  0.00      C1   C
ATOM   4594  O   ASP 6 289     -11.534   9.345   1.650  0.00  0.00      C1   O
ATOM   4595  CB  ASP 6 289     -12.205  12.151   1.423  0.00  0.00      C1   C
ATOM   4596  CG  ASP 6 289     -12.423  12.050  -0.105  0.00  0.00      C1   C
ATOM   4597  OD1 ASP 6 289     -11.563  11.569  -0.886  0.00  0.00      C1   O
ATOM   4598  OD2 ASP 6 289     -13.548  12.525  -0.522  0.00  0.00      C1   O
ATOM   4599  N   GLU 6 290      -9.412   9.696   2.062  0.00  0.00      C1   N
ATOM   4600  CA  GLU 6 290      -8.952   8.347   1.623  0.00  0.00      C1   C
ATOM   4601  C   GLU 6 290      -9.169   7.165   2.551  0.00  0.00      C1   C
ATOM   4602  O   GLU 6 290      -8.937   6.031   2.093  0.00  0.00      C1   O
ATOM   4603  CB  GLU 6 290      -7.440   8.605   1.252  0.00  0.00      C1   C
ATOM   4604  CG  GLU 6 290      -7.133   9.878   0.400  0.00  0.00      C1   C
ATOM   4605  CD  GLU 6 290      -5.768   9.805  -0.316  0.00  0.00      C1   C
ATOM   4606  OE1 GLU 6 290      -5.385  10.722  -1.046  0.00  0.00      C1   O
ATOM   4607  OE2 GLU 6 290      -5.054   8.742  -0.150  0.00  0.00      C1   O
ATOM   4608  N   PHE 6 291      -9.572   7.308   3.813  0.00  0.00      C1   N
ATOM   4609  CA  PHE 6 291      -9.560   6.302   4.795  0.00  0.00      C1   C
ATOM   4610  C   PHE 6 291     -10.700   6.602   5.759  0.00  0.00      C1   C
ATOM   4611  O   PHE 6 291     -11.009   7.697   6.165  0.00  0.00      C1   O
ATOM   4612  CB  PHE 6 291      -8.216   6.166   5.478  0.00  0.00      C1   C
ATOM   4613  CG  PHE 6 291      -7.703   7.470   6.198  0.00  0.00      C1   C
ATOM   4614  CD1 PHE 6 291      -6.604   8.214   5.640  0.00  0.00      C1   C
ATOM   4615  CD2 PHE 6 291      -8.141   7.815   7.521  0.00  0.00      C1   C
ATOM   4616  CE1 PHE 6 291      -6.023   9.266   6.374  0.00  0.00      C1   C
ATOM   4617  CE2 PHE 6 291      -7.566   8.871   8.192  0.00  0.00      C1   C
ATOM   4618  CZ  PHE 6 291      -6.464   9.547   7.650  0.00  0.00      C1   C
ATOM   4619  N   THR 6 292     -11.483   5.537   6.029  0.00  0.00      C1   N
ATOM   4620  CA  THR 6 292     -12.788   5.536   6.804  0.00  0.00      C1   C
ATOM   4621  C   THR 6 292     -12.507   5.710   8.296  0.00  0.00      C1   C
ATOM   4622  O   THR 6 292     -11.468   5.292   8.795  0.00  0.00      C1   O
ATOM   4623  CB  THR 6 292     -13.606   4.320   6.523  0.00  0.00      C1   C
ATOM   4624  OG1 THR 6 292     -13.231   3.111   7.120  0.00  0.00      C1   O
ATOM   4625  CG2 THR 6 292     -13.949   4.098   5.041  0.00  0.00      C1   C
ATOM   4626  N   PRO 6 293     -13.474   6.136   9.147  0.00  0.00      C1   N
ATOM   4627  CA  PRO 6 293     -13.542   6.062  10.625  0.00  0.00      C1   C
ATOM   4628  C   PRO 6 293     -13.136   4.640  11.146  0.00  0.00      C1   C
ATOM   4629  O   PRO 6 293     -12.501   4.454  12.184  0.00  0.00      C1   O
ATOM   4630  CB  PRO 6 293     -14.998   6.306  10.942  0.00  0.00      C1   C
ATOM   4631  CG  PRO 6 293     -15.421   7.327   9.941  0.00  0.00      C1   C
ATOM   4632  CD  PRO 6 293     -14.667   6.790   8.664  0.00  0.00      C1   C
ATOM   4633  N   PHE 6 294     -13.505   3.566  10.373  0.00  0.00      C1   N
ATOM   4634  CA  PHE 6 294     -13.252   2.162  10.803  0.00  0.00      C1   C
ATOM   4635  C   PHE 6 294     -11.747   1.784  10.560  0.00  0.00      C1   C
ATOM   4636  O   PHE 6 294     -11.196   0.963  11.292  0.00  0.00      C1   O
ATOM   4637  CB  PHE 6 294     -14.244   1.216  10.049  0.00  0.00      C1   C
ATOM   4638  CG  PHE 6 294     -15.679   1.692  10.037  0.00  0.00      C1   C
ATOM   4639  CD1 PHE 6 294     -16.339   2.134   8.936  0.00  0.00      C1   C
ATOM   4640  CD2 PHE 6 294     -16.312   1.660  11.342  0.00  0.00      C1   C
ATOM   4641  CE1 PHE 6 294     -17.665   2.496   9.041  0.00  0.00      C1   C
ATOM   4642  CE2 PHE 6 294     -17.674   2.027  11.450  0.00  0.00      C1   C
ATOM   4643  CZ  PHE 6 294     -18.344   2.351  10.297  0.00  0.00      C1   C
ATOM   4644  N   ASP 6 295     -11.128   2.289   9.466  0.00  0.00      C1   N
ATOM   4645  CA  ASP 6 295      -9.774   1.991   9.059  0.00  0.00      C1   C
ATOM   4646  C   ASP 6 295      -8.876   2.482  10.179  0.00  0.00      C1   C
ATOM   4647  O   ASP 6 295      -7.953   1.760  10.523  0.00  0.00      C1   O
ATOM   4648  CB  ASP 6 295      -9.402   2.651   7.769  0.00  0.00      C1   C
ATOM   4649  CG  ASP 6 295     -10.289   2.170   6.547  0.00  0.00      C1   C
ATOM   4650  OD1 ASP 6 295     -10.893   1.059   6.579  0.00  0.00      C1   O
ATOM   4651  OD2 ASP 6 295     -10.451   2.974   5.638  0.00  0.00      C1   O
ATOM   4652  N   VAL 6 296      -8.987   3.729  10.629  0.00  0.00      C1   N
ATOM   4653  CA  VAL 6 296      -8.273   4.325  11.722  0.00  0.00      C1   C
ATOM   4654  C   VAL 6 296      -8.256   3.449  13.002  0.00  0.00      C1   C
ATOM   4655  O   VAL 6 296      -7.170   3.020  13.394  0.00  0.00      C1   O
ATOM   4656  CB  VAL 6 296      -8.774   5.738  12.043  0.00  0.00      C1   C
ATOM   4657  CG1 VAL 6 296      -8.218   6.411  13.294  0.00  0.00      C1   C
ATOM   4658  CG2 VAL 6 296      -8.445   6.773  10.956  0.00  0.00      C1   C
ATOM   4659  N   VAL 6 297      -9.448   3.102  13.548  0.00  0.00      C1   N
ATOM   4660  CA  VAL 6 297      -9.577   2.180  14.699  0.00  0.00      C1   C
ATOM   4661  C   VAL 6 297      -8.935   0.763  14.461  0.00  0.00      C1   C
ATOM   4662  O   VAL 6 297      -8.405   0.290  15.429  0.00  0.00      C1   O
ATOM   4663  CB  VAL 6 297     -11.009   1.997  15.309  0.00  0.00      C1   C
ATOM   4664  CG1 VAL 6 297     -11.530   3.407  15.734  0.00  0.00      C1   C
ATOM   4665  CG2 VAL 6 297     -11.955   1.241  14.324  0.00  0.00      C1   C
ATOM   4666  N   ARG 6 298      -9.039   0.099  13.260  0.00  0.00      C1   N
ATOM   4667  CA  ARG 6 298      -8.452  -1.211  13.036  0.00  0.00      C1   C
ATOM   4668  C   ARG 6 298      -6.932  -1.301  13.340  0.00  0.00      C1   C
ATOM   4669  O   ARG 6 298      -6.379  -2.377  13.629  0.00  0.00      C1   O
ATOM   4670  CB  ARG 6 298      -8.727  -1.415  11.544  0.00  0.00      C1   C
ATOM   4671  CG  ARG 6 298      -8.384  -2.862  11.113  0.00  0.00      C1   C
ATOM   4672  CD  ARG 6 298      -8.764  -3.059   9.685  0.00  0.00      C1   C
ATOM   4673  NE  ARG 6 298     -10.117  -2.718   9.388  0.00  0.00      C1   N
ATOM   4674  CZ  ARG 6 298     -10.620  -1.791   8.627  0.00  0.00      C1   C
ATOM   4675  NH1 ARG 6 298     -11.882  -1.587   8.466  0.00  0.00      C1   N
ATOM   4676  NH2 ARG 6 298      -9.874  -1.029   7.960  0.00  0.00      C1   N
ATOM   4677  N   GLN 6 299      -6.150  -0.226  13.075  0.00  0.00      C1   N
ATOM   4678  CA  GLN 6 299      -4.817  -0.158  13.455  0.00  0.00      C1   C
ATOM   4679  C   GLN 6 299      -4.442   0.590  14.796  0.00  0.00      C1   C
ATOM   4680  O   GLN 6 299      -3.302   0.567  15.278  0.00  0.00      C1   O
ATOM   4681  CB  GLN 6 299      -3.966   0.300  12.281  0.00  0.00      C1   C
ATOM   4682  CG  GLN 6 299      -4.100   1.782  11.924  0.00  0.00      C1   C
ATOM   4683  CD  GLN 6 299      -3.074   2.152  10.886  0.00  0.00      C1   C
ATOM   4684  OE1 GLN 6 299      -2.114   2.855  11.086  0.00  0.00      C1   O
ATOM   4685  NE2 GLN 6 299      -3.153   1.777   9.683  0.00  0.00      C1   N
ATOM   4686  N   CYS 6 300      -5.486   1.152  15.423  0.00  0.00      C1   N
ATOM   4687  CA  CYS 6 300      -5.234   2.130  16.480  0.00  0.00      C1   C
ATOM   4688  C   CYS 6 300      -6.451   2.256  17.508  0.00  0.00      C1   C
ATOM   4689  O   CYS 6 300      -7.487   2.849  17.151  0.00  0.00      C1   O
ATOM   4690  CB  CYS 6 300      -4.795   3.453  15.902  0.00  0.00      C1   C
ATOM   4691  SG  CYS 6 300      -4.024   4.558  17.122  0.00  0.00      C1   S
ATOM   4692  N   SER 6 301      -6.210   1.687  18.685  0.00  0.00      C1   N
ATOM   4693  CA  SER 6 301      -7.078   1.789  19.754  0.00  0.00      C1   C
ATOM   4694  C   SER 6 301      -6.684   2.811  20.826  0.00  0.00      C1   C
ATOM   4695  O   SER 6 301      -7.517   3.258  21.604  0.00  0.00      C1   O
ATOM   4696  CB  SER 6 301      -7.268   0.396  20.303  0.00  0.00      C1   C
ATOM   4697  OG  SER 6 301      -6.149  -0.119  21.061  0.00  0.00      C1   O
ATOM   4698  N   GLY 6 302      -5.411   3.193  20.868  0.00  0.00      C1   N
ATOM   4699  CA  GLY 6 302      -4.788   4.098  21.910  0.00  0.00      C1   C
ATOM   4700  C   GLY 6 302      -5.282   5.527  22.085  0.00  0.00      C1   C
ATOM   4701  O   GLY 6 302      -5.212   6.293  21.098  0.00  0.00      C1   O
ATOM   4702  N   VAL 6 303      -5.676   5.883  23.281  0.00  0.00      C1   N
ATOM   4703  CA  VAL 6 303      -6.096   7.233  23.652  0.00  0.00      C1   C
ATOM   4704  C   VAL 6 303      -5.026   8.261  23.444  0.00  0.00      C1   C
ATOM   4705  O   VAL 6 303      -3.847   8.009  23.685  0.00  0.00      C1   O
ATOM   4706  CB  VAL 6 303      -6.680   7.351  25.128  0.00  0.00      C1   C
ATOM   4707  CG1 VAL 6 303      -7.883   6.513  25.404  0.00  0.00      C1   C
ATOM   4708  CG2 VAL 6 303      -5.628   7.076  26.193  0.00  0.00      C1   C
ATOM   4709  N   THR 6 304      -5.411   9.449  22.959  0.00  0.00      C1   N
ATOM   4710  CA  THR 6 304      -4.435  10.601  22.839  0.00  0.00      C1   C
ATOM   4711  C   THR 6 304      -5.166  11.829  23.407  0.00  0.00      C1   C
ATOM   4712  O   THR 6 304      -6.217  12.246  22.960  0.00  0.00      C1   O
ATOM   4713  CB  THR 6 304      -3.951  10.953  21.430  0.00  0.00      C1   C
ATOM   4714  OG1 THR 6 304      -5.115  10.888  20.568  0.00  0.00      C1   O
ATOM   4715  CG2 THR 6 304      -2.984   9.874  20.973  0.00  0.00      C1   C
ATOM   4716  N   PHE 6 305      -4.774  12.424  24.536  0.00  0.00      C1   N
ATOM   4717  CA  PHE 6 305      -5.368  13.643  25.080  0.00  0.00      C1   C
ATOM   4718  CB  PHE 6 305      -5.999  13.252  26.407  0.00  0.00      C1   C
ATOM   4719  CG  PHE 6 305      -6.854  11.972  26.444  0.00  0.00      C1   C
ATOM   4720  CD1 PHE 6 305      -7.976  11.868  25.670  0.00  0.00      C1   C
ATOM   4721  CE1 PHE 6 305      -8.854  10.778  25.859  0.00  0.00      C1   C
ATOM   4722  CZ  PHE 6 305      -8.549   9.811  26.770  0.00  0.00      C1   C
ATOM   4723  CE2 PHE 6 305      -7.366   9.961  27.568  0.00  0.00      C1   C
ATOM   4724  CD2 PHE 6 305      -6.560  11.081  27.407  0.00  0.00      C1   C
ATOM   4725  C   PHE 6 305      -4.380  14.833  25.256  0.00  0.00      C1   C
ATOM   4726  O   PHE 6 305      -3.179  14.630  25.127  0.00  0.00      C1   O
ATOM   4727  N   GLN 6 306      -4.884  15.968  25.593  0.00  0.00      C1   N
ATOM   4728  CA  GLN 6 306      -4.047  17.011  26.108  0.00  0.00      C1   C
ATOM   4729  CB  GLN 6 306      -3.717  18.115  25.026  0.00  0.00      C1   C
ATOM   4730  CG  GLN 6 306      -2.503  19.001  25.315  0.00  0.00      C1   C
ATOM   4731  CD  GLN 6 306      -2.074  19.673  23.953  0.00  0.00      C1   C
ATOM   4732  OE1 GLN 6 306      -2.582  20.715  23.571  0.00  0.00      C1   O
ATOM   4733  NE2 GLN 6 306      -1.213  19.042  23.189  0.00  0.00      C1   N
ATOM   4734  C   GLN 6 306      -4.523  17.624  27.472  0.00  0.00      C1   C
ATOM   4735  OXT GLN 6 306      -5.703  17.920  27.683  0.00  0.00      C1   O
ATOM   4736  O   GLN 6 306      -3.627  17.848  28.287  0.00  0.00      C1   O
END
ATOM   2369  N   SER 6   1       0.662   3.037  18.272  0.00  0.00      C1   N
ATOM   2370  CA  SER 6   1       0.706   4.524  18.531  0.00  0.00      C1   C
ATOM   2371  C   SER 6   1       0.673   5.302  17.217  0.00  0.00      C1   C
ATOM   2372  O   SER 6   1       1.344   4.849  16.236  0.00  0.00      C1   O
ATOM   2373  CB  SER 6   1       2.023   4.964  19.200  0.00  0.00      C1   C
ATOM   2374  OG  SER 6   1       2.346   4.265  20.450  0.00  0.00      C1   O
ATOM   2375  N   GLY 6   2      -0.124   6.362  17.210  0.00  0.00      C1   N
ATOM   2376  CA  GLY 6   2      -0.374   7.169  15.960  0.00  0.00      C1   C
ATOM   2377  C   GLY 6   2      -1.107   6.381  14.850  0.00  0.00      C1   C
ATOM   2378  O   GLY 6   2      -1.552   5.251  15.176  0.00  0.00      C1   O
ATOM   2379  N   PHE 6   3      -1.263   6.939  13.668  0.00  0.00      C1   N
ATOM   2380  CA  PHE 6   3      -1.946   6.342  12.508  0.00  0.00      C1   C
ATOM   2381  C   PHE 6   3      -1.132   6.356  11.253  0.00  0.00      C1   C
ATOM   2382  O   PHE 6   3      -0.601   7.403  10.896  0.00  0.00      C1   O
ATOM   2383  CB  PHE 6   3      -3.329   6.905  12.423  0.00  0.00      C1   C
ATOM   2384  CG  PHE 6   3      -4.118   6.349  11.256  0.00  0.00      C1   C
ATOM   2385  CD1 PHE 6   3      -4.129   6.973   9.998  0.00  0.00      C1   C
ATOM   2386  CD2 PHE 6   3      -4.783   5.152  11.345  0.00  0.00      C1   C
ATOM   2387  CE1 PHE 6   3      -4.717   6.373   8.857  0.00  0.00      C1   C
ATOM   2388  CE2 PHE 6   3      -5.489   4.516  10.302  0.00  0.00      C1   C
ATOM   2389  CZ  PHE 6   3      -5.404   5.074   9.023  0.00  0.00      C1   C
ATOM   2390  N   ARG 6   4      -1.116   5.314  10.421  0.00  0.00      C1   N
ATOM   2391  CA  ARG 6   4      -0.578   5.325   9.087  0.00  0.00      C1   C
ATOM   2392  C   ARG 6   4      -1.304   4.389   8.140  0.00  0.00      C1   C
ATOM   2393  O   ARG 6   4      -1.365   3.203   8.361  0.00  0.00      C1   O
ATOM   2394  CB  ARG 6   4       0.930   5.027   9.166  0.00  0.00      C1   C
ATOM   2395  CG  ARG 6   4       1.645   5.152   7.791  0.00  0.00      C1   C
ATOM   2396  CD  ARG 6   4       3.161   4.962   7.823  0.00  0.00      C1   C
ATOM   2397  NE  ARG 6   4       3.588   4.747   6.436  0.00  0.00      C1   N
ATOM   2398  CZ  ARG 6   4       4.819   4.936   6.091  0.00  0.00      C1   C
ATOM   2399  NH1 ARG 6   4       5.853   4.811   6.885  0.00  0.00      C1   N
ATOM   2400  NH2 ARG 6   4       5.180   5.291   4.926  0.00  0.00      C1   N
ATOM   2401  N   LYS 6   5      -1.834   5.007   7.062  0.00  0.00      C1   N
ATOM   2402  CA  LYS 6   5      -2.721   4.268   6.141  0.00  0.00      C1   C
ATOM   2403  C   LYS 6   5      -2.065   3.041   5.524  0.00  0.00      C1   C
ATOM   2404  O   LYS 6   5      -0.958   3.188   5.008  0.00  0.00      C1   O
ATOM   2405  CB  LYS 6   5      -3.530   5.155   5.121  0.00  0.00      C1   C
ATOM   2406  CG  LYS 6   5      -2.585   5.781   4.065  0.00  0.00      C1   C
ATOM   2407  CD  LYS 6   5      -3.215   6.998   3.333  0.00  0.00      C1   C
ATOM   2408  CE  LYS 6   5      -2.069   7.640   2.624  0.00  0.00      C1   C
ATOM   2409  NZ  LYS 6   5      -2.565   8.748   1.737  0.00  0.00      C1   N
ATOM   2410  N   MET 6   6      -2.778   1.898   5.456  0.00  0.00      C1   N
ATOM   2411  CA  MET 6   6      -2.324   0.737   4.769  0.00  0.00      C1   C
ATOM   2412  C   MET 6   6      -3.432  -0.004   4.006  0.00  0.00      C1   C
ATOM   2413  O   MET 6   6      -4.565  -0.025   4.452  0.00  0.00      C1   O
ATOM   2414  CB  MET 6   6      -1.575  -0.148   5.808  0.00  0.00      C1   C
ATOM   2415  CG  MET 6   6      -2.540  -0.686   6.860  0.00  0.00      C1   C
ATOM   2416  SD  MET 6   6      -1.861  -1.331   8.429  0.00  0.00      C1   S
ATOM   2417  CE  MET 6   6      -3.381  -1.944   9.224  0.00  0.00      C1   C
ATOM   2418  N   ALA 6   7      -3.062  -0.757   2.966  0.00  0.00      C1   N
ATOM   2419  CA  ALA 6   7      -3.935  -1.723   2.246  0.00  0.00      C1   C
ATOM   2420  C   ALA 6   7      -4.130  -2.962   3.166  0.00  0.00      C1   C
ATOM   2421  O   ALA 6   7      -3.383  -3.242   4.128  0.00  0.00      C1   O
ATOM   2422  CB  ALA 6   7      -3.325  -2.147   0.907  0.00  0.00      C1   C
ATOM   2423  N   PHE 6   8      -5.014  -3.891   2.651  0.00  0.00      C1   N
ATOM   2424  CA  PHE 6   8      -5.078  -5.257   3.146  0.00  0.00      C1   C
ATOM   2425  C   PHE 6   8      -3.917  -6.126   2.589  0.00  0.00      C1   C
ATOM   2426  O   PHE 6   8      -3.454  -5.852   1.497  0.00  0.00      C1   O
ATOM   2427  CB  PHE 6   8      -6.440  -5.805   2.742  0.00  0.00      C1   C
ATOM   2428  CG  PHE 6   8      -7.525  -5.514   3.827  0.00  0.00      C1   C
ATOM   2429  CD1 PHE 6   8      -7.329  -6.003   5.156  0.00  0.00      C1   C
ATOM   2430  CD2 PHE 6   8      -8.695  -4.750   3.561  0.00  0.00      C1   C
ATOM   2431  CE1 PHE 6   8      -8.234  -5.772   6.211  0.00  0.00      C1   C
ATOM   2432  CE2 PHE 6   8      -9.582  -4.525   4.648  0.00  0.00      C1   C
ATOM   2433  CZ  PHE 6   8      -9.341  -5.006   5.943  0.00  0.00      C1   C
ATOM   2434  N   PRO 6   9      -3.487  -7.116   3.408  0.00  0.00      C1   N
ATOM   2435  CA  PRO 6   9      -2.513  -8.129   2.833  0.00  0.00      C1   C
ATOM   2436  C   PRO 6   9      -3.114  -8.933   1.665  0.00  0.00      C1   C
ATOM   2437  O   PRO 6   9      -4.202  -9.551   1.824  0.00  0.00      C1   O
ATOM   2438  CB  PRO 6   9      -2.103  -8.974   4.007  0.00  0.00      C1   C
ATOM   2439  CG  PRO 6   9      -2.621  -8.168   5.243  0.00  0.00      C1   C
ATOM   2440  CD  PRO 6   9      -3.802  -7.435   4.730  0.00  0.00      C1   C
ATOM   2441  N   SER 6  10      -2.483  -8.808   0.449  0.00  0.00      C1   N
ATOM   2442  CA  SER 6  10      -2.871  -9.512  -0.758  0.00  0.00      C1   C
ATOM   2443  C   SER 6  10      -2.738 -11.022  -0.843  0.00  0.00      C1   C
ATOM   2444  O   SER 6  10      -3.406 -11.587  -1.687  0.00  0.00      C1   O
ATOM   2445  CB  SER 6  10      -2.147  -8.885  -1.964  0.00  0.00      C1   C
ATOM   2446  OG  SER 6  10      -0.751  -8.709  -1.764  0.00  0.00      C1   O
ATOM   2447  N   GLY 6  11      -2.073 -11.776   0.041  0.00  0.00      C1   N
ATOM   2448  CA  GLY 6  11      -1.729 -13.181  -0.195  0.00  0.00      C1   C
ATOM   2449  C   GLY 6  11      -2.908 -14.178  -0.547  0.00  0.00      C1   C
ATOM   2450  O   GLY 6  11      -2.801 -15.029  -1.431  0.00  0.00      C1   O
ATOM   2451  N   LYS 6  12      -4.075 -14.036   0.089  0.00  0.00      C1   N
ATOM   2452  CA  LYS 6  12      -5.378 -14.622  -0.287  0.00  0.00      C1   C
ATOM   2453  C   LYS 6  12      -5.956 -14.220  -1.668  0.00  0.00      C1   C
ATOM   2454  O   LYS 6  12      -6.608 -15.018  -2.347  0.00  0.00      C1   O
ATOM   2455  CB  LYS 6  12      -6.343 -14.397   0.901  0.00  0.00      C1   C
ATOM   2456  CG  LYS 6  12      -6.045 -15.048   2.349  0.00  0.00      C1   C
ATOM   2457  CD  LYS 6  12      -7.197 -14.766   3.310  0.00  0.00      C1   C
ATOM   2458  CE  LYS 6  12      -7.055 -15.498   4.687  0.00  0.00      C1   C
ATOM   2459  NZ  LYS 6  12      -7.147 -16.908   4.526  0.00  0.00      C1   N
ATOM   2460  N   VAL 6  13      -5.694 -13.021  -2.165  0.00  0.00      C1   N
ATOM   2461  CA  VAL 6  13      -5.879 -12.701  -3.561  0.00  0.00      C1   C
ATOM   2462  C   VAL 6  13      -4.874 -13.326  -4.528  0.00  0.00      C1   C
ATOM   2463  O   VAL 6  13      -5.345 -13.909  -5.544  0.00  0.00      C1   O
ATOM   2464  CB  VAL 6  13      -5.957 -11.144  -3.849  0.00  0.00      C1   C
ATOM   2465  CG1 VAL 6  13      -6.532 -10.816  -5.240  0.00  0.00      C1   C
ATOM   2466  CG2 VAL 6  13      -6.954 -10.546  -2.870  0.00  0.00      C1   C
ATOM   2467  N   GLU 6  14      -3.564 -13.204  -4.245  0.00  0.00      C1   N
ATOM   2468  CA  GLU 6  14      -2.469 -13.630  -5.140  0.00  0.00      C1   C
ATOM   2469  C   GLU 6  14      -2.677 -15.043  -5.706  0.00  0.00      C1   C
ATOM   2470  O   GLU 6  14      -2.448 -15.240  -6.870  0.00  0.00      C1   O
ATOM   2471  CB  GLU 6  14      -1.112 -13.475  -4.477  0.00  0.00      C1   C
ATOM   2472  CG  GLU 6  14      -0.804 -11.959  -4.153  0.00  0.00      C1   C
ATOM   2473  CD  GLU 6  14       0.435 -11.853  -3.230  0.00  0.00      C1   C
ATOM   2474  OE1 GLU 6  14       0.520 -11.051  -2.359  0.00  0.00      C1   O
ATOM   2475  OE2 GLU 6  14       1.452 -12.533  -3.546  0.00  0.00      C1   O
ATOM   2476  N   GLY 6  15      -3.017 -16.089  -4.904  0.00  0.00      C1   N
ATOM   2477  CA  GLY 6  15      -3.086 -17.435  -5.416  0.00  0.00      C1   C
ATOM   2478  C   GLY 6  15      -4.300 -17.627  -6.329  0.00  0.00      C1   C
ATOM   2479  O   GLY 6  15      -4.356 -18.792  -6.755  0.00  0.00      C1   O
ATOM   2480  N   CYS 6  16      -5.297 -16.770  -6.430  0.00  0.00      C1   N
ATOM   2481  CA  CYS 6  16      -6.436 -16.824  -7.404  0.00  0.00      C1   C
ATOM   2482  C   CYS 6  16      -6.185 -16.112  -8.717  0.00  0.00      C1   C
ATOM   2483  O   CYS 6  16      -6.875 -16.377  -9.724  0.00  0.00      C1   O
ATOM   2484  CB  CYS 6  16      -7.765 -16.480  -6.667  0.00  0.00      C1   C
ATOM   2485  SG  CYS 6  16      -8.051 -17.804  -5.387  0.00  0.00      C1   S
ATOM   2486  N   MET 6  17      -5.202 -15.185  -8.800  0.00  0.00      C1   N
ATOM   2487  CA  MET 6  17      -4.786 -14.528 -10.146  0.00  0.00      C1   C
ATOM   2488  C   MET 6  17      -3.975 -15.376 -11.174  0.00  0.00      C1   C
ATOM   2489  O   MET 6  17      -3.045 -16.082 -10.777  0.00  0.00      C1   O
ATOM   2490  CB  MET 6  17      -4.241 -13.138  -9.913  0.00  0.00      C1   C
ATOM   2491  CG  MET 6  17      -4.965 -12.177  -9.006  0.00  0.00      C1   C
ATOM   2492  SD  MET 6  17      -6.619 -11.856  -9.467  0.00  0.00      C1   S
ATOM   2493  CE  MET 6  17      -6.320 -10.959 -11.044  0.00  0.00      C1   C
ATOM   2494  N   VAL 6  18      -4.397 -15.269 -12.418  0.00  0.00      C1   N
ATOM   2495  CA  VAL 6  18      -3.883 -15.966 -13.650  0.00  0.00      C1   C
ATOM   2496  C   VAL 6  18      -3.886 -15.090 -14.929  0.00  0.00      C1   C
ATOM   2497  O   VAL 6  18      -4.334 -13.911 -14.861  0.00  0.00      C1   O
ATOM   2498  CB  VAL 6  18      -4.774 -17.249 -13.918  0.00  0.00      C1   C
ATOM   2499  CG1 VAL 6  18      -4.923 -18.140 -12.671  0.00  0.00      C1   C
ATOM   2500  CG2 VAL 6  18      -6.140 -16.857 -14.572  0.00  0.00      C1   C
ATOM   2501  N   GLN 6  19      -3.425 -15.619 -16.068  0.00  0.00      C1   N
ATOM   2502  CA  GLN 6  19      -3.430 -14.978 -17.342  0.00  0.00      C1   C
ATOM   2503  C   GLN 6  19      -4.484 -15.573 -18.242  0.00  0.00      C1   C
ATOM   2504  O   GLN 6  19      -4.688 -16.813 -18.322  0.00  0.00      C1   O
ATOM   2505  CB  GLN 6  19      -2.063 -15.097 -18.103  0.00  0.00      C1   C
ATOM   2506  CG  GLN 6  19      -1.880 -14.032 -19.231  0.00  0.00      C1   C
ATOM   2507  CD  GLN 6  19      -0.675 -14.120 -20.061  0.00  0.00      C1   C
ATOM   2508  NE2 GLN 6  19      -0.528 -15.270 -20.676  0.00  0.00      C1   N
ATOM   2509  OE1 GLN 6  19       0.302 -13.319 -20.104  0.00  0.00      C1   O
ATOM   2510  N   VAL 6  20      -5.156 -14.686 -19.036  0.00  0.00      C1   N
ATOM   2511  CA  VAL 6  20      -6.217 -15.098 -19.969  0.00  0.00      C1   C
ATOM   2512  C   VAL 6  20      -5.939 -14.610 -21.397  0.00  0.00      C1   C
ATOM   2513  O   VAL 6  20      -5.718 -13.431 -21.617  0.00  0.00      C1   O
ATOM   2514  CB  VAL 6  20      -7.603 -14.662 -19.408  0.00  0.00      C1   C
ATOM   2515  CG1 VAL 6  20      -8.756 -15.085 -20.344  0.00  0.00      C1   C
ATOM   2516  CG2 VAL 6  20      -7.794 -14.997 -17.980  0.00  0.00      C1   C
ATOM   2517  N   THR 6  21      -6.048 -15.440 -22.431  0.00  0.00      C1   N
ATOM   2518  CA  THR 6  21      -5.711 -15.183 -23.855  0.00  0.00      C1   C
ATOM   2519  C   THR 6  21      -6.762 -15.742 -24.684  0.00  0.00      C1   C
ATOM   2520  O   THR 6  21      -7.207 -16.892 -24.583  0.00  0.00      C1   O
ATOM   2521  CB  THR 6  21      -4.306 -15.565 -24.286  0.00  0.00      C1   C
ATOM   2522  OG1 THR 6  21      -3.265 -15.151 -23.430  0.00  0.00      C1   O
ATOM   2523  CG2 THR 6  21      -3.926 -15.047 -25.670  0.00  0.00      C1   C
ATOM   2524  N   CYS 6  22      -7.267 -14.896 -25.608  0.00  0.00      C1   N
ATOM   2525  CA  CYS 6  22      -8.181 -15.180 -26.598  0.00  0.00      C1   C
ATOM   2526  C   CYS 6  22      -7.750 -14.391 -27.738  0.00  0.00      C1   C
ATOM   2527  O   CYS 6  22      -7.528 -13.170 -27.668  0.00  0.00      C1   O
ATOM   2528  CB  CYS 6  22      -9.653 -15.023 -26.137  0.00  0.00      C1   C
ATOM   2529  SG  CYS 6  22     -10.872 -15.580 -27.333  0.00  0.00      C1   S
ATOM   2530  N   GLY 6  23      -7.520 -15.041 -28.886  0.00  0.00      C1   N
ATOM   2531  CA  GLY 6  23      -6.913 -14.547 -30.092  0.00  0.00      C1   C
ATOM   2532  C   GLY 6  23      -5.537 -13.861 -29.914  0.00  0.00      C1   C
ATOM   2533  O   GLY 6  23      -4.527 -14.440 -29.574  0.00  0.00      C1   O
ATOM   2534  N   THR 6  24      -5.578 -12.488 -30.042  0.00  0.00      C1   N
ATOM   2535  CA  THR 6  24      -4.474 -11.573 -29.642  0.00  0.00      C1   C
ATOM   2536  C   THR 6  24      -4.695 -10.773 -28.372  0.00  0.00      C1   C
ATOM   2537  O   THR 6  24      -3.832 -10.021 -27.971  0.00  0.00      C1   O
ATOM   2538  CB  THR 6  24      -3.953 -10.699 -30.836  0.00  0.00      C1   C
ATOM   2539  OG1 THR 6  24      -5.115 -10.184 -31.397  0.00  0.00      C1   O
ATOM   2540  CG2 THR 6  24      -3.301 -11.582 -31.944  0.00  0.00      C1   C
ATOM   2541  N   THR 6  25      -5.782 -11.003 -27.663  0.00  0.00      C1   N
ATOM   2542  CA  THR 6  25      -6.023 -10.304 -26.395  0.00  0.00      C1   C
ATOM   2543  C   THR 6  25      -5.589 -11.213 -25.203  0.00  0.00      C1   C
ATOM   2544  O   THR 6  25      -6.106 -12.284 -24.919  0.00  0.00      C1   O
ATOM   2545  CB  THR 6  25      -7.482  -9.977 -26.276  0.00  0.00      C1   C
ATOM   2546  OG1 THR 6  25      -7.820  -9.092 -27.371  0.00  0.00      C1   O
ATOM   2547  CG2 THR 6  25      -7.940  -9.148 -25.058  0.00  0.00      C1   C
ATOM   2548  N   THR 6  26      -4.750 -10.601 -24.374  0.00  0.00      C1   N
ATOM   2549  CA  THR 6  26      -4.302 -11.054 -23.063  0.00  0.00      C1   C
ATOM   2550  C   THR 6  26      -4.703 -10.171 -21.900  0.00  0.00      C1   C
ATOM   2551  O   THR 6  26      -4.360  -8.999 -21.806  0.00  0.00      C1   O
ATOM   2552  CB  THR 6  26      -2.788 -11.276 -23.162  0.00  0.00      C1   C
ATOM   2553  OG1 THR 6  26      -2.468 -12.228 -24.160  0.00  0.00      C1   O
ATOM   2554  CG2 THR 6  26      -2.195 -11.951 -21.954  0.00  0.00      C1   C
ATOM   2555  N   LEU 6  27      -5.503 -10.702 -21.013  0.00  0.00      C1   N
ATOM   2556  CA  LEU 6  27      -5.965 -10.036 -19.808  0.00  0.00      C1   C
ATOM   2557  C   LEU 6  27      -5.514 -10.726 -18.502  0.00  0.00      C1   C
ATOM   2558  O   LEU 6  27      -5.160 -11.899 -18.556  0.00  0.00      C1   O
ATOM   2559  CB  LEU 6  27      -7.494  -9.772 -19.845  0.00  0.00      C1   C
ATOM   2560  CG  LEU 6  27      -8.192  -8.905 -20.997  0.00  0.00      C1   C
ATOM   2561  CD1 LEU 6  27      -9.628  -8.603 -20.545  0.00  0.00      C1   C
ATOM   2562  CD2 LEU 6  27      -7.420  -7.531 -20.956  0.00  0.00      C1   C
ATOM   2563  N   ASN 6  28      -5.497 -10.069 -17.362  0.00  0.00      C1   N
ATOM   2564  CA  ASN 6  28      -5.564 -10.741 -16.023  0.00  0.00      C1   C
ATOM   2565  C   ASN 6  28      -6.902 -11.446 -15.780  0.00  0.00      C1   C
ATOM   2566  O   ASN 6  28      -7.855 -10.743 -16.077  0.00  0.00      C1   O
ATOM   2567  CB  ASN 6  28      -5.070  -9.761 -14.864  0.00  0.00      C1   C
ATOM   2568  CG  ASN 6  28      -3.838  -8.960 -15.118  0.00  0.00      C1   C
ATOM   2569  OD1 ASN 6  28      -2.689  -9.456 -15.163  0.00  0.00      C1   O
ATOM   2570  ND2 ASN 6  28      -3.948  -7.638 -15.317  0.00  0.00      C1   N
ATOM   2571  N   GLY 6  29      -6.938 -12.662 -15.195  0.00  0.00      C1   N
ATOM   2572  CA  GLY 6  29      -8.218 -13.172 -14.635  0.00  0.00      C1   C
ATOM   2573  C   GLY 6  29      -8.045 -13.738 -13.179  0.00  0.00      C1   C
ATOM   2574  O   GLY 6  29      -6.994 -13.945 -12.579  0.00  0.00      C1   O
ATOM   2575  N   LEU 6  30      -9.257 -14.038 -12.616  0.00  0.00      C1   N
ATOM   2576  CA  LEU 6  30      -9.360 -14.499 -11.290  0.00  0.00      C1   C
ATOM   2577  C   LEU 6  30     -10.160 -15.869 -11.211  0.00  0.00      C1   C
ATOM   2578  O   LEU 6  30     -11.266 -16.066 -11.729  0.00  0.00      C1   O
ATOM   2579  CB  LEU 6  30     -10.179 -13.457 -10.468  0.00  0.00      C1   C
ATOM   2580  CG  LEU 6  30     -10.639 -13.960  -9.089  0.00  0.00      C1   C
ATOM   2581  CD1 LEU 6  30      -9.581 -14.053  -7.983  0.00  0.00      C1   C
ATOM   2582  CD2 LEU 6  30     -11.533 -12.757  -8.642  0.00  0.00      C1   C
ATOM   2583  N   TRP 6  31      -9.591 -16.838 -10.463  0.00  0.00      C1   N
ATOM   2584  CA  TRP 6  31      -9.822 -18.337 -10.419  0.00  0.00      C1   C
ATOM   2585  C   TRP 6  31     -10.346 -18.686  -9.070  0.00  0.00      C1   C
ATOM   2586  O   TRP 6  31      -9.616 -18.851  -8.096  0.00  0.00      C1   O
ATOM   2587  CB  TRP 6  31      -8.487 -19.072 -10.751  0.00  0.00      C1   C
ATOM   2588  CG  TRP 6  31      -8.583 -20.595 -11.002  0.00  0.00      C1   C
ATOM   2589  CD1 TRP 6  31      -9.755 -21.259 -11.132  0.00  0.00      C1   C
ATOM   2590  CD2 TRP 6  31      -7.512 -21.564 -11.043  0.00  0.00      C1   C
ATOM   2591  NE1 TRP 6  31      -9.439 -22.688 -11.249  0.00  0.00      C1   N
ATOM   2592  CE2 TRP 6  31      -8.118 -22.849 -11.193  0.00  0.00      C1   C
ATOM   2593  CE3 TRP 6  31      -6.134 -21.537 -10.858  0.00  0.00      C1   C
ATOM   2594  CZ2 TRP 6  31      -7.277 -24.002 -11.316  0.00  0.00      C1   C
ATOM   2595  CZ3 TRP 6  31      -5.327 -22.725 -10.807  0.00  0.00      C1   C
ATOM   2596  CH2 TRP 6  31      -5.906 -24.007 -11.102  0.00  0.00      C1   C
ATOM   2597  N   LEU 6  32     -11.678 -18.660  -8.993  0.00  0.00      C1   N
ATOM   2598  CA  LEU 6  32     -12.402 -18.970  -7.714  0.00  0.00      C1   C
ATOM   2599  C   LEU 6  32     -13.224 -20.244  -7.791  0.00  0.00      C1   C
ATOM   2600  O   LEU 6  32     -14.126 -20.362  -8.703  0.00  0.00      C1   O
ATOM   2601  CB  LEU 6  32     -13.395 -17.814  -7.232  0.00  0.00      C1   C
ATOM   2602  CG  LEU 6  32     -12.747 -16.576  -6.782  0.00  0.00      C1   C
ATOM   2603  CD1 LEU 6  32     -13.682 -15.363  -6.550  0.00  0.00      C1   C
ATOM   2604  CD2 LEU 6  32     -11.966 -16.771  -5.479  0.00  0.00      C1   C
ATOM   2605  N   ASP 6  33     -12.769 -21.207  -6.977  0.00  0.00      C1   N
ATOM   2606  CA  ASP 6  33     -12.951 -22.668  -7.130  0.00  0.00      C1   C
ATOM   2607  C   ASP 6  33     -12.838 -22.990  -8.631  0.00  0.00      C1   C
ATOM   2608  O   ASP 6  33     -11.742 -23.033  -9.198  0.00  0.00      C1   O
ATOM   2609  CB  ASP 6  33     -14.223 -23.211  -6.531  0.00  0.00      C1   C
ATOM   2610  CG  ASP 6  33     -14.481 -22.583  -5.131  0.00  0.00      C1   C
ATOM   2611  OD1 ASP 6  33     -15.551 -22.152  -4.759  0.00  0.00      C1   O
ATOM   2612  OD2 ASP 6  33     -13.504 -22.742  -4.314  0.00  0.00      C1   O
ATOM   2613  N   ASP 6  34     -13.941 -23.299  -9.333  0.00  0.00      C1   N
ATOM   2614  CA  ASP 6  34     -14.019 -23.854 -10.653  0.00  0.00      C1   C
ATOM   2615  C   ASP 6  34     -14.289 -22.801 -11.747  0.00  0.00      C1   C
ATOM   2616  O   ASP 6  34     -14.570 -23.137 -12.901  0.00  0.00      C1   O
ATOM   2617  CB  ASP 6  34     -15.063 -25.034 -10.642  0.00  0.00      C1   C
ATOM   2618  CG  ASP 6  34     -16.427 -24.877  -9.903  0.00  0.00      C1   C
ATOM   2619  OD1 ASP 6  34     -16.740 -23.787  -9.373  0.00  0.00      C1   O
ATOM   2620  OD2 ASP 6  34     -17.234 -25.906  -9.744  0.00  0.00      C1   O
ATOM   2621  N   VAL 6  35     -14.258 -21.494 -11.431  0.00  0.00      C1   N
ATOM   2622  CA  VAL 6  35     -14.322 -20.408 -12.496  0.00  0.00      C1   C
ATOM   2623  C   VAL 6  35     -13.073 -19.497 -12.611  0.00  0.00      C1   C
ATOM   2624  O   VAL 6  35     -12.610 -18.938 -11.609  0.00  0.00      C1   O
ATOM   2625  CB  VAL 6  35     -15.621 -19.586 -12.291  0.00  0.00      C1   C
ATOM   2626  CG1 VAL 6  35     -15.709 -18.397 -13.277  0.00  0.00      C1   C
ATOM   2627  CG2 VAL 6  35     -16.892 -20.400 -12.491  0.00  0.00      C1   C
ATOM   2628  N   VAL 6  36     -12.610 -19.189 -13.842  0.00  0.00      C1   N
ATOM   2629  CA  VAL 6  36     -11.816 -17.933 -14.059  0.00  0.00      C1   C
ATOM   2630  C   VAL 6  36     -12.783 -16.863 -14.606  0.00  0.00      C1   C
ATOM   2631  O   VAL 6  36     -13.402 -16.919 -15.689  0.00  0.00      C1   O
ATOM   2632  CB  VAL 6  36     -10.590 -18.235 -14.992  0.00  0.00      C1   C
ATOM   2633  CG1 VAL 6  36      -9.870 -16.990 -15.405  0.00  0.00      C1   C
ATOM   2634  CG2 VAL 6  36      -9.554 -19.088 -14.190  0.00  0.00      C1   C
ATOM   2635  N   TYR 6  37     -12.955 -15.847 -13.766  0.00  0.00      C1   N
ATOM   2636  CA  TYR 6  37     -13.693 -14.591 -14.062  0.00  0.00      C1   C
ATOM   2637  C   TYR 6  37     -12.789 -13.596 -14.790  0.00  0.00      C1   C
ATOM   2638  O   TYR 6  37     -11.617 -13.460 -14.461  0.00  0.00      C1   O
ATOM   2639  CB  TYR 6  37     -14.244 -13.996 -12.769  0.00  0.00      C1   C
ATOM   2640  CG  TYR 6  37     -15.287 -14.909 -12.054  0.00  0.00      C1   C
ATOM   2641  CD1 TYR 6  37     -16.607 -14.453 -12.063  0.00  0.00      C1   C
ATOM   2642  CD2 TYR 6  37     -14.846 -15.918 -11.112  0.00  0.00      C1   C
ATOM   2643  CE1 TYR 6  37     -17.554 -15.172 -11.286  0.00  0.00      C1   C
ATOM   2644  CE2 TYR 6  37     -15.859 -16.568 -10.362  0.00  0.00      C1   C
ATOM   2645  CZ  TYR 6  37     -17.227 -16.260 -10.512  0.00  0.00      C1   C
ATOM   2646  OH  TYR 6  37     -18.191 -16.944  -9.939  0.00  0.00      C1   O
ATOM   2647  N   CYS 6  38     -13.285 -12.899 -15.793  0.00  0.00      C1   N
ATOM   2648  CA  CYS 6  38     -12.496 -12.005 -16.649  0.00  0.00      C1   C
ATOM   2649  C   CYS 6  38     -13.470 -11.036 -17.336  0.00  0.00      C1   C
ATOM   2650  O   CYS 6  38     -14.500 -11.460 -17.829  0.00  0.00      C1   O
ATOM   2651  CB  CYS 6  38     -11.754 -12.867 -17.635  0.00  0.00      C1   C
ATOM   2652  SG  CYS 6  38     -10.382 -11.924 -18.342  0.00  0.00      C1   S
ATOM   2653  N   PRO 6  39     -13.121  -9.728 -17.414  0.00  0.00      C1   N
ATOM   2654  CA  PRO 6  39     -13.632  -8.658 -18.270  0.00  0.00      C1   C
ATOM   2655  C   PRO 6  39     -13.824  -9.217 -19.698  0.00  0.00      C1   C
ATOM   2656  O   PRO 6  39     -12.997  -9.672 -20.485  0.00  0.00      C1   O
ATOM   2657  CB  PRO 6  39     -12.622  -7.547 -18.113  0.00  0.00      C1   C
ATOM   2658  CG  PRO 6  39     -11.990  -7.752 -16.763  0.00  0.00      C1   C
ATOM   2659  CD  PRO 6  39     -11.927  -9.219 -16.672  0.00  0.00      C1   C
ATOM   2660  N   ARG 6  40     -15.016  -9.082 -20.165  0.00  0.00      C1   N
ATOM   2661  CA  ARG 6  40     -15.402  -9.781 -21.441  0.00  0.00      C1   C
ATOM   2662  C   ARG 6  40     -14.708  -9.300 -22.721  0.00  0.00      C1   C
ATOM   2663  O   ARG 6  40     -14.732 -10.099 -23.687  0.00  0.00      C1   O
ATOM   2664  CB  ARG 6  40     -16.930  -9.725 -21.573  0.00  0.00      C1   C
ATOM   2665  CG  ARG 6  40     -17.436  -8.348 -21.852  0.00  0.00      C1   C
ATOM   2666  CD  ARG 6  40     -18.929  -8.408 -21.646  0.00  0.00      C1   C
ATOM   2667  NE  ARG 6  40     -19.539  -7.094 -21.807  0.00  0.00      C1   N
ATOM   2668  CZ  ARG 6  40     -20.807  -6.804 -22.045  0.00  0.00      C1   C
ATOM   2669  NH1 ARG 6  40     -21.741  -7.750 -22.074  0.00  0.00      C1   N
ATOM   2670  NH2 ARG 6  40     -21.201  -5.638 -22.240  0.00  0.00      C1   N
ATOM   2671  N   HIS 6  41     -14.155  -8.044 -22.844  0.00  0.00      C1   N
ATOM   2672  CA  HIS 6  41     -13.511  -7.478 -23.972  0.00  0.00      C1   C
ATOM   2673  C   HIS 6  41     -12.245  -8.283 -24.337  0.00  0.00      C1   C
ATOM   2674  O   HIS 6  41     -11.828  -8.070 -25.468  0.00  0.00      C1   O
ATOM   2675  CB  HIS 6  41     -13.351  -5.917 -23.942  0.00  0.00      C1   C
ATOM   2676  CG  HIS 6  41     -12.321  -5.241 -22.999  0.00  0.00      C1   C
ATOM   2677  ND1 HIS 6  41     -10.972  -5.517 -22.837  0.00  0.00      C1   N
ATOM   2678  CD2 HIS 6  41     -12.613  -4.286 -22.095  0.00  0.00      C1   C
ATOM   2679  CE1 HIS 6  41     -10.505  -4.670 -21.884  0.00  0.00      C1   C
ATOM   2680  NE2 HIS 6  41     -11.490  -3.922 -21.457  0.00  0.00      C1   N
ATOM   2681  N   VAL 6  42     -11.958  -9.318 -23.562  0.00  0.00      C1   N
ATOM   2682  CA  VAL 6  42     -11.080 -10.367 -23.967  0.00  0.00      C1   C
ATOM   2683  C   VAL 6  42     -11.421 -11.051 -25.275  0.00  0.00      C1   C
ATOM   2684  O   VAL 6  42     -10.515 -11.290 -26.093  0.00  0.00      C1   O
ATOM   2685  CB  VAL 6  42     -10.878 -11.392 -22.822  0.00  0.00      C1   C
ATOM   2686  CG1 VAL 6  42     -12.057 -12.362 -22.871  0.00  0.00      C1   C
ATOM   2687  CG2 VAL 6  42      -9.571 -12.132 -22.978  0.00  0.00      C1   C
ATOM   2688  N   ILE 6  43     -12.719 -11.251 -25.688  0.00  0.00      C1   N
ATOM   2689  CA  ILE 6  43     -12.998 -11.745 -27.125  0.00  0.00      C1   C
ATOM   2690  C   ILE 6  43     -12.867 -10.794 -28.313  0.00  0.00      C1   C
ATOM   2691  O   ILE 6  43     -13.033 -11.279 -29.444  0.00  0.00      C1   O
ATOM   2692  CB  ILE 6  43     -14.295 -12.562 -27.162  0.00  0.00      C1   C
ATOM   2693  CG1 ILE 6  43     -15.488 -11.666 -26.930  0.00  0.00      C1   C
ATOM   2694  CG2 ILE 6  43     -14.249 -13.743 -26.074  0.00  0.00      C1   C
ATOM   2695  CD1 ILE 6  43     -16.750 -12.531 -26.648  0.00  0.00      C1   C
ATOM   2696  N   CYS 6  44     -12.691  -9.476 -28.080  0.00  0.00      C1   N
ATOM   2697  CA  CYS 6  44     -12.845  -8.458 -29.110  0.00  0.00      C1   C
ATOM   2698  C   CYS 6  44     -11.604  -8.394 -30.005  0.00  0.00      C1   C
ATOM   2699  O   CYS 6  44     -10.433  -8.430 -29.534  0.00  0.00      C1   O
ATOM   2700  CB  CYS 6  44     -13.161  -7.134 -28.426  0.00  0.00      C1   C
ATOM   2701  SG  CYS 6  44     -14.759  -7.136 -27.551  0.00  0.00      C1   S
ATOM   2702  N   THR 6  45     -11.843  -7.987 -31.247  0.00  0.00      C1   N
ATOM   2703  CA  THR 6  45     -10.901  -7.204 -32.049  0.00  0.00      C1   C
ATOM   2704  C   THR 6  45     -10.988  -5.662 -31.821  0.00  0.00      C1   C
ATOM   2705  O   THR 6  45     -11.874  -5.166 -31.018  0.00  0.00      C1   O
ATOM   2706  CB  THR 6  45     -11.022  -7.426 -33.558  0.00  0.00      C1   C
ATOM   2707  OG1 THR 6  45     -12.255  -6.912 -34.009  0.00  0.00      C1   O
ATOM   2708  CG2 THR 6  45     -10.961  -8.889 -34.003  0.00  0.00      C1   C
ATOM   2709  N   SER 6  46     -10.113  -4.903 -32.459  0.00  0.00      C1   N
ATOM   2710  CA  SER 6  46     -10.379  -3.401 -32.366  0.00  0.00      C1   C
ATOM   2711  C   SER 6  46     -11.579  -2.936 -33.172  0.00  0.00      C1   C
ATOM   2712  O   SER 6  46     -12.278  -2.015 -32.769  0.00  0.00      C1   O
ATOM   2713  CB  SER 6  46      -9.175  -2.687 -32.762  0.00  0.00      C1   C
ATOM   2714  OG  SER 6  46      -8.001  -2.936 -32.022  0.00  0.00      C1   O
ATOM   2715  N   GLU 6  47     -11.871  -3.619 -34.282  0.00  0.00      C1   N
ATOM   2716  CA  GLU 6  47     -13.007  -3.297 -35.116  0.00  0.00      C1   C
ATOM   2717  C   GLU 6  47     -14.356  -3.741 -34.478  0.00  0.00      C1   C
ATOM   2718  O   GLU 6  47     -15.375  -3.057 -34.475  0.00  0.00      C1   O
ATOM   2719  CB  GLU 6  47     -12.665  -3.894 -36.483  0.00  0.00      C1   C
ATOM   2720  CG  GLU 6  47     -13.750  -3.628 -37.526  0.00  0.00      C1   C
ATOM   2721  CD  GLU 6  47     -14.119  -2.156 -37.763  0.00  0.00      C1   C
ATOM   2722  OE1 GLU 6  47     -15.239  -1.806 -38.182  0.00  0.00      C1   O
ATOM   2723  OE2 GLU 6  47     -13.185  -1.360 -37.554  0.00  0.00      C1   O
ATOM   2724  N   ASP 6  48     -14.374  -4.828 -33.642  0.00  0.00      C1   N
ATOM   2725  CA  ASP 6  48     -15.461  -5.268 -32.696  0.00  0.00      C1   C
ATOM   2726  C   ASP 6  48     -15.741  -4.270 -31.631  0.00  0.00      C1   C
ATOM   2727  O   ASP 6  48     -16.898  -3.906 -31.420  0.00  0.00      C1   O
ATOM   2728  CB  ASP 6  48     -15.277  -6.726 -32.115  0.00  0.00      C1   C
ATOM   2729  CG  ASP 6  48     -14.925  -7.852 -33.095  0.00  0.00      C1   C
ATOM   2730  OD1 ASP 6  48     -15.139  -7.701 -34.288  0.00  0.00      C1   O
ATOM   2731  OD2 ASP 6  48     -14.447  -8.841 -32.535  0.00  0.00      C1   O
ATOM   2732  N   MET 6  49     -14.736  -3.647 -31.009  0.00  0.00      C1   N
ATOM   2733  CA  MET 6  49     -14.746  -2.778 -29.832  0.00  0.00      C1   C
ATOM   2734  C   MET 6  49     -15.425  -1.463 -30.101  0.00  0.00      C1   C
ATOM   2735  O   MET 6  49     -15.877  -0.787 -29.190  0.00  0.00      C1   O
ATOM   2736  CB  MET 6  49     -13.298  -2.525 -29.237  0.00  0.00      C1   C
ATOM   2737  CG  MET 6  49     -13.137  -2.245 -27.724  0.00  0.00      C1   C
ATOM   2738  SD  MET 6  49     -14.164  -3.430 -26.769  0.00  0.00      C1   S
ATOM   2739  CE  MET 6  49     -13.891  -2.662 -25.104  0.00  0.00      C1   C
ATOM   2740  N   LEU 6  50     -15.714  -1.128 -31.395  0.00  0.00      C1   N
ATOM   2741  CA  LEU 6  50     -16.629  -0.026 -31.825  0.00  0.00      C1   C
ATOM   2742  C   LEU 6  50     -18.000  -0.234 -31.208  0.00  0.00      C1   C
ATOM   2743  O   LEU 6  50     -18.488   0.619 -30.485  0.00  0.00      C1   O
ATOM   2744  CB  LEU 6  50     -16.741   0.008 -33.353  0.00  0.00      C1   C
ATOM   2745  CG  LEU 6  50     -15.549   0.587 -34.195  0.00  0.00      C1   C
ATOM   2746  CD1 LEU 6  50     -16.004   0.772 -35.646  0.00  0.00      C1   C
ATOM   2747  CD2 LEU 6  50     -15.030   1.898 -33.593  0.00  0.00      C1   C
ATOM   2748  N   ASN 6  51     -18.669  -1.369 -31.421  0.00  0.00      C1   N
ATOM   2749  CA  ASN 6  51     -19.994  -1.644 -30.884  0.00  0.00      C1   C
ATOM   2750  C   ASN 6  51     -20.193  -3.167 -30.794  0.00  0.00      C1   C
ATOM   2751  O   ASN 6  51     -21.011  -3.695 -31.544  0.00  0.00      C1   O
ATOM   2752  CB  ASN 6  51     -21.079  -0.924 -31.674  0.00  0.00      C1   C
ATOM   2753  CG  ASN 6  51     -22.342  -0.596 -30.896  0.00  0.00      C1   C
ATOM   2754  OD1 ASN 6  51     -22.320  -0.548 -29.733  0.00  0.00      C1   O
ATOM   2755  ND2 ASN 6  51     -23.418  -0.469 -31.565  0.00  0.00      C1   N
ATOM   2756  N   PRO 6  52     -19.540  -3.856 -29.862  0.00  0.00      C1   N
ATOM   2757  CA  PRO 6  52     -19.595  -5.331 -29.937  0.00  0.00      C1   C
ATOM   2758  C   PRO 6  52     -20.937  -5.804 -29.397  0.00  0.00      C1   C
ATOM   2759  O   PRO 6  52     -21.219  -5.647 -28.228  0.00  0.00      C1   O
ATOM   2760  CB  PRO 6  52     -18.402  -5.940 -29.076  0.00  0.00      C1   C
ATOM   2761  CG  PRO 6  52     -17.926  -4.673 -28.252  0.00  0.00      C1   C
ATOM   2762  CD  PRO 6  52     -18.627  -3.419 -28.869  0.00  0.00      C1   C
ATOM   2763  N   ASN 6  53     -21.554  -6.535 -30.258  0.00  0.00      C1   N
ATOM   2764  CA  ASN 6  53     -22.594  -7.525 -29.894  0.00  0.00      C1   C
ATOM   2765  C   ASN 6  53     -21.908  -8.843 -29.356  0.00  0.00      C1   C
ATOM   2766  O   ASN 6  53     -21.401  -9.687 -30.138  0.00  0.00      C1   O
ATOM   2767  CB  ASN 6  53     -23.441  -7.748 -31.147  0.00  0.00      C1   C
ATOM   2768  CG  ASN 6  53     -24.696  -8.517 -30.709  0.00  0.00      C1   C
ATOM   2769  OD1 ASN 6  53     -24.709  -9.659 -30.346  0.00  0.00      C1   O
ATOM   2770  ND2 ASN 6  53     -25.746  -7.805 -30.550  0.00  0.00      C1   N
ATOM   2771  N   TYR 6  54     -21.854  -8.968 -28.033  0.00  0.00      C1   N
ATOM   2772  CA  TYR 6  54     -21.131 -10.071 -27.357  0.00  0.00      C1   C
ATOM   2773  C   TYR 6  54     -21.837 -11.479 -27.561  0.00  0.00      C1   C
ATOM   2774  O   TYR 6  54     -21.101 -12.407 -27.844  0.00  0.00      C1   O
ATOM   2775  CB  TYR 6  54     -20.965  -9.700 -25.858  0.00  0.00      C1   C
ATOM   2776  CG  TYR 6  54     -19.919  -8.623 -25.723  0.00  0.00      C1   C
ATOM   2777  CD1 TYR 6  54     -18.566  -8.934 -25.665  0.00  0.00      C1   C
ATOM   2778  CD2 TYR 6  54     -20.350  -7.243 -25.544  0.00  0.00      C1   C
ATOM   2779  CE1 TYR 6  54     -17.585  -8.021 -25.403  0.00  0.00      C1   C
ATOM   2780  CE2 TYR 6  54     -19.388  -6.250 -25.315  0.00  0.00      C1   C
ATOM   2781  CZ  TYR 6  54     -18.012  -6.672 -25.074  0.00  0.00      C1   C
ATOM   2782  OH  TYR 6  54     -17.075  -5.715 -24.816  0.00  0.00      C1   O
ATOM   2783  N   GLU 6  55     -23.172 -11.515 -27.578  0.00  0.00      C1   N
ATOM   2784  CA  GLU 6  55     -23.952 -12.616 -28.068  0.00  0.00      C1   C
ATOM   2785  C   GLU 6  55     -23.581 -13.179 -29.496  0.00  0.00      C1   C
ATOM   2786  O   GLU 6  55     -23.478 -14.384 -29.595  0.00  0.00      C1   O
ATOM   2787  CB  GLU 6  55     -25.415 -12.276 -28.081  0.00  0.00      C1   C
ATOM   2788  CG  GLU 6  55     -25.882 -12.204 -26.632  0.00  0.00      C1   C
ATOM   2789  CD  GLU 6  55     -27.399 -12.167 -26.426  0.00  0.00      C1   C
ATOM   2790  OE1 GLU 6  55     -28.077 -11.614 -27.309  0.00  0.00      C1   O
ATOM   2791  OE2 GLU 6  55     -27.958 -12.799 -25.493  0.00  0.00      C1   O
ATOM   2792  N   ASP 6  56     -23.426 -12.356 -30.536  0.00  0.00      C1   N
ATOM   2793  CA  ASP 6  56     -22.855 -12.894 -31.781  0.00  0.00      C1   C
ATOM   2794  C   ASP 6  56     -21.392 -13.318 -31.649  0.00  0.00      C1   C
ATOM   2795  O   ASP 6  56     -21.038 -14.365 -32.300  0.00  0.00      C1   O
ATOM   2796  CB  ASP 6  56     -22.966 -11.880 -32.963  0.00  0.00      C1   C
ATOM   2797  CG  ASP 6  56     -24.397 -11.285 -33.078  0.00  0.00      C1   C
ATOM   2798  OD1 ASP 6  56     -25.408 -11.988 -32.715  0.00  0.00      C1   O
ATOM   2799  OD2 ASP 6  56     -24.601 -10.108 -33.529  0.00  0.00      C1   O
ATOM   2800  N   LEU 6  57     -20.488 -12.549 -30.997  0.00  0.00      C1   N
ATOM   2801  CA  LEU 6  57     -19.152 -13.014 -30.699  0.00  0.00      C1   C
ATOM   2802  C   LEU 6  57     -19.064 -14.362 -30.001  0.00  0.00      C1   C
ATOM   2803  O   LEU 6  57     -18.313 -15.232 -30.417  0.00  0.00      C1   O
ATOM   2804  CB  LEU 6  57     -18.348 -11.874 -30.027  0.00  0.00      C1   C
ATOM   2805  CG  LEU 6  57     -17.956 -10.764 -30.998  0.00  0.00      C1   C
ATOM   2806  CD1 LEU 6  57     -17.800  -9.463 -30.256  0.00  0.00      C1   C
ATOM   2807  CD2 LEU 6  57     -16.661 -11.091 -31.817  0.00  0.00      C1   C
ATOM   2808  N   LEU 6  58     -19.868 -14.672 -28.945  0.00  0.00      C1   N
ATOM   2809  CA  LEU 6  58     -19.770 -15.960 -28.244  0.00  0.00      C1   C
ATOM   2810  C   LEU 6  58     -20.465 -17.156 -28.950  0.00  0.00      C1   C
ATOM   2811  O   LEU 6  58     -20.391 -18.270 -28.498  0.00  0.00      C1   O
ATOM   2812  CB  LEU 6  58     -20.262 -15.767 -26.833  0.00  0.00      C1   C
ATOM   2813  CG  LEU 6  58     -19.314 -14.902 -25.942  0.00  0.00      C1   C
ATOM   2814  CD1 LEU 6  58     -19.969 -14.673 -24.630  0.00  0.00      C1   C
ATOM   2815  CD2 LEU 6  58     -17.934 -15.546 -25.701  0.00  0.00      C1   C
ATOM   2816  N   ILE 6  59     -21.173 -16.914 -30.060  0.00  0.00      C1   N
ATOM   2817  CA  ILE 6  59     -21.641 -17.869 -31.096  0.00  0.00      C1   C
ATOM   2818  C   ILE 6  59     -20.417 -18.198 -32.093  0.00  0.00      C1   C
ATOM   2819  O   ILE 6  59     -20.267 -19.371 -32.497  0.00  0.00      C1   O
ATOM   2820  CB  ILE 6  59     -22.965 -17.507 -31.646  0.00  0.00      C1   C
ATOM   2821  CG1 ILE 6  59     -24.138 -17.697 -30.648  0.00  0.00      C1   C
ATOM   2822  CG2 ILE 6  59     -23.249 -18.448 -32.844  0.00  0.00      C1   C
ATOM   2823  CD1 ILE 6  59     -24.353 -19.104 -30.024  0.00  0.00      C1   C
ATOM   2824  N   ARG 6  60     -19.697 -17.094 -32.454  0.00  0.00      C1   N
ATOM   2825  CA  ARG 6  60     -18.417 -17.311 -33.180  0.00  0.00      C1   C
ATOM   2826  C   ARG 6  60     -17.246 -17.963 -32.310  0.00  0.00      C1   C
ATOM   2827  O   ARG 6  60     -16.498 -18.720 -32.891  0.00  0.00      C1   O
ATOM   2828  CB  ARG 6  60     -18.004 -15.979 -33.796  0.00  0.00      C1   C
ATOM   2829  CG  ARG 6  60     -16.859 -16.117 -34.737  0.00  0.00      C1   C
ATOM   2830  CD  ARG 6  60     -16.446 -14.772 -35.355  0.00  0.00      C1   C
ATOM   2831  NE  ARG 6  60     -17.415 -14.325 -36.372  0.00  0.00      C1   N
ATOM   2832  CZ  ARG 6  60     -18.221 -13.269 -36.064  0.00  0.00      C1   C
ATOM   2833  NH1 ARG 6  60     -19.311 -13.087 -36.791  0.00  0.00      C1   N
ATOM   2834  NH2 ARG 6  60     -18.063 -12.438 -35.160  0.00  0.00      C1   N
ATOM   2835  N   LYS 6  61     -17.105 -17.612 -31.041  0.00  0.00      C1   N
ATOM   2836  CA  LYS 6  61     -16.181 -18.152 -30.091  0.00  0.00      C1   C
ATOM   2837  C   LYS 6  61     -16.739 -19.471 -29.414  0.00  0.00      C1   C
ATOM   2838  O   LYS 6  61     -17.945 -19.817 -29.351  0.00  0.00      C1   O
ATOM   2839  CB  LYS 6  61     -15.772 -17.110 -28.984  0.00  0.00      C1   C
ATOM   2840  CG  LYS 6  61     -14.991 -15.846 -29.429  0.00  0.00      C1   C
ATOM   2841  CD  LYS 6  61     -13.722 -16.051 -30.246  0.00  0.00      C1   C
ATOM   2842  CE  LYS 6  61     -12.869 -14.739 -30.402  0.00  0.00      C1   C
ATOM   2843  NZ  LYS 6  61     -11.835 -14.816 -31.440  0.00  0.00      C1   N
ATOM   2844  N   SER 6  62     -15.897 -20.229 -28.727  0.00  0.00      C1   N
ATOM   2845  CA  SER 6  62     -16.094 -21.399 -27.913  0.00  0.00      C1   C
ATOM   2846  C   SER 6  62     -14.931 -21.616 -26.951  0.00  0.00      C1   C
ATOM   2847  O   SER 6  62     -13.894 -20.944 -26.766  0.00  0.00      C1   O
ATOM   2848  CB  SER 6  62     -16.422 -22.585 -28.827  0.00  0.00      C1   C
ATOM   2849  OG  SER 6  62     -16.852 -23.732 -28.083  0.00  0.00      C1   O
ATOM   2850  N   ASN 6  63     -14.978 -22.750 -26.234  0.00  0.00      C1   N
ATOM   2851  CA  ASN 6  63     -14.036 -23.206 -25.168  0.00  0.00      C1   C
ATOM   2852  C   ASN 6  63     -12.582 -23.149 -25.551  0.00  0.00      C1   C
ATOM   2853  O   ASN 6  63     -11.737 -22.638 -24.818  0.00  0.00      C1   O
ATOM   2854  CB  ASN 6  63     -14.568 -24.555 -24.612  0.00  0.00      C1   C
ATOM   2855  CG  ASN 6  63     -15.878 -24.440 -23.898  0.00  0.00      C1   C
ATOM   2856  OD1 ASN 6  63     -16.014 -23.686 -23.010  0.00  0.00      C1   O
ATOM   2857  ND2 ASN 6  63     -16.900 -25.225 -24.007  0.00  0.00      C1   N
ATOM   2858  N   HIS 6  64     -12.195 -23.767 -26.659  0.00  0.00      C1   N
ATOM   2859  CA  HIS 6  64     -10.843 -23.820 -27.176  0.00  0.00      C1   C
ATOM   2860  C   HIS 6  64     -10.196 -22.475 -27.410  0.00  0.00      C1   C
ATOM   2861  O   HIS 6  64      -8.953 -22.431 -27.351  0.00  0.00      C1   O
ATOM   2862  CB  HIS 6  64     -10.684 -24.605 -28.449  0.00  0.00      C1   C
ATOM   2863  CG  HIS 6  64     -11.409 -23.909 -29.576  0.00  0.00      C1   C
ATOM   2864  ND1 HIS 6  64     -12.651 -23.300 -29.494  0.00  0.00      C1   N
ATOM   2865  CD2 HIS 6  64     -10.863 -23.704 -30.818  0.00  0.00      C1   C
ATOM   2866  CE1 HIS 6  64     -12.810 -22.785 -30.730  0.00  0.00      C1   C
ATOM   2867  NE2 HIS 6  64     -11.713 -22.994 -31.541  0.00  0.00      C1   N
ATOM   2868  N   ASN 6  65     -10.966 -21.341 -27.547  0.00  0.00      C1   N
ATOM   2869  CA  ASN 6  65     -10.374 -19.996 -27.792  0.00  0.00      C1   C
ATOM   2870  C   ASN 6  65      -9.900 -19.321 -26.457  0.00  0.00      C1   C
ATOM   2871  O   ASN 6  65      -9.194 -18.282 -26.511  0.00  0.00      C1   O
ATOM   2872  CB  ASN 6  65     -11.411 -19.073 -28.496  0.00  0.00      C1   C
ATOM   2873  CG  ASN 6  65     -12.037 -19.589 -29.767  0.00  0.00      C1   C
ATOM   2874  OD1 ASN 6  65     -13.257 -19.726 -29.940  0.00  0.00      C1   O
ATOM   2875  ND2 ASN 6  65     -11.274 -19.793 -30.811  0.00  0.00      C1   N
ATOM   2876  N   PHE 6  66     -10.139 -19.982 -25.303  0.00  0.00      C1   N
ATOM   2877  CA  PHE 6  66      -9.758 -19.404 -24.020  0.00  0.00      C1   C
ATOM   2878  C   PHE 6  66      -8.576 -20.226 -23.560  0.00  0.00      C1   C
ATOM   2879  O   PHE 6  66      -8.694 -21.252 -22.929  0.00  0.00      C1   O
ATOM   2880  CB  PHE 6  66     -10.894 -19.283 -23.024  0.00  0.00      C1   C
ATOM   2881  CG  PHE 6  66     -12.132 -18.626 -23.611  0.00  0.00      C1   C
ATOM   2882  CD1 PHE 6  66     -12.139 -17.244 -23.581  0.00  0.00      C1   C
ATOM   2883  CD2 PHE 6  66     -13.301 -19.256 -24.141  0.00  0.00      C1   C
ATOM   2884  CE1 PHE 6  66     -13.187 -16.386 -24.102  0.00  0.00      C1   C
ATOM   2885  CE2 PHE 6  66     -14.295 -18.479 -24.715  0.00  0.00      C1   C
ATOM   2886  CZ  PHE 6  66     -14.262 -17.081 -24.678  0.00  0.00      C1   C
ATOM   2887  N   LEU 6  67      -7.367 -19.788 -23.898  0.00  0.00      C1   N
ATOM   2888  CA  LEU 6  67      -6.057 -20.230 -23.290  0.00  0.00      C1   C
ATOM   2889  C   LEU 6  67      -5.783 -19.539 -21.897  0.00  0.00      C1   C
ATOM   2890  O   LEU 6  67      -5.620 -18.350 -21.844  0.00  0.00      C1   O
ATOM   2891  CB  LEU 6  67      -4.958 -19.910 -24.337  0.00  0.00      C1   C
ATOM   2892  CG  LEU 6  67      -5.159 -20.446 -25.790  0.00  0.00      C1   C
ATOM   2893  CD1 LEU 6  67      -3.959 -20.036 -26.710  0.00  0.00      C1   C
ATOM   2894  CD2 LEU 6  67      -5.235 -21.993 -25.746  0.00  0.00      C1   C
ATOM   2895  N   VAL 6  68      -5.744 -20.287 -20.837  0.00  0.00      C1   N
ATOM   2896  CA  VAL 6  68      -5.576 -19.749 -19.513  0.00  0.00      C1   C
ATOM   2897  C   VAL 6  68      -4.363 -20.390 -18.965  0.00  0.00      C1   C
ATOM   2898  O   VAL 6  68      -4.263 -21.636 -18.976  0.00  0.00      C1   O
ATOM   2899  CB  VAL 6  68      -6.774 -19.969 -18.584  0.00  0.00      C1   C
ATOM   2900  CG1 VAL 6  68      -6.511 -19.549 -17.116  0.00  0.00      C1   C
ATOM   2901  CG2 VAL 6  68      -7.829 -19.046 -19.103  0.00  0.00      C1   C
ATOM   2902  N   GLN 6  69      -3.390 -19.631 -18.501  0.00  0.00      C1   N
ATOM   2903  CA  GLN 6  69      -2.180 -20.033 -17.945  0.00  0.00      C1   C
ATOM   2904  C   GLN 6  69      -2.123 -19.613 -16.417  0.00  0.00      C1   C
ATOM   2905  O   GLN 6  69      -1.954 -18.415 -16.135  0.00  0.00      C1   O
ATOM   2906  CB  GLN 6  69      -1.025 -19.457 -18.874  0.00  0.00      C1   C
ATOM   2907  CG  GLN 6  69       0.251 -20.173 -18.505  0.00  0.00      C1   C
ATOM   2908  CD  GLN 6  69       0.227 -21.650 -18.824  0.00  0.00      C1   C
ATOM   2909  OE1 GLN 6  69      -0.315 -22.069 -19.802  0.00  0.00      C1   O
ATOM   2910  NE2 GLN 6  69       1.106 -22.432 -18.200  0.00  0.00      C1   N
ATOM   2911  N   ALA 6  70      -2.380 -20.590 -15.588  0.00  0.00      C1   N
ATOM   2912  CA  ALA 6  70      -2.129 -20.594 -14.161  0.00  0.00      C1   C
ATOM   2913  C   ALA 6  70      -0.721 -21.115 -13.859  0.00  0.00      C1   C
ATOM   2914  O   ALA 6  70      -0.518 -22.192 -13.357  0.00  0.00      C1   O
ATOM   2915  CB  ALA 6  70      -3.249 -21.428 -13.440  0.00  0.00      C1   C
ATOM   2916  N   GLY 6  71       0.230 -20.236 -14.018  0.00  0.00      C1   N
ATOM   2917  CA  GLY 6  71       1.646 -20.373 -13.750  0.00  0.00      C1   C
ATOM   2918  C   GLY 6  71       2.250 -21.496 -14.503  0.00  0.00      C1   C
ATOM   2919  O   GLY 6  71       2.411 -21.412 -15.734  0.00  0.00      C1   O
ATOM   2920  N   ASN 6  72       2.506 -22.611 -13.910  0.00  0.00      C1   N
ATOM   2921  CA  ASN 6  72       3.040 -23.825 -14.562  0.00  0.00      C1   C
ATOM   2922  C   ASN 6  72       2.030 -24.748 -15.310  0.00  0.00      C1   C
ATOM   2923  O   ASN 6  72       2.452 -25.691 -15.900  0.00  0.00      C1   O
ATOM   2924  CB  ASN 6  72       3.893 -24.496 -13.588  0.00  0.00      C1   C
ATOM   2925  CG  ASN 6  72       3.139 -25.345 -12.516  0.00  0.00      C1   C
ATOM   2926  OD1 ASN 6  72       2.370 -24.875 -11.686  0.00  0.00      C1   O
ATOM   2927  ND2 ASN 6  72       3.320 -26.618 -12.428  0.00  0.00      C1   N
ATOM   2928  N   VAL 6  73       0.723 -24.448 -15.236  0.00  0.00      C1   N
ATOM   2929  CA  VAL 6  73      -0.272 -25.191 -15.874  0.00  0.00      C1   C
ATOM   2930  C   VAL 6  73      -1.219 -24.353 -16.774  0.00  0.00      C1   C
ATOM   2931  O   VAL 6  73      -1.597 -23.203 -16.457  0.00  0.00      C1   O
ATOM   2932  CB  VAL 6  73      -1.174 -25.983 -14.861  0.00  0.00      C1   C
ATOM   2933  CG1 VAL 6  73      -0.456 -27.264 -14.419  0.00  0.00      C1   C
ATOM   2934  CG2 VAL 6  73      -1.757 -25.273 -13.701  0.00  0.00      C1   C
ATOM   2935  N   GLN 6  74      -1.676 -25.067 -17.805  0.00  0.00      C1   N
ATOM   2936  CA  GLN 6  74      -2.698 -24.652 -18.731  0.00  0.00      C1   C
ATOM   2937  C   GLN 6  74      -4.043 -25.262 -18.275  0.00  0.00      C1   C
ATOM   2938  O   GLN 6  74      -4.192 -26.443 -18.010  0.00  0.00      C1   O
ATOM   2939  CB  GLN 6  74      -2.297 -25.092 -20.170  0.00  0.00      C1   C
ATOM   2940  CG  GLN 6  74      -3.360 -24.465 -21.061  0.00  0.00      C1   C
ATOM   2941  CD  GLN 6  74      -3.209 -24.863 -22.469  0.00  0.00      C1   C
ATOM   2942  NE2 GLN 6  74      -3.049 -23.850 -23.262  0.00  0.00      C1   N
ATOM   2943  OE1 GLN 6  74      -3.355 -26.020 -22.895  0.00  0.00      C1   O
ATOM   2944  N   LEU 6  75      -4.966 -24.365 -18.006  0.00  0.00      C1   N
ATOM   2945  CA  LEU 6  75      -6.316 -24.738 -17.523  0.00  0.00      C1   C
ATOM   2946  C   LEU 6  75      -7.218 -25.302 -18.685  0.00  0.00      C1   C
ATOM   2947  O   LEU 6  75      -7.366 -24.585 -19.687  0.00  0.00      C1   O
ATOM   2948  CB  LEU 6  75      -7.069 -23.716 -16.651  0.00  0.00      C1   C
ATOM   2949  CG  LEU 6  75      -6.323 -23.328 -15.358  0.00  0.00      C1   C
ATOM   2950  CD1 LEU 6  75      -7.305 -22.630 -14.403  0.00  0.00      C1   C
ATOM   2951  CD2 LEU 6  75      -5.739 -24.542 -14.708  0.00  0.00      C1   C
ATOM   2952  N   ARG 6  76      -7.958 -26.358 -18.436  0.00  0.00      C1   N
ATOM   2953  CA  ARG 6  76      -8.939 -26.848 -19.379  0.00  0.00      C1   C
ATOM   2954  C   ARG 6  76     -10.330 -26.262 -19.169  0.00  0.00      C1   C
ATOM   2955  O   ARG 6  76     -11.104 -26.666 -18.263  0.00  0.00      C1   O
ATOM   2956  CB  ARG 6  76      -8.874 -28.373 -19.556  0.00  0.00      C1   C
ATOM   2957  CG  ARG 6  76      -7.448 -28.747 -20.101  0.00  0.00      C1   C
ATOM   2958  CD  ARG 6  76      -7.587 -30.223 -20.372  0.00  0.00      C1   C
ATOM   2959  NE  ARG 6  76      -6.515 -30.677 -21.338  0.00  0.00      C1   N
ATOM   2960  CZ  ARG 6  76      -6.278 -31.912 -21.705  0.00  0.00      C1   C
ATOM   2961  NH1 ARG 6  76      -7.073 -32.914 -21.312  0.00  0.00      C1   N
ATOM   2962  NH2 ARG 6  76      -5.316 -32.061 -22.599  0.00  0.00      C1   N
ATOM   2963  N   VAL 6  77     -10.593 -25.259 -19.962  0.00  0.00      C1   N
ATOM   2964  CA  VAL 6  77     -11.969 -24.709 -19.984  0.00  0.00      C1   C
ATOM   2965  C   VAL 6  77     -12.993 -25.713 -20.608  0.00  0.00      C1   C
ATOM   2966  O   VAL 6  77     -12.765 -26.294 -21.678  0.00  0.00      C1   O
ATOM   2967  CB  VAL 6  77     -11.949 -23.364 -20.762  0.00  0.00      C1   C
ATOM   2968  CG1 VAL 6  77     -13.255 -22.647 -20.982  0.00  0.00      C1   C
ATOM   2969  CG2 VAL 6  77     -10.988 -22.320 -20.127  0.00  0.00      C1   C
ATOM   2970  N   ILE 6  78     -14.101 -25.900 -19.878  0.00  0.00      C1   N
ATOM   2971  CA  ILE 6  78     -15.252 -26.684 -20.328  0.00  0.00      C1   C
ATOM   2972  C   ILE 6  78     -16.583 -25.855 -20.279  0.00  0.00      C1   C
ATOM   2973  O   ILE 6  78     -17.714 -26.427 -20.533  0.00  0.00      C1   O
ATOM   2974  CB  ILE 6  78     -15.397 -28.068 -19.659  0.00  0.00      C1   C
ATOM   2975  CG1 ILE 6  78     -15.732 -28.006 -18.160  0.00  0.00      C1   C
ATOM   2976  CG2 ILE 6  78     -14.108 -28.933 -20.082  0.00  0.00      C1   C
ATOM   2977  CD1 ILE 6  78     -15.907 -29.381 -17.559  0.00  0.00      C1   C
ATOM   2978  N   GLY 6  79     -16.564 -24.532 -20.014  0.00  0.00      C1   N
ATOM   2979  CA  GLY 6  79     -17.731 -23.622 -20.130  0.00  0.00      C1   C
ATOM   2980  C   GLY 6  79     -17.269 -22.297 -20.618  0.00  0.00      C1   C
ATOM   2981  O   GLY 6  79     -16.330 -21.793 -19.988  0.00  0.00      C1   O
ATOM   2982  N   HIS 6  80     -17.931 -21.555 -21.503  0.00  0.00      C1   N
ATOM   2983  CA  HIS 6  80     -17.818 -20.119 -21.615  0.00  0.00      C1   C
ATOM   2984  C   HIS 6  80     -19.208 -19.436 -21.602  0.00  0.00      C1   C
ATOM   2985  O   HIS 6  80     -19.988 -19.416 -22.607  0.00  0.00      C1   O
ATOM   2986  CB  HIS 6  80     -17.046 -19.861 -22.931  0.00  0.00      C1   C
ATOM   2987  CG  HIS 6  80     -17.511 -20.539 -24.226  0.00  0.00      C1   C
ATOM   2988  ND1 HIS 6  80     -17.764 -21.862 -24.441  0.00  0.00      C1   N
ATOM   2989  CD2 HIS 6  80     -18.147 -19.918 -25.227  0.00  0.00      C1   C
ATOM   2990  CE1 HIS 6  80     -18.467 -21.989 -25.557  0.00  0.00      C1   C
ATOM   2991  NE2 HIS 6  80     -18.792 -20.834 -26.068  0.00  0.00      C1   N
ATOM   2992  N   SER 6  81     -19.504 -18.906 -20.442  0.00  0.00      C1   N
ATOM   2993  CA  SER 6  81     -20.811 -18.230 -20.220  0.00  0.00      C1   C
ATOM   2994  C   SER 6  81     -20.591 -16.841 -19.701  0.00  0.00      C1   C
ATOM   2995  O   SER 6  81     -19.600 -16.499 -19.182  0.00  0.00      C1   O
ATOM   2996  CB  SER 6  81     -21.688 -19.097 -19.344  0.00  0.00      C1   C
ATOM   2997  OG  SER 6  81     -20.999 -19.442 -18.151  0.00  0.00      C1   O
ATOM   2998  N   MET 6  82     -21.644 -16.076 -19.942  0.00  0.00      C1   N
ATOM   2999  CA  MET 6  82     -21.520 -14.627 -19.742  0.00  0.00      C1   C
ATOM   3000  C   MET 6  82     -22.389 -14.233 -18.499  0.00  0.00      C1   C
ATOM   3001  O   MET 6  82     -23.472 -14.687 -18.263  0.00  0.00      C1   O
ATOM   3002  CB  MET 6  82     -21.878 -13.896 -21.032  0.00  0.00      C1   C
ATOM   3003  CG  MET 6  82     -21.537 -12.422 -20.883  0.00  0.00      C1   C
ATOM   3004  SD  MET 6  82     -21.419 -11.357 -22.369  0.00  0.00      C1   S
ATOM   3005  CE  MET 6  82     -23.031 -11.797 -23.214  0.00  0.00      C1   C
ATOM   3006  N   GLN 6  83     -21.827 -13.426 -17.662  0.00  0.00      C1   N
ATOM   3007  CA  GLN 6  83     -22.508 -12.861 -16.482  0.00  0.00      C1   C
ATOM   3008  C   GLN 6  83     -22.388 -11.343 -16.542  0.00  0.00      C1   C
ATOM   3009  O   GLN 6  83     -21.428 -10.748 -16.066  0.00  0.00      C1   O
ATOM   3010  CB  GLN 6  83     -22.007 -13.446 -15.204  0.00  0.00      C1   C
ATOM   3011  CG  GLN 6  83     -23.072 -13.290 -14.169  0.00  0.00      C1   C
ATOM   3012  CD  GLN 6  83     -22.527 -13.562 -12.740  0.00  0.00      C1   C
ATOM   3013  OE1 GLN 6  83     -22.664 -14.521 -12.061  0.00  0.00      C1   O
ATOM   3014  NE2 GLN 6  83     -21.704 -12.690 -12.169  0.00  0.00      C1   N
ATOM   3015  N   ASN 6  84     -23.283 -10.696 -17.310  0.00  0.00      C1   N
ATOM   3016  CA  ASN 6  84     -23.169  -9.234 -17.553  0.00  0.00      C1   C
ATOM   3017  C   ASN 6  84     -21.910  -8.820 -18.376  0.00  0.00      C1   C
ATOM   3018  O   ASN 6  84     -21.710  -9.417 -19.414  0.00  0.00      C1   O
ATOM   3019  CB  ASN 6  84     -23.605  -8.448 -16.233  0.00  0.00      C1   C
ATOM   3020  CG  ASN 6  84     -24.853  -8.906 -15.674  0.00  0.00      C1   C
ATOM   3021  OD1 ASN 6  84     -25.874  -8.868 -16.288  0.00  0.00      C1   O
ATOM   3022  ND2 ASN 6  84     -24.855  -9.458 -14.497  0.00  0.00      C1   N
ATOM   3023  N   CYS 6  85     -21.055  -7.912 -17.945  0.00  0.00      C1   N
ATOM   3024  CA  CYS 6  85     -19.696  -7.621 -18.489  0.00  0.00      C1   C
ATOM   3025  C   CYS 6  85     -18.456  -8.557 -18.092  0.00  0.00      C1   C
ATOM   3026  O   CYS 6  85     -17.372  -8.297 -18.524  0.00  0.00      C1   O
ATOM   3027  CB  CYS 6  85     -19.309  -6.105 -18.343  0.00  0.00      C1   C
ATOM   3028  SG  CYS 6  85     -20.614  -4.966 -18.805  0.00  0.00      C1   S
ATOM   3029  N   VAL 6  86     -18.714  -9.618 -17.319  0.00  0.00      C1   N
ATOM   3030  CA  VAL 6  86     -17.708 -10.688 -17.124  0.00  0.00      C1   C
ATOM   3031  C   VAL 6  86     -18.064 -12.050 -17.738  0.00  0.00      C1   C
ATOM   3032  O   VAL 6  86     -19.220 -12.481 -17.750  0.00  0.00      C1   O
ATOM   3033  CB  VAL 6  86     -17.227 -10.696 -15.641  0.00  0.00      C1   C
ATOM   3034  CG1 VAL 6  86     -16.614  -9.353 -15.238  0.00  0.00      C1   C
ATOM   3035  CG2 VAL 6  86     -18.456 -10.966 -14.781  0.00  0.00      C1   C
ATOM   3036  N   LEU 6  87     -16.989 -12.747 -18.099  0.00  0.00      C1   N
ATOM   3037  CA  LEU 6  87     -17.119 -14.110 -18.449  0.00  0.00      C1   C
ATOM   3038  C   LEU 6  87     -17.064 -14.943 -17.166  0.00  0.00      C1   C
ATOM   3039  O   LEU 6  87     -16.195 -14.754 -16.291  0.00  0.00      C1   O
ATOM   3040  CB  LEU 6  87     -16.061 -14.587 -19.382  0.00  0.00      C1   C
ATOM   3041  CG  LEU 6  87     -16.327 -13.991 -20.810  0.00  0.00      C1   C
ATOM   3042  CD1 LEU 6  87     -15.125 -14.179 -21.696  0.00  0.00      C1   C
ATOM   3043  CD2 LEU 6  87     -17.630 -14.663 -21.364  0.00  0.00      C1   C
ATOM   3044  N   LYS 6  88     -17.828 -16.063 -17.163  0.00  0.00      C1   N
ATOM   3045  CA  LYS 6  88     -17.375 -17.237 -16.417  0.00  0.00      C1   C
ATOM   3046  C   LYS 6  88     -16.738 -18.252 -17.307  0.00  0.00      C1   C
ATOM   3047  O   LYS 6  88     -17.389 -18.733 -18.220  0.00  0.00      C1   O
ATOM   3048  CB  LYS 6  88     -18.558 -17.791 -15.725  0.00  0.00      C1   C
ATOM   3049  CG  LYS 6  88     -19.122 -16.989 -14.590  0.00  0.00      C1   C
ATOM   3050  CD  LYS 6  88     -20.043 -17.815 -13.625  0.00  0.00      C1   C
ATOM   3051  CE  LYS 6  88     -20.372 -17.121 -12.334  0.00  0.00      C1   C
ATOM   3052  NZ  LYS 6  88     -20.880 -18.001 -11.296  0.00  0.00      C1   N
ATOM   3053  N   LEU 6  89     -15.477 -18.648 -17.097  0.00  0.00      C1   N
ATOM   3054  CA  LEU 6  89     -14.813 -19.716 -17.789  0.00  0.00      C1   C
ATOM   3055  C   LEU 6  89     -14.658 -20.875 -16.843  0.00  0.00      C1   C
ATOM   3056  O   LEU 6  89     -13.804 -20.887 -15.989  0.00  0.00      C1   O
ATOM   3057  CB  LEU 6  89     -13.406 -19.211 -18.266  0.00  0.00      C1   C
ATOM   3058  CG  LEU 6  89     -13.440 -18.099 -19.326  0.00  0.00      C1   C
ATOM   3059  CD1 LEU 6  89     -12.030 -17.672 -19.824  0.00  0.00      C1   C
ATOM   3060  CD2 LEU 6  89     -14.296 -18.417 -20.550  0.00  0.00      C1   C
ATOM   3061  N   LYS 6  90     -15.685 -21.708 -16.906  0.00  0.00      C1   N
ATOM   3062  CA  LYS 6  90     -15.669 -22.914 -16.047  0.00  0.00      C1   C
ATOM   3063  C   LYS 6  90     -14.569 -23.831 -16.484  0.00  0.00      C1   C
ATOM   3064  O   LYS 6  90     -14.448 -24.180 -17.677  0.00  0.00      C1   O
ATOM   3065  CB  LYS 6  90     -17.087 -23.510 -15.945  0.00  0.00      C1   C
ATOM   3066  CG  LYS 6  90     -17.061 -24.698 -14.960  0.00  0.00      C1   C
ATOM   3067  CD  LYS 6  90     -18.309 -25.458 -15.023  0.00  0.00      C1   C
ATOM   3068  CE  LYS 6  90     -18.180 -26.838 -14.296  0.00  0.00      C1   C
ATOM   3069  NZ  LYS 6  90     -19.390 -27.599 -14.413  0.00  0.00      C1   N
ATOM   3070  N   VAL 6  91     -13.718 -24.194 -15.526  0.00  0.00      C1   N
ATOM   3071  CA  VAL 6  91     -12.577 -25.070 -15.793  0.00  0.00      C1   C
ATOM   3072  C   VAL 6  91     -12.736 -26.439 -15.090  0.00  0.00      C1   C
ATOM   3073  O   VAL 6  91     -13.527 -26.604 -14.130  0.00  0.00      C1   O
ATOM   3074  CB  VAL 6  91     -11.160 -24.438 -15.395  0.00  0.00      C1   C
ATOM   3075  CG1 VAL 6  91     -10.826 -23.354 -16.427  0.00  0.00      C1   C
ATOM   3076  CG2 VAL 6  91     -11.197 -23.730 -14.056  0.00  0.00      C1   C
ATOM   3077  N   ASP 6  92     -12.128 -27.440 -15.590  0.00  0.00      C1   N
ATOM   3078  CA  ASP 6  92     -12.258 -28.754 -15.091  0.00  0.00      C1   C
ATOM   3079  C   ASP 6  92     -11.485 -28.999 -13.771  0.00  0.00      C1   C
ATOM   3080  O   ASP 6  92     -11.567 -30.151 -13.238  0.00  0.00      C1   O
ATOM   3081  CB  ASP 6  92     -11.981 -29.770 -16.131  0.00  0.00      C1   C
ATOM   3082  CG  ASP 6  92     -10.545 -30.053 -16.593  0.00  0.00      C1   C
ATOM   3083  OD1 ASP 6  92     -10.373 -31.079 -17.358  0.00  0.00      C1   O
ATOM   3084  OD2 ASP 6  92      -9.648 -29.452 -15.946  0.00  0.00      C1   O
ATOM   3085  N   THR 6  93     -10.712 -28.052 -13.242  0.00  0.00      C1   N
ATOM   3086  CA  THR 6  93     -10.228 -28.173 -11.878  0.00  0.00      C1   C
ATOM   3087  C   THR 6  93     -10.728 -27.047 -10.988  0.00  0.00      C1   C
ATOM   3088  O   THR 6  93     -10.336 -25.939 -11.334  0.00  0.00      C1   O
ATOM   3089  CB  THR 6  93      -8.677 -28.475 -11.875  0.00  0.00      C1   C
ATOM   3090  OG1 THR 6  93      -8.055 -27.415 -12.434  0.00  0.00      C1   O
ATOM   3091  CG2 THR 6  93      -8.194 -29.676 -12.664  0.00  0.00      C1   C
ATOM   3092  N   ALA 6  94     -11.378 -27.228  -9.800  0.00  0.00      C1   N
ATOM   3093  CA  ALA 6  94     -11.357 -26.147  -8.832  0.00  0.00      C1   C
ATOM   3094  C   ALA 6  94      -9.952 -25.796  -8.208  0.00  0.00      C1   C
ATOM   3095  O   ALA 6  94      -9.151 -26.659  -7.918  0.00  0.00      C1   O
ATOM   3096  CB  ALA 6  94     -12.422 -26.532  -7.755  0.00  0.00      C1   C
ATOM   3097  N   ASN 6  95      -9.678 -24.541  -8.084  0.00  0.00      C1   N
ATOM   3098  CA  ASN 6  95      -8.425 -23.921  -7.643  0.00  0.00      C1   C
ATOM   3099  C   ASN 6  95      -8.168 -24.288  -6.177  0.00  0.00      C1   C
ATOM   3100  O   ASN 6  95      -8.942 -23.817  -5.313  0.00  0.00      C1   O
ATOM   3101  CB  ASN 6  95      -8.609 -22.413  -7.749  0.00  0.00      C1   C
ATOM   3102  CG  ASN 6  95      -7.417 -21.721  -7.103  0.00  0.00      C1   C
ATOM   3103  OD1 ASN 6  95      -6.353 -22.323  -6.869  0.00  0.00      C1   O
ATOM   3104  ND2 ASN 6  95      -7.282 -20.427  -7.017  0.00  0.00      C1   N
ATOM   3105  N   PRO 6  96      -7.073 -25.002  -5.884  0.00  0.00      C1   N
ATOM   3106  CA  PRO 6  96      -6.755 -25.396  -4.470  0.00  0.00      C1   C
ATOM   3107  C   PRO 6  96      -6.655 -24.186  -3.531  0.00  0.00      C1   C
ATOM   3108  O   PRO 6  96      -7.141 -24.271  -2.360  0.00  0.00      C1   O
ATOM   3109  CB  PRO 6  96      -5.505 -26.285  -4.520  0.00  0.00      C1   C
ATOM   3110  CG  PRO 6  96      -4.872 -26.082  -5.907  0.00  0.00      C1   C
ATOM   3111  CD  PRO 6  96      -6.150 -25.633  -6.762  0.00  0.00      C1   C
ATOM   3112  N   LYS 6  97      -6.105 -23.084  -3.986  0.00  0.00      C1   N
ATOM   3113  CA  LYS 6  97      -5.763 -21.829  -3.320  0.00  0.00      C1   C
ATOM   3114  C   LYS 6  97      -7.016 -20.909  -3.057  0.00  0.00      C1   C
ATOM   3115  O   LYS 6  97      -6.791 -19.723  -2.645  0.00  0.00      C1   O
ATOM   3116  CB  LYS 6  97      -4.654 -21.021  -4.093  0.00  0.00      C1   C
ATOM   3117  CG  LYS 6  97      -3.342 -21.763  -4.113  0.00  0.00      C1   C
ATOM   3118  CD  LYS 6  97      -2.421 -21.090  -5.091  0.00  0.00      C1   C
ATOM   3119  CE  LYS 6  97      -1.105 -21.757  -5.329  0.00  0.00      C1   C
ATOM   3120  NZ  LYS 6  97      -0.314 -21.964  -4.166  0.00  0.00      C1   N
ATOM   3121  N   THR 6  98      -8.187 -21.269  -3.377  0.00  0.00      C1   N
ATOM   3122  CA  THR 6  98      -9.401 -20.467  -3.058  0.00  0.00      C1   C
ATOM   3123  C   THR 6  98      -9.582 -20.239  -1.553  0.00  0.00      C1   C
ATOM   3124  O   THR 6  98      -9.913 -21.131  -0.782  0.00  0.00      C1   O
ATOM   3125  CB  THR 6  98     -10.682 -20.909  -3.770  0.00  0.00      C1   C
ATOM   3126  OG1 THR 6  98     -10.566 -20.242  -5.071  0.00  0.00      C1   O
ATOM   3127  CG2 THR 6  98     -11.964 -20.350  -3.104  0.00  0.00      C1   C
ATOM   3128  N   PRO 6  99      -9.661 -19.046  -1.052  0.00  0.00      C1   N
ATOM   3129  CA  PRO 6  99      -9.850 -18.707   0.367  0.00  0.00      C1   C
ATOM   3130  C   PRO 6  99     -11.381 -18.888   0.752  0.00  0.00      C1   C
ATOM   3131  O   PRO 6  99     -12.286 -19.294  -0.024  0.00  0.00      C1   O
ATOM   3132  CB  PRO 6  99      -9.540 -17.193   0.356  0.00  0.00      C1   C
ATOM   3133  CG  PRO 6  99      -9.915 -16.653  -1.016  0.00  0.00      C1   C
ATOM   3134  CD  PRO 6  99      -9.591 -17.844  -1.937  0.00  0.00      C1   C
ATOM   3135  N   LYS 6 100     -11.683 -18.675   2.054  0.00  0.00      C1   N
ATOM   3136  CA  LYS 6 100     -13.029 -18.290   2.322  0.00  0.00      C1   C
ATOM   3137  C   LYS 6 100     -13.416 -16.998   1.663  0.00  0.00      C1   C
ATOM   3138  O   LYS 6 100     -12.602 -16.072   1.724  0.00  0.00      C1   O
ATOM   3139  CB  LYS 6 100     -13.423 -18.452   3.778  0.00  0.00      C1   C
ATOM   3140  CG  LYS 6 100     -14.836 -18.139   4.148  0.00  0.00      C1   C
ATOM   3141  CD  LYS 6 100     -14.940 -18.259   5.628  0.00  0.00      C1   C
ATOM   3142  CE  LYS 6 100     -16.386 -17.929   6.097  0.00  0.00      C1   C
ATOM   3143  NZ  LYS 6 100     -16.426 -17.656   7.559  0.00  0.00      C1   N
ATOM   3144  N   TYR 6 101     -14.499 -16.949   0.916  0.00  0.00      C1   N
ATOM   3145  CA  TYR 6 101     -14.841 -15.776   0.049  0.00  0.00      C1   C
ATOM   3146  C   TYR 6 101     -16.327 -15.417   0.072  0.00  0.00      C1   C
ATOM   3147  O   TYR 6 101     -17.185 -16.300   0.186  0.00  0.00      C1   O
ATOM   3148  CB  TYR 6 101     -14.274 -15.915  -1.374  0.00  0.00      C1   C
ATOM   3149  CG  TYR 6 101     -14.921 -16.887  -2.336  0.00  0.00      C1   C
ATOM   3150  CD1 TYR 6 101     -14.594 -18.262  -2.205  0.00  0.00      C1   C
ATOM   3151  CD2 TYR 6 101     -15.502 -16.497  -3.581  0.00  0.00      C1   C
ATOM   3152  CE1 TYR 6 101     -15.088 -19.205  -3.115  0.00  0.00      C1   C
ATOM   3153  CE2 TYR 6 101     -15.979 -17.437  -4.481  0.00  0.00      C1   C
ATOM   3154  CZ  TYR 6 101     -15.722 -18.836  -4.259  0.00  0.00      C1   C
ATOM   3155  OH  TYR 6 101     -16.064 -19.674  -5.209  0.00  0.00      C1   O
ATOM   3156  N   LYS 6 102     -16.684 -14.207  -0.308  0.00  0.00      C1   N
ATOM   3157  CA  LYS 6 102     -18.097 -13.790  -0.719  0.00  0.00      C1   C
ATOM   3158  C   LYS 6 102     -18.137 -12.610  -1.798  0.00  0.00      C1   C
ATOM   3159  O   LYS 6 102     -17.050 -12.129  -2.175  0.00  0.00      C1   O
ATOM   3160  CB  LYS 6 102     -18.910 -13.431   0.539  0.00  0.00      C1   C
ATOM   3161  CG  LYS 6 102     -18.300 -12.343   1.370  0.00  0.00      C1   C
ATOM   3162  CD  LYS 6 102     -19.306 -11.635   2.353  0.00  0.00      C1   C
ATOM   3163  CE  LYS 6 102     -18.720 -10.462   3.146  0.00  0.00      C1   C
ATOM   3164  NZ  LYS 6 102     -19.752  -9.917   4.025  0.00  0.00      C1   N
ATOM   3165  N   PHE 6 103     -19.226 -12.173  -2.370  0.00  0.00      C1   N
ATOM   3166  CA  PHE 6 103     -19.271 -11.005  -3.368  0.00  0.00      C1   C
ATOM   3167  C   PHE 6 103     -20.150  -9.869  -2.785  0.00  0.00      C1   C
ATOM   3168  O   PHE 6 103     -21.243 -10.085  -2.300  0.00  0.00      C1   O
ATOM   3169  CB  PHE 6 103     -19.674 -11.381  -4.819  0.00  0.00      C1   C
ATOM   3170  CG  PHE 6 103     -18.744 -12.502  -5.405  0.00  0.00      C1   C
ATOM   3171  CD1 PHE 6 103     -17.389 -12.139  -5.885  0.00  0.00      C1   C
ATOM   3172  CD2 PHE 6 103     -19.118 -13.877  -5.568  0.00  0.00      C1   C
ATOM   3173  CE1 PHE 6 103     -16.591 -13.069  -6.598  0.00  0.00      C1   C
ATOM   3174  CE2 PHE 6 103     -18.323 -14.730  -6.326  0.00  0.00      C1   C
ATOM   3175  CZ  PHE 6 103     -17.081 -14.356  -6.814  0.00  0.00      C1   C
ATOM   3176  N   VAL 6 104     -19.597  -8.603  -2.769  0.00  0.00      C1   N
ATOM   3177  CA  VAL 6 104     -20.279  -7.386  -2.377  0.00  0.00      C1   C
ATOM   3178  C   VAL 6 104     -20.213  -6.281  -3.432  0.00  0.00      C1   C
ATOM   3179  O   VAL 6 104     -19.230  -6.086  -4.100  0.00  0.00      C1   O
ATOM   3180  CB  VAL 6 104     -19.798  -6.848  -0.962  0.00  0.00      C1   C
ATOM   3181  CG1 VAL 6 104     -19.950  -7.883   0.161  0.00  0.00      C1   C
ATOM   3182  CG2 VAL 6 104     -18.267  -6.530  -0.888  0.00  0.00      C1   C
ATOM   3183  N   ARG 6 105     -21.176  -5.354  -3.424  0.00  0.00      C1   N
ATOM   3184  CA  ARG 6 105     -21.062  -4.152  -4.171  0.00  0.00      C1   C
ATOM   3185  C   ARG 6 105     -20.901  -2.901  -3.263  0.00  0.00      C1   C
ATOM   3186  O   ARG 6 105     -21.744  -2.707  -2.424  0.00  0.00      C1   O
ATOM   3187  CB  ARG 6 105     -22.298  -3.975  -5.099  0.00  0.00      C1   C
ATOM   3188  CG  ARG 6 105     -22.079  -2.883  -6.148  0.00  0.00      C1   C
ATOM   3189  CD  ARG 6 105     -23.424  -2.557  -6.847  0.00  0.00      C1   C
ATOM   3190  NE  ARG 6 105     -23.333  -1.417  -7.817  0.00  0.00      C1   N
ATOM   3191  CZ  ARG 6 105     -23.026  -1.457  -9.108  0.00  0.00      C1   C
ATOM   3192  NH1 ARG 6 105     -22.913  -2.550  -9.813  0.00  0.00      C1   N
ATOM   3193  NH2 ARG 6 105     -22.873  -0.359  -9.778  0.00  0.00      C1   N
ATOM   3194  N   ILE 6 106     -19.942  -1.972  -3.460  0.00  0.00      C1   N
ATOM   3195  CA  ILE 6 106     -19.564  -0.991  -2.440  0.00  0.00      C1   C
ATOM   3196  C   ILE 6 106     -20.239   0.364  -2.759  0.00  0.00      C1   C
ATOM   3197  O   ILE 6 106     -20.015   0.967  -3.795  0.00  0.00      C1   O
ATOM   3198  CB  ILE 6 106     -18.083  -1.030  -2.031  0.00  0.00      C1   C
ATOM   3199  CG1 ILE 6 106     -17.734  -2.383  -1.433  0.00  0.00      C1   C
ATOM   3200  CG2 ILE 6 106     -17.796   0.109  -1.010  0.00  0.00      C1   C
ATOM   3201  CD1 ILE 6 106     -16.333  -2.560  -0.946  0.00  0.00      C1   C
ATOM   3202  N   GLN 6 107     -21.067   0.728  -1.761  0.00  0.00      C1   N
ATOM   3203  CA  GLN 6 107     -21.599   2.111  -1.797  0.00  0.00      C1   C
ATOM   3204  C   GLN 6 107     -20.518   3.212  -1.604  0.00  0.00      C1   C
ATOM   3205  O   GLN 6 107     -19.668   3.007  -0.685  0.00  0.00      C1   O
ATOM   3206  CB  GLN 6 107     -22.886   2.311  -0.959  0.00  0.00      C1   C
ATOM   3207  CG  GLN 6 107     -24.020   1.399  -1.469  0.00  0.00      C1   C
ATOM   3208  CD  GLN 6 107     -24.462   1.777  -2.875  0.00  0.00      C1   C
ATOM   3209  OE1 GLN 6 107     -23.797   2.391  -3.677  0.00  0.00      C1   O
ATOM   3210  NE2 GLN 6 107     -25.617   1.380  -3.314  0.00  0.00      C1   N
ATOM   3211  N   PRO 6 108     -20.558   4.356  -2.354  0.00  0.00      C1   N
ATOM   3212  CA  PRO 6 108     -19.631   5.525  -2.293  0.00  0.00      C1   C
ATOM   3213  C   PRO 6 108     -19.258   5.869  -0.860  0.00  0.00      C1   C
ATOM   3214  O   PRO 6 108     -20.084   5.962   0.039  0.00  0.00      C1   O
ATOM   3215  CB  PRO 6 108     -20.339   6.715  -2.945  0.00  0.00      C1   C
ATOM   3216  CG  PRO 6 108     -21.155   5.934  -4.006  0.00  0.00      C1   C
ATOM   3217  CD  PRO 6 108     -21.519   4.602  -3.407  0.00  0.00      C1   C
ATOM   3218  N   GLY 6 109     -17.943   6.044  -0.551  0.00  0.00      C1   N
ATOM   3219  CA  GLY 6 109     -17.452   6.306   0.791  0.00  0.00      C1   C
ATOM   3220  C   GLY 6 109     -16.488   5.260   1.244  0.00  0.00      C1   C
ATOM   3221  O   GLY 6 109     -15.502   5.550   1.917  0.00  0.00      C1   O
ATOM   3222  N   GLN 6 110     -16.734   4.003   1.021  0.00  0.00      C1   N
ATOM   3223  CA  GLN 6 110     -15.943   2.979   1.707  0.00  0.00      C1   C
ATOM   3224  C   GLN 6 110     -14.714   2.352   1.048  0.00  0.00      C1   C
ATOM   3225  O   GLN 6 110     -14.799   2.024  -0.098  0.00  0.00      C1   O
ATOM   3226  CB  GLN 6 110     -16.915   1.842   2.247  0.00  0.00      C1   C
ATOM   3227  CG  GLN 6 110     -16.303   0.427   2.705  0.00  0.00      C1   C
ATOM   3228  CD  GLN 6 110     -17.384  -0.514   3.299  0.00  0.00      C1   C
ATOM   3229  OE1 GLN 6 110     -18.337  -0.894   2.635  0.00  0.00      C1   O
ATOM   3230  NE2 GLN 6 110     -17.431  -0.793   4.572  0.00  0.00      C1   N
ATOM   3231  N   THR 6 111     -13.629   2.207   1.783  0.00  0.00      C1   N
ATOM   3232  CA  THR 6 111     -12.442   1.475   1.303  0.00  0.00      C1   C
ATOM   3233  C   THR 6 111     -12.573   0.143   0.733  0.00  0.00      C1   C
ATOM   3234  O   THR 6 111     -13.469  -0.603   1.091  0.00  0.00      C1   O
ATOM   3235  CB  THR 6 111     -11.428   1.568   2.491  0.00  0.00      C1   C
ATOM   3236  OG1 THR 6 111     -11.944   1.350   3.752  0.00  0.00      C1   O
ATOM   3237  CG2 THR 6 111     -10.802   3.007   2.418  0.00  0.00      C1   C
ATOM   3238  N   PHE 6 112     -11.645  -0.183  -0.140  0.00  0.00      C1   N
ATOM   3239  CA  PHE 6 112     -11.102  -1.509  -0.540  0.00  0.00      C1   C
ATOM   3240  C   PHE 6 112      -9.657  -1.426  -0.930  0.00  0.00      C1   C
ATOM   3241  O   PHE 6 112      -9.070  -0.359  -1.178  0.00  0.00      C1   O
ATOM   3242  CB  PHE 6 112     -12.062  -2.175  -1.567  0.00  0.00      C1   C
ATOM   3243  CG  PHE 6 112     -12.239  -1.511  -2.917  0.00  0.00      C1   C
ATOM   3244  CD1 PHE 6 112     -11.502  -1.896  -3.994  0.00  0.00      C1   C
ATOM   3245  CD2 PHE 6 112     -13.259  -0.566  -3.138  0.00  0.00      C1   C
ATOM   3246  CE1 PHE 6 112     -11.824  -1.346  -5.308  0.00  0.00      C1   C
ATOM   3247  CE2 PHE 6 112     -13.660  -0.144  -4.384  0.00  0.00      C1   C
ATOM   3248  CZ  PHE 6 112     -12.946  -0.543  -5.471  0.00  0.00      C1   C
ATOM   3249  N   SER 6 113      -9.054  -2.628  -1.049  0.00  0.00      C1   N
ATOM   3250  CA  SER 6 113      -7.727  -2.798  -1.538  0.00  0.00      C1   C
ATOM   3251  C   SER 6 113      -7.565  -3.327  -2.938  0.00  0.00      C1   C
ATOM   3252  O   SER 6 113      -8.465  -4.050  -3.340  0.00  0.00      C1   O
ATOM   3253  CB  SER 6 113      -6.973  -3.638  -0.483  0.00  0.00      C1   C
ATOM   3254  OG  SER 6 113      -6.814  -2.944   0.798  0.00  0.00      C1   O
ATOM   3255  N   VAL 6 114      -6.502  -3.042  -3.683  0.00  0.00      C1   N
ATOM   3256  CA  VAL 6 114      -6.323  -3.567  -4.996  0.00  0.00      C1   C
ATOM   3257  C   VAL 6 114      -4.954  -4.167  -5.190  0.00  0.00      C1   C
ATOM   3258  O   VAL 6 114      -3.914  -3.571  -4.962  0.00  0.00      C1   O
ATOM   3259  CB  VAL 6 114      -6.484  -2.524  -6.111  0.00  0.00      C1   C
ATOM   3260  CG1 VAL 6 114      -6.197  -2.874  -7.523  0.00  0.00      C1   C
ATOM   3261  CG2 VAL 6 114      -7.946  -1.997  -6.068  0.00  0.00      C1   C
ATOM   3262  N   LEU 6 115      -5.015  -5.502  -5.559  0.00  0.00      C1   N
ATOM   3263  CA  LEU 6 115      -3.900  -6.207  -6.124  0.00  0.00      C1   C
ATOM   3264  C   LEU 6 115      -4.017  -6.022  -7.650  0.00  0.00      C1   C
ATOM   3265  O   LEU 6 115      -4.818  -6.543  -8.364  0.00  0.00      C1   O
ATOM   3266  CB  LEU 6 115      -3.867  -7.709  -5.681  0.00  0.00      C1   C
ATOM   3267  CG  LEU 6 115      -2.748  -8.540  -6.324  0.00  0.00      C1   C
ATOM   3268  CD1 LEU 6 115      -1.422  -8.203  -5.616  0.00  0.00      C1   C
ATOM   3269  CD2 LEU 6 115      -3.079 -10.007  -6.128  0.00  0.00      C1   C
ATOM   3270  N   ALA 6 116      -3.265  -4.939  -8.059  0.00  0.00      C1   N
ATOM   3271  CA  ALA 6 116      -2.810  -4.718  -9.466  0.00  0.00      C1   C
ATOM   3272  C   ALA 6 116      -2.020  -5.859  -9.962  0.00  0.00      C1   C
ATOM   3273  O   ALA 6 116      -1.188  -6.489  -9.234  0.00  0.00      C1   O
ATOM   3274  CB  ALA 6 116      -2.038  -3.371  -9.551  0.00  0.00      C1   C
ATOM   3275  N   CYS 6 117      -2.272  -6.245 -11.155  0.00  0.00      C1   N
ATOM   3276  CA  CYS 6 117      -1.802  -7.436 -11.795  0.00  0.00      C1   C
ATOM   3277  C   CYS 6 117      -1.304  -7.223 -13.278  0.00  0.00      C1   C
ATOM   3278  O   CYS 6 117      -1.706  -6.204 -13.862  0.00  0.00      C1   O
ATOM   3279  CB  CYS 6 117      -2.878  -8.512 -11.794  0.00  0.00      C1   C
ATOM   3280  SG  CYS 6 117      -2.997  -9.292 -10.110  0.00  0.00      C1   S
ATOM   3281  N   TYR 6 118      -0.361  -7.999 -13.840  0.00  0.00      C1   N
ATOM   3282  CA  TYR 6 118       0.219  -7.801 -15.154  0.00  0.00      C1   C
ATOM   3283  C   TYR 6 118       0.677  -9.185 -15.720  0.00  0.00      C1   C
ATOM   3284  O   TYR 6 118       1.386  -9.965 -15.067  0.00  0.00      C1   O
ATOM   3285  CB  TYR 6 118       1.435  -6.811 -14.961  0.00  0.00      C1   C
ATOM   3286  CG  TYR 6 118       2.163  -6.543 -16.302  0.00  0.00      C1   C
ATOM   3287  CD1 TYR 6 118       3.571  -6.784 -16.401  0.00  0.00      C1   C
ATOM   3288  CD2 TYR 6 118       1.496  -5.832 -17.296  0.00  0.00      C1   C
ATOM   3289  CE1 TYR 6 118       4.256  -6.327 -17.589  0.00  0.00      C1   C
ATOM   3290  CE2 TYR 6 118       2.193  -5.470 -18.493  0.00  0.00      C1   C
ATOM   3291  CZ  TYR 6 118       3.568  -5.631 -18.559  0.00  0.00      C1   C
ATOM   3292  OH  TYR 6 118       4.191  -5.284 -19.707  0.00  0.00      C1   O
ATOM   3293  N   ASN 6 119       0.089  -9.512 -16.871  0.00  0.00      C1   N
ATOM   3294  CA  ASN 6 119       0.275 -10.806 -17.523  0.00  0.00      C1   C
ATOM   3295  C   ASN 6 119       0.012 -12.056 -16.686  0.00  0.00      C1   C
ATOM   3296  O   ASN 6 119       0.721 -13.046 -16.784  0.00  0.00      C1   O
ATOM   3297  CB  ASN 6 119       1.690 -10.751 -18.157  0.00  0.00      C1   C
ATOM   3298  CG  ASN 6 119       1.737  -9.789 -19.368  0.00  0.00      C1   C
ATOM   3299  ND2 ASN 6 119       2.897  -9.189 -19.625  0.00  0.00      C1   N
ATOM   3300  OD1 ASN 6 119       0.771  -9.585 -20.041  0.00  0.00      C1   O
ATOM   3301  N   GLY 6 120      -1.030 -11.990 -15.871  0.00  0.00      C1   N
ATOM   3302  CA  GLY 6 120      -1.455 -13.012 -14.973  0.00  0.00      C1   C
ATOM   3303  C   GLY 6 120      -0.560 -13.141 -13.750  0.00  0.00      C1   C
ATOM   3304  O   GLY 6 120      -0.749 -14.164 -13.045  0.00  0.00      C1   O
ATOM   3305  N   SER 6 121       0.450 -12.267 -13.486  0.00  0.00      C1   N
ATOM   3306  CA  SER 6 121       1.154 -12.285 -12.190  0.00  0.00      C1   C
ATOM   3307  C   SER 6 121       0.680 -11.037 -11.395  0.00  0.00      C1   C
ATOM   3308  O   SER 6 121       0.572  -9.935 -11.972  0.00  0.00      C1   O
ATOM   3309  CB  SER 6 121       2.698 -12.281 -12.362  0.00  0.00      C1   C
ATOM   3310  OG  SER 6 121       3.181 -13.560 -12.763  0.00  0.00      C1   O
ATOM   3311  N   PRO 6 122       0.502 -11.158 -10.071  0.00  0.00      C1   N
ATOM   3312  CA  PRO 6 122       0.429 -10.008  -9.085  0.00  0.00      C1   C
ATOM   3313  C   PRO 6 122       1.553  -8.965  -9.218  0.00  0.00      C1   C
ATOM   3314  O   PRO 6 122       2.725  -9.300  -9.452  0.00  0.00      C1   O
ATOM   3315  CB  PRO 6 122       0.390 -10.731  -7.746  0.00  0.00      C1   C
ATOM   3316  CG  PRO 6 122      -0.224 -12.057  -8.096  0.00  0.00      C1   C
ATOM   3317  CD  PRO 6 122       0.394 -12.359  -9.467  0.00  0.00      C1   C
ATOM   3318  N   SER 6 123       1.226  -7.681  -9.347  0.00  0.00      C1   N
ATOM   3319  CA  SER 6 123       2.284  -6.689  -9.773  0.00  0.00      C1   C
ATOM   3320  C   SER 6 123       2.452  -5.658  -8.632  0.00  0.00      C1   C
ATOM   3321  O   SER 6 123       3.614  -5.189  -8.496  0.00  0.00      C1   O
ATOM   3322  CB  SER 6 123       1.828  -6.105 -11.103  0.00  0.00      C1   C
ATOM   3323  OG  SER 6 123       0.851  -5.096 -10.990  0.00  0.00      C1   O
ATOM   3324  N   GLY 6 124       1.342  -5.202  -7.996  0.00  0.00      C1   N
ATOM   3325  CA  GLY 6 124       1.495  -4.385  -6.789  0.00  0.00      C1   C
ATOM   3326  C   GLY 6 124       0.214  -4.129  -5.932  0.00  0.00      C1   C
ATOM   3327  O   GLY 6 124      -0.825  -4.566  -6.253  0.00  0.00      C1   O
ATOM   3328  N   VAL 6 125       0.313  -3.537  -4.786  0.00  0.00      C1   N
ATOM   3329  CA  VAL 6 125      -0.713  -3.371  -3.717  0.00  0.00      C1   C
ATOM   3330  C   VAL 6 125      -1.025  -1.940  -3.195  0.00  0.00      C1   C
ATOM   3331  O   VAL 6 125      -0.122  -1.285  -2.738  0.00  0.00      C1   O
ATOM   3332  CB  VAL 6 125      -0.627  -4.314  -2.511  0.00  0.00      C1   C
ATOM   3333  CG1 VAL 6 125      -2.044  -4.530  -1.892  0.00  0.00      C1   C
ATOM   3334  CG2 VAL 6 125      -0.074  -5.703  -2.740  0.00  0.00      C1   C
ATOM   3335  N   TYR 6 126      -2.206  -1.452  -3.461  0.00  0.00      C1   N
ATOM   3336  CA  TYR 6 126      -2.715  -0.211  -2.931  0.00  0.00      C1   C
ATOM   3337  C   TYR 6 126      -4.074  -0.319  -2.219  0.00  0.00      C1   C
ATOM   3338  O   TYR 6 126      -4.790  -1.331  -2.314  0.00  0.00      C1   O
ATOM   3339  CB  TYR 6 126      -2.720   0.883  -3.991  0.00  0.00      C1   C
ATOM   3340  CG  TYR 6 126      -3.629   0.721  -5.223  0.00  0.00      C1   C
ATOM   3341  CD1 TYR 6 126      -4.945   1.235  -5.215  0.00  0.00      C1   C
ATOM   3342  CD2 TYR 6 126      -3.023   0.309  -6.396  0.00  0.00      C1   C
ATOM   3343  CE1 TYR 6 126      -5.658   1.397  -6.440  0.00  0.00      C1   C
ATOM   3344  CE2 TYR 6 126      -3.790   0.300  -7.565  0.00  0.00      C1   C
ATOM   3345  CZ  TYR 6 126      -5.068   0.861  -7.622  0.00  0.00      C1   C
ATOM   3346  OH  TYR 6 126      -5.630   1.008  -8.836  0.00  0.00      C1   O
ATOM   3347  N   GLN 6 127      -4.554   0.717  -1.563  0.00  0.00      C1   N
ATOM   3348  CA  GLN 6 127      -5.907   0.807  -1.083  0.00  0.00      C1   C
ATOM   3349  C   GLN 6 127      -6.459   2.115  -1.660  0.00  0.00      C1   C
ATOM   3350  O   GLN 6 127      -5.693   3.025  -2.029  0.00  0.00      C1   O
ATOM   3351  CB  GLN 6 127      -5.932   0.604   0.435  0.00  0.00      C1   C
ATOM   3352  CG  GLN 6 127      -5.511   1.885   1.142  0.00  0.00      C1   C
ATOM   3353  CD  GLN 6 127      -6.757   2.775   1.282  0.00  0.00      C1   C
ATOM   3354  OE1 GLN 6 127      -7.723   2.506   1.868  0.00  0.00      C1   O
ATOM   3355  NE2 GLN 6 127      -6.665   4.032   0.858  0.00  0.00      C1   N
ATOM   3356  N   CYS 6 128      -7.870   2.238  -1.644  0.00  0.00      C1   N
ATOM   3357  CA  CYS 6 128      -8.560   3.370  -2.197  0.00  0.00      C1   C
ATOM   3358  C   CYS 6 128     -10.107   3.289  -1.736  0.00  0.00      C1   C
ATOM   3359  O   CYS 6 128     -10.559   2.292  -1.175  0.00  0.00      C1   O
ATOM   3360  CB  CYS 6 128      -8.495   3.370  -3.736  0.00  0.00      C1   C
ATOM   3361  SG  CYS 6 128      -9.038   1.703  -4.381  0.00  0.00      C1   S
ATOM   3362  N   ALA 6 129     -11.025   4.236  -2.000  0.00  0.00      C1   N
ATOM   3363  CA  ALA 6 129     -12.447   4.060  -1.745  0.00  0.00      C1   C
ATOM   3364  C   ALA 6 129     -13.205   4.161  -3.109  0.00  0.00      C1   C
ATOM   3365  O   ALA 6 129     -12.741   4.697  -4.122  0.00  0.00      C1   O
ATOM   3366  CB  ALA 6 129     -12.845   5.179  -0.847  0.00  0.00      C1   C
ATOM   3367  N   MET 6 130     -14.474   3.639  -3.054  0.00  0.00      C1   N
ATOM   3368  CA  MET 6 130     -15.421   4.056  -4.029  0.00  0.00      C1   C
ATOM   3369  C   MET 6 130     -15.771   5.529  -3.860  0.00  0.00      C1   C
ATOM   3370  O   MET 6 130     -16.316   6.045  -2.887  0.00  0.00      C1   O
ATOM   3371  CB  MET 6 130     -16.664   3.173  -3.947  0.00  0.00      C1   C
ATOM   3372  CG  MET 6 130     -17.581   3.397  -5.191  0.00  0.00      C1   C
ATOM   3373  SD  MET 6 130     -16.616   3.471  -6.763  0.00  0.00      C1   S
ATOM   3374  CE  MET 6 130     -16.200   1.708  -7.138  0.00  0.00      C1   C
ATOM   3375  N   ARG 6 131     -15.565   6.245  -4.990  0.00  0.00      C1   N
ATOM   3376  CA  ARG 6 131     -15.953   7.674  -5.033  0.00  0.00      C1   C
ATOM   3377  C   ARG 6 131     -17.348   7.835  -5.665  0.00  0.00      C1   C
ATOM   3378  O   ARG 6 131     -17.788   7.034  -6.434  0.00  0.00      C1   O
ATOM   3379  CB  ARG 6 131     -14.861   8.532  -5.649  0.00  0.00      C1   C
ATOM   3380  CG  ARG 6 131     -13.505   8.467  -4.899  0.00  0.00      C1   C
ATOM   3381  CD  ARG 6 131     -12.482   9.439  -5.378  0.00  0.00      C1   C
ATOM   3382  NE  ARG 6 131     -12.326   9.433  -6.860  0.00  0.00      C1   N
ATOM   3383  CZ  ARG 6 131     -11.911  10.378  -7.707  0.00  0.00      C1   C
ATOM   3384  NH1 ARG 6 131     -12.017  11.591  -7.309  0.00  0.00      C1   N
ATOM   3385  NH2 ARG 6 131     -11.528  10.203  -8.909  0.00  0.00      C1   N
ATOM   3386  N   PRO 6 132     -18.060   8.903  -5.235  0.00  0.00      C1   N
ATOM   3387  CA  PRO 6 132     -19.369   9.258  -5.790  0.00  0.00      C1   C
ATOM   3388  C   PRO 6 132     -19.354   9.390  -7.291  0.00  0.00      C1   C
ATOM   3389  O   PRO 6 132     -20.366   9.057  -7.894  0.00  0.00      C1   O
ATOM   3390  CB  PRO 6 132     -19.870  10.548  -5.122  0.00  0.00      C1   C
ATOM   3391  CG  PRO 6 132     -19.101  10.449  -3.810  0.00  0.00      C1   C
ATOM   3392  CD  PRO 6 132     -17.757   9.812  -4.144  0.00  0.00      C1   C
ATOM   3393  N   ASN 6 133     -18.256   9.858  -7.867  0.00  0.00      C1   N
ATOM   3394  CA  ASN 6 133     -17.888   9.825  -9.346  0.00  0.00      C1   C
ATOM   3395  C   ASN 6 133     -17.680   8.466  -9.941  0.00  0.00      C1   C
ATOM   3396  O   ASN 6 133     -17.620   8.395 -11.159  0.00  0.00      C1   O
ATOM   3397  CB  ASN 6 133     -16.801  10.796  -9.618  0.00  0.00      C1   C
ATOM   3398  CG  ASN 6 133     -15.362  10.481  -9.265  0.00  0.00      C1   C
ATOM   3399  OD1 ASN 6 133     -15.086   9.526  -8.586  0.00  0.00      C1   O
ATOM   3400  ND2 ASN 6 133     -14.391  11.305  -9.804  0.00  0.00      C1   N
ATOM   3401  N   PHE 6 134     -17.588   7.365  -9.161  0.00  0.00      C1   N
ATOM   3402  CA  PHE 6 134     -17.488   5.980  -9.590  0.00  0.00      C1   C
ATOM   3403  C   PHE 6 134     -16.084   5.735 -10.276  0.00  0.00      C1   C
ATOM   3404  O   PHE 6 134     -15.933   4.782 -11.077  0.00  0.00      C1   O
ATOM   3405  CB  PHE 6 134     -18.637   5.467 -10.390  0.00  0.00      C1   C
ATOM   3406  CG  PHE 6 134     -19.990   5.811  -9.800  0.00  0.00      C1   C
ATOM   3407  CD1 PHE 6 134     -20.220   5.410  -8.477  0.00  0.00      C1   C
ATOM   3408  CD2 PHE 6 134     -20.887   6.615 -10.482  0.00  0.00      C1   C
ATOM   3409  CE1 PHE 6 134     -21.447   5.723  -7.787  0.00  0.00      C1   C
ATOM   3410  CE2 PHE 6 134     -22.072   6.949  -9.827  0.00  0.00      C1   C
ATOM   3411  CZ  PHE 6 134     -22.377   6.463  -8.548  0.00  0.00      C1   C
ATOM   3412  N   THR 6 135     -15.030   6.562  -9.928  0.00  0.00      C1   N
ATOM   3413  CA  THR 6 135     -13.667   6.282 -10.476  0.00  0.00      C1   C
ATOM   3414  C   THR 6 135     -12.532   6.373  -9.412  0.00  0.00      C1   C
ATOM   3415  O   THR 6 135     -12.588   7.282  -8.604  0.00  0.00      C1   O
ATOM   3416  CB  THR 6 135     -13.332   7.309 -11.623  0.00  0.00      C1   C
ATOM   3417  OG1 THR 6 135     -13.457   8.682 -11.249  0.00  0.00      C1   O
ATOM   3418  CG2 THR 6 135     -14.231   7.108 -12.816  0.00  0.00      C1   C
ATOM   3419  N   ILE 6 136     -11.597   5.419  -9.499  0.00  0.00      C1   N
ATOM   3420  CA  ILE 6 136     -10.346   5.255  -8.721  0.00  0.00      C1   C
ATOM   3421  C   ILE 6 136      -9.405   6.440  -8.807  0.00  0.00      C1   C
ATOM   3422  O   ILE 6 136      -8.887   6.749  -9.871  0.00  0.00      C1   O
ATOM   3423  CB  ILE 6 136      -9.686   3.901  -9.142  0.00  0.00      C1   C
ATOM   3424  CG1 ILE 6 136     -10.566   2.629  -8.826  0.00  0.00      C1   C
ATOM   3425  CG2 ILE 6 136      -8.356   3.817  -8.344  0.00  0.00      C1   C
ATOM   3426  CD1 ILE 6 136     -11.165   2.495  -7.445  0.00  0.00      C1   C
ATOM   3427  N   LYS 6 137      -9.212   7.080  -7.637  0.00  0.00      C1   N
ATOM   3428  CA  LYS 6 137      -8.217   8.176  -7.376  0.00  0.00      C1   C
ATOM   3429  C   LYS 6 137      -6.752   7.639  -7.708  0.00  0.00      C1   C
ATOM   3430  O   LYS 6 137      -6.309   6.614  -7.215  0.00  0.00      C1   O
ATOM   3431  CB  LYS 6 137      -8.377   8.730  -5.946  0.00  0.00      C1   C
ATOM   3432  CG  LYS 6 137      -7.276   9.717  -5.616  0.00  0.00      C1   C
ATOM   3433  CD  LYS 6 137      -7.485  10.383  -4.268  0.00  0.00      C1   C
ATOM   3434  CE  LYS 6 137      -6.599  11.554  -4.000  0.00  0.00      C1   C
ATOM   3435  NZ  LYS 6 137      -6.530  11.876  -2.549  0.00  0.00      C1   N
ATOM   3436  N   GLY 6 138      -6.010   8.423  -8.495  0.00  0.00      C1   N
ATOM   3437  CA  GLY 6 138      -4.665   7.886  -8.886  0.00  0.00      C1   C
ATOM   3438  C   GLY 6 138      -4.397   7.809 -10.426  0.00  0.00      C1   C
ATOM   3439  O   GLY 6 138      -5.080   8.569 -11.137  0.00  0.00      C1   O
ATOM   3440  N   SER 6 139      -3.534   6.987 -10.928  0.00  0.00      C1   N
ATOM   3441  CA  SER 6 139      -3.092   7.174 -12.331  0.00  0.00      C1   C
ATOM   3442  C   SER 6 139      -2.882   5.861 -13.125  0.00  0.00      C1   C
ATOM   3443  O   SER 6 139      -2.750   4.840 -12.446  0.00  0.00      C1   O
ATOM   3444  CB  SER 6 139      -1.683   7.729 -12.296  0.00  0.00      C1   C
ATOM   3445  OG  SER 6 139      -0.833   7.192 -11.314  0.00  0.00      C1   O
ATOM   3446  N   PHE 6 140      -2.771   5.939 -14.458  0.00  0.00      C1   N
ATOM   3447  CA  PHE 6 140      -2.797   4.808 -15.413  0.00  0.00      C1   C
ATOM   3448  C   PHE 6 140      -1.714   3.730 -15.062  0.00  0.00      C1   C
ATOM   3449  O   PHE 6 140      -0.511   3.945 -15.090  0.00  0.00      C1   O
ATOM   3450  CB  PHE 6 140      -2.715   5.250 -16.875  0.00  0.00      C1   C
ATOM   3451  CG  PHE 6 140      -3.786   6.085 -17.484  0.00  0.00      C1   C
ATOM   3452  CD1 PHE 6 140      -3.426   7.134 -18.288  0.00  0.00      C1   C
ATOM   3453  CD2 PHE 6 140      -5.151   5.833 -17.297  0.00  0.00      C1   C
ATOM   3454  CE1 PHE 6 140      -4.362   7.883 -19.030  0.00  0.00      C1   C
ATOM   3455  CE2 PHE 6 140      -6.100   6.586 -17.963  0.00  0.00      C1   C
ATOM   3456  CZ  PHE 6 140      -5.779   7.601 -18.912  0.00  0.00      C1   C
ATOM   3457  N   LEU 6 141      -2.212   2.512 -14.847  0.00  0.00      C1   N
ATOM   3458  CA  LEU 6 141      -1.299   1.404 -14.739  0.00  0.00      C1   C
ATOM   3459  C   LEU 6 141      -1.249   0.511 -15.978  0.00  0.00      C1   C
ATOM   3460  O   LEU 6 141      -2.304   0.265 -16.582  0.00  0.00      C1   O
ATOM   3461  CB  LEU 6 141      -1.753   0.506 -13.626  0.00  0.00      C1   C
ATOM   3462  CG  LEU 6 141      -1.293   0.998 -12.295  0.00  0.00      C1   C
ATOM   3463  CD1 LEU 6 141      -1.802   0.178 -11.097  0.00  0.00      C1   C
ATOM   3464  CD2 LEU 6 141       0.283   0.969 -12.260  0.00  0.00      C1   C
ATOM   3465  N   ASN 6 142      -0.071   0.122 -16.461  0.00  0.00      C1   N
ATOM   3466  CA  ASN 6 142       0.172  -0.779 -17.546  0.00  0.00      C1   C
ATOM   3467  C   ASN 6 142      -0.365  -2.196 -17.297  0.00  0.00      C1   C
ATOM   3468  O   ASN 6 142      -0.170  -2.762 -16.260  0.00  0.00      C1   O
ATOM   3469  CB  ASN 6 142       1.688  -0.811 -18.070  0.00  0.00      C1   C
ATOM   3470  CG  ASN 6 142       2.165   0.474 -18.648  0.00  0.00      C1   C
ATOM   3471  OD1 ASN 6 142       1.468   1.513 -18.555  0.00  0.00      C1   O
ATOM   3472  ND2 ASN 6 142       3.296   0.486 -19.223  0.00  0.00      C1   N
ATOM   3473  N   GLY 6 143      -1.023  -2.729 -18.387  0.00  0.00      C1   N
ATOM   3474  CA  GLY 6 143      -1.594  -4.057 -18.449  0.00  0.00      C1   C
ATOM   3475  C   GLY 6 143      -2.487  -4.358 -17.240  0.00  0.00      C1   C
ATOM   3476  O   GLY 6 143      -2.470  -5.508 -16.722  0.00  0.00      C1   O
ATOM   3477  N   SER 6 144      -3.315  -3.416 -16.727  0.00  0.00      C1   N
ATOM   3478  CA  SER 6 144      -3.986  -3.437 -15.500  0.00  0.00      C1   C
ATOM   3479  C   SER 6 144      -5.502  -3.820 -15.563  0.00  0.00      C1   C
ATOM   3480  O   SER 6 144      -6.087  -3.976 -14.515  0.00  0.00      C1   O
ATOM   3481  CB  SER 6 144      -3.851  -2.100 -14.871  0.00  0.00      C1   C
ATOM   3482  OG  SER 6 144      -3.780  -2.184 -13.464  0.00  0.00      C1   O
ATOM   3483  N   CYS 6 145      -6.193  -3.985 -16.707  0.00  0.00      C1   N
ATOM   3484  CA  CYS 6 145      -7.539  -4.628 -16.847  0.00  0.00      C1   C
ATOM   3485  C   CYS 6 145      -7.528  -6.080 -16.214  0.00  0.00      C1   C
ATOM   3486  O   CYS 6 145      -6.664  -6.943 -16.559  0.00  0.00      C1   O
ATOM   3487  CB  CYS 6 145      -8.078  -4.481 -18.244  0.00  0.00      C1   C
ATOM   3488  SG  CYS 6 145      -9.768  -5.219 -18.425  0.00  0.00      C1   S
ATOM   3489  N   GLY 6 146      -8.495  -6.367 -15.346  0.00  0.00      C1   N
ATOM   3490  CA  GLY 6 146      -8.587  -7.608 -14.509  0.00  0.00      C1   C
ATOM   3491  C   GLY 6 146      -7.865  -7.493 -13.204  0.00  0.00      C1   C
ATOM   3492  O   GLY 6 146      -7.785  -8.546 -12.521  0.00  0.00      C1   O
ATOM   3493  N   SER 6 147      -7.276  -6.385 -12.812  0.00  0.00      C1   N
ATOM   3494  CA  SER 6 147      -6.848  -6.132 -11.441  0.00  0.00      C1   C
ATOM   3495  C   SER 6 147      -8.073  -5.930 -10.500  0.00  0.00      C1   C
ATOM   3496  O   SER 6 147      -9.213  -5.577 -10.879  0.00  0.00      C1   O
ATOM   3497  CB  SER 6 147      -6.017  -4.833 -11.304  0.00  0.00      C1   C
ATOM   3498  OG  SER 6 147      -4.919  -5.063 -12.133  0.00  0.00      C1   O
ATOM   3499  N   VAL 6 148      -7.882  -6.348  -9.209  0.00  0.00      C1   N
ATOM   3500  CA  VAL 6 148      -8.985  -6.700  -8.257  0.00  0.00      C1   C
ATOM   3501  C   VAL 6 148      -8.982  -5.958  -6.942  0.00  0.00      C1   C
ATOM   3502  O   VAL 6 148      -7.993  -5.969  -6.131  0.00  0.00      C1   O
ATOM   3503  CB  VAL 6 148      -9.016  -8.217  -7.979  0.00  0.00      C1   C
ATOM   3504  CG1 VAL 6 148      -9.622  -9.046  -9.120  0.00  0.00      C1   C
ATOM   3505  CG2 VAL 6 148      -7.681  -8.852  -7.659  0.00  0.00      C1   C
ATOM   3506  N   GLY 6 149     -10.105  -5.349  -6.726  0.00  0.00      C1   N
ATOM   3507  CA  GLY 6 149     -10.576  -4.929  -5.449  0.00  0.00      C1   C
ATOM   3508  C   GLY 6 149     -11.133  -5.915  -4.464  0.00  0.00      C1   C
ATOM   3509  O   GLY 6 149     -12.053  -6.650  -4.839  0.00  0.00      C1   O
ATOM   3510  N   PHE 6 150     -10.669  -5.885  -3.205  0.00  0.00      C1   N
ATOM   3511  CA  PHE 6 150     -11.023  -6.863  -2.123  0.00  0.00      C1   C
ATOM   3512  C   PHE 6 150     -10.956  -6.070  -0.756  0.00  0.00      C1   C
ATOM   3513  O   PHE 6 150     -10.125  -5.232  -0.528  0.00  0.00      C1   O
ATOM   3514  CB  PHE 6 150      -9.991  -8.063  -1.991  0.00  0.00      C1   C
ATOM   3515  CG  PHE 6 150      -8.491  -7.845  -1.612  0.00  0.00      C1   C
ATOM   3516  CD1 PHE 6 150      -7.670  -7.056  -2.464  0.00  0.00      C1   C
ATOM   3517  CD2 PHE 6 150      -7.968  -8.349  -0.386  0.00  0.00      C1   C
ATOM   3518  CE1 PHE 6 150      -6.277  -6.899  -2.222  0.00  0.00      C1   C
ATOM   3519  CE2 PHE 6 150      -6.634  -8.041  -0.059  0.00  0.00      C1   C
ATOM   3520  CZ  PHE 6 150      -5.812  -7.331  -0.983  0.00  0.00      C1   C
ATOM   3521  N   ASN 6 151     -11.756  -6.380   0.240  0.00  0.00      C1   N
ATOM   3522  CA  ASN 6 151     -11.446  -6.185   1.681  0.00  0.00      C1   C
ATOM   3523  C   ASN 6 151     -11.448  -7.543   2.424  0.00  0.00      C1   C
ATOM   3524  O   ASN 6 151     -11.780  -8.589   1.881  0.00  0.00      C1   O
ATOM   3525  CB  ASN 6 151     -12.611  -5.317   2.226  0.00  0.00      C1   C
ATOM   3526  CG  ASN 6 151     -12.573  -3.911   1.673  0.00  0.00      C1   C
ATOM   3527  OD1 ASN 6 151     -11.574  -3.170   1.740  0.00  0.00      C1   O
ATOM   3528  ND2 ASN 6 151     -13.670  -3.448   1.028  0.00  0.00      C1   N
ATOM   3529  N   ILE 6 152     -11.089  -7.556   3.718  0.00  0.00      C1   N
ATOM   3530  CA  ILE 6 152     -11.090  -8.849   4.470  0.00  0.00      C1   C
ATOM   3531  C   ILE 6 152     -11.790  -8.769   5.830  0.00  0.00      C1   C
ATOM   3532  O   ILE 6 152     -11.481  -7.785   6.554  0.00  0.00      C1   O
ATOM   3533  CB  ILE 6 152      -9.632  -9.373   4.677  0.00  0.00      C1   C
ATOM   3534  CG1 ILE 6 152      -8.804  -9.337   3.380  0.00  0.00      C1   C
ATOM   3535  CG2 ILE 6 152      -9.757 -10.770   5.448  0.00  0.00      C1   C
ATOM   3536  CD1 ILE 6 152      -7.402  -9.963   3.569  0.00  0.00      C1   C
ATOM   3537  N   ASP 6 153     -12.708  -9.714   6.188  0.00  0.00      C1   N
ATOM   3538  CA  ASP 6 153     -13.189  -9.895   7.567  0.00  0.00      C1   C
ATOM   3539  C   ASP 6 153     -12.597 -11.163   8.225  0.00  0.00      C1   C
ATOM   3540  O   ASP 6 153     -13.071 -12.285   8.079  0.00  0.00      C1   O
ATOM   3541  CB  ASP 6 153     -14.751  -9.953   7.651  0.00  0.00      C1   C
ATOM   3542  CG  ASP 6 153     -15.608  -8.730   7.336  0.00  0.00      C1   C
ATOM   3543  OD1 ASP 6 153     -15.075  -7.673   7.002  0.00  0.00      C1   O
ATOM   3544  OD2 ASP 6 153     -16.869  -8.821   7.413  0.00  0.00      C1   O
ATOM   3545  N   TYR 6 154     -11.501 -10.909   8.966  0.00  0.00      C1   N
ATOM   3546  CA  TYR 6 154     -10.517 -11.825   9.590  0.00  0.00      C1   C
ATOM   3547  C   TYR 6 154      -9.803 -12.640   8.515  0.00  0.00      C1   C
ATOM   3548  O   TYR 6 154      -8.649 -12.316   8.149  0.00  0.00      C1   O
ATOM   3549  CB  TYR 6 154     -11.170 -12.553  10.779  0.00  0.00      C1   C
ATOM   3550  CG  TYR 6 154     -10.378 -13.704  11.306  0.00  0.00      C1   C
ATOM   3551  CD1 TYR 6 154      -9.010 -13.626  11.361  0.00  0.00      C1   C
ATOM   3552  CD2 TYR 6 154     -11.090 -14.730  11.986  0.00  0.00      C1   C
ATOM   3553  CE1 TYR 6 154      -8.341 -14.572  12.083  0.00  0.00      C1   C
ATOM   3554  CE2 TYR 6 154     -10.388 -15.822  12.562  0.00  0.00      C1   C
ATOM   3555  CZ  TYR 6 154      -8.991 -15.702  12.654  0.00  0.00      C1   C
ATOM   3556  OH  TYR 6 154      -8.229 -16.587  13.358  0.00  0.00      C1   O
ATOM   3557  N   ASP 6 155     -10.458 -13.720   8.041  0.00  0.00      C1   N
ATOM   3558  CA  ASP 6 155     -10.049 -14.607   6.936  0.00  0.00      C1   C
ATOM   3559  C   ASP 6 155     -11.001 -14.527   5.785  0.00  0.00      C1   C
ATOM   3560  O   ASP 6 155     -10.603 -15.060   4.735  0.00  0.00      C1   O
ATOM   3561  CB  ASP 6 155      -9.953 -16.100   7.400  0.00  0.00      C1   C
ATOM   3562  CG  ASP 6 155     -11.147 -16.678   8.195  0.00  0.00      C1   C
ATOM   3563  OD1 ASP 6 155     -11.012 -17.829   8.687  0.00  0.00      C1   O
ATOM   3564  OD2 ASP 6 155     -12.235 -16.066   8.271  0.00  0.00      C1   O
ATOM   3565  N   CYS 6 156     -12.158 -13.931   5.865  0.00  0.00      C1   N
ATOM   3566  CA  CYS 6 156     -13.186 -14.012   4.784  0.00  0.00      C1   C
ATOM   3567  C   CYS 6 156     -12.926 -12.953   3.733  0.00  0.00      C1   C
ATOM   3568  O   CYS 6 156     -13.048 -11.777   4.013  0.00  0.00      C1   O
ATOM   3569  CB  CYS 6 156     -14.641 -14.106   5.372  0.00  0.00      C1   C
ATOM   3570  SG  CYS 6 156     -15.724 -14.338   3.977  0.00  0.00      C1   S
ATOM   3571  N   VAL 6 157     -12.569 -13.381   2.539  0.00  0.00      C1   N
ATOM   3572  CA  VAL 6 157     -12.185 -12.395   1.498  0.00  0.00      C1   C
ATOM   3573  C   VAL 6 157     -13.428 -11.846   0.759  0.00  0.00      C1   C
ATOM   3574  O   VAL 6 157     -14.257 -12.639   0.327  0.00  0.00      C1   O
ATOM   3575  CB  VAL 6 157     -11.149 -12.857   0.446  0.00  0.00      C1   C
ATOM   3576  CG1 VAL 6 157     -10.571 -11.746  -0.379  0.00  0.00      C1   C
ATOM   3577  CG2 VAL 6 157      -9.980 -13.584   1.062  0.00  0.00      C1   C
ATOM   3578  N   SER 6 158     -13.520 -10.544   0.573  0.00  0.00      C1   N
ATOM   3579  CA  SER 6 158     -14.662  -9.804  -0.008  0.00  0.00      C1   C
ATOM   3580  C   SER 6 158     -14.212  -9.228  -1.335  0.00  0.00      C1   C
ATOM   3581  O   SER 6 158     -13.471  -8.205  -1.356  0.00  0.00      C1   O
ATOM   3582  CB  SER 6 158     -15.147  -8.615   0.920  0.00  0.00      C1   C
ATOM   3583  OG  SER 6 158     -15.636  -9.146   2.150  0.00  0.00      C1   O
ATOM   3584  N   PHE 6 159     -14.510  -9.930  -2.401  0.00  0.00      C1   N
ATOM   3585  CA  PHE 6 159     -14.388  -9.468  -3.715  0.00  0.00      C1   C
ATOM   3586  C   PHE 6 159     -15.426  -8.384  -4.069  0.00  0.00      C1   C
ATOM   3587  O   PHE 6 159     -16.636  -8.619  -4.000  0.00  0.00      C1   O
ATOM   3588  CB  PHE 6 159     -14.386 -10.668  -4.731  0.00  0.00      C1   C
ATOM   3589  CG  PHE 6 159     -13.087 -11.454  -4.647  0.00  0.00      C1   C
ATOM   3590  CD1 PHE 6 159     -12.924 -12.509  -3.778  0.00  0.00      C1   C
ATOM   3591  CD2 PHE 6 159     -12.038 -10.965  -5.473  0.00  0.00      C1   C
ATOM   3592  CE1 PHE 6 159     -11.623 -13.114  -3.696  0.00  0.00      C1   C
ATOM   3593  CE2 PHE 6 159     -10.766 -11.485  -5.300  0.00  0.00      C1   C
ATOM   3594  CZ  PHE 6 159     -10.572 -12.560  -4.416  0.00  0.00      C1   C
ATOM   3595  N   CYS 6 160     -14.956  -7.220  -4.537  0.00  0.00      C1   N
ATOM   3596  CA  CYS 6 160     -15.882  -6.093  -4.723  0.00  0.00      C1   C
ATOM   3597  C   CYS 6 160     -15.826  -5.326  -6.117  0.00  0.00      C1   C
ATOM   3598  O   CYS 6 160     -16.829  -4.619  -6.433  0.00  0.00      C1   O
ATOM   3599  CB  CYS 6 160     -15.622  -5.115  -3.546  0.00  0.00      C1   C
ATOM   3600  SG  CYS 6 160     -13.943  -4.542  -3.505  0.00  0.00      C1   S
ATOM   3601  N   TYR 6 161     -14.774  -5.371  -6.918  0.00  0.00      C1   N
ATOM   3602  CA  TYR 6 161     -14.436  -4.529  -7.995  0.00  0.00      C1   C
ATOM   3603  C   TYR 6 161     -13.471  -5.266  -8.909  0.00  0.00      C1   C
ATOM   3604  O   TYR 6 161     -12.484  -5.847  -8.464  0.00  0.00      C1   O
ATOM   3605  CB  TYR 6 161     -13.780  -3.254  -7.488  0.00  0.00      C1   C
ATOM   3606  CG  TYR 6 161     -13.373  -2.268  -8.512  0.00  0.00      C1   C
ATOM   3607  CD1 TYR 6 161     -14.272  -1.507  -9.257  0.00  0.00      C1   C
ATOM   3608  CD2 TYR 6 161     -11.963  -2.137  -8.823  0.00  0.00      C1   C
ATOM   3609  CE1 TYR 6 161     -13.862  -0.652 -10.259  0.00  0.00      C1   C
ATOM   3610  CE2 TYR 6 161     -11.587  -1.343  -9.871  0.00  0.00      C1   C
ATOM   3611  CZ  TYR 6 161     -12.523  -0.553 -10.550  0.00  0.00      C1   C
ATOM   3612  OH  TYR 6 161     -12.107   0.223 -11.604  0.00  0.00      C1   O
ATOM   3613  N   MET 6 162     -13.543  -5.079 -10.216  0.00  0.00      C1   N
ATOM   3614  CA  MET 6 162     -12.453  -5.246 -11.202  0.00  0.00      C1   C
ATOM   3615  C   MET 6 162     -12.250  -4.006 -12.055  0.00  0.00      C1   C
ATOM   3616  O   MET 6 162     -13.149  -3.303 -12.530  0.00  0.00      C1   O
ATOM   3617  CB  MET 6 162     -12.904  -6.447 -12.089  0.00  0.00      C1   C
ATOM   3618  CG  MET 6 162     -12.115  -7.757 -11.882  0.00  0.00      C1   C
ATOM   3619  SD  MET 6 162     -12.462  -9.086 -13.005  0.00  0.00      C1   S
ATOM   3620  CE  MET 6 162     -11.351 -10.464 -12.338  0.00  0.00      C1   C
ATOM   3621  N   HIS 6 163     -11.005  -3.910 -12.552  0.00  0.00      C1   N
ATOM   3622  CA  HIS 6 163     -10.706  -2.965 -13.645  0.00  0.00      C1   C
ATOM   3623  C   HIS 6 163     -11.185  -3.478 -15.013  0.00  0.00      C1   C
ATOM   3624  O   HIS 6 163     -10.749  -4.547 -15.393  0.00  0.00      C1   O
ATOM   3625  CB  HIS 6 163      -9.137  -2.631 -13.598  0.00  0.00      C1   C
ATOM   3626  CG  HIS 6 163      -8.680  -1.696 -14.657  0.00  0.00      C1   C
ATOM   3627  ND1 HIS 6 163      -9.165  -1.511 -15.924  0.00  0.00      C1   N
ATOM   3628  CD2 HIS 6 163      -7.523  -0.993 -14.538  0.00  0.00      C1   C
ATOM   3629  CE1 HIS 6 163      -8.269  -0.763 -16.587  0.00  0.00      C1   C
ATOM   3630  NE2 HIS 6 163      -7.261  -0.386 -15.746  0.00  0.00      C1   N
ATOM   3631  N   HIS 6 164     -12.016  -2.615 -15.626  0.00  0.00      C1   N
ATOM   3632  CA  HIS 6 164     -12.389  -2.786 -17.058  0.00  0.00      C1   C
ATOM   3633  C   HIS 6 164     -11.873  -1.777 -18.101  0.00  0.00      C1   C
ATOM   3634  O   HIS 6 164     -11.354  -2.262 -19.100  0.00  0.00      C1   O
ATOM   3635  CB  HIS 6 164     -13.882  -3.084 -17.219  0.00  0.00      C1   C
ATOM   3636  CG  HIS 6 164     -14.282  -4.441 -16.723  0.00  0.00      C1   C
ATOM   3637  ND1 HIS 6 164     -15.247  -5.259 -17.376  0.00  0.00      C1   N
ATOM   3638  CD2 HIS 6 164     -14.276  -4.777 -15.406  0.00  0.00      C1   C
ATOM   3639  CE1 HIS 6 164     -15.660  -6.074 -16.463  0.00  0.00      C1   C
ATOM   3640  NE2 HIS 6 164     -14.946  -5.962 -15.337  0.00  0.00      C1   N
ATOM   3641  N   MET 6 165     -11.931  -0.503 -17.781  0.00  0.00      C1   N
ATOM   3642  CA  MET 6 165     -11.724   0.533 -18.751  0.00  0.00      C1   C
ATOM   3643  C   MET 6 165     -10.904   1.680 -18.092  0.00  0.00      C1   C
ATOM   3644  O   MET 6 165     -10.842   1.805 -16.824  0.00  0.00      C1   O
ATOM   3645  CB  MET 6 165     -13.026   1.142 -19.364  0.00  0.00      C1   C
ATOM   3646  CG  MET 6 165     -14.085   0.139 -19.974  0.00  0.00      C1   C
ATOM   3647  SD  MET 6 165     -13.404  -0.585 -21.488  0.00  0.00      C1   S
ATOM   3648  CE  MET 6 165     -13.539   0.800 -22.606  0.00  0.00      C1   C
ATOM   3649  N   GLU 6 166     -10.318   2.458 -19.009  0.00  0.00      C1   N
ATOM   3650  CA  GLU 6 166      -9.617   3.718 -18.689  0.00  0.00      C1   C
ATOM   3651  C   GLU 6 166     -10.490   4.874 -19.277  0.00  0.00      C1   C
ATOM   3652  O   GLU 6 166     -10.974   4.791 -20.409  0.00  0.00      C1   O
ATOM   3653  CB  GLU 6 166      -8.111   3.758 -19.056  0.00  0.00      C1   C
ATOM   3654  CG  GLU 6 166      -7.396   2.825 -18.059  0.00  0.00      C1   C
ATOM   3655  CD  GLU 6 166      -5.851   2.640 -18.095  0.00  0.00      C1   C
ATOM   3656  OE1 GLU 6 166      -5.221   3.014 -19.096  0.00  0.00      C1   O
ATOM   3657  OE2 GLU 6 166      -5.319   2.183 -17.033  0.00  0.00      C1   O
ATOM   3658  N   LEU 6 167     -10.838   5.829 -18.411  0.00  0.00      C1   N
ATOM   3659  CA  LEU 6 167     -11.275   7.161 -18.826  0.00  0.00      C1   C
ATOM   3660  C   LEU 6 167     -10.064   8.021 -19.231  0.00  0.00      C1   C
ATOM   3661  O   LEU 6 167      -9.046   8.098 -18.510  0.00  0.00      C1   O
ATOM   3662  CB  LEU 6 167     -12.176   7.865 -17.776  0.00  0.00      C1   C
ATOM   3663  CG  LEU 6 167     -13.624   7.306 -17.603  0.00  0.00      C1   C
ATOM   3664  CD1 LEU 6 167     -13.717   5.937 -16.906  0.00  0.00      C1   C
ATOM   3665  CD2 LEU 6 167     -14.278   8.238 -16.690  0.00  0.00      C1   C
ATOM   3666  N   PRO 6 168     -10.040   8.667 -20.431  0.00  0.00      C1   N
ATOM   3667  CA  PRO 6 168      -8.926   9.407 -21.008  0.00  0.00      C1   C
ATOM   3668  C   PRO 6 168      -8.258  10.461 -20.026  0.00  0.00      C1   C
ATOM   3669  O   PRO 6 168      -7.108  10.889 -20.192  0.00  0.00      C1   O
ATOM   3670  CB  PRO 6 168      -9.510  10.026 -22.258  0.00  0.00      C1   C
ATOM   3671  CG  PRO 6 168     -10.429   8.914 -22.782  0.00  0.00      C1   C
ATOM   3672  CD  PRO 6 168     -11.038   8.476 -21.488  0.00  0.00      C1   C
ATOM   3673  N   THR 6 169      -9.040  11.044 -19.076  0.00  0.00      C1   N
ATOM   3674  CA  THR 6 169      -8.537  11.881 -17.937  0.00  0.00      C1   C
ATOM   3675  C   THR 6 169      -7.379  11.294 -17.155  0.00  0.00      C1   C
ATOM   3676  O   THR 6 169      -6.508  12.021 -16.684  0.00  0.00      C1   O
ATOM   3677  CB  THR 6 169      -9.625  12.384 -16.989  0.00  0.00      C1   C
ATOM   3678  OG1 THR 6 169     -10.352  11.239 -16.680  0.00  0.00      C1   O
ATOM   3679  CG2 THR 6 169     -10.512  13.327 -17.806  0.00  0.00      C1   C
ATOM   3680  N   GLY 6 170      -7.312   9.944 -17.130  0.00  0.00      C1   N
ATOM   3681  CA  GLY 6 170      -6.334   9.322 -16.352  0.00  0.00      C1   C
ATOM   3682  C   GLY 6 170      -6.779   8.364 -15.264  0.00  0.00      C1   C
ATOM   3683  O   GLY 6 170      -5.950   7.735 -14.596  0.00  0.00      C1   O
ATOM   3684  N   VAL 6 171      -8.056   8.063 -15.037  0.00  0.00      C1   N
ATOM   3685  CA  VAL 6 171      -8.594   7.236 -13.925  0.00  0.00      C1   C
ATOM   3686  C   VAL 6 171      -9.269   5.975 -14.547  0.00  0.00      C1   C
ATOM   3687  O   VAL 6 171      -9.793   5.892 -15.688  0.00  0.00      C1   O
ATOM   3688  CB  VAL 6 171      -9.521   8.057 -13.042  0.00  0.00      C1   C
ATOM   3689  CG1 VAL 6 171      -8.921   9.299 -12.449  0.00  0.00      C1   C
ATOM   3690  CG2 VAL 6 171     -10.810   8.506 -13.734  0.00  0.00      C1   C
ATOM   3691  N   HIS 6 172      -9.329   4.938 -13.659  0.00  0.00      C1   N
ATOM   3692  CA  HIS 6 172      -9.985   3.715 -14.025  0.00  0.00      C1   C
ATOM   3693  C   HIS 6 172     -11.347   3.335 -13.371  0.00  0.00      C1   C
ATOM   3694  O   HIS 6 172     -11.685   3.824 -12.296  0.00  0.00      C1   O
ATOM   3695  CB  HIS 6 172      -9.057   2.449 -14.080  0.00  0.00      C1   C
ATOM   3696  CG  HIS 6 172      -8.688   1.970 -12.705  0.00  0.00      C1   C
ATOM   3697  ND1 HIS 6 172      -9.262   0.789 -12.049  0.00  0.00      C1   N
ATOM   3698  CD2 HIS 6 172      -7.768   2.481 -11.797  0.00  0.00      C1   C
ATOM   3699  CE1 HIS 6 172      -8.626   0.654 -10.890  0.00  0.00      C1   C
ATOM   3700  NE2 HIS 6 172      -7.669   1.576 -10.751  0.00  0.00      C1   N
ATOM   3701  N   ALA 6 173     -12.127   2.528 -14.092  0.00  0.00      C1   N
ATOM   3702  CA  ALA 6 173     -13.492   2.223 -13.957  0.00  0.00      C1   C
ATOM   3703  C   ALA 6 173     -13.708   0.723 -14.275  0.00  0.00      C1   C
ATOM   3704  O   ALA 6 173     -13.077   0.047 -15.120  0.00  0.00      C1   O
ATOM   3705  CB  ALA 6 173     -14.215   3.145 -14.894  0.00  0.00      C1   C
ATOM   3706  N   GLY 6 174     -14.809   0.343 -13.700  0.00  0.00      C1   N
ATOM   3707  CA  GLY 6 174     -15.150  -1.080 -13.763  0.00  0.00      C1   C
ATOM   3708  C   GLY 6 174     -16.511  -1.507 -13.140  0.00  0.00      C1   C
ATOM   3709  O   GLY 6 174     -17.462  -0.761 -12.913  0.00  0.00      C1   O
ATOM   3710  N   THR 6 175     -16.563  -2.840 -12.994  0.00  0.00      C1   N
ATOM   3711  CA  THR 6 175     -17.664  -3.566 -12.450  0.00  0.00      C1   C
ATOM   3712  C   THR 6 175     -17.437  -3.962 -10.985  0.00  0.00      C1   C
ATOM   3713  O   THR 6 175     -16.303  -3.899 -10.451  0.00  0.00      C1   O
ATOM   3714  CB  THR 6 175     -18.054  -4.801 -13.440  0.00  0.00      C1   C
ATOM   3715  OG1 THR 6 175     -16.993  -5.726 -13.406  0.00  0.00      C1   O
ATOM   3716  CG2 THR 6 175     -18.281  -4.289 -14.853  0.00  0.00      C1   C
ATOM   3717  N   ASP 6 176     -18.498  -4.508 -10.367  0.00  0.00      C1   N
ATOM   3718  CA  ASP 6 176     -18.555  -5.600  -9.387  0.00  0.00      C1   C
ATOM   3719  C   ASP 6 176     -18.287  -6.961 -10.065  0.00  0.00      C1   C
ATOM   3720  O   ASP 6 176     -18.408  -6.969 -11.234  0.00  0.00      C1   O
ATOM   3721  CB  ASP 6 176     -19.960  -5.684  -8.655  0.00  0.00      C1   C
ATOM   3722  CG  ASP 6 176     -21.283  -5.740  -9.461  0.00  0.00      C1   C
ATOM   3723  OD1 ASP 6 176     -22.295  -5.306  -8.876  0.00  0.00      C1   O
ATOM   3724  OD2 ASP 6 176     -21.400  -6.268 -10.621  0.00  0.00      C1   O
ATOM   3725  N   LEU 6 177     -18.075  -8.013  -9.304  0.00  0.00      C1   N
ATOM   3726  CA  LEU 6 177     -17.994  -9.385  -9.803  0.00  0.00      C1   C
ATOM   3727  C   LEU 6 177     -19.289  -9.966 -10.298  0.00  0.00      C1   C
ATOM   3728  O   LEU 6 177     -19.312 -11.001 -10.946  0.00  0.00      C1   O
ATOM   3729  CB  LEU 6 177     -17.264 -10.286  -8.738  0.00  0.00      C1   C
ATOM   3730  CG  LEU 6 177     -15.736 -10.195  -8.868  0.00  0.00      C1   C
ATOM   3731  CD1 LEU 6 177     -15.284 -10.593 -10.307  0.00  0.00      C1   C
ATOM   3732  CD2 LEU 6 177     -15.143  -8.778  -8.472  0.00  0.00      C1   C
ATOM   3733  N   GLU 6 178     -20.419  -9.273 -10.138  0.00  0.00      C1   N
ATOM   3734  CA  GLU 6 178     -21.685  -9.627 -10.896  0.00  0.00      C1   C
ATOM   3735  C   GLU 6 178     -21.571  -9.169 -12.384  0.00  0.00      C1   C
ATOM   3736  O   GLU 6 178     -22.319  -9.665 -13.249  0.00  0.00      C1   O
ATOM   3737  CB  GLU 6 178     -22.910  -8.963 -10.213  0.00  0.00      C1   C
ATOM   3738  CG  GLU 6 178     -24.109  -9.876 -10.423  0.00  0.00      C1   C
ATOM   3739  CD  GLU 6 178     -25.362  -9.366  -9.709  0.00  0.00      C1   C
ATOM   3740  OE1 GLU 6 178     -26.380 -10.064  -9.715  0.00  0.00      C1   O
ATOM   3741  OE2 GLU 6 178     -25.326  -8.373  -8.926  0.00  0.00      C1   O
ATOM   3742  N   GLY 6 179     -20.620  -8.271 -12.736  0.00  0.00      C1   N
ATOM   3743  CA  GLY 6 179     -20.435  -7.776 -14.113  0.00  0.00      C1   C
ATOM   3744  C   GLY 6 179     -21.085  -6.396 -14.520  0.00  0.00      C1   C
ATOM   3745  O   GLY 6 179     -21.064  -6.059 -15.703  0.00  0.00      C1   O
ATOM   3746  N   ASN 6 180     -21.715  -5.646 -13.608  0.00  0.00      C1   N
ATOM   3747  CA  ASN 6 180     -22.375  -4.395 -13.903  0.00  0.00      C1   C
ATOM   3748  C   ASN 6 180     -21.541  -3.283 -13.389  0.00  0.00      C1   C
ATOM   3749  O   ASN 6 180     -21.098  -3.319 -12.229  0.00  0.00      C1   O
ATOM   3750  CB  ASN 6 180     -23.813  -4.399 -13.386  0.00  0.00      C1   C
ATOM   3751  CG  ASN 6 180     -24.667  -5.559 -13.868  0.00  0.00      C1   C
ATOM   3752  ND2 ASN 6 180     -24.688  -6.649 -13.165  0.00  0.00      C1   N
ATOM   3753  OD1 ASN 6 180     -25.118  -5.576 -15.034  0.00  0.00      C1   O
ATOM   3754  N   PHE 6 181     -21.351  -2.297 -14.237  0.00  0.00      C1   N
ATOM   3755  CA  PHE 6 181     -20.557  -1.114 -13.982  0.00  0.00      C1   C
ATOM   3756  C   PHE 6 181     -20.926  -0.314 -12.723  0.00  0.00      C1   C
ATOM   3757  O   PHE 6 181     -22.090  -0.013 -12.516  0.00  0.00      C1   O
ATOM   3758  CB  PHE 6 181     -20.544  -0.152 -15.169  0.00  0.00      C1   C
ATOM   3759  CG  PHE 6 181     -19.425  -0.383 -16.168  0.00  0.00      C1   C
ATOM   3760  CD1 PHE 6 181     -19.618  -1.304 -17.214  0.00  0.00      C1   C
ATOM   3761  CD2 PHE 6 181     -18.158   0.302 -15.987  0.00  0.00      C1   C
ATOM   3762  CE1 PHE 6 181     -18.522  -1.506 -18.086  0.00  0.00      C1   C
ATOM   3763  CE2 PHE 6 181     -17.049  -0.065 -16.757  0.00  0.00      C1   C
ATOM   3764  CZ  PHE 6 181     -17.222  -0.965 -17.843  0.00  0.00      C1   C
ATOM   3765  N   TYR 6 182     -19.962   0.121 -11.973  0.00  0.00      C1   N
ATOM   3766  CA  TYR 6 182     -20.063   1.326 -11.126  0.00  0.00      C1   C
ATOM   3767  C   TYR 6 182     -20.164   2.541 -12.029  0.00  0.00      C1   C
ATOM   3768  O   TYR 6 182     -19.314   2.712 -12.850  0.00  0.00      C1   O
ATOM   3769  CB  TYR 6 182     -18.838   1.370 -10.192  0.00  0.00      C1   C
ATOM   3770  CG  TYR 6 182     -18.835   0.309  -9.134  0.00  0.00      C1   C
ATOM   3771  CD1 TYR 6 182     -19.482   0.504  -7.906  0.00  0.00      C1   C
ATOM   3772  CD2 TYR 6 182     -18.021  -0.834  -9.214  0.00  0.00      C1   C
ATOM   3773  CE1 TYR 6 182     -19.424  -0.427  -6.854  0.00  0.00      C1   C
ATOM   3774  CE2 TYR 6 182     -17.927  -1.788  -8.187  0.00  0.00      C1   C
ATOM   3775  CZ  TYR 6 182     -18.713  -1.568  -7.033  0.00  0.00      C1   C
ATOM   3776  OH  TYR 6 182     -18.585  -2.480  -6.028  0.00  0.00      C1   O
ATOM   3777  N   GLY 6 183     -21.230   3.335 -11.912  0.00  0.00      C1   N
ATOM   3778  CA  GLY 6 183     -21.493   4.560 -12.743  0.00  0.00      C1   C
ATOM   3779  C   GLY 6 183     -22.101   4.256 -14.148  0.00  0.00      C1   C
ATOM   3780  O   GLY 6 183     -22.635   3.213 -14.449  0.00  0.00      C1   O
ATOM   3781  N   PRO 6 184     -21.980   5.227 -15.034  0.00  0.00      C1   N
ATOM   3782  CA  PRO 6 184     -22.757   5.458 -16.270  0.00  0.00      C1   C
ATOM   3783  C   PRO 6 184     -21.959   4.833 -17.463  0.00  0.00      C1   C
ATOM   3784  O   PRO 6 184     -22.065   5.388 -18.550  0.00  0.00      C1   O
ATOM   3785  CB  PRO 6 184     -22.962   6.975 -16.257  0.00  0.00      C1   C
ATOM   3786  CG  PRO 6 184     -21.569   7.473 -15.800  0.00  0.00      C1   C
ATOM   3787  CD  PRO 6 184     -21.145   6.386 -14.828  0.00  0.00      C1   C
ATOM   3788  N   PHE 6 185     -21.059   3.878 -17.187  0.00  0.00      C1   N
ATOM   3789  CA  PHE 6 185     -20.055   3.449 -18.167  0.00  0.00      C1   C
ATOM   3790  C   PHE 6 185     -20.347   2.094 -18.874  0.00  0.00      C1   C
ATOM   3791  O   PHE 6 185     -21.150   1.242 -18.399  0.00  0.00      C1   O
ATOM   3792  CB  PHE 6 185     -18.633   3.544 -17.669  0.00  0.00      C1   C
ATOM   3793  CG  PHE 6 185     -18.244   4.827 -16.961  0.00  0.00      C1   C
ATOM   3794  CD1 PHE 6 185     -18.329   6.015 -17.668  0.00  0.00      C1   C
ATOM   3795  CD2 PHE 6 185     -17.810   4.757 -15.630  0.00  0.00      C1   C
ATOM   3796  CE1 PHE 6 185     -18.099   7.232 -16.969  0.00  0.00      C1   C
ATOM   3797  CE2 PHE 6 185     -17.604   5.964 -14.921  0.00  0.00      C1   C
ATOM   3798  CZ  PHE 6 185     -17.679   7.208 -15.583  0.00  0.00      C1   C
ATOM   3799  N   VAL 6 186     -19.881   1.903 -20.106  0.00  0.00      C1   N
ATOM   3800  CA  VAL 6 186     -19.916   0.713 -20.923  0.00  0.00      C1   C
ATOM   3801  C   VAL 6 186     -18.530   0.307 -21.325  0.00  0.00      C1   C
ATOM   3802  O   VAL 6 186     -17.529   1.061 -21.438  0.00  0.00      C1   O
ATOM   3803  CB  VAL 6 186     -20.809   0.909 -22.132  0.00  0.00      C1   C
ATOM   3804  CG1 VAL 6 186     -22.282   0.950 -21.869  0.00  0.00      C1   C
ATOM   3805  CG2 VAL 6 186     -20.552   2.162 -23.097  0.00  0.00      C1   C
ATOM   3806  N   ASP 6 187     -18.372  -1.028 -21.669  0.00  0.00      C1   N
ATOM   3807  CA  ASP 6 187     -17.114  -1.676 -22.147  0.00  0.00      C1   C
ATOM   3808  C   ASP 6 187     -17.091  -1.601 -23.670  0.00  0.00      C1   C
ATOM   3809  O   ASP 6 187     -17.526  -2.628 -24.252  0.00  0.00      C1   O
ATOM   3810  CB  ASP 6 187     -16.951  -3.091 -21.528  0.00  0.00      C1   C
ATOM   3811  CG  ASP 6 187     -18.083  -4.161 -21.514  0.00  0.00      C1   C
ATOM   3812  OD1 ASP 6 187     -17.661  -5.300 -21.299  0.00  0.00      C1   O
ATOM   3813  OD2 ASP 6 187     -19.321  -3.906 -21.725  0.00  0.00      C1   O
ATOM   3814  N   ARG 6 188     -16.682  -0.433 -24.221  0.00  0.00      C1   N
ATOM   3815  CA  ARG 6 188     -16.583  -0.240 -25.737  0.00  0.00      C1   C
ATOM   3816  C   ARG 6 188     -16.013   1.068 -26.064  0.00  0.00      C1   C
ATOM   3817  O   ARG 6 188     -15.881   1.989 -25.204  0.00  0.00      C1   O
ATOM   3818  CB  ARG 6 188     -18.039  -0.321 -26.382  0.00  0.00      C1   C
ATOM   3819  CG  ARG 6 188     -19.135   0.493 -25.839  0.00  0.00      C1   C
ATOM   3820  CD  ARG 6 188     -20.338   0.533 -26.762  0.00  0.00      C1   C
ATOM   3821  NE  ARG 6 188     -20.089   1.155 -28.056  0.00  0.00      C1   N
ATOM   3822  CZ  ARG 6 188     -20.709   2.201 -28.630  0.00  0.00      C1   C
ATOM   3823  NH1 ARG 6 188     -21.741   2.834 -28.064  0.00  0.00      C1   N
ATOM   3824  NH2 ARG 6 188     -20.257   2.695 -29.790  0.00  0.00      C1   N
ATOM   3825  N   GLN 6 189     -15.653   1.272 -27.353  0.00  0.00      C1   N
ATOM   3826  CA  GLN 6 189     -15.129   2.522 -27.886  0.00  0.00      C1   C
ATOM   3827  C   GLN 6 189     -16.257   3.572 -28.058  0.00  0.00      C1   C
ATOM   3828  O   GLN 6 189     -16.844   3.784 -29.148  0.00  0.00      C1   O
ATOM   3829  CB  GLN 6 189     -14.265   2.328 -29.145  0.00  0.00      C1   C
ATOM   3830  CG  GLN 6 189     -13.685   3.594 -29.824  0.00  0.00      C1   C
ATOM   3831  CD  GLN 6 189     -12.572   4.193 -28.963  0.00  0.00      C1   C
ATOM   3832  NE2 GLN 6 189     -12.241   5.461 -29.212  0.00  0.00      C1   N
ATOM   3833  OE1 GLN 6 189     -11.966   3.568 -28.074  0.00  0.00      C1   O
ATOM   3834  N   THR 6 190     -16.597   4.258 -26.957  0.00  0.00      C1   N
ATOM   3835  CA  THR 6 190     -17.556   5.378 -27.076  0.00  0.00      C1   C
ATOM   3836  C   THR 6 190     -17.299   6.414 -26.017  0.00  0.00      C1   C
ATOM   3837  O   THR 6 190     -16.907   6.084 -24.917  0.00  0.00      C1   O
ATOM   3838  CB  THR 6 190     -19.017   4.877 -27.087  0.00  0.00      C1   C
ATOM   3839  OG1 THR 6 190     -19.797   5.786 -27.790  0.00  0.00      C1   O
ATOM   3840  CG2 THR 6 190     -19.628   4.663 -25.707  0.00  0.00      C1   C
ATOM   3841  N   ALA 6 191     -17.467   7.724 -26.434  0.00  0.00      C1   N
ATOM   3842  CA  ALA 6 191     -17.239   8.908 -25.517  0.00  0.00      C1   C
ATOM   3843  C   ALA 6 191     -18.194   8.857 -24.335  0.00  0.00      C1   C
ATOM   3844  O   ALA 6 191     -19.443   8.930 -24.440  0.00  0.00      C1   O
ATOM   3845  CB  ALA 6 191     -17.325  10.198 -26.376  0.00  0.00      C1   C
ATOM   3846  N   GLN 6 192     -17.589   8.782 -23.141  0.00  0.00      C1   N
ATOM   3847  CA  GLN 6 192     -18.221   8.836 -21.909  0.00  0.00      C1   C
ATOM   3848  C   GLN 6 192     -17.308   9.468 -20.829  0.00  0.00      C1   C
ATOM   3849  O   GLN 6 192     -16.123   9.119 -20.615  0.00  0.00      C1   O
ATOM   3850  CB  GLN 6 192     -18.785   7.492 -21.496  0.00  0.00      C1   C
ATOM   3851  CG  GLN 6 192     -17.727   6.501 -21.224  0.00  0.00      C1   C
ATOM   3852  CD  GLN 6 192     -18.051   5.008 -21.276  0.00  0.00      C1   C
ATOM   3853  OE1 GLN 6 192     -19.206   4.584 -21.376  0.00  0.00      C1   O
ATOM   3854  NE2 GLN 6 192     -17.057   4.125 -21.221  0.00  0.00      C1   N
ATOM   3855  N   ALA 6 193     -17.893  10.404 -20.054  0.00  0.00      C1   N
ATOM   3856  CA  ALA 6 193     -17.212  11.214 -19.034  0.00  0.00      C1   C
ATOM   3857  C   ALA 6 193     -17.783  10.990 -17.657  0.00  0.00      C1   C
ATOM   3858  O   ALA 6 193     -18.964  10.731 -17.420  0.00  0.00      C1   O
ATOM   3859  CB  ALA 6 193     -17.271  12.691 -19.509  0.00  0.00      C1   C
ATOM   3860  N   ALA 6 194     -16.891  11.126 -16.641  0.00  0.00      C1   N
ATOM   3861  CA  ALA 6 194     -17.117  10.894 -15.180  0.00  0.00      C1   C
ATOM   3862  C   ALA 6 194     -18.053  11.994 -14.685  0.00  0.00      C1   C
ATOM   3863  O   ALA 6 194     -17.996  13.159 -15.164  0.00  0.00      C1   O
ATOM   3864  CB  ALA 6 194     -15.749  10.699 -14.483  0.00  0.00      C1   C
ATOM   3865  N   GLY 6 195     -18.867  11.627 -13.673  0.00  0.00      C1   N
ATOM   3866  CA  GLY 6 195     -19.660  12.617 -12.927  0.00  0.00      C1   C
ATOM   3867  C   GLY 6 195     -18.805  13.708 -12.117  0.00  0.00      C1   C
ATOM   3868  O   GLY 6 195     -17.581  13.624 -12.190  0.00  0.00      C1   O
ATOM   3869  N   THR 6 196     -19.464  14.642 -11.438  0.00  0.00      C1   N
ATOM   3870  CA  THR 6 196     -18.789  15.654 -10.653  0.00  0.00      C1   C
ATOM   3871  C   THR 6 196     -18.009  15.136  -9.368  0.00  0.00      C1   C
ATOM   3872  O   THR 6 196     -18.249  13.989  -8.980  0.00  0.00      C1   O
ATOM   3873  CB  THR 6 196     -19.799  16.758 -10.217  0.00  0.00      C1   C
ATOM   3874  OG1 THR 6 196     -20.922  16.291  -9.561  0.00  0.00      C1   O
ATOM   3875  CG2 THR 6 196     -20.216  17.712 -11.336  0.00  0.00      C1   C
ATOM   3876  N   ASP 6 197     -16.971  15.825  -8.962  0.00  0.00      C1   N
ATOM   3877  CA  ASP 6 197     -16.112  15.347  -7.854  0.00  0.00      C1   C
ATOM   3878  C   ASP 6 197     -16.618  15.814  -6.435  0.00  0.00      C1   C
ATOM   3879  O   ASP 6 197     -16.634  17.022  -6.165  0.00  0.00      C1   O
ATOM   3880  CB  ASP 6 197     -14.741  15.894  -8.076  0.00  0.00      C1   C
ATOM   3881  CG  ASP 6 197     -13.735  15.364  -7.000  0.00  0.00      C1   C
ATOM   3882  OD1 ASP 6 197     -12.534  15.780  -6.970  0.00  0.00      C1   O
ATOM   3883  OD2 ASP 6 197     -14.025  14.387  -6.311  0.00  0.00      C1   O
ATOM   3884  N   THR 6 198     -16.970  14.936  -5.526  0.00  0.00      C1   N
ATOM   3885  CA  THR 6 198     -17.345  15.278  -4.183  0.00  0.00      C1   C
ATOM   3886  C   THR 6 198     -16.551  14.567  -3.097  0.00  0.00      C1   C
ATOM   3887  O   THR 6 198     -16.427  13.342  -3.114  0.00  0.00      C1   O
ATOM   3888  CB  THR 6 198     -18.873  15.066  -4.025  0.00  0.00      C1   C
ATOM   3889  OG1 THR 6 198     -19.470  16.212  -4.558  0.00  0.00      C1   O
ATOM   3890  CG2 THR 6 198     -19.426  14.766  -2.645  0.00  0.00      C1   C
ATOM   3891  N   THR 6 199     -15.972  15.250  -2.081  0.00  0.00      C1   N
ATOM   3892  CA  THR 6 199     -15.285  14.730  -0.853  0.00  0.00      C1   C
ATOM   3893  C   THR 6 199     -16.244  13.989   0.089  0.00  0.00      C1   C
ATOM   3894  O   THR 6 199     -17.381  14.432   0.292  0.00  0.00      C1   O
ATOM   3895  CB  THR 6 199     -14.586  15.927  -0.225  0.00  0.00      C1   C
ATOM   3896  OG1 THR 6 199     -13.620  16.490  -1.120  0.00  0.00      C1   O
ATOM   3897  CG2 THR 6 199     -13.720  15.680   1.011  0.00  0.00      C1   C
ATOM   3898  N   ILE 6 200     -15.768  12.919   0.606  0.00  0.00      C1   N
ATOM   3899  CA  ILE 6 200     -16.562  11.905   1.312  0.00  0.00      C1   C
ATOM   3900  C   ILE 6 200     -16.482  12.300   2.810  0.00  0.00      C1   C
ATOM   3901  O   ILE 6 200     -15.371  12.149   3.345  0.00  0.00      C1   O
ATOM   3902  CB  ILE 6 200     -15.944  10.558   0.883  0.00  0.00      C1   C
ATOM   3903  CG1 ILE 6 200     -16.018  10.254  -0.666  0.00  0.00      C1   C
ATOM   3904  CG2 ILE 6 200     -16.781   9.574   1.695  0.00  0.00      C1   C
ATOM   3905  CD1 ILE 6 200     -14.968   9.214  -1.113  0.00  0.00      C1   C
ATOM   3906  N   THR 6 201     -17.508  12.965   3.373  0.00  0.00      C1   N
ATOM   3907  CA  THR 6 201     -17.344  13.704   4.587  0.00  0.00      C1   C
ATOM   3908  C   THR 6 201     -16.809  12.905   5.761  0.00  0.00      C1   C
ATOM   3909  O   THR 6 201     -15.902  13.407   6.488  0.00  0.00      C1   O
ATOM   3910  CB  THR 6 201     -18.608  14.482   4.993  0.00  0.00      C1   C
ATOM   3911  OG1 THR 6 201     -19.334  15.066   3.937  0.00  0.00      C1   O
ATOM   3912  CG2 THR 6 201     -18.248  15.590   5.982  0.00  0.00      C1   C
ATOM   3913  N   VAL 6 202     -17.364  11.760   6.054  0.00  0.00      C1   N
ATOM   3914  CA  VAL 6 202     -16.819  10.921   7.128  0.00  0.00      C1   C
ATOM   3915  C   VAL 6 202     -15.347  10.512   7.040  0.00  0.00      C1   C
ATOM   3916  O   VAL 6 202     -14.687  10.511   8.094  0.00  0.00      C1   O
ATOM   3917  CB  VAL 6 202     -17.741   9.621   7.407  0.00  0.00      C1   C
ATOM   3918  CG1 VAL 6 202     -19.201  10.021   7.702  0.00  0.00      C1   C
ATOM   3919  CG2 VAL 6 202     -17.711   8.628   6.240  0.00  0.00      C1   C
ATOM   3920  N   ASN 6 203     -14.821  10.252   5.856  0.00  0.00      C1   N
ATOM   3921  CA  ASN 6 203     -13.350  10.063   5.663  0.00  0.00      C1   C
ATOM   3922  C   ASN 6 203     -12.549  11.220   6.015  0.00  0.00      C1   C
ATOM   3923  O   ASN 6 203     -11.450  11.018   6.620  0.00  0.00      C1   O
ATOM   3924  CB  ASN 6 203     -13.133   9.544   4.234  0.00  0.00      C1   C
ATOM   3925  CG  ASN 6 203     -13.603   8.200   3.921  0.00  0.00      C1   C
ATOM   3926  OD1 ASN 6 203     -14.186   7.547   4.731  0.00  0.00      C1   O
ATOM   3927  ND2 ASN 6 203     -13.437   7.740   2.705  0.00  0.00      C1   N
ATOM   3928  N   VAL 6 204     -12.877  12.472   5.706  0.00  0.00      C1   N
ATOM   3929  CA  VAL 6 204     -12.040  13.675   6.092  0.00  0.00      C1   C
ATOM   3930  C   VAL 6 204     -12.188  14.127   7.552  0.00  0.00      C1   C
ATOM   3931  O   VAL 6 204     -11.140  14.396   8.130  0.00  0.00      C1   O
ATOM   3932  CB  VAL 6 204     -12.320  14.795   5.004  0.00  0.00      C1   C
ATOM   3933  CG1 VAL 6 204     -13.696  15.387   4.962  0.00  0.00      C1   C
ATOM   3934  CG2 VAL 6 204     -11.413  15.965   5.134  0.00  0.00      C1   C
ATOM   3935  N   LEU 6 205     -13.379  13.866   8.158  0.00  0.00      C1   N
ATOM   3936  CA  LEU 6 205     -13.529  13.944   9.635  0.00  0.00      C1   C
ATOM   3937  C   LEU 6 205     -12.495  12.877  10.295  0.00  0.00      C1   C
ATOM   3938  O   LEU 6 205     -11.775  13.216  11.177  0.00  0.00      C1   O
ATOM   3939  CB  LEU 6 205     -14.983  13.835  10.132  0.00  0.00      C1   C
ATOM   3940  CG  LEU 6 205     -15.759  15.152   9.829  0.00  0.00      C1   C
ATOM   3941  CD1 LEU 6 205     -17.272  15.002   9.938  0.00  0.00      C1   C
ATOM   3942  CD2 LEU 6 205     -15.221  16.220  10.747  0.00  0.00      C1   C
ATOM   3943  N   ALA 6 206     -12.565  11.677   9.757  0.00  0.00      C1   N
ATOM   3944  CA  ALA 6 206     -11.619  10.572  10.145  0.00  0.00      C1   C
ATOM   3945  C   ALA 6 206     -10.151  10.957  10.053  0.00  0.00      C1   C
ATOM   3946  O   ALA 6 206      -9.401  10.611  10.929  0.00  0.00      C1   O
ATOM   3947  CB  ALA 6 206     -11.929   9.253   9.424  0.00  0.00      C1   C
ATOM   3948  N   TRP 6 207      -9.685  11.535   8.921  0.00  0.00      C1   N
ATOM   3949  CA  TRP 6 207      -8.378  12.131   8.643  0.00  0.00      C1   C
ATOM   3950  C   TRP 6 207      -7.978  13.159   9.725  0.00  0.00      C1   C
ATOM   3951  O   TRP 6 207      -6.895  13.101  10.310  0.00  0.00      C1   O
ATOM   3952  CB  TRP 6 207      -8.393  12.596   7.183  0.00  0.00      C1   C
ATOM   3953  CG  TRP 6 207      -7.140  13.288   6.696  0.00  0.00      C1   C
ATOM   3954  CD1 TRP 6 207      -5.992  12.686   6.302  0.00  0.00      C1   C
ATOM   3955  CD2 TRP 6 207      -6.855  14.674   6.459  0.00  0.00      C1   C
ATOM   3956  NE1 TRP 6 207      -5.095  13.595   5.804  0.00  0.00      C1   N
ATOM   3957  CE2 TRP 6 207      -5.674  14.887   5.787  0.00  0.00      C1   C
ATOM   3958  CE3 TRP 6 207      -7.699  15.818   6.689  0.00  0.00      C1   C
ATOM   3959  CZ2 TRP 6 207      -5.314  16.057   5.162  0.00  0.00      C1   C
ATOM   3960  CZ3 TRP 6 207      -7.351  17.078   6.076  0.00  0.00      C1   C
ATOM   3961  CH2 TRP 6 207      -6.166  17.159   5.279  0.00  0.00      C1   C
ATOM   3962  N   LEU 6 208      -8.861  14.106   9.989  0.00  0.00      C1   N
ATOM   3963  CA  LEU 6 208      -8.793  15.054  11.107  0.00  0.00      C1   C
ATOM   3964  C   LEU 6 208      -8.662  14.307  12.422  0.00  0.00      C1   C
ATOM   3965  O   LEU 6 208      -7.780  14.705  13.215  0.00  0.00      C1   O
ATOM   3966  CB  LEU 6 208      -9.914  16.057  11.051  0.00  0.00      C1   C
ATOM   3967  CG  LEU 6 208      -9.864  16.998   9.844  0.00  0.00      C1   C
ATOM   3968  CD1 LEU 6 208     -10.852  18.148  10.159  0.00  0.00      C1   C
ATOM   3969  CD2 LEU 6 208      -8.517  17.800   9.707  0.00  0.00      C1   C
ATOM   3970  N   TYR 6 209      -9.518  13.369  12.840  0.00  0.00      C1   N
ATOM   3971  CA  TYR 6 209      -9.221  12.539  14.033  0.00  0.00      C1   C
ATOM   3972  C   TYR 6 209      -7.773  11.909  13.994  0.00  0.00      C1   C
ATOM   3973  O   TYR 6 209      -7.119  11.906  15.051  0.00  0.00      C1   O
ATOM   3974  CB  TYR 6 209     -10.326  11.443  14.223  0.00  0.00      C1   C
ATOM   3975  CG  TYR 6 209     -11.584  12.136  14.759  0.00  0.00      C1   C
ATOM   3976  CD1 TYR 6 209     -11.546  12.732  16.049  0.00  0.00      C1   C
ATOM   3977  CD2 TYR 6 209     -12.817  12.219  14.097  0.00  0.00      C1   C
ATOM   3978  CE1 TYR 6 209     -12.679  13.383  16.574  0.00  0.00      C1   C
ATOM   3979  CE2 TYR 6 209     -13.943  12.786  14.681  0.00  0.00      C1   C
ATOM   3980  CZ  TYR 6 209     -13.930  13.375  15.919  0.00  0.00      C1   C
ATOM   3981  OH  TYR 6 209     -15.066  13.899  16.437  0.00  0.00      C1   O
ATOM   3982  N   ALA 6 210      -7.409  11.359  12.811  0.00  0.00      C1   N
ATOM   3983  CA  ALA 6 210      -6.139  10.674  12.719  0.00  0.00      C1   C
ATOM   3984  C   ALA 6 210      -4.924  11.650  12.847  0.00  0.00      C1   C
ATOM   3985  O   ALA 6 210      -3.917  11.197  13.393  0.00  0.00      C1   O
ATOM   3986  CB  ALA 6 210      -6.131   9.939  11.433  0.00  0.00      C1   C
ATOM   3987  N   ALA 6 211      -5.009  12.912  12.479  0.00  0.00      C1   N
ATOM   3988  CA  ALA 6 211      -4.031  13.932  12.682  0.00  0.00      C1   C
ATOM   3989  C   ALA 6 211      -3.920  14.291  14.230  0.00  0.00      C1   C
ATOM   3990  O   ALA 6 211      -2.803  14.273  14.725  0.00  0.00      C1   O
ATOM   3991  CB  ALA 6 211      -4.383  15.189  11.880  0.00  0.00      C1   C
ATOM   3992  N   VAL 6 212      -5.035  14.187  15.007  0.00  0.00      C1   N
ATOM   3993  CA  VAL 6 212      -5.101  14.502  16.441  0.00  0.00      C1   C
ATOM   3994  C   VAL 6 212      -4.507  13.394  17.269  0.00  0.00      C1   C
ATOM   3995  O   VAL 6 212      -3.764  13.692  18.117  0.00  0.00      C1   O
ATOM   3996  CB  VAL 6 212      -6.553  14.838  16.822  0.00  0.00      C1   C
ATOM   3997  CG1 VAL 6 212      -6.514  15.220  18.329  0.00  0.00      C1   C
ATOM   3998  CG2 VAL 6 212      -7.009  16.100  16.080  0.00  0.00      C1   C
ATOM   3999  N   ILE 6 213      -4.626  12.133  16.871  0.00  0.00      C1   N
ATOM   4000  CA  ILE 6 213      -3.916  10.876  17.334  0.00  0.00      C1   C
ATOM   4001  C   ILE 6 213      -2.399  10.984  17.110  0.00  0.00      C1   C
ATOM   4002  O   ILE 6 213      -1.597  10.682  18.027  0.00  0.00      C1   O
ATOM   4003  CB  ILE 6 213      -4.467   9.686  16.430  0.00  0.00      C1   C
ATOM   4004  CG1 ILE 6 213      -5.803   9.139  17.058  0.00  0.00      C1   C
ATOM   4005  CG2 ILE 6 213      -3.584   8.442  16.257  0.00  0.00      C1   C
ATOM   4006  CD1 ILE 6 213      -6.736   8.362  16.043  0.00  0.00      C1   C
ATOM   4007  N   ASN 6 214      -1.968  11.421  15.930  0.00  0.00      C1   N
ATOM   4008  CA  ASN 6 214      -0.594  11.818  15.529  0.00  0.00      C1   C
ATOM   4009  C   ASN 6 214      -0.163  13.106  16.284  0.00  0.00      C1   C
ATOM   4010  O   ASN 6 214       1.010  13.484  16.229  0.00  0.00      C1   O
ATOM   4011  CB  ASN 6 214      -0.581  11.750  13.984  0.00  0.00      C1   C
ATOM   4012  CG  ASN 6 214      -0.214  10.373  13.500  0.00  0.00      C1   C
ATOM   4013  OD1 ASN 6 214       0.114   9.488  14.288  0.00  0.00      C1   O
ATOM   4014  ND2 ASN 6 214      -0.157  10.128  12.212  0.00  0.00      C1   N
ATOM   4015  N   GLY 6 215      -1.054  13.771  17.083  0.00  0.00      C1   N
ATOM   4016  CA  GLY 6 215      -0.575  14.814  17.978  0.00  0.00      C1   C
ATOM   4017  C   GLY 6 215      -0.542  16.276  17.457  0.00  0.00      C1   C
ATOM   4018  O   GLY 6 215       0.150  17.050  18.106  0.00  0.00      C1   O
ATOM   4019  N   ASP 6 216      -1.019  16.572  16.243  0.00  0.00      C1   N
ATOM   4020  CA  ASP 6 216      -1.101  17.877  15.612  0.00  0.00      C1   C
ATOM   4021  C   ASP 6 216      -2.457  18.551  15.904  0.00  0.00      C1   C
ATOM   4022  O   ASP 6 216      -3.514  17.901  15.855  0.00  0.00      C1   O
ATOM   4023  CB  ASP 6 216      -0.758  17.865  14.079  0.00  0.00      C1   C
ATOM   4024  CG  ASP 6 216      -0.322  19.144  13.435  0.00  0.00      C1   C
ATOM   4025  OD1 ASP 6 216      -0.693  20.208  14.055  0.00  0.00      C1   O
ATOM   4026  OD2 ASP 6 216       0.373  19.150  12.388  0.00  0.00      C1   O
ATOM   4027  N   ARG 6 217      -2.351  19.859  16.247  0.00  0.00      C1   N
ATOM   4028  CA  ARG 6 217      -3.484  20.546  16.682  0.00  0.00      C1   C
ATOM   4029  C   ARG 6 217      -3.930  21.872  15.977  0.00  0.00      C1   C
ATOM   4030  O   ARG 6 217      -4.978  22.423  16.385  0.00  0.00      C1   O
ATOM   4031  CB  ARG 6 217      -3.278  20.745  18.234  0.00  0.00      C1   C
ATOM   4032  CG  ARG 6 217      -3.500  19.329  18.957  0.00  0.00      C1   C
ATOM   4033  CD  ARG 6 217      -3.470  19.650  20.477  0.00  0.00      C1   C
ATOM   4034  NE  ARG 6 217      -3.478  18.456  21.388  0.00  0.00      C1   N
ATOM   4035  CZ  ARG 6 217      -4.074  18.383  22.530  0.00  0.00      C1   C
ATOM   4036  NH1 ARG 6 217      -3.798  17.391  23.338  0.00  0.00      C1   N
ATOM   4037  NH2 ARG 6 217      -5.035  19.126  22.926  0.00  0.00      C1   N
ATOM   4038  N   TRP 6 218      -3.245  22.310  14.945  0.00  0.00      C1   N
ATOM   4039  CA  TRP 6 218      -3.366  23.720  14.418  0.00  0.00      C1   C
ATOM   4040  C   TRP 6 218      -4.738  24.240  13.879  0.00  0.00      C1   C
ATOM   4041  O   TRP 6 218      -5.107  25.392  13.900  0.00  0.00      C1   O
ATOM   4042  CB  TRP 6 218      -2.309  23.736  13.385  0.00  0.00      C1   C
ATOM   4043  CG  TRP 6 218      -2.497  23.278  12.000  0.00  0.00      C1   C
ATOM   4044  CD1 TRP 6 218      -1.890  22.257  11.523  0.00  0.00      C1   C
ATOM   4045  CD2 TRP 6 218      -3.357  23.800  10.861  0.00  0.00      C1   C
ATOM   4046  NE1 TRP 6 218      -2.425  21.835  10.332  0.00  0.00      C1   N
ATOM   4047  CE2 TRP 6 218      -3.191  22.859   9.768  0.00  0.00      C1   C
ATOM   4048  CE3 TRP 6 218      -4.158  24.912  10.642  0.00  0.00      C1   C
ATOM   4049  CZ2 TRP 6 218      -3.728  23.079   8.520  0.00  0.00      C1   C
ATOM   4050  CZ3 TRP 6 218      -4.656  25.157   9.336  0.00  0.00      C1   C
ATOM   4051  CH2 TRP 6 218      -4.414  24.311   8.237  0.00  0.00      C1   C
ATOM   4052  N   PHE 6 219      -5.532  23.234  13.506  0.00  0.00      C1   N
ATOM   4053  CA  PHE 6 219      -6.791  23.247  12.779  0.00  0.00      C1   C
ATOM   4054  C   PHE 6 219      -8.030  23.236  13.736  0.00  0.00      C1   C
ATOM   4055  O   PHE 6 219      -9.202  23.326  13.379  0.00  0.00      C1   O
ATOM   4056  CB  PHE 6 219      -6.852  22.185  11.676  0.00  0.00      C1   C
ATOM   4057  CG  PHE 6 219      -6.480  20.871  12.254  0.00  0.00      C1   C
ATOM   4058  CD1 PHE 6 219      -7.438  20.130  12.942  0.00  0.00      C1   C
ATOM   4059  CD2 PHE 6 219      -5.182  20.366  12.195  0.00  0.00      C1   C
ATOM   4060  CE1 PHE 6 219      -7.082  18.978  13.708  0.00  0.00      C1   C
ATOM   4061  CE2 PHE 6 219      -4.824  19.192  12.856  0.00  0.00      C1   C
ATOM   4062  CZ  PHE 6 219      -5.735  18.557  13.647  0.00  0.00      C1   C
ATOM   4063  N   LEU 6 220      -7.799  23.093  14.997  0.00  0.00      C1   N
ATOM   4064  CA  LEU 6 220      -8.759  23.271  16.071  0.00  0.00      C1   C
ATOM   4065  C   LEU 6 220      -8.889  24.801  16.335  0.00  0.00      C1   C
ATOM   4066  O   LEU 6 220      -7.932  25.498  16.551  0.00  0.00      C1   O
ATOM   4067  CB  LEU 6 220      -8.374  22.502  17.332  0.00  0.00      C1   C
ATOM   4068  CG  LEU 6 220      -8.434  21.018  17.267  0.00  0.00      C1   C
ATOM   4069  CD1 LEU 6 220      -8.003  20.340  18.530  0.00  0.00      C1   C
ATOM   4070  CD2 LEU 6 220      -9.952  20.499  17.108  0.00  0.00      C1   C
ATOM   4071  N   ASN 6 221     -10.111  25.290  16.256  0.00  0.00      C1   N
ATOM   4072  CA  ASN 6 221     -10.552  26.646  15.847  0.00  0.00      C1   C
ATOM   4073  C   ASN 6 221     -11.456  27.262  16.889  0.00  0.00      C1   C
ATOM   4074  O   ASN 6 221     -12.130  26.650  17.717  0.00  0.00      C1   O
ATOM   4075  CB  ASN 6 221     -11.287  26.645  14.548  0.00  0.00      C1   C
ATOM   4076  CG  ASN 6 221     -12.555  25.754  14.357  0.00  0.00      C1   C
ATOM   4077  OD1 ASN 6 221     -12.722  24.656  14.822  0.00  0.00      C1   O
ATOM   4078  ND2 ASN 6 221     -13.461  26.353  13.574  0.00  0.00      C1   N
ATOM   4079  N   ARG 6 222     -11.599  28.584  16.798  0.00  0.00      C1   N
ATOM   4080  CA  ARG 6 222     -12.233  29.467  17.805  0.00  0.00      C1   C
ATOM   4081  C   ARG 6 222     -13.810  29.383  17.892  0.00  0.00      C1   C
ATOM   4082  O   ARG 6 222     -14.353  29.276  18.969  0.00  0.00      C1   O
ATOM   4083  CB  ARG 6 222     -11.714  30.896  17.802  0.00  0.00      C1   C
ATOM   4084  CG  ARG 6 222     -12.161  31.795  18.930  0.00  0.00      C1   C
ATOM   4085  CD  ARG 6 222     -11.389  33.068  18.629  0.00  0.00      C1   C
ATOM   4086  NE  ARG 6 222     -11.788  34.131  19.620  0.00  0.00      C1   N
ATOM   4087  CZ  ARG 6 222     -11.678  35.459  19.458  0.00  0.00      C1   C
ATOM   4088  NH1 ARG 6 222     -11.150  36.059  18.434  0.00  0.00      C1   N
ATOM   4089  NH2 ARG 6 222     -12.202  36.238  20.327  0.00  0.00      C1   N
ATOM   4090  N   PHE 6 223     -14.488  29.515  16.740  0.00  0.00      C1   N
ATOM   4091  CA  PHE 6 223     -15.916  29.614  16.730  0.00  0.00      C1   C
ATOM   4092  C   PHE 6 223     -16.683  28.360  16.325  0.00  0.00      C1   C
ATOM   4093  O   PHE 6 223     -16.191  27.638  15.420  0.00  0.00      C1   O
ATOM   4094  CB  PHE 6 223     -16.297  30.841  15.876  0.00  0.00      C1   C
ATOM   4095  CG  PHE 6 223     -15.635  32.092  16.278  0.00  0.00      C1   C
ATOM   4096  CD1 PHE 6 223     -15.900  32.592  17.600  0.00  0.00      C1   C
ATOM   4097  CD2 PHE 6 223     -14.730  32.807  15.479  0.00  0.00      C1   C
ATOM   4098  CE1 PHE 6 223     -15.252  33.736  18.032  0.00  0.00      C1   C
ATOM   4099  CE2 PHE 6 223     -14.082  33.954  15.950  0.00  0.00      C1   C
ATOM   4100  CZ  PHE 6 223     -14.331  34.405  17.211  0.00  0.00      C1   C
ATOM   4101  N   THR 6 224     -17.803  28.057  17.069  0.00  0.00      C1   N
ATOM   4102  CA  THR 6 224     -18.686  26.873  16.901  0.00  0.00      C1   C
ATOM   4103  C   THR 6 224     -19.264  26.722  15.508  0.00  0.00      C1   C
ATOM   4104  O   THR 6 224     -19.400  27.695  14.833  0.00  0.00      C1   O
ATOM   4105  CB  THR 6 224     -19.816  26.934  17.850  0.00  0.00      C1   C
ATOM   4106  OG1 THR 6 224     -20.614  28.154  17.959  0.00  0.00      C1   O
ATOM   4107  CG2 THR 6 224     -19.356  26.753  19.300  0.00  0.00      C1   C
ATOM   4108  N   THR 6 225     -19.783  25.513  15.247  0.00  0.00      C1   N
ATOM   4109  CA  THR 6 225     -20.749  25.214  14.213  0.00  0.00      C1   C
ATOM   4110  C   THR 6 225     -21.825  24.196  14.720  0.00  0.00      C1   C
ATOM   4111  O   THR 6 225     -21.582  23.252  15.458  0.00  0.00      C1   O
ATOM   4112  CB  THR 6 225     -20.150  24.629  12.902  0.00  0.00      C1   C
ATOM   4113  OG1 THR 6 225     -20.943  25.012  11.778  0.00  0.00      C1   O
ATOM   4114  CG2 THR 6 225     -20.044  23.132  12.800  0.00  0.00      C1   C
ATOM   4115  N   THR 6 226     -23.045  24.410  14.216  0.00  0.00      C1   N
ATOM   4116  CA  THR 6 226     -24.244  23.536  14.332  0.00  0.00      C1   C
ATOM   4117  C   THR 6 226     -24.156  22.507  13.283  0.00  0.00      C1   C
ATOM   4118  O   THR 6 226     -23.755  22.770  12.119  0.00  0.00      C1   O
ATOM   4119  CB  THR 6 226     -25.633  24.177  14.445  0.00  0.00      C1   C
ATOM   4120  OG1 THR 6 226     -25.864  24.956  13.323  0.00  0.00      C1   O
ATOM   4121  CG2 THR 6 226     -25.828  25.126  15.641  0.00  0.00      C1   C
ATOM   4122  N   LEU 6 227     -24.693  21.334  13.509  0.00  0.00      C1   N
ATOM   4123  CA  LEU 6 227     -24.990  20.388  12.428  0.00  0.00      C1   C
ATOM   4124  C   LEU 6 227     -25.865  21.089  11.315  0.00  0.00      C1   C
ATOM   4125  O   LEU 6 227     -25.717  20.790  10.147  0.00  0.00      C1   O
ATOM   4126  CB  LEU 6 227     -25.746  19.192  12.997  0.00  0.00      C1   C
ATOM   4127  CG  LEU 6 227     -25.789  17.965  12.056  0.00  0.00      C1   C
ATOM   4128  CD1 LEU 6 227     -24.363  17.732  11.566  0.00  0.00      C1   C
ATOM   4129  CD2 LEU 6 227     -26.378  16.674  12.723  0.00  0.00      C1   C
ATOM   4130  N   ASN 6 228     -26.750  22.069  11.733  0.00  0.00      C1   N
ATOM   4131  CA  ASN 6 228     -27.566  22.788  10.707  0.00  0.00      C1   C
ATOM   4132  C   ASN 6 228     -26.596  23.637   9.856  0.00  0.00      C1   C
ATOM   4133  O   ASN 6 228     -26.722  23.604   8.684  0.00  0.00      C1   O
ATOM   4134  CB  ASN 6 228     -28.667  23.673  11.305  0.00  0.00      C1   C
ATOM   4135  CG  ASN 6 228     -29.699  24.059  10.297  0.00  0.00      C1   C
ATOM   4136  ND2 ASN 6 228     -30.059  25.297  10.108  0.00  0.00      C1   N
ATOM   4137  OD1 ASN 6 228     -30.280  23.244   9.661  0.00  0.00      C1   O
ATOM   4138  N   ASP 6 229     -25.725  24.503  10.373  0.00  0.00      C1   N
ATOM   4139  CA  ASP 6 229     -24.882  25.370   9.605  0.00  0.00      C1   C
ATOM   4140  C   ASP 6 229     -23.775  24.675   8.775  0.00  0.00      C1   C
ATOM   4141  O   ASP 6 229     -23.407  25.135   7.723  0.00  0.00      C1   O
ATOM   4142  CB  ASP 6 229     -24.360  26.547  10.388  0.00  0.00      C1   C
ATOM   4143  CG  ASP 6 229     -25.461  27.361  10.994  0.00  0.00      C1   C
ATOM   4144  OD1 ASP 6 229     -26.684  27.343  10.649  0.00  0.00      C1   O
ATOM   4145  OD2 ASP 6 229     -25.062  28.200  11.844  0.00  0.00      C1   O
ATOM   4146  N   PHE 6 230     -23.358  23.559   9.296  0.00  0.00      C1   N
ATOM   4147  CA  PHE 6 230     -22.449  22.725   8.611  0.00  0.00      C1   C
ATOM   4148  C   PHE 6 230     -23.074  22.157   7.392  0.00  0.00      C1   C
ATOM   4149  O   PHE 6 230     -22.531  22.290   6.299  0.00  0.00      C1   O
ATOM   4150  CB  PHE 6 230     -22.138  21.576   9.571  0.00  0.00      C1   C
ATOM   4151  CG  PHE 6 230     -21.063  20.556   9.088  0.00  0.00      C1   C
ATOM   4152  CD1 PHE 6 230     -19.768  21.002   9.088  0.00  0.00      C1   C
ATOM   4153  CD2 PHE 6 230     -21.407  19.247   8.711  0.00  0.00      C1   C
ATOM   4154  CE1 PHE 6 230     -18.794  20.132   8.583  0.00  0.00      C1   C
ATOM   4155  CE2 PHE 6 230     -20.439  18.387   8.206  0.00  0.00      C1   C
ATOM   4156  CZ  PHE 6 230     -19.150  18.861   7.996  0.00  0.00      C1   C
ATOM   4157  N   ASN 6 231     -24.231  21.486   7.457  0.00  0.00      C1   N
ATOM   4158  CA  ASN 6 231     -24.926  20.897   6.265  0.00  0.00      C1   C
ATOM   4159  C   ASN 6 231     -25.256  21.921   5.224  0.00  0.00      C1   C
ATOM   4160  O   ASN 6 231     -25.363  21.582   4.055  0.00  0.00      C1   O
ATOM   4161  CB  ASN 6 231     -26.174  20.153   6.757  0.00  0.00      C1   C
ATOM   4162  CG  ASN 6 231     -25.975  18.916   7.587  0.00  0.00      C1   C
ATOM   4163  OD1 ASN 6 231     -24.884  18.294   7.551  0.00  0.00      C1   O
ATOM   4164  ND2 ASN 6 231     -26.935  18.365   8.307  0.00  0.00      C1   N
ATOM   4165  N   LEU 6 232     -25.565  23.147   5.717  0.00  0.00      C1   N
ATOM   4166  CA  LEU 6 232     -25.897  24.353   4.871  0.00  0.00      C1   C
ATOM   4167  C   LEU 6 232     -24.752  24.783   3.855  0.00  0.00      C1   C
ATOM   4168  O   LEU 6 232     -25.136  25.381   2.843  0.00  0.00      C1   O
ATOM   4169  CB  LEU 6 232     -26.403  25.532   5.765  0.00  0.00      C1   C
ATOM   4170  CG  LEU 6 232     -27.901  25.577   6.086  0.00  0.00      C1   C
ATOM   4171  CD1 LEU 6 232     -28.142  26.698   7.130  0.00  0.00      C1   C
ATOM   4172  CD2 LEU 6 232     -28.662  25.961   4.859  0.00  0.00      C1   C
ATOM   4173  N   VAL 6 233     -23.513  24.402   4.133  0.00  0.00      C1   N
ATOM   4174  CA  VAL 6 233     -22.460  24.640   3.154  0.00  0.00      C1   C
ATOM   4175  C   VAL 6 233     -21.735  23.452   2.506  0.00  0.00      C1   C
ATOM   4176  O   VAL 6 233     -20.689  23.576   1.886  0.00  0.00      C1   O
ATOM   4177  CB  VAL 6 233     -21.324  25.582   3.845  0.00  0.00      C1   C
ATOM   4178  CG1 VAL 6 233     -21.999  26.894   4.261  0.00  0.00      C1   C
ATOM   4179  CG2 VAL 6 233     -20.613  24.914   5.021  0.00  0.00      C1   C
ATOM   4180  N   ALA 6 234     -22.270  22.289   2.699  0.00  0.00      C1   N
ATOM   4181  CA  ALA 6 234     -21.792  21.016   2.231  0.00  0.00      C1   C
ATOM   4182  C   ALA 6 234     -21.466  21.014   0.748  0.00  0.00      C1   C
ATOM   4183  O   ALA 6 234     -20.375  20.877   0.304  0.00  0.00      C1   O
ATOM   4184  CB  ALA 6 234     -22.830  19.952   2.665  0.00  0.00      C1   C
ATOM   4185  N   MET 6 235     -22.450  21.058  -0.103  0.00  0.00      C1   N
ATOM   4186  CA  MET 6 235     -22.312  21.193  -1.663  0.00  0.00      C1   C
ATOM   4187  C   MET 6 235     -21.543  22.433  -2.134  0.00  0.00      C1   C
ATOM   4188  O   MET 6 235     -20.784  22.349  -3.121  0.00  0.00      C1   O
ATOM   4189  CB  MET 6 235     -23.660  20.970  -2.342  0.00  0.00      C1   C
ATOM   4190  CG  MET 6 235     -24.224  19.511  -2.155  0.00  0.00      C1   C
ATOM   4191  SD  MET 6 235     -25.770  19.328  -2.977  0.00  0.00      C1   S
ATOM   4192  CE  MET 6 235     -25.246  18.588  -4.502  0.00  0.00      C1   C
ATOM   4193  N   LYS 6 236     -21.538  23.508  -1.329  0.00  0.00      C1   N
ATOM   4194  CA  LYS 6 236     -20.737  24.687  -1.548  0.00  0.00      C1   C
ATOM   4195  C   LYS 6 236     -19.260  24.508  -1.491  0.00  0.00      C1   C
ATOM   4196  O   LYS 6 236     -18.504  25.029  -2.415  0.00  0.00      C1   O
ATOM   4197  CB  LYS 6 236     -21.145  25.727  -0.463  0.00  0.00      C1   C
ATOM   4198  CG  LYS 6 236     -20.526  27.083  -0.717  0.00  0.00      C1   C
ATOM   4199  CD  LYS 6 236     -20.762  28.016   0.448  0.00  0.00      C1   C
ATOM   4200  CE  LYS 6 236     -20.905  29.467  -0.091  0.00  0.00      C1   C
ATOM   4201  NZ  LYS 6 236     -21.369  30.324   1.039  0.00  0.00      C1   N
ATOM   4202  N   TYR 6 237     -18.671  23.707  -0.499  0.00  0.00      C1   N
ATOM   4203  CA  TYR 6 237     -17.331  23.275  -0.517  0.00  0.00      C1   C
ATOM   4204  C   TYR 6 237     -17.109  21.925  -1.146  0.00  0.00      C1   C
ATOM   4205  O   TYR 6 237     -16.034  21.357  -1.001  0.00  0.00      C1   O
ATOM   4206  CB  TYR 6 237     -16.838  23.416   0.942  0.00  0.00      C1   C
ATOM   4207  CG  TYR 6 237     -17.096  24.823   1.371  0.00  0.00      C1   C
ATOM   4208  CD1 TYR 6 237     -17.856  25.181   2.533  0.00  0.00      C1   C
ATOM   4209  CD2 TYR 6 237     -16.406  25.900   0.638  0.00  0.00      C1   C
ATOM   4210  CE1 TYR 6 237     -17.922  26.608   2.839  0.00  0.00      C1   C
ATOM   4211  CE2 TYR 6 237     -16.535  27.212   0.966  0.00  0.00      C1   C
ATOM   4212  CZ  TYR 6 237     -17.323  27.571   2.105  0.00  0.00      C1   C
ATOM   4213  OH  TYR 6 237     -17.483  28.897   2.484  0.00  0.00      C1   O
ATOM   4214  N   ASN 6 238     -18.091  21.398  -1.931  0.00  0.00      C1   N
ATOM   4215  CA  ASN 6 238     -18.022  20.058  -2.565  0.00  0.00      C1   C
ATOM   4216  C   ASN 6 238     -18.054  18.789  -1.632  0.00  0.00      C1   C
ATOM   4217  O   ASN 6 238     -17.458  17.794  -1.956  0.00  0.00      C1   O
ATOM   4218  CB  ASN 6 238     -17.106  20.028  -3.749  0.00  0.00      C1   C
ATOM   4219  CG  ASN 6 238     -16.880  21.354  -4.493  0.00  0.00      C1   C
ATOM   4220  ND2 ASN 6 238     -15.759  22.064  -4.320  0.00  0.00      C1   N
ATOM   4221  OD1 ASN 6 238     -17.805  21.789  -5.138  0.00  0.00      C1   O
ATOM   4222  N   TYR 6 239     -18.618  18.802  -0.430  0.00  0.00      C1   N
ATOM   4223  CA  TYR 6 239     -18.860  17.575   0.414  0.00  0.00      C1   C
ATOM   4224  C   TYR 6 239     -20.436  17.335   0.599  0.00  0.00      C1   C
ATOM   4225  O   TYR 6 239     -21.243  17.968  -0.114  0.00  0.00      C1   O
ATOM   4226  CB  TYR 6 239     -18.053  17.728   1.745  0.00  0.00      C1   C
ATOM   4227  CG  TYR 6 239     -18.557  18.757   2.693  0.00  0.00      C1   C
ATOM   4228  CD1 TYR 6 239     -19.691  18.682   3.519  0.00  0.00      C1   C
ATOM   4229  CD2 TYR 6 239     -17.776  19.965   2.846  0.00  0.00      C1   C
ATOM   4230  CE1 TYR 6 239     -20.062  19.636   4.467  0.00  0.00      C1   C
ATOM   4231  CE2 TYR 6 239     -18.171  21.003   3.769  0.00  0.00      C1   C
ATOM   4232  CZ  TYR 6 239     -19.267  20.779   4.593  0.00  0.00      C1   C
ATOM   4233  OH  TYR 6 239     -19.745  21.747   5.386  0.00  0.00      C1   O
ATOM   4234  N   GLU 6 240     -20.842  16.313   1.361  0.00  0.00      C1   N
ATOM   4235  CA  GLU 6 240     -22.342  16.059   1.454  0.00  0.00      C1   C
ATOM   4236  C   GLU 6 240     -22.815  16.116   2.938  0.00  0.00      C1   C
ATOM   4237  O   GLU 6 240     -22.052  15.758   3.856  0.00  0.00      C1   O
ATOM   4238  CB  GLU 6 240     -22.754  14.788   0.662  0.00  0.00      C1   C
ATOM   4239  CG  GLU 6 240     -23.136  15.149  -0.700  0.00  0.00      C1   C
ATOM   4240  CD  GLU 6 240     -24.039  14.077  -1.301  0.00  0.00      C1   C
ATOM   4241  OE1 GLU 6 240     -23.781  12.859  -1.196  0.00  0.00      C1   O
ATOM   4242  OE2 GLU 6 240     -25.068  14.439  -1.879  0.00  0.00      C1   O
ATOM   4243  N   PRO 6 241     -24.058  16.517   3.165  0.00  0.00      C1   N
ATOM   4244  CA  PRO 6 241     -24.677  16.686   4.497  0.00  0.00      C1   C
ATOM   4245  C   PRO 6 241     -24.607  15.496   5.486  0.00  0.00      C1   C
ATOM   4246  O   PRO 6 241     -24.715  14.311   5.074  0.00  0.00      C1   O
ATOM   4247  CB  PRO 6 241     -26.152  16.986   4.239  0.00  0.00      C1   C
ATOM   4248  CG  PRO 6 241     -26.041  17.664   2.893  0.00  0.00      C1   C
ATOM   4249  CD  PRO 6 241     -25.116  16.766   2.194  0.00  0.00      C1   C
ATOM   4250  N   LEU 6 242     -24.565  15.648   6.763  0.00  0.00      C1   N
ATOM   4251  CA  LEU 6 242     -24.493  14.621   7.806  0.00  0.00      C1   C
ATOM   4252  C   LEU 6 242     -25.809  14.579   8.691  0.00  0.00      C1   C
ATOM   4253  O   LEU 6 242     -26.280  15.599   9.256  0.00  0.00      C1   O
ATOM   4254  CB  LEU 6 242     -23.253  14.738   8.642  0.00  0.00      C1   C
ATOM   4255  CG  LEU 6 242     -21.939  14.651   7.819  0.00  0.00      C1   C
ATOM   4256  CD1 LEU 6 242     -20.824  14.691   8.767  0.00  0.00      C1   C
ATOM   4257  CD2 LEU 6 242     -21.650  13.305   7.102  0.00  0.00      C1   C
ATOM   4258  N   THR 6 243     -26.240  13.357   9.027  0.00  0.00      C1   N
ATOM   4259  CA  THR 6 243     -27.314  13.142  10.038  0.00  0.00      C1   C
ATOM   4260  C   THR 6 243     -26.673  13.109  11.423  0.00  0.00      C1   C
ATOM   4261  O   THR 6 243     -25.497  12.871  11.660  0.00  0.00      C1   O
ATOM   4262  CB  THR 6 243     -27.996  11.805   9.702  0.00  0.00      C1   C
ATOM   4263  OG1 THR 6 243     -27.094  10.778   9.777  0.00  0.00      C1   O
ATOM   4264  CG2 THR 6 243     -28.652  11.701   8.280  0.00  0.00      C1   C
ATOM   4265  N   GLN 6 244     -27.583  13.064  12.393  0.00  0.00      C1   N
ATOM   4266  CA  GLN 6 244     -27.224  12.806  13.766  0.00  0.00      C1   C
ATOM   4267  C   GLN 6 244     -26.680  11.383  13.952  0.00  0.00      C1   C
ATOM   4268  O   GLN 6 244     -26.183  11.120  15.072  0.00  0.00      C1   O
ATOM   4269  CB  GLN 6 244     -28.523  13.046  14.530  0.00  0.00      C1   C
ATOM   4270  CG  GLN 6 244     -29.016  14.461  14.557  0.00  0.00      C1   C
ATOM   4271  CD  GLN 6 244     -29.703  14.887  15.923  0.00  0.00      C1   C
ATOM   4272  OE1 GLN 6 244     -29.741  14.177  16.916  0.00  0.00      C1   O
ATOM   4273  NE2 GLN 6 244     -30.111  16.090  16.144  0.00  0.00      C1   N
ATOM   4274  N   ASP 6 245     -26.901  10.466  12.994  0.00  0.00      C1   N
ATOM   4275  CA  ASP 6 245     -26.358   9.115  12.996  0.00  0.00      C1   C
ATOM   4276  C   ASP 6 245     -24.953   8.992  12.439  0.00  0.00      C1   C
ATOM   4277  O   ASP 6 245     -24.258   8.112  12.753  0.00  0.00      C1   O
ATOM   4278  CB  ASP 6 245     -27.366   8.184  12.308  0.00  0.00      C1   C
ATOM   4279  CG  ASP 6 245     -28.661   7.901  13.104  0.00  0.00      C1   C
ATOM   4280  OD1 ASP 6 245     -28.954   8.526  14.122  0.00  0.00      C1   O
ATOM   4281  OD2 ASP 6 245     -29.522   7.071  12.702  0.00  0.00      C1   O
ATOM   4282  N   HIS 6 246     -24.610   9.962  11.567  0.00  0.00      C1   N
ATOM   4283  CA  HIS 6 246     -23.216  10.075  11.067  0.00  0.00      C1   C
ATOM   4284  C   HIS 6 246     -22.315  10.612  12.215  0.00  0.00      C1   C
ATOM   4285  O   HIS 6 246     -21.221  10.069  12.478  0.00  0.00      C1   O
ATOM   4286  CB  HIS 6 246     -23.165  11.000   9.902  0.00  0.00      C1   C
ATOM   4287  CG  HIS 6 246     -23.629  10.485   8.533  0.00  0.00      C1   C
ATOM   4288  ND1 HIS 6 246     -24.328  11.301   7.652  0.00  0.00      C1   N
ATOM   4289  CD2 HIS 6 246     -23.568   9.234   8.002  0.00  0.00      C1   C
ATOM   4290  CE1 HIS 6 246     -24.648  10.544   6.585  0.00  0.00      C1   C
ATOM   4291  NE2 HIS 6 246     -24.234   9.261   6.815  0.00  0.00      C1   N
ATOM   4292  N   VAL 6 247     -22.837  11.610  12.938  0.00  0.00      C1   N
ATOM   4293  CA  VAL 6 247     -22.336  12.018  14.246  0.00  0.00      C1   C
ATOM   4294  C   VAL 6 247     -22.175  10.839  15.318  0.00  0.00      C1   C
ATOM   4295  O   VAL 6 247     -21.073  10.805  15.925  0.00  0.00      C1   O
ATOM   4296  CB  VAL 6 247     -23.237  13.169  14.738  0.00  0.00      C1   C
ATOM   4297  CG1 VAL 6 247     -23.053  13.608  16.195  0.00  0.00      C1   C
ATOM   4298  CG2 VAL 6 247     -23.287  14.373  13.926  0.00  0.00      C1   C
ATOM   4299  N   ASP 6 248     -23.196   9.960  15.445  0.00  0.00      C1   N
ATOM   4300  CA  ASP 6 248     -23.103   8.792  16.283  0.00  0.00      C1   C
ATOM   4301  C   ASP 6 248     -22.009   7.835  15.864  0.00  0.00      C1   C
ATOM   4302  O   ASP 6 248     -21.258   7.398  16.695  0.00  0.00      C1   O
ATOM   4303  CB  ASP 6 248     -24.493   8.227  16.429  0.00  0.00      C1   C
ATOM   4304  CG  ASP 6 248     -24.700   7.239  17.578  0.00  0.00      C1   C
ATOM   4305  OD1 ASP 6 248     -25.328   6.156  17.361  0.00  0.00      C1   O
ATOM   4306  OD2 ASP 6 248     -24.312   7.631  18.680  0.00  0.00      C1   O
ATOM   4307  N   ILE 6 249     -21.932   7.617  14.549  0.00  0.00      C1   N
ATOM   4308  CA  ILE 6 249     -20.809   6.898  13.857  0.00  0.00      C1   C
ATOM   4309  C   ILE 6 249     -19.448   7.526  14.272  0.00  0.00      C1   C
ATOM   4310  O   ILE 6 249     -18.545   6.780  14.551  0.00  0.00      C1   O
ATOM   4311  CB  ILE 6 249     -20.996   6.841  12.318  0.00  0.00      C1   C
ATOM   4312  CG1 ILE 6 249     -21.764   5.621  11.885  0.00  0.00      C1   C
ATOM   4313  CG2 ILE 6 249     -19.677   6.903  11.519  0.00  0.00      C1   C
ATOM   4314  CD1 ILE 6 249     -22.462   5.589  10.430  0.00  0.00      C1   C
ATOM   4315  N   LEU 6 250     -19.294   8.880  14.356  0.00  0.00      C1   N
ATOM   4316  CA  LEU 6 250     -18.056   9.492  14.790  0.00  0.00      C1   C
ATOM   4317  C   LEU 6 250     -17.750   9.556  16.297  0.00  0.00      C1   C
ATOM   4318  O   LEU 6 250     -16.615   9.941  16.573  0.00  0.00      C1   O
ATOM   4319  CB  LEU 6 250     -17.894  10.924  14.186  0.00  0.00      C1   C
ATOM   4320  CG  LEU 6 250     -17.312  10.752  12.711  0.00  0.00      C1   C
ATOM   4321  CD1 LEU 6 250     -17.407  12.110  11.958  0.00  0.00      C1   C
ATOM   4322  CD2 LEU 6 250     -15.855  10.276  12.608  0.00  0.00      C1   C
ATOM   4323  N   GLY 6 251     -18.657   9.042  17.177  0.00  0.00      C1   N
ATOM   4324  CA  GLY 6 251     -18.523   9.007  18.654  0.00  0.00      C1   C
ATOM   4325  C   GLY 6 251     -17.296   8.356  19.155  0.00  0.00      C1   C
ATOM   4326  O   GLY 6 251     -16.637   9.024  19.983  0.00  0.00      C1   O
ATOM   4327  N   PRO 6 252     -16.920   7.148  18.801  0.00  0.00      C1   N
ATOM   4328  CA  PRO 6 252     -15.660   6.561  19.294  0.00  0.00      C1   C
ATOM   4329  C   PRO 6 252     -14.413   7.451  18.876  0.00  0.00      C1   C
ATOM   4330  O   PRO 6 252     -13.644   7.874  19.772  0.00  0.00      C1   O
ATOM   4331  CB  PRO 6 252     -15.491   5.213  18.663  0.00  0.00      C1   C
ATOM   4332  CG  PRO 6 252     -16.923   4.825  18.328  0.00  0.00      C1   C
ATOM   4333  CD  PRO 6 252     -17.724   6.155  18.109  0.00  0.00      C1   C
ATOM   4334  N   LEU 6 253     -14.181   7.851  17.640  0.00  0.00      C1   N
ATOM   4335  CA  LEU 6 253     -13.125   8.772  17.282  0.00  0.00      C1   C
ATOM   4336  C   LEU 6 253     -13.036  10.022  18.129  0.00  0.00      C1   C
ATOM   4337  O   LEU 6 253     -11.959  10.486  18.494  0.00  0.00      C1   O
ATOM   4338  CB  LEU 6 253     -13.005   9.019  15.733  0.00  0.00      C1   C
ATOM   4339  CG  LEU 6 253     -12.437   7.789  15.042  0.00  0.00      C1   C
ATOM   4340  CD1 LEU 6 253     -12.475   8.077  13.550  0.00  0.00      C1   C
ATOM   4341  CD2 LEU 6 253     -11.053   7.471  15.664  0.00  0.00      C1   C
ATOM   4342  N   SER 6 254     -14.274  10.601  18.328  0.00  0.00      C1   N
ATOM   4343  CA  SER 6 254     -14.449  11.815  19.161  0.00  0.00      C1   C
ATOM   4344  C   SER 6 254     -13.948  11.526  20.569  0.00  0.00      C1   C
ATOM   4345  O   SER 6 254     -13.037  12.168  21.031  0.00  0.00      C1   O
ATOM   4346  CB  SER 6 254     -15.957  12.098  19.193  0.00  0.00      C1   C
ATOM   4347  OG  SER 6 254     -16.307  13.141  20.087  0.00  0.00      C1   O
ATOM   4348  N   ALA 6 255     -14.468  10.444  21.267  0.00  0.00      C1   N
ATOM   4349  CA  ALA 6 255     -14.148   9.981  22.644  0.00  0.00      C1   C
ATOM   4350  C   ALA 6 255     -12.650   9.636  22.856  0.00  0.00      C1   C
ATOM   4351  O   ALA 6 255     -12.008   9.957  23.855  0.00  0.00      C1   O
ATOM   4352  CB  ALA 6 255     -14.991   8.770  22.975  0.00  0.00      C1   C
ATOM   4353  N   GLN 6 256     -12.098   8.938  21.852  0.00  0.00      C1   N
ATOM   4354  CA  GLN 6 256     -10.663   8.475  21.818  0.00  0.00      C1   C
ATOM   4355  C   GLN 6 256      -9.565   9.579  21.655  0.00  0.00      C1   C
ATOM   4356  O   GLN 6 256      -8.397   9.454  21.994  0.00  0.00      C1   O
ATOM   4357  CB  GLN 6 256     -10.515   7.423  20.623  0.00  0.00      C1   C
ATOM   4358  CG  GLN 6 256      -9.127   6.725  20.443  0.00  0.00      C1   C
ATOM   4359  CD  GLN 6 256      -9.062   5.771  19.239  0.00  0.00      C1   C
ATOM   4360  OE1 GLN 6 256     -10.111   5.349  18.665  0.00  0.00      C1   O
ATOM   4361  NE2 GLN 6 256      -7.973   5.214  18.960  0.00  0.00      C1   N
ATOM   4362  N   THR 6 257     -10.006  10.692  21.045  0.00  0.00      C1   N
ATOM   4363  CA  THR 6 257      -9.206  11.927  21.016  0.00  0.00      C1   C
ATOM   4364  C   THR 6 257      -9.616  13.003  21.975  0.00  0.00      C1   C
ATOM   4365  O   THR 6 257      -8.906  13.978  22.205  0.00  0.00      C1   O
ATOM   4366  CB  THR 6 257      -9.062  12.477  19.525  0.00  0.00      C1   C
ATOM   4367  OG1 THR 6 257     -10.382  12.871  19.049  0.00  0.00      C1   O
ATOM   4368  CG2 THR 6 257      -8.478  11.457  18.575  0.00  0.00      C1   C
ATOM   4369  N   GLY 6 258     -10.789  12.881  22.640  0.00  0.00      C1   N
ATOM   4370  CA  GLY 6 258     -11.421  13.997  23.377  0.00  0.00      C1   C
ATOM   4371  C   GLY 6 258     -12.007  15.162  22.590  0.00  0.00      C1   C
ATOM   4372  O   GLY 6 258     -12.437  16.141  23.203  0.00  0.00      C1   O
ATOM   4373  N   ILE 6 259     -12.085  15.055  21.242  0.00  0.00      C1   N
ATOM   4374  CA  ILE 6 259     -12.553  16.088  20.284  0.00  0.00      C1   C
ATOM   4375  C   ILE 6 259     -14.038  15.787  19.955  0.00  0.00      C1   C
ATOM   4376  O   ILE 6 259     -14.443  14.890  19.201  0.00  0.00      C1   O
ATOM   4377  CB  ILE 6 259     -11.590  16.354  19.069  0.00  0.00      C1   C
ATOM   4378  CG1 ILE 6 259     -10.135  16.410  19.496  0.00  0.00      C1   C
ATOM   4379  CG2 ILE 6 259     -12.127  17.723  18.497  0.00  0.00      C1   C
ATOM   4380  CD1 ILE 6 259      -9.842  17.429  20.596  0.00  0.00      C1   C
ATOM   4381  N   ALA 6 260     -14.881  16.794  20.372  0.00  0.00      C1   N
ATOM   4382  CA  ALA 6 260     -16.334  16.728  20.020  0.00  0.00      C1   C
ATOM   4383  C   ALA 6 260     -16.608  16.743  18.442  0.00  0.00      C1   C
ATOM   4384  O   ALA 6 260     -15.920  17.378  17.703  0.00  0.00      C1   O
ATOM   4385  CB  ALA 6 260     -16.962  17.952  20.629  0.00  0.00      C1   C
ATOM   4386  N   VAL 6 261     -17.591  15.927  18.095  0.00  0.00      C1   N
ATOM   4387  CA  VAL 6 261     -17.864  15.679  16.681  0.00  0.00      C1   C
ATOM   4388  C   VAL 6 261     -18.292  17.009  16.005  0.00  0.00      C1   C
ATOM   4389  O   VAL 6 261     -17.806  17.304  14.924  0.00  0.00      C1   O
ATOM   4390  CB  VAL 6 261     -18.951  14.542  16.518  0.00  0.00      C1   C
ATOM   4391  CG1 VAL 6 261     -19.019  14.363  15.012  0.00  0.00      C1   C
ATOM   4392  CG2 VAL 6 261     -18.519  13.261  17.311  0.00  0.00      C1   C
ATOM   4393  N   LEU 6 262     -19.235  17.765  16.531  0.00  0.00      C1   N
ATOM   4394  CA  LEU 6 262     -19.499  19.155  16.059  0.00  0.00      C1   C
ATOM   4395  C   LEU 6 262     -18.423  20.217  16.322  0.00  0.00      C1   C
ATOM   4396  O   LEU 6 262     -18.407  21.206  15.604  0.00  0.00      C1   O
ATOM   4397  CB  LEU 6 262     -20.863  19.658  16.596  0.00  0.00      C1   C
ATOM   4398  CG  LEU 6 262     -22.192  19.118  16.013  0.00  0.00      C1   C
ATOM   4399  CD1 LEU 6 262     -22.023  19.205  14.551  0.00  0.00      C1   C
ATOM   4400  CD2 LEU 6 262     -22.453  17.656  16.404  0.00  0.00      C1   C
ATOM   4401  N   ASP 6 263     -17.365  19.982  17.094  0.00  0.00      C1   N
ATOM   4402  CA  ASP 6 263     -16.073  20.720  17.076  0.00  0.00      C1   C
ATOM   4403  C   ASP 6 263     -15.173  20.322  15.922  0.00  0.00      C1   C
ATOM   4404  O   ASP 6 263     -14.615  21.248  15.413  0.00  0.00      C1   O
ATOM   4405  CB  ASP 6 263     -15.345  20.938  18.416  0.00  0.00      C1   C
ATOM   4406  CG  ASP 6 263     -16.245  21.632  19.491  0.00  0.00      C1   C
ATOM   4407  OD1 ASP 6 263     -17.011  22.494  19.023  0.00  0.00      C1   O
ATOM   4408  OD2 ASP 6 263     -16.204  21.405  20.695  0.00  0.00      C1   O
ATOM   4409  N   MET 6 264     -15.124  19.017  15.594  0.00  0.00      C1   N
ATOM   4410  CA  MET 6 264     -14.529  18.577  14.310  0.00  0.00      C1   C
ATOM   4411  C   MET 6 264     -15.267  18.934  13.010  0.00  0.00      C1   C
ATOM   4412  O   MET 6 264     -14.589  19.366  12.049  0.00  0.00      C1   O
ATOM   4413  CB  MET 6 264     -14.134  17.040  14.325  0.00  0.00      C1   C
ATOM   4414  CG  MET 6 264     -12.963  16.830  13.463  0.00  0.00      C1   C
ATOM   4415  SD  MET 6 264     -11.310  17.457  14.051  0.00  0.00      C1   S
ATOM   4416  CE  MET 6 264     -11.054  16.036  15.072  0.00  0.00      C1   C
ATOM   4417  N   CYS 6 265     -16.644  18.906  12.988  0.00  0.00      C1   N
ATOM   4418  CA  CYS 6 265     -17.373  19.762  12.051  0.00  0.00      C1   C
ATOM   4419  C   CYS 6 265     -16.942  21.243  11.873  0.00  0.00      C1   C
ATOM   4420  O   CYS 6 265     -16.702  21.691  10.765  0.00  0.00      C1   O
ATOM   4421  CB  CYS 6 265     -18.911  19.502  12.221  0.00  0.00      C1   C
ATOM   4422  SG  CYS 6 265     -19.249  17.726  11.980  0.00  0.00      C1   S
ATOM   4423  N   ALA 6 266     -16.871  21.998  12.931  0.00  0.00      C1   N
ATOM   4424  CA  ALA 6 266     -16.351  23.376  12.923  0.00  0.00      C1   C
ATOM   4425  C   ALA 6 266     -14.854  23.499  12.489  0.00  0.00      C1   C
ATOM   4426  O   ALA 6 266     -14.593  24.347  11.602  0.00  0.00      C1   O
ATOM   4427  CB  ALA 6 266     -16.508  24.068  14.281  0.00  0.00      C1   C
ATOM   4428  N   SER 6 267     -14.002  22.581  12.918  0.00  0.00      C1   N
ATOM   4429  CA  SER 6 267     -12.587  22.620  12.487  0.00  0.00      C1   C
ATOM   4430  C   SER 6 267     -12.490  22.319  10.996  0.00  0.00      C1   C
ATOM   4431  O   SER 6 267     -11.641  22.886  10.288  0.00  0.00      C1   O
ATOM   4432  CB  SER 6 267     -11.721  21.773  13.404  0.00  0.00      C1   C
ATOM   4433  OG  SER 6 267     -12.241  20.480  13.580  0.00  0.00      C1   O
ATOM   4434  N   LEU 6 268     -13.337  21.398  10.447  0.00  0.00      C1   N
ATOM   4435  CA  LEU 6 268     -13.374  21.033   9.065  0.00  0.00      C1   C
ATOM   4436  C   LEU 6 268     -13.845  22.192   8.249  0.00  0.00      C1   C
ATOM   4437  O   LEU 6 268     -13.205  22.618   7.258  0.00  0.00      C1   O
ATOM   4438  CB  LEU 6 268     -14.221  19.741   8.921  0.00  0.00      C1   C
ATOM   4439  CG  LEU 6 268     -14.457  19.308   7.476  0.00  0.00      C1   C
ATOM   4440  CD1 LEU 6 268     -13.135  19.175   6.746  0.00  0.00      C1   C
ATOM   4441  CD2 LEU 6 268     -15.190  17.966   7.435  0.00  0.00      C1   C
ATOM   4442  N   LYS 6 269     -14.966  22.756   8.748  0.00  0.00      C1   N
ATOM   4443  CA  LYS 6 269     -15.649  23.941   8.165  0.00  0.00      C1   C
ATOM   4444  C   LYS 6 269     -14.699  25.113   7.942  0.00  0.00      C1   C
ATOM   4445  O   LYS 6 269     -14.782  25.788   6.943  0.00  0.00      C1   O
ATOM   4446  CB  LYS 6 269     -16.895  24.296   8.904  0.00  0.00      C1   C
ATOM   4447  CG  LYS 6 269     -17.826  25.228   8.087  0.00  0.00      C1   C
ATOM   4448  CD  LYS 6 269     -19.238  25.093   8.715  0.00  0.00      C1   C
ATOM   4449  CE  LYS 6 269     -20.163  26.184   8.236  0.00  0.00      C1   C
ATOM   4450  NZ  LYS 6 269     -19.625  27.514   8.581  0.00  0.00      C1   N
ATOM   4451  N   GLU 6 270     -13.868  25.458   8.899  0.00  0.00      C1   N
ATOM   4452  CA  GLU 6 270     -12.769  26.508   8.684  0.00  0.00      C1   C
ATOM   4453  C   GLU 6 270     -11.693  26.174   7.668  0.00  0.00      C1   C
ATOM   4454  O   GLU 6 270     -11.311  27.198   6.966  0.00  0.00      C1   O
ATOM   4455  CB  GLU 6 270     -12.280  26.983  10.059  0.00  0.00      C1   C
ATOM   4456  CG  GLU 6 270     -11.473  28.220  10.052  0.00  0.00      C1   C
ATOM   4457  CD  GLU 6 270     -12.187  29.434   9.571  0.00  0.00      C1   C
ATOM   4458  OE1 GLU 6 270     -13.426  29.505   9.740  0.00  0.00      C1   O
ATOM   4459  OE2 GLU 6 270     -11.547  30.339   9.017  0.00  0.00      C1   O
ATOM   4460  N   LEU 6 271     -11.203  24.919   7.624  0.00  0.00      C1   N
ATOM   4461  CA  LEU 6 271     -10.242  24.532   6.580  0.00  0.00      C1   C
ATOM   4462  C   LEU 6 271     -10.822  24.520   5.173  0.00  0.00      C1   C
ATOM   4463  O   LEU 6 271     -10.084  24.574   4.175  0.00  0.00      C1   O
ATOM   4464  CB  LEU 6 271      -9.610  23.141   6.761  0.00  0.00      C1   C
ATOM   4465  CG  LEU 6 271      -8.854  22.910   8.076  0.00  0.00      C1   C
ATOM   4466  CD1 LEU 6 271      -8.315  21.484   7.959  0.00  0.00      C1   C
ATOM   4467  CD2 LEU 6 271      -7.747  23.924   8.269  0.00  0.00      C1   C
ATOM   4468  N   LEU 6 272     -12.141  24.480   5.140  0.00  0.00      C1   N
ATOM   4469  CA  LEU 6 272     -12.941  24.513   3.888  0.00  0.00      C1   C
ATOM   4470  C   LEU 6 272     -13.456  25.862   3.464  0.00  0.00      C1   C
ATOM   4471  O   LEU 6 272     -13.225  26.165   2.288  0.00  0.00      C1   O
ATOM   4472  CB  LEU 6 272     -14.043  23.375   3.915  0.00  0.00      C1   C
ATOM   4473  CG  LEU 6 272     -13.361  22.034   3.867  0.00  0.00      C1   C
ATOM   4474  CD1 LEU 6 272     -14.327  20.928   4.162  0.00  0.00      C1   C
ATOM   4475  CD2 LEU 6 272     -12.786  21.772   2.431  0.00  0.00      C1   C
ATOM   4476  N   GLN 6 273     -13.950  26.703   4.382  0.00  0.00      C1   N
ATOM   4477  CA  GLN 6 273     -14.340  28.106   3.984  0.00  0.00      C1   C
ATOM   4478  C   GLN 6 273     -13.158  29.097   3.806  0.00  0.00      C1   C
ATOM   4479  O   GLN 6 273     -13.199  29.955   2.895  0.00  0.00      C1   O
ATOM   4480  CB  GLN 6 273     -15.396  28.626   4.977  0.00  0.00      C1   C
ATOM   4481  CG  GLN 6 273     -14.914  29.014   6.394  0.00  0.00      C1   C
ATOM   4482  CD  GLN 6 273     -16.107  28.946   7.431  0.00  0.00      C1   C
ATOM   4483  NE2 GLN 6 273     -15.831  29.065   8.690  0.00  0.00      C1   N
ATOM   4484  OE1 GLN 6 273     -17.286  28.639   7.144  0.00  0.00      C1   O
ATOM   4485  N   ASN 6 274     -12.071  29.029   4.568  0.00  0.00      C1   N
ATOM   4486  CA  ASN 6 274     -10.888  29.859   4.430  0.00  0.00      C1   C
ATOM   4487  C   ASN 6 274      -9.665  29.054   3.898  0.00  0.00      C1   C
ATOM   4488  O   ASN 6 274      -8.830  29.726   3.310  0.00  0.00      C1   O
ATOM   4489  CB  ASN 6 274     -10.570  30.679   5.749  0.00  0.00      C1   C
ATOM   4490  CG  ASN 6 274     -11.535  31.847   5.897  0.00  0.00      C1   C
ATOM   4491  OD1 ASN 6 274     -11.695  32.561   4.973  0.00  0.00      C1   O
ATOM   4492  ND2 ASN 6 274     -12.155  32.073   6.993  0.00  0.00      C1   N
ATOM   4493  N   GLY 6 275      -9.682  27.738   3.961  0.00  0.00      C1   N
ATOM   4494  CA  GLY 6 275      -8.617  26.981   3.341  0.00  0.00      C1   C
ATOM   4495  C   GLY 6 275      -7.572  26.407   4.330  0.00  0.00      C1   C
ATOM   4496  O   GLY 6 275      -7.697  26.415   5.547  0.00  0.00      C1   O
ATOM   4497  N   MET 6 276      -6.473  25.939   3.684  0.00  0.00      C1   N
ATOM   4498  CA  MET 6 276      -5.209  25.518   4.347  0.00  0.00      C1   C
ATOM   4499  C   MET 6 276      -3.989  26.487   4.239  0.00  0.00      C1   C
ATOM   4500  O   MET 6 276      -3.341  26.526   5.232  0.00  0.00      C1   O
ATOM   4501  CB  MET 6 276      -4.840  24.050   3.924  0.00  0.00      C1   C
ATOM   4502  CG  MET 6 276      -5.876  23.118   4.602  0.00  0.00      C1   C
ATOM   4503  SD  MET 6 276      -5.809  21.351   4.197  0.00  0.00      C1   S
ATOM   4504  CE  MET 6 276      -4.223  20.818   4.953  0.00  0.00      C1   C
ATOM   4505  N   ASN 6 277      -3.814  27.202   3.147  0.00  0.00      C1   N
ATOM   4506  CA  ASN 6 277      -3.075  28.403   2.841  0.00  0.00      C1   C
ATOM   4507  C   ASN 6 277      -1.604  28.374   3.449  0.00  0.00      C1   C
ATOM   4508  O   ASN 6 277      -1.235  29.220   4.201  0.00  0.00      C1   O
ATOM   4509  CB  ASN 6 277      -3.813  29.756   3.224  0.00  0.00      C1   C
ATOM   4510  CG  ASN 6 277      -5.327  29.639   3.133  0.00  0.00      C1   C
ATOM   4511  ND2 ASN 6 277      -6.017  30.277   4.104  0.00  0.00      C1   N
ATOM   4512  OD1 ASN 6 277      -5.873  29.005   2.236  0.00  0.00      C1   O
ATOM   4513  N   GLY 6 278      -0.890  27.250   3.385  0.00  0.00      C1   N
ATOM   4514  CA  GLY 6 278       0.444  27.028   3.866  0.00  0.00      C1   C
ATOM   4515  C   GLY 6 278       0.513  26.225   5.140  0.00  0.00      C1   C
ATOM   4516  O   GLY 6 278       1.563  26.128   5.660  0.00  0.00      C1   O
ATOM   4517  N   ARG 6 279      -0.503  25.710   5.816  0.00  0.00      C1   N
ATOM   4518  CA  ARG 6 279      -0.365  24.652   6.856  0.00  0.00      C1   C
ATOM   4519  C   ARG 6 279      -0.819  23.306   6.339  0.00  0.00      C1   C
ATOM   4520  O   ARG 6 279      -1.799  23.233   5.605  0.00  0.00      C1   O
ATOM   4521  CB  ARG 6 279      -1.221  25.161   8.003  0.00  0.00      C1   C
ATOM   4522  CG  ARG 6 279      -0.872  26.509   8.691  0.00  0.00      C1   C
ATOM   4523  CD  ARG 6 279       0.429  26.327   9.478  0.00  0.00      C1   C
ATOM   4524  NE  ARG 6 279       0.290  25.452  10.648  0.00  0.00      C1   N
ATOM   4525  CZ  ARG 6 279       0.272  25.677  11.969  0.00  0.00      C1   C
ATOM   4526  NH1 ARG 6 279      -0.018  26.887  12.452  0.00  0.00      C1   N
ATOM   4527  NH2 ARG 6 279       0.573  24.758  12.871  0.00  0.00      C1   N
ATOM   4528  N   THR 6 280      -0.149  22.212   6.732  0.00  0.00      C1   N
ATOM   4529  CA  THR 6 280      -0.332  20.870   6.232  0.00  0.00      C1   C
ATOM   4530  C   THR 6 280      -1.047  19.935   7.268  0.00  0.00      C1   C
ATOM   4531  O   THR 6 280      -0.889  20.071   8.447  0.00  0.00      C1   O
ATOM   4532  CB  THR 6 280       0.972  20.274   5.768  0.00  0.00      C1   C
ATOM   4533  OG1 THR 6 280       1.818  20.226   6.962  0.00  0.00      C1   O
ATOM   4534  CG2 THR 6 280       1.617  20.980   4.655  0.00  0.00      C1   C
ATOM   4535  N   ILE 6 281      -1.654  18.816   6.794  0.00  0.00      C1   N
ATOM   4536  CA  ILE 6 281      -2.247  17.821   7.667  0.00  0.00      C1   C
ATOM   4537  C   ILE 6 281      -1.770  16.412   7.253  0.00  0.00      C1   C
ATOM   4538  O   ILE 6 281      -2.062  16.023   6.099  0.00  0.00      C1   O
ATOM   4539  CB  ILE 6 281      -3.744  17.940   7.851  0.00  0.00      C1   C
ATOM   4540  CG1 ILE 6 281      -4.104  19.234   8.519  0.00  0.00      C1   C
ATOM   4541  CG2 ILE 6 281      -4.353  16.693   8.648  0.00  0.00      C1   C
ATOM   4542  CD1 ILE 6 281      -5.600  19.554   8.766  0.00  0.00      C1   C
ATOM   4543  N   LEU 6 282      -1.212  15.598   8.145  0.00  0.00      C1   N
ATOM   4544  CA  LEU 6 282      -0.761  14.243   7.896  0.00  0.00      C1   C
ATOM   4545  C   LEU 6 282       0.292  14.204   6.801  0.00  0.00      C1   C
ATOM   4546  O   LEU 6 282       0.401  13.198   6.161  0.00  0.00      C1   O
ATOM   4547  CB  LEU 6 282      -1.892  13.166   7.812  0.00  0.00      C1   C
ATOM   4548  CG  LEU 6 282      -2.383  12.816   9.181  0.00  0.00      C1   C
ATOM   4549  CD1 LEU 6 282      -3.703  11.997   9.203  0.00  0.00      C1   C
ATOM   4550  CD2 LEU 6 282      -1.443  11.970  10.105  0.00  0.00      C1   C
ATOM   4551  N   GLY 6 283       1.062  15.283   6.409  0.00  0.00      C1   N
ATOM   4552  CA  GLY 6 283       1.909  15.223   5.170  0.00  0.00      C1   C
ATOM   4553  C   GLY 6 283       1.223  15.543   3.865  0.00  0.00      C1   C
ATOM   4554  O   GLY 6 283       1.492  14.856   2.893  0.00  0.00      C1   O
ATOM   4555  N   SER 6 284       0.365  16.579   3.885  0.00  0.00      C1   N
ATOM   4556  CA  SER 6 284      -0.400  17.057   2.767  0.00  0.00      C1   C
ATOM   4557  C   SER 6 284      -0.749  18.558   2.861  0.00  0.00      C1   C
ATOM   4558  O   SER 6 284      -1.183  19.008   3.909  0.00  0.00      C1   O
ATOM   4559  CB  SER 6 284      -1.792  16.225   2.679  0.00  0.00      C1   C
ATOM   4560  OG  SER 6 284      -2.506  16.682   1.591  0.00  0.00      C1   O
ATOM   4561  N   ALA 6 285      -0.482  19.325   1.799  0.00  0.00      C1   N
ATOM   4562  CA  ALA 6 285      -1.090  20.650   1.713  0.00  0.00      C1   C
ATOM   4563  C   ALA 6 285      -2.655  20.617   1.417  0.00  0.00      C1   C
ATOM   4564  O   ALA 6 285      -3.299  21.655   1.263  0.00  0.00      C1   O
ATOM   4565  CB  ALA 6 285      -0.165  21.632   0.819  0.00  0.00      C1   C
ATOM   4566  N   LEU 6 286      -3.267  19.440   1.209  0.00  0.00      C1   N
ATOM   4567  CA  LEU 6 286      -4.674  19.222   0.816  0.00  0.00      C1   C
ATOM   4568  C   LEU 6 286      -5.530  18.517   1.825  0.00  0.00      C1   C
ATOM   4569  O   LEU 6 286      -4.990  17.568   2.539  0.00  0.00      C1   O
ATOM   4570  CB  LEU 6 286      -4.661  18.608  -0.595  0.00  0.00      C1   C
ATOM   4571  CG  LEU 6 286      -3.850  19.328  -1.646  0.00  0.00      C1   C
ATOM   4572  CD1 LEU 6 286      -3.922  18.421  -2.886  0.00  0.00      C1   C
ATOM   4573  CD2 LEU 6 286      -4.436  20.709  -1.942  0.00  0.00      C1   C
ATOM   4574  N   LEU 6 287      -6.810  18.754   1.792  0.00  0.00      C1   N
ATOM   4575  CA  LEU 6 287      -7.752  17.851   2.384  0.00  0.00      C1   C
ATOM   4576  C   LEU 6 287      -7.786  16.474   1.766  0.00  0.00      C1   C
ATOM   4577  O   LEU 6 287      -7.870  16.442   0.533  0.00  0.00      C1   O
ATOM   4578  CB  LEU 6 287      -9.136  18.426   2.625  0.00  0.00      C1   C
ATOM   4579  CG  LEU 6 287      -9.214  19.627   3.544  0.00  0.00      C1   C
ATOM   4580  CD1 LEU 6 287      -9.385  20.868   2.711  0.00  0.00      C1   C
ATOM   4581  CD2 LEU 6 287     -10.400  19.476   4.478  0.00  0.00      C1   C
ATOM   4582  N   GLU 6 288      -7.929  15.417   2.508  0.00  0.00      C1   N
ATOM   4583  CA  GLU 6 288      -7.855  14.006   2.032  0.00  0.00      C1   C
ATOM   4584  C   GLU 6 288      -8.939  13.128   2.707  0.00  0.00      C1   C
ATOM   4585  O   GLU 6 288      -9.331  13.268   3.881  0.00  0.00      C1   O
ATOM   4586  CB  GLU 6 288      -6.402  13.375   2.192  0.00  0.00      C1   C
ATOM   4587  CG  GLU 6 288      -5.511  14.076   1.145  0.00  0.00      C1   C
ATOM   4588  CD  GLU 6 288      -4.116  13.431   0.995  0.00  0.00      C1   C
ATOM   4589  OE1 GLU 6 288      -3.615  13.366  -0.123  0.00  0.00      C1   O
ATOM   4590  OE2 GLU 6 288      -3.507  12.983   1.998  0.00  0.00      C1   O
ATOM   4591  N   ASP 6 289      -9.342  12.103   1.948  0.00  0.00      C1   N
ATOM   4592  CA  ASP 6 289     -10.519  11.331   2.328  0.00  0.00      C1   C
ATOM   4593  C   ASP 6 289     -10.435   9.893   1.740  0.00  0.00      C1   C
ATOM   4594  O   ASP 6 289     -11.337   9.441   1.074  0.00  0.00      C1   O
ATOM   4595  CB  ASP 6 289     -11.732  12.050   1.840  0.00  0.00      C1   C
ATOM   4596  CG  ASP 6 289     -11.877  12.549   0.399  0.00  0.00      C1   C
ATOM   4597  OD1 ASP 6 289     -10.955  13.199  -0.137  0.00  0.00      C1   O
ATOM   4598  OD2 ASP 6 289     -12.978  12.346  -0.122  0.00  0.00      C1   O
ATOM   4599  N   GLU 6 290      -9.279   9.294   2.053  0.00  0.00      C1   N
ATOM   4600  CA  GLU 6 290      -8.722   8.100   1.438  0.00  0.00      C1   C
ATOM   4601  C   GLU 6 290      -9.046   6.848   2.261  0.00  0.00      C1   C
ATOM   4602  O   GLU 6 290      -8.968   5.782   1.709  0.00  0.00      C1   O
ATOM   4603  CB  GLU 6 290      -7.195   8.253   1.319  0.00  0.00      C1   C
ATOM   4604  CG  GLU 6 290      -6.886   9.325   0.318  0.00  0.00      C1   C
ATOM   4605  CD  GLU 6 290      -5.467   9.208  -0.242  0.00  0.00      C1   C
ATOM   4606  OE1 GLU 6 290      -5.270   9.741  -1.342  0.00  0.00      C1   O
ATOM   4607  OE2 GLU 6 290      -4.554   8.493   0.268  0.00  0.00      C1   O
ATOM   4608  N   PHE 6 291      -9.503   6.982   3.511  0.00  0.00      C1   N
ATOM   4609  CA  PHE 6 291      -9.657   5.963   4.541  0.00  0.00      C1   C
ATOM   4610  C   PHE 6 291     -10.810   6.263   5.440  0.00  0.00      C1   C
ATOM   4611  O   PHE 6 291     -11.073   7.377   5.817  0.00  0.00      C1   O
ATOM   4612  CB  PHE 6 291      -8.329   5.734   5.262  0.00  0.00      C1   C
ATOM   4613  CG  PHE 6 291      -7.575   6.823   5.898  0.00  0.00      C1   C
ATOM   4614  CD1 PHE 6 291      -6.533   7.498   5.187  0.00  0.00      C1   C
ATOM   4615  CD2 PHE 6 291      -7.895   7.240   7.191  0.00  0.00      C1   C
ATOM   4616  CE1 PHE 6 291      -5.764   8.432   5.921  0.00  0.00      C1   C
ATOM   4617  CE2 PHE 6 291      -7.123   8.231   7.882  0.00  0.00      C1   C
ATOM   4618  CZ  PHE 6 291      -6.085   8.841   7.225  0.00  0.00      C1   C
ATOM   4619  N   THR 6 292     -11.431   5.267   5.981  0.00  0.00      C1   N
ATOM   4620  CA  THR 6 292     -12.708   5.436   6.784  0.00  0.00      C1   C
ATOM   4621  C   THR 6 292     -12.548   5.546   8.354  0.00  0.00      C1   C
ATOM   4622  O   THR 6 292     -11.496   5.159   8.796  0.00  0.00      C1   O
ATOM   4623  CB  THR 6 292     -13.776   4.265   6.485  0.00  0.00      C1   C
ATOM   4624  OG1 THR 6 292     -13.250   3.110   7.067  0.00  0.00      C1   O
ATOM   4625  CG2 THR 6 292     -13.818   3.959   5.012  0.00  0.00      C1   C
ATOM   4626  N   PRO 6 293     -13.587   5.933   9.176  0.00  0.00      C1   N
ATOM   4627  CA  PRO 6 293     -13.607   5.824  10.647  0.00  0.00      C1   C
ATOM   4628  C   PRO 6 293     -13.272   4.419  11.113  0.00  0.00      C1   C
ATOM   4629  O   PRO 6 293     -12.431   4.364  11.990  0.00  0.00      C1   O
ATOM   4630  CB  PRO 6 293     -14.952   6.246  11.093  0.00  0.00      C1   C
ATOM   4631  CG  PRO 6 293     -15.389   7.219   9.962  0.00  0.00      C1   C
ATOM   4632  CD  PRO 6 293     -14.866   6.450   8.765  0.00  0.00      C1   C
ATOM   4633  N   PHE 6 294     -13.727   3.356  10.399  0.00  0.00      C1   N
ATOM   4634  CA  PHE 6 294     -13.385   1.976  10.663  0.00  0.00      C1   C
ATOM   4635  C   PHE 6 294     -11.966   1.533  10.395  0.00  0.00      C1   C
ATOM   4636  O   PHE 6 294     -11.412   0.804  11.187  0.00  0.00      C1   O
ATOM   4637  CB  PHE 6 294     -14.561   1.115  10.111  0.00  0.00      C1   C
ATOM   4638  CG  PHE 6 294     -15.904   1.598  10.605  0.00  0.00      C1   C
ATOM   4639  CD1 PHE 6 294     -16.736   2.205   9.706  0.00  0.00      C1   C
ATOM   4640  CD2 PHE 6 294     -16.219   1.643  12.040  0.00  0.00      C1   C
ATOM   4641  CE1 PHE 6 294     -17.952   2.816  10.181  0.00  0.00      C1   C
ATOM   4642  CE2 PHE 6 294     -17.325   2.271  12.538  0.00  0.00      C1   C
ATOM   4643  CZ  PHE 6 294     -18.184   2.817  11.573  0.00  0.00      C1   C
ATOM   4644  N   ASP 6 295     -11.303   2.244   9.428  0.00  0.00      C1   N
ATOM   4645  CA  ASP 6 295      -9.863   1.958   9.187  0.00  0.00      C1   C
ATOM   4646  C   ASP 6 295      -8.980   2.499  10.303  0.00  0.00      C1   C
ATOM   4647  O   ASP 6 295      -8.008   1.773  10.573  0.00  0.00      C1   O
ATOM   4648  CB  ASP 6 295      -9.457   2.542   7.818  0.00  0.00      C1   C
ATOM   4649  CG  ASP 6 295     -10.242   1.948   6.583  0.00  0.00      C1   C
ATOM   4650  OD1 ASP 6 295     -10.295   2.661   5.558  0.00  0.00      C1   O
ATOM   4651  OD2 ASP 6 295     -10.662   0.743   6.546  0.00  0.00      C1   O
ATOM   4652  N   VAL 6 296      -9.227   3.698  10.843  0.00  0.00      C1   N
ATOM   4653  CA  VAL 6 296      -8.410   4.256  11.903  0.00  0.00      C1   C
ATOM   4654  C   VAL 6 296      -8.399   3.313  13.149  0.00  0.00      C1   C
ATOM   4655  O   VAL 6 296      -7.266   2.927  13.537  0.00  0.00      C1   O
ATOM   4656  CB  VAL 6 296      -8.957   5.644  12.341  0.00  0.00      C1   C
ATOM   4657  CG1 VAL 6 296      -8.138   6.311  13.420  0.00  0.00      C1   C
ATOM   4658  CG2 VAL 6 296      -8.926   6.611  11.169  0.00  0.00      C1   C
ATOM   4659  N   VAL 6 297      -9.573   2.848  13.648  0.00  0.00      C1   N
ATOM   4660  CA  VAL 6 297      -9.775   2.049  14.897  0.00  0.00      C1   C
ATOM   4661  C   VAL 6 297      -9.442   0.599  14.743  0.00  0.00      C1   C
ATOM   4662  O   VAL 6 297      -9.083  -0.003  15.769  0.00  0.00      C1   O
ATOM   4663  CB  VAL 6 297     -11.270   2.187  15.319  0.00  0.00      C1   C
ATOM   4664  CG1 VAL 6 297     -11.636   3.673  15.442  0.00  0.00      C1   C
ATOM   4665  CG2 VAL 6 297     -12.277   1.286  14.510  0.00  0.00      C1   C
ATOM   4666  N   ARG 6 298      -9.399   0.131  13.455  0.00  0.00      C1   N
ATOM   4667  CA  ARG 6 298      -8.583  -1.091  13.154  0.00  0.00      C1   C
ATOM   4668  C   ARG 6 298      -7.166  -1.014  13.769  0.00  0.00      C1   C
ATOM   4669  O   ARG 6 298      -6.771  -2.039  14.416  0.00  0.00      C1   O
ATOM   4670  CB  ARG 6 298      -8.586  -1.353  11.590  0.00  0.00      C1   C
ATOM   4671  CG  ARG 6 298      -8.062  -2.747  11.325  0.00  0.00      C1   C
ATOM   4672  CD  ARG 6 298      -8.194  -3.059   9.843  0.00  0.00      C1   C
ATOM   4673  NE  ARG 6 298      -9.584  -3.127   9.552  0.00  0.00      C1   N
ATOM   4674  CZ  ARG 6 298     -10.317  -2.368   8.738  0.00  0.00      C1   C
ATOM   4675  NH1 ARG 6 298     -11.602  -2.519   8.561  0.00  0.00      C1   N
ATOM   4676  NH2 ARG 6 298      -9.729  -1.517   7.952  0.00  0.00      C1   N
ATOM   4677  N   GLN 6 299      -6.416   0.019  13.529  0.00  0.00      C1   N
ATOM   4678  CA  GLN 6 299      -4.965   0.018  13.815  0.00  0.00      C1   C
ATOM   4679  C   GLN 6 299      -4.622   0.897  15.032  0.00  0.00      C1   C
ATOM   4680  O   GLN 6 299      -3.436   0.966  15.425  0.00  0.00      C1   O
ATOM   4681  CB  GLN 6 299      -4.134   0.340  12.536  0.00  0.00      C1   C
ATOM   4682  CG  GLN 6 299      -4.436   1.728  11.887  0.00  0.00      C1   C
ATOM   4683  CD  GLN 6 299      -3.304   2.161  10.993  0.00  0.00      C1   C
ATOM   4684  OE1 GLN 6 299      -2.353   2.858  11.284  0.00  0.00      C1   O
ATOM   4685  NE2 GLN 6 299      -3.294   1.720   9.769  0.00  0.00      C1   N
ATOM   4686  N   CYS 6 300      -5.575   1.571  15.669  0.00  0.00      C1   N
ATOM   4687  CA  CYS 6 300      -5.350   2.630  16.669  0.00  0.00      C1   C
ATOM   4688  C   CYS 6 300      -6.565   2.817  17.641  0.00  0.00      C1   C
ATOM   4689  O   CYS 6 300      -7.634   3.203  17.197  0.00  0.00      C1   O
ATOM   4690  CB  CYS 6 300      -5.028   4.013  16.102  0.00  0.00      C1   C
ATOM   4691  SG  CYS 6 300      -4.230   5.045  17.392  0.00  0.00      C1   S
ATOM   4692  N   SER 6 301      -6.354   2.421  18.864  0.00  0.00      C1   N
ATOM   4693  CA  SER 6 301      -7.410   2.150  19.883  0.00  0.00      C1   C
ATOM   4694  C   SER 6 301      -7.132   2.714  21.302  0.00  0.00      C1   C
ATOM   4695  O   SER 6 301      -8.046   3.132  22.006  0.00  0.00      C1   O
ATOM   4696  CB  SER 6 301      -7.456   0.655  19.922  0.00  0.00      C1   C
ATOM   4697  OG  SER 6 301      -6.281   0.217  20.521  0.00  0.00      C1   O
ATOM   4698  N   GLY 6 302      -5.907   2.893  21.706  0.00  0.00      C1   N
ATOM   4699  CA  GLY 6 302      -5.532   3.677  22.887  0.00  0.00      C1   C
ATOM   4700  C   GLY 6 302      -6.160   5.130  22.899  0.00  0.00      C1   C
ATOM   4701  O   GLY 6 302      -6.001   5.837  21.883  0.00  0.00      C1   O
ATOM   4702  N   VAL 6 303      -6.780   5.513  23.996  0.00  0.00      C1   N
ATOM   4703  CA  VAL 6 303      -7.323   6.864  24.121  0.00  0.00      C1   C
ATOM   4704  C   VAL 6 303      -6.398   7.919  24.689  0.00  0.00      C1   C
ATOM   4705  O   VAL 6 303      -5.599   7.678  25.560  0.00  0.00      C1   O
ATOM   4706  CB  VAL 6 303      -8.776   6.862  24.800  0.00  0.00      C1   C
ATOM   4707  CG1 VAL 6 303      -9.796   5.936  24.209  0.00  0.00      C1   C
ATOM   4708  CG2 VAL 6 303      -8.686   6.686  26.329  0.00  0.00      C1   C
ATOM   4709  N   THR 6 304      -6.590   9.163  24.278  0.00  0.00      C1   N
ATOM   4710  CA  THR 6 304      -5.867  10.407  24.808  0.00  0.00      C1   C
ATOM   4711  C   THR 6 304      -6.876  11.419  25.344  0.00  0.00      C1   C
ATOM   4712  O   THR 6 304      -8.079  11.391  25.038  0.00  0.00      C1   O
ATOM   4713  CB  THR 6 304      -4.838  11.015  23.741  0.00  0.00      C1   C
ATOM   4714  OG1 THR 6 304      -4.015  12.022  24.365  0.00  0.00      C1   O
ATOM   4715  CG2 THR 6 304      -5.566  11.573  22.525  0.00  0.00      C1   C
ATOM   4716  N   PHE 6 305      -6.350  12.329  26.110  0.00  0.00      C1   N
ATOM   4717  CA  PHE 6 305      -7.113  13.438  26.593  0.00  0.00      C1   C
ATOM   4718  CB  PHE 6 305      -6.976  13.667  28.100  0.00  0.00      C1   C
ATOM   4719  CG  PHE 6 305      -7.712  12.664  28.902  0.00  0.00      C1   C
ATOM   4720  CD1 PHE 6 305      -6.991  11.942  29.906  0.00  0.00      C1   C
ATOM   4721  CE1 PHE 6 305      -7.634  11.043  30.696  0.00  0.00      C1   C
ATOM   4722  CZ  PHE 6 305      -9.002  10.799  30.504  0.00  0.00      C1   C
ATOM   4723  CE2 PHE 6 305      -9.715  11.466  29.488  0.00  0.00      C1   C
ATOM   4724  CD2 PHE 6 305      -9.080  12.384  28.638  0.00  0.00      C1   C
ATOM   4725  C   PHE 6 305      -6.838  14.736  25.749  0.00  0.00      C1   C
ATOM   4726  O   PHE 6 305      -5.663  14.869  25.450  0.00  0.00      C1   O
ATOM   4727  N   GLN 6 306      -7.831  15.517  25.416  0.00  0.00      C1   N
ATOM   4728  CA  GLN 6 306      -7.750  16.873  24.851  0.00  0.00      C1   C
ATOM   4729  CB  GLN 6 306      -9.089  17.322  24.370  0.00  0.00      C1   C
ATOM   4730  CG  GLN 6 306      -9.051  18.808  23.740  0.00  0.00      C1   C
ATOM   4731  CD  GLN 6 306     -10.453  19.359  23.501  0.00  0.00      C1   C
ATOM   4732  OE1 GLN 6 306     -10.625  20.194  22.643  0.00  0.00      C1   O
ATOM   4733  NE2 GLN 6 306     -11.443  19.110  24.310  0.00  0.00      C1   N
ATOM   4734  C   GLN 6 306      -6.954  17.676  25.851  0.00  0.00      C1   C
ATOM   4735  OXT GLN 6 306      -6.054  18.451  25.490  0.00  0.00      C1   O
ATOM   4736  O   GLN 6 306      -7.201  17.523  27.082  0.00  0.00      C1   O
END
ATOM   2369  N   SER 6   1       0.324   7.121  20.693  0.00  0.00      C1   N
ATOM   2370  CA  SER 6   1      -0.211   6.284  19.556  0.00  0.00      C1   C
ATOM   2371  C   SER 6   1       0.186   6.951  18.188  0.00  0.00      C1   C
ATOM   2372  O   SER 6   1       0.604   8.124  18.240  0.00  0.00      C1   O
ATOM   2373  CB  SER 6   1      -1.703   6.242  19.768  0.00  0.00      C1   C
ATOM   2374  OG  SER 6   1      -2.259   7.446  20.306  0.00  0.00      C1   O
ATOM   2375  N   GLY 6   2       0.103   6.232  17.073  0.00  0.00      C1   N
ATOM   2376  CA  GLY 6   2       0.394   6.869  15.738  0.00  0.00      C1   C
ATOM   2377  C   GLY 6   2      -0.297   6.140  14.581  0.00  0.00      C1   C
ATOM   2378  O   GLY 6   2      -0.870   5.096  14.786  0.00  0.00      C1   O
ATOM   2379  N   PHE 6   3      -0.377   6.670  13.371  0.00  0.00      C1   N
ATOM   2380  CA  PHE 6   3      -1.163   6.096  12.266  0.00  0.00      C1   C
ATOM   2381  C   PHE 6   3      -0.396   6.055  10.991  0.00  0.00      C1   C
ATOM   2382  O   PHE 6   3       0.350   6.987  10.663  0.00  0.00      C1   O
ATOM   2383  CB  PHE 6   3      -2.485   6.847  12.111  0.00  0.00      C1   C
ATOM   2384  CG  PHE 6   3      -3.339   6.484  10.838  0.00  0.00      C1   C
ATOM   2385  CD1 PHE 6   3      -3.187   7.367   9.747  0.00  0.00      C1   C
ATOM   2386  CD2 PHE 6   3      -4.285   5.474  10.852  0.00  0.00      C1   C
ATOM   2387  CE1 PHE 6   3      -3.930   7.207   8.599  0.00  0.00      C1   C
ATOM   2388  CE2 PHE 6   3      -5.100   5.350   9.696  0.00  0.00      C1   C
ATOM   2389  CZ  PHE 6   3      -4.936   6.185   8.561  0.00  0.00      C1   C
ATOM   2390  N   ARG 6   4      -0.627   4.936  10.230  0.00  0.00      C1   N
ATOM   2391  CA  ARG 6   4      -0.341   4.880   8.731  0.00  0.00      C1   C
ATOM   2392  C   ARG 6   4      -1.282   3.885   7.982  0.00  0.00      C1   C
ATOM   2393  O   ARG 6   4      -1.347   2.665   8.174  0.00  0.00      C1   O
ATOM   2394  CB  ARG 6   4       1.164   4.434   8.583  0.00  0.00      C1   C
ATOM   2395  CG  ARG 6   4       1.757   3.883   7.228  0.00  0.00      C1   C
ATOM   2396  CD  ARG 6   4       1.707   4.878   6.037  0.00  0.00      C1   C
ATOM   2397  NE  ARG 6   4       2.832   5.772   6.087  0.00  0.00      C1   N
ATOM   2398  CZ  ARG 6   4       2.923   7.104   5.970  0.00  0.00      C1   C
ATOM   2399  NH1 ARG 6   4       1.810   7.841   5.956  0.00  0.00      C1   N
ATOM   2400  NH2 ARG 6   4       4.072   7.724   5.900  0.00  0.00      C1   N
ATOM   2401  N   LYS 6   5      -2.082   4.471   7.091  0.00  0.00      C1   N
ATOM   2402  CA  LYS 6   5      -2.995   3.782   6.241  0.00  0.00      C1   C
ATOM   2403  C   LYS 6   5      -2.416   2.596   5.407  0.00  0.00      C1   C
ATOM   2404  O   LYS 6   5      -1.312   2.695   4.964  0.00  0.00      C1   O
ATOM   2405  CB  LYS 6   5      -3.693   4.676   5.300  0.00  0.00      C1   C
ATOM   2406  CG  LYS 6   5      -2.914   5.070   3.997  0.00  0.00      C1   C
ATOM   2407  CD  LYS 6   5      -3.642   6.193   3.252  0.00  0.00      C1   C
ATOM   2408  CE  LYS 6   5      -2.813   6.952   2.184  0.00  0.00      C1   C
ATOM   2409  NZ  LYS 6   5      -3.474   8.081   1.557  0.00  0.00      C1   N
ATOM   2410  N   MET 6   6      -3.072   1.462   5.223  0.00  0.00      C1   N
ATOM   2411  CA  MET 6   6      -2.421   0.329   4.546  0.00  0.00      C1   C
ATOM   2412  C   MET 6   6      -3.417  -0.598   3.787  0.00  0.00      C1   C
ATOM   2413  O   MET 6   6      -4.571  -0.463   4.070  0.00  0.00      C1   O
ATOM   2414  CB  MET 6   6      -1.478  -0.521   5.485  0.00  0.00      C1   C
ATOM   2415  CG  MET 6   6      -2.208  -1.047   6.781  0.00  0.00      C1   C
ATOM   2416  SD  MET 6   6      -1.203  -2.185   7.723  0.00  0.00      C1   S
ATOM   2417  CE  MET 6   6      -2.420  -2.551   9.040  0.00  0.00      C1   C
ATOM   2418  N   ALA 6   7      -2.957  -1.394   2.924  0.00  0.00      C1   N
ATOM   2419  CA  ALA 6   7      -3.819  -2.373   2.094  0.00  0.00      C1   C
ATOM   2420  C   ALA 6   7      -3.995  -3.703   2.821  0.00  0.00      C1   C
ATOM   2421  O   ALA 6   7      -3.195  -4.070   3.610  0.00  0.00      C1   O
ATOM   2422  CB  ALA 6   7      -3.259  -2.538   0.723  0.00  0.00      C1   C
ATOM   2423  N   PHE 6   8      -5.034  -4.526   2.536  0.00  0.00      C1   N
ATOM   2424  CA  PHE 6   8      -5.199  -5.881   3.084  0.00  0.00      C1   C
ATOM   2425  C   PHE 6   8      -4.103  -6.739   2.507  0.00  0.00      C1   C
ATOM   2426  O   PHE 6   8      -3.752  -6.597   1.285  0.00  0.00      C1   O
ATOM   2427  CB  PHE 6   8      -6.619  -6.442   2.732  0.00  0.00      C1   C
ATOM   2428  CG  PHE 6   8      -7.688  -5.897   3.652  0.00  0.00      C1   C
ATOM   2429  CD1 PHE 6   8      -7.536  -6.053   5.017  0.00  0.00      C1   C
ATOM   2430  CD2 PHE 6   8      -8.794  -5.280   3.126  0.00  0.00      C1   C
ATOM   2431  CE1 PHE 6   8      -8.512  -5.559   5.931  0.00  0.00      C1   C
ATOM   2432  CE2 PHE 6   8      -9.744  -4.696   3.951  0.00  0.00      C1   C
ATOM   2433  CZ  PHE 6   8      -9.688  -4.915   5.346  0.00  0.00      C1   C
ATOM   2434  N   PRO 6   9      -3.697  -7.858   3.219  0.00  0.00      C1   N
ATOM   2435  CA  PRO 6   9      -2.642  -8.826   2.788  0.00  0.00      C1   C
ATOM   2436  C   PRO 6   9      -3.176  -9.636   1.534  0.00  0.00      C1   C
ATOM   2437  O   PRO 6   9      -4.338  -9.959   1.427  0.00  0.00      C1   O
ATOM   2438  CB  PRO 6   9      -2.293  -9.681   3.984  0.00  0.00      C1   C
ATOM   2439  CG  PRO 6   9      -2.782  -8.819   5.186  0.00  0.00      C1   C
ATOM   2440  CD  PRO 6   9      -4.030  -8.171   4.541  0.00  0.00      C1   C
ATOM   2441  N   SER 6  10      -2.327  -9.788   0.506  0.00  0.00      C1   N
ATOM   2442  CA  SER 6  10      -2.750 -10.208  -0.889  0.00  0.00      C1   C
ATOM   2443  C   SER 6  10      -2.540 -11.658  -1.361  0.00  0.00      C1   C
ATOM   2444  O   SER 6  10      -3.031 -12.043  -2.429  0.00  0.00      C1   O
ATOM   2445  CB  SER 6  10      -2.108  -9.223  -1.820  0.00  0.00      C1   C
ATOM   2446  OG  SER 6  10      -0.717  -9.410  -1.882  0.00  0.00      C1   O
ATOM   2447  N   GLY 6  11      -1.792 -12.475  -0.629  0.00  0.00      C1   N
ATOM   2448  CA  GLY 6  11      -1.424 -13.880  -1.044  0.00  0.00      C1   C
ATOM   2449  C   GLY 6  11      -2.551 -15.002  -1.245  0.00  0.00      C1   C
ATOM   2450  O   GLY 6  11      -2.463 -15.868  -2.177  0.00  0.00      C1   O
ATOM   2451  N   LYS 6  12      -3.580 -14.943  -0.453  0.00  0.00      C1   N
ATOM   2452  CA  LYS 6  12      -4.889 -15.502  -0.799  0.00  0.00      C1   C
ATOM   2453  C   LYS 6  12      -5.463 -15.073  -2.190  0.00  0.00      C1   C
ATOM   2454  O   LYS 6  12      -6.384 -15.722  -2.668  0.00  0.00      C1   O
ATOM   2455  CB  LYS 6  12      -6.002 -15.063   0.229  0.00  0.00      C1   C
ATOM   2456  CG  LYS 6  12      -5.980 -15.999   1.458  0.00  0.00      C1   C
ATOM   2457  CD  LYS 6  12      -7.255 -15.602   2.275  0.00  0.00      C1   C
ATOM   2458  CE  LYS 6  12      -7.131 -16.301   3.652  0.00  0.00      C1   C
ATOM   2459  NZ  LYS 6  12      -8.168 -15.961   4.615  0.00  0.00      C1   N
ATOM   2460  N   VAL 6  13      -5.033 -13.945  -2.746  0.00  0.00      C1   N
ATOM   2461  CA  VAL 6  13      -5.532 -13.452  -4.052  0.00  0.00      C1   C
ATOM   2462  C   VAL 6  13      -4.620 -13.641  -5.253  0.00  0.00      C1   C
ATOM   2463  O   VAL 6  13      -5.006 -14.137  -6.300  0.00  0.00      C1   O
ATOM   2464  CB  VAL 6  13      -5.978 -11.986  -4.001  0.00  0.00      C1   C
ATOM   2465  CG1 VAL 6  13      -6.581 -11.395  -5.244  0.00  0.00      C1   C
ATOM   2466  CG2 VAL 6  13      -7.046 -11.752  -2.904  0.00  0.00      C1   C
ATOM   2467  N   GLU 6  14      -3.222 -13.475  -5.027  0.00  0.00      C1   N
ATOM   2468  CA  GLU 6  14      -2.073 -13.714  -5.904  0.00  0.00      C1   C
ATOM   2469  C   GLU 6  14      -2.258 -14.948  -6.806  0.00  0.00      C1   C
ATOM   2470  O   GLU 6  14      -2.330 -14.786  -8.002  0.00  0.00      C1   O
ATOM   2471  CB  GLU 6  14      -0.806 -13.773  -5.102  0.00  0.00      C1   C
ATOM   2472  CG  GLU 6  14      -0.240 -12.430  -4.664  0.00  0.00      C1   C
ATOM   2473  CD  GLU 6  14       0.597 -12.583  -3.358  0.00  0.00      C1   C
ATOM   2474  OE1 GLU 6  14       0.448 -11.719  -2.490  0.00  0.00      C1   O
ATOM   2475  OE2 GLU 6  14       1.514 -13.446  -3.245  0.00  0.00      C1   O
ATOM   2476  N   GLY 6  15      -2.338 -16.136  -6.159  0.00  0.00      C1   N
ATOM   2477  CA  GLY 6  15      -2.634 -17.456  -6.741  0.00  0.00      C1   C
ATOM   2478  C   GLY 6  15      -3.939 -17.659  -7.505  0.00  0.00      C1   C
ATOM   2479  O   GLY 6  15      -3.969 -18.634  -8.262  0.00  0.00      C1   O
ATOM   2480  N   CYS 6  16      -5.038 -16.839  -7.296  0.00  0.00      C1   N
ATOM   2481  CA  CYS 6  16      -6.239 -16.921  -8.143  0.00  0.00      C1   C
ATOM   2482  C   CYS 6  16      -6.121 -16.094  -9.407  0.00  0.00      C1   C
ATOM   2483  O   CYS 6  16      -6.785 -16.394 -10.413  0.00  0.00      C1   O
ATOM   2484  CB  CYS 6  16      -7.519 -16.545  -7.321  0.00  0.00      C1   C
ATOM   2485  SG  CYS 6  16      -7.869 -17.970  -6.163  0.00  0.00      C1   S
ATOM   2486  N   MET 6  17      -5.152 -15.203  -9.496  0.00  0.00      C1   N
ATOM   2487  CA  MET 6  17      -4.929 -14.370 -10.713  0.00  0.00      C1   C
ATOM   2488  C   MET 6  17      -4.204 -15.058 -11.893  0.00  0.00      C1   C
ATOM   2489  O   MET 6  17      -3.102 -15.646 -11.792  0.00  0.00      C1   O
ATOM   2490  CB  MET 6  17      -4.275 -13.006 -10.462  0.00  0.00      C1   C
ATOM   2491  CG  MET 6  17      -5.167 -12.169  -9.555  0.00  0.00      C1   C
ATOM   2492  SD  MET 6  17      -7.006 -11.812  -9.729  0.00  0.00      C1   S
ATOM   2493  CE  MET 6  17      -6.956 -10.547 -11.011  0.00  0.00      C1   C
ATOM   2494  N   VAL 6  18      -4.791 -14.871 -13.110  0.00  0.00      C1   N
ATOM   2495  CA  VAL 6  18      -4.493 -15.539 -14.348  0.00  0.00      C1   C
ATOM   2496  C   VAL 6  18      -4.579 -14.562 -15.571  0.00  0.00      C1   C
ATOM   2497  O   VAL 6  18      -5.047 -13.443 -15.494  0.00  0.00      C1   O
ATOM   2498  CB  VAL 6  18      -5.469 -16.678 -14.616  0.00  0.00      C1   C
ATOM   2499  CG1 VAL 6  18      -5.235 -17.822 -13.667  0.00  0.00      C1   C
ATOM   2500  CG2 VAL 6  18      -6.925 -16.211 -14.479  0.00  0.00      C1   C
ATOM   2501  N   GLN 6  19      -4.194 -14.979 -16.761  0.00  0.00      C1   N
ATOM   2502  CA  GLN 6  19      -4.447 -14.336 -18.056  0.00  0.00      C1   C
ATOM   2503  C   GLN 6  19      -5.451 -15.087 -18.884  0.00  0.00      C1   C
ATOM   2504  O   GLN 6  19      -5.606 -16.301 -18.847  0.00  0.00      C1   O
ATOM   2505  CB  GLN 6  19      -3.199 -13.825 -18.666  0.00  0.00      C1   C
ATOM   2506  CG  GLN 6  19      -2.089 -14.944 -18.859  0.00  0.00      C1   C
ATOM   2507  CD  GLN 6  19      -0.844 -14.483 -19.617  0.00  0.00      C1   C
ATOM   2508  NE2 GLN 6  19       0.290 -14.903 -19.197  0.00  0.00      C1   N
ATOM   2509  OE1 GLN 6  19      -0.938 -13.836 -20.626  0.00  0.00      C1   O
ATOM   2510  N   VAL 6  20      -6.153 -14.272 -19.708  0.00  0.00      C1   N
ATOM   2511  CA  VAL 6  20      -7.007 -14.705 -20.875  0.00  0.00      C1   C
ATOM   2512  C   VAL 6  20      -6.473 -13.978 -22.155  0.00  0.00      C1   C
ATOM   2513  O   VAL 6  20      -6.781 -12.808 -22.334  0.00  0.00      C1   O
ATOM   2514  CB  VAL 6  20      -8.530 -14.463 -20.595  0.00  0.00      C1   C
ATOM   2515  CG1 VAL 6  20      -9.489 -14.964 -21.703  0.00  0.00      C1   C
ATOM   2516  CG2 VAL 6  20      -8.941 -15.085 -19.275  0.00  0.00      C1   C
ATOM   2517  N   THR 6  21      -5.911 -14.744 -23.064  0.00  0.00      C1   N
ATOM   2518  CA  THR 6  21      -5.833 -14.217 -24.438  0.00  0.00      C1   C
ATOM   2519  C   THR 6  21      -6.922 -14.777 -25.388  0.00  0.00      C1   C
ATOM   2520  O   THR 6  21      -7.245 -15.887 -25.408  0.00  0.00      C1   O
ATOM   2521  CB  THR 6  21      -4.360 -14.418 -25.014  0.00  0.00      C1   C
ATOM   2522  OG1 THR 6  21      -3.324 -13.966 -24.168  0.00  0.00      C1   O
ATOM   2523  CG2 THR 6  21      -4.184 -13.688 -26.363  0.00  0.00      C1   C
ATOM   2524  N   CYS 6  22      -7.545 -13.926 -26.116  0.00  0.00      C1   N
ATOM   2525  CA  CYS 6  22      -8.584 -14.236 -27.125  0.00  0.00      C1   C
ATOM   2526  C   CYS 6  22      -8.252 -13.493 -28.434  0.00  0.00      C1   C
ATOM   2527  O   CYS 6  22      -8.700 -12.370 -28.650  0.00  0.00      C1   O
ATOM   2528  CB  CYS 6  22      -9.949 -13.968 -26.537  0.00  0.00      C1   C
ATOM   2529  SG  CYS 6  22     -11.295 -14.527 -27.683  0.00  0.00      C1   S
ATOM   2530  N   GLY 6  23      -7.640 -14.252 -29.358  0.00  0.00      C1   N
ATOM   2531  CA  GLY 6  23      -7.263 -13.685 -30.640  0.00  0.00      C1   C
ATOM   2532  C   GLY 6  23      -6.111 -12.649 -30.473  0.00  0.00      C1   C
ATOM   2533  O   GLY 6  23      -5.133 -12.976 -29.824  0.00  0.00      C1   O
ATOM   2534  N   THR 6  24      -6.293 -11.402 -30.940  0.00  0.00      C1   N
ATOM   2535  CA  THR 6  24      -5.479 -10.256 -30.750  0.00  0.00      C1   C
ATOM   2536  C   THR 6  24      -5.444  -9.771 -29.214  0.00  0.00      C1   C
ATOM   2537  O   THR 6  24      -4.694  -8.843 -28.869  0.00  0.00      C1   O
ATOM   2538  CB  THR 6  24      -5.828  -9.089 -31.639  0.00  0.00      C1   C
ATOM   2539  OG1 THR 6  24      -7.224  -8.736 -31.426  0.00  0.00      C1   O
ATOM   2540  CG2 THR 6  24      -5.624  -9.472 -33.109  0.00  0.00      C1   C
ATOM   2541  N   THR 6  25      -6.287 -10.213 -28.258  0.00  0.00      C1   N
ATOM   2542  CA  THR 6  25      -6.563  -9.411 -27.068  0.00  0.00      C1   C
ATOM   2543  C   THR 6  25      -6.310 -10.233 -25.820  0.00  0.00      C1   C
ATOM   2544  O   THR 6  25      -6.825 -11.344 -25.587  0.00  0.00      C1   O
ATOM   2545  CB  THR 6  25      -8.046  -8.958 -27.144  0.00  0.00      C1   C
ATOM   2546  OG1 THR 6  25      -8.255  -8.054 -28.174  0.00  0.00      C1   O
ATOM   2547  CG2 THR 6  25      -8.565  -8.119 -26.032  0.00  0.00      C1   C
ATOM   2548  N   THR 6  26      -5.479  -9.700 -24.911  0.00  0.00      C1   N
ATOM   2549  CA  THR 6  26      -5.146 -10.293 -23.576  0.00  0.00      C1   C
ATOM   2550  C   THR 6  26      -5.646  -9.455 -22.394  0.00  0.00      C1   C
ATOM   2551  O   THR 6  26      -5.223  -8.294 -22.177  0.00  0.00      C1   O
ATOM   2552  CB  THR 6  26      -3.572 -10.406 -23.415  0.00  0.00      C1   C
ATOM   2553  OG1 THR 6  26      -2.966 -11.376 -24.233  0.00  0.00      C1   O
ATOM   2554  CG2 THR 6  26      -2.958 -10.681 -22.036  0.00  0.00      C1   C
ATOM   2555  N   LEU 6  27      -6.523 -10.027 -21.640  0.00  0.00      C1   N
ATOM   2556  CA  LEU 6  27      -7.026  -9.563 -20.289  0.00  0.00      C1   C
ATOM   2557  C   LEU 6  27      -6.353 -10.316 -19.147  0.00  0.00      C1   C
ATOM   2558  O   LEU 6  27      -5.940 -11.480 -19.315  0.00  0.00      C1   O
ATOM   2559  CB  LEU 6  27      -8.555  -9.674 -20.279  0.00  0.00      C1   C
ATOM   2560  CG  LEU 6  27      -9.272  -8.427 -20.758  0.00  0.00      C1   C
ATOM   2561  CD1 LEU 6  27      -8.909  -7.266 -19.869  0.00  0.00      C1   C
ATOM   2562  CD2 LEU 6  27      -9.097  -8.034 -22.248  0.00  0.00      C1   C
ATOM   2563  N   ASN 6  28      -6.482  -9.710 -17.931  0.00  0.00      C1   N
ATOM   2564  CA  ASN 6  28      -6.227 -10.376 -16.661  0.00  0.00      C1   C
ATOM   2565  C   ASN 6  28      -7.536 -10.980 -16.150  0.00  0.00      C1   C
ATOM   2566  O   ASN 6  28      -8.619 -10.439 -16.242  0.00  0.00      C1   O
ATOM   2567  CB  ASN 6  28      -5.545  -9.456 -15.638  0.00  0.00      C1   C
ATOM   2568  CG  ASN 6  28      -4.249  -8.941 -16.137  0.00  0.00      C1   C
ATOM   2569  OD1 ASN 6  28      -3.295  -9.691 -16.240  0.00  0.00      C1   O
ATOM   2570  ND2 ASN 6  28      -4.105  -7.642 -16.378  0.00  0.00      C1   N
ATOM   2571  N   GLY 6  29      -7.459 -12.129 -15.519  0.00  0.00      C1   N
ATOM   2572  CA  GLY 6  29      -8.625 -12.752 -14.857  0.00  0.00      C1   C
ATOM   2573  C   GLY 6  29      -8.445 -13.209 -13.380  0.00  0.00      C1   C
ATOM   2574  O   GLY 6  29      -7.281 -13.337 -12.934  0.00  0.00      C1   O
ATOM   2575  N   LEU 6  30      -9.533 -13.681 -12.737  0.00  0.00      C1   N
ATOM   2576  CA  LEU 6  30      -9.659 -14.198 -11.353  0.00  0.00      C1   C
ATOM   2577  C   LEU 6  30     -10.273 -15.580 -11.486  0.00  0.00      C1   C
ATOM   2578  O   LEU 6  30     -11.404 -15.880 -11.866  0.00  0.00      C1   O
ATOM   2579  CB  LEU 6  30     -10.584 -13.208 -10.627  0.00  0.00      C1   C
ATOM   2580  CG  LEU 6  30     -10.893 -13.587  -9.167  0.00  0.00      C1   C
ATOM   2581  CD1 LEU 6  30      -9.762 -13.695  -8.222  0.00  0.00      C1   C
ATOM   2582  CD2 LEU 6  30     -11.673 -12.423  -8.678  0.00  0.00      C1   C
ATOM   2583  N   TRP 6  31      -9.520 -16.582 -10.999  0.00  0.00      C1   N
ATOM   2584  CA  TRP 6  31      -9.913 -17.940 -11.135  0.00  0.00      C1   C
ATOM   2585  C   TRP 6  31     -10.530 -18.446  -9.847  0.00  0.00      C1   C
ATOM   2586  O   TRP 6  31      -9.776 -18.797  -8.904  0.00  0.00      C1   O
ATOM   2587  CB  TRP 6  31      -8.717 -18.817 -11.590  0.00  0.00      C1   C
ATOM   2588  CG  TRP 6  31      -9.012 -20.201 -11.898  0.00  0.00      C1   C
ATOM   2589  CD1 TRP 6  31     -10.147 -20.843 -11.866  0.00  0.00      C1   C
ATOM   2590  CD2 TRP 6  31      -8.028 -21.209 -12.103  0.00  0.00      C1   C
ATOM   2591  NE1 TRP 6  31     -10.062 -22.146 -12.116  0.00  0.00      C1   N
ATOM   2592  CE2 TRP 6  31      -8.702 -22.472 -12.209  0.00  0.00      C1   C
ATOM   2593  CE3 TRP 6  31      -6.633 -21.271 -12.009  0.00  0.00      C1   C
ATOM   2594  CZ2 TRP 6  31      -8.043 -23.659 -12.236  0.00  0.00      C1   C
ATOM   2595  CZ3 TRP 6  31      -5.910 -22.482 -12.047  0.00  0.00      C1   C
ATOM   2596  CH2 TRP 6  31      -6.632 -23.707 -12.176  0.00  0.00      C1   C
ATOM   2597  N   LEU 6  32     -11.782 -18.414  -9.731  0.00  0.00      C1   N
ATOM   2598  CA  LEU 6  32     -12.445 -18.885  -8.514  0.00  0.00      C1   C
ATOM   2599  C   LEU 6  32     -13.194 -20.187  -8.751  0.00  0.00      C1   C
ATOM   2600  O   LEU 6  32     -14.088 -20.164  -9.617  0.00  0.00      C1   O
ATOM   2601  CB  LEU 6  32     -13.320 -17.768  -7.936  0.00  0.00      C1   C
ATOM   2602  CG  LEU 6  32     -12.570 -16.510  -7.435  0.00  0.00      C1   C
ATOM   2603  CD1 LEU 6  32     -13.427 -15.357  -6.902  0.00  0.00      C1   C
ATOM   2604  CD2 LEU 6  32     -11.772 -16.891  -6.211  0.00  0.00      C1   C
ATOM   2605  N   ASP 6  33     -12.843 -21.293  -8.081  0.00  0.00      C1   N
ATOM   2606  CA  ASP 6  33     -13.388 -22.643  -8.296  0.00  0.00      C1   C
ATOM   2607  C   ASP 6  33     -13.169 -22.999  -9.774  0.00  0.00      C1   C
ATOM   2608  O   ASP 6  33     -12.072 -23.131 -10.338  0.00  0.00      C1   O
ATOM   2609  CB  ASP 6  33     -14.794 -22.884  -7.672  0.00  0.00      C1   C
ATOM   2610  CG  ASP 6  33     -14.788 -22.549  -6.161  0.00  0.00      C1   C
ATOM   2611  OD1 ASP 6  33     -15.593 -21.764  -5.715  0.00  0.00      C1   O
ATOM   2612  OD2 ASP 6  33     -13.845 -22.986  -5.467  0.00  0.00      C1   O
ATOM   2613  N   ASP 6  34     -14.280 -23.202 -10.533  0.00  0.00      C1   N
ATOM   2614  CA  ASP 6  34     -14.278 -23.689 -11.934  0.00  0.00      C1   C
ATOM   2615  C   ASP 6  34     -14.191 -22.678 -13.060  0.00  0.00      C1   C
ATOM   2616  O   ASP 6  34     -14.122 -23.062 -14.226  0.00  0.00      C1   O
ATOM   2617  CB  ASP 6  34     -15.429 -24.652 -12.116  0.00  0.00      C1   C
ATOM   2618  CG  ASP 6  34     -16.858 -24.318 -11.989  0.00  0.00      C1   C
ATOM   2619  OD1 ASP 6  34     -17.209 -23.224 -11.609  0.00  0.00      C1   O
ATOM   2620  OD2 ASP 6  34     -17.714 -25.218 -12.193  0.00  0.00      C1   O
ATOM   2621  N   VAL 6  35     -14.082 -21.413 -12.662  0.00  0.00      C1   N
ATOM   2622  CA  VAL 6  35     -14.325 -20.287 -13.597  0.00  0.00      C1   C
ATOM   2623  C   VAL 6  35     -13.213 -19.196 -13.413  0.00  0.00      C1   C
ATOM   2624  O   VAL 6  35     -12.896 -18.602 -12.389  0.00  0.00      C1   O
ATOM   2625  CB  VAL 6  35     -15.745 -19.743 -13.562  0.00  0.00      C1   C
ATOM   2626  CG1 VAL 6  35     -16.760 -20.443 -14.422  0.00  0.00      C1   C
ATOM   2627  CG2 VAL 6  35     -16.248 -19.562 -12.141  0.00  0.00      C1   C
ATOM   2628  N   VAL 6  36     -12.560 -18.838 -14.588  0.00  0.00      C1   N
ATOM   2629  CA  VAL 6  36     -11.846 -17.592 -14.847  0.00  0.00      C1   C
ATOM   2630  C   VAL 6  36     -12.887 -16.479 -15.078  0.00  0.00      C1   C
ATOM   2631  O   VAL 6  36     -13.403 -16.381 -16.230  0.00  0.00      C1   O
ATOM   2632  CB  VAL 6  36     -10.727 -17.749 -15.930  0.00  0.00      C1   C
ATOM   2633  CG1 VAL 6  36      -9.976 -16.433 -16.116  0.00  0.00      C1   C
ATOM   2634  CG2 VAL 6  36      -9.744 -18.794 -15.422  0.00  0.00      C1   C
ATOM   2635  N   TYR 6  37     -13.167 -15.626 -14.101  0.00  0.00      C1   N
ATOM   2636  CA  TYR 6  37     -13.825 -14.286 -14.273  0.00  0.00      C1   C
ATOM   2637  C   TYR 6  37     -12.805 -13.242 -14.679  0.00  0.00      C1   C
ATOM   2638  O   TYR 6  37     -11.752 -12.988 -13.999  0.00  0.00      C1   O
ATOM   2639  CB  TYR 6  37     -14.542 -13.747 -13.049  0.00  0.00      C1   C
ATOM   2640  CG  TYR 6  37     -15.551 -14.741 -12.485  0.00  0.00      C1   C
ATOM   2641  CD1 TYR 6  37     -16.899 -14.343 -12.462  0.00  0.00      C1   C
ATOM   2642  CD2 TYR 6  37     -15.129 -15.750 -11.644  0.00  0.00      C1   C
ATOM   2643  CE1 TYR 6  37     -17.846 -15.070 -11.734  0.00  0.00      C1   C
ATOM   2644  CE2 TYR 6  37     -16.059 -16.494 -10.928  0.00  0.00      C1   C
ATOM   2645  CZ  TYR 6  37     -17.429 -16.185 -10.944  0.00  0.00      C1   C
ATOM   2646  OH  TYR 6  37     -18.279 -16.742 -10.106  0.00  0.00      C1   O
ATOM   2647  N   CYS 6  38     -13.214 -12.649 -15.774  0.00  0.00      C1   N
ATOM   2648  CA  CYS 6  38     -12.490 -11.555 -16.346  0.00  0.00      C1   C
ATOM   2649  C   CYS 6  38     -13.437 -10.591 -17.133  0.00  0.00      C1   C
ATOM   2650  O   CYS 6  38     -14.665 -10.863 -17.221  0.00  0.00      C1   O
ATOM   2651  CB  CYS 6  38     -11.481 -12.195 -17.341  0.00  0.00      C1   C
ATOM   2652  SG  CYS 6  38     -12.431 -12.928 -18.794  0.00  0.00      C1   S
ATOM   2653  N   PRO 6  39     -12.940  -9.401 -17.549  0.00  0.00      C1   N
ATOM   2654  CA  PRO 6  39     -13.615  -8.391 -18.323  0.00  0.00      C1   C
ATOM   2655  C   PRO 6  39     -14.133  -9.020 -19.656  0.00  0.00      C1   C
ATOM   2656  O   PRO 6  39     -13.349  -9.644 -20.384  0.00  0.00      C1   O
ATOM   2657  CB  PRO 6  39     -12.582  -7.306 -18.647  0.00  0.00      C1   C
ATOM   2658  CG  PRO 6  39     -11.725  -7.396 -17.400  0.00  0.00      C1   C
ATOM   2659  CD  PRO 6  39     -11.641  -8.875 -17.018  0.00  0.00      C1   C
ATOM   2660  N   ARG 6  40     -15.406  -8.782 -20.042  0.00  0.00      C1   N
ATOM   2661  CA  ARG 6  40     -15.963  -9.453 -21.256  0.00  0.00      C1   C
ATOM   2662  C   ARG 6  40     -15.345  -8.911 -22.601  0.00  0.00      C1   C
ATOM   2663  O   ARG 6  40     -15.304  -9.597 -23.587  0.00  0.00      C1   O
ATOM   2664  CB  ARG 6  40     -17.417  -9.436 -21.180  0.00  0.00      C1   C
ATOM   2665  CG  ARG 6  40     -17.973  -8.107 -21.616  0.00  0.00      C1   C
ATOM   2666  CD  ARG 6  40     -19.481  -8.165 -21.630  0.00  0.00      C1   C
ATOM   2667  NE  ARG 6  40     -20.113  -6.854 -21.787  0.00  0.00      C1   N
ATOM   2668  CZ  ARG 6  40     -21.307  -6.489 -21.882  0.00  0.00      C1   C
ATOM   2669  NH1 ARG 6  40     -22.288  -7.295 -21.998  0.00  0.00      C1   N
ATOM   2670  NH2 ARG 6  40     -21.668  -5.265 -22.077  0.00  0.00      C1   N
ATOM   2671  N   HIS 6  41     -14.784  -7.687 -22.623  0.00  0.00      C1   N
ATOM   2672  CA  HIS 6  41     -14.190  -7.065 -23.824  0.00  0.00      C1   C
ATOM   2673  C   HIS 6  41     -12.817  -7.699 -24.329  0.00  0.00      C1   C
ATOM   2674  O   HIS 6  41     -12.285  -7.337 -25.337  0.00  0.00      C1   O
ATOM   2675  CB  HIS 6  41     -14.162  -5.544 -23.620  0.00  0.00      C1   C
ATOM   2676  CG  HIS 6  41     -13.192  -5.020 -22.513  0.00  0.00      C1   C
ATOM   2677  ND1 HIS 6  41     -11.811  -5.186 -22.500  0.00  0.00      C1   N
ATOM   2678  CD2 HIS 6  41     -13.483  -4.243 -21.465  0.00  0.00      C1   C
ATOM   2679  CE1 HIS 6  41     -11.312  -4.547 -21.455  0.00  0.00      C1   C
ATOM   2680  NE2 HIS 6  41     -12.322  -3.993 -20.756  0.00  0.00      C1   N
ATOM   2681  N   VAL 6  42     -12.408  -8.853 -23.661  0.00  0.00      C1   N
ATOM   2682  CA  VAL 6  42     -11.446  -9.766 -24.289  0.00  0.00      C1   C
ATOM   2683  C   VAL 6  42     -11.902 -10.347 -25.694  0.00  0.00      C1   C
ATOM   2684  O   VAL 6  42     -11.044 -10.621 -26.494  0.00  0.00      C1   O
ATOM   2685  CB  VAL 6  42     -10.951 -10.752 -23.239  0.00  0.00      C1   C
ATOM   2686  CG1 VAL 6  42     -11.861 -11.964 -22.889  0.00  0.00      C1   C
ATOM   2687  CG2 VAL 6  42      -9.612 -11.439 -23.658  0.00  0.00      C1   C
ATOM   2688  N   ILE 6  43     -13.220 -10.549 -25.869  0.00  0.00      C1   N
ATOM   2689  CA  ILE 6  43     -13.785 -10.850 -27.222  0.00  0.00      C1   C
ATOM   2690  C   ILE 6  43     -13.876  -9.675 -28.166  0.00  0.00      C1   C
ATOM   2691  O   ILE 6  43     -14.361  -9.882 -29.242  0.00  0.00      C1   O
ATOM   2692  CB  ILE 6  43     -15.100 -11.699 -27.087  0.00  0.00      C1   C
ATOM   2693  CG1 ILE 6  43     -16.309 -10.867 -26.729  0.00  0.00      C1   C
ATOM   2694  CG2 ILE 6  43     -14.726 -12.920 -26.192  0.00  0.00      C1   C
ATOM   2695  CD1 ILE 6  43     -17.560 -11.735 -26.336  0.00  0.00      C1   C
[truncated: 13,443,640 more chars]
