# Supplementary material for: Candidate Binding Sites for Allosteric Inhibition of the SARS-CoV-2 Main Protease from the Analysis of Large-Scale Molecular Dynamics Simulations
Source: J Phys Chem Lett. 2020 Dec 11;12(1):65–72. doi: 10.1021/acs.jpclett.0c03182 (PMC7755075; doi:10.1021/acs.jpclett.0c03182)
Supplement: Supplementary file 2 — jz0c03182_si_002.zip [file jz0c03182_si_002.zip › core_sets/m2_cset-3.pdb]

ATOM   2369  N   SER 6   1       1.470   8.789  17.815  0.00  0.00      C1   N
ATOM   2370  CA  SER 6   1       1.692   8.529  16.358  0.00  0.00      C1   C
ATOM   2371  C   SER 6   1       1.901   7.030  16.222  0.00  0.00      C1   C
ATOM   2372  O   SER 6   1       2.477   6.456  17.112  0.00  0.00      C1   O
ATOM   2373  CB  SER 6   1       2.992   9.263  15.990  0.00  0.00      C1   C
ATOM   2374  OG  SER 6   1       3.109  10.418  16.845  0.00  0.00      C1   O
ATOM   2375  N   GLY 6   2       1.387   6.491  15.112  0.00  0.00      C1   N
ATOM   2376  CA  GLY 6   2       1.506   5.129  14.753  0.00  0.00      C1   C
ATOM   2377  C   GLY 6   2       0.399   4.631  13.762  0.00  0.00      C1   C
ATOM   2378  O   GLY 6   2       0.195   3.427  13.756  0.00  0.00      C1   O
ATOM   2379  N   PHE 6   3      -0.245   5.490  12.971  0.00  0.00      C1   N
ATOM   2380  CA  PHE 6   3      -1.167   5.171  11.872  0.00  0.00      C1   C
ATOM   2381  C   PHE 6   3      -0.521   5.341  10.532  0.00  0.00      C1   C
ATOM   2382  O   PHE 6   3       0.229   6.297  10.214  0.00  0.00      C1   O
ATOM   2383  CB  PHE 6   3      -2.408   6.075  11.957  0.00  0.00      C1   C
ATOM   2384  CG  PHE 6   3      -3.453   5.785  10.890  0.00  0.00      C1   C
ATOM   2385  CD1 PHE 6   3      -3.508   6.631   9.771  0.00  0.00      C1   C
ATOM   2386  CD2 PHE 6   3      -4.260   4.592  10.954  0.00  0.00      C1   C
ATOM   2387  CE1 PHE 6   3      -4.335   6.247   8.713  0.00  0.00      C1   C
ATOM   2388  CE2 PHE 6   3      -5.008   4.238   9.823  0.00  0.00      C1   C
ATOM   2389  CZ  PHE 6   3      -5.097   5.029   8.676  0.00  0.00      C1   C
ATOM   2390  N   ARG 6   4      -0.792   4.419   9.616  0.00  0.00      C1   N
ATOM   2391  CA  ARG 6   4      -0.438   4.635   8.204  0.00  0.00      C1   C
ATOM   2392  C   ARG 6   4      -1.334   3.835   7.210  0.00  0.00      C1   C
ATOM   2393  O   ARG 6   4      -1.376   2.602   7.202  0.00  0.00      C1   O
ATOM   2394  CB  ARG 6   4       1.030   4.226   7.936  0.00  0.00      C1   C
ATOM   2395  CG  ARG 6   4       1.554   4.475   6.486  0.00  0.00      C1   C
ATOM   2396  CD  ARG 6   4       1.384   5.937   6.096  0.00  0.00      C1   C
ATOM   2397  NE  ARG 6   4       1.855   6.196   4.737  0.00  0.00      C1   N
ATOM   2398  CZ  ARG 6   4       1.678   7.384   4.176  0.00  0.00      C1   C
ATOM   2399  NH1 ARG 6   4       1.195   8.446   4.834  0.00  0.00      C1   N
ATOM   2400  NH2 ARG 6   4       1.967   7.660   2.868  0.00  0.00      C1   N
ATOM   2401  N   LYS 6   5      -2.091   4.510   6.352  0.00  0.00      C1   N
ATOM   2402  CA  LYS 6   5      -2.942   3.854   5.310  0.00  0.00      C1   C
ATOM   2403  C   LYS 6   5      -2.251   2.732   4.479  0.00  0.00      C1   C
ATOM   2404  O   LYS 6   5      -1.229   2.946   3.974  0.00  0.00      C1   O
ATOM   2405  CB  LYS 6   5      -3.575   4.895   4.343  0.00  0.00      C1   C
ATOM   2406  CG  LYS 6   5      -2.466   5.798   3.674  0.00  0.00      C1   C
ATOM   2407  CD  LYS 6   5      -3.112   7.081   3.025  0.00  0.00      C1   C
ATOM   2408  CE  LYS 6   5      -2.095   7.912   2.192  0.00  0.00      C1   C
ATOM   2409  NZ  LYS 6   5      -2.777   8.977   1.448  0.00  0.00      C1   N
ATOM   2410  N   MET 6   6      -2.961   1.532   4.446  0.00  0.00      C1   N
ATOM   2411  CA  MET 6   6      -2.397   0.248   4.006  0.00  0.00      C1   C
ATOM   2412  C   MET 6   6      -3.403  -0.703   3.464  0.00  0.00      C1   C
ATOM   2413  O   MET 6   6      -4.365  -0.951   4.189  0.00  0.00      C1   O
ATOM   2414  CB  MET 6   6      -1.511  -0.357   5.144  0.00  0.00      C1   C
ATOM   2415  CG  MET 6   6      -2.148  -0.875   6.458  0.00  0.00      C1   C
ATOM   2416  SD  MET 6   6      -0.947  -1.394   7.725  0.00  0.00      C1   S
ATOM   2417  CE  MET 6   6      -2.099  -2.218   8.909  0.00  0.00      C1   C
ATOM   2418  N   ALA 6   7      -3.111  -1.247   2.306  0.00  0.00      C1   N
ATOM   2419  CA  ALA 6   7      -3.716  -2.508   1.822  0.00  0.00      C1   C
ATOM   2420  C   ALA 6   7      -3.547  -3.635   2.819  0.00  0.00      C1   C
ATOM   2421  O   ALA 6   7      -2.795  -3.722   3.767  0.00  0.00      C1   O
ATOM   2422  CB  ALA 6   7      -2.917  -2.740   0.465  0.00  0.00      C1   C
ATOM   2423  N   PHE 6   8      -4.401  -4.642   2.573  0.00  0.00      C1   N
ATOM   2424  CA  PHE 6   8      -4.319  -6.004   3.204  0.00  0.00      C1   C
ATOM   2425  C   PHE 6   8      -3.207  -6.779   2.529  0.00  0.00      C1   C
ATOM   2426  O   PHE 6   8      -2.944  -6.508   1.368  0.00  0.00      C1   O
ATOM   2427  CB  PHE 6   8      -5.717  -6.633   3.208  0.00  0.00      C1   C
ATOM   2428  CG  PHE 6   8      -6.767  -6.021   4.107  0.00  0.00      C1   C
ATOM   2429  CD1 PHE 6   8      -6.781  -6.379   5.419  0.00  0.00      C1   C
ATOM   2430  CD2 PHE 6   8      -7.913  -5.366   3.524  0.00  0.00      C1   C
ATOM   2431  CE1 PHE 6   8      -7.888  -5.995   6.221  0.00  0.00      C1   C
ATOM   2432  CE2 PHE 6   8      -9.012  -4.960   4.346  0.00  0.00      C1   C
ATOM   2433  CZ  PHE 6   8      -8.947  -5.275   5.721  0.00  0.00      C1   C
ATOM   2434  N   PRO 6   9      -2.623  -7.809   3.199  0.00  0.00      C1   N
ATOM   2435  CA  PRO 6   9      -1.512  -8.610   2.623  0.00  0.00      C1   C
ATOM   2436  C   PRO 6   9      -2.054  -9.549   1.541  0.00  0.00      C1   C
ATOM   2437  O   PRO 6   9      -3.069 -10.195   1.770  0.00  0.00      C1   O
ATOM   2438  CB  PRO 6   9      -0.822  -9.225   3.774  0.00  0.00      C1   C
ATOM   2439  CG  PRO 6   9      -1.371  -8.513   5.010  0.00  0.00      C1   C
ATOM   2440  CD  PRO 6   9      -2.770  -8.040   4.637  0.00  0.00      C1   C
ATOM   2441  N   SER 6  10      -1.506  -9.523   0.308  0.00  0.00      C1   N
ATOM   2442  CA  SER 6  10      -2.131  -9.871  -0.944  0.00  0.00      C1   C
ATOM   2443  C   SER 6  10      -2.050 -11.424  -1.280  0.00  0.00      C1   C
ATOM   2444  O   SER 6  10      -2.620 -11.830  -2.316  0.00  0.00      C1   O
ATOM   2445  CB  SER 6  10      -1.470  -9.147  -2.084  0.00  0.00      C1   C
ATOM   2446  OG  SER 6  10      -0.125  -9.041  -1.872  0.00  0.00      C1   O
ATOM   2447  N   GLY 6  11      -1.325 -12.266  -0.514  0.00  0.00      C1   N
ATOM   2448  CA  GLY 6  11      -1.012 -13.682  -1.033  0.00  0.00      C1   C
ATOM   2449  C   GLY 6  11      -2.175 -14.598  -1.206  0.00  0.00      C1   C
ATOM   2450  O   GLY 6  11      -2.229 -15.389  -2.147  0.00  0.00      C1   O
ATOM   2451  N   LYS 6  12      -3.245 -14.413  -0.367  0.00  0.00      C1   N
ATOM   2452  CA  LYS 6  12      -4.491 -15.133  -0.518  0.00  0.00      C1   C
ATOM   2453  C   LYS 6  12      -5.100 -14.814  -1.949  0.00  0.00      C1   C
ATOM   2454  O   LYS 6  12      -6.080 -15.477  -2.315  0.00  0.00      C1   O
ATOM   2455  CB  LYS 6  12      -5.480 -14.728   0.554  0.00  0.00      C1   C
ATOM   2456  CG  LYS 6  12      -5.164 -15.434   1.883  0.00  0.00      C1   C
ATOM   2457  CD  LYS 6  12      -6.335 -15.354   2.878  0.00  0.00      C1   C
ATOM   2458  CE  LYS 6  12      -6.223 -16.144   4.192  0.00  0.00      C1   C
ATOM   2459  NZ  LYS 6  12      -4.957 -15.997   4.925  0.00  0.00      C1   N
ATOM   2460  N   VAL 6  13      -4.650 -13.826  -2.755  0.00  0.00      C1   N
ATOM   2461  CA  VAL 6  13      -5.171 -13.518  -4.179  0.00  0.00      C1   C
ATOM   2462  C   VAL 6  13      -4.164 -13.680  -5.234  0.00  0.00      C1   C
ATOM   2463  O   VAL 6  13      -4.546 -14.077  -6.314  0.00  0.00      C1   O
ATOM   2464  CB  VAL 6  13      -5.760 -12.024  -4.181  0.00  0.00      C1   C
ATOM   2465  CG1 VAL 6  13      -6.460 -11.580  -5.511  0.00  0.00      C1   C
ATOM   2466  CG2 VAL 6  13      -6.644 -11.825  -3.021  0.00  0.00      C1   C
ATOM   2467  N   GLU 6  14      -2.890 -13.496  -4.914  0.00  0.00      C1   N
ATOM   2468  CA  GLU 6  14      -1.749 -13.885  -5.758  0.00  0.00      C1   C
ATOM   2469  C   GLU 6  14      -1.956 -15.285  -6.327  0.00  0.00      C1   C
ATOM   2470  O   GLU 6  14      -1.765 -15.532  -7.507  0.00  0.00      C1   O
ATOM   2471  CB  GLU 6  14      -0.352 -13.748  -5.070  0.00  0.00      C1   C
ATOM   2472  CG  GLU 6  14       0.022 -12.316  -4.672  0.00  0.00      C1   C
ATOM   2473  CD  GLU 6  14       1.369 -12.186  -3.839  0.00  0.00      C1   C
ATOM   2474  OE1 GLU 6  14       2.413 -12.862  -4.080  0.00  0.00      C1   O
ATOM   2475  OE2 GLU 6  14       1.372 -11.299  -2.950  0.00  0.00      C1   O
ATOM   2476  N   GLY 6  15      -2.509 -16.215  -5.544  0.00  0.00      C1   N
ATOM   2477  CA  GLY 6  15      -2.600 -17.612  -5.922  0.00  0.00      C1   C
ATOM   2478  C   GLY 6  15      -3.803 -17.933  -6.760  0.00  0.00      C1   C
ATOM   2479  O   GLY 6  15      -4.176 -19.025  -7.065  0.00  0.00      C1   O
ATOM   2480  N   CYS 6  16      -4.472 -16.871  -7.271  0.00  0.00      C1   N
ATOM   2481  CA  CYS 6  16      -5.667 -16.910  -8.084  0.00  0.00      C1   C
ATOM   2482  C   CYS 6  16      -5.659 -16.181  -9.418  0.00  0.00      C1   C
ATOM   2483  O   CYS 6  16      -6.590 -16.324 -10.186  0.00  0.00      C1   O
ATOM   2484  CB  CYS 6  16      -6.886 -16.463  -7.202  0.00  0.00      C1   C
ATOM   2485  SG  CYS 6  16      -7.242 -17.443  -5.838  0.00  0.00      C1   S
ATOM   2486  N   MET 6  17      -4.573 -15.383  -9.690  0.00  0.00      C1   N
ATOM   2487  CA  MET 6  17      -4.413 -14.564 -10.895  0.00  0.00      C1   C
ATOM   2488  C   MET 6  17      -3.999 -15.434 -12.036  0.00  0.00      C1   C
ATOM   2489  O   MET 6  17      -3.066 -16.218 -11.904  0.00  0.00      C1   O
ATOM   2490  CB  MET 6  17      -3.400 -13.391 -10.726  0.00  0.00      C1   C
ATOM   2491  CG  MET 6  17      -3.676 -12.419  -9.605  0.00  0.00      C1   C
ATOM   2492  SD  MET 6  17      -4.868 -11.128  -9.887  0.00  0.00      C1   S
ATOM   2493  CE  MET 6  17      -6.374 -12.061 -10.206  0.00  0.00      C1   C
ATOM   2494  N   VAL 6  18      -4.807 -15.325 -13.127  0.00  0.00      C1   N
ATOM   2495  CA  VAL 6  18      -4.600 -16.055 -14.365  0.00  0.00      C1   C
ATOM   2496  C   VAL 6  18      -4.839 -15.223 -15.622  0.00  0.00      C1   C
ATOM   2497  O   VAL 6  18      -5.230 -14.065 -15.553  0.00  0.00      C1   O
ATOM   2498  CB  VAL 6  18      -5.399 -17.372 -14.325  0.00  0.00      C1   C
ATOM   2499  CG1 VAL 6  18      -5.198 -18.185 -13.065  0.00  0.00      C1   C
ATOM   2500  CG2 VAL 6  18      -6.944 -17.212 -14.595  0.00  0.00      C1   C
ATOM   2501  N   GLN 6  19      -4.325 -15.646 -16.785  0.00  0.00      C1   N
ATOM   2502  CA  GLN 6  19      -4.244 -14.909 -18.037  0.00  0.00      C1   C
ATOM   2503  C   GLN 6  19      -5.149 -15.436 -19.125  0.00  0.00      C1   C
ATOM   2504  O   GLN 6  19      -5.140 -16.655 -19.401  0.00  0.00      C1   O
ATOM   2505  CB  GLN 6  19      -2.739 -14.920 -18.547  0.00  0.00      C1   C
ATOM   2506  CG  GLN 6  19      -2.670 -13.795 -19.571  0.00  0.00      C1   C
ATOM   2507  CD  GLN 6  19      -1.185 -13.441 -19.914  0.00  0.00      C1   C
ATOM   2508  NE2 GLN 6  19      -0.639 -12.509 -19.183  0.00  0.00      C1   N
ATOM   2509  OE1 GLN 6  19      -0.493 -14.024 -20.758  0.00  0.00      C1   O
ATOM   2510  N   VAL 6  20      -5.890 -14.465 -19.757  0.00  0.00      C1   N
ATOM   2511  CA  VAL 6  20      -6.829 -14.728 -20.869  0.00  0.00      C1   C
ATOM   2512  C   VAL 6  20      -6.435 -13.973 -22.195  0.00  0.00      C1   C
ATOM   2513  O   VAL 6  20      -6.205 -12.753 -22.228  0.00  0.00      C1   O
ATOM   2514  CB  VAL 6  20      -8.256 -14.208 -20.650  0.00  0.00      C1   C
ATOM   2515  CG1 VAL 6  20      -9.237 -14.864 -21.665  0.00  0.00      C1   C
ATOM   2516  CG2 VAL 6  20      -8.753 -14.429 -19.226  0.00  0.00      C1   C
ATOM   2517  N   THR 6  21      -6.403 -14.772 -23.236  0.00  0.00      C1   N
ATOM   2518  CA  THR 6  21      -6.139 -14.258 -24.606  0.00  0.00      C1   C
ATOM   2519  C   THR 6  21      -7.248 -14.799 -25.495  0.00  0.00      C1   C
ATOM   2520  O   THR 6  21      -7.687 -15.966 -25.534  0.00  0.00      C1   O
ATOM   2521  CB  THR 6  21      -4.768 -14.841 -25.026  0.00  0.00      C1   C
ATOM   2522  OG1 THR 6  21      -3.731 -14.209 -24.259  0.00  0.00      C1   O
ATOM   2523  CG2 THR 6  21      -4.500 -14.504 -26.438  0.00  0.00      C1   C
ATOM   2524  N   CYS 6  22      -7.747 -13.839 -26.289  0.00  0.00      C1   N
ATOM   2525  CA  CYS 6  22      -8.762 -14.057 -27.358  0.00  0.00      C1   C
ATOM   2526  C   CYS 6  22      -8.343 -13.321 -28.586  0.00  0.00      C1   C
ATOM   2527  O   CYS 6  22      -8.440 -12.065 -28.759  0.00  0.00      C1   O
ATOM   2528  CB  CYS 6  22     -10.113 -13.618 -26.829  0.00  0.00      C1   C
ATOM   2529  SG  CYS 6  22     -10.619 -14.724 -25.488  0.00  0.00      C1   S
ATOM   2530  N   GLY 6  23      -7.711 -14.071 -29.499  0.00  0.00      C1   N
ATOM   2531  CA  GLY 6  23      -6.971 -13.417 -30.612  0.00  0.00      C1   C
ATOM   2532  C   GLY 6  23      -5.835 -12.607 -30.098  0.00  0.00      C1   C
ATOM   2533  O   GLY 6  23      -4.855 -13.143 -29.649  0.00  0.00      C1   O
ATOM   2534  N   THR 6  24      -5.750 -11.358 -30.499  0.00  0.00      C1   N
ATOM   2535  CA  THR 6  24      -4.572 -10.511 -30.076  0.00  0.00      C1   C
ATOM   2536  C   THR 6  24      -4.764  -9.640 -28.742  0.00  0.00      C1   C
ATOM   2537  O   THR 6  24      -3.842  -9.084 -28.250  0.00  0.00      C1   O
ATOM   2538  CB  THR 6  24      -4.085  -9.673 -31.241  0.00  0.00      C1   C
ATOM   2539  OG1 THR 6  24      -5.210  -8.983 -31.740  0.00  0.00      C1   O
ATOM   2540  CG2 THR 6  24      -3.585 -10.445 -32.403  0.00  0.00      C1   C
ATOM   2541  N   THR 6  25      -5.966  -9.689 -28.159  0.00  0.00      C1   N
ATOM   2542  CA  THR 6  25      -6.154  -9.100 -26.773  0.00  0.00      C1   C
ATOM   2543  C   THR 6  25      -5.780 -10.139 -25.749  0.00  0.00      C1   C
ATOM   2544  O   THR 6  25      -6.289 -11.238 -25.667  0.00  0.00      C1   O
ATOM   2545  CB  THR 6  25      -7.603  -8.565 -26.645  0.00  0.00      C1   C
ATOM   2546  OG1 THR 6  25      -8.015  -7.692 -27.666  0.00  0.00      C1   O
ATOM   2547  CG2 THR 6  25      -7.827  -7.844 -25.273  0.00  0.00      C1   C
ATOM   2548  N   THR 6  26      -4.990  -9.731 -24.754  0.00  0.00      C1   N
ATOM   2549  CA  THR 6  26      -4.652 -10.450 -23.489  0.00  0.00      C1   C
ATOM   2550  C   THR 6  26      -5.067  -9.611 -22.165  0.00  0.00      C1   C
ATOM   2551  O   THR 6  26      -4.759  -8.463 -22.096  0.00  0.00      C1   O
ATOM   2552  CB  THR 6  26      -3.170 -10.765 -23.513  0.00  0.00      C1   C
ATOM   2553  OG1 THR 6  26      -2.941 -11.643 -24.589  0.00  0.00      C1   O
ATOM   2554  CG2 THR 6  26      -2.627 -11.409 -22.290  0.00  0.00      C1   C
ATOM   2555  N   LEU 6  27      -5.810 -10.152 -21.206  0.00  0.00      C1   N
ATOM   2556  CA  LEU 6  27      -6.315  -9.513 -19.975  0.00  0.00      C1   C
ATOM   2557  C   LEU 6  27      -6.245 -10.515 -18.781  0.00  0.00      C1   C
ATOM   2558  O   LEU 6  27      -5.995 -11.695 -18.972  0.00  0.00      C1   O
ATOM   2559  CB  LEU 6  27      -7.791  -9.134 -20.099  0.00  0.00      C1   C
ATOM   2560  CG  LEU 6  27      -8.156  -7.987 -21.072  0.00  0.00      C1   C
ATOM   2561  CD1 LEU 6  27      -9.680  -7.766 -21.241  0.00  0.00      C1   C
ATOM   2562  CD2 LEU 6  27      -7.520  -6.647 -20.545  0.00  0.00      C1   C
ATOM   2563  N   ASN 6  28      -6.439 -10.033 -17.549  0.00  0.00      C1   N
ATOM   2564  CA  ASN 6  28      -6.268 -10.784 -16.264  0.00  0.00      C1   C
ATOM   2565  C   ASN 6  28      -7.536 -11.301 -15.690  0.00  0.00      C1   C
ATOM   2566  O   ASN 6  28      -8.563 -10.616 -15.769  0.00  0.00      C1   O
ATOM   2567  CB  ASN 6  28      -5.422  -9.868 -15.320  0.00  0.00      C1   C
ATOM   2568  CG  ASN 6  28      -5.209 -10.474 -13.918  0.00  0.00      C1   C
ATOM   2569  OD1 ASN 6  28      -4.477 -11.462 -13.763  0.00  0.00      C1   O
ATOM   2570  ND2 ASN 6  28      -5.923  -9.925 -12.904  0.00  0.00      C1   N
ATOM   2571  N   GLY 6  29      -7.487 -12.476 -15.065  0.00  0.00      C1   N
ATOM   2572  CA  GLY 6  29      -8.673 -13.305 -14.580  0.00  0.00      C1   C
ATOM   2573  C   GLY 6  29      -8.470 -13.751 -13.148  0.00  0.00      C1   C
ATOM   2574  O   GLY 6  29      -7.326 -13.955 -12.668  0.00  0.00      C1   O
ATOM   2575  N   LEU 6  30      -9.611 -13.853 -12.441  0.00  0.00      C1   N
ATOM   2576  CA  LEU 6  30      -9.645 -14.384 -11.026  0.00  0.00      C1   C
ATOM   2577  C   LEU 6  30     -10.154 -15.839 -11.034  0.00  0.00      C1   C
ATOM   2578  O   LEU 6  30     -11.296 -16.097 -11.478  0.00  0.00      C1   O
ATOM   2579  CB  LEU 6  30     -10.363 -13.402 -10.237  0.00  0.00      C1   C
ATOM   2580  CG  LEU 6  30     -10.388 -13.701  -8.698  0.00  0.00      C1   C
ATOM   2581  CD1 LEU 6  30      -8.992 -13.618  -8.115  0.00  0.00      C1   C
ATOM   2582  CD2 LEU 6  30     -11.276 -12.746  -7.952  0.00  0.00      C1   C
ATOM   2583  N   TRP 6  31      -9.350 -16.827 -10.611  0.00  0.00      C1   N
ATOM   2584  CA  TRP 6  31      -9.593 -18.203 -10.616  0.00  0.00      C1   C
ATOM   2585  C   TRP 6  31     -10.080 -18.640  -9.195  0.00  0.00      C1   C
ATOM   2586  O   TRP 6  31      -9.314 -18.780  -8.274  0.00  0.00      C1   O
ATOM   2587  CB  TRP 6  31      -8.330 -18.895 -11.116  0.00  0.00      C1   C
ATOM   2588  CG  TRP 6  31      -8.449 -20.396 -11.316  0.00  0.00      C1   C
ATOM   2589  CD1 TRP 6  31      -9.589 -21.143 -11.374  0.00  0.00      C1   C
ATOM   2590  CD2 TRP 6  31      -7.389 -21.328 -11.423  0.00  0.00      C1   C
ATOM   2591  NE1 TRP 6  31      -9.249 -22.481 -11.506  0.00  0.00      C1   N
ATOM   2592  CE2 TRP 6  31      -7.932 -22.673 -11.583  0.00  0.00      C1   C
ATOM   2593  CE3 TRP 6  31      -6.016 -21.342 -11.202  0.00  0.00      C1   C
ATOM   2594  CZ2 TRP 6  31      -7.155 -23.851 -11.678  0.00  0.00      C1   C
ATOM   2595  CZ3 TRP 6  31      -5.190 -22.506 -11.275  0.00  0.00      C1   C
ATOM   2596  CH2 TRP 6  31      -5.751 -23.746 -11.503  0.00  0.00      C1   C
ATOM   2597  N   LEU 6  32     -11.337 -18.915  -9.059  0.00  0.00      C1   N
ATOM   2598  CA  LEU 6  32     -12.009 -19.358  -7.847  0.00  0.00      C1   C
ATOM   2599  C   LEU 6  32     -12.560 -20.747  -7.960  0.00  0.00      C1   C
ATOM   2600  O   LEU 6  32     -13.500 -20.927  -8.662  0.00  0.00      C1   O
ATOM   2601  CB  LEU 6  32     -12.990 -18.387  -7.193  0.00  0.00      C1   C
ATOM   2602  CG  LEU 6  32     -12.312 -17.090  -6.521  0.00  0.00      C1   C
ATOM   2603  CD1 LEU 6  32     -13.480 -16.241  -5.978  0.00  0.00      C1   C
ATOM   2604  CD2 LEU 6  32     -11.437 -17.508  -5.313  0.00  0.00      C1   C
ATOM   2605  N   ASP 6  33     -11.954 -21.710  -7.212  0.00  0.00      C1   N
ATOM   2606  CA  ASP 6  33     -12.079 -23.192  -7.357  0.00  0.00      C1   C
ATOM   2607  C   ASP 6  33     -12.114 -23.639  -8.854  0.00  0.00      C1   C
ATOM   2608  O   ASP 6  33     -11.006 -23.776  -9.368  0.00  0.00      C1   O
ATOM   2609  CB  ASP 6  33     -13.216 -23.812  -6.554  0.00  0.00      C1   C
ATOM   2610  CG  ASP 6  33     -13.383 -23.307  -5.065  0.00  0.00      C1   C
ATOM   2611  OD1 ASP 6  33     -12.599 -23.637  -4.195  0.00  0.00      C1   O
ATOM   2612  OD2 ASP 6  33     -14.360 -22.516  -4.896  0.00  0.00      C1   O
ATOM   2613  N   ASP 6  34     -13.255 -23.727  -9.512  0.00  0.00      C1   N
ATOM   2614  CA  ASP 6  34     -13.381 -24.162 -10.907  0.00  0.00      C1   C
ATOM   2615  C   ASP 6  34     -13.992 -23.073 -11.798  0.00  0.00      C1   C
ATOM   2616  O   ASP 6  34     -14.290 -23.423 -12.916  0.00  0.00      C1   O
ATOM   2617  CB  ASP 6  34     -14.152 -25.481 -10.990  0.00  0.00      C1   C
ATOM   2618  CG  ASP 6  34     -15.544 -25.548 -10.362  0.00  0.00      C1   C
ATOM   2619  OD1 ASP 6  34     -16.061 -26.649 -10.259  0.00  0.00      C1   O
ATOM   2620  OD2 ASP 6  34     -16.246 -24.508 -10.058  0.00  0.00      C1   O
ATOM   2621  N   VAL 6  35     -13.902 -21.781 -11.443  0.00  0.00      C1   N
ATOM   2622  CA  VAL 6  35     -14.454 -20.712 -12.321  0.00  0.00      C1   C
ATOM   2623  C   VAL 6  35     -13.377 -19.642 -12.517  0.00  0.00      C1   C
ATOM   2624  O   VAL 6  35     -12.746 -19.166 -11.554  0.00  0.00      C1   O
ATOM   2625  CB  VAL 6  35     -15.786 -20.156 -11.787  0.00  0.00      C1   C
ATOM   2626  CG1 VAL 6  35     -16.378 -19.123 -12.791  0.00  0.00      C1   C
ATOM   2627  CG2 VAL 6  35     -16.915 -21.121 -11.468  0.00  0.00      C1   C
ATOM   2628  N   VAL 6  36     -13.204 -19.142 -13.755  0.00  0.00      C1   N
ATOM   2629  CA  VAL 6  36     -12.416 -17.901 -14.058  0.00  0.00      C1   C
ATOM   2630  C   VAL 6  36     -13.435 -16.798 -14.271  0.00  0.00      C1   C
ATOM   2631  O   VAL 6  36     -14.332 -16.952 -15.114  0.00  0.00      C1   O
ATOM   2632  CB  VAL 6  36     -11.367 -18.187 -15.181  0.00  0.00      C1   C
ATOM   2633  CG1 VAL 6  36     -10.563 -16.969 -15.662  0.00  0.00      C1   C
ATOM   2634  CG2 VAL 6  36     -10.282 -19.129 -14.649  0.00  0.00      C1   C
ATOM   2635  N   TYR 6  37     -13.197 -15.681 -13.683  0.00  0.00      C1   N
ATOM   2636  CA  TYR 6  37     -13.950 -14.453 -13.957  0.00  0.00      C1   C
ATOM   2637  C   TYR 6  37     -13.142 -13.313 -14.620  0.00  0.00      C1   C
ATOM   2638  O   TYR 6  37     -12.010 -13.136 -14.213  0.00  0.00      C1   O
ATOM   2639  CB  TYR 6  37     -14.487 -14.040 -12.631  0.00  0.00      C1   C
ATOM   2640  CG  TYR 6  37     -15.387 -15.068 -11.926  0.00  0.00      C1   C
ATOM   2641  CD1 TYR 6  37     -14.841 -16.027 -11.046  0.00  0.00      C1   C
ATOM   2642  CD2 TYR 6  37     -16.772 -14.883 -11.973  0.00  0.00      C1   C
ATOM   2643  CE1 TYR 6  37     -15.650 -16.815 -10.246  0.00  0.00      C1   C
ATOM   2644  CE2 TYR 6  37     -17.613 -15.704 -11.181  0.00  0.00      C1   C
ATOM   2645  CZ  TYR 6  37     -17.084 -16.650 -10.296  0.00  0.00      C1   C
ATOM   2646  OH  TYR 6  37     -17.815 -17.611  -9.614  0.00  0.00      C1   O
ATOM   2647  N   CYS 6  38     -13.678 -12.532 -15.550  0.00  0.00      C1   N
ATOM   2648  CA  CYS 6  38     -12.929 -11.521 -16.329  0.00  0.00      C1   C
ATOM   2649  C   CYS 6  38     -13.970 -10.628 -17.077  0.00  0.00      C1   C
ATOM   2650  O   CYS 6  38     -15.100 -11.067 -17.291  0.00  0.00      C1   O
ATOM   2651  CB  CYS 6  38     -11.810 -12.097 -17.216  0.00  0.00      C1   C
ATOM   2652  SG  CYS 6  38     -12.448 -13.336 -18.385  0.00  0.00      C1   S
ATOM   2653  N   PRO 6  39     -13.540  -9.424 -17.561  0.00  0.00      C1   N
ATOM   2654  CA  PRO 6  39     -14.125  -8.565 -18.623  0.00  0.00      C1   C
ATOM   2655  C   PRO 6  39     -14.513  -9.375 -19.919  0.00  0.00      C1   C
ATOM   2656  O   PRO 6  39     -13.780 -10.199 -20.416  0.00  0.00      C1   O
ATOM   2657  CB  PRO 6  39     -13.146  -7.447 -18.980  0.00  0.00      C1   C
ATOM   2658  CG  PRO 6  39     -12.199  -7.441 -17.801  0.00  0.00      C1   C
ATOM   2659  CD  PRO 6  39     -12.237  -8.838 -17.219  0.00  0.00      C1   C
ATOM   2660  N   ARG 6  40     -15.724  -9.044 -20.383  0.00  0.00      C1   N
ATOM   2661  CA  ARG 6  40     -16.202  -9.582 -21.642  0.00  0.00      C1   C
ATOM   2662  C   ARG 6  40     -15.568  -8.850 -22.777  0.00  0.00      C1   C
ATOM   2663  O   ARG 6  40     -15.573  -9.453 -23.852  0.00  0.00      C1   O
ATOM   2664  CB  ARG 6  40     -17.770  -9.559 -21.722  0.00  0.00      C1   C
ATOM   2665  CG  ARG 6  40     -18.348  -8.124 -22.002  0.00  0.00      C1   C
ATOM   2666  CD  ARG 6  40     -19.902  -8.093 -21.932  0.00  0.00      C1   C
ATOM   2667  NE  ARG 6  40     -20.355  -6.719 -21.959  0.00  0.00      C1   N
ATOM   2668  CZ  ARG 6  40     -21.616  -6.362 -21.954  0.00  0.00      C1   C
ATOM   2669  NH1 ARG 6  40     -22.617  -7.204 -22.169  0.00  0.00      C1   N
ATOM   2670  NH2 ARG 6  40     -21.857  -5.070 -21.983  0.00  0.00      C1   N
ATOM   2671  N   HIS 6  41     -15.014  -7.570 -22.664  0.00  0.00      C1   N
ATOM   2672  CA  HIS 6  41     -14.440  -6.939 -23.887  0.00  0.00      C1   C
ATOM   2673  C   HIS 6  41     -13.076  -7.564 -24.252  0.00  0.00      C1   C
ATOM   2674  O   HIS 6  41     -12.565  -7.218 -25.262  0.00  0.00      C1   O
ATOM   2675  CB  HIS 6  41     -14.389  -5.418 -23.750  0.00  0.00      C1   C
ATOM   2676  CG  HIS 6  41     -13.513  -4.859 -22.649  0.00  0.00      C1   C
ATOM   2677  ND1 HIS 6  41     -12.504  -5.478 -21.984  0.00  0.00      C1   N
ATOM   2678  CD2 HIS 6  41     -13.531  -3.523 -22.195  0.00  0.00      C1   C
ATOM   2679  CE1 HIS 6  41     -12.026  -4.625 -21.082  0.00  0.00      C1   C
ATOM   2680  NE2 HIS 6  41     -12.714  -3.440 -21.175  0.00  0.00      C1   N
ATOM   2681  N   VAL 6  42     -12.680  -8.640 -23.550  0.00  0.00      C1   N
ATOM   2682  CA  VAL 6  42     -11.649  -9.564 -23.995  0.00  0.00      C1   C
ATOM   2683  C   VAL 6  42     -11.918  -9.959 -25.431  0.00  0.00      C1   C
ATOM   2684  O   VAL 6  42     -11.030 -10.031 -26.234  0.00  0.00      C1   O
ATOM   2685  CB  VAL 6  42     -11.401 -10.731 -22.936  0.00  0.00      C1   C
ATOM   2686  CG1 VAL 6  42     -12.297 -11.913 -23.103  0.00  0.00      C1   C
ATOM   2687  CG2 VAL 6  42      -9.883 -11.128 -23.097  0.00  0.00      C1   C
ATOM   2688  N   ILE 6  43     -13.190 -10.365 -25.799  0.00  0.00      C1   N
ATOM   2689  CA  ILE 6  43     -13.511 -11.033 -27.079  0.00  0.00      C1   C
ATOM   2690  C   ILE 6  43     -13.784 -10.073 -28.255  0.00  0.00      C1   C
ATOM   2691  O   ILE 6  43     -13.437 -10.355 -29.374  0.00  0.00      C1   O
ATOM   2692  CB  ILE 6  43     -14.572 -12.104 -26.992  0.00  0.00      C1   C
ATOM   2693  CG1 ILE 6  43     -15.700 -11.750 -25.931  0.00  0.00      C1   C
ATOM   2694  CG2 ILE 6  43     -13.794 -13.351 -26.582  0.00  0.00      C1   C
ATOM   2695  CD1 ILE 6  43     -16.922 -12.535 -25.912  0.00  0.00      C1   C
ATOM   2696  N   CYS 6  44     -14.432  -8.942 -28.008  0.00  0.00      C1   N
ATOM   2697  CA  CYS 6  44     -14.282  -7.784 -28.956  0.00  0.00      C1   C
ATOM   2698  C   CYS 6  44     -14.292  -6.513 -28.098  0.00  0.00      C1   C
ATOM   2699  O   CYS 6  44     -14.879  -6.512 -27.066  0.00  0.00      C1   O
ATOM   2700  CB  CYS 6  44     -15.431  -7.866 -29.981  0.00  0.00      C1   C
ATOM   2701  SG  CYS 6  44     -17.065  -7.915 -29.149  0.00  0.00      C1   S
ATOM   2702  N   THR 6  45     -13.760  -5.414 -28.623  0.00  0.00      C1   N
ATOM   2703  CA  THR 6  45     -13.754  -4.073 -28.102  0.00  0.00      C1   C
ATOM   2704  C   THR 6  45     -14.857  -3.296 -28.797  0.00  0.00      C1   C
ATOM   2705  O   THR 6  45     -14.805  -3.142 -30.070  0.00  0.00      C1   O
ATOM   2706  CB  THR 6  45     -12.360  -3.391 -28.222  0.00  0.00      C1   C
ATOM   2707  OG1 THR 6  45     -11.290  -4.194 -27.730  0.00  0.00      C1   O
ATOM   2708  CG2 THR 6  45     -12.317  -2.049 -27.539  0.00  0.00      C1   C
ATOM   2709  N   SER 6  46     -15.703  -2.608 -28.022  0.00  0.00      C1   N
ATOM   2710  CA  SER 6  46     -16.720  -1.728 -28.590  0.00  0.00      C1   C
ATOM   2711  C   SER 6  46     -16.324  -0.220 -28.602  0.00  0.00      C1   C
ATOM   2712  O   SER 6  46     -15.566   0.302 -27.754  0.00  0.00      C1   O
ATOM   2713  CB  SER 6  46     -18.019  -1.959 -27.782  0.00  0.00      C1   C
ATOM   2714  OG  SER 6  46     -19.084  -1.258 -28.304  0.00  0.00      C1   O
ATOM   2715  N   GLU 6  47     -16.879   0.575 -29.530  0.00  0.00      C1   N
ATOM   2716  CA  GLU 6  47     -16.455   1.898 -30.015  0.00  0.00      C1   C
ATOM   2717  C   GLU 6  47     -17.678   2.639 -30.478  0.00  0.00      C1   C
ATOM   2718  O   GLU 6  47     -18.752   2.065 -30.744  0.00  0.00      C1   O
ATOM   2719  CB  GLU 6  47     -15.433   1.799 -31.166  0.00  0.00      C1   C
ATOM   2720  CG  GLU 6  47     -14.051   1.207 -30.872  0.00  0.00      C1   C
ATOM   2721  CD  GLU 6  47     -13.361   0.929 -32.252  0.00  0.00      C1   C
ATOM   2722  OE1 GLU 6  47     -12.331   0.207 -32.191  0.00  0.00      C1   O
ATOM   2723  OE2 GLU 6  47     -13.746   1.467 -33.263  0.00  0.00      C1   O
ATOM   2724  N   ASP 6  48     -17.418   3.918 -30.786  0.00  0.00      C1   N
ATOM   2725  CA  ASP 6  48     -18.370   4.937 -31.215  0.00  0.00      C1   C
ATOM   2726  C   ASP 6  48     -19.305   4.587 -32.428  0.00  0.00      C1   C
ATOM   2727  O   ASP 6  48     -20.436   5.009 -32.336  0.00  0.00      C1   O
ATOM   2728  CB  ASP 6  48     -17.544   6.232 -31.466  0.00  0.00      C1   C
ATOM   2729  CG  ASP 6  48     -18.289   7.428 -31.821  0.00  0.00      C1   C
ATOM   2730  OD1 ASP 6  48     -18.523   7.669 -33.021  0.00  0.00      C1   O
ATOM   2731  OD2 ASP 6  48     -18.727   8.191 -30.914  0.00  0.00      C1   O
ATOM   2732  N   MET 6  49     -18.888   3.770 -33.388  0.00  0.00      C1   N
ATOM   2733  CA  MET 6  49     -19.815   3.241 -34.491  0.00  0.00      C1   C
ATOM   2734  C   MET 6  49     -19.690   1.732 -34.649  0.00  0.00      C1   C
ATOM   2735  O   MET 6  49     -19.909   1.178 -35.711  0.00  0.00      C1   O
ATOM   2736  CB  MET 6  49     -19.632   4.040 -35.811  0.00  0.00      C1   C
ATOM   2737  CG  MET 6  49     -18.175   3.866 -36.490  0.00  0.00      C1   C
ATOM   2738  SD  MET 6  49     -18.116   4.570 -38.201  0.00  0.00      C1   S
ATOM   2739  CE  MET 6  49     -18.460   6.383 -38.149  0.00  0.00      C1   C
ATOM   2740  N   LEU 6  50     -19.240   0.992 -33.631  0.00  0.00      C1   N
ATOM   2741  CA  LEU 6  50     -18.917  -0.421 -33.593  0.00  0.00      C1   C
ATOM   2742  C   LEU 6  50     -19.297  -1.025 -32.197  0.00  0.00      C1   C
ATOM   2743  O   LEU 6  50     -18.476  -1.237 -31.307  0.00  0.00      C1   O
ATOM   2744  CB  LEU 6  50     -17.440  -0.695 -33.859  0.00  0.00      C1   C
ATOM   2745  CG  LEU 6  50     -17.334  -0.777 -35.407  0.00  0.00      C1   C
ATOM   2746  CD1 LEU 6  50     -15.858  -1.129 -35.648  0.00  0.00      C1   C
ATOM   2747  CD2 LEU 6  50     -18.122  -1.932 -35.953  0.00  0.00      C1   C
ATOM   2748  N   ASN 6  51     -20.576  -1.292 -32.037  0.00  0.00      C1   N
ATOM   2749  CA  ASN 6  51     -21.151  -1.710 -30.728  0.00  0.00      C1   C
ATOM   2750  C   ASN 6  51     -21.821  -3.062 -30.998  0.00  0.00      C1   C
ATOM   2751  O   ASN 6  51     -22.901  -3.042 -31.689  0.00  0.00      C1   O
ATOM   2752  CB  ASN 6  51     -22.081  -0.598 -30.091  0.00  0.00      C1   C
ATOM   2753  CG  ASN 6  51     -22.323  -0.795 -28.657  0.00  0.00      C1   C
ATOM   2754  OD1 ASN 6  51     -21.976  -1.714 -27.973  0.00  0.00      C1   O
ATOM   2755  ND2 ASN 6  51     -23.148   0.074 -28.088  0.00  0.00      C1   N
ATOM   2756  N   PRO 6  52     -21.236  -4.145 -30.577  0.00  0.00      C1   N
ATOM   2757  CA  PRO 6  52     -21.609  -5.524 -30.815  0.00  0.00      C1   C
ATOM   2758  C   PRO 6  52     -22.719  -5.898 -29.855  0.00  0.00      C1   C
ATOM   2759  O   PRO 6  52     -22.758  -5.453 -28.640  0.00  0.00      C1   O
ATOM   2760  CB  PRO 6  52     -20.394  -6.368 -30.633  0.00  0.00      C1   C
ATOM   2761  CG  PRO 6  52     -19.576  -5.594 -29.600  0.00  0.00      C1   C
ATOM   2762  CD  PRO 6  52     -19.985  -4.126 -29.866  0.00  0.00      C1   C
ATOM   2763  N   ASN 6  53     -23.624  -6.727 -30.287  0.00  0.00      C1   N
ATOM   2764  CA  ASN 6  53     -24.280  -7.688 -29.402  0.00  0.00      C1   C
ATOM   2765  C   ASN 6  53     -23.380  -8.592 -28.699  0.00  0.00      C1   C
ATOM   2766  O   ASN 6  53     -23.032  -9.582 -29.301  0.00  0.00      C1   O
ATOM   2767  CB  ASN 6  53     -25.302  -8.436 -30.197  0.00  0.00      C1   C
ATOM   2768  CG  ASN 6  53     -26.255  -9.256 -29.294  0.00  0.00      C1   C
ATOM   2769  OD1 ASN 6  53     -26.133  -9.274 -28.106  0.00  0.00      C1   O
ATOM   2770  ND2 ASN 6  53     -27.163  -9.976 -29.850  0.00  0.00      C1   N
ATOM   2771  N   TYR 6  54     -22.901  -8.277 -27.538  0.00  0.00      C1   N
ATOM   2772  CA  TYR 6  54     -21.910  -9.156 -26.821  0.00  0.00      C1   C
ATOM   2773  C   TYR 6  54     -22.544 -10.597 -26.600  0.00  0.00      C1   C
ATOM   2774  O   TYR 6  54     -21.757 -11.538 -26.617  0.00  0.00      C1   O
ATOM   2775  CB  TYR 6  54     -21.519  -8.466 -25.416  0.00  0.00      C1   C
ATOM   2776  CG  TYR 6  54     -20.301  -7.492 -25.518  0.00  0.00      C1   C
ATOM   2777  CD1 TYR 6  54     -20.355  -6.139 -25.160  0.00  0.00      C1   C
ATOM   2778  CD2 TYR 6  54     -19.022  -8.064 -25.781  0.00  0.00      C1   C
ATOM   2779  CE1 TYR 6  54     -19.198  -5.313 -25.256  0.00  0.00      C1   C
ATOM   2780  CE2 TYR 6  54     -17.837  -7.285 -25.726  0.00  0.00      C1   C
ATOM   2781  CZ  TYR 6  54     -17.937  -5.891 -25.581  0.00  0.00      C1   C
ATOM   2782  OH  TYR 6  54     -16.828  -5.146 -25.585  0.00  0.00      C1   O
ATOM   2783  N   GLU 6  55     -23.888 -10.754 -26.249  0.00  0.00      C1   N
ATOM   2784  CA  GLU 6  55     -24.555 -12.061 -26.060  0.00  0.00      C1   C
ATOM   2785  C   GLU 6  55     -24.373 -13.072 -27.317  0.00  0.00      C1   C
ATOM   2786  O   GLU 6  55     -24.052 -14.292 -27.131  0.00  0.00      C1   O
ATOM   2787  CB  GLU 6  55     -26.069 -11.854 -25.934  0.00  0.00      C1   C
ATOM   2788  CG  GLU 6  55     -26.725 -13.099 -25.409  0.00  0.00      C1   C
ATOM   2789  CD  GLU 6  55     -28.217 -12.922 -25.040  0.00  0.00      C1   C
ATOM   2790  OE1 GLU 6  55     -28.909 -13.907 -24.691  0.00  0.00      C1   O
ATOM   2791  OE2 GLU 6  55     -28.819 -11.884 -25.362  0.00  0.00      C1   O
ATOM   2792  N   ASP 6  56     -24.501 -12.496 -28.492  0.00  0.00      C1   N
ATOM   2793  CA  ASP 6  56     -24.230 -13.095 -29.760  0.00  0.00      C1   C
ATOM   2794  C   ASP 6  56     -22.771 -13.440 -29.955  0.00  0.00      C1   C
ATOM   2795  O   ASP 6  56     -22.412 -14.592 -30.273  0.00  0.00      C1   O
ATOM   2796  CB  ASP 6  56     -24.719 -12.339 -30.967  0.00  0.00      C1   C
ATOM   2797  CG  ASP 6  56     -24.594 -13.244 -32.178  0.00  0.00      C1   C
ATOM   2798  OD1 ASP 6  56     -25.196 -14.304 -32.251  0.00  0.00      C1   O
ATOM   2799  OD2 ASP 6  56     -23.999 -12.739 -33.184  0.00  0.00      C1   O
ATOM   2800  N   LEU 6  57     -21.878 -12.425 -29.802  0.00  0.00      C1   N
ATOM   2801  CA  LEU 6  57     -20.433 -12.643 -30.007  0.00  0.00      C1   C
ATOM   2802  C   LEU 6  57     -19.866 -13.723 -29.028  0.00  0.00      C1   C
ATOM   2803  O   LEU 6  57     -19.111 -14.561 -29.436  0.00  0.00      C1   O
ATOM   2804  CB  LEU 6  57     -19.716 -11.266 -29.880  0.00  0.00      C1   C
ATOM   2805  CG  LEU 6  57     -18.400 -11.218 -30.661  0.00  0.00      C1   C
ATOM   2806  CD1 LEU 6  57     -17.262 -11.744 -29.697  0.00  0.00      C1   C
ATOM   2807  CD2 LEU 6  57     -18.352 -11.890 -32.042  0.00  0.00      C1   C
ATOM   2808  N   LEU 6  58     -20.371 -13.756 -27.764  0.00  0.00      C1   N
ATOM   2809  CA  LEU 6  58     -19.992 -14.881 -26.842  0.00  0.00      C1   C
ATOM   2810  C   LEU 6  58     -20.180 -16.238 -27.380  0.00  0.00      C1   C
ATOM   2811  O   LEU 6  58     -19.181 -17.003 -27.455  0.00  0.00      C1   O
ATOM   2812  CB  LEU 6  58     -20.686 -14.656 -25.482  0.00  0.00      C1   C
ATOM   2813  CG  LEU 6  58     -20.264 -15.758 -24.435  0.00  0.00      C1   C
ATOM   2814  CD1 LEU 6  58     -18.788 -15.571 -24.266  0.00  0.00      C1   C
ATOM   2815  CD2 LEU 6  58     -20.886 -15.360 -23.107  0.00  0.00      C1   C
ATOM   2816  N   ILE 6  59     -21.381 -16.519 -27.895  0.00  0.00      C1   N
ATOM   2817  CA  ILE 6  59     -21.752 -17.766 -28.488  0.00  0.00      C1   C
ATOM   2818  C   ILE 6  59     -21.038 -18.151 -29.782  0.00  0.00      C1   C
ATOM   2819  O   ILE 6  59     -20.688 -19.318 -30.003  0.00  0.00      C1   O
ATOM   2820  CB  ILE 6  59     -23.304 -18.088 -28.465  0.00  0.00      C1   C
ATOM   2821  CG1 ILE 6  59     -23.702 -18.125 -27.007  0.00  0.00      C1   C
ATOM   2822  CG2 ILE 6  59     -23.714 -19.455 -29.157  0.00  0.00      C1   C
ATOM   2823  CD1 ILE 6  59     -25.007 -18.709 -26.550  0.00  0.00      C1   C
ATOM   2824  N   ARG 6  60     -20.912 -17.162 -30.677  0.00  0.00      C1   N
ATOM   2825  CA  ARG 6  60     -20.132 -17.234 -31.931  0.00  0.00      C1   C
ATOM   2826  C   ARG 6  60     -18.652 -17.632 -31.780  0.00  0.00      C1   C
ATOM   2827  O   ARG 6  60     -18.176 -18.574 -32.447  0.00  0.00      C1   O
ATOM   2828  CB  ARG 6  60     -20.267 -15.890 -32.608  0.00  0.00      C1   C
ATOM   2829  CG  ARG 6  60     -19.479 -15.737 -33.890  0.00  0.00      C1   C
ATOM   2830  CD  ARG 6  60     -20.244 -16.040 -35.180  0.00  0.00      C1   C
ATOM   2831  NE  ARG 6  60     -20.582 -17.511 -35.359  0.00  0.00      C1   N
ATOM   2832  CZ  ARG 6  60     -19.890 -18.396 -36.106  0.00  0.00      C1   C
ATOM   2833  NH1 ARG 6  60     -20.340 -19.600 -36.264  0.00  0.00      C1   N
ATOM   2834  NH2 ARG 6  60     -18.722 -18.082 -36.565  0.00  0.00      C1   N
ATOM   2835  N   LYS 6  61     -17.950 -16.961 -30.811  0.00  0.00      C1   N
ATOM   2836  CA  LYS 6  61     -16.565 -17.226 -30.760  0.00  0.00      C1   C
ATOM   2837  C   LYS 6  61     -16.299 -18.407 -29.820  0.00  0.00      C1   C
ATOM   2838  O   LYS 6  61     -15.425 -19.151 -30.256  0.00  0.00      C1   O
ATOM   2839  CB  LYS 6  61     -15.798 -15.971 -30.312  0.00  0.00      C1   C
ATOM   2840  CG  LYS 6  61     -15.616 -14.896 -31.373  0.00  0.00      C1   C
ATOM   2841  CD  LYS 6  61     -14.560 -13.823 -31.027  0.00  0.00      C1   C
ATOM   2842  CE  LYS 6  61     -14.410 -12.730 -32.076  0.00  0.00      C1   C
ATOM   2843  NZ  LYS 6  61     -13.322 -11.840 -31.636  0.00  0.00      C1   N
ATOM   2844  N   SER 6  62     -17.055 -18.747 -28.800  0.00  0.00      C1   N
ATOM   2845  CA  SER 6  62     -17.106 -20.037 -28.098  0.00  0.00      C1   C
ATOM   2846  C   SER 6  62     -15.841 -20.298 -27.206  0.00  0.00      C1   C
ATOM   2847  O   SER 6  62     -14.857 -19.604 -27.229  0.00  0.00      C1   O
ATOM   2848  CB  SER 6  62     -17.403 -21.143 -29.109  0.00  0.00      C1   C
ATOM   2849  OG  SER 6  62     -17.734 -22.329 -28.497  0.00  0.00      C1   O
ATOM   2850  N   ASN 6  63     -15.993 -21.349 -26.374  0.00  0.00      C1   N
ATOM   2851  CA  ASN 6  63     -14.904 -21.947 -25.533  0.00  0.00      C1   C
ATOM   2852  C   ASN 6  63     -13.562 -22.032 -26.231  0.00  0.00      C1   C
ATOM   2853  O   ASN 6  63     -12.557 -21.588 -25.652  0.00  0.00      C1   O
ATOM   2854  CB  ASN 6  63     -15.359 -23.296 -24.969  0.00  0.00      C1   C
ATOM   2855  CG  ASN 6  63     -16.598 -23.222 -24.150  0.00  0.00      C1   C
ATOM   2856  OD1 ASN 6  63     -16.665 -22.491 -23.142  0.00  0.00      C1   O
ATOM   2857  ND2 ASN 6  63     -17.669 -23.834 -24.520  0.00  0.00      C1   N
ATOM   2858  N   HIS 6  64     -13.551 -22.574 -27.433  0.00  0.00      C1   N
ATOM   2859  CA  HIS 6  64     -12.458 -22.677 -28.344  0.00  0.00      C1   C
ATOM   2860  C   HIS 6  64     -11.662 -21.429 -28.583  0.00  0.00      C1   C
ATOM   2861  O   HIS 6  64     -10.525 -21.479 -28.996  0.00  0.00      C1   O
ATOM   2862  CB  HIS 6  64     -12.884 -23.155 -29.740  0.00  0.00      C1   C
ATOM   2863  CG  HIS 6  64     -13.889 -24.267 -29.771  0.00  0.00      C1   C
ATOM   2864  ND1 HIS 6  64     -15.233 -24.086 -29.616  0.00  0.00      C1   N
ATOM   2865  CD2 HIS 6  64     -13.587 -25.605 -29.657  0.00  0.00      C1   C
ATOM   2866  CE1 HIS 6  64     -15.771 -25.320 -29.550  0.00  0.00      C1   C
ATOM   2867  NE2 HIS 6  64     -14.750 -26.239 -29.668  0.00  0.00      C1   N
ATOM   2868  N   ASN 6  65     -12.191 -20.222 -28.380  0.00  0.00      C1   N
ATOM   2869  CA  ASN 6  65     -11.423 -18.975 -28.532  0.00  0.00      C1   C
ATOM   2870  C   ASN 6  65     -10.811 -18.523 -27.207  0.00  0.00      C1   C
ATOM   2871  O   ASN 6  65     -10.149 -17.507 -27.242  0.00  0.00      C1   O
ATOM   2872  CB  ASN 6  65     -12.270 -17.920 -29.427  0.00  0.00      C1   C
ATOM   2873  CG  ASN 6  65     -11.704 -16.589 -29.519  0.00  0.00      C1   C
ATOM   2874  OD1 ASN 6  65     -10.639 -16.290 -30.067  0.00  0.00      C1   O
ATOM   2875  ND2 ASN 6  65     -12.274 -15.691 -28.917  0.00  0.00      C1   N
ATOM   2876  N   PHE 6  66     -10.838 -19.239 -26.103  0.00  0.00      C1   N
ATOM   2877  CA  PHE 6  66     -10.376 -18.743 -24.739  0.00  0.00      C1   C
ATOM   2878  C   PHE 6  66      -9.065 -19.456 -24.437  0.00  0.00      C1   C
ATOM   2879  O   PHE 6  66      -9.093 -20.637 -24.127  0.00  0.00      C1   O
ATOM   2880  CB  PHE 6  66     -11.461 -18.907 -23.646  0.00  0.00      C1   C
ATOM   2881  CG  PHE 6  66     -12.825 -18.157 -23.728  0.00  0.00      C1   C
ATOM   2882  CD1 PHE 6  66     -12.768 -16.749 -23.666  0.00  0.00      C1   C
ATOM   2883  CD2 PHE 6  66     -14.062 -18.828 -23.925  0.00  0.00      C1   C
ATOM   2884  CE1 PHE 6  66     -13.957 -16.015 -23.738  0.00  0.00      C1   C
ATOM   2885  CE2 PHE 6  66     -15.272 -18.057 -23.919  0.00  0.00      C1   C
ATOM   2886  CZ  PHE 6  66     -15.198 -16.641 -23.848  0.00  0.00      C1   C
ATOM   2887  N   LEU 6  67      -7.994 -18.646 -24.324  0.00  0.00      C1   N
ATOM   2888  CA  LEU 6  67      -6.720 -19.204 -23.838  0.00  0.00      C1   C
ATOM   2889  C   LEU 6  67      -6.335 -18.740 -22.382  0.00  0.00      C1   C
ATOM   2890  O   LEU 6  67      -6.040 -17.551 -22.135  0.00  0.00      C1   O
ATOM   2891  CB  LEU 6  67      -5.692 -18.911 -24.900  0.00  0.00      C1   C
ATOM   2892  CG  LEU 6  67      -4.253 -19.204 -24.392  0.00  0.00      C1   C
ATOM   2893  CD1 LEU 6  67      -3.978 -20.674 -24.022  0.00  0.00      C1   C
ATOM   2894  CD2 LEU 6  67      -3.205 -18.896 -25.516  0.00  0.00      C1   C
ATOM   2895  N   VAL 6  68      -6.565 -19.670 -21.448  0.00  0.00      C1   N
ATOM   2896  CA  VAL 6  68      -6.379 -19.490 -20.009  0.00  0.00      C1   C
ATOM   2897  C   VAL 6  68      -5.097 -20.208 -19.628  0.00  0.00      C1   C
ATOM   2898  O   VAL 6  68      -5.077 -21.422 -19.507  0.00  0.00      C1   O
ATOM   2899  CB  VAL 6  68      -7.602 -19.885 -19.167  0.00  0.00      C1   C
ATOM   2900  CG1 VAL 6  68      -7.547 -19.126 -17.824  0.00  0.00      C1   C
ATOM   2901  CG2 VAL 6  68      -8.944 -19.476 -19.850  0.00  0.00      C1   C
ATOM   2902  N   GLN 6  69      -4.049 -19.419 -19.467  0.00  0.00      C1   N
ATOM   2903  CA  GLN 6  69      -2.770 -19.796 -18.834  0.00  0.00      C1   C
ATOM   2904  C   GLN 6  69      -2.873 -19.549 -17.325  0.00  0.00      C1   C
ATOM   2905  O   GLN 6  69      -3.254 -18.474 -16.882  0.00  0.00      C1   O
ATOM   2906  CB  GLN 6  69      -1.517 -19.229 -19.496  0.00  0.00      C1   C
ATOM   2907  CG  GLN 6  69      -1.361 -19.955 -20.878  0.00  0.00      C1   C
ATOM   2908  CD  GLN 6  69      -0.479 -19.246 -21.917  0.00  0.00      C1   C
ATOM   2909  OE1 GLN 6  69       0.458 -19.785 -22.441  0.00  0.00      C1   O
ATOM   2910  NE2 GLN 6  69      -0.766 -18.036 -22.388  0.00  0.00      C1   N
ATOM   2911  N   ALA 6  70      -2.316 -20.442 -16.472  0.00  0.00      C1   N
ATOM   2912  CA  ALA 6  70      -1.932 -20.106 -15.098  0.00  0.00      C1   C
ATOM   2913  C   ALA 6  70      -0.413 -20.240 -14.839  0.00  0.00      C1   C
ATOM   2914  O   ALA 6  70       0.035 -21.121 -14.101  0.00  0.00      C1   O
ATOM   2915  CB  ALA 6  70      -2.749 -20.816 -13.996  0.00  0.00      C1   C
ATOM   2916  N   GLY 6  71       0.480 -19.629 -15.587  0.00  0.00      C1   N
ATOM   2917  CA  GLY 6  71       1.949 -19.846 -15.621  0.00  0.00      C1   C
ATOM   2918  C   GLY 6  71       2.442 -21.051 -16.443  0.00  0.00      C1   C
ATOM   2919  O   GLY 6  71       2.417 -21.019 -17.643  0.00  0.00      C1   O
ATOM   2920  N   ASN 6  72       2.996 -22.025 -15.716  0.00  0.00      C1   N
ATOM   2921  CA  ASN 6  72       3.466 -23.227 -16.436  0.00  0.00      C1   C
ATOM   2922  C   ASN 6  72       2.384 -24.195 -17.010  0.00  0.00      C1   C
ATOM   2923  O   ASN 6  72       2.712 -25.336 -17.338  0.00  0.00      C1   O
ATOM   2924  CB  ASN 6  72       4.591 -23.876 -15.686  0.00  0.00      C1   C
ATOM   2925  CG  ASN 6  72       4.231 -24.460 -14.248  0.00  0.00      C1   C
ATOM   2926  OD1 ASN 6  72       3.124 -24.710 -13.829  0.00  0.00      C1   O
ATOM   2927  ND2 ASN 6  72       5.187 -24.825 -13.450  0.00  0.00      C1   N
ATOM   2928  N   VAL 6  73       1.125 -23.779 -17.106  0.00  0.00      C1   N
ATOM   2929  CA  VAL 6  73      -0.018 -24.629 -17.468  0.00  0.00      C1   C
ATOM   2930  C   VAL 6  73      -1.084 -23.825 -18.254  0.00  0.00      C1   C
ATOM   2931  O   VAL 6  73      -1.186 -22.548 -18.166  0.00  0.00      C1   O
ATOM   2932  CB  VAL 6  73      -0.568 -25.254 -16.165  0.00  0.00      C1   C
ATOM   2933  CG1 VAL 6  73      -0.999 -24.329 -15.041  0.00  0.00      C1   C
ATOM   2934  CG2 VAL 6  73      -1.728 -26.241 -16.449  0.00  0.00      C1   C
ATOM   2935  N   GLN 6  74      -1.935 -24.570 -18.992  0.00  0.00      C1   N
ATOM   2936  CA  GLN 6  74      -3.188 -24.070 -19.518  0.00  0.00      C1   C
ATOM   2937  C   GLN 6  74      -4.416 -24.974 -19.203  0.00  0.00      C1   C
ATOM   2938  O   GLN 6  74      -4.343 -26.150 -18.910  0.00  0.00      C1   O
ATOM   2939  CB  GLN 6  74      -3.179 -23.799 -21.027  0.00  0.00      C1   C
ATOM   2940  CG  GLN 6  74      -3.072 -24.962 -21.928  0.00  0.00      C1   C
ATOM   2941  CD  GLN 6  74      -2.704 -24.505 -23.302  0.00  0.00      C1   C
ATOM   2942  NE2 GLN 6  74      -1.500 -24.059 -23.487  0.00  0.00      C1   N
ATOM   2943  OE1 GLN 6  74      -3.457 -24.551 -24.235  0.00  0.00      C1   O
ATOM   2944  N   LEU 6  75      -5.593 -24.324 -19.110  0.00  0.00      C1   N
ATOM   2945  CA  LEU 6  75      -6.832 -24.811 -18.356  0.00  0.00      C1   C
ATOM   2946  C   LEU 6  75      -7.981 -25.137 -19.340  0.00  0.00      C1   C
ATOM   2947  O   LEU 6  75      -8.201 -24.333 -20.233  0.00  0.00      C1   O
ATOM   2948  CB  LEU 6  75      -7.248 -23.890 -17.166  0.00  0.00      C1   C
ATOM   2949  CG  LEU 6  75      -6.136 -23.612 -16.125  0.00  0.00      C1   C
ATOM   2950  CD1 LEU 6  75      -6.816 -22.557 -15.234  0.00  0.00      C1   C
ATOM   2951  CD2 LEU 6  75      -5.569 -24.729 -15.168  0.00  0.00      C1   C
ATOM   2952  N   ARG 6  76      -8.551 -26.369 -19.315  0.00  0.00      C1   N
ATOM   2953  CA  ARG 6  76      -9.727 -26.817 -20.025  0.00  0.00      C1   C
ATOM   2954  C   ARG 6  76     -11.016 -26.050 -19.530  0.00  0.00      C1   C
ATOM   2955  O   ARG 6  76     -11.670 -26.316 -18.514  0.00  0.00      C1   O
ATOM   2956  CB  ARG 6  76      -9.791 -28.321 -20.206  0.00  0.00      C1   C
ATOM   2957  CG  ARG 6  76     -11.137 -28.709 -20.870  0.00  0.00      C1   C
ATOM   2958  CD  ARG 6  76     -11.029 -30.103 -21.678  0.00  0.00      C1   C
ATOM   2959  NE  ARG 6  76     -12.326 -30.776 -21.743  0.00  0.00      C1   N
ATOM   2960  CZ  ARG 6  76     -13.506 -30.239 -22.080  0.00  0.00      C1   C
ATOM   2961  NH1 ARG 6  76     -13.641 -29.092 -22.564  0.00  0.00      C1   N
ATOM   2962  NH2 ARG 6  76     -14.579 -30.925 -22.050  0.00  0.00      C1   N
ATOM   2963  N   VAL 6  77     -11.483 -25.103 -20.323  0.00  0.00      C1   N
ATOM   2964  CA  VAL 6  77     -12.840 -24.497 -20.210  0.00  0.00      C1   C
ATOM   2965  C   VAL 6  77     -13.934 -25.477 -20.643  0.00  0.00      C1   C
ATOM   2966  O   VAL 6  77     -13.918 -26.034 -21.748  0.00  0.00      C1   O
ATOM   2967  CB  VAL 6  77     -12.924 -23.189 -20.990  0.00  0.00      C1   C
ATOM   2968  CG1 VAL 6  77     -14.252 -22.443 -20.641  0.00  0.00      C1   C
ATOM   2969  CG2 VAL 6  77     -11.725 -22.251 -20.662  0.00  0.00      C1   C
ATOM   2970  N   ILE 6  78     -14.825 -25.702 -19.644  0.00  0.00      C1   N
ATOM   2971  CA  ILE 6  78     -15.933 -26.620 -19.838  0.00  0.00      C1   C
ATOM   2972  C   ILE 6  78     -17.111 -25.955 -20.606  0.00  0.00      C1   C
ATOM   2973  O   ILE 6  78     -17.745 -26.542 -21.529  0.00  0.00      C1   O
ATOM   2974  CB  ILE 6  78     -16.536 -27.131 -18.529  0.00  0.00      C1   C
ATOM   2975  CG1 ILE 6  78     -15.601 -28.118 -17.907  0.00  0.00      C1   C
ATOM   2976  CG2 ILE 6  78     -17.971 -27.790 -18.596  0.00  0.00      C1   C
ATOM   2977  CD1 ILE 6  78     -14.716 -29.045 -18.728  0.00  0.00      C1   C
ATOM   2978  N   GLY 6  79     -17.340 -24.712 -20.373  0.00  0.00      C1   N
ATOM   2979  CA  GLY 6  79     -18.498 -23.962 -20.884  0.00  0.00      C1   C
ATOM   2980  C   GLY 6  79     -18.554 -22.555 -20.363  0.00  0.00      C1   C
ATOM   2981  O   GLY 6  79     -17.811 -22.167 -19.449  0.00  0.00      C1   O
ATOM   2982  N   HIS 6  80     -19.445 -21.782 -21.042  0.00  0.00      C1   N
ATOM   2983  CA  HIS 6  80     -19.571 -20.316 -20.759  0.00  0.00      C1   C
ATOM   2984  C   HIS 6  80     -20.900 -19.790 -20.401  0.00  0.00      C1   C
ATOM   2985  O   HIS 6  80     -21.900 -20.223 -20.940  0.00  0.00      C1   O
ATOM   2986  CB  HIS 6  80     -18.931 -19.442 -21.858  0.00  0.00      C1   C
ATOM   2987  CG  HIS 6  80     -19.411 -19.715 -23.236  0.00  0.00      C1   C
ATOM   2988  ND1 HIS 6  80     -20.670 -19.840 -23.732  0.00  0.00      C1   N
ATOM   2989  CD2 HIS 6  80     -18.590 -20.105 -24.282  0.00  0.00      C1   C
ATOM   2990  CE1 HIS 6  80     -20.625 -20.084 -25.034  0.00  0.00      C1   C
ATOM   2991  NE2 HIS 6  80     -19.358 -20.401 -25.431  0.00  0.00      C1   N
ATOM   2992  N   SER 6  81     -20.854 -18.764 -19.520  0.00  0.00      C1   N
ATOM   2993  CA  SER 6  81     -21.954 -17.817 -19.235  0.00  0.00      C1   C
ATOM   2994  C   SER 6  81     -21.437 -16.437 -18.934  0.00  0.00      C1   C
ATOM   2995  O   SER 6  81     -20.222 -16.210 -18.804  0.00  0.00      C1   O
ATOM   2996  CB  SER 6  81     -22.790 -18.402 -18.046  0.00  0.00      C1   C
ATOM   2997  OG  SER 6  81     -22.158 -18.280 -16.800  0.00  0.00      C1   O
ATOM   2998  N   MET 6  82     -22.316 -15.494 -18.707  0.00  0.00      C1   N
ATOM   2999  CA  MET 6  82     -22.072 -14.092 -18.746  0.00  0.00      C1   C
ATOM   3000  C   MET 6  82     -23.072 -13.514 -17.600  0.00  0.00      C1   C
ATOM   3001  O   MET 6  82     -24.228 -13.509 -17.805  0.00  0.00      C1   O
ATOM   3002  CB  MET 6  82     -22.171 -13.513 -20.130  0.00  0.00      C1   C
ATOM   3003  CG  MET 6  82     -21.798 -12.045 -20.208  0.00  0.00      C1   C
ATOM   3004  SD  MET 6  82     -21.370 -11.409 -21.876  0.00  0.00      C1   S
ATOM   3005  CE  MET 6  82     -22.901 -11.740 -22.806  0.00  0.00      C1   C
ATOM   3006  N   GLN 6  83     -22.398 -13.091 -16.509  0.00  0.00      C1   N
ATOM   3007  CA  GLN 6  83     -23.081 -12.195 -15.523  0.00  0.00      C1   C
ATOM   3008  C   GLN 6  83     -22.921 -10.726 -15.895  0.00  0.00      C1   C
ATOM   3009  O   GLN 6  83     -21.833 -10.158 -15.781  0.00  0.00      C1   O
ATOM   3010  CB  GLN 6  83     -22.590 -12.509 -14.134  0.00  0.00      C1   C
ATOM   3011  CG  GLN 6  83     -23.701 -12.571 -13.104  0.00  0.00      C1   C
ATOM   3012  CD  GLN 6  83     -24.446 -13.863 -13.270  0.00  0.00      C1   C
ATOM   3013  OE1 GLN 6  83     -24.586 -14.470 -14.290  0.00  0.00      C1   O
ATOM   3014  NE2 GLN 6  83     -25.147 -14.322 -12.326  0.00  0.00      C1   N
ATOM   3015  N   ASN 6  84     -23.937 -10.155 -16.566  0.00  0.00      C1   N
ATOM   3016  CA  ASN 6  84     -23.925  -8.749 -16.942  0.00  0.00      C1   C
ATOM   3017  C   ASN 6  84     -22.736  -8.423 -17.824  0.00  0.00      C1   C
ATOM   3018  O   ASN 6  84     -22.588  -8.779 -19.006  0.00  0.00      C1   O
ATOM   3019  CB  ASN 6  84     -24.148  -7.837 -15.709  0.00  0.00      C1   C
ATOM   3020  CG  ASN 6  84     -25.433  -8.315 -14.970  0.00  0.00      C1   C
ATOM   3021  OD1 ASN 6  84     -26.553  -8.095 -15.428  0.00  0.00      C1   O
ATOM   3022  ND2 ASN 6  84     -25.316  -8.966 -13.837  0.00  0.00      C1   N
ATOM   3023  N   CYS 6  85     -21.671  -7.712 -17.370  0.00  0.00      C1   N
ATOM   3024  CA  CYS 6  85     -20.407  -7.461 -18.117  0.00  0.00      C1   C
ATOM   3025  C   CYS 6  85     -19.227  -8.435 -17.811  0.00  0.00      C1   C
ATOM   3026  O   CYS 6  85     -18.145  -8.206 -18.336  0.00  0.00      C1   O
ATOM   3027  CB  CYS 6  85     -19.915  -6.037 -17.978  0.00  0.00      C1   C
ATOM   3028  SG  CYS 6  85     -21.152  -4.978 -18.692  0.00  0.00      C1   S
ATOM   3029  N   VAL 6  86     -19.466  -9.455 -17.065  0.00  0.00      C1   N
ATOM   3030  CA  VAL 6  86     -18.354 -10.403 -16.631  0.00  0.00      C1   C
ATOM   3031  C   VAL 6  86     -18.695 -11.778 -17.142  0.00  0.00      C1   C
ATOM   3032  O   VAL 6  86     -19.781 -12.322 -16.991  0.00  0.00      C1   O
ATOM   3033  CB  VAL 6  86     -18.130 -10.357 -15.080  0.00  0.00      C1   C
ATOM   3034  CG1 VAL 6  86     -17.528 -11.663 -14.495  0.00  0.00      C1   C
ATOM   3035  CG2 VAL 6  86     -17.124  -9.213 -14.886  0.00  0.00      C1   C
ATOM   3036  N   LEU 6  87     -17.677 -12.331 -17.738  0.00  0.00      C1   N
ATOM   3037  CA  LEU 6  87     -17.653 -13.753 -18.100  0.00  0.00      C1   C
ATOM   3038  C   LEU 6  87     -17.454 -14.698 -16.853  0.00  0.00      C1   C
ATOM   3039  O   LEU 6  87     -16.531 -14.496 -16.120  0.00  0.00      C1   O
ATOM   3040  CB  LEU 6  87     -16.529 -13.983 -19.164  0.00  0.00      C1   C
ATOM   3041  CG  LEU 6  87     -16.792 -13.099 -20.465  0.00  0.00      C1   C
ATOM   3042  CD1 LEU 6  87     -15.667 -13.332 -21.518  0.00  0.00      C1   C
ATOM   3043  CD2 LEU 6  87     -18.136 -13.615 -21.096  0.00  0.00      C1   C
ATOM   3044  N   LYS 6  88     -18.252 -15.808 -16.814  0.00  0.00      C1   N
ATOM   3045  CA  LYS 6  88     -17.984 -16.892 -15.905  0.00  0.00      C1   C
ATOM   3046  C   LYS 6  88     -17.523 -18.031 -16.752  0.00  0.00      C1   C
ATOM   3047  O   LYS 6  88     -18.249 -18.586 -17.592  0.00  0.00      C1   O
ATOM   3048  CB  LYS 6  88     -19.251 -17.268 -15.107  0.00  0.00      C1   C
ATOM   3049  CG  LYS 6  88     -19.813 -16.097 -14.248  0.00  0.00      C1   C
ATOM   3050  CD  LYS 6  88     -20.885 -16.636 -13.302  0.00  0.00      C1   C
ATOM   3051  CE  LYS 6  88     -20.494 -17.741 -12.255  0.00  0.00      C1   C
ATOM   3052  NZ  LYS 6  88     -21.534 -18.783 -12.129  0.00  0.00      C1   N
ATOM   3053  N   LEU 6  89     -16.279 -18.584 -16.559  0.00  0.00      C1   N
ATOM   3054  CA  LEU 6  89     -15.627 -19.623 -17.391  0.00  0.00      C1   C
ATOM   3055  C   LEU 6  89     -15.408 -20.857 -16.433  0.00  0.00      C1   C
ATOM   3056  O   LEU 6  89     -14.610 -20.793 -15.502  0.00  0.00      C1   O
ATOM   3057  CB  LEU 6  89     -14.341 -19.024 -18.033  0.00  0.00      C1   C
ATOM   3058  CG  LEU 6  89     -14.610 -18.078 -19.194  0.00  0.00      C1   C
ATOM   3059  CD1 LEU 6  89     -13.248 -17.665 -19.731  0.00  0.00      C1   C
ATOM   3060  CD2 LEU 6  89     -15.515 -18.669 -20.266  0.00  0.00      C1   C
ATOM   3061  N   LYS 6  90     -16.287 -21.840 -16.648  0.00  0.00      C1   N
ATOM   3062  CA  LYS 6  90     -16.074 -23.035 -15.849  0.00  0.00      C1   C
ATOM   3063  C   LYS 6  90     -14.914 -23.915 -16.345  0.00  0.00      C1   C
ATOM   3064  O   LYS 6  90     -14.767 -24.115 -17.555  0.00  0.00      C1   O
ATOM   3065  CB  LYS 6  90     -17.388 -23.881 -15.809  0.00  0.00      C1   C
ATOM   3066  CG  LYS 6  90     -18.288 -23.519 -14.573  0.00  0.00      C1   C
ATOM   3067  CD  LYS 6  90     -17.791 -24.244 -13.275  0.00  0.00      C1   C
ATOM   3068  CE  LYS 6  90     -18.807 -24.110 -12.162  0.00  0.00      C1   C
ATOM   3069  NZ  LYS 6  90     -18.523 -25.024 -11.098  0.00  0.00      C1   N
ATOM   3070  N   VAL 6  91     -14.068 -24.496 -15.439  0.00  0.00      C1   N
ATOM   3071  CA  VAL 6  91     -12.873 -25.263 -15.950  0.00  0.00      C1   C
ATOM   3072  C   VAL 6  91     -12.643 -26.605 -15.199  0.00  0.00      C1   C
ATOM   3073  O   VAL 6  91     -12.975 -26.693 -14.010  0.00  0.00      C1   O
ATOM   3074  CB  VAL 6  91     -11.582 -24.367 -15.843  0.00  0.00      C1   C
ATOM   3075  CG1 VAL 6  91     -11.525 -23.294 -16.871  0.00  0.00      C1   C
ATOM   3076  CG2 VAL 6  91     -11.354 -23.778 -14.423  0.00  0.00      C1   C
ATOM   3077  N   ASP 6  92     -11.958 -27.566 -15.814  0.00  0.00      C1   N
ATOM   3078  CA  ASP 6  92     -11.703 -28.928 -15.280  0.00  0.00      C1   C
ATOM   3079  C   ASP 6  92     -10.583 -29.104 -14.225  0.00  0.00      C1   C
ATOM   3080  O   ASP 6  92     -10.207 -30.235 -13.954  0.00  0.00      C1   O
ATOM   3081  CB  ASP 6  92     -11.551 -30.039 -16.422  0.00  0.00      C1   C
ATOM   3082  CG  ASP 6  92     -12.001 -31.411 -16.003  0.00  0.00      C1   C
ATOM   3083  OD1 ASP 6  92     -12.816 -31.498 -15.089  0.00  0.00      C1   O
ATOM   3084  OD2 ASP 6  92     -11.649 -32.392 -16.672  0.00  0.00      C1   O
ATOM   3085  N   THR 6  93     -10.163 -27.981 -13.604  0.00  0.00      C1   N
ATOM   3086  CA  THR 6  93      -9.185 -27.984 -12.525  0.00  0.00      C1   C
ATOM   3087  C   THR 6  93      -9.763 -27.019 -11.521  0.00  0.00      C1   C
ATOM   3088  O   THR 6  93     -10.005 -25.827 -11.744  0.00  0.00      C1   O
ATOM   3089  CB  THR 6  93      -7.765 -27.586 -13.053  0.00  0.00      C1   C
ATOM   3090  OG1 THR 6  93      -7.416 -28.513 -14.045  0.00  0.00      C1   O
ATOM   3091  CG2 THR 6  93      -6.702 -27.736 -12.003  0.00  0.00      C1   C
ATOM   3092  N   ALA 6  94      -9.818 -27.475 -10.264  0.00  0.00      C1   N
ATOM   3093  CA  ALA 6  94      -9.921 -26.606  -9.134  0.00  0.00      C1   C
ATOM   3094  C   ALA 6  94      -8.529 -26.082  -8.563  0.00  0.00      C1   C
ATOM   3095  O   ALA 6  94      -7.601 -26.874  -8.320  0.00  0.00      C1   O
ATOM   3096  CB  ALA 6  94     -10.833 -27.170  -8.117  0.00  0.00      C1   C
ATOM   3097  N   ASN 6  95      -8.514 -24.752  -8.421  0.00  0.00      C1   N
ATOM   3098  CA  ASN 6  95      -7.426 -24.005  -7.863  0.00  0.00      C1   C
ATOM   3099  C   ASN 6  95      -7.054 -24.468  -6.494  0.00  0.00      C1   C
ATOM   3100  O   ASN 6  95      -7.806 -24.214  -5.586  0.00  0.00      C1   O
ATOM   3101  CB  ASN 6  95      -7.787 -22.501  -7.944  0.00  0.00      C1   C
ATOM   3102  CG  ASN 6  95      -6.700 -21.509  -7.527  0.00  0.00      C1   C
ATOM   3103  OD1 ASN 6  95      -5.725 -21.856  -7.004  0.00  0.00      C1   O
ATOM   3104  ND2 ASN 6  95      -6.808 -20.243  -7.741  0.00  0.00      C1   N
ATOM   3105  N   PRO 6  96      -5.876 -25.129  -6.296  0.00  0.00      C1   N
ATOM   3106  CA  PRO 6  96      -5.410 -25.570  -5.014  0.00  0.00      C1   C
ATOM   3107  C   PRO 6  96      -5.208 -24.453  -3.954  0.00  0.00      C1   C
ATOM   3108  O   PRO 6  96      -5.112 -24.776  -2.814  0.00  0.00      C1   O
ATOM   3109  CB  PRO 6  96      -4.111 -26.311  -5.319  0.00  0.00      C1   C
ATOM   3110  CG  PRO 6  96      -3.533 -25.696  -6.607  0.00  0.00      C1   C
ATOM   3111  CD  PRO 6  96      -4.820 -25.220  -7.317  0.00  0.00      C1   C
ATOM   3112  N   LYS 6  97      -5.136 -23.196  -4.352  0.00  0.00      C1   N
ATOM   3113  CA  LYS 6  97      -4.884 -22.020  -3.446  0.00  0.00      C1   C
ATOM   3114  C   LYS 6  97      -6.058 -21.180  -3.096  0.00  0.00      C1   C
ATOM   3115  O   LYS 6  97      -5.910 -20.098  -2.559  0.00  0.00      C1   O
ATOM   3116  CB  LYS 6  97      -3.651 -21.197  -4.016  0.00  0.00      C1   C
ATOM   3117  CG  LYS 6  97      -2.303 -22.010  -3.857  0.00  0.00      C1   C
ATOM   3118  CD  LYS 6  97      -0.986 -21.265  -4.226  0.00  0.00      C1   C
ATOM   3119  CE  LYS 6  97       0.280 -22.099  -3.998  0.00  0.00      C1   C
ATOM   3120  NZ  LYS 6  97       1.442 -21.337  -4.381  0.00  0.00      C1   N
ATOM   3121  N   THR 6  98      -7.242 -21.475  -3.527  0.00  0.00      C1   N
ATOM   3122  CA  THR 6  98      -8.542 -20.691  -3.222  0.00  0.00      C1   C
ATOM   3123  C   THR 6  98      -8.712 -20.659  -1.781  0.00  0.00      C1   C
ATOM   3124  O   THR 6  98      -8.616 -21.668  -1.125  0.00  0.00      C1   O
ATOM   3125  CB  THR 6  98      -9.743 -21.296  -4.004  0.00  0.00      C1   C
ATOM   3126  OG1 THR 6  98      -9.680 -20.932  -5.429  0.00  0.00      C1   O
ATOM   3127  CG2 THR 6  98     -11.119 -20.744  -3.493  0.00  0.00      C1   C
ATOM   3128  N   PRO 6  99      -9.010 -19.409  -1.322  0.00  0.00      C1   N
ATOM   3129  CA  PRO 6  99      -9.260 -19.153   0.116  0.00  0.00      C1   C
ATOM   3130  C   PRO 6  99     -10.753 -19.358   0.414  0.00  0.00      C1   C
ATOM   3131  O   PRO 6  99     -11.536 -19.677  -0.452  0.00  0.00      C1   O
ATOM   3132  CB  PRO 6  99      -8.848 -17.691   0.303  0.00  0.00      C1   C
ATOM   3133  CG  PRO 6  99      -9.077 -17.006  -1.017  0.00  0.00      C1   C
ATOM   3134  CD  PRO 6  99      -8.726 -18.165  -2.006  0.00  0.00      C1   C
ATOM   3135  N   LYS 6 100     -11.152 -19.320   1.696  0.00  0.00      C1   N
ATOM   3136  CA  LYS 6 100     -12.512 -18.924   1.962  0.00  0.00      C1   C
ATOM   3137  C   LYS 6 100     -12.903 -17.491   1.423  0.00  0.00      C1   C
ATOM   3138  O   LYS 6 100     -12.133 -16.585   1.664  0.00  0.00      C1   O
ATOM   3139  CB  LYS 6 100     -13.081 -19.261   3.372  0.00  0.00      C1   C
ATOM   3140  CG  LYS 6 100     -13.094 -20.681   3.790  0.00  0.00      C1   C
ATOM   3141  CD  LYS 6 100     -13.803 -20.889   5.063  0.00  0.00      C1   C
ATOM   3142  CE  LYS 6 100     -13.648 -22.263   5.704  0.00  0.00      C1   C
ATOM   3143  NZ  LYS 6 100     -14.306 -23.287   4.874  0.00  0.00      C1   N
ATOM   3144  N   TYR 6 101     -13.940 -17.402   0.606  0.00  0.00      C1   N
ATOM   3145  CA  TYR 6 101     -14.195 -16.167  -0.154  0.00  0.00      C1   C
ATOM   3146  C   TYR 6 101     -15.635 -15.635   0.039  0.00  0.00      C1   C
ATOM   3147  O   TYR 6 101     -16.617 -16.383   0.360  0.00  0.00      C1   O
ATOM   3148  CB  TYR 6 101     -13.745 -16.411  -1.601  0.00  0.00      C1   C
ATOM   3149  CG  TYR 6 101     -14.689 -17.195  -2.556  0.00  0.00      C1   C
ATOM   3150  CD1 TYR 6 101     -14.364 -18.566  -2.665  0.00  0.00      C1   C
ATOM   3151  CD2 TYR 6 101     -15.632 -16.516  -3.362  0.00  0.00      C1   C
ATOM   3152  CE1 TYR 6 101     -15.234 -19.307  -3.482  0.00  0.00      C1   C
ATOM   3153  CE2 TYR 6 101     -16.514 -17.323  -4.139  0.00  0.00      C1   C
ATOM   3154  CZ  TYR 6 101     -16.280 -18.686  -4.235  0.00  0.00      C1   C
ATOM   3155  OH  TYR 6 101     -17.125 -19.421  -4.993  0.00  0.00      C1   O
ATOM   3156  N   LYS 6 102     -15.749 -14.300  -0.117  0.00  0.00      C1   N
ATOM   3157  CA  LYS 6 102     -17.071 -13.655   0.023  0.00  0.00      C1   C
ATOM   3158  C   LYS 6 102     -17.242 -12.703  -1.200  0.00  0.00      C1   C
ATOM   3159  O   LYS 6 102     -16.626 -11.651  -1.348  0.00  0.00      C1   O
ATOM   3160  CB  LYS 6 102     -17.176 -12.979   1.400  0.00  0.00      C1   C
ATOM   3161  CG  LYS 6 102     -18.699 -12.754   1.697  0.00  0.00      C1   C
ATOM   3162  CD  LYS 6 102     -18.786 -12.155   3.103  0.00  0.00      C1   C
ATOM   3163  CE  LYS 6 102     -18.663 -13.057   4.337  0.00  0.00      C1   C
ATOM   3164  NZ  LYS 6 102     -18.469 -12.226   5.508  0.00  0.00      C1   N
ATOM   3165  N   PHE 6 103     -18.302 -12.991  -1.990  0.00  0.00      C1   N
ATOM   3166  CA  PHE 6 103     -18.679 -11.942  -3.005  0.00  0.00      C1   C
ATOM   3167  C   PHE 6 103     -19.417 -10.704  -2.449  0.00  0.00      C1   C
ATOM   3168  O   PHE 6 103     -20.574 -10.931  -1.971  0.00  0.00      C1   O
ATOM   3169  CB  PHE 6 103     -19.422 -12.550  -4.256  0.00  0.00      C1   C
ATOM   3170  CG  PHE 6 103     -18.468 -13.370  -5.163  0.00  0.00      C1   C
ATOM   3171  CD1 PHE 6 103     -17.280 -12.800  -5.542  0.00  0.00      C1   C
ATOM   3172  CD2 PHE 6 103     -18.853 -14.669  -5.680  0.00  0.00      C1   C
ATOM   3173  CE1 PHE 6 103     -16.412 -13.531  -6.426  0.00  0.00      C1   C
ATOM   3174  CE2 PHE 6 103     -18.095 -15.319  -6.647  0.00  0.00      C1   C
ATOM   3175  CZ  PHE 6 103     -16.827 -14.763  -6.954  0.00  0.00      C1   C
ATOM   3176  N   VAL 6 104     -18.886  -9.493  -2.449  0.00  0.00      C1   N
ATOM   3177  CA  VAL 6 104     -19.691  -8.360  -2.055  0.00  0.00      C1   C
ATOM   3178  C   VAL 6 104     -19.634  -7.199  -2.991  0.00  0.00      C1   C
ATOM   3179  O   VAL 6 104     -18.642  -6.953  -3.644  0.00  0.00      C1   O
ATOM   3180  CB  VAL 6 104     -19.421  -7.903  -0.528  0.00  0.00      C1   C
ATOM   3181  CG1 VAL 6 104     -19.297  -9.153   0.530  0.00  0.00      C1   C
ATOM   3182  CG2 VAL 6 104     -18.211  -6.990  -0.487  0.00  0.00      C1   C
ATOM   3183  N   ARG 6 105     -20.725  -6.485  -3.112  0.00  0.00      C1   N
ATOM   3184  CA  ARG 6 105     -20.803  -5.156  -3.810  0.00  0.00      C1   C
ATOM   3185  C   ARG 6 105     -20.592  -4.044  -2.760  0.00  0.00      C1   C
ATOM   3186  O   ARG 6 105     -21.371  -3.987  -1.758  0.00  0.00      C1   O
ATOM   3187  CB  ARG 6 105     -22.105  -5.022  -4.636  0.00  0.00      C1   C
ATOM   3188  CG  ARG 6 105     -22.088  -3.819  -5.537  0.00  0.00      C1   C
ATOM   3189  CD  ARG 6 105     -23.378  -3.451  -6.269  0.00  0.00      C1   C
ATOM   3190  NE  ARG 6 105     -23.232  -2.203  -7.052  0.00  0.00      C1   N
ATOM   3191  CZ  ARG 6 105     -22.854  -2.038  -8.310  0.00  0.00      C1   C
ATOM   3192  NH1 ARG 6 105     -22.402  -3.005  -9.064  0.00  0.00      C1   N
ATOM   3193  NH2 ARG 6 105     -22.860  -0.879  -8.920  0.00  0.00      C1   N
ATOM   3194  N   ILE 6 106     -19.670  -3.090  -3.041  0.00  0.00      C1   N
ATOM   3195  CA  ILE 6 106     -19.494  -1.872  -2.208  0.00  0.00      C1   C
ATOM   3196  C   ILE 6 106     -20.471  -0.734  -2.443  0.00  0.00      C1   C
ATOM   3197  O   ILE 6 106     -21.206  -0.699  -3.443  0.00  0.00      C1   O
ATOM   3198  CB  ILE 6 106     -17.965  -1.440  -2.225  0.00  0.00      C1   C
ATOM   3199  CG1 ILE 6 106     -17.579  -0.976  -3.636  0.00  0.00      C1   C
ATOM   3200  CG2 ILE 6 106     -17.046  -2.444  -1.563  0.00  0.00      C1   C
ATOM   3201  CD1 ILE 6 106     -16.154  -1.240  -4.176  0.00  0.00      C1   C
ATOM   3202  N   GLN 6 107     -20.297   0.366  -1.649  0.00  0.00      C1   N
ATOM   3203  CA  GLN 6 107     -20.973   1.666  -1.904  0.00  0.00      C1   C
ATOM   3204  C   GLN 6 107     -19.997   2.801  -1.628  0.00  0.00      C1   C
ATOM   3205  O   GLN 6 107     -19.037   2.612  -0.945  0.00  0.00      C1   O
ATOM   3206  CB  GLN 6 107     -22.296   1.857  -1.051  0.00  0.00      C1   C
ATOM   3207  CG  GLN 6 107     -23.668   1.255  -1.580  0.00  0.00      C1   C
ATOM   3208  CD  GLN 6 107     -24.864   1.477  -0.541  0.00  0.00      C1   C
ATOM   3209  OE1 GLN 6 107     -25.288   0.509   0.165  0.00  0.00      C1   O
ATOM   3210  NE2 GLN 6 107     -25.263   2.703  -0.293  0.00  0.00      C1   N
ATOM   3211  N   PRO 6 108     -20.240   4.029  -2.222  0.00  0.00      C1   N
ATOM   3212  CA  PRO 6 108     -19.342   5.136  -1.999  0.00  0.00      C1   C
ATOM   3213  C   PRO 6 108     -18.861   5.481  -0.526  0.00  0.00      C1   C
ATOM   3214  O   PRO 6 108     -19.631   5.540   0.405  0.00  0.00      C1   O
ATOM   3215  CB  PRO 6 108     -20.068   6.280  -2.583  0.00  0.00      C1   C
ATOM   3216  CG  PRO 6 108     -20.838   5.624  -3.764  0.00  0.00      C1   C
ATOM   3217  CD  PRO 6 108     -21.197   4.239  -3.314  0.00  0.00      C1   C
ATOM   3218  N   GLY 6 109     -17.536   5.780  -0.367  0.00  0.00      C1   N
ATOM   3219  CA  GLY 6 109     -16.773   6.039   0.804  0.00  0.00      C1   C
ATOM   3220  C   GLY 6 109     -16.123   4.722   1.328  0.00  0.00      C1   C
ATOM   3221  O   GLY 6 109     -14.990   4.737   1.816  0.00  0.00      C1   O
ATOM   3222  N   GLN 6 110     -16.676   3.469   1.018  0.00  0.00      C1   N
ATOM   3223  CA  GLN 6 110     -16.082   2.202   1.315  0.00  0.00      C1   C
ATOM   3224  C   GLN 6 110     -14.760   1.799   0.633  0.00  0.00      C1   C
ATOM   3225  O   GLN 6 110     -14.493   2.136  -0.522  0.00  0.00      C1   O
ATOM   3226  CB  GLN 6 110     -17.031   1.043   1.038  0.00  0.00      C1   C
ATOM   3227  CG  GLN 6 110     -18.056   0.871   2.112  0.00  0.00      C1   C
ATOM   3228  CD  GLN 6 110     -19.202  -0.153   1.882  0.00  0.00      C1   C
ATOM   3229  OE1 GLN 6 110     -19.280  -0.922   0.929  0.00  0.00      C1   O
ATOM   3230  NE2 GLN 6 110     -20.234  -0.150   2.704  0.00  0.00      C1   N
ATOM   3231  N   THR 6 111     -13.796   1.075   1.283  0.00  0.00      C1   N
ATOM   3232  CA  THR 6 111     -12.413   0.807   0.871  0.00  0.00      C1   C
ATOM   3233  C   THR 6 111     -12.213  -0.659   0.442  0.00  0.00      C1   C
ATOM   3234  O   THR 6 111     -12.967  -1.583   0.765  0.00  0.00      C1   O
ATOM   3235  CB  THR 6 111     -11.358   1.331   1.939  0.00  0.00      C1   C
ATOM   3236  OG1 THR 6 111     -11.771   0.837   3.234  0.00  0.00      C1   O
ATOM   3237  CG2 THR 6 111     -11.469   2.852   2.042  0.00  0.00      C1   C
ATOM   3238  N   PHE 6 112     -11.253  -0.789  -0.472  0.00  0.00      C1   N
ATOM   3239  CA  PHE 6 112     -10.650  -2.055  -0.839  0.00  0.00      C1   C
ATOM   3240  C   PHE 6 112      -9.185  -1.892  -1.285  0.00  0.00      C1   C
ATOM   3241  O   PHE 6 112      -8.679  -0.838  -1.584  0.00  0.00      C1   O
ATOM   3242  CB  PHE 6 112     -11.471  -2.802  -1.858  0.00  0.00      C1   C
ATOM   3243  CG  PHE 6 112     -11.664  -2.057  -3.159  0.00  0.00      C1   C
ATOM   3244  CD1 PHE 6 112     -12.542  -0.968  -3.231  0.00  0.00      C1   C
ATOM   3245  CD2 PHE 6 112     -10.944  -2.398  -4.358  0.00  0.00      C1   C
ATOM   3246  CE1 PHE 6 112     -12.653  -0.205  -4.421  0.00  0.00      C1   C
ATOM   3247  CE2 PHE 6 112     -11.150  -1.689  -5.541  0.00  0.00      C1   C
ATOM   3248  CZ  PHE 6 112     -12.059  -0.612  -5.578  0.00  0.00      C1   C
ATOM   3249  N   SER 6 113      -8.435  -3.050  -1.236  0.00  0.00      C1   N
ATOM   3250  CA  SER 6 113      -7.035  -3.216  -1.808  0.00  0.00      C1   C
ATOM   3251  C   SER 6 113      -7.101  -3.792  -3.201  0.00  0.00      C1   C
ATOM   3252  O   SER 6 113      -7.880  -4.741  -3.468  0.00  0.00      C1   O
ATOM   3253  CB  SER 6 113      -6.195  -4.167  -0.970  0.00  0.00      C1   C
ATOM   3254  OG  SER 6 113      -6.145  -3.705   0.424  0.00  0.00      C1   O
ATOM   3255  N   VAL 6 114      -6.170  -3.417  -3.991  0.00  0.00      C1   N
ATOM   3256  CA  VAL 6 114      -6.047  -3.917  -5.371  0.00  0.00      C1   C
ATOM   3257  C   VAL 6 114      -4.710  -4.636  -5.574  0.00  0.00      C1   C
ATOM   3258  O   VAL 6 114      -3.670  -4.070  -5.272  0.00  0.00      C1   O
ATOM   3259  CB  VAL 6 114      -6.371  -2.793  -6.439  0.00  0.00      C1   C
ATOM   3260  CG1 VAL 6 114      -6.512  -3.295  -7.896  0.00  0.00      C1   C
ATOM   3261  CG2 VAL 6 114      -7.448  -1.767  -6.143  0.00  0.00      C1   C
ATOM   3262  N   LEU 6 115      -4.782  -5.868  -6.069  0.00  0.00      C1   N
ATOM   3263  CA  LEU 6 115      -3.726  -6.640  -6.659  0.00  0.00      C1   C
ATOM   3264  C   LEU 6 115      -3.734  -6.330  -8.174  0.00  0.00      C1   C
ATOM   3265  O   LEU 6 115      -4.559  -6.741  -8.948  0.00  0.00      C1   O
ATOM   3266  CB  LEU 6 115      -3.741  -8.120  -6.282  0.00  0.00      C1   C
ATOM   3267  CG  LEU 6 115      -2.550  -8.972  -6.811  0.00  0.00      C1   C
ATOM   3268  CD1 LEU 6 115      -1.283  -8.300  -6.279  0.00  0.00      C1   C
ATOM   3269  CD2 LEU 6 115      -2.763 -10.421  -6.326  0.00  0.00      C1   C
ATOM   3270  N   ALA 6 116      -2.843  -5.457  -8.506  0.00  0.00      C1   N
ATOM   3271  CA  ALA 6 116      -2.846  -4.759  -9.743  0.00  0.00      C1   C
ATOM   3272  C   ALA 6 116      -1.769  -5.116 -10.768  0.00  0.00      C1   C
ATOM   3273  O   ALA 6 116      -0.649  -5.405 -10.379  0.00  0.00      C1   O
ATOM   3274  CB  ALA 6 116      -2.749  -3.217  -9.485  0.00  0.00      C1   C
ATOM   3275  N   CYS 6 117      -2.094  -5.049 -12.075  0.00  0.00      C1   N
ATOM   3276  CA  CYS 6 117      -1.212  -5.398 -13.143  0.00  0.00      C1   C
ATOM   3277  C   CYS 6 117      -0.467  -4.224 -13.689  0.00  0.00      C1   C
ATOM   3278  O   CYS 6 117      -1.072  -3.111 -13.844  0.00  0.00      C1   O
ATOM   3279  CB  CYS 6 117      -2.028  -6.099 -14.249  0.00  0.00      C1   C
ATOM   3280  SG  CYS 6 117      -2.570  -7.713 -13.710  0.00  0.00      C1   S
ATOM   3281  N   TYR 6 118       0.783  -4.393 -14.115  0.00  0.00      C1   N
ATOM   3282  CA  TYR 6 118       1.380  -3.562 -15.120  0.00  0.00      C1   C
ATOM   3283  C   TYR 6 118       2.118  -4.502 -16.031  0.00  0.00      C1   C
ATOM   3284  O   TYR 6 118       2.886  -5.350 -15.546  0.00  0.00      C1   O
ATOM   3285  CB  TYR 6 118       2.269  -2.453 -14.563  0.00  0.00      C1   C
ATOM   3286  CG  TYR 6 118       3.398  -2.972 -13.618  0.00  0.00      C1   C
ATOM   3287  CD1 TYR 6 118       4.677  -3.287 -14.062  0.00  0.00      C1   C
ATOM   3288  CD2 TYR 6 118       3.095  -2.969 -12.260  0.00  0.00      C1   C
ATOM   3289  CE1 TYR 6 118       5.691  -3.607 -13.170  0.00  0.00      C1   C
ATOM   3290  CE2 TYR 6 118       4.073  -3.321 -11.315  0.00  0.00      C1   C
ATOM   3291  CZ  TYR 6 118       5.360  -3.678 -11.770  0.00  0.00      C1   C
ATOM   3292  OH  TYR 6 118       6.298  -4.178 -10.912  0.00  0.00      C1   O
ATOM   3293  N   ASN 6 119       2.010  -4.271 -17.345  0.00  0.00      C1   N
ATOM   3294  CA  ASN 6 119       2.777  -4.990 -18.375  0.00  0.00      C1   C
ATOM   3295  C   ASN 6 119       2.546  -6.557 -18.331  0.00  0.00      C1   C
ATOM   3296  O   ASN 6 119       3.505  -7.350 -18.384  0.00  0.00      C1   O
ATOM   3297  CB  ASN 6 119       4.207  -4.537 -18.281  0.00  0.00      C1   C
ATOM   3298  CG  ASN 6 119       4.326  -2.975 -18.244  0.00  0.00      C1   C
ATOM   3299  ND2 ASN 6 119       5.177  -2.382 -17.494  0.00  0.00      C1   N
ATOM   3300  OD1 ASN 6 119       3.505  -2.317 -18.876  0.00  0.00      C1   O
ATOM   3301  N   GLY 6 120       1.285  -7.007 -18.195  0.00  0.00      C1   N
ATOM   3302  CA  GLY 6 120       0.883  -8.401 -17.993  0.00  0.00      C1   C
ATOM   3303  C   GLY 6 120       1.032  -9.095 -16.618  0.00  0.00      C1   C
ATOM   3304  O   GLY 6 120       0.408 -10.126 -16.304  0.00  0.00      C1   O
ATOM   3305  N   SER 6 121       1.733  -8.448 -15.679  0.00  0.00      C1   N
ATOM   3306  CA  SER 6 121       2.036  -8.948 -14.359  0.00  0.00      C1   C
ATOM   3307  C   SER 6 121       1.359  -8.271 -13.231  0.00  0.00      C1   C
ATOM   3308  O   SER 6 121       1.416  -7.031 -13.154  0.00  0.00      C1   O
ATOM   3309  CB  SER 6 121       3.537  -8.910 -14.212  0.00  0.00      C1   C
ATOM   3310  OG  SER 6 121       3.830 -10.012 -13.364  0.00  0.00      C1   O
ATOM   3311  N   PRO 6 122       0.567  -9.001 -12.477  0.00  0.00      C1   N
ATOM   3312  CA  PRO 6 122      -0.052  -8.573 -11.158  0.00  0.00      C1   C
ATOM   3313  C   PRO 6 122       0.835  -8.112  -9.951  0.00  0.00      C1   C
ATOM   3314  O   PRO 6 122       0.713  -8.566  -8.818  0.00  0.00      C1   O
ATOM   3315  CB  PRO 6 122      -0.956  -9.745 -10.765  0.00  0.00      C1   C
ATOM   3316  CG  PRO 6 122      -1.099 -10.645 -11.969  0.00  0.00      C1   C
ATOM   3317  CD  PRO 6 122       0.228 -10.412 -12.732  0.00  0.00      C1   C
ATOM   3318  N   SER 6 123       1.818  -7.304 -10.327  0.00  0.00      C1   N
ATOM   3319  CA  SER 6 123       2.977  -6.973  -9.455  0.00  0.00      C1   C
ATOM   3320  C   SER 6 123       2.862  -5.686  -8.602  0.00  0.00      C1   C
ATOM   3321  O   SER 6 123       3.849  -5.149  -8.039  0.00  0.00      C1   O
ATOM   3322  CB  SER 6 123       4.216  -6.828 -10.250  0.00  0.00      C1   C
ATOM   3323  OG  SER 6 123       4.409  -7.969 -11.039  0.00  0.00      C1   O
ATOM   3324  N   GLY 6 124       1.630  -5.172  -8.379  0.00  0.00      C1   N
ATOM   3325  CA  GLY 6 124       1.367  -4.016  -7.470  0.00  0.00      C1   C
ATOM   3326  C   GLY 6 124       0.258  -4.243  -6.496  0.00  0.00      C1   C
ATOM   3327  O   GLY 6 124      -0.705  -4.907  -6.793  0.00  0.00      C1   O
ATOM   3328  N   VAL 6 125       0.478  -3.795  -5.258  0.00  0.00      C1   N
ATOM   3329  CA  VAL 6 125      -0.525  -3.843  -4.233  0.00  0.00      C1   C
ATOM   3330  C   VAL 6 125      -0.711  -2.462  -3.624  0.00  0.00      C1   C
ATOM   3331  O   VAL 6 125       0.249  -1.853  -3.119  0.00  0.00      C1   O
ATOM   3332  CB  VAL 6 125      -0.374  -4.995  -3.233  0.00  0.00      C1   C
ATOM   3333  CG1 VAL 6 125       0.736  -4.762  -2.200  0.00  0.00      C1   C
ATOM   3334  CG2 VAL 6 125      -1.691  -5.140  -2.465  0.00  0.00      C1   C
ATOM   3335  N   TYR 6 126      -1.950  -1.922  -3.670  0.00  0.00      C1   N
ATOM   3336  CA  TYR 6 126      -2.389  -0.589  -3.090  0.00  0.00      C1   C
ATOM   3337  C   TYR 6 126      -3.814  -0.699  -2.447  0.00  0.00      C1   C
ATOM   3338  O   TYR 6 126      -4.442  -1.759  -2.544  0.00  0.00      C1   O
ATOM   3339  CB  TYR 6 126      -2.232   0.587  -4.060  0.00  0.00      C1   C
ATOM   3340  CG  TYR 6 126      -3.124   0.540  -5.291  0.00  0.00      C1   C
ATOM   3341  CD1 TYR 6 126      -4.439   0.978  -5.213  0.00  0.00      C1   C
ATOM   3342  CD2 TYR 6 126      -2.659  -0.041  -6.453  0.00  0.00      C1   C
ATOM   3343  CE1 TYR 6 126      -5.321   0.825  -6.340  0.00  0.00      C1   C
ATOM   3344  CE2 TYR 6 126      -3.518  -0.226  -7.597  0.00  0.00      C1   C
ATOM   3345  CZ  TYR 6 126      -4.791   0.299  -7.492  0.00  0.00      C1   C
ATOM   3346  OH  TYR 6 126      -5.592   0.252  -8.569  0.00  0.00      C1   O
ATOM   3347  N   GLN 6 127      -4.360   0.316  -1.792  0.00  0.00      C1   N
ATOM   3348  CA  GLN 6 127      -5.752   0.504  -1.356  0.00  0.00      C1   C
ATOM   3349  C   GLN 6 127      -6.345   1.816  -1.883  0.00  0.00      C1   C
ATOM   3350  O   GLN 6 127      -5.590   2.714  -2.257  0.00  0.00      C1   O
ATOM   3351  CB  GLN 6 127      -5.883   0.353   0.186  0.00  0.00      C1   C
ATOM   3352  CG  GLN 6 127      -5.155   1.389   1.088  0.00  0.00      C1   C
ATOM   3353  CD  GLN 6 127      -5.788   2.796   0.998  0.00  0.00      C1   C
ATOM   3354  OE1 GLN 6 127      -5.257   3.719   0.397  0.00  0.00      C1   O
ATOM   3355  NE2 GLN 6 127      -7.022   3.052   1.437  0.00  0.00      C1   N
ATOM   3356  N   CYS 6 128      -7.611   1.900  -1.709  0.00  0.00      C1   N
ATOM   3357  CA  CYS 6 128      -8.491   3.026  -2.306  0.00  0.00      C1   C
ATOM   3358  C   CYS 6 128      -9.912   2.900  -1.830  0.00  0.00      C1   C
ATOM   3359  O   CYS 6 128     -10.355   1.840  -1.423  0.00  0.00      C1   O
ATOM   3360  CB  CYS 6 128      -8.426   2.822  -3.882  0.00  0.00      C1   C
ATOM   3361  SG  CYS 6 128      -9.362   1.541  -4.624  0.00  0.00      C1   S
ATOM   3362  N   ALA 6 129     -10.697   3.991  -1.898  0.00  0.00      C1   N
ATOM   3363  CA  ALA 6 129     -12.130   4.099  -1.562  0.00  0.00      C1   C
ATOM   3364  C   ALA 6 129     -12.906   4.043  -2.824  0.00  0.00      C1   C
ATOM   3365  O   ALA 6 129     -12.504   4.590  -3.871  0.00  0.00      C1   O
ATOM   3366  CB  ALA 6 129     -12.382   5.351  -0.784  0.00  0.00      C1   C
ATOM   3367  N   MET 6 130     -14.100   3.403  -2.865  0.00  0.00      C1   N
ATOM   3368  CA  MET 6 130     -15.136   3.750  -3.896  0.00  0.00      C1   C
ATOM   3369  C   MET 6 130     -15.575   5.192  -3.675  0.00  0.00      C1   C
ATOM   3370  O   MET 6 130     -16.005   5.613  -2.632  0.00  0.00      C1   O
ATOM   3371  CB  MET 6 130     -16.296   2.770  -3.894  0.00  0.00      C1   C
ATOM   3372  CG  MET 6 130     -17.446   3.124  -4.789  0.00  0.00      C1   C
ATOM   3373  SD  MET 6 130     -17.017   3.197  -6.571  0.00  0.00      C1   S
ATOM   3374  CE  MET 6 130     -16.087   1.669  -6.905  0.00  0.00      C1   C
ATOM   3375  N   ARG 6 131     -15.460   6.089  -4.754  0.00  0.00      C1   N
ATOM   3376  CA  ARG 6 131     -15.776   7.535  -4.610  0.00  0.00      C1   C
ATOM   3377  C   ARG 6 131     -17.072   7.953  -5.250  0.00  0.00      C1   C
ATOM   3378  O   ARG 6 131     -17.499   7.303  -6.154  0.00  0.00      C1   O
ATOM   3379  CB  ARG 6 131     -14.683   8.403  -5.140  0.00  0.00      C1   C
ATOM   3380  CG  ARG 6 131     -13.303   8.198  -4.616  0.00  0.00      C1   C
ATOM   3381  CD  ARG 6 131     -12.367   9.196  -5.245  0.00  0.00      C1   C
ATOM   3382  NE  ARG 6 131     -12.127   8.967  -6.702  0.00  0.00      C1   N
ATOM   3383  CZ  ARG 6 131     -11.590   9.850  -7.491  0.00  0.00      C1   C
ATOM   3384  NH1 ARG 6 131     -11.128  10.996  -7.097  0.00  0.00      C1   N
ATOM   3385  NH2 ARG 6 131     -11.625   9.562  -8.743  0.00  0.00      C1   N
ATOM   3386  N   PRO 6 132     -17.720   9.127  -4.867  0.00  0.00      C1   N
ATOM   3387  CA  PRO 6 132     -19.053   9.348  -5.318  0.00  0.00      C1   C
ATOM   3388  C   PRO 6 132     -19.164   9.576  -6.829  0.00  0.00      C1   C
ATOM   3389  O   PRO 6 132     -20.257   9.395  -7.432  0.00  0.00      C1   O
ATOM   3390  CB  PRO 6 132     -19.570  10.483  -4.492  0.00  0.00      C1   C
ATOM   3391  CG  PRO 6 132     -18.830  10.197  -3.180  0.00  0.00      C1   C
ATOM   3392  CD  PRO 6 132     -17.426   9.800  -3.654  0.00  0.00      C1   C
ATOM   3393  N   ASN 6 133     -18.106   9.964  -7.512  0.00  0.00      C1   N
ATOM   3394  CA  ASN 6 133     -17.963  10.010  -8.951  0.00  0.00      C1   C
ATOM   3395  C   ASN 6 133     -17.911   8.619  -9.610  0.00  0.00      C1   C
ATOM   3396  O   ASN 6 133     -18.040   8.561 -10.846  0.00  0.00      C1   O
ATOM   3397  CB  ASN 6 133     -16.759  10.893  -9.239  0.00  0.00      C1   C
ATOM   3398  CG  ASN 6 133     -15.413  10.300  -8.842  0.00  0.00      C1   C
ATOM   3399  OD1 ASN 6 133     -15.241   9.235  -8.275  0.00  0.00      C1   O
ATOM   3400  ND2 ASN 6 133     -14.345  10.874  -9.299  0.00  0.00      C1   N
ATOM   3401  N   PHE 6 134     -17.659   7.559  -8.858  0.00  0.00      C1   N
ATOM   3402  CA  PHE 6 134     -17.465   6.169  -9.202  0.00  0.00      C1   C
ATOM   3403  C   PHE 6 134     -16.213   5.955 -10.145  0.00  0.00      C1   C
ATOM   3404  O   PHE 6 134     -16.162   4.970 -10.807  0.00  0.00      C1   O
ATOM   3405  CB  PHE 6 134     -18.738   5.520  -9.742  0.00  0.00      C1   C
ATOM   3406  CG  PHE 6 134     -20.071   5.734  -9.052  0.00  0.00      C1   C
ATOM   3407  CD1 PHE 6 134     -20.495   4.687  -8.265  0.00  0.00      C1   C
ATOM   3408  CD2 PHE 6 134     -20.916   6.849  -9.375  0.00  0.00      C1   C
ATOM   3409  CE1 PHE 6 134     -21.765   4.820  -7.703  0.00  0.00      C1   C
ATOM   3410  CE2 PHE 6 134     -22.228   6.935  -8.794  0.00  0.00      C1   C
ATOM   3411  CZ  PHE 6 134     -22.628   5.862  -7.981  0.00  0.00      C1   C
ATOM   3412  N   THR 6 135     -15.144   6.782 -10.027  0.00  0.00      C1   N
ATOM   3413  CA  THR 6 135     -13.843   6.341 -10.464  0.00  0.00      C1   C
ATOM   3414  C   THR 6 135     -12.810   6.191  -9.283  0.00  0.00      C1   C
ATOM   3415  O   THR 6 135     -12.972   6.802  -8.219  0.00  0.00      C1   O
ATOM   3416  CB  THR 6 135     -13.199   7.178 -11.552  0.00  0.00      C1   C
ATOM   3417  OG1 THR 6 135     -13.249   8.575 -11.149  0.00  0.00      C1   O
ATOM   3418  CG2 THR 6 135     -13.840   7.004 -12.880  0.00  0.00      C1   C
ATOM   3419  N   ILE 6 136     -11.748   5.516  -9.535  0.00  0.00      C1   N
ATOM   3420  CA  ILE 6 136     -10.651   5.249  -8.576  0.00  0.00      C1   C
ATOM   3421  C   ILE 6 136      -9.627   6.363  -8.761  0.00  0.00      C1   C
ATOM   3422  O   ILE 6 136      -9.020   6.402  -9.847  0.00  0.00      C1   O
ATOM   3423  CB  ILE 6 136     -10.162   3.776  -8.487  0.00  0.00      C1   C
ATOM   3424  CG1 ILE 6 136     -11.261   2.699  -8.299  0.00  0.00      C1   C
ATOM   3425  CG2 ILE 6 136      -9.093   3.628  -7.420  0.00  0.00      C1   C
ATOM   3426  CD1 ILE 6 136     -12.308   2.900  -7.217  0.00  0.00      C1   C
ATOM   3427  N   LYS 6 137      -9.388   7.076  -7.709  0.00  0.00      C1   N
ATOM   3428  CA  LYS 6 137      -8.267   7.969  -7.539  0.00  0.00      C1   C
ATOM   3429  C   LYS 6 137      -6.897   7.332  -7.829  0.00  0.00      C1   C
ATOM   3430  O   LYS 6 137      -6.625   6.210  -7.389  0.00  0.00      C1   O
ATOM   3431  CB  LYS 6 137      -8.314   8.523  -6.121  0.00  0.00      C1   C
ATOM   3432  CG  LYS 6 137      -7.289   9.633  -5.795  0.00  0.00      C1   C
ATOM   3433  CD  LYS 6 137      -7.284  10.039  -4.336  0.00  0.00      C1   C
ATOM   3434  CE  LYS 6 137      -6.311  11.169  -4.188  0.00  0.00      C1   C
ATOM   3435  NZ  LYS 6 137      -6.155  11.548  -2.793  0.00  0.00      C1   N
ATOM   3436  N   GLY 6 138      -6.041   8.063  -8.538  0.00  0.00      C1   N
ATOM   3437  CA  GLY 6 138      -4.636   7.728  -8.641  0.00  0.00      C1   C
ATOM   3438  C   GLY 6 138      -4.079   7.553 -10.034  0.00  0.00      C1   C
ATOM   3439  O   GLY 6 138      -4.798   7.808 -10.975  0.00  0.00      C1   O
ATOM   3440  N   SER 6 139      -2.812   7.246 -10.144  0.00  0.00      C1   N
ATOM   3441  CA  SER 6 139      -1.947   7.267 -11.323  0.00  0.00      C1   C
ATOM   3442  C   SER 6 139      -1.939   5.967 -12.093  0.00  0.00      C1   C
ATOM   3443  O   SER 6 139      -2.147   4.871 -11.502  0.00  0.00      C1   O
ATOM   3444  CB  SER 6 139      -0.590   7.588 -10.841  0.00  0.00      C1   C
ATOM   3445  OG  SER 6 139      -0.639   8.707  -9.924  0.00  0.00      C1   O
ATOM   3446  N   PHE 6 140      -1.737   6.011 -13.388  0.00  0.00      C1   N
ATOM   3447  CA  PHE 6 140      -2.108   4.995 -14.381  0.00  0.00      C1   C
ATOM   3448  C   PHE 6 140      -1.239   3.790 -14.506  0.00  0.00      C1   C
ATOM   3449  O   PHE 6 140      -0.031   3.976 -14.721  0.00  0.00      C1   O
ATOM   3450  CB  PHE 6 140      -2.274   5.542 -15.763  0.00  0.00      C1   C
ATOM   3451  CG  PHE 6 140      -2.745   4.583 -16.853  0.00  0.00      C1   C
ATOM   3452  CD1 PHE 6 140      -4.135   4.398 -17.054  0.00  0.00      C1   C
ATOM   3453  CD2 PHE 6 140      -1.903   4.189 -17.911  0.00  0.00      C1   C
ATOM   3454  CE1 PHE 6 140      -4.543   3.734 -18.227  0.00  0.00      C1   C
ATOM   3455  CE2 PHE 6 140      -2.269   3.387 -18.999  0.00  0.00      C1   C
ATOM   3456  CZ  PHE 6 140      -3.676   3.219 -19.171  0.00  0.00      C1   C
ATOM   3457  N   LEU 6 141      -1.749   2.583 -14.314  0.00  0.00      C1   N
ATOM   3458  CA  LEU 6 141      -0.990   1.377 -14.577  0.00  0.00      C1   C
ATOM   3459  C   LEU 6 141      -1.259   0.894 -16.007  0.00  0.00      C1   C
ATOM   3460  O   LEU 6 141      -2.396   0.740 -16.445  0.00  0.00      C1   O
ATOM   3461  CB  LEU 6 141      -1.252   0.313 -13.468  0.00  0.00      C1   C
ATOM   3462  CG  LEU 6 141      -0.658   0.702 -12.113  0.00  0.00      C1   C
ATOM   3463  CD1 LEU 6 141      -1.067  -0.408 -11.138  0.00  0.00      C1   C
ATOM   3464  CD2 LEU 6 141       0.820   0.875 -12.172  0.00  0.00      C1   C
ATOM   3465  N   ASN 6 142      -0.203   0.566 -16.709  0.00  0.00      C1   N
ATOM   3466  CA  ASN 6 142      -0.273   0.163 -18.129  0.00  0.00      C1   C
ATOM   3467  C   ASN 6 142      -0.522  -1.366 -18.204  0.00  0.00      C1   C
ATOM   3468  O   ASN 6 142       0.215  -2.152 -17.626  0.00  0.00      C1   O
ATOM   3469  CB  ASN 6 142       1.057   0.640 -18.879  0.00  0.00      C1   C
ATOM   3470  CG  ASN 6 142       1.026   0.178 -20.334  0.00  0.00      C1   C
ATOM   3471  OD1 ASN 6 142       0.266   0.668 -21.122  0.00  0.00      C1   O
ATOM   3472  ND2 ASN 6 142       1.801  -0.809 -20.701  0.00  0.00      C1   N
ATOM   3473  N   GLY 6 143      -1.596  -1.769 -18.984  0.00  0.00      C1   N
ATOM   3474  CA  GLY 6 143      -2.073  -3.141 -18.890  0.00  0.00      C1   C
ATOM   3475  C   GLY 6 143      -2.764  -3.544 -17.597  0.00  0.00      C1   C
ATOM   3476  O   GLY 6 143      -2.771  -4.732 -17.328  0.00  0.00      C1   O
ATOM   3477  N   SER 6 144      -3.234  -2.540 -16.733  0.00  0.00      C1   N
ATOM   3478  CA  SER 6 144      -4.035  -2.807 -15.479  0.00  0.00      C1   C
ATOM   3479  C   SER 6 144      -5.453  -3.407 -15.689  0.00  0.00      C1   C
ATOM   3480  O   SER 6 144      -6.072  -3.812 -14.711  0.00  0.00      C1   O
ATOM   3481  CB  SER 6 144      -4.233  -1.576 -14.578  0.00  0.00      C1   C
ATOM   3482  OG  SER 6 144      -3.782  -1.822 -13.270  0.00  0.00      C1   O
ATOM   3483  N   CYS 6 145      -5.918  -3.444 -16.937  0.00  0.00      C1   N
ATOM   3484  CA  CYS 6 145      -7.261  -3.869 -17.148  0.00  0.00      C1   C
ATOM   3485  C   CYS 6 145      -7.421  -5.327 -16.593  0.00  0.00      C1   C
ATOM   3486  O   CYS 6 145      -6.552  -6.249 -16.777  0.00  0.00      C1   O
ATOM   3487  CB  CYS 6 145      -7.539  -3.801 -18.611  0.00  0.00      C1   C
ATOM   3488  SG  CYS 6 145      -9.321  -4.116 -18.755  0.00  0.00      C1   S
ATOM   3489  N   GLY 6 146      -8.482  -5.626 -15.817  0.00  0.00      C1   N
ATOM   3490  CA  GLY 6 146      -8.702  -6.846 -15.029  0.00  0.00      C1   C
ATOM   3491  C   GLY 6 146      -8.004  -6.937 -13.673  0.00  0.00      C1   C
ATOM   3492  O   GLY 6 146      -8.092  -7.938 -13.066  0.00  0.00      C1   O
ATOM   3493  N   SER 6 147      -7.392  -5.854 -13.173  0.00  0.00      C1   N
ATOM   3494  CA  SER 6 147      -6.899  -5.835 -11.749  0.00  0.00      C1   C
ATOM   3495  C   SER 6 147      -7.929  -6.048 -10.599  0.00  0.00      C1   C
ATOM   3496  O   SER 6 147      -8.989  -5.380 -10.664  0.00  0.00      C1   O
ATOM   3497  CB  SER 6 147      -6.195  -4.497 -11.484  0.00  0.00      C1   C
ATOM   3498  OG  SER 6 147      -4.968  -4.258 -12.276  0.00  0.00      C1   O
ATOM   3499  N   VAL 6 148      -7.681  -6.844  -9.649  0.00  0.00      C1   N
ATOM   3500  CA  VAL 6 148      -8.701  -7.263  -8.644  0.00  0.00      C1   C
ATOM   3501  C   VAL 6 148      -8.652  -6.666  -7.249  0.00  0.00      C1   C
ATOM   3502  O   VAL 6 148      -7.601  -6.505  -6.666  0.00  0.00      C1   O
ATOM   3503  CB  VAL 6 148      -8.837  -8.809  -8.400  0.00  0.00      C1   C
ATOM   3504  CG1 VAL 6 148      -9.353  -9.476  -9.628  0.00  0.00      C1   C
ATOM   3505  CG2 VAL 6 148      -7.646  -9.544  -7.856  0.00  0.00      C1   C
ATOM   3506  N   GLY 6 149      -9.826  -6.280  -6.780  0.00  0.00      C1   N
ATOM   3507  CA  GLY 6 149     -10.044  -5.718  -5.434  0.00  0.00      C1   C
ATOM   3508  C   GLY 6 149     -10.533  -6.716  -4.452  0.00  0.00      C1   C
ATOM   3509  O   GLY 6 149     -11.586  -7.300  -4.694  0.00  0.00      C1   O
ATOM   3510  N   PHE 6 150      -9.880  -6.679  -3.313  0.00  0.00      C1   N
ATOM   3511  CA  PHE 6 150     -10.064  -7.497  -2.120  0.00  0.00      C1   C
ATOM   3512  C   PHE 6 150     -10.186  -6.659  -0.783  0.00  0.00      C1   C
ATOM   3513  O   PHE 6 150      -9.682  -5.568  -0.596  0.00  0.00      C1   O
ATOM   3514  CB  PHE 6 150      -8.919  -8.469  -1.965  0.00  0.00      C1   C
ATOM   3515  CG  PHE 6 150      -7.539  -8.002  -1.614  0.00  0.00      C1   C
ATOM   3516  CD1 PHE 6 150      -6.735  -7.332  -2.629  0.00  0.00      C1   C
ATOM   3517  CD2 PHE 6 150      -6.976  -8.410  -0.421  0.00  0.00      C1   C
ATOM   3518  CE1 PHE 6 150      -5.403  -7.005  -2.343  0.00  0.00      C1   C
ATOM   3519  CE2 PHE 6 150      -5.594  -8.184  -0.209  0.00  0.00      C1   C
ATOM   3520  CZ  PHE 6 150      -4.863  -7.448  -1.125  0.00  0.00      C1   C
ATOM   3521  N   ASN 6 151     -10.793  -7.330   0.243  0.00  0.00      C1   N
ATOM   3522  CA  ASN 6 151     -10.777  -7.064   1.717  0.00  0.00      C1   C
ATOM   3523  C   ASN 6 151     -10.605  -8.383   2.455  0.00  0.00      C1   C
ATOM   3524  O   ASN 6 151     -11.111  -9.346   1.990  0.00  0.00      C1   O
ATOM   3525  CB  ASN 6 151     -12.021  -6.211   2.136  0.00  0.00      C1   C
ATOM   3526  CG  ASN 6 151     -12.212  -4.849   1.536  0.00  0.00      C1   C
ATOM   3527  OD1 ASN 6 151     -11.373  -3.987   1.591  0.00  0.00      C1   O
ATOM   3528  ND2 ASN 6 151     -13.262  -4.608   0.795  0.00  0.00      C1   N
ATOM   3529  N   ILE 6 152      -9.946  -8.548   3.601  0.00  0.00      C1   N
ATOM   3530  CA  ILE 6 152      -9.569  -9.891   4.177  0.00  0.00      C1   C
ATOM   3531  C   ILE 6 152     -10.054  -9.832   5.569  0.00  0.00      C1   C
ATOM   3532  O   ILE 6 152      -9.442  -9.205   6.447  0.00  0.00      C1   O
ATOM   3533  CB  ILE 6 152      -8.028 -10.174   4.173  0.00  0.00      C1   C
ATOM   3534  CG1 ILE 6 152      -7.567 -10.239   2.705  0.00  0.00      C1   C
ATOM   3535  CG2 ILE 6 152      -7.877 -11.541   4.841  0.00  0.00      C1   C
ATOM   3536  CD1 ILE 6 152      -6.189 -10.837   2.436  0.00  0.00      C1   C
ATOM   3537  N   ASP 6 153     -11.150 -10.535   5.828  0.00  0.00      C1   N
ATOM   3538  CA  ASP 6 153     -11.669 -10.667   7.233  0.00  0.00      C1   C
ATOM   3539  C   ASP 6 153     -11.099 -11.870   7.915  0.00  0.00      C1   C
ATOM   3540  O   ASP 6 153     -11.727 -12.916   8.107  0.00  0.00      C1   O
ATOM   3541  CB  ASP 6 153     -13.226 -10.659   7.198  0.00  0.00      C1   C
ATOM   3542  CG  ASP 6 153     -13.919 -10.493   8.554  0.00  0.00      C1   C
ATOM   3543  OD1 ASP 6 153     -13.222 -10.165   9.500  0.00  0.00      C1   O
ATOM   3544  OD2 ASP 6 153     -15.119 -10.721   8.565  0.00  0.00      C1   O
ATOM   3545  N   TYR 6 154      -9.841 -11.698   8.272  0.00  0.00      C1   N
ATOM   3546  CA  TYR 6 154      -8.974 -12.701   8.854  0.00  0.00      C1   C
ATOM   3547  C   TYR 6 154      -8.427 -13.719   7.831  0.00  0.00      C1   C
ATOM   3548  O   TYR 6 154      -7.302 -13.655   7.417  0.00  0.00      C1   O
ATOM   3549  CB  TYR 6 154      -9.375 -13.232  10.298  0.00  0.00      C1   C
ATOM   3550  CG  TYR 6 154      -8.158 -13.826  11.062  0.00  0.00      C1   C
ATOM   3551  CD1 TYR 6 154      -7.333 -12.951  11.885  0.00  0.00      C1   C
ATOM   3552  CD2 TYR 6 154      -7.709 -15.165  10.979  0.00  0.00      C1   C
ATOM   3553  CE1 TYR 6 154      -6.129 -13.423  12.480  0.00  0.00      C1   C
ATOM   3554  CE2 TYR 6 154      -6.527 -15.631  11.590  0.00  0.00      C1   C
ATOM   3555  CZ  TYR 6 154      -5.733 -14.764  12.303  0.00  0.00      C1   C
ATOM   3556  OH  TYR 6 154      -4.675 -15.095  13.068  0.00  0.00      C1   O
ATOM   3557  N   ASP 6 155      -9.341 -14.540   7.381  0.00  0.00      C1   N
ATOM   3558  CA  ASP 6 155      -9.017 -15.545   6.410  0.00  0.00      C1   C
ATOM   3559  C   ASP 6 155      -9.883 -15.504   5.192  0.00  0.00      C1   C
ATOM   3560  O   ASP 6 155      -9.418 -15.936   4.174  0.00  0.00      C1   O
ATOM   3561  CB  ASP 6 155      -9.073 -17.015   7.000  0.00  0.00      C1   C
ATOM   3562  CG  ASP 6 155     -10.405 -17.423   7.612  0.00  0.00      C1   C
ATOM   3563  OD1 ASP 6 155     -11.225 -16.530   7.873  0.00  0.00      C1   O
ATOM   3564  OD2 ASP 6 155     -10.643 -18.652   7.781  0.00  0.00      C1   O
ATOM   3565  N   CYS 6 156     -11.131 -15.051   5.367  0.00  0.00      C1   N
ATOM   3566  CA  CYS 6 156     -12.144 -14.962   4.292  0.00  0.00      C1   C
ATOM   3567  C   CYS 6 156     -11.936 -13.700   3.478  0.00  0.00      C1   C
ATOM   3568  O   CYS 6 156     -11.939 -12.541   3.827  0.00  0.00      C1   O
ATOM   3569  CB  CYS 6 156     -13.553 -15.190   4.890  0.00  0.00      C1   C
ATOM   3570  SG  CYS 6 156     -14.772 -15.085   3.563  0.00  0.00      C1   S
ATOM   3571  N   VAL 6 157     -11.726 -13.868   2.165  0.00  0.00      C1   N
ATOM   3572  CA  VAL 6 157     -11.420 -12.788   1.169  0.00  0.00      C1   C
ATOM   3573  C   VAL 6 157     -12.743 -12.311   0.521  0.00  0.00      C1   C
ATOM   3574  O   VAL 6 157     -13.423 -12.978  -0.265  0.00  0.00      C1   O
ATOM   3575  CB  VAL 6 157     -10.442 -13.315   0.045  0.00  0.00      C1   C
ATOM   3576  CG1 VAL 6 157     -10.132 -12.104  -0.879  0.00  0.00      C1   C
ATOM   3577  CG2 VAL 6 157      -9.105 -13.769   0.545  0.00  0.00      C1   C
ATOM   3578  N   SER 6 158     -13.095 -11.103   0.767  0.00  0.00      C1   N
ATOM   3579  CA  SER 6 158     -14.116 -10.350   0.107  0.00  0.00      C1   C
ATOM   3580  C   SER 6 158     -13.586  -9.848  -1.238  0.00  0.00      C1   C
ATOM   3581  O   SER 6 158     -12.553  -9.146  -1.283  0.00  0.00      C1   O
ATOM   3582  CB  SER 6 158     -14.710  -9.140   0.963  0.00  0.00      C1   C
ATOM   3583  OG  SER 6 158     -15.255  -9.923   1.990  0.00  0.00      C1   O
ATOM   3584  N   PHE 6 159     -14.223 -10.325  -2.308  0.00  0.00      C1   N
ATOM   3585  CA  PHE 6 159     -13.994  -9.820  -3.699  0.00  0.00      C1   C
ATOM   3586  C   PHE 6 159     -15.086  -8.873  -4.189  0.00  0.00      C1   C
ATOM   3587  O   PHE 6 159     -16.265  -9.274  -4.328  0.00  0.00      C1   O
ATOM   3588  CB  PHE 6 159     -13.820 -10.998  -4.634  0.00  0.00      C1   C
ATOM   3589  CG  PHE 6 159     -12.528 -11.719  -4.386  0.00  0.00      C1   C
ATOM   3590  CD1 PHE 6 159     -11.366 -10.991  -4.669  0.00  0.00      C1   C
ATOM   3591  CD2 PHE 6 159     -12.578 -13.088  -4.074  0.00  0.00      C1   C
ATOM   3592  CE1 PHE 6 159     -10.168 -11.668  -4.559  0.00  0.00      C1   C
ATOM   3593  CE2 PHE 6 159     -11.324 -13.740  -3.869  0.00  0.00      C1   C
ATOM   3594  CZ  PHE 6 159     -10.155 -13.041  -4.275  0.00  0.00      C1   C
ATOM   3595  N   CYS 6 160     -14.659  -7.638  -4.342  0.00  0.00      C1   N
ATOM   3596  CA  CYS 6 160     -15.573  -6.482  -4.506  0.00  0.00      C1   C
ATOM   3597  C   CYS 6 160     -15.380  -5.633  -5.816  0.00  0.00      C1   C
ATOM   3598  O   CYS 6 160     -16.266  -4.830  -6.091  0.00  0.00      C1   O
ATOM   3599  CB  CYS 6 160     -15.602  -5.652  -3.183  0.00  0.00      C1   C
ATOM   3600  SG  CYS 6 160     -13.932  -4.877  -3.218  0.00  0.00      C1   S
ATOM   3601  N   TYR 6 161     -14.247  -5.843  -6.543  0.00  0.00      C1   N
ATOM   3602  CA  TYR 6 161     -13.890  -5.034  -7.716  0.00  0.00      C1   C
ATOM   3603  C   TYR 6 161     -13.023  -5.810  -8.749  0.00  0.00      C1   C
ATOM   3604  O   TYR 6 161     -12.083  -6.639  -8.449  0.00  0.00      C1   O
ATOM   3605  CB  TYR 6 161     -13.236  -3.773  -7.239  0.00  0.00      C1   C
ATOM   3606  CG  TYR 6 161     -12.981  -2.704  -8.237  0.00  0.00      C1   C
ATOM   3607  CD1 TYR 6 161     -14.056  -1.793  -8.594  0.00  0.00      C1   C
ATOM   3608  CD2 TYR 6 161     -11.698  -2.470  -8.828  0.00  0.00      C1   C
ATOM   3609  CE1 TYR 6 161     -13.876  -0.765  -9.507  0.00  0.00      C1   C
ATOM   3610  CE2 TYR 6 161     -11.527  -1.486  -9.833  0.00  0.00      C1   C
ATOM   3611  CZ  TYR 6 161     -12.643  -0.633 -10.153  0.00  0.00      C1   C
ATOM   3612  OH  TYR 6 161     -12.432   0.427 -10.987  0.00  0.00      C1   O
ATOM   3613  N   MET 6 162     -13.252  -5.408 -10.004  0.00  0.00      C1   N
ATOM   3614  CA  MET 6 162     -12.293  -5.541 -11.055  0.00  0.00      C1   C
ATOM   3615  C   MET 6 162     -12.386  -4.391 -12.028  0.00  0.00      C1   C
ATOM   3616  O   MET 6 162     -13.386  -3.606 -12.072  0.00  0.00      C1   O
ATOM   3617  CB  MET 6 162     -12.361  -6.932 -11.788  0.00  0.00      C1   C
ATOM   3618  CG  MET 6 162     -13.515  -7.253 -12.725  0.00  0.00      C1   C
ATOM   3619  SD  MET 6 162     -13.500  -8.630 -13.883  0.00  0.00      C1   S
ATOM   3620  CE  MET 6 162     -13.169 -10.039 -12.753  0.00  0.00      C1   C
ATOM   3621  N   HIS 6 163     -11.154  -4.170 -12.565  0.00  0.00      C1   N
ATOM   3622  CA  HIS 6 163     -10.981  -2.977 -13.428  0.00  0.00      C1   C
ATOM   3623  C   HIS 6 163     -11.353  -3.236 -14.863  0.00  0.00      C1   C
ATOM   3624  O   HIS 6 163     -10.924  -4.229 -15.420  0.00  0.00      C1   O
ATOM   3625  CB  HIS 6 163      -9.444  -2.717 -13.416  0.00  0.00      C1   C
ATOM   3626  CG  HIS 6 163      -8.945  -1.582 -14.310  0.00  0.00      C1   C
ATOM   3627  ND1 HIS 6 163      -9.103  -1.577 -15.707  0.00  0.00      C1   N
ATOM   3628  CD2 HIS 6 163      -7.937  -0.688 -13.941  0.00  0.00      C1   C
ATOM   3629  CE1 HIS 6 163      -8.249  -0.576 -16.161  0.00  0.00      C1   C
ATOM   3630  NE2 HIS 6 163      -7.582  -0.097 -15.099  0.00  0.00      C1   N
ATOM   3631  N   HIS 6 164     -12.245  -2.426 -15.407  0.00  0.00      C1   N
ATOM   3632  CA  HIS 6 164     -12.685  -2.534 -16.777  0.00  0.00      C1   C
ATOM   3633  C   HIS 6 164     -12.334  -1.497 -17.753  0.00  0.00      C1   C
ATOM   3634  O   HIS 6 164     -11.914  -1.832 -18.906  0.00  0.00      C1   O
ATOM   3635  CB  HIS 6 164     -14.187  -2.815 -16.850  0.00  0.00      C1   C
ATOM   3636  CG  HIS 6 164     -14.618  -4.233 -16.582  0.00  0.00      C1   C
ATOM   3637  ND1 HIS 6 164     -15.721  -4.788 -17.240  0.00  0.00      C1   N
ATOM   3638  CD2 HIS 6 164     -14.359  -4.927 -15.457  0.00  0.00      C1   C
ATOM   3639  CE1 HIS 6 164     -15.977  -5.912 -16.553  0.00  0.00      C1   C
ATOM   3640  NE2 HIS 6 164     -15.213  -5.974 -15.492  0.00  0.00      C1   N
ATOM   3641  N   MET 6 165     -12.461  -0.205 -17.386  0.00  0.00      C1   N
ATOM   3642  CA  MET 6 165     -12.445   0.909 -18.261  0.00  0.00      C1   C
ATOM   3643  C   MET 6 165     -11.240   1.873 -18.092  0.00  0.00      C1   C
ATOM   3644  O   MET 6 165     -10.816   2.353 -17.042  0.00  0.00      C1   O
ATOM   3645  CB  MET 6 165     -13.741   1.783 -18.189  0.00  0.00      C1   C
ATOM   3646  CG  MET 6 165     -14.880   0.947 -18.788  0.00  0.00      C1   C
ATOM   3647  SD  MET 6 165     -14.496   0.099 -20.415  0.00  0.00      C1   S
ATOM   3648  CE  MET 6 165     -14.573   1.643 -21.450  0.00  0.00      C1   C
ATOM   3649  N   GLU 6 166     -10.583   2.093 -19.316  0.00  0.00      C1   N
ATOM   3650  CA  GLU 6 166      -9.516   3.043 -19.367  0.00  0.00      C1   C
ATOM   3651  C   GLU 6 166      -9.996   4.438 -19.723  0.00  0.00      C1   C
ATOM   3652  O   GLU 6 166     -10.563   4.730 -20.779  0.00  0.00      C1   O
ATOM   3653  CB  GLU 6 166      -8.327   2.632 -20.240  0.00  0.00      C1   C
ATOM   3654  CG  GLU 6 166      -7.526   1.436 -19.662  0.00  0.00      C1   C
ATOM   3655  CD  GLU 6 166      -6.426   0.938 -20.567  0.00  0.00      C1   C
ATOM   3656  OE1 GLU 6 166      -6.104   1.454 -21.681  0.00  0.00      C1   O
ATOM   3657  OE2 GLU 6 166      -5.654   0.009 -20.060  0.00  0.00      C1   O
ATOM   3658  N   LEU 6 167      -9.906   5.319 -18.742  0.00  0.00      C1   N
ATOM   3659  CA  LEU 6 167     -10.356   6.739 -18.778  0.00  0.00      C1   C
ATOM   3660  C   LEU 6 167      -9.197   7.786 -18.768  0.00  0.00      C1   C
ATOM   3661  O   LEU 6 167      -8.137   7.511 -18.215  0.00  0.00      C1   O
ATOM   3662  CB  LEU 6 167     -11.334   7.015 -17.701  0.00  0.00      C1   C
ATOM   3663  CG  LEU 6 167     -12.551   6.117 -17.843  0.00  0.00      C1   C
ATOM   3664  CD1 LEU 6 167     -13.523   6.324 -16.673  0.00  0.00      C1   C
ATOM   3665  CD2 LEU 6 167     -13.440   6.309 -19.076  0.00  0.00      C1   C
ATOM   3666  N   PRO 6 168      -9.307   8.912 -19.518  0.00  0.00      C1   N
ATOM   3667  CA  PRO 6 168      -8.160   9.772 -19.838  0.00  0.00      C1   C
ATOM   3668  C   PRO 6 168      -7.230  10.291 -18.700  0.00  0.00      C1   C
ATOM   3669  O   PRO 6 168      -6.030  10.313 -18.830  0.00  0.00      C1   O
ATOM   3670  CB  PRO 6 168      -8.692  10.916 -20.726  0.00  0.00      C1   C
ATOM   3671  CG  PRO 6 168      -9.839  10.098 -21.357  0.00  0.00      C1   C
ATOM   3672  CD  PRO 6 168     -10.479   9.337 -20.274  0.00  0.00      C1   C
ATOM   3673  N   THR 6 169      -7.798  10.549 -17.514  0.00  0.00      C1   N
ATOM   3674  CA  THR 6 169      -6.989  11.046 -16.430  0.00  0.00      C1   C
ATOM   3675  C   THR 6 169      -6.104  10.054 -15.665  0.00  0.00      C1   C
ATOM   3676  O   THR 6 169      -5.250  10.436 -14.847  0.00  0.00      C1   O
ATOM   3677  CB  THR 6 169      -7.683  12.110 -15.579  0.00  0.00      C1   C
ATOM   3678  OG1 THR 6 169      -8.622  11.539 -14.628  0.00  0.00      C1   O
ATOM   3679  CG2 THR 6 169      -8.320  13.253 -16.288  0.00  0.00      C1   C
ATOM   3680  N   GLY 6 170      -6.202   8.757 -15.994  0.00  0.00      C1   N
ATOM   3681  CA  GLY 6 170      -5.499   7.612 -15.315  0.00  0.00      C1   C
ATOM   3682  C   GLY 6 170      -6.186   6.975 -14.143  0.00  0.00      C1   C
ATOM   3683  O   GLY 6 170      -5.826   5.821 -13.810  0.00  0.00      C1   O
ATOM   3684  N   VAL 6 171      -7.232   7.605 -13.575  0.00  0.00      C1   N
ATOM   3685  CA  VAL 6 171      -8.388   6.936 -12.885  0.00  0.00      C1   C
ATOM   3686  C   VAL 6 171      -8.978   5.765 -13.697  0.00  0.00      C1   C
ATOM   3687  O   VAL 6 171      -8.924   5.857 -14.947  0.00  0.00      C1   O
ATOM   3688  CB  VAL 6 171      -9.413   7.937 -12.349  0.00  0.00      C1   C
ATOM   3689  CG1 VAL 6 171      -8.793   9.131 -11.652  0.00  0.00      C1   C
ATOM   3690  CG2 VAL 6 171     -10.241   8.489 -13.436  0.00  0.00      C1   C
ATOM   3691  N   HIS 6 172      -9.516   4.786 -13.006  0.00  0.00      C1   N
ATOM   3692  CA  HIS 6 172     -10.211   3.700 -13.689  0.00  0.00      C1   C
ATOM   3693  C   HIS 6 172     -11.585   3.569 -13.308  0.00  0.00      C1   C
ATOM   3694  O   HIS 6 172     -12.035   4.166 -12.341  0.00  0.00      C1   O
ATOM   3695  CB  HIS 6 172      -9.529   2.345 -13.648  0.00  0.00      C1   C
ATOM   3696  CG  HIS 6 172      -8.985   2.020 -12.280  0.00  0.00      C1   C
ATOM   3697  ND1 HIS 6 172      -9.714   1.215 -11.370  0.00  0.00      C1   N
ATOM   3698  CD2 HIS 6 172      -7.788   2.425 -11.857  0.00  0.00      C1   C
ATOM   3699  CE1 HIS 6 172      -8.799   1.108 -10.365  0.00  0.00      C1   C
ATOM   3700  NE2 HIS 6 172      -7.698   1.857 -10.574  0.00  0.00      C1   N
ATOM   3701  N   ALA 6 173     -12.361   2.903 -14.141  0.00  0.00      C1   N
ATOM   3702  CA  ALA 6 173     -13.794   2.486 -13.798  0.00  0.00      C1   C
ATOM   3703  C   ALA 6 173     -14.014   0.964 -14.005  0.00  0.00      C1   C
ATOM   3704  O   ALA 6 173     -13.181   0.256 -14.639  0.00  0.00      C1   O
ATOM   3705  CB  ALA 6 173     -14.736   3.365 -14.586  0.00  0.00      C1   C
ATOM   3706  N   GLY 6 174     -14.964   0.467 -13.279  0.00  0.00      C1   N
ATOM   3707  CA  GLY 6 174     -14.976  -0.917 -12.796  0.00  0.00      C1   C
ATOM   3708  C   GLY 6 174     -16.351  -1.447 -12.433  0.00  0.00      C1   C
ATOM   3709  O   GLY 6 174     -17.384  -0.813 -12.414  0.00  0.00      C1   O
ATOM   3710  N   THR 6 175     -16.287  -2.782 -12.149  0.00  0.00      C1   N
ATOM   3711  CA  THR 6 175     -17.420  -3.691 -11.806  0.00  0.00      C1   C
ATOM   3712  C   THR 6 175     -17.303  -4.347 -10.415  0.00  0.00      C1   C
ATOM   3713  O   THR 6 175     -16.207  -4.435  -9.844  0.00  0.00      C1   O
ATOM   3714  CB  THR 6 175     -17.802  -4.633 -12.970  0.00  0.00      C1   C
ATOM   3715  OG1 THR 6 175     -16.921  -5.789 -12.991  0.00  0.00      C1   O
ATOM   3716  CG2 THR 6 175     -17.817  -3.986 -14.357  0.00  0.00      C1   C
ATOM   3717  N   ASP 6 176     -18.375  -5.024  -9.917  0.00  0.00      C1   N
ATOM   3718  CA  ASP 6 176     -18.362  -6.059  -8.901  0.00  0.00      C1   C
ATOM   3719  C   ASP 6 176     -18.081  -7.410  -9.568  0.00  0.00      C1   C
ATOM   3720  O   ASP 6 176     -17.704  -7.530 -10.731  0.00  0.00      C1   O
ATOM   3721  CB  ASP 6 176     -19.659  -5.940  -8.175  0.00  0.00      C1   C
ATOM   3722  CG  ASP 6 176     -20.914  -6.306  -8.962  0.00  0.00      C1   C
ATOM   3723  OD1 ASP 6 176     -22.011  -5.889  -8.535  0.00  0.00      C1   O
ATOM   3724  OD2 ASP 6 176     -20.821  -6.930 -10.080  0.00  0.00      C1   O
ATOM   3725  N   LEU 6 177     -18.164  -8.423  -8.758  0.00  0.00      C1   N
ATOM   3726  CA  LEU 6 177     -17.978  -9.839  -9.162  0.00  0.00      C1   C
ATOM   3727  C   LEU 6 177     -19.195 -10.467  -9.866  0.00  0.00      C1   C
ATOM   3728  O   LEU 6 177     -19.036 -11.492 -10.481  0.00  0.00      C1   O
ATOM   3729  CB  LEU 6 177     -17.246 -10.625  -8.068  0.00  0.00      C1   C
ATOM   3730  CG  LEU 6 177     -15.689 -10.567  -8.186  0.00  0.00      C1   C
ATOM   3731  CD1 LEU 6 177     -15.249 -11.122  -9.480  0.00  0.00      C1   C
ATOM   3732  CD2 LEU 6 177     -15.084  -9.166  -7.940  0.00  0.00      C1   C
ATOM   3733  N   GLU 6 178     -20.397  -9.784  -9.891  0.00  0.00      C1   N
ATOM   3734  CA  GLU 6 178     -21.638 -10.125 -10.674  0.00  0.00      C1   C
ATOM   3735  C   GLU 6 178     -21.651  -9.431 -12.092  0.00  0.00      C1   C
ATOM   3736  O   GLU 6 178     -22.658  -9.316 -12.732  0.00  0.00      C1   O
ATOM   3737  CB  GLU 6 178     -22.828  -9.597  -9.812  0.00  0.00      C1   C
ATOM   3738  CG  GLU 6 178     -22.999 -10.465  -8.581  0.00  0.00      C1   C
ATOM   3739  CD  GLU 6 178     -24.341 -10.184  -7.862  0.00  0.00      C1   C
ATOM   3740  OE1 GLU 6 178     -25.219 -11.060  -7.952  0.00  0.00      C1   O
ATOM   3741  OE2 GLU 6 178     -24.570  -9.148  -7.146  0.00  0.00      C1   O
ATOM   3742  N   GLY 6 179     -20.530  -8.847 -12.498  0.00  0.00      C1   N
ATOM   3743  CA  GLY 6 179     -20.393  -8.024 -13.691  0.00  0.00      C1   C
ATOM   3744  C   GLY 6 179     -21.138  -6.685 -13.817  0.00  0.00      C1   C
ATOM   3745  O   GLY 6 179     -21.058  -6.126 -14.871  0.00  0.00      C1   O
ATOM   3746  N   ASN 6 180     -21.727  -6.135 -12.724  0.00  0.00      C1   N
ATOM   3747  CA  ASN 6 180     -22.359  -4.840 -12.756  0.00  0.00      C1   C
ATOM   3748  C   ASN 6 180     -21.339  -3.697 -12.523  0.00  0.00      C1   C
ATOM   3749  O   ASN 6 180     -20.615  -3.670 -11.560  0.00  0.00      C1   O
ATOM   3750  CB  ASN 6 180     -23.590  -4.821 -11.792  0.00  0.00      C1   C
ATOM   3751  CG  ASN 6 180     -24.687  -5.750 -12.231  0.00  0.00      C1   C
ATOM   3752  ND2 ASN 6 180     -25.026  -6.610 -11.341  0.00  0.00      C1   N
ATOM   3753  OD1 ASN 6 180     -25.231  -5.747 -13.366  0.00  0.00      C1   O
ATOM   3754  N   PHE 6 181     -21.323  -2.688 -13.408  0.00  0.00      C1   N
ATOM   3755  CA  PHE 6 181     -20.552  -1.424 -13.265  0.00  0.00      C1   C
ATOM   3756  C   PHE 6 181     -20.841  -0.644 -12.029  0.00  0.00      C1   C
ATOM   3757  O   PHE 6 181     -22.008  -0.394 -11.729  0.00  0.00      C1   O
ATOM   3758  CB  PHE 6 181     -20.654  -0.594 -14.561  0.00  0.00      C1   C
ATOM   3759  CG  PHE 6 181     -19.586  -0.938 -15.632  0.00  0.00      C1   C
ATOM   3760  CD1 PHE 6 181     -19.861  -1.796 -16.673  0.00  0.00      C1   C
ATOM   3761  CD2 PHE 6 181     -18.358  -0.378 -15.431  0.00  0.00      C1   C
ATOM   3762  CE1 PHE 6 181     -18.886  -1.875 -17.677  0.00  0.00      C1   C
ATOM   3763  CE2 PHE 6 181     -17.352  -0.502 -16.418  0.00  0.00      C1   C
ATOM   3764  CZ  PHE 6 181     -17.623  -1.231 -17.610  0.00  0.00      C1   C
ATOM   3765  N   TYR 6 182     -19.818  -0.059 -11.427  0.00  0.00      C1   N
ATOM   3766  CA  TYR 6 182     -19.812   1.081 -10.491  0.00  0.00      C1   C
ATOM   3767  C   TYR 6 182     -20.004   2.401 -11.246  0.00  0.00      C1   C
ATOM   3768  O   TYR 6 182     -19.179   2.633 -12.204  0.00  0.00      C1   O
ATOM   3769  CB  TYR 6 182     -18.621   1.019  -9.539  0.00  0.00      C1   C
ATOM   3770  CG  TYR 6 182     -18.663  -0.133  -8.490  0.00  0.00      C1   C
ATOM   3771  CD1 TYR 6 182     -19.637  -0.155  -7.515  0.00  0.00      C1   C
ATOM   3772  CD2 TYR 6 182     -17.815  -1.208  -8.653  0.00  0.00      C1   C
ATOM   3773  CE1 TYR 6 182     -19.754  -1.335  -6.773  0.00  0.00      C1   C
ATOM   3774  CE2 TYR 6 182     -17.870  -2.330  -7.847  0.00  0.00      C1   C
ATOM   3775  CZ  TYR 6 182     -18.826  -2.378  -6.839  0.00  0.00      C1   C
ATOM   3776  OH  TYR 6 182     -18.753  -3.408  -5.951  0.00  0.00      C1   O
ATOM   3777  N   GLY 6 183     -21.069   3.228 -11.002  0.00  0.00      C1   N
ATOM   3778  CA  GLY 6 183     -21.245   4.486 -11.725  0.00  0.00      C1   C
ATOM   3779  C   GLY 6 183     -21.761   4.376 -13.214  0.00  0.00      C1   C
ATOM   3780  O   GLY 6 183     -22.101   3.256 -13.605  0.00  0.00      C1   O
ATOM   3781  N   PRO 6 184     -21.883   5.545 -13.923  0.00  0.00      C1   N
ATOM   3782  CA  PRO 6 184     -22.720   5.642 -15.144  0.00  0.00      C1   C
ATOM   3783  C   PRO 6 184     -21.921   5.098 -16.330  0.00  0.00      C1   C
ATOM   3784  O   PRO 6 184     -22.027   5.600 -17.462  0.00  0.00      C1   O
ATOM   3785  CB  PRO 6 184     -23.154   7.094 -15.210  0.00  0.00      C1   C
ATOM   3786  CG  PRO 6 184     -22.101   7.860 -14.415  0.00  0.00      C1   C
ATOM   3787  CD  PRO 6 184     -21.511   6.820 -13.487  0.00  0.00      C1   C
ATOM   3788  N   PHE 6 185     -20.986   4.175 -16.114  0.00  0.00      C1   N
ATOM   3789  CA  PHE 6 185     -20.049   3.623 -17.119  0.00  0.00      C1   C
ATOM   3790  C   PHE 6 185     -20.570   2.377 -17.877  0.00  0.00      C1   C
ATOM   3791  O   PHE 6 185     -21.458   1.690 -17.398  0.00  0.00      C1   O
ATOM   3792  CB  PHE 6 185     -18.658   3.375 -16.379  0.00  0.00      C1   C
ATOM   3793  CG  PHE 6 185     -18.054   4.613 -15.844  0.00  0.00      C1   C
ATOM   3794  CD1 PHE 6 185     -17.762   5.693 -16.723  0.00  0.00      C1   C
ATOM   3795  CD2 PHE 6 185     -17.733   4.781 -14.484  0.00  0.00      C1   C
ATOM   3796  CE1 PHE 6 185     -17.118   6.855 -16.236  0.00  0.00      C1   C
ATOM   3797  CE2 PHE 6 185     -17.287   6.048 -13.933  0.00  0.00      C1   C
ATOM   3798  CZ  PHE 6 185     -16.928   7.026 -14.880  0.00  0.00      C1   C
ATOM   3799  N   VAL 6 186     -20.161   2.236 -19.123  0.00  0.00      C1   N
ATOM   3800  CA  VAL 6 186     -20.239   1.111 -20.083  0.00  0.00      C1   C
ATOM   3801  C   VAL 6 186     -18.823   0.512 -20.397  0.00  0.00      C1   C
ATOM   3802  O   VAL 6 186     -17.827   1.189 -20.412  0.00  0.00      C1   O
ATOM   3803  CB  VAL 6 186     -20.984   1.425 -21.415  0.00  0.00      C1   C
ATOM   3804  CG1 VAL 6 186     -22.520   1.634 -21.213  0.00  0.00      C1   C
ATOM   3805  CG2 VAL 6 186     -20.518   2.637 -22.209  0.00  0.00      C1   C
ATOM   3806  N   ASP 6 187     -18.795  -0.714 -20.963  0.00  0.00      C1   N
ATOM   3807  CA  ASP 6 187     -17.592  -1.312 -21.583  0.00  0.00      C1   C
ATOM   3808  C   ASP 6 187     -17.607  -1.107 -23.056  0.00  0.00      C1   C
ATOM   3809  O   ASP 6 187     -18.072  -1.958 -23.830  0.00  0.00      C1   O
ATOM   3810  CB  ASP 6 187     -17.383  -2.815 -21.252  0.00  0.00      C1   C
ATOM   3811  CG  ASP 6 187     -18.554  -3.755 -21.331  0.00  0.00      C1   C
ATOM   3812  OD1 ASP 6 187     -18.304  -4.973 -21.407  0.00  0.00      C1   O
ATOM   3813  OD2 ASP 6 187     -19.734  -3.358 -21.180  0.00  0.00      C1   O
ATOM   3814  N   ARG 6 188     -17.141   0.091 -23.432  0.00  0.00      C1   N
ATOM   3815  CA  ARG 6 188     -17.015   0.686 -24.726  0.00  0.00      C1   C
ATOM   3816  C   ARG 6 188     -16.096   1.892 -24.633  0.00  0.00      C1   C
ATOM   3817  O   ARG 6 188     -16.286   2.778 -23.755  0.00  0.00      C1   O
ATOM   3818  CB  ARG 6 188     -18.448   0.868 -25.285  0.00  0.00      C1   C
ATOM   3819  CG  ARG 6 188     -18.546   1.834 -26.500  0.00  0.00      C1   C
ATOM   3820  CD  ARG 6 188     -20.034   1.996 -26.763  0.00  0.00      C1   C
ATOM   3821  NE  ARG 6 188     -20.260   2.507 -28.155  0.00  0.00      C1   N
ATOM   3822  CZ  ARG 6 188     -21.272   3.230 -28.591  0.00  0.00      C1   C
ATOM   3823  NH1 ARG 6 188     -22.192   3.672 -27.859  0.00  0.00      C1   N
ATOM   3824  NH2 ARG 6 188     -21.351   3.493 -29.873  0.00  0.00      C1   N
ATOM   3825  N   GLN 6 189     -15.221   2.003 -25.630  0.00  0.00      C1   N
ATOM   3826  CA  GLN 6 189     -14.408   3.186 -25.836  0.00  0.00      C1   C
ATOM   3827  C   GLN 6 189     -15.341   4.275 -26.305  0.00  0.00      C1   C
ATOM   3828  O   GLN 6 189     -15.615   4.330 -27.490  0.00  0.00      C1   O
ATOM   3829  CB  GLN 6 189     -13.260   2.953 -26.883  0.00  0.00      C1   C
ATOM   3830  CG  GLN 6 189     -12.407   1.750 -26.446  0.00  0.00      C1   C
ATOM   3831  CD  GLN 6 189     -11.288   1.474 -27.456  0.00  0.00      C1   C
ATOM   3832  NE2 GLN 6 189     -10.066   1.534 -27.019  0.00  0.00      C1   N
ATOM   3833  OE1 GLN 6 189     -11.519   1.154 -28.614  0.00  0.00      C1   O
ATOM   3834  N   THR 6 190     -15.652   5.197 -25.501  0.00  0.00      C1   N
ATOM   3835  CA  THR 6 190     -16.448   6.466 -25.866  0.00  0.00      C1   C
ATOM   3836  C   THR 6 190     -16.263   7.717 -25.010  0.00  0.00      C1   C
ATOM   3837  O   THR 6 190     -15.484   7.709 -24.033  0.00  0.00      C1   O
ATOM   3838  CB  THR 6 190     -17.882   6.031 -26.025  0.00  0.00      C1   C
ATOM   3839  OG1 THR 6 190     -18.666   7.027 -26.604  0.00  0.00      C1   O
ATOM   3840  CG2 THR 6 190     -18.465   5.769 -24.647  0.00  0.00      C1   C
ATOM   3841  N   ALA 6 191     -16.940   8.801 -25.385  0.00  0.00      C1   N
ATOM   3842  CA  ALA 6 191     -17.078  10.058 -24.658  0.00  0.00      C1   C
ATOM   3843  C   ALA 6 191     -17.900  10.004 -23.363  0.00  0.00      C1   C
ATOM   3844  O   ALA 6 191     -18.813  10.821 -23.166  0.00  0.00      C1   O
ATOM   3845  CB  ALA 6 191     -17.535  11.140 -25.619  0.00  0.00      C1   C
ATOM   3846  N   GLN 6 192     -17.639   9.003 -22.517  0.00  0.00      C1   N
ATOM   3847  CA  GLN 6 192     -18.474   8.802 -21.347  0.00  0.00      C1   C
ATOM   3848  C   GLN 6 192     -18.034   9.682 -20.193  0.00  0.00      C1   C
ATOM   3849  O   GLN 6 192     -16.873   9.905 -20.075  0.00  0.00      C1   O
ATOM   3850  CB  GLN 6 192     -18.734   7.331 -21.099  0.00  0.00      C1   C
ATOM   3851  CG  GLN 6 192     -17.482   6.457 -20.858  0.00  0.00      C1   C
ATOM   3852  CD  GLN 6 192     -18.004   5.062 -20.570  0.00  0.00      C1   C
ATOM   3853  OE1 GLN 6 192     -19.021   4.851 -19.963  0.00  0.00      C1   O
ATOM   3854  NE2 GLN 6 192     -17.285   4.071 -21.100  0.00  0.00      C1   N
ATOM   3855  N   ALA 6 193     -18.951  10.246 -19.417  0.00  0.00      C1   N
ATOM   3856  CA  ALA 6 193     -18.672  10.947 -18.147  0.00  0.00      C1   C
ATOM   3857  C   ALA 6 193     -18.926  10.202 -16.913  0.00  0.00      C1   C
ATOM   3858  O   ALA 6 193     -19.811   9.343 -16.799  0.00  0.00      C1   O
ATOM   3859  CB  ALA 6 193     -19.449  12.277 -18.135  0.00  0.00      C1   C
ATOM   3860  N   ALA 6 194     -18.206  10.661 -15.860  0.00  0.00      C1   N
ATOM   3861  CA  ALA 6 194     -18.354  10.172 -14.535  0.00  0.00      C1   C
ATOM   3862  C   ALA 6 194     -19.522  10.720 -13.729  0.00  0.00      C1   C
ATOM   3863  O   ALA 6 194     -20.167  11.716 -14.151  0.00  0.00      C1   O
ATOM   3864  CB  ALA 6 194     -17.049  10.548 -13.882  0.00  0.00      C1   C
ATOM   3865  N   GLY 6 195     -19.733  10.215 -12.498  0.00  0.00      C1   N
ATOM   3866  CA  GLY 6 195     -20.661  10.812 -11.492  0.00  0.00      C1   C
ATOM   3867  C   GLY 6 195     -20.030  12.087 -10.872  0.00  0.00      C1   C
ATOM   3868  O   GLY 6 195     -18.868  12.372 -11.219  0.00  0.00      C1   O
ATOM   3869  N   THR 6 196     -20.792  12.756  -9.962  0.00  0.00      C1   N
ATOM   3870  CA  THR 6 196     -20.412  14.001  -9.298  0.00  0.00      C1   C
ATOM   3871  C   THR 6 196     -19.206  13.755  -8.428  0.00  0.00      C1   C
ATOM   3872  O   THR 6 196     -19.290  13.065  -7.416  0.00  0.00      C1   O
ATOM   3873  CB  THR 6 196     -21.624  14.679  -8.564  0.00  0.00      C1   C
ATOM   3874  OG1 THR 6 196     -22.717  14.980  -9.514  0.00  0.00      C1   O
ATOM   3875  CG2 THR 6 196     -21.157  16.079  -8.159  0.00  0.00      C1   C
ATOM   3876  N   ASP 6 197     -18.102  14.387  -8.684  0.00  0.00      C1   N
ATOM   3877  CA  ASP 6 197     -16.883  14.331  -7.785  0.00  0.00      C1   C
ATOM   3878  C   ASP 6 197     -17.132  15.129  -6.499  0.00  0.00      C1   C
ATOM   3879  O   ASP 6 197     -16.903  16.398  -6.516  0.00  0.00      C1   O
ATOM   3880  CB  ASP 6 197     -15.669  14.794  -8.550  0.00  0.00      C1   C
ATOM   3881  CG  ASP 6 197     -14.408  14.357  -7.843  0.00  0.00      C1   C
ATOM   3882  OD1 ASP 6 197     -13.255  14.753  -8.199  0.00  0.00      C1   O
ATOM   3883  OD2 ASP 6 197     -14.443  13.465  -6.964  0.00  0.00      C1   O
ATOM   3884  N   THR 6 198     -17.480  14.474  -5.454  0.00  0.00      C1   N
ATOM   3885  CA  THR 6 198     -17.837  15.039  -4.174  0.00  0.00      C1   C
ATOM   3886  C   THR 6 198     -16.968  14.416  -3.064  0.00  0.00      C1   C
ATOM   3887  O   THR 6 198     -16.806  13.217  -3.023  0.00  0.00      C1   O
ATOM   3888  CB  THR 6 198     -19.364  14.788  -3.838  0.00  0.00      C1   C
ATOM   3889  OG1 THR 6 198     -20.215  15.006  -4.918  0.00  0.00      C1   O
ATOM   3890  CG2 THR 6 198     -19.972  15.676  -2.809  0.00  0.00      C1   C
ATOM   3891  N   THR 6 199     -16.503  15.183  -2.076  0.00  0.00      C1   N
ATOM   3892  CA  THR 6 199     -15.506  14.703  -1.165  0.00  0.00      C1   C
ATOM   3893  C   THR 6 199     -16.178  13.957  -0.046  0.00  0.00      C1   C
ATOM   3894  O   THR 6 199     -17.219  14.379   0.442  0.00  0.00      C1   O
ATOM   3895  CB  THR 6 199     -14.509  15.783  -0.749  0.00  0.00      C1   C
ATOM   3896  OG1 THR 6 199     -14.454  16.880  -1.593  0.00  0.00      C1   O
ATOM   3897  CG2 THR 6 199     -13.129  15.214  -0.594  0.00  0.00      C1   C
ATOM   3898  N   ILE 6 200     -15.578  12.833   0.349  0.00  0.00      C1   N
ATOM   3899  CA  ILE 6 200     -16.103  11.940   1.386  0.00  0.00      C1   C
ATOM   3900  C   ILE 6 200     -15.861  12.545   2.761  0.00  0.00      C1   C
ATOM   3901  O   ILE 6 200     -14.774  12.308   3.367  0.00  0.00      C1   O
ATOM   3902  CB  ILE 6 200     -15.643  10.518   1.236  0.00  0.00      C1   C
ATOM   3903  CG1 ILE 6 200     -16.163  10.011  -0.192  0.00  0.00      C1   C
ATOM   3904  CG2 ILE 6 200     -16.310   9.582   2.243  0.00  0.00      C1   C
ATOM   3905  CD1 ILE 6 200     -15.424   8.761  -0.713  0.00  0.00      C1   C
ATOM   3906  N   THR 6 201     -16.789  13.345   3.255  0.00  0.00      C1   N
ATOM   3907  CA  THR 6 201     -16.519  13.904   4.569  0.00  0.00      C1   C
ATOM   3908  C   THR 6 201     -16.409  12.851   5.722  0.00  0.00      C1   C
ATOM   3909  O   THR 6 201     -15.723  13.239   6.651  0.00  0.00      C1   O
ATOM   3910  CB  THR 6 201     -17.637  14.914   4.859  0.00  0.00      C1   C
ATOM   3911  OG1 THR 6 201     -18.001  15.617   3.715  0.00  0.00      C1   O
ATOM   3912  CG2 THR 6 201     -17.339  15.862   5.986  0.00  0.00      C1   C
ATOM   3913  N   VAL 6 202     -17.109  11.713   5.756  0.00  0.00      C1   N
ATOM   3914  CA  VAL 6 202     -16.689  10.688   6.755  0.00  0.00      C1   C
ATOM   3915  C   VAL 6 202     -15.159  10.263   6.687  0.00  0.00      C1   C
ATOM   3916  O   VAL 6 202     -14.514  10.302   7.727  0.00  0.00      C1   O
ATOM   3917  CB  VAL 6 202     -17.611   9.447   6.712  0.00  0.00      C1   C
ATOM   3918  CG1 VAL 6 202     -17.439   8.404   7.847  0.00  0.00      C1   C
ATOM   3919  CG2 VAL 6 202     -19.126   9.934   6.814  0.00  0.00      C1   C
ATOM   3920  N   ASN 6 203     -14.639  10.055   5.534  0.00  0.00      C1   N
ATOM   3921  CA  ASN 6 203     -13.201   9.763   5.344  0.00  0.00      C1   C
ATOM   3922  C   ASN 6 203     -12.332  10.906   5.719  0.00  0.00      C1   C
ATOM   3923  O   ASN 6 203     -11.387  10.701   6.368  0.00  0.00      C1   O
ATOM   3924  CB  ASN 6 203     -12.909   9.101   4.004  0.00  0.00      C1   C
ATOM   3925  CG  ASN 6 203     -13.562   7.762   3.775  0.00  0.00      C1   C
ATOM   3926  OD1 ASN 6 203     -14.304   7.290   4.583  0.00  0.00      C1   O
ATOM   3927  ND2 ASN 6 203     -13.311   7.151   2.652  0.00  0.00      C1   N
ATOM   3928  N   VAL 6 204     -12.547  12.157   5.265  0.00  0.00      C1   N
ATOM   3929  CA  VAL 6 204     -11.815  13.395   5.651  0.00  0.00      C1   C
ATOM   3930  C   VAL 6 204     -11.869  13.613   7.186  0.00  0.00      C1   C
ATOM   3931  O   VAL 6 204     -10.788  13.807   7.762  0.00  0.00      C1   O
ATOM   3932  CB  VAL 6 204     -12.099  14.607   4.766  0.00  0.00      C1   C
ATOM   3933  CG1 VAL 6 204     -11.063  15.668   5.164  0.00  0.00      C1   C
ATOM   3934  CG2 VAL 6 204     -12.131  14.411   3.226  0.00  0.00      C1   C
ATOM   3935  N   LEU 6 205     -13.024  13.475   7.909  0.00  0.00      C1   N
ATOM   3936  CA  LEU 6 205     -12.998  13.438   9.361  0.00  0.00      C1   C
ATOM   3937  C   LEU 6 205     -12.184  12.208   9.979  0.00  0.00      C1   C
ATOM   3938  O   LEU 6 205     -11.461  12.464  11.018  0.00  0.00      C1   O
ATOM   3939  CB  LEU 6 205     -14.448  13.471   9.911  0.00  0.00      C1   C
ATOM   3940  CG  LEU 6 205     -15.022  14.895   9.648  0.00  0.00      C1   C
ATOM   3941  CD1 LEU 6 205     -16.533  14.795  10.009  0.00  0.00      C1   C
ATOM   3942  CD2 LEU 6 205     -14.404  15.896  10.666  0.00  0.00      C1   C
ATOM   3943  N   ALA 6 206     -12.139  11.033   9.363  0.00  0.00      C1   N
ATOM   3944  CA  ALA 6 206     -11.151   9.955   9.830  0.00  0.00      C1   C
ATOM   3945  C   ALA 6 206      -9.726  10.244   9.443  0.00  0.00      C1   C
ATOM   3946  O   ALA 6 206      -8.823   9.921  10.296  0.00  0.00      C1   O
ATOM   3947  CB  ALA 6 206     -11.610   8.649   9.157  0.00  0.00      C1   C
ATOM   3948  N   TRP 6 207      -9.400  10.970   8.382  0.00  0.00      C1   N
ATOM   3949  CA  TRP 6 207      -8.075  11.428   8.043  0.00  0.00      C1   C
ATOM   3950  C   TRP 6 207      -7.609  12.475   9.084  0.00  0.00      C1   C
ATOM   3951  O   TRP 6 207      -6.526  12.275   9.637  0.00  0.00      C1   O
ATOM   3952  CB  TRP 6 207      -8.124  11.946   6.560  0.00  0.00      C1   C
ATOM   3953  CG  TRP 6 207      -6.895  12.654   6.002  0.00  0.00      C1   C
ATOM   3954  CD1 TRP 6 207      -5.776  12.128   5.467  0.00  0.00      C1   C
ATOM   3955  CD2 TRP 6 207      -6.807  14.087   5.839  0.00  0.00      C1   C
ATOM   3956  NE1 TRP 6 207      -4.922  13.197   5.092  0.00  0.00      C1   N
ATOM   3957  CE2 TRP 6 207      -5.555  14.414   5.218  0.00  0.00      C1   C
ATOM   3958  CE3 TRP 6 207      -7.697  15.154   6.136  0.00  0.00      C1   C
ATOM   3959  CZ2 TRP 6 207      -5.197  15.745   4.946  0.00  0.00      C1   C
ATOM   3960  CZ3 TRP 6 207      -7.271  16.465   5.902  0.00  0.00      C1   C
ATOM   3961  CH2 TRP 6 207      -6.045  16.790   5.362  0.00  0.00      C1   C
ATOM   3962  N   LEU 6 208      -8.415  13.499   9.428  0.00  0.00      C1   N
ATOM   3963  CA  LEU 6 208      -8.191  14.238  10.683  0.00  0.00      C1   C
ATOM   3964  C   LEU 6 208      -8.123  13.492  11.968  0.00  0.00      C1   C
ATOM   3965  O   LEU 6 208      -7.140  13.680  12.660  0.00  0.00      C1   O
ATOM   3966  CB  LEU 6 208      -9.261  15.367  10.874  0.00  0.00      C1   C
ATOM   3967  CG  LEU 6 208      -9.501  16.459   9.849  0.00  0.00      C1   C
ATOM   3968  CD1 LEU 6 208     -10.523  17.522  10.275  0.00  0.00      C1   C
ATOM   3969  CD2 LEU 6 208      -8.164  17.120   9.379  0.00  0.00      C1   C
ATOM   3970  N   TYR 6 209      -8.958  12.551  12.378  0.00  0.00      C1   N
ATOM   3971  CA  TYR 6 209      -8.810  11.706  13.566  0.00  0.00      C1   C
ATOM   3972  C   TYR 6 209      -7.402  10.962  13.546  0.00  0.00      C1   C
ATOM   3973  O   TYR 6 209      -6.797  10.708  14.616  0.00  0.00      C1   O
ATOM   3974  CB  TYR 6 209      -9.952  10.675  13.784  0.00  0.00      C1   C
ATOM   3975  CG  TYR 6 209     -11.137  11.245  14.483  0.00  0.00      C1   C
ATOM   3976  CD1 TYR 6 209     -11.023  11.633  15.780  0.00  0.00      C1   C
ATOM   3977  CD2 TYR 6 209     -12.409  11.213  13.892  0.00  0.00      C1   C
ATOM   3978  CE1 TYR 6 209     -12.113  11.991  16.521  0.00  0.00      C1   C
ATOM   3979  CE2 TYR 6 209     -13.526  11.639  14.612  0.00  0.00      C1   C
ATOM   3980  CZ  TYR 6 209     -13.397  12.087  15.945  0.00  0.00      C1   C
ATOM   3981  OH  TYR 6 209     -14.437  12.586  16.681  0.00  0.00      C1   O
ATOM   3982  N   ALA 6 210      -6.980  10.444  12.376  0.00  0.00      C1   N
ATOM   3983  CA  ALA 6 210      -5.675   9.793  12.177  0.00  0.00      C1   C
ATOM   3984  C   ALA 6 210      -4.479  10.795  12.244  0.00  0.00      C1   C
ATOM   3985  O   ALA 6 210      -3.363  10.343  12.617  0.00  0.00      C1   O
ATOM   3986  CB  ALA 6 210      -5.755   9.037  10.811  0.00  0.00      C1   C
ATOM   3987  N   ALA 6 211      -4.633  11.995  11.734  0.00  0.00      C1   N
ATOM   3988  CA  ALA 6 211      -3.669  13.068  11.933  0.00  0.00      C1   C
ATOM   3989  C   ALA 6 211      -3.469  13.399  13.431  0.00  0.00      C1   C
ATOM   3990  O   ALA 6 211      -2.313  13.520  13.875  0.00  0.00      C1   O
ATOM   3991  CB  ALA 6 211      -3.917  14.282  11.049  0.00  0.00      C1   C
ATOM   3992  N   VAL 6 212      -4.552  13.546  14.200  0.00  0.00      C1   N
ATOM   3993  CA  VAL 6 212      -4.573  13.747  15.669  0.00  0.00      C1   C
ATOM   3994  C   VAL 6 212      -3.782  12.583  16.277  0.00  0.00      C1   C
ATOM   3995  O   VAL 6 212      -2.825  12.887  17.016  0.00  0.00      C1   O
ATOM   3996  CB  VAL 6 212      -5.996  13.896  16.241  0.00  0.00      C1   C
ATOM   3997  CG1 VAL 6 212      -6.146  13.670  17.754  0.00  0.00      C1   C
ATOM   3998  CG2 VAL 6 212      -6.459  15.362  15.887  0.00  0.00      C1   C
ATOM   3999  N   ILE 6 213      -4.071  11.305  15.987  0.00  0.00      C1   N
ATOM   4000  CA  ILE 6 213      -3.253  10.138  16.447  0.00  0.00      C1   C
ATOM   4001  C   ILE 6 213      -1.795  10.305  16.016  0.00  0.00      C1   C
ATOM   4002  O   ILE 6 213      -0.883   9.926  16.794  0.00  0.00      C1   O
ATOM   4003  CB  ILE 6 213      -3.820   8.794  15.920  0.00  0.00      C1   C
ATOM   4004  CG1 ILE 6 213      -5.161   8.403  16.747  0.00  0.00      C1   C
ATOM   4005  CG2 ILE 6 213      -2.842   7.613  15.920  0.00  0.00      C1   C
ATOM   4006  CD1 ILE 6 213      -5.954   7.287  16.018  0.00  0.00      C1   C
ATOM   4007  N   ASN 6 214      -1.458  10.771  14.795  0.00  0.00      C1   N
ATOM   4008  CA  ASN 6 214      -0.058  11.009  14.506  0.00  0.00      C1   C
ATOM   4009  C   ASN 6 214       0.560  12.292  15.057  0.00  0.00      C1   C
ATOM   4010  O   ASN 6 214       1.717  12.518  14.691  0.00  0.00      C1   O
ATOM   4011  CB  ASN 6 214       0.091  10.709  13.023  0.00  0.00      C1   C
ATOM   4012  CG  ASN 6 214       0.028   9.214  12.766  0.00  0.00      C1   C
ATOM   4013  OD1 ASN 6 214      -0.001   8.307  13.557  0.00  0.00      C1   O
ATOM   4014  ND2 ASN 6 214       0.086   8.939  11.515  0.00  0.00      C1   N
ATOM   4015  N   GLY 6 215       0.022  13.199  15.844  0.00  0.00      C1   N
ATOM   4016  CA  GLY 6 215       0.603  14.364  16.385  0.00  0.00      C1   C
ATOM   4017  C   GLY 6 215       0.455  15.664  15.527  0.00  0.00      C1   C
ATOM   4018  O   GLY 6 215       1.211  16.593  15.804  0.00  0.00      C1   O
ATOM   4019  N   ASP 6 216      -0.541  15.719  14.616  0.00  0.00      C1   N
ATOM   4020  CA  ASP 6 216      -1.055  16.986  14.091  0.00  0.00      C1   C
ATOM   4021  C   ASP 6 216      -2.187  17.585  14.937  0.00  0.00      C1   C
ATOM   4022  O   ASP 6 216      -3.156  16.972  15.204  0.00  0.00      C1   O
ATOM   4023  CB  ASP 6 216      -1.491  16.844  12.646  0.00  0.00      C1   C
ATOM   4024  CG  ASP 6 216      -0.405  16.522  11.576  0.00  0.00      C1   C
ATOM   4025  OD1 ASP 6 216      -0.644  16.483  10.344  0.00  0.00      C1   O
ATOM   4026  OD2 ASP 6 216       0.790  16.203  11.928  0.00  0.00      C1   O
ATOM   4027  N   ARG 6 217      -2.014  18.899  15.277  0.00  0.00      C1   N
ATOM   4028  CA  ARG 6 217      -2.937  19.540  16.191  0.00  0.00      C1   C
ATOM   4029  C   ARG 6 217      -3.170  21.030  15.846  0.00  0.00      C1   C
ATOM   4030  O   ARG 6 217      -4.069  21.646  16.419  0.00  0.00      C1   O
ATOM   4031  CB  ARG 6 217      -2.315  19.427  17.666  0.00  0.00      C1   C
ATOM   4032  CG  ARG 6 217      -2.217  17.956  18.210  0.00  0.00      C1   C
ATOM   4033  CD  ARG 6 217      -2.113  17.826  19.764  0.00  0.00      C1   C
ATOM   4034  NE  ARG 6 217      -3.479  17.982  20.419  0.00  0.00      C1   N
ATOM   4035  CZ  ARG 6 217      -4.348  17.014  20.623  0.00  0.00      C1   C
ATOM   4036  NH1 ARG 6 217      -5.438  17.299  21.222  0.00  0.00      C1   N
ATOM   4037  NH2 ARG 6 217      -4.165  15.834  20.258  0.00  0.00      C1   N
ATOM   4038  N   TRP 6 218      -2.446  21.642  14.906  0.00  0.00      C1   N
ATOM   4039  CA  TRP 6 218      -2.594  23.067  14.558  0.00  0.00      C1   C
ATOM   4040  C   TRP 6 218      -4.003  23.481  13.982  0.00  0.00      C1   C
ATOM   4041  O   TRP 6 218      -4.383  24.643  14.066  0.00  0.00      C1   O
ATOM   4042  CB  TRP 6 218      -1.461  23.392  13.622  0.00  0.00      C1   C
ATOM   4043  CG  TRP 6 218      -1.648  22.849  12.223  0.00  0.00      C1   C
ATOM   4044  CD1 TRP 6 218      -0.939  21.836  11.697  0.00  0.00      C1   C
ATOM   4045  CD2 TRP 6 218      -2.503  23.264  11.118  0.00  0.00      C1   C
ATOM   4046  NE1 TRP 6 218      -1.465  21.491  10.441  0.00  0.00      C1   N
ATOM   4047  CE2 TRP 6 218      -2.464  22.295  10.069  0.00  0.00      C1   C
ATOM   4048  CE3 TRP 6 218      -3.471  24.260  10.915  0.00  0.00      C1   C
ATOM   4049  CZ2 TRP 6 218      -3.111  22.301   8.828  0.00  0.00      C1   C
ATOM   4050  CZ3 TRP 6 218      -4.247  24.306   9.737  0.00  0.00      C1   C
ATOM   4051  CH2 TRP 6 218      -3.992  23.401   8.669  0.00  0.00      C1   C
ATOM   4052  N   PHE 6 219      -4.827  22.560  13.398  0.00  0.00      C1   N
ATOM   4053  CA  PHE 6 219      -6.128  22.788  12.809  0.00  0.00      C1   C
ATOM   4054  C   PHE 6 219      -7.338  22.780  13.800  0.00  0.00      C1   C
ATOM   4055  O   PHE 6 219      -8.475  23.183  13.442  0.00  0.00      C1   O
ATOM   4056  CB  PHE 6 219      -6.412  21.829  11.613  0.00  0.00      C1   C
ATOM   4057  CG  PHE 6 219      -6.369  20.393  11.908  0.00  0.00      C1   C
ATOM   4058  CD1 PHE 6 219      -7.250  19.629  12.661  0.00  0.00      C1   C
ATOM   4059  CD2 PHE 6 219      -5.188  19.714  11.504  0.00  0.00      C1   C
ATOM   4060  CE1 PHE 6 219      -7.098  18.243  12.848  0.00  0.00      C1   C
ATOM   4061  CE2 PHE 6 219      -4.942  18.401  11.866  0.00  0.00      C1   C
ATOM   4062  CZ  PHE 6 219      -5.875  17.626  12.485  0.00  0.00      C1   C
ATOM   4063  N   LEU 6 220      -7.070  22.353  15.116  0.00  0.00      C1   N
ATOM   4064  CA  LEU 6 220      -8.038  22.073  16.144  0.00  0.00      C1   C
ATOM   4065  C   LEU 6 220      -8.827  23.331  16.641  0.00  0.00      C1   C
ATOM   4066  O   LEU 6 220      -8.249  24.069  17.409  0.00  0.00      C1   O
ATOM   4067  CB  LEU 6 220      -7.524  21.131  17.210  0.00  0.00      C1   C
ATOM   4068  CG  LEU 6 220      -7.109  19.684  16.705  0.00  0.00      C1   C
ATOM   4069  CD1 LEU 6 220      -6.348  18.899  17.739  0.00  0.00      C1   C
ATOM   4070  CD2 LEU 6 220      -8.362  18.836  16.301  0.00  0.00      C1   C
ATOM   4071  N   ASN 6 221     -10.047  23.575  16.148  0.00  0.00      C1   N
ATOM   4072  CA  ASN 6 221     -10.884  24.817  16.283  0.00  0.00      C1   C
ATOM   4073  C   ASN 6 221     -11.354  24.935  17.759  0.00  0.00      C1   C
ATOM   4074  O   ASN 6 221     -12.115  24.081  18.328  0.00  0.00      C1   O
ATOM   4075  CB  ASN 6 221     -12.032  24.795  15.205  0.00  0.00      C1   C
ATOM   4076  CG  ASN 6 221     -12.801  26.158  15.277  0.00  0.00      C1   C
ATOM   4077  OD1 ASN 6 221     -12.690  27.068  16.092  0.00  0.00      C1   O
ATOM   4078  ND2 ASN 6 221     -13.526  26.505  14.244  0.00  0.00      C1   N
ATOM   4079  N   ARG 6 222     -10.985  26.084  18.335  0.00  0.00      C1   N
ATOM   4080  CA  ARG 6 222     -11.535  26.474  19.671  0.00  0.00      C1   C
ATOM   4081  C   ARG 6 222     -13.027  26.783  19.728  0.00  0.00      C1   C
ATOM   4082  O   ARG 6 222     -13.527  26.918  20.847  0.00  0.00      C1   O
ATOM   4083  CB  ARG 6 222     -10.597  27.518  20.276  0.00  0.00      C1   C
ATOM   4084  CG  ARG 6 222     -10.328  27.324  21.810  0.00  0.00      C1   C
ATOM   4085  CD  ARG 6 222      -9.356  26.120  22.009  0.00  0.00      C1   C
ATOM   4086  NE  ARG 6 222      -8.971  25.972  23.415  0.00  0.00      C1   N
ATOM   4087  CZ  ARG 6 222      -8.125  25.121  23.921  0.00  0.00      C1   C
ATOM   4088  NH1 ARG 6 222      -7.613  24.132  23.209  0.00  0.00      C1   N
ATOM   4089  NH2 ARG 6 222      -7.729  25.229  25.172  0.00  0.00      C1   N
ATOM   4090  N   PHE 6 223     -13.739  27.009  18.605  0.00  0.00      C1   N
ATOM   4091  CA  PHE 6 223     -15.080  27.446  18.664  0.00  0.00      C1   C
ATOM   4092  C   PHE 6 223     -16.054  26.375  18.119  0.00  0.00      C1   C
ATOM   4093  O   PHE 6 223     -15.780  25.781  17.127  0.00  0.00      C1   O
ATOM   4094  CB  PHE 6 223     -15.307  28.737  17.807  0.00  0.00      C1   C
ATOM   4095  CG  PHE 6 223     -14.735  29.919  18.383  0.00  0.00      C1   C
ATOM   4096  CD1 PHE 6 223     -15.519  30.752  19.170  0.00  0.00      C1   C
ATOM   4097  CD2 PHE 6 223     -13.349  30.165  18.229  0.00  0.00      C1   C
ATOM   4098  CE1 PHE 6 223     -14.882  31.871  19.823  0.00  0.00      C1   C
ATOM   4099  CE2 PHE 6 223     -12.750  31.360  18.662  0.00  0.00      C1   C
ATOM   4100  CZ  PHE 6 223     -13.476  32.162  19.565  0.00  0.00      C1   C
ATOM   4101  N   THR 6 224     -17.179  26.200  18.761  0.00  0.00      C1   N
ATOM   4102  CA  THR 6 224     -18.217  25.206  18.434  0.00  0.00      C1   C
ATOM   4103  C   THR 6 224     -18.870  25.262  16.966  0.00  0.00      C1   C
ATOM   4104  O   THR 6 224     -19.148  26.298  16.397  0.00  0.00      C1   O
ATOM   4105  CB  THR 6 224     -19.313  24.990  19.533  0.00  0.00      C1   C
ATOM   4106  OG1 THR 6 224     -20.095  26.161  19.687  0.00  0.00      C1   O
ATOM   4107  CG2 THR 6 224     -18.812  24.732  21.013  0.00  0.00      C1   C
ATOM   4108  N   THR 6 225     -19.118  24.062  16.495  0.00  0.00      C1   N
ATOM   4109  CA  THR 6 225     -19.886  23.888  15.269  0.00  0.00      C1   C
ATOM   4110  C   THR 6 225     -21.023  22.847  15.497  0.00  0.00      C1   C
ATOM   4111  O   THR 6 225     -20.793  21.799  16.095  0.00  0.00      C1   O
ATOM   4112  CB  THR 6 225     -18.972  23.383  14.089  0.00  0.00      C1   C
ATOM   4113  OG1 THR 6 225     -18.089  24.415  13.833  0.00  0.00      C1   O
ATOM   4114  CG2 THR 6 225     -19.775  23.194  12.876  0.00  0.00      C1   C
ATOM   4115  N   THR 6 226     -22.123  23.181  14.824  0.00  0.00      C1   N
ATOM   4116  CA  THR 6 226     -23.326  22.368  14.750  0.00  0.00      C1   C
ATOM   4117  C   THR 6 226     -23.481  21.917  13.325  0.00  0.00      C1   C
ATOM   4118  O   THR 6 226     -22.871  22.437  12.387  0.00  0.00      C1   O
ATOM   4119  CB  THR 6 226     -24.587  23.180  15.162  0.00  0.00      C1   C
ATOM   4120  OG1 THR 6 226     -24.574  24.343  14.406  0.00  0.00      C1   O
ATOM   4121  CG2 THR 6 226     -24.528  23.535  16.659  0.00  0.00      C1   C
ATOM   4122  N   LEU 6 227     -24.266  20.858  13.177  0.00  0.00      C1   N
ATOM   4123  CA  LEU 6 227     -24.478  20.226  11.837  0.00  0.00      C1   C
ATOM   4124  C   LEU 6 227     -25.301  21.211  11.011  0.00  0.00      C1   C
ATOM   4125  O   LEU 6 227     -24.928  21.414   9.894  0.00  0.00      C1   O
ATOM   4126  CB  LEU 6 227     -25.189  18.826  11.956  0.00  0.00      C1   C
ATOM   4127  CG  LEU 6 227     -24.374  17.636  12.488  0.00  0.00      C1   C
ATOM   4128  CD1 LEU 6 227     -25.031  16.316  12.064  0.00  0.00      C1   C
ATOM   4129  CD2 LEU 6 227     -22.933  17.678  11.950  0.00  0.00      C1   C
ATOM   4130  N   ASN 6 228     -26.275  21.929  11.531  0.00  0.00      C1   N
ATOM   4131  CA  ASN 6 228     -26.983  22.971  10.841  0.00  0.00      C1   C
ATOM   4132  C   ASN 6 228     -26.211  24.232  10.471  0.00  0.00      C1   C
ATOM   4133  O   ASN 6 228     -26.806  25.023   9.694  0.00  0.00      C1   O
ATOM   4134  CB  ASN 6 228     -28.337  23.247  11.527  0.00  0.00      C1   C
ATOM   4135  CG  ASN 6 228     -28.206  23.926  12.884  0.00  0.00      C1   C
ATOM   4136  ND2 ASN 6 228     -29.077  24.841  13.139  0.00  0.00      C1   N
ATOM   4137  OD1 ASN 6 228     -27.120  23.945  13.483  0.00  0.00      C1   O
ATOM   4138  N   ASP 6 229     -24.966  24.395  10.938  0.00  0.00      C1   N
ATOM   4139  CA  ASP 6 229     -23.941  25.166  10.222  0.00  0.00      C1   C
ATOM   4140  C   ASP 6 229     -23.045  24.435   9.209  0.00  0.00      C1   C
ATOM   4141  O   ASP 6 229     -22.806  25.007   8.202  0.00  0.00      C1   O
ATOM   4142  CB  ASP 6 229     -23.063  25.983  11.237  0.00  0.00      C1   C
ATOM   4143  CG  ASP 6 229     -22.369  27.142  10.629  0.00  0.00      C1   C
ATOM   4144  OD1 ASP 6 229     -23.041  27.854   9.852  0.00  0.00      C1   O
ATOM   4145  OD2 ASP 6 229     -21.323  27.526  11.208  0.00  0.00      C1   O
ATOM   4146  N   PHE 6 230     -22.477  23.255   9.553  0.00  0.00      C1   N
ATOM   4147  CA  PHE 6 230     -21.539  22.449   8.747  0.00  0.00      C1   C
ATOM   4148  C   PHE 6 230     -22.034  22.140   7.451  0.00  0.00      C1   C
ATOM   4149  O   PHE 6 230     -21.336  22.189   6.440  0.00  0.00      C1   O
ATOM   4150  CB  PHE 6 230     -20.979  21.195   9.459  0.00  0.00      C1   C
ATOM   4151  CG  PHE 6 230     -19.829  20.591   8.666  0.00  0.00      C1   C
ATOM   4152  CD1 PHE 6 230     -18.630  21.271   8.766  0.00  0.00      C1   C
ATOM   4153  CD2 PHE 6 230     -20.000  19.389   7.935  0.00  0.00      C1   C
ATOM   4154  CE1 PHE 6 230     -17.533  20.841   7.991  0.00  0.00      C1   C
ATOM   4155  CE2 PHE 6 230     -18.853  18.986   7.187  0.00  0.00      C1   C
ATOM   4156  CZ  PHE 6 230     -17.641  19.737   7.214  0.00  0.00      C1   C
ATOM   4157  N   ASN 6 231     -23.303  21.687   7.329  0.00  0.00      C1   N
ATOM   4158  CA  ASN 6 231     -23.987  21.416   6.137  0.00  0.00      C1   C
ATOM   4159  C   ASN 6 231     -24.012  22.513   5.048  0.00  0.00      C1   C
ATOM   4160  O   ASN 6 231     -23.919  22.341   3.871  0.00  0.00      C1   O
ATOM   4161  CB  ASN 6 231     -25.377  20.880   6.597  0.00  0.00      C1   C
ATOM   4162  CG  ASN 6 231     -25.206  19.459   7.249  0.00  0.00      C1   C
ATOM   4163  OD1 ASN 6 231     -24.287  18.635   7.023  0.00  0.00      C1   O
ATOM   4164  ND2 ASN 6 231     -26.033  19.037   8.139  0.00  0.00      C1   N
ATOM   4165  N   LEU 6 232     -24.173  23.762   5.501  0.00  0.00      C1   N
ATOM   4166  CA  LEU 6 232     -24.093  24.941   4.641  0.00  0.00      C1   C
ATOM   4167  C   LEU 6 232     -22.694  25.139   4.004  0.00  0.00      C1   C
ATOM   4168  O   LEU 6 232     -22.586  25.508   2.773  0.00  0.00      C1   O
ATOM   4169  CB  LEU 6 232     -24.360  26.214   5.415  0.00  0.00      C1   C
ATOM   4170  CG  LEU 6 232     -25.659  26.187   6.217  0.00  0.00      C1   C
ATOM   4171  CD1 LEU 6 232     -25.906  27.469   7.040  0.00  0.00      C1   C
ATOM   4172  CD2 LEU 6 232     -26.823  25.911   5.288  0.00  0.00      C1   C
ATOM   4173  N   VAL 6 233     -21.597  24.976   4.741  0.00  0.00      C1   N
ATOM   4174  CA  VAL 6 233     -20.199  24.807   4.250  0.00  0.00      C1   C
ATOM   4175  C   VAL 6 233     -20.011  23.567   3.350  0.00  0.00      C1   C
ATOM   4176  O   VAL 6 233     -19.418  23.758   2.288  0.00  0.00      C1   O
ATOM   4177  CB  VAL 6 233     -19.174  24.810   5.378  0.00  0.00      C1   C
ATOM   4178  CG1 VAL 6 233     -17.797  24.882   4.838  0.00  0.00      C1   C
ATOM   4179  CG2 VAL 6 233     -19.344  26.053   6.258  0.00  0.00      C1   C
ATOM   4180  N   ALA 6 234     -20.599  22.402   3.627  0.00  0.00      C1   N
ATOM   4181  CA  ALA 6 234     -20.607  21.162   2.766  0.00  0.00      C1   C
ATOM   4182  C   ALA 6 234     -21.146  21.424   1.366  0.00  0.00      C1   C
ATOM   4183  O   ALA 6 234     -20.434  21.239   0.417  0.00  0.00      C1   O
ATOM   4184  CB  ALA 6 234     -21.335  19.938   3.463  0.00  0.00      C1   C
ATOM   4185  N   MET 6 235     -22.348  22.069   1.396  0.00  0.00      C1   N
ATOM   4186  CA  MET 6 235     -22.984  22.521   0.161  0.00  0.00      C1   C
ATOM   4187  C   MET 6 235     -22.140  23.486  -0.684  0.00  0.00      C1   C
ATOM   4188  O   MET 6 235     -21.949  23.093  -1.840  0.00  0.00      C1   O
ATOM   4189  CB  MET 6 235     -24.368  23.142   0.436  0.00  0.00      C1   C
ATOM   4190  CG  MET 6 235     -25.361  22.073   0.715  0.00  0.00      C1   C
ATOM   4191  SD  MET 6 235     -25.667  21.148  -0.727  0.00  0.00      C1   S
ATOM   4192  CE  MET 6 235     -26.816  19.848  -0.075  0.00  0.00      C1   C
ATOM   4193  N   LYS 6 236     -21.575  24.611  -0.222  0.00  0.00      C1   N
ATOM   4194  CA  LYS 6 236     -20.823  25.562  -0.973  0.00  0.00      C1   C
ATOM   4195  C   LYS 6 236     -19.509  24.976  -1.586  0.00  0.00      C1   C
ATOM   4196  O   LYS 6 236     -19.253  25.310  -2.773  0.00  0.00      C1   O
ATOM   4197  CB  LYS 6 236     -20.458  26.698   0.039  0.00  0.00      C1   C
ATOM   4198  CG  LYS 6 236     -19.738  27.876  -0.706  0.00  0.00      C1   C
ATOM   4199  CD  LYS 6 236     -19.176  28.891   0.346  0.00  0.00      C1   C
ATOM   4200  CE  LYS 6 236     -18.224  29.799  -0.439  0.00  0.00      C1   C
ATOM   4201  NZ  LYS 6 236     -18.929  30.955  -1.014  0.00  0.00      C1   N
ATOM   4202  N   TYR 6 237     -18.823  24.152  -0.884  0.00  0.00      C1   N
ATOM   4203  CA  TYR 6 237     -17.521  23.546  -1.309  0.00  0.00      C1   C
ATOM   4204  C   TYR 6 237     -17.526  22.243  -2.069  0.00  0.00      C1   C
ATOM   4205  O   TYR 6 237     -16.426  21.755  -2.389  0.00  0.00      C1   O
ATOM   4206  CB  TYR 6 237     -16.607  23.470  -0.110  0.00  0.00      C1   C
ATOM   4207  CG  TYR 6 237     -16.203  24.931   0.200  0.00  0.00      C1   C
ATOM   4208  CD1 TYR 6 237     -16.810  25.677   1.235  0.00  0.00      C1   C
ATOM   4209  CD2 TYR 6 237     -15.176  25.621  -0.608  0.00  0.00      C1   C
ATOM   4210  CE1 TYR 6 237     -16.359  27.028   1.531  0.00  0.00      C1   C
ATOM   4211  CE2 TYR 6 237     -14.838  26.907  -0.414  0.00  0.00      C1   C
ATOM   4212  CZ  TYR 6 237     -15.461  27.665   0.574  0.00  0.00      C1   C
ATOM   4213  OH  TYR 6 237     -15.326  29.049   0.595  0.00  0.00      C1   O
ATOM   4214  N   ASN 6 238     -18.690  21.709  -2.436  0.00  0.00      C1   N
ATOM   4215  CA  ASN 6 238     -18.924  20.346  -3.014  0.00  0.00      C1   C
ATOM   4216  C   ASN 6 238     -18.362  19.289  -1.980  0.00  0.00      C1   C
ATOM   4217  O   ASN 6 238     -17.822  18.240  -2.338  0.00  0.00      C1   O
ATOM   4218  CB  ASN 6 238     -18.413  20.196  -4.517  0.00  0.00      C1   C
ATOM   4219  CG  ASN 6 238     -19.143  21.164  -5.434  0.00  0.00      C1   C
ATOM   4220  ND2 ASN 6 238     -18.436  21.778  -6.310  0.00  0.00      C1   N
ATOM   4221  OD1 ASN 6 238     -20.317  21.464  -5.195  0.00  0.00      C1   O
ATOM   4222  N   TYR 6 239     -18.557  19.430  -0.673  0.00  0.00      C1   N
ATOM   4223  CA  TYR 6 239     -18.341  18.392   0.390  0.00  0.00      C1   C
ATOM   4224  C   TYR 6 239     -19.655  17.657   0.590  0.00  0.00      C1   C
ATOM   4225  O   TYR 6 239     -20.741  18.102   0.213  0.00  0.00      C1   O
ATOM   4226  CB  TYR 6 239     -17.708  19.093   1.613  0.00  0.00      C1   C
ATOM   4227  CG  TYR 6 239     -16.132  18.989   1.641  0.00  0.00      C1   C
ATOM   4228  CD1 TYR 6 239     -15.375  19.618   0.701  0.00  0.00      C1   C
ATOM   4229  CD2 TYR 6 239     -15.575  18.068   2.488  0.00  0.00      C1   C
ATOM   4230  CE1 TYR 6 239     -13.975  19.417   0.628  0.00  0.00      C1   C
ATOM   4231  CE2 TYR 6 239     -14.202  17.792   2.417  0.00  0.00      C1   C
ATOM   4232  CZ  TYR 6 239     -13.356  18.458   1.504  0.00  0.00      C1   C
ATOM   4233  OH  TYR 6 239     -12.087  18.073   1.407  0.00  0.00      C1   O
ATOM   4234  N   GLU 6 240     -19.608  16.410   1.117  0.00  0.00      C1   N
ATOM   4235  CA  GLU 6 240     -20.813  15.610   1.488  0.00  0.00      C1   C
ATOM   4236  C   GLU 6 240     -21.308  16.142   2.891  0.00  0.00      C1   C
ATOM   4237  O   GLU 6 240     -20.622  15.951   3.872  0.00  0.00      C1   O
ATOM   4238  CB  GLU 6 240     -20.562  14.126   1.623  0.00  0.00      C1   C
ATOM   4239  CG  GLU 6 240     -20.691  13.473   0.245  0.00  0.00      C1   C
ATOM   4240  CD  GLU 6 240     -20.805  11.991   0.351  0.00  0.00      C1   C
ATOM   4241  OE1 GLU 6 240     -19.806  11.344   0.793  0.00  0.00      C1   O
ATOM   4242  OE2 GLU 6 240     -21.826  11.453  -0.135  0.00  0.00      C1   O
ATOM   4243  N   PRO 6 241     -22.589  16.571   2.951  0.00  0.00      C1   N
ATOM   4244  CA  PRO 6 241     -23.242  16.943   4.277  0.00  0.00      C1   C
ATOM   4245  C   PRO 6 241     -23.332  15.763   5.243  0.00  0.00      C1   C
ATOM   4246  O   PRO 6 241     -23.297  14.558   4.944  0.00  0.00      C1   O
ATOM   4247  CB  PRO 6 241     -24.632  17.545   3.891  0.00  0.00      C1   C
ATOM   4248  CG  PRO 6 241     -24.893  16.956   2.524  0.00  0.00      C1   C
ATOM   4249  CD  PRO 6 241     -23.506  16.852   1.867  0.00  0.00      C1   C
ATOM   4250  N   LEU 6 242     -23.384  16.128   6.563  0.00  0.00      C1   N
ATOM   4251  CA  LEU 6 242     -23.563  15.175   7.638  0.00  0.00      C1   C
ATOM   4252  C   LEU 6 242     -24.993  15.012   8.198  0.00  0.00      C1   C
ATOM   4253  O   LEU 6 242     -25.641  16.030   8.340  0.00  0.00      C1   O
ATOM   4254  CB  LEU 6 242     -22.562  15.588   8.732  0.00  0.00      C1   C
ATOM   4255  CG  LEU 6 242     -21.059  15.216   8.468  0.00  0.00      C1   C
ATOM   4256  CD1 LEU 6 242     -20.207  16.028   9.440  0.00  0.00      C1   C
ATOM   4257  CD2 LEU 6 242     -20.771  13.729   8.629  0.00  0.00      C1   C
ATOM   4258  N   THR 6 243     -25.395  13.825   8.596  0.00  0.00      C1   N
ATOM   4259  CA  THR 6 243     -26.577  13.413   9.409  0.00  0.00      C1   C
ATOM   4260  C   THR 6 243     -26.149  12.841  10.765  0.00  0.00      C1   C
ATOM   4261  O   THR 6 243     -24.965  12.441  10.898  0.00  0.00      C1   O
ATOM   4262  CB  THR 6 243     -27.429  12.397   8.667  0.00  0.00      C1   C
ATOM   4263  OG1 THR 6 243     -26.720  11.128   8.565  0.00  0.00      C1   O
ATOM   4264  CG2 THR 6 243     -27.961  12.747   7.271  0.00  0.00      C1   C
ATOM   4265  N   GLN 6 244     -27.073  12.706  11.700  0.00  0.00      C1   N
ATOM   4266  CA  GLN 6 244     -26.899  11.924  12.892  0.00  0.00      C1   C
ATOM   4267  C   GLN 6 244     -26.426  10.536  12.750  0.00  0.00      C1   C
ATOM   4268  O   GLN 6 244     -25.671  10.038  13.554  0.00  0.00      C1   O
ATOM   4269  CB  GLN 6 244     -28.200  11.923  13.774  0.00  0.00      C1   C
ATOM   4270  CG  GLN 6 244     -28.490  13.273  14.332  0.00  0.00      C1   C
ATOM   4271  CD  GLN 6 244     -29.505  13.234  15.497  0.00  0.00      C1   C
ATOM   4272  OE1 GLN 6 244     -30.604  12.750  15.327  0.00  0.00      C1   O
ATOM   4273  NE2 GLN 6 244     -29.261  13.797  16.666  0.00  0.00      C1   N
ATOM   4274  N   ASP 6 245     -26.831   9.704  11.713  0.00  0.00      C1   N
ATOM   4275  CA  ASP 6 245     -26.154   8.501  11.298  0.00  0.00      C1   C
ATOM   4276  C   ASP 6 245     -24.621   8.569  11.082  0.00  0.00      C1   C
ATOM   4277  O   ASP 6 245     -23.843   7.742  11.490  0.00  0.00      C1   O
ATOM   4278  CB  ASP 6 245     -26.721   7.772  10.123  0.00  0.00      C1   C
ATOM   4279  CG  ASP 6 245     -28.027   7.021  10.349  0.00  0.00      C1   C
ATOM   4280  OD1 ASP 6 245     -28.553   7.206  11.471  0.00  0.00      C1   O
ATOM   4281  OD2 ASP 6 245     -28.527   6.444   9.383  0.00  0.00      C1   O
ATOM   4282  N   HIS 6 246     -24.169   9.624  10.345  0.00  0.00      C1   N
ATOM   4283  CA  HIS 6 246     -22.770   9.927  10.155  0.00  0.00      C1   C
ATOM   4284  C   HIS 6 246     -21.978  10.243  11.446  0.00  0.00      C1   C
ATOM   4285  O   HIS 6 246     -20.872   9.851  11.546  0.00  0.00      C1   O
ATOM   4286  CB  HIS 6 246     -22.639  11.001   9.165  0.00  0.00      C1   C
ATOM   4287  CG  HIS 6 246     -23.250  10.803   7.769  0.00  0.00      C1   C
ATOM   4288  ND1 HIS 6 246     -23.848  11.806   6.961  0.00  0.00      C1   N
ATOM   4289  CD2 HIS 6 246     -23.016   9.696   7.030  0.00  0.00      C1   C
ATOM   4290  CE1 HIS 6 246     -24.013  11.248   5.756  0.00  0.00      C1   C
ATOM   4291  NE2 HIS 6 246     -23.555   9.982   5.785  0.00  0.00      C1   N
ATOM   4292  N   VAL 6 247     -22.559  11.088  12.322  0.00  0.00      C1   N
ATOM   4293  CA  VAL 6 247     -22.004  11.388  13.609  0.00  0.00      C1   C
ATOM   4294  C   VAL 6 247     -21.772  10.078  14.460  0.00  0.00      C1   C
ATOM   4295  O   VAL 6 247     -20.617   9.840  14.898  0.00  0.00      C1   O
ATOM   4296  CB  VAL 6 247     -22.865  12.470  14.286  0.00  0.00      C1   C
ATOM   4297  CG1 VAL 6 247     -22.734  12.483  15.800  0.00  0.00      C1   C
ATOM   4298  CG2 VAL 6 247     -22.551  13.771  13.594  0.00  0.00      C1   C
ATOM   4299  N   ASP 6 248     -22.794   9.173  14.564  0.00  0.00      C1   N
ATOM   4300  CA  ASP 6 248     -22.674   7.810  15.014  0.00  0.00      C1   C
ATOM   4301  C   ASP 6 248     -21.661   6.865  14.352  0.00  0.00      C1   C
ATOM   4302  O   ASP 6 248     -21.006   6.168  15.092  0.00  0.00      C1   O
ATOM   4303  CB  ASP 6 248     -24.062   7.159  15.055  0.00  0.00      C1   C
ATOM   4304  CG  ASP 6 248     -25.221   7.956  15.638  0.00  0.00      C1   C
ATOM   4305  OD1 ASP 6 248     -25.009   8.988  16.286  0.00  0.00      C1   O
ATOM   4306  OD2 ASP 6 248     -26.373   7.464  15.501  0.00  0.00      C1   O
ATOM   4307  N   ILE 6 249     -21.464   6.888  13.033  0.00  0.00      C1   N
ATOM   4308  CA  ILE 6 249     -20.373   6.234  12.374  0.00  0.00      C1   C
ATOM   4309  C   ILE 6 249     -18.984   6.672  12.905  0.00  0.00      C1   C
ATOM   4310  O   ILE 6 249     -18.176   5.797  13.225  0.00  0.00      C1   O
ATOM   4311  CB  ILE 6 249     -20.487   6.371  10.824  0.00  0.00      C1   C
ATOM   4312  CG1 ILE 6 249     -21.624   5.380  10.428  0.00  0.00      C1   C
ATOM   4313  CG2 ILE 6 249     -19.214   6.086  10.083  0.00  0.00      C1   C
ATOM   4314  CD1 ILE 6 249     -21.399   3.885  10.531  0.00  0.00      C1   C
ATOM   4315  N   LEU 6 250     -18.726   8.032  12.954  0.00  0.00      C1   N
ATOM   4316  CA  LEU 6 250     -17.458   8.526  13.570  0.00  0.00      C1   C
ATOM   4317  C   LEU 6 250     -17.488   8.264  15.132  0.00  0.00      C1   C
ATOM   4318  O   LEU 6 250     -16.619   8.758  15.841  0.00  0.00      C1   O
ATOM   4319  CB  LEU 6 250     -17.286   9.972  13.125  0.00  0.00      C1   C
ATOM   4320  CG  LEU 6 250     -16.879  10.173  11.653  0.00  0.00      C1   C
ATOM   4321  CD1 LEU 6 250     -17.497  11.473  11.077  0.00  0.00      C1   C
ATOM   4322  CD2 LEU 6 250     -15.337  10.192  11.516  0.00  0.00      C1   C
ATOM   4323  N   GLY 6 251     -18.428   7.523  15.725  0.00  0.00      C1   N
ATOM   4324  CA  GLY 6 251     -18.614   7.467  17.183  0.00  0.00      C1   C
ATOM   4325  C   GLY 6 251     -17.565   6.569  17.839  0.00  0.00      C1   C
ATOM   4326  O   GLY 6 251     -16.893   7.073  18.729  0.00  0.00      C1   O
ATOM   4327  N   PRO 6 252     -17.204   5.399  17.372  0.00  0.00      C1   N
ATOM   4328  CA  PRO 6 252     -16.239   4.471  18.060  0.00  0.00      C1   C
ATOM   4329  C   PRO 6 252     -14.805   5.008  18.126  0.00  0.00      C1   C
ATOM   4330  O   PRO 6 252     -14.056   5.039  19.119  0.00  0.00      C1   O
ATOM   4331  CB  PRO 6 252     -16.336   3.061  17.432  0.00  0.00      C1   C
ATOM   4332  CG  PRO 6 252     -17.710   3.043  16.797  0.00  0.00      C1   C
ATOM   4333  CD  PRO 6 252     -18.184   4.515  16.722  0.00  0.00      C1   C
ATOM   4334  N   LEU 6 253     -14.355   5.529  17.004  0.00  0.00      C1   N
ATOM   4335  CA  LEU 6 253     -13.115   6.302  16.813  0.00  0.00      C1   C
ATOM   4336  C   LEU 6 253     -13.116   7.513  17.726  0.00  0.00      C1   C
ATOM   4337  O   LEU 6 253     -12.102   7.804  18.420  0.00  0.00      C1   O
ATOM   4338  CB  LEU 6 253     -12.884   6.676  15.284  0.00  0.00      C1   C
ATOM   4339  CG  LEU 6 253     -11.370   7.194  15.090  0.00  0.00      C1   C
ATOM   4340  CD1 LEU 6 253     -10.268   6.302  15.679  0.00  0.00      C1   C
ATOM   4341  CD2 LEU 6 253     -11.057   7.289  13.563  0.00  0.00      C1   C
ATOM   4342  N   SER 6 254     -14.224   8.231  17.856  0.00  0.00      C1   N
ATOM   4343  CA  SER 6 254     -14.345   9.429  18.733  0.00  0.00      C1   C
ATOM   4344  C   SER 6 254     -14.165   9.012  20.192  0.00  0.00      C1   C
ATOM   4345  O   SER 6 254     -13.470   9.689  20.962  0.00  0.00      C1   O
ATOM   4346  CB  SER 6 254     -15.665  10.150  18.499  0.00  0.00      C1   C
ATOM   4347  OG  SER 6 254     -15.787  11.266  19.358  0.00  0.00      C1   O
ATOM   4348  N   ALA 6 255     -14.739   7.922  20.749  0.00  0.00      C1   N
ATOM   4349  CA  ALA 6 255     -14.581   7.323  22.122  0.00  0.00      C1   C
ATOM   4350  C   ALA 6 255     -13.064   7.029  22.371  0.00  0.00      C1   C
ATOM   4351  O   ALA 6 255     -12.508   7.595  23.268  0.00  0.00      C1   O
ATOM   4352  CB  ALA 6 255     -15.484   6.143  22.236  0.00  0.00      C1   C
ATOM   4353  N   GLN 6 256     -12.387   6.297  21.475  0.00  0.00      C1   N
ATOM   4354  CA  GLN 6 256     -10.980   6.052  21.472  0.00  0.00      C1   C
ATOM   4355  C   GLN 6 256     -10.100   7.276  21.456  0.00  0.00      C1   C
ATOM   4356  O   GLN 6 256      -9.169   7.399  22.261  0.00  0.00      C1   O
ATOM   4357  CB  GLN 6 256     -10.620   5.083  20.261  0.00  0.00      C1   C
ATOM   4358  CG  GLN 6 256     -10.556   3.637  20.670  0.00  0.00      C1   C
ATOM   4359  CD  GLN 6 256     -10.167   2.733  19.547  0.00  0.00      C1   C
ATOM   4360  OE1 GLN 6 256     -11.024   2.438  18.680  0.00  0.00      C1   O
ATOM   4361  NE2 GLN 6 256      -8.941   2.240  19.418  0.00  0.00      C1   N
ATOM   4362  N   THR 6 257     -10.379   8.320  20.672  0.00  0.00      C1   N
ATOM   4363  CA  THR 6 257      -9.491   9.500  20.637  0.00  0.00      C1   C
ATOM   4364  C   THR 6 257      -9.680  10.541  21.761  0.00  0.00      C1   C
ATOM   4365  O   THR 6 257      -8.915  11.479  21.883  0.00  0.00      C1   O
ATOM   4366  CB  THR 6 257      -9.438  10.152  19.326  0.00  0.00      C1   C
ATOM   4367  OG1 THR 6 257     -10.671  10.707  18.957  0.00  0.00      C1   O
ATOM   4368  CG2 THR 6 257      -8.905   9.304  18.165  0.00  0.00      C1   C
ATOM   4369  N   GLY 6 258     -10.864  10.456  22.445  0.00  0.00      C1   N
ATOM   4370  CA  GLY 6 258     -11.475  11.577  23.177  0.00  0.00      C1   C
ATOM   4371  C   GLY 6 258     -11.492  12.977  22.454  0.00  0.00      C1   C
ATOM   4372  O   GLY 6 258     -11.525  13.954  23.161  0.00  0.00      C1   O
ATOM   4373  N   ILE 6 259     -11.305  13.099  21.166  0.00  0.00      C1   N
ATOM   4374  CA  ILE 6 259     -11.746  14.333  20.477  0.00  0.00      C1   C
ATOM   4375  C   ILE 6 259     -13.221  14.162  20.101  0.00  0.00      C1   C
ATOM   4376  O   ILE 6 259     -13.562  13.307  19.246  0.00  0.00      C1   O
ATOM   4377  CB  ILE 6 259     -10.838  14.900  19.386  0.00  0.00      C1   C
ATOM   4378  CG1 ILE 6 259      -9.430  15.088  19.889  0.00  0.00      C1   C
ATOM   4379  CG2 ILE 6 259     -11.295  16.132  18.555  0.00  0.00      C1   C
ATOM   4380  CD1 ILE 6 259      -9.391  15.971  21.129  0.00  0.00      C1   C
ATOM   4381  N   ALA 6 260     -14.130  15.022  20.591  0.00  0.00      C1   N
ATOM   4382  CA  ALA 6 260     -15.436  15.205  20.149  0.00  0.00      C1   C
ATOM   4383  C   ALA 6 260     -15.590  15.359  18.611  0.00  0.00      C1   C
ATOM   4384  O   ALA 6 260     -14.935  16.205  18.008  0.00  0.00      C1   O
ATOM   4385  CB  ALA 6 260     -16.161  16.275  20.890  0.00  0.00      C1   C
ATOM   4386  N   VAL 6 261     -16.576  14.569  18.109  0.00  0.00      C1   N
ATOM   4387  CA  VAL 6 261     -16.855  14.588  16.628  0.00  0.00      C1   C
ATOM   4388  C   VAL 6 261     -17.102  15.978  16.143  0.00  0.00      C1   C
ATOM   4389  O   VAL 6 261     -16.472  16.341  15.139  0.00  0.00      C1   O
ATOM   4390  CB  VAL 6 261     -17.910  13.579  16.224  0.00  0.00      C1   C
ATOM   4391  CG1 VAL 6 261     -17.867  13.508  14.684  0.00  0.00      C1   C
ATOM   4392  CG2 VAL 6 261     -17.695  12.219  16.748  0.00  0.00      C1   C
ATOM   4393  N   LEU 6 262     -17.983  16.712  16.822  0.00  0.00      C1   N
ATOM   4394  CA  LEU 6 262     -18.355  18.069  16.385  0.00  0.00      C1   C
ATOM   4395  C   LEU 6 262     -17.215  19.085  16.655  0.00  0.00      C1   C
ATOM   4396  O   LEU 6 262     -17.259  20.236  16.166  0.00  0.00      C1   O
ATOM   4397  CB  LEU 6 262     -19.749  18.310  16.995  0.00  0.00      C1   C
ATOM   4398  CG  LEU 6 262     -20.967  17.826  16.189  0.00  0.00      C1   C
ATOM   4399  CD1 LEU 6 262     -20.852  18.527  14.796  0.00  0.00      C1   C
ATOM   4400  CD2 LEU 6 262     -20.986  16.298  15.913  0.00  0.00      C1   C
ATOM   4401  N   ASP 6 263     -16.179  18.738  17.382  0.00  0.00      C1   N
ATOM   4402  CA  ASP 6 263     -14.845  19.467  17.395  0.00  0.00      C1   C
ATOM   4403  C   ASP 6 263     -13.904  19.254  16.154  0.00  0.00      C1   C
ATOM   4404  O   ASP 6 263     -13.410  20.240  15.653  0.00  0.00      C1   O
ATOM   4405  CB  ASP 6 263     -14.017  19.262  18.687  0.00  0.00      C1   C
ATOM   4406  CG  ASP 6 263     -14.601  19.740  20.005  0.00  0.00      C1   C
ATOM   4407  OD1 ASP 6 263     -15.784  20.094  19.960  0.00  0.00      C1   O
ATOM   4408  OD2 ASP 6 263     -13.923  19.623  21.056  0.00  0.00      C1   O
ATOM   4409  N   MET 6 264     -13.883  18.034  15.668  0.00  0.00      C1   N
ATOM   4410  CA  MET 6 264     -13.339  17.714  14.364  0.00  0.00      C1   C
ATOM   4411  C   MET 6 264     -14.274  18.333  13.287  0.00  0.00      C1   C
ATOM   4412  O   MET 6 264     -13.717  18.915  12.372  0.00  0.00      C1   O
ATOM   4413  CB  MET 6 264     -13.193  16.193  14.202  0.00  0.00      C1   C
ATOM   4414  CG  MET 6 264     -12.159  15.716  15.202  0.00  0.00      C1   C
ATOM   4415  SD  MET 6 264     -10.508  16.193  14.759  0.00  0.00      C1   S
ATOM   4416  CE  MET 6 264      -9.622  14.741  15.185  0.00  0.00      C1   C
ATOM   4417  N   CYS 6 265     -15.603  18.432  13.446  0.00  0.00      C1   N
ATOM   4418  CA  CYS 6 265     -16.527  19.116  12.588  0.00  0.00      C1   C
ATOM   4419  C   CYS 6 265     -16.206  20.653  12.569  0.00  0.00      C1   C
ATOM   4420  O   CYS 6 265     -16.065  21.153  11.481  0.00  0.00      C1   O
ATOM   4421  CB  CYS 6 265     -17.993  18.703  12.825  0.00  0.00      C1   C
ATOM   4422  SG  CYS 6 265     -18.375  16.964  12.361  0.00  0.00      C1   S
ATOM   4423  N   ALA 6 266     -15.876  21.338  13.695  0.00  0.00      C1   N
ATOM   4424  CA  ALA 6 266     -15.439  22.784  13.803  0.00  0.00      C1   C
ATOM   4425  C   ALA 6 266     -14.112  23.066  13.111  0.00  0.00      C1   C
ATOM   4426  O   ALA 6 266     -13.903  24.061  12.378  0.00  0.00      C1   O
ATOM   4427  CB  ALA 6 266     -15.344  23.046  15.332  0.00  0.00      C1   C
ATOM   4428  N   SER 6 267     -13.178  22.129  13.387  0.00  0.00      C1   N
ATOM   4429  CA  SER 6 267     -11.863  21.911  12.785  0.00  0.00      C1   C
ATOM   4430  C   SER 6 267     -12.024  21.936  11.236  0.00  0.00      C1   C
ATOM   4431  O   SER 6 267     -11.470  22.704  10.518  0.00  0.00      C1   O
ATOM   4432  CB  SER 6 267     -10.992  20.873  13.451  0.00  0.00      C1   C
ATOM   4433  OG  SER 6 267     -10.753  21.130  14.800  0.00  0.00      C1   O
ATOM   4434  N   LEU 6 268     -12.840  21.117  10.704  0.00  0.00      C1   N
ATOM   4435  CA  LEU 6 268     -13.139  20.981   9.238  0.00  0.00      C1   C
ATOM   4436  C   LEU 6 268     -13.871  22.265   8.735  0.00  0.00      C1   C
ATOM   4437  O   LEU 6 268     -13.550  22.747   7.691  0.00  0.00      C1   O
ATOM   4438  CB  LEU 6 268     -13.824  19.553   8.993  0.00  0.00      C1   C
ATOM   4439  CG  LEU 6 268     -13.875  19.109   7.527  0.00  0.00      C1   C
ATOM   4440  CD1 LEU 6 268     -12.662  19.376   6.641  0.00  0.00      C1   C
ATOM   4441  CD2 LEU 6 268     -14.173  17.589   7.483  0.00  0.00      C1   C
ATOM   4442  N   LYS 6 269     -14.846  22.768   9.482  0.00  0.00      C1   N
ATOM   4443  CA  LYS 6 269     -15.472  24.044   9.248  0.00  0.00      C1   C
ATOM   4444  C   LYS 6 269     -14.395  25.154   8.937  0.00  0.00      C1   C
ATOM   4445  O   LYS 6 269     -14.432  25.739   7.826  0.00  0.00      C1   O
ATOM   4446  CB  LYS 6 269     -16.541  24.427  10.281  0.00  0.00      C1   C
ATOM   4447  CG  LYS 6 269     -16.926  25.923  10.393  0.00  0.00      C1   C
ATOM   4448  CD  LYS 6 269     -16.153  26.766  11.513  0.00  0.00      C1   C
ATOM   4449  CE  LYS 6 269     -16.955  28.086  11.591  0.00  0.00      C1   C
ATOM   4450  NZ  LYS 6 269     -16.632  28.685  12.898  0.00  0.00      C1   N
ATOM   4451  N   GLU 6 270     -13.471  25.389   9.935  0.00  0.00      C1   N
ATOM   4452  CA  GLU 6 270     -12.328  26.333   9.749  0.00  0.00      C1   C
ATOM   4453  C   GLU 6 270     -11.516  26.110   8.535  0.00  0.00      C1   C
ATOM   4454  O   GLU 6 270     -11.305  27.055   7.736  0.00  0.00      C1   O
ATOM   4455  CB  GLU 6 270     -11.539  26.321  11.117  0.00  0.00      C1   C
ATOM   4456  CG  GLU 6 270     -10.657  27.554  11.025  0.00  0.00      C1   C
ATOM   4457  CD  GLU 6 270     -10.064  27.939  12.396  0.00  0.00      C1   C
ATOM   4458  OE1 GLU 6 270      -9.241  28.871  12.399  0.00  0.00      C1   O
ATOM   4459  OE2 GLU 6 270     -10.286  27.402  13.533  0.00  0.00      C1   O
ATOM   4460  N   LEU 6 271     -11.025  24.983   8.268  0.00  0.00      C1   N
ATOM   4461  CA  LEU 6 271     -10.382  24.508   7.046  0.00  0.00      C1   C
ATOM   4462  C   LEU 6 271     -11.158  24.765   5.719  0.00  0.00      C1   C
ATOM   4463  O   LEU 6 271     -10.542  25.196   4.768  0.00  0.00      C1   O
ATOM   4464  CB  LEU 6 271      -9.953  22.973   7.133  0.00  0.00      C1   C
ATOM   4465  CG  LEU 6 271      -8.935  22.565   8.150  0.00  0.00      C1   C
ATOM   4466  CD1 LEU 6 271      -8.559  21.033   8.046  0.00  0.00      C1   C
ATOM   4467  CD2 LEU 6 271      -7.695  23.412   8.119  0.00  0.00      C1   C
ATOM   4468  N   LEU 6 272     -12.497  24.561   5.639  0.00  0.00      C1   N
ATOM   4469  CA  LEU 6 272     -13.314  24.682   4.429  0.00  0.00      C1   C
ATOM   4470  C   LEU 6 272     -13.620  26.176   4.072  0.00  0.00      C1   C
ATOM   4471  O   LEU 6 272     -13.373  26.607   2.994  0.00  0.00      C1   O
ATOM   4472  CB  LEU 6 272     -14.572  23.806   4.454  0.00  0.00      C1   C
ATOM   4473  CG  LEU 6 272     -14.154  22.338   4.119  0.00  0.00      C1   C
ATOM   4474  CD1 LEU 6 272     -15.415  21.448   4.166  0.00  0.00      C1   C
ATOM   4475  CD2 LEU 6 272     -13.544  22.342   2.723  0.00  0.00      C1   C
ATOM   4476  N   GLN 6 273     -13.928  26.957   5.157  0.00  0.00      C1   N
ATOM   4477  CA  GLN 6 273     -14.069  28.355   5.076  0.00  0.00      C1   C
ATOM   4478  C   GLN 6 273     -12.747  29.079   4.764  0.00  0.00      C1   C
ATOM   4479  O   GLN 6 273     -12.749  30.016   3.950  0.00  0.00      C1   O
ATOM   4480  CB  GLN 6 273     -14.605  28.829   6.413  0.00  0.00      C1   C
ATOM   4481  CG  GLN 6 273     -16.132  28.572   6.372  0.00  0.00      C1   C
ATOM   4482  CD  GLN 6 273     -16.925  28.922   7.634  0.00  0.00      C1   C
ATOM   4483  NE2 GLN 6 273     -18.136  29.402   7.470  0.00  0.00      C1   N
ATOM   4484  OE1 GLN 6 273     -16.378  28.832   8.725  0.00  0.00      C1   O
ATOM   4485  N   ASN 6 274     -11.646  28.767   5.448  0.00  0.00      C1   N
ATOM   4486  CA  ASN 6 274     -10.399  29.568   5.380  0.00  0.00      C1   C
ATOM   4487  C   ASN 6 274      -9.139  28.948   4.798  0.00  0.00      C1   C
ATOM   4488  O   ASN 6 274      -8.274  29.765   4.485  0.00  0.00      C1   O
ATOM   4489  CB  ASN 6 274     -10.271  30.395   6.679  0.00  0.00      C1   C
ATOM   4490  CG  ASN 6 274     -11.572  30.892   7.309  0.00  0.00      C1   C
ATOM   4491  OD1 ASN 6 274     -12.096  30.342   8.305  0.00  0.00      C1   O
ATOM   4492  ND2 ASN 6 274     -11.977  32.092   6.858  0.00  0.00      C1   N
ATOM   4493  N   GLY 6 275      -8.984  27.609   4.642  0.00  0.00      C1   N
ATOM   4494  CA  GLY 6 275      -7.769  26.930   4.138  0.00  0.00      C1   C
ATOM   4495  C   GLY 6 275      -6.932  26.234   5.219  0.00  0.00      C1   C
ATOM   4496  O   GLY 6 275      -7.027  26.490   6.445  0.00  0.00      C1   O
ATOM   4497  N   MET 6 276      -5.951  25.440   4.773  0.00  0.00      C1   N
ATOM   4498  CA  MET 6 276      -4.824  24.972   5.640  0.00  0.00      C1   C
ATOM   4499  C   MET 6 276      -3.694  26.041   5.644  0.00  0.00      C1   C
ATOM   4500  O   MET 6 276      -2.919  26.096   6.637  0.00  0.00      C1   O
ATOM   4501  CB  MET 6 276      -4.337  23.611   5.120  0.00  0.00      C1   C
ATOM   4502  CG  MET 6 276      -5.314  22.479   5.416  0.00  0.00      C1   C
ATOM   4503  SD  MET 6 276      -5.337  21.105   4.336  0.00  0.00      C1   S
ATOM   4504  CE  MET 6 276      -3.611  20.448   4.625  0.00  0.00      C1   C
ATOM   4505  N   ASN 6 277      -3.391  26.871   4.597  0.00  0.00      C1   N
ATOM   4506  CA  ASN 6 277      -2.620  28.071   4.660  0.00  0.00      C1   C
ATOM   4507  C   ASN 6 277      -1.088  27.849   4.749  0.00  0.00      C1   C
ATOM   4508  O   ASN 6 277      -0.302  28.591   5.405  0.00  0.00      C1   O
ATOM   4509  CB  ASN 6 277      -3.175  29.142   5.724  0.00  0.00      C1   C
ATOM   4510  CG  ASN 6 277      -4.621  29.629   5.342  0.00  0.00      C1   C
ATOM   4511  ND2 ASN 6 277      -5.644  29.313   6.093  0.00  0.00      C1   N
ATOM   4512  OD1 ASN 6 277      -4.825  30.284   4.396  0.00  0.00      C1   O
ATOM   4513  N   GLY 6 278      -0.588  26.693   4.201  0.00  0.00      C1   N
ATOM   4514  CA  GLY 6 278       0.821  26.249   4.344  0.00  0.00      C1   C
ATOM   4515  C   GLY 6 278       1.184  25.273   5.512  0.00  0.00      C1   C
ATOM   4516  O   GLY 6 278       2.292  24.691   5.338  0.00  0.00      C1   O
ATOM   4517  N   ARG 6 279       0.319  25.028   6.470  0.00  0.00      C1   N
ATOM   4518  CA  ARG 6 279       0.495  23.776   7.223  0.00  0.00      C1   C
ATOM   4519  C   ARG 6 279      -0.081  22.552   6.700  0.00  0.00      C1   C
ATOM   4520  O   ARG 6 279      -1.078  22.603   5.995  0.00  0.00      C1   O
ATOM   4521  CB  ARG 6 279       0.333  23.971   8.763  0.00  0.00      C1   C
ATOM   4522  CG  ARG 6 279       1.190  25.152   9.276  0.00  0.00      C1   C
ATOM   4523  CD  ARG 6 279       1.329  25.158  10.870  0.00  0.00      C1   C
ATOM   4524  NE  ARG 6 279       2.057  24.010  11.347  0.00  0.00      C1   N
ATOM   4525  CZ  ARG 6 279       2.190  23.664  12.603  0.00  0.00      C1   C
ATOM   4526  NH1 ARG 6 279       1.768  24.337  13.589  0.00  0.00      C1   N
ATOM   4527  NH2 ARG 6 279       2.627  22.476  12.773  0.00  0.00      C1   N
ATOM   4528  N   THR 6 280       0.520  21.382   7.002  0.00  0.00      C1   N
ATOM   4529  CA  THR 6 280       0.088  20.138   6.470  0.00  0.00      C1   C
ATOM   4530  C   THR 6 280      -0.711  19.180   7.349  0.00  0.00      C1   C
ATOM   4531  O   THR 6 280      -0.700  19.366   8.563  0.00  0.00      C1   O
ATOM   4532  CB  THR 6 280       1.304  19.461   5.995  0.00  0.00      C1   C
ATOM   4533  OG1 THR 6 280       2.388  19.306   6.907  0.00  0.00      C1   O
ATOM   4534  CG2 THR 6 280       1.977  20.194   4.804  0.00  0.00      C1   C
ATOM   4535  N   ILE 6 281      -1.459  18.231   6.781  0.00  0.00      C1   N
ATOM   4536  CA  ILE 6 281      -2.095  17.165   7.617  0.00  0.00      C1   C
ATOM   4537  C   ILE 6 281      -1.769  15.757   7.113  0.00  0.00      C1   C
ATOM   4538  O   ILE 6 281      -2.005  15.482   5.931  0.00  0.00      C1   O
ATOM   4539  CB  ILE 6 281      -3.560  17.569   7.633  0.00  0.00      C1   C
ATOM   4540  CG1 ILE 6 281      -3.962  18.946   8.105  0.00  0.00      C1   C
ATOM   4541  CG2 ILE 6 281      -4.219  16.628   8.652  0.00  0.00      C1   C
ATOM   4542  CD1 ILE 6 281      -5.408  19.299   7.731  0.00  0.00      C1   C
ATOM   4543  N   LEU 6 282      -1.174  14.916   7.928  0.00  0.00      C1   N
ATOM   4544  CA  LEU 6 282      -0.428  13.693   7.501  0.00  0.00      C1   C
ATOM   4545  C   LEU 6 282       0.584  13.891   6.353  0.00  0.00      C1   C
ATOM   4546  O   LEU 6 282       0.603  13.260   5.331  0.00  0.00      C1   O
ATOM   4547  CB  LEU 6 282      -1.421  12.419   7.317  0.00  0.00      C1   C
ATOM   4548  CG  LEU 6 282      -2.194  11.934   8.487  0.00  0.00      C1   C
ATOM   4549  CD1 LEU 6 282      -3.295  10.985   8.084  0.00  0.00      C1   C
ATOM   4550  CD2 LEU 6 282      -1.297  11.315   9.535  0.00  0.00      C1   C
ATOM   4551  N   GLY 6 283       1.364  14.970   6.409  0.00  0.00      C1   N
ATOM   4552  CA  GLY 6 283       2.251  15.447   5.361  0.00  0.00      C1   C
ATOM   4553  C   GLY 6 283       1.585  15.969   4.118  0.00  0.00      C1   C
ATOM   4554  O   GLY 6 283       2.313  16.637   3.360  0.00  0.00      C1   O
ATOM   4555  N   SER 6 284       0.260  15.806   3.956  0.00  0.00      C1   N
ATOM   4556  CA  SER 6 284      -0.416  16.369   2.759  0.00  0.00      C1   C
ATOM   4557  C   SER 6 284      -0.698  17.854   2.700  0.00  0.00      C1   C
ATOM   4558  O   SER 6 284      -1.146  18.290   3.763  0.00  0.00      C1   O
ATOM   4559  CB  SER 6 284      -1.646  15.543   2.385  0.00  0.00      C1   C
ATOM   4560  OG  SER 6 284      -2.221  16.114   1.145  0.00  0.00      C1   O
ATOM   4561  N   ALA 6 285      -0.454  18.597   1.645  0.00  0.00      C1   N
ATOM   4562  CA  ALA 6 285      -0.940  19.898   1.525  0.00  0.00      C1   C
ATOM   4563  C   ALA 6 285      -2.354  19.925   0.894  0.00  0.00      C1   C
ATOM   4564  O   ALA 6 285      -2.671  21.071   0.523  0.00  0.00      C1   O
ATOM   4565  CB  ALA 6 285       0.150  20.648   0.749  0.00  0.00      C1   C
ATOM   4566  N   LEU 6 286      -3.125  18.857   0.825  0.00  0.00      C1   N
ATOM   4567  CA  LEU 6 286      -4.573  18.909   0.544  0.00  0.00      C1   C
ATOM   4568  C   LEU 6 286      -5.461  18.307   1.714  0.00  0.00      C1   C
ATOM   4569  O   LEU 6 286      -5.054  17.689   2.642  0.00  0.00      C1   O
ATOM   4570  CB  LEU 6 286      -4.821  17.998  -0.698  0.00  0.00      C1   C
ATOM   4571  CG  LEU 6 286      -4.336  18.397  -2.131  0.00  0.00      C1   C
ATOM   4572  CD1 LEU 6 286      -5.034  19.696  -2.524  0.00  0.00      C1   C
ATOM   4573  CD2 LEU 6 286      -2.854  18.734  -2.285  0.00  0.00      C1   C
ATOM   4574  N   LEU 6 287      -6.789  18.466   1.587  0.00  0.00      C1   N
ATOM   4575  CA  LEU 6 287      -7.615  17.462   2.213  0.00  0.00      C1   C
ATOM   4576  C   LEU 6 287      -7.807  16.224   1.348  0.00  0.00      C1   C
ATOM   4577  O   LEU 6 287      -7.787  16.344   0.120  0.00  0.00      C1   O
ATOM   4578  CB  LEU 6 287      -8.947  17.966   2.902  0.00  0.00      C1   C
ATOM   4579  CG  LEU 6 287      -8.870  19.211   3.873  0.00  0.00      C1   C
ATOM   4580  CD1 LEU 6 287      -8.896  20.584   3.135  0.00  0.00      C1   C
ATOM   4581  CD2 LEU 6 287     -10.200  19.288   4.623  0.00  0.00      C1   C
ATOM   4582  N   GLU 6 288      -7.898  15.043   1.968  0.00  0.00      C1   N
ATOM   4583  CA  GLU 6 288      -7.750  13.755   1.259  0.00  0.00      C1   C
ATOM   4584  C   GLU 6 288      -8.764  12.758   1.895  0.00  0.00      C1   C
ATOM   4585  O   GLU 6 288      -9.130  12.765   3.081  0.00  0.00      C1   O
ATOM   4586  CB  GLU 6 288      -6.384  13.162   1.470  0.00  0.00      C1   C
ATOM   4587  CG  GLU 6 288      -5.380  14.002   0.676  0.00  0.00      C1   C
ATOM   4588  CD  GLU 6 288      -3.900  13.418   0.664  0.00  0.00      C1   C
ATOM   4589  OE1 GLU 6 288      -3.588  12.703   1.668  0.00  0.00      C1   O
ATOM   4590  OE2 GLU 6 288      -3.038  13.668  -0.239  0.00  0.00      C1   O
ATOM   4591  N   ASP 6 289      -9.242  11.806   1.118  0.00  0.00      C1   N
ATOM   4592  CA  ASP 6 289     -10.492  11.150   1.480  0.00  0.00      C1   C
ATOM   4593  C   ASP 6 289     -10.281   9.571   1.365  0.00  0.00      C1   C
ATOM   4594  O   ASP 6 289     -11.200   8.851   0.970  0.00  0.00      C1   O
ATOM   4595  CB  ASP 6 289     -11.740  11.665   0.757  0.00  0.00      C1   C
ATOM   4596  CG  ASP 6 289     -11.853  11.532  -0.776  0.00  0.00      C1   C
ATOM   4597  OD1 ASP 6 289     -10.932  11.229  -1.531  0.00  0.00      C1   O
ATOM   4598  OD2 ASP 6 289     -12.954  11.780  -1.335  0.00  0.00      C1   O
ATOM   4599  N   GLU 6 290      -9.083   9.074   1.650  0.00  0.00      C1   N
ATOM   4600  CA  GLU 6 290      -8.626   7.766   1.153  0.00  0.00      C1   C
ATOM   4601  C   GLU 6 290      -8.933   6.514   2.030  0.00  0.00      C1   C
ATOM   4602  O   GLU 6 290      -8.915   5.396   1.530  0.00  0.00      C1   O
ATOM   4603  CB  GLU 6 290      -7.144   7.894   0.802  0.00  0.00      C1   C
ATOM   4604  CG  GLU 6 290      -6.862   8.885  -0.372  0.00  0.00      C1   C
ATOM   4605  CD  GLU 6 290      -5.341   9.013  -0.602  0.00  0.00      C1   C
ATOM   4606  OE1 GLU 6 290      -4.952   9.910  -1.351  0.00  0.00      C1   O
ATOM   4607  OE2 GLU 6 290      -4.513   8.255  -0.007  0.00  0.00      C1   O
ATOM   4608  N   PHE 6 291      -9.220   6.677   3.380  0.00  0.00      C1   N
ATOM   4609  CA  PHE 6 291      -9.476   5.598   4.343  0.00  0.00      C1   C
ATOM   4610  C   PHE 6 291     -10.560   5.915   5.385  0.00  0.00      C1   C
ATOM   4611  O   PHE 6 291     -10.809   7.048   5.768  0.00  0.00      C1   O
ATOM   4612  CB  PHE 6 291      -8.189   5.117   5.040  0.00  0.00      C1   C
ATOM   4613  CG  PHE 6 291      -7.473   6.262   5.782  0.00  0.00      C1   C
ATOM   4614  CD1 PHE 6 291      -6.582   7.067   5.092  0.00  0.00      C1   C
ATOM   4615  CD2 PHE 6 291      -7.838   6.594   7.087  0.00  0.00      C1   C
ATOM   4616  CE1 PHE 6 291      -6.033   8.192   5.733  0.00  0.00      C1   C
ATOM   4617  CE2 PHE 6 291      -7.211   7.706   7.734  0.00  0.00      C1   C
ATOM   4618  CZ  PHE 6 291      -6.299   8.563   7.079  0.00  0.00      C1   C
ATOM   4619  N   THR 6 292     -11.315   4.853   5.714  0.00  0.00      C1   N
ATOM   4620  CA  THR 6 292     -12.461   4.905   6.638  0.00  0.00      C1   C
ATOM   4621  C   THR 6 292     -12.097   4.899   8.135  0.00  0.00      C1   C
ATOM   4622  O   THR 6 292     -10.990   4.552   8.511  0.00  0.00      C1   O
ATOM   4623  CB  THR 6 292     -13.452   3.712   6.399  0.00  0.00      C1   C
ATOM   4624  OG1 THR 6 292     -13.059   2.476   6.958  0.00  0.00      C1   O
ATOM   4625  CG2 THR 6 292     -13.704   3.449   4.890  0.00  0.00      C1   C
ATOM   4626  N   PRO 6 293     -13.123   5.245   8.987  0.00  0.00      C1   N
ATOM   4627  CA  PRO 6 293     -12.983   5.108  10.405  0.00  0.00      C1   C
ATOM   4628  C   PRO 6 293     -12.762   3.681  10.829  0.00  0.00      C1   C
ATOM   4629  O   PRO 6 293     -11.827   3.569  11.583  0.00  0.00      C1   O
ATOM   4630  CB  PRO 6 293     -14.339   5.653  10.993  0.00  0.00      C1   C
ATOM   4631  CG  PRO 6 293     -14.924   6.601   9.985  0.00  0.00      C1   C
ATOM   4632  CD  PRO 6 293     -14.265   6.126   8.667  0.00  0.00      C1   C
ATOM   4633  N   PHE 6 294     -13.445   2.695  10.270  0.00  0.00      C1   N
ATOM   4634  CA  PHE 6 294     -13.113   1.259  10.384  0.00  0.00      C1   C
ATOM   4635  C   PHE 6 294     -11.619   0.984  10.074  0.00  0.00      C1   C
ATOM   4636  O   PHE 6 294     -10.936   0.282  10.834  0.00  0.00      C1   O
ATOM   4637  CB  PHE 6 294     -14.115   0.377   9.716  0.00  0.00      C1   C
ATOM   4638  CG  PHE 6 294     -13.849  -1.174   9.842  0.00  0.00      C1   C
ATOM   4639  CD1 PHE 6 294     -13.950  -1.948   8.685  0.00  0.00      C1   C
ATOM   4640  CD2 PHE 6 294     -13.498  -1.858  11.053  0.00  0.00      C1   C
ATOM   4641  CE1 PHE 6 294     -13.536  -3.251   8.660  0.00  0.00      C1   C
ATOM   4642  CE2 PHE 6 294     -13.242  -3.266  11.083  0.00  0.00      C1   C
ATOM   4643  CZ  PHE 6 294     -13.254  -3.944   9.835  0.00  0.00      C1   C
ATOM   4644  N   ASP 6 295     -11.014   1.589   8.978  0.00  0.00      C1   N
ATOM   4645  CA  ASP 6 295      -9.590   1.341   8.700  0.00  0.00      C1   C
ATOM   4646  C   ASP 6 295      -8.523   1.867   9.741  0.00  0.00      C1   C
ATOM   4647  O   ASP 6 295      -7.575   1.125  10.014  0.00  0.00      C1   O
ATOM   4648  CB  ASP 6 295      -9.275   2.048   7.364  0.00  0.00      C1   C
ATOM   4649  CG  ASP 6 295      -9.997   1.484   6.170  0.00  0.00      C1   C
ATOM   4650  OD1 ASP 6 295     -10.527   0.384   6.328  0.00  0.00      C1   O
ATOM   4651  OD2 ASP 6 295     -10.060   2.218   5.123  0.00  0.00      C1   O
ATOM   4652  N   VAL 6 296      -8.803   3.037  10.249  0.00  0.00      C1   N
ATOM   4653  CA  VAL 6 296      -8.185   3.521  11.503  0.00  0.00      C1   C
ATOM   4654  C   VAL 6 296      -8.424   2.536  12.703  0.00  0.00      C1   C
ATOM   4655  O   VAL 6 296      -7.453   1.963  13.227  0.00  0.00      C1   O
ATOM   4656  CB  VAL 6 296      -8.432   4.974  11.848  0.00  0.00      C1   C
ATOM   4657  CG1 VAL 6 296      -7.478   5.352  12.984  0.00  0.00      C1   C
ATOM   4658  CG2 VAL 6 296      -8.185   5.956  10.661  0.00  0.00      C1   C
ATOM   4659  N   VAL 6 297      -9.624   2.193  13.174  0.00  0.00      C1   N
ATOM   4660  CA  VAL 6 297      -9.859   1.303  14.389  0.00  0.00      C1   C
ATOM   4661  C   VAL 6 297      -9.488  -0.145  14.257  0.00  0.00      C1   C
ATOM   4662  O   VAL 6 297      -8.925  -0.740  15.159  0.00  0.00      C1   O
ATOM   4663  CB  VAL 6 297     -11.209   1.486  15.040  0.00  0.00      C1   C
ATOM   4664  CG1 VAL 6 297     -11.339   3.012  15.376  0.00  0.00      C1   C
ATOM   4665  CG2 VAL 6 297     -12.342   1.087  14.138  0.00  0.00      C1   C
ATOM   4666  N   ARG 6 298      -9.665  -0.796  13.080  0.00  0.00      C1   N
ATOM   4667  CA  ARG 6 298      -8.988  -2.145  12.740  0.00  0.00      C1   C
ATOM   4668  C   ARG 6 298      -7.477  -2.082  12.927  0.00  0.00      C1   C
ATOM   4669  O   ARG 6 298      -6.967  -3.009  13.598  0.00  0.00      C1   O
ATOM   4670  CB  ARG 6 298      -9.415  -2.578  11.354  0.00  0.00      C1   C
ATOM   4671  CG  ARG 6 298      -8.954  -4.041  10.876  0.00  0.00      C1   C
ATOM   4672  CD  ARG 6 298      -9.466  -4.300   9.409  0.00  0.00      C1   C
ATOM   4673  NE  ARG 6 298      -8.875  -3.487   8.381  0.00  0.00      C1   N
ATOM   4674  CZ  ARG 6 298      -9.472  -2.526   7.694  0.00  0.00      C1   C
ATOM   4675  NH1 ARG 6 298      -8.850  -1.862   6.777  0.00  0.00      C1   N
ATOM   4676  NH2 ARG 6 298     -10.750  -2.174   7.854  0.00  0.00      C1   N
ATOM   4677  N   GLN 6 299      -6.752  -1.051  12.508  0.00  0.00      C1   N
ATOM   4678  CA  GLN 6 299      -5.292  -1.030  12.708  0.00  0.00      C1   C
ATOM   4679  C   GLN 6 299      -4.870  -0.550  14.126  0.00  0.00      C1   C
ATOM   4680  O   GLN 6 299      -3.874  -1.000  14.600  0.00  0.00      C1   O
ATOM   4681  CB  GLN 6 299      -4.466  -0.376  11.538  0.00  0.00      C1   C
ATOM   4682  CG  GLN 6 299      -4.441   1.103  11.490  0.00  0.00      C1   C
ATOM   4683  CD  GLN 6 299      -3.314   1.640  10.518  0.00  0.00      C1   C
ATOM   4684  OE1 GLN 6 299      -2.332   2.168  10.936  0.00  0.00      C1   O
ATOM   4685  NE2 GLN 6 299      -3.412   1.481   9.239  0.00  0.00      C1   N
ATOM   4686  N   CYS 6 300      -5.748   0.210  14.900  0.00  0.00      C1   N
ATOM   4687  CA  CYS 6 300      -5.428   0.754  16.236  0.00  0.00      C1   C
ATOM   4688  C   CYS 6 300      -5.263  -0.271  17.364  0.00  0.00      C1   C
ATOM   4689  O   CYS 6 300      -4.753   0.108  18.363  0.00  0.00      C1   O
ATOM   4690  CB  CYS 6 300      -6.476   1.887  16.453  0.00  0.00      C1   C
ATOM   4691  SG  CYS 6 300      -5.971   3.349  15.617  0.00  0.00      C1   S
ATOM   4692  N   SER 6 301      -5.622  -1.535  17.219  0.00  0.00      C1   N
ATOM   4693  CA  SER 6 301      -5.354  -2.580  18.140  0.00  0.00      C1   C
ATOM   4694  C   SER 6 301      -5.864  -2.466  19.583  0.00  0.00      C1   C
ATOM   4695  O   SER 6 301      -5.201  -2.885  20.525  0.00  0.00      C1   O
ATOM   4696  CB  SER 6 301      -3.919  -3.141  18.030  0.00  0.00      C1   C
ATOM   4697  OG  SER 6 301      -3.757  -3.607  16.760  0.00  0.00      C1   O
ATOM   4698  N   GLY 6 302      -7.033  -1.773  19.710  0.00  0.00      C1   N
ATOM   4699  CA  GLY 6 302      -7.694  -1.321  20.957  0.00  0.00      C1   C
ATOM   4700  C   GLY 6 302      -6.879  -0.378  21.932  0.00  0.00      C1   C
ATOM   4701  O   GLY 6 302      -7.203  -0.461  23.122  0.00  0.00      C1   O
ATOM   4702  N   VAL 6 303      -5.858   0.274  21.448  0.00  0.00      C1   N
ATOM   4703  CA  VAL 6 303      -5.167   1.360  22.177  0.00  0.00      C1   C
ATOM   4704  C   VAL 6 303      -6.188   2.457  22.525  0.00  0.00      C1   C
ATOM   4705  O   VAL 6 303      -7.004   2.865  21.658  0.00  0.00      C1   O
ATOM   4706  CB  VAL 6 303      -3.936   1.792  21.398  0.00  0.00      C1   C
ATOM   4707  CG1 VAL 6 303      -3.383   3.123  21.870  0.00  0.00      C1   C
ATOM   4708  CG2 VAL 6 303      -2.853   0.662  21.149  0.00  0.00      C1   C
ATOM   4709  N   THR 6 304      -6.101   3.140  23.705  0.00  0.00      C1   N
ATOM   4710  CA  THR 6 304      -6.750   4.431  23.960  0.00  0.00      C1   C
ATOM   4711  C   THR 6 304      -5.861   5.569  23.680  0.00  0.00      C1   C
ATOM   4712  O   THR 6 304      -4.599   5.435  23.863  0.00  0.00      C1   O
ATOM   4713  CB  THR 6 304      -7.525   4.482  25.262  0.00  0.00      C1   C
ATOM   4714  OG1 THR 6 304      -6.749   4.052  26.357  0.00  0.00      C1   O
ATOM   4715  CG2 THR 6 304      -8.624   3.378  25.170  0.00  0.00      C1   C
ATOM   4716  N   PHE 6 305      -6.408   6.681  23.311  0.00  0.00      C1   N
ATOM   4717  CA  PHE 6 305      -5.570   7.796  22.848  0.00  0.00      C1   C
ATOM   4718  CB  PHE 6 305      -5.927   7.994  21.297  0.00  0.00      C1   C
ATOM   4719  CG  PHE 6 305      -5.511   6.863  20.439  0.00  0.00      C1   C
ATOM   4720  CD1 PHE 6 305      -6.434   5.854  19.992  0.00  0.00      C1   C
ATOM   4721  CE1 PHE 6 305      -6.118   4.825  19.071  0.00  0.00      C1   C
ATOM   4722  CZ  PHE 6 305      -4.739   4.626  18.745  0.00  0.00      C1   C
ATOM   4723  CE2 PHE 6 305      -3.794   5.571  19.182  0.00  0.00      C1   C
ATOM   4724  CD2 PHE 6 305      -4.186   6.681  19.947  0.00  0.00      C1   C
ATOM   4725  C   PHE 6 305      -5.786   9.196  23.593  0.00  0.00      C1   C
ATOM   4726  O   PHE 6 305      -5.161  10.238  23.306  0.00  0.00      C1   O
ATOM   4727  N   GLN 6 306      -6.596   9.150  24.631  0.00  0.00      C1   N
ATOM   4728  CA  GLN 6 306      -6.562  10.025  25.812  0.00  0.00      C1   C
ATOM   4729  CB  GLN 6 306      -7.756   9.796  26.729  0.00  0.00      C1   C
ATOM   4730  CG  GLN 6 306      -9.142  10.216  26.079  0.00  0.00      C1   C
ATOM   4731  CD  GLN 6 306     -10.211   9.825  27.055  0.00  0.00      C1   C
ATOM   4732  OE1 GLN 6 306     -10.846   8.790  26.998  0.00  0.00      C1   O
ATOM   4733  NE2 GLN 6 306     -10.640  10.608  27.939  0.00  0.00      C1   N
ATOM   4734  C   GLN 6 306      -5.267   9.854  26.573  0.00  0.00      C1   C
ATOM   4735  OXT GLN 6 306      -4.837  10.879  27.125  0.00  0.00      C1   O
ATOM   4736  O   GLN 6 306      -4.858   8.695  26.891  0.00  0.00      C1   O
END
ATOM   2369  N   SER 6   1       1.908   8.629  18.555  0.00  0.00      C1   N
ATOM   2370  CA  SER 6   1       1.668   8.601  17.038  0.00  0.00      C1   C
ATOM   2371  C   SER 6   1       1.907   7.220  16.425  0.00  0.00      C1   C
ATOM   2372  O   SER 6   1       2.601   6.349  16.995  0.00  0.00      C1   O
ATOM   2373  CB  SER 6   1       2.619   9.563  16.373  0.00  0.00      C1   C
ATOM   2374  OG  SER 6   1       2.511  10.838  16.984  0.00  0.00      C1   O
ATOM   2375  N   GLY 6   2       1.464   6.986  15.185  0.00  0.00      C1   N
ATOM   2376  CA  GLY 6   2       1.761   5.789  14.358  0.00  0.00      C1   C
ATOM   2377  C   GLY 6   2       0.780   5.267  13.341  0.00  0.00      C1   C
ATOM   2378  O   GLY 6   2       1.086   4.270  12.696  0.00  0.00      C1   O
ATOM   2379  N   PHE 6   3      -0.395   5.893  13.090  0.00  0.00      C1   N
ATOM   2380  CA  PHE 6   3      -1.282   5.520  11.975  0.00  0.00      C1   C
ATOM   2381  C   PHE 6   3      -0.642   5.789  10.583  0.00  0.00      C1   C
ATOM   2382  O   PHE 6   3      -0.247   6.933  10.343  0.00  0.00      C1   O
ATOM   2383  CB  PHE 6   3      -2.822   6.048  12.054  0.00  0.00      C1   C
ATOM   2384  CG  PHE 6   3      -3.582   5.780  10.794  0.00  0.00      C1   C
ATOM   2385  CD1 PHE 6   3      -3.415   6.669   9.676  0.00  0.00      C1   C
ATOM   2386  CD2 PHE 6   3      -4.356   4.613  10.693  0.00  0.00      C1   C
ATOM   2387  CE1 PHE 6   3      -4.007   6.321   8.425  0.00  0.00      C1   C
ATOM   2388  CE2 PHE 6   3      -5.040   4.287   9.473  0.00  0.00      C1   C
ATOM   2389  CZ  PHE 6   3      -4.912   5.219   8.434  0.00  0.00      C1   C
ATOM   2390  N   ARG 6   4      -0.734   4.748   9.752  0.00  0.00      C1   N
ATOM   2391  CA  ARG 6   4      -0.460   4.910   8.375  0.00  0.00      C1   C
ATOM   2392  C   ARG 6   4      -1.425   4.078   7.536  0.00  0.00      C1   C
ATOM   2393  O   ARG 6   4      -1.481   2.876   7.704  0.00  0.00      C1   O
ATOM   2394  CB  ARG 6   4       1.009   4.675   8.084  0.00  0.00      C1   C
ATOM   2395  CG  ARG 6   4       1.392   5.142   6.665  0.00  0.00      C1   C
ATOM   2396  CD  ARG 6   4       2.860   4.726   6.303  0.00  0.00      C1   C
ATOM   2397  NE  ARG 6   4       3.120   4.856   4.804  0.00  0.00      C1   N
ATOM   2398  CZ  ARG 6   4       4.104   5.501   4.266  0.00  0.00      C1   C
ATOM   2399  NH1 ARG 6   4       5.194   5.834   4.944  0.00  0.00      C1   N
ATOM   2400  NH2 ARG 6   4       3.957   5.987   3.030  0.00  0.00      C1   N
ATOM   2401  N   LYS 6   5      -2.069   4.688   6.584  0.00  0.00      C1   N
ATOM   2402  CA  LYS 6   5      -2.967   4.097   5.578  0.00  0.00      C1   C
ATOM   2403  C   LYS 6   5      -2.307   2.933   4.841  0.00  0.00      C1   C
ATOM   2404  O   LYS 6   5      -1.091   2.969   4.545  0.00  0.00      C1   O
ATOM   2405  CB  LYS 6   5      -3.375   5.223   4.563  0.00  0.00      C1   C
ATOM   2406  CG  LYS 6   5      -2.299   5.684   3.626  0.00  0.00      C1   C
ATOM   2407  CD  LYS 6   5      -2.622   7.093   3.051  0.00  0.00      C1   C
ATOM   2408  CE  LYS 6   5      -1.666   7.521   1.898  0.00  0.00      C1   C
ATOM   2409  NZ  LYS 6   5      -2.337   8.639   1.180  0.00  0.00      C1   N
ATOM   2410  N   MET 6   6      -2.993   1.805   4.556  0.00  0.00      C1   N
ATOM   2411  CA  MET 6   6      -2.370   0.629   3.934  0.00  0.00      C1   C
ATOM   2412  C   MET 6   6      -3.316  -0.363   3.233  0.00  0.00      C1   C
ATOM   2413  O   MET 6   6      -4.460  -0.440   3.605  0.00  0.00      C1   O
ATOM   2414  CB  MET 6   6      -1.543  -0.183   5.007  0.00  0.00      C1   C
ATOM   2415  CG  MET 6   6      -2.312  -0.748   6.240  0.00  0.00      C1   C
ATOM   2416  SD  MET 6   6      -1.448  -1.966   7.156  0.00  0.00      C1   S
ATOM   2417  CE  MET 6   6      -2.450  -2.028   8.632  0.00  0.00      C1   C
ATOM   2418  N   ALA 6   7      -2.871  -1.152   2.246  0.00  0.00      C1   N
ATOM   2419  CA  ALA 6   7      -3.641  -2.300   1.759  0.00  0.00      C1   C
ATOM   2420  C   ALA 6   7      -3.846  -3.401   2.792  0.00  0.00      C1   C
ATOM   2421  O   ALA 6   7      -3.102  -3.514   3.834  0.00  0.00      C1   O
ATOM   2422  CB  ALA 6   7      -3.050  -2.786   0.491  0.00  0.00      C1   C
ATOM   2423  N   PHE 6   8      -4.825  -4.260   2.473  0.00  0.00      C1   N
ATOM   2424  CA  PHE 6   8      -4.865  -5.625   3.148  0.00  0.00      C1   C
ATOM   2425  C   PHE 6   8      -3.889  -6.592   2.503  0.00  0.00      C1   C
ATOM   2426  O   PHE 6   8      -3.573  -6.444   1.321  0.00  0.00      C1   O
ATOM   2427  CB  PHE 6   8      -6.312  -6.270   3.201  0.00  0.00      C1   C
ATOM   2428  CG  PHE 6   8      -7.382  -5.632   4.103  0.00  0.00      C1   C
ATOM   2429  CD1 PHE 6   8      -7.175  -5.808   5.524  0.00  0.00      C1   C
ATOM   2430  CD2 PHE 6   8      -8.477  -4.958   3.605  0.00  0.00      C1   C
ATOM   2431  CE1 PHE 6   8      -8.223  -5.521   6.343  0.00  0.00      C1   C
ATOM   2432  CE2 PHE 6   8      -9.426  -4.500   4.529  0.00  0.00      C1   C
ATOM   2433  CZ  PHE 6   8      -9.304  -4.738   5.878  0.00  0.00      C1   C
ATOM   2434  N   PRO 6   9      -3.291  -7.484   3.332  0.00  0.00      C1   N
ATOM   2435  CA  PRO 6   9      -2.259  -8.465   2.821  0.00  0.00      C1   C
ATOM   2436  C   PRO 6   9      -2.772  -9.280   1.683  0.00  0.00      C1   C
ATOM   2437  O   PRO 6   9      -3.888  -9.616   1.596  0.00  0.00      C1   O
ATOM   2438  CB  PRO 6   9      -1.796  -9.310   3.996  0.00  0.00      C1   C
ATOM   2439  CG  PRO 6   9      -2.252  -8.531   5.205  0.00  0.00      C1   C
ATOM   2440  CD  PRO 6   9      -3.441  -7.712   4.771  0.00  0.00      C1   C
ATOM   2441  N   SER 6  10      -1.986  -9.516   0.642  0.00  0.00      C1   N
ATOM   2442  CA  SER 6  10      -2.477  -9.967  -0.633  0.00  0.00      C1   C
ATOM   2443  C   SER 6  10      -2.542 -11.453  -0.891  0.00  0.00      C1   C
ATOM   2444  O   SER 6  10      -3.243 -11.892  -1.861  0.00  0.00      C1   O
ATOM   2445  CB  SER 6  10      -1.813  -9.212  -1.829  0.00  0.00      C1   C
ATOM   2446  OG  SER 6  10      -0.421  -9.644  -1.920  0.00  0.00      C1   O
ATOM   2447  N   GLY 6  11      -1.890 -12.300  -0.132  0.00  0.00      C1   N
ATOM   2448  CA  GLY 6  11      -1.451 -13.637  -0.512  0.00  0.00      C1   C
ATOM   2449  C   GLY 6  11      -2.562 -14.658  -0.821  0.00  0.00      C1   C
ATOM   2450  O   GLY 6  11      -2.346 -15.547  -1.624  0.00  0.00      C1   O
ATOM   2451  N   LYS 6  12      -3.746 -14.498  -0.234  0.00  0.00      C1   N
ATOM   2452  CA  LYS 6  12      -4.988 -15.253  -0.608  0.00  0.00      C1   C
ATOM   2453  C   LYS 6  12      -5.609 -14.872  -1.973  0.00  0.00      C1   C
ATOM   2454  O   LYS 6  12      -6.270 -15.770  -2.656  0.00  0.00      C1   O
ATOM   2455  CB  LYS 6  12      -6.090 -15.245   0.454  0.00  0.00      C1   C
ATOM   2456  CG  LYS 6  12      -5.616 -15.824   1.768  0.00  0.00      C1   C
ATOM   2457  CD  LYS 6  12      -6.843 -16.309   2.640  0.00  0.00      C1   C
ATOM   2458  CE  LYS 6  12      -6.316 -16.813   3.945  0.00  0.00      C1   C
ATOM   2459  NZ  LYS 6  12      -7.409 -17.283   4.714  0.00  0.00      C1   N
ATOM   2460  N   VAL 6  13      -5.333 -13.690  -2.486  0.00  0.00      C1   N
ATOM   2461  CA  VAL 6  13      -5.866 -13.287  -3.774  0.00  0.00      C1   C
ATOM   2462  C   VAL 6  13      -4.893 -13.602  -4.864  0.00  0.00      C1   C
ATOM   2463  O   VAL 6  13      -5.340 -13.846  -5.994  0.00  0.00      C1   O
ATOM   2464  CB  VAL 6  13      -6.200 -11.811  -3.734  0.00  0.00      C1   C
ATOM   2465  CG1 VAL 6  13      -6.773 -11.232  -5.016  0.00  0.00      C1   C
ATOM   2466  CG2 VAL 6  13      -7.276 -11.545  -2.682  0.00  0.00      C1   C
ATOM   2467  N   GLU 6  14      -3.576 -13.531  -4.677  0.00  0.00      C1   N
ATOM   2468  CA  GLU 6  14      -2.490 -13.865  -5.670  0.00  0.00      C1   C
ATOM   2469  C   GLU 6  14      -2.721 -15.081  -6.541  0.00  0.00      C1   C
ATOM   2470  O   GLU 6  14      -2.725 -14.819  -7.774  0.00  0.00      C1   O
ATOM   2471  CB  GLU 6  14      -1.023 -13.894  -5.052  0.00  0.00      C1   C
ATOM   2472  CG  GLU 6  14      -0.492 -12.485  -4.724  0.00  0.00      C1   C
ATOM   2473  CD  GLU 6  14       0.765 -12.437  -3.840  0.00  0.00      C1   C
ATOM   2474  OE1 GLU 6  14       1.869 -12.958  -4.151  0.00  0.00      C1   O
ATOM   2475  OE2 GLU 6  14       0.666 -11.835  -2.760  0.00  0.00      C1   O
ATOM   2476  N   GLY 6  15      -2.857 -16.223  -5.920  0.00  0.00      C1   N
ATOM   2477  CA  GLY 6  15      -3.169 -17.578  -6.425  0.00  0.00      C1   C
ATOM   2478  C   GLY 6  15      -4.570 -17.586  -7.092  0.00  0.00      C1   C
ATOM   2479  O   GLY 6  15      -4.834 -18.664  -7.769  0.00  0.00      C1   O
ATOM   2480  N   CYS 6  16      -5.459 -16.597  -7.014  0.00  0.00      C1   N
ATOM   2481  CA  CYS 6  16      -6.712 -16.597  -7.777  0.00  0.00      C1   C
ATOM   2482  C   CYS 6  16      -6.528 -15.974  -9.174  0.00  0.00      C1   C
ATOM   2483  O   CYS 6  16      -7.471 -15.638  -9.823  0.00  0.00      C1   O
ATOM   2484  CB  CYS 6  16      -7.824 -16.080  -6.836  0.00  0.00      C1   C
ATOM   2485  SG  CYS 6  16      -8.147 -17.140  -5.433  0.00  0.00      C1   S
ATOM   2486  N   MET 6  17      -5.283 -15.569  -9.514  0.00  0.00      C1   N
ATOM   2487  CA  MET 6  17      -5.101 -14.931 -10.778  0.00  0.00      C1   C
ATOM   2488  C   MET 6  17      -4.599 -15.833 -11.911  0.00  0.00      C1   C
ATOM   2489  O   MET 6  17      -3.747 -16.715 -11.757  0.00  0.00      C1   O
ATOM   2490  CB  MET 6  17      -4.150 -13.660 -10.573  0.00  0.00      C1   C
ATOM   2491  CG  MET 6  17      -4.562 -12.816  -9.394  0.00  0.00      C1   C
ATOM   2492  SD  MET 6  17      -5.740 -11.429  -9.787  0.00  0.00      C1   S
ATOM   2493  CE  MET 6  17      -7.118 -12.473 -10.177  0.00  0.00      C1   C
ATOM   2494  N   VAL 6  18      -5.099 -15.710 -13.114  0.00  0.00      C1   N
ATOM   2495  CA  VAL 6  18      -4.680 -16.403 -14.323  0.00  0.00      C1   C
ATOM   2496  C   VAL 6  18      -4.640 -15.377 -15.479  0.00  0.00      C1   C
ATOM   2497  O   VAL 6  18      -5.074 -14.218 -15.346  0.00  0.00      C1   O
ATOM   2498  CB  VAL 6  18      -5.671 -17.555 -14.749  0.00  0.00      C1   C
ATOM   2499  CG1 VAL 6  18      -5.552 -18.603 -13.635  0.00  0.00      C1   C
ATOM   2500  CG2 VAL 6  18      -7.156 -17.218 -14.952  0.00  0.00      C1   C
ATOM   2501  N   GLN 6  19      -4.110 -15.845 -16.668  0.00  0.00      C1   N
ATOM   2502  CA  GLN 6  19      -4.314 -15.187 -17.976  0.00  0.00      C1   C
ATOM   2503  C   GLN 6  19      -5.631 -15.686 -18.568  0.00  0.00      C1   C
ATOM   2504  O   GLN 6  19      -5.786 -16.898 -18.749  0.00  0.00      C1   O
ATOM   2505  CB  GLN 6  19      -3.181 -15.538 -18.956  0.00  0.00      C1   C
ATOM   2506  CG  GLN 6  19      -1.887 -14.813 -18.431  0.00  0.00      C1   C
ATOM   2507  CD  GLN 6  19      -0.741 -15.248 -19.295  0.00  0.00      C1   C
ATOM   2508  NE2 GLN 6  19      -0.159 -16.407 -19.075  0.00  0.00      C1   N
ATOM   2509  OE1 GLN 6  19      -0.235 -14.550 -20.188  0.00  0.00      C1   O
ATOM   2510  N   VAL 6  20      -6.430 -14.836 -19.227  0.00  0.00      C1   N
ATOM   2511  CA  VAL 6  20      -7.390 -15.245 -20.341  0.00  0.00      C1   C
ATOM   2512  C   VAL 6  20      -6.960 -14.517 -21.593  0.00  0.00      C1   C
ATOM   2513  O   VAL 6  20      -6.972 -13.310 -21.580  0.00  0.00      C1   O
ATOM   2514  CB  VAL 6  20      -8.836 -14.931 -19.947  0.00  0.00      C1   C
ATOM   2515  CG1 VAL 6  20      -9.786 -15.151 -21.180  0.00  0.00      C1   C
ATOM   2516  CG2 VAL 6  20      -9.382 -15.617 -18.729  0.00  0.00      C1   C
ATOM   2517  N   THR 6  21      -6.538 -15.339 -22.596  0.00  0.00      C1   N
ATOM   2518  CA  THR 6  21      -6.107 -14.825 -23.892  0.00  0.00      C1   C
ATOM   2519  C   THR 6  21      -7.118 -15.190 -25.005  0.00  0.00      C1   C
ATOM   2520  O   THR 6  21      -7.244 -16.388 -25.310  0.00  0.00      C1   O
ATOM   2521  CB  THR 6  21      -4.661 -15.296 -24.239  0.00  0.00      C1   C
ATOM   2522  OG1 THR 6  21      -3.829 -15.010 -23.140  0.00  0.00      C1   O
ATOM   2523  CG2 THR 6  21      -4.129 -14.494 -25.462  0.00  0.00      C1   C
ATOM   2524  N   CYS 6  22      -7.648 -14.224 -25.763  0.00  0.00      C1   N
ATOM   2525  CA  CYS 6  22      -8.298 -14.361 -27.042  0.00  0.00      C1   C
ATOM   2526  C   CYS 6  22      -7.478 -13.544 -28.143  0.00  0.00      C1   C
ATOM   2527  O   CYS 6  22      -7.594 -12.326 -28.326  0.00  0.00      C1   O
ATOM   2528  CB  CYS 6  22      -9.798 -14.032 -26.854  0.00  0.00      C1   C
ATOM   2529  SG  CYS 6  22     -10.551 -15.287 -25.775  0.00  0.00      C1   S
ATOM   2530  N   GLY 6  23      -6.594 -14.274 -28.816  0.00  0.00      C1   N
ATOM   2531  CA  GLY 6  23      -5.775 -13.664 -29.826  0.00  0.00      C1   C
ATOM   2532  C   GLY 6  23      -4.555 -12.841 -29.413  0.00  0.00      C1   C
ATOM   2533  O   GLY 6  23      -3.931 -13.216 -28.415  0.00  0.00      C1   O
ATOM   2534  N   THR 6  24      -4.400 -11.651 -30.002  0.00  0.00      C1   N
ATOM   2535  CA  THR 6  24      -3.486 -10.536 -29.514  0.00  0.00      C1   C
ATOM   2536  C   THR 6  24      -3.948  -9.865 -28.238  0.00  0.00      C1   C
ATOM   2537  O   THR 6  24      -3.310  -8.862 -27.696  0.00  0.00      C1   O
ATOM   2538  CB  THR 6  24      -3.059  -9.573 -30.581  0.00  0.00      C1   C
ATOM   2539  OG1 THR 6  24      -4.155  -8.701 -30.793  0.00  0.00      C1   O
ATOM   2540  CG2 THR 6  24      -2.812 -10.172 -32.008  0.00  0.00      C1   C
ATOM   2541  N   THR 6  25      -4.973 -10.393 -27.528  0.00  0.00      C1   N
ATOM   2542  CA  THR 6  25      -5.451  -9.881 -26.201  0.00  0.00      C1   C
ATOM   2543  C   THR 6  25      -5.325 -10.794 -24.968  0.00  0.00      C1   C
ATOM   2544  O   THR 6  25      -6.136 -11.685 -24.865  0.00  0.00      C1   O
ATOM   2545  CB  THR 6  25      -6.866  -9.386 -26.392  0.00  0.00      C1   C
ATOM   2546  OG1 THR 6  25      -7.060  -8.599 -27.541  0.00  0.00      C1   O
ATOM   2547  CG2 THR 6  25      -7.369  -8.590 -25.183  0.00  0.00      C1   C
ATOM   2548  N   THR 6  26      -4.415 -10.485 -24.034  0.00  0.00      C1   N
ATOM   2549  CA  THR 6  26      -4.499 -11.146 -22.763  0.00  0.00      C1   C
ATOM   2550  C   THR 6  26      -5.036 -10.177 -21.697  0.00  0.00      C1   C
ATOM   2551  O   THR 6  26      -4.480  -9.107 -21.461  0.00  0.00      C1   O
ATOM   2552  CB  THR 6  26      -3.111 -11.635 -22.321  0.00  0.00      C1   C
ATOM   2553  OG1 THR 6  26      -2.526 -12.458 -23.269  0.00  0.00      C1   O
ATOM   2554  CG2 THR 6  26      -3.154 -12.395 -20.949  0.00  0.00      C1   C
ATOM   2555  N   LEU 6  27      -6.168 -10.589 -21.099  0.00  0.00      C1   N
ATOM   2556  CA  LEU 6  27      -6.556 -10.028 -19.863  0.00  0.00      C1   C
ATOM   2557  C   LEU 6  27      -6.329 -10.806 -18.579  0.00  0.00      C1   C
ATOM   2558  O   LEU 6  27      -6.176 -12.024 -18.540  0.00  0.00      C1   O
ATOM   2559  CB  LEU 6  27      -7.985  -9.458 -19.845  0.00  0.00      C1   C
ATOM   2560  CG  LEU 6  27      -8.296  -8.465 -20.922  0.00  0.00      C1   C
ATOM   2561  CD1 LEU 6  27      -9.762  -7.938 -20.733  0.00  0.00      C1   C
ATOM   2562  CD2 LEU 6  27      -7.404  -7.214 -20.925  0.00  0.00      C1   C
ATOM   2563  N   ASN 6  28      -6.170 -10.186 -17.465  0.00  0.00      C1   N
ATOM   2564  CA  ASN 6  28      -6.028 -10.843 -16.086  0.00  0.00      C1   C
ATOM   2565  C   ASN 6  28      -7.420 -11.325 -15.580  0.00  0.00      C1   C
ATOM   2566  O   ASN 6  28      -8.237 -10.443 -15.433  0.00  0.00      C1   O
ATOM   2567  CB  ASN 6  28      -5.432  -9.747 -15.159  0.00  0.00      C1   C
ATOM   2568  CG  ASN 6  28      -5.212 -10.320 -13.758  0.00  0.00      C1   C
ATOM   2569  OD1 ASN 6  28      -4.169 -10.913 -13.490  0.00  0.00      C1   O
ATOM   2570  ND2 ASN 6  28      -6.115 -10.149 -12.866  0.00  0.00      C1   N
ATOM   2571  N   GLY 6  29      -7.596 -12.614 -15.398  0.00  0.00      C1   N
ATOM   2572  CA  GLY 6  29      -8.805 -13.218 -14.961  0.00  0.00      C1   C
ATOM   2573  C   GLY 6  29      -8.719 -13.902 -13.672  0.00  0.00      C1   C
ATOM   2574  O   GLY 6  29      -7.684 -14.324 -13.218  0.00  0.00      C1   O
ATOM   2575  N   LEU 6  30      -9.900 -13.871 -12.959  0.00  0.00      C1   N
ATOM   2576  CA  LEU 6  30     -10.063 -14.448 -11.613  0.00  0.00      C1   C
ATOM   2577  C   LEU 6  30     -10.478 -15.896 -11.728  0.00  0.00      C1   C
ATOM   2578  O   LEU 6  30     -11.470 -16.239 -12.339  0.00  0.00      C1   O
ATOM   2579  CB  LEU 6  30     -11.114 -13.572 -10.961  0.00  0.00      C1   C
ATOM   2580  CG  LEU 6  30     -11.557 -13.898  -9.486  0.00  0.00      C1   C
ATOM   2581  CD1 LEU 6  30     -10.428 -13.688  -8.363  0.00  0.00      C1   C
ATOM   2582  CD2 LEU 6  30     -12.784 -13.017  -9.278  0.00  0.00      C1   C
ATOM   2583  N   TRP 6  31      -9.716 -16.807 -11.174  0.00  0.00      C1   N
ATOM   2584  CA  TRP 6  31     -10.019 -18.296 -11.114  0.00  0.00      C1   C
ATOM   2585  C   TRP 6  31     -10.541 -18.618  -9.738  0.00  0.00      C1   C
ATOM   2586  O   TRP 6  31      -9.745 -18.524  -8.804  0.00  0.00      C1   O
ATOM   2587  CB  TRP 6  31      -8.752 -19.025 -11.506  0.00  0.00      C1   C
ATOM   2588  CG  TRP 6  31      -8.890 -20.464 -11.841  0.00  0.00      C1   C
ATOM   2589  CD1 TRP 6  31     -10.026 -21.189 -11.936  0.00  0.00      C1   C
ATOM   2590  CD2 TRP 6  31      -7.844 -21.418 -11.725  0.00  0.00      C1   C
ATOM   2591  NE1 TRP 6  31      -9.682 -22.586 -12.150  0.00  0.00      C1   N
ATOM   2592  CE2 TRP 6  31      -8.326 -22.727 -12.007  0.00  0.00      C1   C
ATOM   2593  CE3 TRP 6  31      -6.463 -21.292 -11.429  0.00  0.00      C1   C
ATOM   2594  CZ2 TRP 6  31      -7.414 -23.752 -12.240  0.00  0.00      C1   C
ATOM   2595  CZ3 TRP 6  31      -5.527 -22.365 -11.627  0.00  0.00      C1   C
ATOM   2596  CH2 TRP 6  31      -6.038 -23.596 -12.032  0.00  0.00      C1   C
ATOM   2597  N   LEU 6  32     -11.895 -18.884  -9.492  0.00  0.00      C1   N
ATOM   2598  CA  LEU 6  32     -12.368 -19.347  -8.177  0.00  0.00      C1   C
ATOM   2599  C   LEU 6  32     -13.045 -20.677  -8.453  0.00  0.00      C1   C
ATOM   2600  O   LEU 6  32     -14.058 -20.732  -9.182  0.00  0.00      C1   O
ATOM   2601  CB  LEU 6  32     -13.320 -18.422  -7.395  0.00  0.00      C1   C
ATOM   2602  CG  LEU 6  32     -12.579 -17.257  -6.862  0.00  0.00      C1   C
ATOM   2603  CD1 LEU 6  32     -13.422 -16.091  -6.335  0.00  0.00      C1   C
ATOM   2604  CD2 LEU 6  32     -11.616 -17.745  -5.759  0.00  0.00      C1   C
ATOM   2605  N   ASP 6  33     -12.727 -21.790  -7.809  0.00  0.00      C1   N
ATOM   2606  CA  ASP 6  33     -13.209 -23.173  -8.145  0.00  0.00      C1   C
ATOM   2607  C   ASP 6  33     -13.010 -23.485  -9.634  0.00  0.00      C1   C
ATOM   2608  O   ASP 6  33     -11.958 -23.223 -10.205  0.00  0.00      C1   O
ATOM   2609  CB  ASP 6  33     -14.563 -23.490  -7.450  0.00  0.00      C1   C
ATOM   2610  CG  ASP 6  33     -14.639 -23.503  -5.876  0.00  0.00      C1   C
ATOM   2611  OD1 ASP 6  33     -15.699 -23.020  -5.377  0.00  0.00      C1   O
ATOM   2612  OD2 ASP 6  33     -13.783 -24.108  -5.199  0.00  0.00      C1   O
ATOM   2613  N   ASP 6  34     -14.029 -23.973 -10.314  0.00  0.00      C1   N
ATOM   2614  CA  ASP 6  34     -14.007 -24.151 -11.841  0.00  0.00      C1   C
ATOM   2615  C   ASP 6  34     -14.474 -22.975 -12.603  0.00  0.00      C1   C
ATOM   2616  O   ASP 6  34     -14.829 -23.104 -13.813  0.00  0.00      C1   O
ATOM   2617  CB  ASP 6  34     -14.784 -25.428 -12.159  0.00  0.00      C1   C
ATOM   2618  CG  ASP 6  34     -16.249 -25.598 -11.684  0.00  0.00      C1   C
ATOM   2619  OD1 ASP 6  34     -16.705 -24.690 -10.996  0.00  0.00      C1   O
ATOM   2620  OD2 ASP 6  34     -16.909 -26.623 -11.967  0.00  0.00      C1   O
ATOM   2621  N   VAL 6  35     -14.498 -21.759 -12.023  0.00  0.00      C1   N
ATOM   2622  CA  VAL 6  35     -14.979 -20.575 -12.729  0.00  0.00      C1   C
ATOM   2623  C   VAL 6  35     -13.894 -19.502 -12.869  0.00  0.00      C1   C
ATOM   2624  O   VAL 6  35     -13.383 -18.927 -11.913  0.00  0.00      C1   O
ATOM   2625  CB  VAL 6  35     -16.319 -19.939 -12.307  0.00  0.00      C1   C
ATOM   2626  CG1 VAL 6  35     -16.929 -19.061 -13.408  0.00  0.00      C1   C
ATOM   2627  CG2 VAL 6  35     -17.385 -20.956 -11.935  0.00  0.00      C1   C
ATOM   2628  N   VAL 6  36     -13.381 -19.366 -14.098  0.00  0.00      C1   N
ATOM   2629  CA  VAL 6  36     -12.686 -18.164 -14.443  0.00  0.00      C1   C
ATOM   2630  C   VAL 6  36     -13.694 -17.025 -14.883  0.00  0.00      C1   C
ATOM   2631  O   VAL 6  36     -14.360 -17.126 -15.899  0.00  0.00      C1   O
ATOM   2632  CB  VAL 6  36     -11.484 -18.421 -15.373  0.00  0.00      C1   C
ATOM   2633  CG1 VAL 6  36     -10.701 -17.112 -15.550  0.00  0.00      C1   C
ATOM   2634  CG2 VAL 6  36     -10.483 -19.444 -14.930  0.00  0.00      C1   C
ATOM   2635  N   TYR 6  37     -13.757 -15.966 -14.096  0.00  0.00      C1   N
ATOM   2636  CA  TYR 6  37     -14.408 -14.671 -14.327  0.00  0.00      C1   C
ATOM   2637  C   TYR 6  37     -13.414 -13.638 -14.980  0.00  0.00      C1   C
ATOM   2638  O   TYR 6  37     -12.359 -13.413 -14.407  0.00  0.00      C1   O
ATOM   2639  CB  TYR 6  37     -14.993 -14.151 -13.015  0.00  0.00      C1   C
ATOM   2640  CG  TYR 6  37     -15.932 -14.932 -12.058  0.00  0.00      C1   C
ATOM   2641  CD1 TYR 6  37     -15.384 -16.089 -11.433  0.00  0.00      C1   C
ATOM   2642  CD2 TYR 6  37     -17.208 -14.507 -11.808  0.00  0.00      C1   C
ATOM   2643  CE1 TYR 6  37     -16.084 -16.800 -10.458  0.00  0.00      C1   C
ATOM   2644  CE2 TYR 6  37     -17.974 -15.295 -10.862  0.00  0.00      C1   C
ATOM   2645  CZ  TYR 6  37     -17.412 -16.405 -10.179  0.00  0.00      C1   C
ATOM   2646  OH  TYR 6  37     -18.108 -17.089  -9.181  0.00  0.00      C1   O
ATOM   2647  N   CYS 6  38     -13.711 -13.057 -16.179  0.00  0.00      C1   N
ATOM   2648  CA  CYS 6  38     -12.946 -12.049 -16.896  0.00  0.00      C1   C
ATOM   2649  C   CYS 6  38     -13.874 -11.046 -17.630  0.00  0.00      C1   C
ATOM   2650  O   CYS 6  38     -15.022 -11.345 -17.973  0.00  0.00      C1   O
ATOM   2651  CB  CYS 6  38     -11.904 -12.702 -17.754  0.00  0.00      C1   C
ATOM   2652  SG  CYS 6  38     -12.687 -13.452 -19.226  0.00  0.00      C1   S
ATOM   2653  N   PRO 6  39     -13.285  -9.843 -17.992  0.00  0.00      C1   N
ATOM   2654  CA  PRO 6  39     -14.014  -8.834 -18.769  0.00  0.00      C1   C
ATOM   2655  C   PRO 6  39     -14.367  -9.330 -20.182  0.00  0.00      C1   C
ATOM   2656  O   PRO 6  39     -13.535  -9.805 -20.918  0.00  0.00      C1   O
ATOM   2657  CB  PRO 6  39     -13.059  -7.557 -18.757  0.00  0.00      C1   C
ATOM   2658  CG  PRO 6  39     -12.164  -7.734 -17.529  0.00  0.00      C1   C
ATOM   2659  CD  PRO 6  39     -12.042  -9.214 -17.458  0.00  0.00      C1   C
ATOM   2660  N   ARG 6  40     -15.623  -9.222 -20.595  0.00  0.00      C1   N
ATOM   2661  CA  ARG 6  40     -16.022  -9.596 -21.950  0.00  0.00      C1   C
ATOM   2662  C   ARG 6  40     -15.319  -8.825 -23.138  0.00  0.00      C1   C
ATOM   2663  O   ARG 6  40     -15.138  -9.457 -24.179  0.00  0.00      C1   O
ATOM   2664  CB  ARG 6  40     -17.605  -9.659 -22.127  0.00  0.00      C1   C
ATOM   2665  CG  ARG 6  40     -18.193  -8.219 -22.481  0.00  0.00      C1   C
ATOM   2666  CD  ARG 6  40     -19.764  -8.235 -22.355  0.00  0.00      C1   C
ATOM   2667  NE  ARG 6  40     -20.400  -6.918 -22.321  0.00  0.00      C1   N
ATOM   2668  CZ  ARG 6  40     -21.664  -6.587 -22.556  0.00  0.00      C1   C
ATOM   2669  NH1 ARG 6  40     -22.600  -7.497 -22.635  0.00  0.00      C1   N
ATOM   2670  NH2 ARG 6  40     -21.897  -5.330 -22.657  0.00  0.00      C1   N
ATOM   2671  N   HIS 6  41     -14.834  -7.559 -22.904  0.00  0.00      C1   N
ATOM   2672  CA  HIS 6  41     -13.974  -6.903 -23.955  0.00  0.00      C1   C
ATOM   2673  C   HIS 6  41     -12.588  -7.550 -24.006  0.00  0.00      C1   C
ATOM   2674  O   HIS 6  41     -11.716  -7.014 -24.743  0.00  0.00      C1   O
ATOM   2675  CB  HIS 6  41     -13.979  -5.377 -23.792  0.00  0.00      C1   C
ATOM   2676  CG  HIS 6  41     -13.327  -4.802 -22.496  0.00  0.00      C1   C
ATOM   2677  ND1 HIS 6  41     -12.218  -5.289 -21.832  0.00  0.00      C1   N
ATOM   2678  CD2 HIS 6  41     -13.726  -3.674 -21.853  0.00  0.00      C1   C
ATOM   2679  CE1 HIS 6  41     -11.936  -4.441 -20.857  0.00  0.00      C1   C
ATOM   2680  NE2 HIS 6  41     -12.790  -3.391 -20.833  0.00  0.00      C1   N
ATOM   2681  N   VAL 6  42     -12.270  -8.751 -23.442  0.00  0.00      C1   N
ATOM   2682  CA  VAL 6  42     -11.259  -9.686 -24.011  0.00  0.00      C1   C
ATOM   2683  C   VAL 6  42     -11.570 -10.073 -25.471  0.00  0.00      C1   C
ATOM   2684  O   VAL 6  42     -10.645 -10.215 -26.287  0.00  0.00      C1   O
ATOM   2685  CB  VAL 6  42     -10.868 -10.852 -23.055  0.00  0.00      C1   C
ATOM   2686  CG1 VAL 6  42     -11.728 -12.064 -23.113  0.00  0.00      C1   C
ATOM   2687  CG2 VAL 6  42      -9.515 -11.331 -23.481  0.00  0.00      C1   C
ATOM   2688  N   ILE 6  43     -12.870 -10.294 -25.729  0.00  0.00      C1   N
ATOM   2689  CA  ILE 6  43     -13.281 -10.827 -27.081  0.00  0.00      C1   C
ATOM   2690  C   ILE 6  43     -13.012  -9.730 -28.240  0.00  0.00      C1   C
ATOM   2691  O   ILE 6  43     -12.352 -10.095 -29.212  0.00  0.00      C1   O
ATOM   2692  CB  ILE 6  43     -14.785 -11.154 -27.069  0.00  0.00      C1   C
ATOM   2693  CG1 ILE 6  43     -15.153 -12.217 -25.994  0.00  0.00      C1   C
ATOM   2694  CG2 ILE 6  43     -15.040 -11.830 -28.414  0.00  0.00      C1   C
ATOM   2695  CD1 ILE 6  43     -16.693 -12.438 -25.728  0.00  0.00      C1   C
ATOM   2696  N   CYS 6  44     -13.329  -8.466 -28.055  0.00  0.00      C1   N
ATOM   2697  CA  CYS 6  44     -13.142  -7.217 -28.877  0.00  0.00      C1   C
ATOM   2698  C   CYS 6  44     -13.647  -6.020 -28.089  0.00  0.00      C1   C
ATOM   2699  O   CYS 6  44     -14.670  -6.063 -27.375  0.00  0.00      C1   O
ATOM   2700  CB  CYS 6  44     -13.916  -7.280 -30.190  0.00  0.00      C1   C
ATOM   2701  SG  CYS 6  44     -15.708  -7.462 -30.030  0.00  0.00      C1   S
ATOM   2702  N   THR 6  45     -12.907  -4.937 -28.212  0.00  0.00      C1   N
ATOM   2703  CA  THR 6  45     -13.347  -3.642 -27.798  0.00  0.00      C1   C
ATOM   2704  C   THR 6  45     -14.230  -2.893 -28.772  0.00  0.00      C1   C
ATOM   2705  O   THR 6  45     -14.319  -3.333 -29.913  0.00  0.00      C1   O
ATOM   2706  CB  THR 6  45     -12.117  -2.705 -27.414  0.00  0.00      C1   C
ATOM   2707  OG1 THR 6  45     -11.146  -2.611 -28.451  0.00  0.00      C1   O
ATOM   2708  CG2 THR 6  45     -11.642  -3.192 -26.127  0.00  0.00      C1   C
ATOM   2709  N   SER 6  46     -14.889  -1.850 -28.400  0.00  0.00      C1   N
ATOM   2710  CA  SER 6  46     -15.732  -1.062 -29.280  0.00  0.00      C1   C
ATOM   2711  C   SER 6  46     -15.646   0.395 -28.810  0.00  0.00      C1   C
ATOM   2712  O   SER 6  46     -15.740   0.655 -27.607  0.00  0.00      C1   O
ATOM   2713  CB  SER 6  46     -17.220  -1.536 -29.325  0.00  0.00      C1   C
ATOM   2714  OG  SER 6  46     -17.832  -0.660 -30.168  0.00  0.00      C1   O
ATOM   2715  N   GLU 6  47     -15.365   1.245 -29.814  0.00  0.00      C1   N
ATOM   2716  CA  GLU 6  47     -15.437   2.674 -29.789  0.00  0.00      C1   C
ATOM   2717  C   GLU 6  47     -16.960   3.150 -29.974  0.00  0.00      C1   C
ATOM   2718  O   GLU 6  47     -17.769   2.584 -30.733  0.00  0.00      C1   O
ATOM   2719  CB  GLU 6  47     -14.465   3.400 -30.754  0.00  0.00      C1   C
ATOM   2720  CG  GLU 6  47     -13.049   3.285 -30.303  0.00  0.00      C1   C
ATOM   2721  CD  GLU 6  47     -12.017   4.065 -31.067  0.00  0.00      C1   C
ATOM   2722  OE1 GLU 6  47     -10.841   4.107 -30.620  0.00  0.00      C1   O
ATOM   2723  OE2 GLU 6  47     -12.342   4.486 -32.189  0.00  0.00      C1   O
ATOM   2724  N   ASP 6  48     -17.225   4.252 -29.308  0.00  0.00      C1   N
ATOM   2725  CA  ASP 6  48     -18.186   5.278 -29.701  0.00  0.00      C1   C
ATOM   2726  C   ASP 6  48     -19.691   4.918 -29.724  0.00  0.00      C1   C
ATOM   2727  O   ASP 6  48     -20.375   4.957 -28.720  0.00  0.00      C1   O
ATOM   2728  CB  ASP 6  48     -17.784   6.138 -30.925  0.00  0.00      C1   C
ATOM   2729  CG  ASP 6  48     -16.358   6.695 -30.915  0.00  0.00      C1   C
ATOM   2730  OD1 ASP 6  48     -15.919   7.103 -32.011  0.00  0.00      C1   O
ATOM   2731  OD2 ASP 6  48     -15.758   6.920 -29.855  0.00  0.00      C1   O
ATOM   2732  N   MET 6  49     -20.190   4.601 -30.884  0.00  0.00      C1   N
ATOM   2733  CA  MET 6  49     -21.614   4.572 -31.288  0.00  0.00      C1   C
ATOM   2734  C   MET 6  49     -22.208   3.153 -31.572  0.00  0.00      C1   C
ATOM   2735  O   MET 6  49     -23.331   3.116 -32.042  0.00  0.00      C1   O
ATOM   2736  CB  MET 6  49     -21.776   5.589 -32.449  0.00  0.00      C1   C
ATOM   2737  CG  MET 6  49     -21.842   7.019 -31.860  0.00  0.00      C1   C
ATOM   2738  SD  MET 6  49     -23.568   7.527 -31.718  0.00  0.00      C1   S
ATOM   2739  CE  MET 6  49     -23.272   9.198 -31.276  0.00  0.00      C1   C
ATOM   2740  N   LEU 6  50     -21.480   1.998 -31.410  0.00  0.00      C1   N
ATOM   2741  CA  LEU 6  50     -21.992   0.708 -31.791  0.00  0.00      C1   C
ATOM   2742  C   LEU 6  50     -21.857  -0.235 -30.613  0.00  0.00      C1   C
ATOM   2743  O   LEU 6  50     -20.850  -0.238 -29.954  0.00  0.00      C1   O
ATOM   2744  CB  LEU 6  50     -21.272   0.119 -33.043  0.00  0.00      C1   C
ATOM   2745  CG  LEU 6  50     -21.423   0.752 -34.443  0.00  0.00      C1   C
ATOM   2746  CD1 LEU 6  50     -20.879  -0.237 -35.467  0.00  0.00      C1   C
ATOM   2747  CD2 LEU 6  50     -22.917   0.934 -34.782  0.00  0.00      C1   C
ATOM   2748  N   ASN 6  51     -22.905  -0.965 -30.197  0.00  0.00      C1   N
ATOM   2749  CA  ASN 6  51     -22.842  -2.186 -29.270  0.00  0.00      C1   C
ATOM   2750  C   ASN 6  51     -22.689  -3.467 -30.000  0.00  0.00      C1   C
ATOM   2751  O   ASN 6  51     -23.632  -3.946 -30.632  0.00  0.00      C1   O
ATOM   2752  CB  ASN 6  51     -23.980  -2.146 -28.289  0.00  0.00      C1   C
ATOM   2753  CG  ASN 6  51     -24.145  -0.941 -27.469  0.00  0.00      C1   C
ATOM   2754  OD1 ASN 6  51     -23.232  -0.313 -26.933  0.00  0.00      C1   O
ATOM   2755  ND2 ASN 6  51     -25.298  -0.405 -27.326  0.00  0.00      C1   N
ATOM   2756  N   PRO 6  52     -21.543  -4.119 -29.960  0.00  0.00      C1   N
ATOM   2757  CA  PRO 6  52     -21.267  -5.495 -30.462  0.00  0.00      C1   C
ATOM   2758  C   PRO 6  52     -22.086  -6.567 -29.695  0.00  0.00      C1   C
ATOM   2759  O   PRO 6  52     -22.575  -6.321 -28.577  0.00  0.00      C1   O
ATOM   2760  CB  PRO 6  52     -19.678  -5.739 -30.387  0.00  0.00      C1   C
ATOM   2761  CG  PRO 6  52     -19.262  -4.649 -29.341  0.00  0.00      C1   C
ATOM   2762  CD  PRO 6  52     -20.295  -3.510 -29.551  0.00  0.00      C1   C
ATOM   2763  N   ASN 6  53     -22.360  -7.626 -30.342  0.00  0.00      C1   N
ATOM   2764  CA  ASN 6  53     -23.164  -8.694 -29.760  0.00  0.00      C1   C
ATOM   2765  C   ASN 6  53     -22.380  -9.868 -29.278  0.00  0.00      C1   C
ATOM   2766  O   ASN 6  53     -21.889 -10.645 -30.073  0.00  0.00      C1   O
ATOM   2767  CB  ASN 6  53     -24.314  -9.155 -30.695  0.00  0.00      C1   C
ATOM   2768  CG  ASN 6  53     -25.277 -10.242 -30.101  0.00  0.00      C1   C
ATOM   2769  OD1 ASN 6  53     -24.919 -11.370 -29.836  0.00  0.00      C1   O
ATOM   2770  ND2 ASN 6  53     -26.513  -9.883 -29.988  0.00  0.00      C1   N
ATOM   2771  N   TYR 6  54     -21.999  -9.818 -27.958  0.00  0.00      C1   N
ATOM   2772  CA  TYR 6  54     -20.964 -10.675 -27.491  0.00  0.00      C1   C
ATOM   2773  C   TYR 6  54     -21.390 -12.212 -27.518  0.00  0.00      C1   C
ATOM   2774  O   TYR 6  54     -20.514 -13.063 -27.497  0.00  0.00      C1   O
ATOM   2775  CB  TYR 6  54     -20.446 -10.223 -26.129  0.00  0.00      C1   C
ATOM   2776  CG  TYR 6  54     -19.633  -8.931 -26.160  0.00  0.00      C1   C
ATOM   2777  CD1 TYR 6  54     -20.069  -7.752 -25.572  0.00  0.00      C1   C
ATOM   2778  CD2 TYR 6  54     -18.370  -8.925 -26.847  0.00  0.00      C1   C
ATOM   2779  CE1 TYR 6  54     -19.295  -6.606 -25.525  0.00  0.00      C1   C
ATOM   2780  CE2 TYR 6  54     -17.655  -7.718 -27.002  0.00  0.00      C1   C
ATOM   2781  CZ  TYR 6  54     -18.065  -6.662 -26.184  0.00  0.00      C1   C
ATOM   2782  OH  TYR 6  54     -17.219  -5.605 -26.096  0.00  0.00      C1   O
ATOM   2783  N   GLU 6  55     -22.654 -12.567 -27.558  0.00  0.00      C1   N
ATOM   2784  CA  GLU 6  55     -23.201 -13.955 -27.806  0.00  0.00      C1   C
ATOM   2785  C   GLU 6  55     -22.854 -14.454 -29.216  0.00  0.00      C1   C
ATOM   2786  O   GLU 6  55     -22.155 -15.442 -29.244  0.00  0.00      C1   O
ATOM   2787  CB  GLU 6  55     -24.645 -13.937 -27.386  0.00  0.00      C1   C
ATOM   2788  CG  GLU 6  55     -24.920 -13.939 -25.927  0.00  0.00      C1   C
ATOM   2789  CD  GLU 6  55     -26.355 -14.257 -25.473  0.00  0.00      C1   C
ATOM   2790  OE1 GLU 6  55     -27.364 -13.847 -26.101  0.00  0.00      C1   O
ATOM   2791  OE2 GLU 6  55     -26.563 -15.010 -24.520  0.00  0.00      C1   O
ATOM   2792  N   ASP 6  56     -23.277 -13.748 -30.272  0.00  0.00      C1   N
ATOM   2793  CA  ASP 6  56     -22.819 -14.077 -31.674  0.00  0.00      C1   C
ATOM   2794  C   ASP 6  56     -21.311 -14.188 -31.855  0.00  0.00      C1   C
ATOM   2795  O   ASP 6  56     -20.797 -15.157 -32.417  0.00  0.00      C1   O
ATOM   2796  CB  ASP 6  56     -23.501 -13.128 -32.764  0.00  0.00      C1   C
ATOM   2797  CG  ASP 6  56     -25.015 -12.787 -32.832  0.00  0.00      C1   C
ATOM   2798  OD1 ASP 6  56     -25.878 -13.460 -32.249  0.00  0.00      C1   O
ATOM   2799  OD2 ASP 6  56     -25.364 -11.843 -33.628  0.00  0.00      C1   O
ATOM   2800  N   LEU 6  57     -20.583 -13.188 -31.311  0.00  0.00      C1   N
ATOM   2801  CA  LEU 6  57     -19.101 -13.119 -31.226  0.00  0.00      C1   C
ATOM   2802  C   LEU 6  57     -18.430 -14.391 -30.706  0.00  0.00      C1   C
ATOM   2803  O   LEU 6  57     -17.580 -14.975 -31.318  0.00  0.00      C1   O
ATOM   2804  CB  LEU 6  57     -18.717 -11.863 -30.422  0.00  0.00      C1   C
ATOM   2805  CG  LEU 6  57     -18.657 -10.592 -31.339  0.00  0.00      C1   C
ATOM   2806  CD1 LEU 6  57     -18.687  -9.390 -30.470  0.00  0.00      C1   C
ATOM   2807  CD2 LEU 6  57     -17.490 -10.498 -32.344  0.00  0.00      C1   C
ATOM   2808  N   LEU 6  58     -18.934 -14.971 -29.560  0.00  0.00      C1   N
ATOM   2809  CA  LEU 6  58     -18.358 -16.211 -28.958  0.00  0.00      C1   C
ATOM   2810  C   LEU 6  58     -18.618 -17.391 -29.845  0.00  0.00      C1   C
ATOM   2811  O   LEU 6  58     -17.625 -18.056 -30.102  0.00  0.00      C1   O
ATOM   2812  CB  LEU 6  58     -18.843 -16.498 -27.522  0.00  0.00      C1   C
ATOM   2813  CG  LEU 6  58     -18.129 -15.634 -26.472  0.00  0.00      C1   C
ATOM   2814  CD1 LEU 6  58     -18.906 -15.692 -25.231  0.00  0.00      C1   C
ATOM   2815  CD2 LEU 6  58     -16.644 -15.977 -26.394  0.00  0.00      C1   C
ATOM   2816  N   ILE 6  59     -19.918 -17.590 -30.303  0.00  0.00      C1   N
ATOM   2817  CA  ILE 6  59     -20.275 -18.578 -31.356  0.00  0.00      C1   C
ATOM   2818  C   ILE 6  59     -19.395 -18.564 -32.626  0.00  0.00      C1   C
ATOM   2819  O   ILE 6  59     -18.781 -19.522 -33.096  0.00  0.00      C1   O
ATOM   2820  CB  ILE 6  59     -21.754 -18.518 -31.801  0.00  0.00      C1   C
ATOM   2821  CG1 ILE 6  59     -22.720 -18.643 -30.596  0.00  0.00      C1   C
ATOM   2822  CG2 ILE 6  59     -22.064 -19.806 -32.589  0.00  0.00      C1   C
ATOM   2823  CD1 ILE 6  59     -22.391 -19.818 -29.661  0.00  0.00      C1   C
ATOM   2824  N   ARG 6  60     -19.170 -17.394 -33.256  0.00  0.00      C1   N
ATOM   2825  CA  ARG 6  60     -18.310 -17.108 -34.361  0.00  0.00      C1   C
ATOM   2826  C   ARG 6  60     -16.858 -17.423 -33.996  0.00  0.00      C1   C
ATOM   2827  O   ARG 6  60     -16.149 -17.848 -34.869  0.00  0.00      C1   O
ATOM   2828  CB  ARG 6  60     -18.538 -15.705 -34.980  0.00  0.00      C1   C
ATOM   2829  CG  ARG 6  60     -17.865 -15.359 -36.286  0.00  0.00      C1   C
ATOM   2830  CD  ARG 6  60     -18.378 -16.195 -37.454  0.00  0.00      C1   C
ATOM   2831  NE  ARG 6  60     -17.794 -15.655 -38.698  0.00  0.00      C1   N
ATOM   2832  CZ  ARG 6  60     -17.325 -16.342 -39.665  0.00  0.00      C1   C
ATOM   2833  NH1 ARG 6  60     -17.086 -15.566 -40.704  0.00  0.00      C1   N
ATOM   2834  NH2 ARG 6  60     -17.116 -17.577 -39.644  0.00  0.00      C1   N
ATOM   2835  N   LYS 6  61     -16.357 -17.306 -32.791  0.00  0.00      C1   N
ATOM   2836  CA  LYS 6  61     -14.939 -17.611 -32.509  0.00  0.00      C1   C
ATOM   2837  C   LYS 6  61     -14.627 -19.020 -31.993  0.00  0.00      C1   C
ATOM   2838  O   LYS 6  61     -13.655 -19.595 -32.468  0.00  0.00      C1   O
ATOM   2839  CB  LYS 6  61     -14.487 -16.516 -31.551  0.00  0.00      C1   C
ATOM   2840  CG  LYS 6  61     -14.414 -15.193 -32.388  0.00  0.00      C1   C
ATOM   2841  CD  LYS 6  61     -13.714 -14.204 -31.543  0.00  0.00      C1   C
ATOM   2842  CE  LYS 6  61     -14.084 -12.780 -31.804  0.00  0.00      C1   C
ATOM   2843  NZ  LYS 6  61     -13.884 -12.446 -33.255  0.00  0.00      C1   N
ATOM   2844  N   SER 6  62     -15.442 -19.541 -31.101  0.00  0.00      C1   N
ATOM   2845  CA  SER 6  62     -15.559 -20.875 -30.573  0.00  0.00      C1   C
ATOM   2846  C   SER 6  62     -14.431 -21.159 -29.483  0.00  0.00      C1   C
ATOM   2847  O   SER 6  62     -13.446 -20.425 -29.353  0.00  0.00      C1   O
ATOM   2848  CB  SER 6  62     -15.697 -21.865 -31.628  0.00  0.00      C1   C
ATOM   2849  OG  SER 6  62     -16.310 -23.062 -31.136  0.00  0.00      C1   O
ATOM   2850  N   ASN 6  63     -14.714 -22.171 -28.724  0.00  0.00      C1   N
ATOM   2851  CA  ASN 6  63     -13.934 -22.750 -27.647  0.00  0.00      C1   C
ATOM   2852  C   ASN 6  63     -12.403 -22.867 -27.941  0.00  0.00      C1   C
ATOM   2853  O   ASN 6  63     -11.632 -22.724 -26.960  0.00  0.00      C1   O
ATOM   2854  CB  ASN 6  63     -14.609 -24.004 -27.099  0.00  0.00      C1   C
ATOM   2855  CG  ASN 6  63     -14.290 -24.276 -25.687  0.00  0.00      C1   C
ATOM   2856  OD1 ASN 6  63     -14.742 -23.506 -24.891  0.00  0.00      C1   O
ATOM   2857  ND2 ASN 6  63     -13.608 -25.342 -25.337  0.00  0.00      C1   N
ATOM   2858  N   HIS 6  64     -11.960 -23.122 -29.187  0.00  0.00      C1   N
ATOM   2859  CA  HIS 6  64     -10.542 -23.118 -29.715  0.00  0.00      C1   C
ATOM   2860  C   HIS 6  64      -9.838 -21.777 -29.768  0.00  0.00      C1   C
ATOM   2861  O   HIS 6  64      -8.650 -21.788 -29.991  0.00  0.00      C1   O
ATOM   2862  CB  HIS 6  64     -10.311 -24.046 -30.885  0.00  0.00      C1   C
ATOM   2863  CG  HIS 6  64     -11.172 -23.686 -32.086  0.00  0.00      C1   C
ATOM   2864  ND1 HIS 6  64     -11.929 -22.550 -32.165  0.00  0.00      C1   N
ATOM   2865  CD2 HIS 6  64     -11.264 -24.350 -33.275  0.00  0.00      C1   C
ATOM   2866  CE1 HIS 6  64     -12.516 -22.606 -33.412  0.00  0.00      C1   C
ATOM   2867  NE2 HIS 6  64     -12.137 -23.700 -34.016  0.00  0.00      C1   N
ATOM   2868  N   ASN 6  65     -10.590 -20.618 -29.610  0.00  0.00      C1   N
ATOM   2869  CA  ASN 6  65     -10.015 -19.284 -29.486  0.00  0.00      C1   C
ATOM   2870  C   ASN 6  65      -9.818 -18.849 -28.050  0.00  0.00      C1   C
ATOM   2871  O   ASN 6  65      -9.528 -17.662 -27.780  0.00  0.00      C1   O
ATOM   2872  CB  ASN 6  65     -10.866 -18.372 -30.329  0.00  0.00      C1   C
ATOM   2873  CG  ASN 6  65     -10.006 -17.267 -30.772  0.00  0.00      C1   C
ATOM   2874  OD1 ASN 6  65      -9.039 -17.473 -31.458  0.00  0.00      C1   O
ATOM   2875  ND2 ASN 6  65     -10.411 -16.060 -30.466  0.00  0.00      C1   N
ATOM   2876  N   PHE 6  66     -10.035 -19.718 -27.059  0.00  0.00      C1   N
ATOM   2877  CA  PHE 6  66      -9.574 -19.412 -25.663  0.00  0.00      C1   C
ATOM   2878  C   PHE 6  66      -8.209 -20.044 -25.428  0.00  0.00      C1   C
ATOM   2879  O   PHE 6  66      -8.046 -21.267 -25.670  0.00  0.00      C1   O
ATOM   2880  CB  PHE 6  66     -10.611 -19.828 -24.607  0.00  0.00      C1   C
ATOM   2881  CG  PHE 6  66     -12.103 -19.503 -24.724  0.00  0.00      C1   C
ATOM   2882  CD1 PHE 6  66     -12.473 -18.168 -24.804  0.00  0.00      C1   C
ATOM   2883  CD2 PHE 6  66     -13.082 -20.543 -24.676  0.00  0.00      C1   C
ATOM   2884  CE1 PHE 6  66     -13.830 -17.883 -25.072  0.00  0.00      C1   C
ATOM   2885  CE2 PHE 6  66     -14.383 -20.223 -24.907  0.00  0.00      C1   C
ATOM   2886  CZ  PHE 6  66     -14.791 -18.916 -25.131  0.00  0.00      C1   C
ATOM   2887  N   LEU 6  67      -7.255 -19.197 -25.034  0.00  0.00      C1   N
ATOM   2888  CA  LEU 6  67      -6.044 -19.656 -24.366  0.00  0.00      C1   C
ATOM   2889  C   LEU 6  67      -6.018 -19.169 -22.946  0.00  0.00      C1   C
ATOM   2890  O   LEU 6  67      -5.544 -18.089 -22.604  0.00  0.00      C1   O
ATOM   2891  CB  LEU 6  67      -4.783 -19.520 -25.250  0.00  0.00      C1   C
ATOM   2892  CG  LEU 6  67      -3.379 -19.838 -24.529  0.00  0.00      C1   C
ATOM   2893  CD1 LEU 6  67      -3.397 -21.351 -24.114  0.00  0.00      C1   C
ATOM   2894  CD2 LEU 6  67      -2.243 -19.571 -25.579  0.00  0.00      C1   C
ATOM   2895  N   VAL 6  68      -6.527 -20.012 -22.077  0.00  0.00      C1   N
ATOM   2896  CA  VAL 6  68      -6.506 -19.794 -20.615  0.00  0.00      C1   C
ATOM   2897  C   VAL 6  68      -5.240 -20.523 -20.054  0.00  0.00      C1   C
ATOM   2898  O   VAL 6  68      -4.911 -21.609 -20.534  0.00  0.00      C1   O
ATOM   2899  CB  VAL 6  68      -7.852 -20.287 -19.914  0.00  0.00      C1   C
ATOM   2900  CG1 VAL 6  68      -7.858 -19.718 -18.446  0.00  0.00      C1   C
ATOM   2901  CG2 VAL 6  68      -9.041 -19.616 -20.602  0.00  0.00      C1   C
ATOM   2902  N   GLN 6  69      -4.494 -19.912 -19.120  0.00  0.00      C1   N
ATOM   2903  CA  GLN 6  69      -3.278 -20.540 -18.627  0.00  0.00      C1   C
ATOM   2904  C   GLN 6  69      -3.051 -20.237 -17.119  0.00  0.00      C1   C
ATOM   2905  O   GLN 6  69      -3.259 -19.129 -16.671  0.00  0.00      C1   O
ATOM   2906  CB  GLN 6  69      -1.997 -20.166 -19.397  0.00  0.00      C1   C
ATOM   2907  CG  GLN 6  69      -2.098 -20.476 -20.913  0.00  0.00      C1   C
ATOM   2908  CD  GLN 6  69      -0.777 -20.275 -21.552  0.00  0.00      C1   C
ATOM   2909  OE1 GLN 6  69       0.069 -21.157 -21.676  0.00  0.00      C1   O
ATOM   2910  NE2 GLN 6  69      -0.506 -19.088 -22.022  0.00  0.00      C1   N
ATOM   2911  N   ALA 6  70      -2.571 -21.276 -16.379  0.00  0.00      C1   N
ATOM   2912  CA  ALA 6  70      -1.884 -21.132 -15.086  0.00  0.00      C1   C
ATOM   2913  C   ALA 6  70      -0.419 -21.242 -15.358  0.00  0.00      C1   C
ATOM   2914  O   ALA 6  70       0.184 -22.313 -15.155  0.00  0.00      C1   O
ATOM   2915  CB  ALA 6  70      -2.476 -21.952 -13.927  0.00  0.00      C1   C
ATOM   2916  N   GLY 6  71       0.174 -20.132 -15.834  0.00  0.00      C1   N
ATOM   2917  CA  GLY 6  71       1.583 -19.975 -16.073  0.00  0.00      C1   C
ATOM   2918  C   GLY 6  71       2.009 -20.603 -17.432  0.00  0.00      C1   C
ATOM   2919  O   GLY 6  71       1.528 -20.276 -18.472  0.00  0.00      C1   O
ATOM   2920  N   ASN 6  72       2.746 -21.731 -17.412  0.00  0.00      C1   N
ATOM   2921  CA  ASN 6  72       3.225 -22.363 -18.645  0.00  0.00      C1   C
ATOM   2922  C   ASN 6  72       2.344 -23.457 -19.218  0.00  0.00      C1   C
ATOM   2923  O   ASN 6  72       2.753 -24.174 -20.090  0.00  0.00      C1   O
ATOM   2924  CB  ASN 6  72       4.701 -22.743 -18.503  0.00  0.00      C1   C
ATOM   2925  CG  ASN 6  72       5.065 -23.804 -17.527  0.00  0.00      C1   C
ATOM   2926  OD1 ASN 6  72       4.265 -24.295 -16.746  0.00  0.00      C1   O
ATOM   2927  ND2 ASN 6  72       6.318 -24.159 -17.491  0.00  0.00      C1   N
ATOM   2928  N   VAL 6  73       0.998 -23.487 -18.811  0.00  0.00      C1   N
ATOM   2929  CA  VAL 6  73      -0.025 -24.530 -19.186  0.00  0.00      C1   C
ATOM   2930  C   VAL 6  73      -1.410 -24.002 -19.460  0.00  0.00      C1   C
ATOM   2931  O   VAL 6  73      -1.925 -23.157 -18.783  0.00  0.00      C1   O
ATOM   2932  CB  VAL 6  73      -0.045 -25.632 -18.114  0.00  0.00      C1   C
ATOM   2933  CG1 VAL 6  73       1.217 -26.452 -18.281  0.00  0.00      C1   C
ATOM   2934  CG2 VAL 6  73      -0.151 -25.073 -16.681  0.00  0.00      C1   C
ATOM   2935  N   GLN 6  74      -2.129 -24.717 -20.267  0.00  0.00      C1   N
ATOM   2936  CA  GLN 6  74      -3.503 -24.480 -20.626  0.00  0.00      C1   C
ATOM   2937  C   GLN 6  74      -4.509 -25.024 -19.680  0.00  0.00      C1   C
ATOM   2938  O   GLN 6  74      -4.366 -26.141 -19.284  0.00  0.00      C1   O
ATOM   2939  CB  GLN 6  74      -3.670 -24.939 -22.065  0.00  0.00      C1   C
ATOM   2940  CG  GLN 6  74      -5.023 -24.508 -22.717  0.00  0.00      C1   C
ATOM   2941  CD  GLN 6  74      -5.009 -24.436 -24.248  0.00  0.00      C1   C
ATOM   2942  NE2 GLN 6  74      -5.988 -23.705 -24.777  0.00  0.00      C1   N
ATOM   2943  OE1 GLN 6  74      -4.271 -25.064 -24.914  0.00  0.00      C1   O
ATOM   2944  N   LEU 6  75      -5.603 -24.298 -19.394  0.00  0.00      C1   N
ATOM   2945  CA  LEU 6  75      -6.762 -24.788 -18.731  0.00  0.00      C1   C
ATOM   2946  C   LEU 6  75      -7.815 -25.141 -19.759  0.00  0.00      C1   C
ATOM   2947  O   LEU 6  75      -7.885 -24.514 -20.812  0.00  0.00      C1   O
ATOM   2948  CB  LEU 6  75      -7.180 -23.868 -17.553  0.00  0.00      C1   C
ATOM   2949  CG  LEU 6  75      -6.073 -23.614 -16.481  0.00  0.00      C1   C
ATOM   2950  CD1 LEU 6  75      -6.560 -22.820 -15.335  0.00  0.00      C1   C
ATOM   2951  CD2 LEU 6  75      -5.415 -24.898 -15.866  0.00  0.00      C1   C
ATOM   2952  N   ARG 6  76      -8.645 -26.126 -19.416  0.00  0.00      C1   N
ATOM   2953  CA  ARG 6  76      -9.598 -26.824 -20.322  0.00  0.00      C1   C
ATOM   2954  C   ARG 6  76     -11.042 -26.264 -20.186  0.00  0.00      C1   C
ATOM   2955  O   ARG 6  76     -11.770 -26.498 -19.149  0.00  0.00      C1   O
ATOM   2956  CB  ARG 6  76      -9.457 -28.314 -20.161  0.00  0.00      C1   C
ATOM   2957  CG  ARG 6  76     -10.502 -29.167 -20.978  0.00  0.00      C1   C
ATOM   2958  CD  ARG 6  76     -10.229 -30.555 -20.412  0.00  0.00      C1   C
ATOM   2959  NE  ARG 6  76     -11.247 -31.536 -20.922  0.00  0.00      C1   N
ATOM   2960  CZ  ARG 6  76     -11.188 -32.372 -21.944  0.00  0.00      C1   C
ATOM   2961  NH1 ARG 6  76     -10.230 -32.397 -22.798  0.00  0.00      C1   N
ATOM   2962  NH2 ARG 6  76     -12.063 -33.333 -22.008  0.00  0.00      C1   N
ATOM   2963  N   VAL 6  77     -11.597 -25.605 -21.189  0.00  0.00      C1   N
ATOM   2964  CA  VAL 6  77     -12.867 -24.987 -21.139  0.00  0.00      C1   C
ATOM   2965  C   VAL 6  77     -13.932 -25.948 -21.544  0.00  0.00      C1   C
ATOM   2966  O   VAL 6  77     -14.104 -26.222 -22.721  0.00  0.00      C1   O
ATOM   2967  CB  VAL 6  77     -12.964 -23.656 -21.973  0.00  0.00      C1   C
ATOM   2968  CG1 VAL 6  77     -14.384 -22.975 -21.764  0.00  0.00      C1   C
ATOM   2969  CG2 VAL 6  77     -11.817 -22.743 -21.593  0.00  0.00      C1   C
ATOM   2970  N   ILE 6  78     -14.729 -26.358 -20.573  0.00  0.00      C1   N
ATOM   2971  CA  ILE 6  78     -15.948 -27.113 -20.806  0.00  0.00      C1   C
ATOM   2972  C   ILE 6  78     -17.258 -26.340 -20.980  0.00  0.00      C1   C
ATOM   2973  O   ILE 6  78     -18.214 -26.840 -21.625  0.00  0.00      C1   O
ATOM   2974  CB  ILE 6  78     -16.111 -28.171 -19.664  0.00  0.00      C1   C
ATOM   2975  CG1 ILE 6  78     -16.008 -27.481 -18.305  0.00  0.00      C1   C
ATOM   2976  CG2 ILE 6  78     -15.016 -29.184 -19.779  0.00  0.00      C1   C
ATOM   2977  CD1 ILE 6  78     -16.592 -28.285 -17.166  0.00  0.00      C1   C
ATOM   2978  N   GLY 6  79     -17.230 -25.020 -20.562  0.00  0.00      C1   N
ATOM   2979  CA  GLY 6  79     -18.262 -24.004 -20.848  0.00  0.00      C1   C
ATOM   2980  C   GLY 6  79     -17.890 -22.541 -20.919  0.00  0.00      C1   C
ATOM   2981  O   GLY 6  79     -17.276 -22.020 -20.030  0.00  0.00      C1   O
ATOM   2982  N   HIS 6  80     -18.244 -21.870 -22.055  0.00  0.00      C1   N
ATOM   2983  CA  HIS 6  80     -18.345 -20.418 -22.097  0.00  0.00      C1   C
ATOM   2984  C   HIS 6  80     -19.766 -19.824 -21.736  0.00  0.00      C1   C
ATOM   2985  O   HIS 6  80     -20.809 -20.254 -22.257  0.00  0.00      C1   O
ATOM   2986  CB  HIS 6  80     -17.743 -19.851 -23.383  0.00  0.00      C1   C
ATOM   2987  CG  HIS 6  80     -18.571 -20.139 -24.696  0.00  0.00      C1   C
ATOM   2988  ND1 HIS 6  80     -19.781 -19.597 -25.001  0.00  0.00      C1   N
ATOM   2989  CD2 HIS 6  80     -18.174 -20.973 -25.739  0.00  0.00      C1   C
ATOM   2990  CE1 HIS 6  80     -20.147 -20.053 -26.165  0.00  0.00      C1   C
ATOM   2991  NE2 HIS 6  80     -19.267 -20.952 -26.617  0.00  0.00      C1   N
ATOM   2992  N   SER 6  81     -19.840 -18.671 -21.050  0.00  0.00      C1   N
ATOM   2993  CA  SER 6  81     -21.044 -17.831 -20.820  0.00  0.00      C1   C
ATOM   2994  C   SER 6  81     -20.667 -16.408 -20.330  0.00  0.00      C1   C
ATOM   2995  O   SER 6  81     -19.508 -16.112 -20.046  0.00  0.00      C1   O
ATOM   2996  CB  SER 6  81     -21.938 -18.565 -19.738  0.00  0.00      C1   C
ATOM   2997  OG  SER 6  81     -21.497 -18.392 -18.356  0.00  0.00      C1   O
ATOM   2998  N   MET 6  82     -21.721 -15.584 -20.153  0.00  0.00      C1   N
ATOM   2999  CA  MET 6  82     -21.609 -14.228 -19.598  0.00  0.00      C1   C
ATOM   3000  C   MET 6  82     -22.661 -13.943 -18.509  0.00  0.00      C1   C
ATOM   3001  O   MET 6  82     -23.886 -14.186 -18.695  0.00  0.00      C1   O
ATOM   3002  CB  MET 6  82     -21.597 -13.140 -20.671  0.00  0.00      C1   C
ATOM   3003  CG  MET 6  82     -20.337 -13.219 -21.563  0.00  0.00      C1   C
ATOM   3004  SD  MET 6  82     -20.307 -12.206 -23.036  0.00  0.00      C1   S
ATOM   3005  CE  MET 6  82     -21.616 -12.938 -24.063  0.00  0.00      C1   C
ATOM   3006  N   GLN 6  83     -22.281 -13.169 -17.564  0.00  0.00      C1   N
ATOM   3007  CA  GLN 6  83     -23.086 -12.470 -16.589  0.00  0.00      C1   C
ATOM   3008  C   GLN 6  83     -22.844 -10.986 -16.915  0.00  0.00      C1   C
ATOM   3009  O   GLN 6  83     -21.938 -10.369 -16.358  0.00  0.00      C1   O
ATOM   3010  CB  GLN 6  83     -22.600 -12.900 -15.248  0.00  0.00      C1   C
ATOM   3011  CG  GLN 6  83     -23.498 -14.018 -14.626  0.00  0.00      C1   C
ATOM   3012  CD  GLN 6  83     -24.893 -13.566 -14.259  0.00  0.00      C1   C
ATOM   3013  OE1 GLN 6  83     -25.894 -13.687 -14.989  0.00  0.00      C1   O
ATOM   3014  NE2 GLN 6  83     -24.969 -13.044 -13.063  0.00  0.00      C1   N
ATOM   3015  N   ASN 6  84     -23.674 -10.353 -17.757  0.00  0.00      C1   N
ATOM   3016  CA  ASN 6  84     -23.711  -8.956 -18.229  0.00  0.00      C1   C
ATOM   3017  C   ASN 6  84     -22.335  -8.611 -18.833  0.00  0.00      C1   C
ATOM   3018  O   ASN 6  84     -22.085  -9.153 -19.912  0.00  0.00      C1   O
ATOM   3019  CB  ASN 6  84     -24.317  -8.051 -17.192  0.00  0.00      C1   C
ATOM   3020  CG  ASN 6  84     -24.833  -6.837 -17.855  0.00  0.00      C1   C
ATOM   3021  OD1 ASN 6  84     -25.081  -6.778 -19.064  0.00  0.00      C1   O
ATOM   3022  ND2 ASN 6  84     -25.042  -5.786 -17.108  0.00  0.00      C1   N
ATOM   3023  N   CYS 6  85     -21.458  -7.878 -18.208  0.00  0.00      C1   N
ATOM   3024  CA  CYS 6  85     -20.114  -7.592 -18.694  0.00  0.00      C1   C
ATOM   3025  C   CYS 6  85     -18.980  -8.545 -18.423  0.00  0.00      C1   C
ATOM   3026  O   CYS 6  85     -17.881  -8.382 -18.892  0.00  0.00      C1   O
ATOM   3027  CB  CYS 6  85     -19.767  -6.204 -18.355  0.00  0.00      C1   C
ATOM   3028  SG  CYS 6  85     -20.774  -4.975 -19.191  0.00  0.00      C1   S
ATOM   3029  N   VAL 6  86     -19.179  -9.552 -17.551  0.00  0.00      C1   N
ATOM   3030  CA  VAL 6  86     -18.117 -10.574 -17.402  0.00  0.00      C1   C
ATOM   3031  C   VAL 6  86     -18.416 -11.941 -18.020  0.00  0.00      C1   C
ATOM   3032  O   VAL 6  86     -19.517 -12.475 -17.874  0.00  0.00      C1   O
ATOM   3033  CB  VAL 6  86     -17.664 -10.707 -15.978  0.00  0.00      C1   C
ATOM   3034  CG1 VAL 6  86     -17.026  -9.365 -15.504  0.00  0.00      C1   C
ATOM   3035  CG2 VAL 6  86     -18.727 -11.241 -14.972  0.00  0.00      C1   C
ATOM   3036  N   LEU 6  87     -17.457 -12.480 -18.677  0.00  0.00      C1   N
ATOM   3037  CA  LEU 6  87     -17.286 -13.751 -19.212  0.00  0.00      C1   C
ATOM   3038  C   LEU 6  87     -16.913 -14.723 -18.063  0.00  0.00      C1   C
ATOM   3039  O   LEU 6  87     -16.035 -14.408 -17.224  0.00  0.00      C1   O
ATOM   3040  CB  LEU 6  87     -16.189 -13.610 -20.352  0.00  0.00      C1   C
ATOM   3041  CG  LEU 6  87     -15.666 -14.851 -21.157  0.00  0.00      C1   C
ATOM   3042  CD1 LEU 6  87     -16.767 -15.685 -21.892  0.00  0.00      C1   C
ATOM   3043  CD2 LEU 6  87     -14.587 -14.458 -22.156  0.00  0.00      C1   C
ATOM   3044  N   LYS 6  88     -17.412 -15.905 -18.137  0.00  0.00      C1   N
ATOM   3045  CA  LYS 6  88     -17.310 -17.027 -17.176  0.00  0.00      C1   C
ATOM   3046  C   LYS 6  88     -16.876 -18.224 -17.943  0.00  0.00      C1   C
ATOM   3047  O   LYS 6  88     -17.645 -18.812 -18.694  0.00  0.00      C1   O
ATOM   3048  CB  LYS 6  88     -18.655 -17.239 -16.449  0.00  0.00      C1   C
ATOM   3049  CG  LYS 6  88     -18.809 -16.160 -15.388  0.00  0.00      C1   C
ATOM   3050  CD  LYS 6  88     -20.182 -16.468 -14.699  0.00  0.00      C1   C
ATOM   3051  CE  LYS 6  88     -20.347 -17.900 -14.198  0.00  0.00      C1   C
ATOM   3052  NZ  LYS 6  88     -21.770 -17.997 -13.744  0.00  0.00      C1   N
ATOM   3053  N   LEU 6  89     -15.561 -18.612 -17.785  0.00  0.00      C1   N
ATOM   3054  CA  LEU 6  89     -14.999 -19.794 -18.388  0.00  0.00      C1   C
ATOM   3055  C   LEU 6  89     -15.063 -20.912 -17.424  0.00  0.00      C1   C
ATOM   3056  O   LEU 6  89     -14.144 -21.108 -16.650  0.00  0.00      C1   O
ATOM   3057  CB  LEU 6  89     -13.659 -19.431 -19.044  0.00  0.00      C1   C
ATOM   3058  CG  LEU 6  89     -13.782 -18.355 -20.200  0.00  0.00      C1   C
ATOM   3059  CD1 LEU 6  89     -12.434 -18.397 -20.927  0.00  0.00      C1   C
ATOM   3060  CD2 LEU 6  89     -14.766 -18.769 -21.204  0.00  0.00      C1   C
ATOM   3061  N   LYS 6  90     -16.088 -21.789 -17.552  0.00  0.00      C1   N
ATOM   3062  CA  LYS 6  90     -16.026 -22.976 -16.749  0.00  0.00      C1   C
ATOM   3063  C   LYS 6  90     -14.947 -23.936 -17.303  0.00  0.00      C1   C
ATOM   3064  O   LYS 6  90     -14.887 -24.196 -18.483  0.00  0.00      C1   O
ATOM   3065  CB  LYS 6  90     -17.415 -23.548 -16.687  0.00  0.00      C1   C
ATOM   3066  CG  LYS 6  90     -17.568 -24.614 -15.580  0.00  0.00      C1   C
ATOM   3067  CD  LYS 6  90     -19.109 -24.600 -15.187  0.00  0.00      C1   C
ATOM   3068  CE  LYS 6  90     -19.506 -25.580 -14.097  0.00  0.00      C1   C
ATOM   3069  NZ  LYS 6  90     -20.937 -25.225 -13.865  0.00  0.00      C1   N
ATOM   3070  N   VAL 6  91     -14.179 -24.440 -16.413  0.00  0.00      C1   N
ATOM   3071  CA  VAL 6  91     -12.956 -25.216 -16.628  0.00  0.00      C1   C
ATOM   3072  C   VAL 6  91     -12.983 -26.622 -15.959  0.00  0.00      C1   C
ATOM   3073  O   VAL 6  91     -13.821 -26.956 -15.144  0.00  0.00      C1   O
ATOM   3074  CB  VAL 6  91     -11.726 -24.381 -16.164  0.00  0.00      C1   C
ATOM   3075  CG1 VAL 6  91     -11.258 -23.317 -17.165  0.00  0.00      C1   C
ATOM   3076  CG2 VAL 6  91     -11.821 -23.804 -14.719  0.00  0.00      C1   C
ATOM   3077  N   ASP 6  92     -12.120 -27.531 -16.460  0.00  0.00      C1   N
ATOM   3078  CA  ASP 6  92     -11.956 -28.881 -15.948  0.00  0.00      C1   C
ATOM   3079  C   ASP 6  92     -11.264 -28.985 -14.664  0.00  0.00      C1   C
ATOM   3080  O   ASP 6  92     -11.585 -29.875 -13.908  0.00  0.00      C1   O
ATOM   3081  CB  ASP 6  92     -11.429 -29.837 -17.034  0.00  0.00      C1   C
ATOM   3082  CG  ASP 6  92     -12.241 -31.182 -17.011  0.00  0.00      C1   C
ATOM   3083  OD1 ASP 6  92     -11.873 -32.125 -17.727  0.00  0.00      C1   O
ATOM   3084  OD2 ASP 6  92     -13.313 -31.229 -16.292  0.00  0.00      C1   O
ATOM   3085  N   THR 6  93     -10.257 -28.134 -14.367  0.00  0.00      C1   N
ATOM   3086  CA  THR 6  93      -9.721 -28.063 -13.066  0.00  0.00      C1   C
ATOM   3087  C   THR 6  93     -10.245 -26.900 -12.254  0.00  0.00      C1   C
ATOM   3088  O   THR 6  93     -10.242 -25.712 -12.642  0.00  0.00      C1   O
ATOM   3089  CB  THR 6  93      -8.224 -28.217 -13.099  0.00  0.00      C1   C
ATOM   3090  OG1 THR 6  93      -7.590 -27.442 -14.097  0.00  0.00      C1   O
ATOM   3091  CG2 THR 6  93      -7.912 -29.679 -13.305  0.00  0.00      C1   C
ATOM   3092  N   ALA 6  94     -10.629 -27.236 -11.040  0.00  0.00      C1   N
ATOM   3093  CA  ALA 6  94     -11.001 -26.278 -10.013  0.00  0.00      C1   C
ATOM   3094  C   ALA 6  94      -9.762 -25.744  -9.187  0.00  0.00      C1   C
ATOM   3095  O   ALA 6  94      -8.992 -26.510  -8.681  0.00  0.00      C1   O
ATOM   3096  CB  ALA 6  94     -12.060 -26.821  -9.049  0.00  0.00      C1   C
ATOM   3097  N   ASN 6  95      -9.574 -24.379  -9.093  0.00  0.00      C1   N
ATOM   3098  CA  ASN 6  95      -8.353 -23.744  -8.670  0.00  0.00      C1   C
ATOM   3099  C   ASN 6  95      -7.697 -24.391  -7.447  0.00  0.00      C1   C
ATOM   3100  O   ASN 6  95      -8.189 -24.306  -6.283  0.00  0.00      C1   O
ATOM   3101  CB  ASN 6  95      -8.643 -22.265  -8.411  0.00  0.00      C1   C
ATOM   3102  CG  ASN 6  95      -7.395 -21.383  -8.163  0.00  0.00      C1   C
ATOM   3103  OD1 ASN 6  95      -6.284 -21.890  -8.129  0.00  0.00      C1   O
ATOM   3104  ND2 ASN 6  95      -7.441 -20.075  -8.042  0.00  0.00      C1   N
ATOM   3105  N   PRO 6  96      -6.457 -24.841  -7.579  0.00  0.00      C1   N
ATOM   3106  CA  PRO 6  96      -5.439 -25.219  -6.596  0.00  0.00      C1   C
ATOM   3107  C   PRO 6  96      -5.021 -24.279  -5.443  0.00  0.00      C1   C
ATOM   3108  O   PRO 6  96      -4.373 -24.590  -4.481  0.00  0.00      C1   O
ATOM   3109  CB  PRO 6  96      -4.201 -25.563  -7.385  0.00  0.00      C1   C
ATOM   3110  CG  PRO 6  96      -4.718 -25.909  -8.801  0.00  0.00      C1   C
ATOM   3111  CD  PRO 6  96      -5.913 -25.025  -8.932  0.00  0.00      C1   C
ATOM   3112  N   LYS 6  97      -5.410 -23.014  -5.579  0.00  0.00      C1   N
ATOM   3113  CA  LYS 6  97      -5.215 -21.979  -4.618  0.00  0.00      C1   C
ATOM   3114  C   LYS 6  97      -6.631 -21.377  -4.337  0.00  0.00      C1   C
ATOM   3115  O   LYS 6  97      -6.836 -20.162  -4.498  0.00  0.00      C1   O
ATOM   3116  CB  LYS 6  97      -4.187 -21.013  -5.219  0.00  0.00      C1   C
ATOM   3117  CG  LYS 6  97      -2.818 -21.588  -5.297  0.00  0.00      C1   C
ATOM   3118  CD  LYS 6  97      -1.743 -20.644  -6.023  0.00  0.00      C1   C
ATOM   3119  CE  LYS 6  97      -0.577 -21.434  -6.492  0.00  0.00      C1   C
ATOM   3120  NZ  LYS 6  97       0.584 -20.637  -6.941  0.00  0.00      C1   N
ATOM   3121  N   THR 6  98      -7.558 -22.135  -3.775  0.00  0.00      C1   N
ATOM   3122  CA  THR 6  98      -8.820 -21.521  -3.363  0.00  0.00      C1   C
ATOM   3123  C   THR 6  98      -8.918 -21.295  -1.821  0.00  0.00      C1   C
ATOM   3124  O   THR 6  98      -8.722 -22.256  -1.114  0.00  0.00      C1   O
ATOM   3125  CB  THR 6  98     -10.096 -22.218  -3.860  0.00  0.00      C1   C
ATOM   3126  OG1 THR 6  98     -10.179 -22.459  -5.251  0.00  0.00      C1   O
ATOM   3127  CG2 THR 6  98     -11.386 -21.522  -3.420  0.00  0.00      C1   C
ATOM   3128  N   PRO 6  99      -9.242 -20.109  -1.336  0.00  0.00      C1   N
ATOM   3129  CA  PRO 6  99      -9.464 -19.770   0.057  0.00  0.00      C1   C
ATOM   3130  C   PRO 6  99     -10.934 -19.797   0.460  0.00  0.00      C1   C
ATOM   3131  O   PRO 6  99     -11.829 -20.031  -0.358  0.00  0.00      C1   O
ATOM   3132  CB  PRO 6  99      -9.076 -18.258   0.148  0.00  0.00      C1   C
ATOM   3133  CG  PRO 6  99      -9.641 -17.707  -1.161  0.00  0.00      C1   C
ATOM   3134  CD  PRO 6  99      -9.472 -18.921  -2.187  0.00  0.00      C1   C
ATOM   3135  N   LYS 6 100     -11.244 -19.506   1.743  0.00  0.00      C1   N
ATOM   3136  CA  LYS 6 100     -12.554 -18.979   2.053  0.00  0.00      C1   C
ATOM   3137  C   LYS 6 100     -12.785 -17.762   1.108  0.00  0.00      C1   C
ATOM   3138  O   LYS 6 100     -11.992 -16.767   1.180  0.00  0.00      C1   O
ATOM   3139  CB  LYS 6 100     -12.756 -18.720   3.558  0.00  0.00      C1   C
ATOM   3140  CG  LYS 6 100     -14.267 -18.908   3.835  0.00  0.00      C1   C
ATOM   3141  CD  LYS 6 100     -14.659 -18.982   5.352  0.00  0.00      C1   C
ATOM   3142  CE  LYS 6 100     -14.258 -20.343   5.914  0.00  0.00      C1   C
ATOM   3143  NZ  LYS 6 100     -14.887 -20.531   7.204  0.00  0.00      C1   N
ATOM   3144  N   TYR 6 101     -13.789 -17.725   0.317  0.00  0.00      C1   N
ATOM   3145  CA  TYR 6 101     -14.193 -16.564  -0.524  0.00  0.00      C1   C
ATOM   3146  C   TYR 6 101     -15.600 -16.098  -0.287  0.00  0.00      C1   C
ATOM   3147  O   TYR 6 101     -16.355 -17.047   0.010  0.00  0.00      C1   O
ATOM   3148  CB  TYR 6 101     -13.734 -16.682  -2.025  0.00  0.00      C1   C
ATOM   3149  CG  TYR 6 101     -14.523 -17.679  -2.885  0.00  0.00      C1   C
ATOM   3150  CD1 TYR 6 101     -14.042 -19.015  -3.030  0.00  0.00      C1   C
ATOM   3151  CD2 TYR 6 101     -15.728 -17.298  -3.470  0.00  0.00      C1   C
ATOM   3152  CE1 TYR 6 101     -14.695 -19.849  -3.931  0.00  0.00      C1   C
ATOM   3153  CE2 TYR 6 101     -16.388 -18.192  -4.322  0.00  0.00      C1   C
ATOM   3154  CZ  TYR 6 101     -15.945 -19.449  -4.607  0.00  0.00      C1   C
ATOM   3155  OH  TYR 6 101     -16.600 -20.271  -5.550  0.00  0.00      C1   O
ATOM   3156  N   LYS 6 102     -15.978 -14.810  -0.521  0.00  0.00      C1   N
ATOM   3157  CA  LYS 6 102     -17.411 -14.442  -0.770  0.00  0.00      C1   C
ATOM   3158  C   LYS 6 102     -17.569 -13.176  -1.685  0.00  0.00      C1   C
ATOM   3159  O   LYS 6 102     -16.662 -12.439  -1.778  0.00  0.00      C1   O
ATOM   3160  CB  LYS 6 102     -18.080 -14.098   0.626  0.00  0.00      C1   C
ATOM   3161  CG  LYS 6 102     -17.594 -12.873   1.370  0.00  0.00      C1   C
ATOM   3162  CD  LYS 6 102     -18.616 -12.329   2.450  0.00  0.00      C1   C
ATOM   3163  CE  LYS 6 102     -18.114 -11.015   3.142  0.00  0.00      C1   C
ATOM   3164  NZ  LYS 6 102     -19.255 -10.530   3.921  0.00  0.00      C1   N
ATOM   3165  N   PHE 6 103     -18.758 -12.996  -2.188  0.00  0.00      C1   N
ATOM   3166  CA  PHE 6 103     -18.846 -11.846  -3.019  0.00  0.00      C1   C
ATOM   3167  C   PHE 6 103     -19.646 -10.696  -2.444  0.00  0.00      C1   C
ATOM   3168  O   PHE 6 103     -20.753 -10.817  -1.966  0.00  0.00      C1   O
ATOM   3169  CB  PHE 6 103     -19.271 -12.327  -4.403  0.00  0.00      C1   C
ATOM   3170  CG  PHE 6 103     -18.443 -13.353  -5.105  0.00  0.00      C1   C
ATOM   3171  CD1 PHE 6 103     -17.264 -12.939  -5.769  0.00  0.00      C1   C
ATOM   3172  CD2 PHE 6 103     -19.053 -14.611  -5.249  0.00  0.00      C1   C
ATOM   3173  CE1 PHE 6 103     -16.590 -13.973  -6.508  0.00  0.00      C1   C
ATOM   3174  CE2 PHE 6 103     -18.343 -15.567  -6.027  0.00  0.00      C1   C
ATOM   3175  CZ  PHE 6 103     -17.123 -15.220  -6.573  0.00  0.00      C1   C
ATOM   3176  N   VAL 6 104     -19.083  -9.474  -2.523  0.00  0.00      C1   N
ATOM   3177  CA  VAL 6 104     -19.815  -8.306  -1.936  0.00  0.00      C1   C
ATOM   3178  C   VAL 6 104     -19.980  -7.173  -2.934  0.00  0.00      C1   C
ATOM   3179  O   VAL 6 104     -19.043  -6.878  -3.727  0.00  0.00      C1   O
ATOM   3180  CB  VAL 6 104     -19.193  -7.806  -0.639  0.00  0.00      C1   C
ATOM   3181  CG1 VAL 6 104     -18.971  -8.927   0.393  0.00  0.00      C1   C
ATOM   3182  CG2 VAL 6 104     -17.877  -7.050  -0.846  0.00  0.00      C1   C
ATOM   3183  N   ARG 6 105     -21.107  -6.421  -2.930  0.00  0.00      C1   N
ATOM   3184  CA  ARG 6 105     -21.227  -5.058  -3.563  0.00  0.00      C1   C
ATOM   3185  C   ARG 6 105     -20.734  -4.089  -2.502  0.00  0.00      C1   C
ATOM   3186  O   ARG 6 105     -21.337  -4.053  -1.430  0.00  0.00      C1   O
ATOM   3187  CB  ARG 6 105     -22.680  -4.980  -3.888  0.00  0.00      C1   C
ATOM   3188  CG  ARG 6 105     -22.985  -3.893  -4.873  0.00  0.00      C1   C
ATOM   3189  CD  ARG 6 105     -22.697  -3.997  -6.296  0.00  0.00      C1   C
ATOM   3190  NE  ARG 6 105     -23.101  -2.845  -7.102  0.00  0.00      C1   N
ATOM   3191  CZ  ARG 6 105     -22.976  -2.679  -8.377  0.00  0.00      C1   C
ATOM   3192  NH1 ARG 6 105     -22.372  -3.482  -9.178  0.00  0.00      C1   N
ATOM   3193  NH2 ARG 6 105     -23.410  -1.574  -8.941  0.00  0.00      C1   N
ATOM   3194  N   ILE 6 106     -19.578  -3.389  -2.715  0.00  0.00      C1   N
ATOM   3195  CA  ILE 6 106     -18.918  -2.529  -1.762  0.00  0.00      C1   C
ATOM   3196  C   ILE 6 106     -19.384  -1.103  -1.878  0.00  0.00      C1   C
ATOM   3197  O   ILE 6 106     -19.669  -0.670  -2.977  0.00  0.00      C1   O
ATOM   3198  CB  ILE 6 106     -17.358  -2.615  -1.867  0.00  0.00      C1   C
ATOM   3199  CG1 ILE 6 106     -16.727  -2.042  -0.583  0.00  0.00      C1   C
ATOM   3200  CG2 ILE 6 106     -16.762  -1.970  -3.214  0.00  0.00      C1   C
ATOM   3201  CD1 ILE 6 106     -15.221  -2.266  -0.346  0.00  0.00      C1   C
ATOM   3202  N   GLN 6 107     -19.524  -0.412  -0.760  0.00  0.00      C1   N
ATOM   3203  CA  GLN 6 107     -20.236   0.846  -0.806  0.00  0.00      C1   C
ATOM   3204  C   GLN 6 107     -19.347   2.013  -0.757  0.00  0.00      C1   C
ATOM   3205  O   GLN 6 107     -18.385   2.026   0.031  0.00  0.00      C1   O
ATOM   3206  CB  GLN 6 107     -21.268   0.811   0.341  0.00  0.00      C1   C
ATOM   3207  CG  GLN 6 107     -22.318  -0.369   0.193  0.00  0.00      C1   C
ATOM   3208  CD  GLN 6 107     -23.042  -0.328  -1.082  0.00  0.00      C1   C
ATOM   3209  OE1 GLN 6 107     -22.816   0.505  -2.001  0.00  0.00      C1   O
ATOM   3210  NE2 GLN 6 107     -24.037  -1.174  -1.253  0.00  0.00      C1   N
ATOM   3211  N   PRO 6 108     -19.802   3.191  -1.271  0.00  0.00      C1   N
ATOM   3212  CA  PRO 6 108     -19.128   4.539  -1.257  0.00  0.00      C1   C
ATOM   3213  C   PRO 6 108     -18.622   5.011   0.170  0.00  0.00      C1   C
ATOM   3214  O   PRO 6 108     -19.320   4.953   1.194  0.00  0.00      C1   O
ATOM   3215  CB  PRO 6 108     -20.168   5.518  -1.846  0.00  0.00      C1   C
ATOM   3216  CG  PRO 6 108     -20.973   4.582  -2.742  0.00  0.00      C1   C
ATOM   3217  CD  PRO 6 108     -21.083   3.317  -1.946  0.00  0.00      C1   C
ATOM   3218  N   GLY 6 109     -17.307   5.359   0.268  0.00  0.00      C1   N
ATOM   3219  CA  GLY 6 109     -16.500   5.608   1.454  0.00  0.00      C1   C
ATOM   3220  C   GLY 6 109     -15.558   4.479   1.779  0.00  0.00      C1   C
ATOM   3221  O   GLY 6 109     -14.383   4.792   1.784  0.00  0.00      C1   O
ATOM   3222  N   GLN 6 110     -16.040   3.273   2.005  0.00  0.00      C1   N
ATOM   3223  CA  GLN 6 110     -15.219   2.088   2.203  0.00  0.00      C1   C
ATOM   3224  C   GLN 6 110     -14.036   1.928   1.226  0.00  0.00      C1   C
ATOM   3225  O   GLN 6 110     -14.227   2.172   0.035  0.00  0.00      C1   O
ATOM   3226  CB  GLN 6 110     -16.003   0.817   2.333  0.00  0.00      C1   C
ATOM   3227  CG  GLN 6 110     -16.755   0.537   3.626  0.00  0.00      C1   C
ATOM   3228  CD  GLN 6 110     -17.721  -0.629   3.424  0.00  0.00      C1   C
ATOM   3229  OE1 GLN 6 110     -18.926  -0.472   3.346  0.00  0.00      C1   O
ATOM   3230  NE2 GLN 6 110     -17.319  -1.888   3.480  0.00  0.00      C1   N
ATOM   3231  N   THR 6 111     -12.843   1.509   1.751  0.00  0.00      C1   N
ATOM   3232  CA  THR 6 111     -11.671   1.158   0.994  0.00  0.00      C1   C
ATOM   3233  C   THR 6 111     -11.680  -0.308   0.638  0.00  0.00      C1   C
ATOM   3234  O   THR 6 111     -12.347  -1.201   1.214  0.00  0.00      C1   O
ATOM   3235  CB  THR 6 111     -10.322   1.423   1.738  0.00  0.00      C1   C
ATOM   3236  OG1 THR 6 111     -10.199   0.698   2.910  0.00  0.00      C1   O
ATOM   3237  CG2 THR 6 111     -10.007   2.812   2.062  0.00  0.00      C1   C
ATOM   3238  N   PHE 6 112     -10.783  -0.608  -0.347  0.00  0.00      C1   N
ATOM   3239  CA  PHE 6 112     -10.421  -1.937  -0.759  0.00  0.00      C1   C
ATOM   3240  C   PHE 6 112      -9.022  -1.988  -1.341  0.00  0.00      C1   C
ATOM   3241  O   PHE 6 112      -8.475  -1.007  -1.781  0.00  0.00      C1   O
ATOM   3242  CB  PHE 6 112     -11.510  -2.559  -1.718  0.00  0.00      C1   C
ATOM   3243  CG  PHE 6 112     -11.728  -1.923  -3.118  0.00  0.00      C1   C
ATOM   3244  CD1 PHE 6 112     -12.446  -0.692  -3.134  0.00  0.00      C1   C
ATOM   3245  CD2 PHE 6 112     -11.275  -2.508  -4.313  0.00  0.00      C1   C
ATOM   3246  CE1 PHE 6 112     -12.637  -0.106  -4.410  0.00  0.00      C1   C
ATOM   3247  CE2 PHE 6 112     -11.486  -1.897  -5.559  0.00  0.00      C1   C
ATOM   3248  CZ  PHE 6 112     -12.252  -0.753  -5.635  0.00  0.00      C1   C
ATOM   3249  N   SER 6 113      -8.435  -3.201  -1.448  0.00  0.00      C1   N
ATOM   3250  CA  SER 6 113      -7.066  -3.448  -1.983  0.00  0.00      C1   C
ATOM   3251  C   SER 6 113      -7.160  -4.018  -3.414  0.00  0.00      C1   C
ATOM   3252  O   SER 6 113      -8.080  -4.799  -3.686  0.00  0.00      C1   O
ATOM   3253  CB  SER 6 113      -6.365  -4.322  -0.974  0.00  0.00      C1   C
ATOM   3254  OG  SER 6 113      -6.296  -3.588   0.205  0.00  0.00      C1   O
ATOM   3255  N   VAL 6 114      -6.272  -3.642  -4.309  0.00  0.00      C1   N
ATOM   3256  CA  VAL 6 114      -6.215  -3.995  -5.704  0.00  0.00      C1   C
ATOM   3257  C   VAL 6 114      -4.932  -4.766  -5.920  0.00  0.00      C1   C
ATOM   3258  O   VAL 6 114      -3.827  -4.256  -5.790  0.00  0.00      C1   O
ATOM   3259  CB  VAL 6 114      -6.333  -2.799  -6.732  0.00  0.00      C1   C
ATOM   3260  CG1 VAL 6 114      -6.555  -3.389  -8.088  0.00  0.00      C1   C
ATOM   3261  CG2 VAL 6 114      -7.491  -1.898  -6.406  0.00  0.00      C1   C
ATOM   3262  N   LEU 6 115      -5.162  -6.006  -6.123  0.00  0.00      C1   N
ATOM   3263  CA  LEU 6 115      -4.229  -6.877  -6.849  0.00  0.00      C1   C
ATOM   3264  C   LEU 6 115      -4.162  -6.482  -8.359  0.00  0.00      C1   C
ATOM   3265  O   LEU 6 115      -5.149  -6.701  -9.093  0.00  0.00      C1   O
ATOM   3266  CB  LEU 6 115      -4.457  -8.354  -6.340  0.00  0.00      C1   C
ATOM   3267  CG  LEU 6 115      -3.141  -9.087  -6.677  0.00  0.00      C1   C
ATOM   3268  CD1 LEU 6 115      -2.097  -8.786  -5.532  0.00  0.00      C1   C
ATOM   3269  CD2 LEU 6 115      -3.333 -10.600  -6.810  0.00  0.00      C1   C
ATOM   3270  N   ALA 6 116      -3.056  -5.852  -8.783  0.00  0.00      C1   N
ATOM   3271  CA  ALA 6 116      -3.048  -5.017  -9.931  0.00  0.00      C1   C
ATOM   3272  C   ALA 6 116      -2.209  -5.662 -10.984  0.00  0.00      C1   C
ATOM   3273  O   ALA 6 116      -1.012  -5.845 -10.756  0.00  0.00      C1   O
ATOM   3274  CB  ALA 6 116      -2.565  -3.622  -9.532  0.00  0.00      C1   C
ATOM   3275  N   CYS 6 117      -2.771  -5.930 -12.187  0.00  0.00      C1   N
ATOM   3276  CA  CYS 6 117      -2.039  -6.330 -13.352  0.00  0.00      C1   C
ATOM   3277  C   CYS 6 117      -1.454  -5.161 -14.046  0.00  0.00      C1   C
ATOM   3278  O   CYS 6 117      -2.136  -4.154 -14.307  0.00  0.00      C1   O
ATOM   3279  CB  CYS 6 117      -2.793  -7.273 -14.315  0.00  0.00      C1   C
ATOM   3280  SG  CYS 6 117      -4.448  -6.580 -14.625  0.00  0.00      C1   S
ATOM   3281  N   TYR 6 118      -0.205  -5.302 -14.514  0.00  0.00      C1   N
ATOM   3282  CA  TYR 6 118       0.391  -4.398 -15.526  0.00  0.00      C1   C
ATOM   3283  C   TYR 6 118       1.406  -5.161 -16.374  0.00  0.00      C1   C
ATOM   3284  O   TYR 6 118       2.097  -5.982 -15.888  0.00  0.00      C1   O
ATOM   3285  CB  TYR 6 118       1.011  -3.181 -14.898  0.00  0.00      C1   C
ATOM   3286  CG  TYR 6 118       2.289  -3.330 -14.141  0.00  0.00      C1   C
ATOM   3287  CD1 TYR 6 118       3.529  -3.065 -14.714  0.00  0.00      C1   C
ATOM   3288  CD2 TYR 6 118       2.240  -3.977 -12.893  0.00  0.00      C1   C
ATOM   3289  CE1 TYR 6 118       4.719  -3.469 -14.063  0.00  0.00      C1   C
ATOM   3290  CE2 TYR 6 118       3.429  -4.306 -12.224  0.00  0.00      C1   C
ATOM   3291  CZ  TYR 6 118       4.677  -4.140 -12.858  0.00  0.00      C1   C
ATOM   3292  OH  TYR 6 118       5.852  -4.656 -12.320  0.00  0.00      C1   O
ATOM   3293  N   ASN 6 119       1.636  -4.846 -17.630  0.00  0.00      C1   N
ATOM   3294  CA  ASN 6 119       2.549  -5.563 -18.566  0.00  0.00      C1   C
ATOM   3295  C   ASN 6 119       2.426  -7.127 -18.686  0.00  0.00      C1   C
ATOM   3296  O   ASN 6 119       3.380  -7.831 -18.979  0.00  0.00      C1   O
ATOM   3297  CB  ASN 6 119       4.010  -5.076 -18.395  0.00  0.00      C1   C
ATOM   3298  CG  ASN 6 119       4.286  -3.661 -18.202  0.00  0.00      C1   C
ATOM   3299  ND2 ASN 6 119       5.406  -3.372 -17.514  0.00  0.00      C1   N
ATOM   3300  OD1 ASN 6 119       3.620  -2.802 -18.731  0.00  0.00      C1   O
ATOM   3301  N   GLY 6 120       1.202  -7.671 -18.427  0.00  0.00      C1   N
ATOM   3302  CA  GLY 6 120       0.918  -9.160 -18.366  0.00  0.00      C1   C
ATOM   3303  C   GLY 6 120       1.003  -9.720 -17.018  0.00  0.00      C1   C
ATOM   3304  O   GLY 6 120       0.698 -10.884 -16.940  0.00  0.00      C1   O
ATOM   3305  N   SER 6 121       1.326  -9.025 -15.930  0.00  0.00      C1   N
ATOM   3306  CA  SER 6 121       1.484  -9.655 -14.641  0.00  0.00      C1   C
ATOM   3307  C   SER 6 121       0.855  -8.949 -13.422  0.00  0.00      C1   C
ATOM   3308  O   SER 6 121       1.053  -7.753 -13.141  0.00  0.00      C1   O
ATOM   3309  CB  SER 6 121       2.903 -10.082 -14.422  0.00  0.00      C1   C
ATOM   3310  OG  SER 6 121       2.996 -11.086 -13.431  0.00  0.00      C1   O
ATOM   3311  N   PRO 6 122       0.158  -9.685 -12.568  0.00  0.00      C1   N
ATOM   3312  CA  PRO 6 122      -0.534  -9.164 -11.332  0.00  0.00      C1   C
ATOM   3313  C   PRO 6 122       0.471  -8.948 -10.174  0.00  0.00      C1   C
ATOM   3314  O   PRO 6 122       0.400  -9.696  -9.231  0.00  0.00      C1   O
ATOM   3315  CB  PRO 6 122      -1.653 -10.169 -10.992  0.00  0.00      C1   C
ATOM   3316  CG  PRO 6 122      -1.078 -11.466 -11.508  0.00  0.00      C1   C
ATOM   3317  CD  PRO 6 122      -0.352 -11.016 -12.755  0.00  0.00      C1   C
ATOM   3318  N   SER 6 123       1.382  -7.995 -10.334  0.00  0.00      C1   N
ATOM   3319  CA  SER 6 123       2.644  -7.900  -9.579  0.00  0.00      C1   C
ATOM   3320  C   SER 6 123       2.746  -6.601  -8.746  0.00  0.00      C1   C
ATOM   3321  O   SER 6 123       3.811  -6.110  -8.389  0.00  0.00      C1   O
ATOM   3322  CB  SER 6 123       3.793  -8.088 -10.569  0.00  0.00      C1   C
ATOM   3323  OG  SER 6 123       3.892  -9.431 -10.986  0.00  0.00      C1   O
ATOM   3324  N   GLY 6 124       1.601  -5.995  -8.394  0.00  0.00      C1   N
ATOM   3325  CA  GLY 6 124       1.515  -4.824  -7.456  0.00  0.00      C1   C
ATOM   3326  C   GLY 6 124       0.241  -4.904  -6.551  0.00  0.00      C1   C
ATOM   3327  O   GLY 6 124      -0.729  -5.503  -7.032  0.00  0.00      C1   O
ATOM   3328  N   VAL 6 125       0.364  -4.354  -5.361  0.00  0.00      C1   N
ATOM   3329  CA  VAL 6 125      -0.795  -4.186  -4.450  0.00  0.00      C1   C
ATOM   3330  C   VAL 6 125      -0.982  -2.737  -3.990  0.00  0.00      C1   C
ATOM   3331  O   VAL 6 125      -0.018  -1.941  -3.749  0.00  0.00      C1   O
ATOM   3332  CB  VAL 6 125      -0.826  -5.171  -3.269  0.00  0.00      C1   C
ATOM   3333  CG1 VAL 6 125       0.286  -4.845  -2.277  0.00  0.00      C1   C
ATOM   3334  CG2 VAL 6 125      -2.213  -5.140  -2.553  0.00  0.00      C1   C
ATOM   3335  N   TYR 6 126      -2.190  -2.232  -4.000  0.00  0.00      C1   N
ATOM   3336  CA  TYR 6 126      -2.650  -0.923  -3.448  0.00  0.00      C1   C
ATOM   3337  C   TYR 6 126      -3.965  -0.877  -2.703  0.00  0.00      C1   C
ATOM   3338  O   TYR 6 126      -4.701  -1.861  -2.749  0.00  0.00      C1   O
ATOM   3339  CB  TYR 6 126      -2.591   0.170  -4.639  0.00  0.00      C1   C
ATOM   3340  CG  TYR 6 126      -3.547   0.041  -5.761  0.00  0.00      C1   C
ATOM   3341  CD1 TYR 6 126      -4.854   0.583  -5.588  0.00  0.00      C1   C
ATOM   3342  CD2 TYR 6 126      -3.213  -0.451  -7.045  0.00  0.00      C1   C
ATOM   3343  CE1 TYR 6 126      -5.800   0.685  -6.641  0.00  0.00      C1   C
ATOM   3344  CE2 TYR 6 126      -4.152  -0.311  -8.064  0.00  0.00      C1   C
ATOM   3345  CZ  TYR 6 126      -5.447   0.194  -7.895  0.00  0.00      C1   C
ATOM   3346  OH  TYR 6 126      -6.224   0.333  -8.994  0.00  0.00      C1   O
ATOM   3347  N   GLN 6 127      -4.255   0.231  -2.042  0.00  0.00      C1   N
ATOM   3348  CA  GLN 6 127      -5.539   0.488  -1.485  0.00  0.00      C1   C
ATOM   3349  C   GLN 6 127      -6.222   1.665  -2.116  0.00  0.00      C1   C
ATOM   3350  O   GLN 6 127      -5.528   2.561  -2.549  0.00  0.00      C1   O
ATOM   3351  CB  GLN 6 127      -5.584   0.501   0.118  0.00  0.00      C1   C
ATOM   3352  CG  GLN 6 127      -4.668   1.648   0.737  0.00  0.00      C1   C
ATOM   3353  CD  GLN 6 127      -5.368   3.003   0.780  0.00  0.00      C1   C
ATOM   3354  OE1 GLN 6 127      -5.030   3.992   0.068  0.00  0.00      C1   O
ATOM   3355  NE2 GLN 6 127      -6.305   3.160   1.645  0.00  0.00      C1   N
ATOM   3356  N   CYS 6 128      -7.570   1.783  -2.066  0.00  0.00      C1   N
ATOM   3357  CA  CYS 6 128      -8.337   2.940  -2.557  0.00  0.00      C1   C
ATOM   3358  C   CYS 6 128      -9.694   2.990  -1.866  0.00  0.00      C1   C
ATOM   3359  O   CYS 6 128     -10.105   1.939  -1.299  0.00  0.00      C1   O
ATOM   3360  CB  CYS 6 128      -8.536   2.859  -4.113  0.00  0.00      C1   C
ATOM   3361  SG  CYS 6 128      -9.280   1.181  -4.649  0.00  0.00      C1   S
ATOM   3362  N   ALA 6 129     -10.374   4.145  -1.922  0.00  0.00      C1   N
ATOM   3363  CA  ALA 6 129     -11.785   4.220  -1.605  0.00  0.00      C1   C
ATOM   3364  C   ALA 6 129     -12.775   3.864  -2.745  0.00  0.00      C1   C
ATOM   3365  O   ALA 6 129     -12.437   4.023  -3.862  0.00  0.00      C1   O
ATOM   3366  CB  ALA 6 129     -12.121   5.538  -0.893  0.00  0.00      C1   C
ATOM   3367  N   MET 6 130     -13.965   3.252  -2.456  0.00  0.00      C1   N
ATOM   3368  CA  MET 6 130     -15.147   3.472  -3.281  0.00  0.00      C1   C
ATOM   3369  C   MET 6 130     -15.709   4.887  -3.168  0.00  0.00      C1   C
ATOM   3370  O   MET 6 130     -15.866   5.458  -2.094  0.00  0.00      C1   O
ATOM   3371  CB  MET 6 130     -16.171   2.445  -2.890  0.00  0.00      C1   C
ATOM   3372  CG  MET 6 130     -17.359   2.474  -3.799  0.00  0.00      C1   C
ATOM   3373  SD  MET 6 130     -17.126   2.186  -5.611  0.00  0.00      C1   S
ATOM   3374  CE  MET 6 130     -17.312   0.485  -5.667  0.00  0.00      C1   C
ATOM   3375  N   ARG 6 131     -16.014   5.567  -4.265  0.00  0.00      C1   N
ATOM   3376  CA  ARG 6 131     -16.204   6.986  -4.265  0.00  0.00      C1   C
ATOM   3377  C   ARG 6 131     -17.646   7.103  -4.786  0.00  0.00      C1   C
ATOM   3378  O   ARG 6 131     -18.126   6.341  -5.602  0.00  0.00      C1   O
ATOM   3379  CB  ARG 6 131     -15.191   7.604  -5.223  0.00  0.00      C1   C
ATOM   3380  CG  ARG 6 131     -13.679   7.597  -4.827  0.00  0.00      C1   C
ATOM   3381  CD  ARG 6 131     -12.764   8.789  -5.252  0.00  0.00      C1   C
ATOM   3382  NE  ARG 6 131     -12.694   8.778  -6.687  0.00  0.00      C1   N
ATOM   3383  CZ  ARG 6 131     -12.168   9.850  -7.363  0.00  0.00      C1   C
ATOM   3384  NH1 ARG 6 131     -11.694  10.961  -6.800  0.00  0.00      C1   N
ATOM   3385  NH2 ARG 6 131     -12.128   9.840  -8.649  0.00  0.00      C1   N
ATOM   3386  N   PRO 6 132     -18.462   8.116  -4.264  0.00  0.00      C1   N
ATOM   3387  CA  PRO 6 132     -19.868   8.385  -4.726  0.00  0.00      C1   C
ATOM   3388  C   PRO 6 132     -19.975   8.553  -6.265  0.00  0.00      C1   C
ATOM   3389  O   PRO 6 132     -21.088   8.500  -6.783  0.00  0.00      C1   O
ATOM   3390  CB  PRO 6 132     -20.232   9.611  -3.997  0.00  0.00      C1   C
ATOM   3391  CG  PRO 6 132     -19.363   9.598  -2.752  0.00  0.00      C1   C
ATOM   3392  CD  PRO 6 132     -18.090   8.896  -3.110  0.00  0.00      C1   C
ATOM   3393  N   ASN 6 133     -18.877   8.968  -6.936  0.00  0.00      C1   N
ATOM   3394  CA  ASN 6 133     -18.811   9.038  -8.403  0.00  0.00      C1   C
ATOM   3395  C   ASN 6 133     -18.539   7.669  -9.100  0.00  0.00      C1   C
ATOM   3396  O   ASN 6 133     -18.619   7.581 -10.334  0.00  0.00      C1   O
ATOM   3397  CB  ASN 6 133     -17.824  10.175  -8.856  0.00  0.00      C1   C
ATOM   3398  CG  ASN 6 133     -16.400   9.704  -8.613  0.00  0.00      C1   C
ATOM   3399  OD1 ASN 6 133     -16.111   8.736  -7.944  0.00  0.00      C1   O
ATOM   3400  ND2 ASN 6 133     -15.415  10.482  -9.026  0.00  0.00      C1   N
ATOM   3401  N   PHE 6 134     -17.974   6.687  -8.407  0.00  0.00      C1   N
ATOM   3402  CA  PHE 6 134     -17.678   5.361  -8.910  0.00  0.00      C1   C
ATOM   3403  C   PHE 6 134     -16.400   5.306  -9.779  0.00  0.00      C1   C
ATOM   3404  O   PHE 6 134     -16.063   4.305 -10.342  0.00  0.00      C1   O
ATOM   3405  CB  PHE 6 134     -18.942   4.740  -9.462  0.00  0.00      C1   C
ATOM   3406  CG  PHE 6 134     -20.162   4.777  -8.433  0.00  0.00      C1   C
ATOM   3407  CD1 PHE 6 134     -20.104   3.948  -7.303  0.00  0.00      C1   C
ATOM   3408  CD2 PHE 6 134     -21.179   5.686  -8.452  0.00  0.00      C1   C
ATOM   3409  CE1 PHE 6 134     -21.108   4.008  -6.305  0.00  0.00      C1   C
ATOM   3410  CE2 PHE 6 134     -22.249   5.621  -7.547  0.00  0.00      C1   C
ATOM   3411  CZ  PHE 6 134     -22.241   4.810  -6.418  0.00  0.00      C1   C
ATOM   3412  N   THR 6 135     -15.548   6.365  -9.908  0.00  0.00      C1   N
ATOM   3413  CA  THR 6 135     -14.235   6.300 -10.560  0.00  0.00      C1   C
ATOM   3414  C   THR 6 135     -13.200   6.175  -9.408  0.00  0.00      C1   C
ATOM   3415  O   THR 6 135     -13.206   6.753  -8.368  0.00  0.00      C1   O
ATOM   3416  CB  THR 6 135     -13.894   7.386 -11.568  0.00  0.00      C1   C
ATOM   3417  OG1 THR 6 135     -13.779   8.563 -10.909  0.00  0.00      C1   O
ATOM   3418  CG2 THR 6 135     -14.972   7.479 -12.626  0.00  0.00      C1   C
ATOM   3419  N   ILE 6 136     -12.274   5.268  -9.612  0.00  0.00      C1   N
ATOM   3420  CA  ILE 6 136     -11.257   4.941  -8.681  0.00  0.00      C1   C
ATOM   3421  C   ILE 6 136     -10.042   5.885  -8.902  0.00  0.00      C1   C
ATOM   3422  O   ILE 6 136      -9.478   5.857  -9.977  0.00  0.00      C1   O
ATOM   3423  CB  ILE 6 136     -10.805   3.476  -8.877  0.00  0.00      C1   C
ATOM   3424  CG1 ILE 6 136     -11.944   2.503  -8.434  0.00  0.00      C1   C
ATOM   3425  CG2 ILE 6 136      -9.577   3.088  -8.134  0.00  0.00      C1   C
ATOM   3426  CD1 ILE 6 136     -12.595   2.665  -7.087  0.00  0.00      C1   C
ATOM   3427  N   LYS 6 137      -9.826   6.777  -7.969  0.00  0.00      C1   N
ATOM   3428  CA  LYS 6 137      -8.614   7.605  -7.918  0.00  0.00      C1   C
ATOM   3429  C   LYS 6 137      -7.307   6.854  -8.213  0.00  0.00      C1   C
ATOM   3430  O   LYS 6 137      -7.103   5.659  -7.835  0.00  0.00      C1   O
ATOM   3431  CB  LYS 6 137      -8.509   8.120  -6.462  0.00  0.00      C1   C
ATOM   3432  CG  LYS 6 137      -7.351   9.097  -6.241  0.00  0.00      C1   C
ATOM   3433  CD  LYS 6 137      -7.296   9.563  -4.807  0.00  0.00      C1   C
ATOM   3434  CE  LYS 6 137      -6.250  10.733  -4.666  0.00  0.00      C1   C
ATOM   3435  NZ  LYS 6 137      -6.141  11.297  -3.349  0.00  0.00      C1   N
ATOM   3436  N   GLY 6 138      -6.415   7.571  -8.958  0.00  0.00      C1   N
ATOM   3437  CA  GLY 6 138      -5.048   7.101  -9.175  0.00  0.00      C1   C
ATOM   3438  C   GLY 6 138      -4.488   7.528 -10.432  0.00  0.00      C1   C
ATOM   3439  O   GLY 6 138      -4.875   8.517 -10.981  0.00  0.00      C1   O
ATOM   3440  N   SER 6 139      -3.599   6.681 -10.940  0.00  0.00      C1   N
ATOM   3441  CA  SER 6 139      -2.918   6.757 -12.229  0.00  0.00      C1   C
ATOM   3442  C   SER 6 139      -2.935   5.433 -12.998  0.00  0.00      C1   C
ATOM   3443  O   SER 6 139      -2.939   4.286 -12.395  0.00  0.00      C1   O
ATOM   3444  CB  SER 6 139      -1.478   7.258 -11.999  0.00  0.00      C1   C
ATOM   3445  OG  SER 6 139      -0.823   6.397 -11.063  0.00  0.00      C1   O
ATOM   3446  N   PHE 6 140      -2.824   5.576 -14.340  0.00  0.00      C1   N
ATOM   3447  CA  PHE 6 140      -2.696   4.503 -15.364  0.00  0.00      C1   C
ATOM   3448  C   PHE 6 140      -1.479   3.632 -15.190  0.00  0.00      C1   C
ATOM   3449  O   PHE 6 140      -0.359   4.127 -15.160  0.00  0.00      C1   O
ATOM   3450  CB  PHE 6 140      -2.754   5.087 -16.811  0.00  0.00      C1   C
ATOM   3451  CG  PHE 6 140      -2.424   4.277 -17.959  0.00  0.00      C1   C
ATOM   3452  CD1 PHE 6 140      -1.131   4.237 -18.524  0.00  0.00      C1   C
ATOM   3453  CD2 PHE 6 140      -3.432   3.513 -18.593  0.00  0.00      C1   C
ATOM   3454  CE1 PHE 6 140      -0.882   3.476 -19.628  0.00  0.00      C1   C
ATOM   3455  CE2 PHE 6 140      -3.162   2.695 -19.666  0.00  0.00      C1   C
ATOM   3456  CZ  PHE 6 140      -1.898   2.758 -20.233  0.00  0.00      C1   C
ATOM   3457  N   LEU 6 141      -1.767   2.346 -15.314  0.00  0.00      C1   N
ATOM   3458  CA  LEU 6 141      -0.831   1.288 -15.494  0.00  0.00      C1   C
ATOM   3459  C   LEU 6 141      -1.207   0.608 -16.830  0.00  0.00      C1   C
ATOM   3460  O   LEU 6 141      -2.353   0.588 -17.282  0.00  0.00      C1   O
ATOM   3461  CB  LEU 6 141      -0.920   0.196 -14.442  0.00  0.00      C1   C
ATOM   3462  CG  LEU 6 141      -0.381   0.459 -13.068  0.00  0.00      C1   C
ATOM   3463  CD1 LEU 6 141      -0.967  -0.478 -12.013  0.00  0.00      C1   C
ATOM   3464  CD2 LEU 6 141       1.147   0.479 -13.130  0.00  0.00      C1   C
ATOM   3465  N   ASN 6 142      -0.197   0.013 -17.423  0.00  0.00      C1   N
ATOM   3466  CA  ASN 6 142      -0.301  -0.495 -18.792  0.00  0.00      C1   C
ATOM   3467  C   ASN 6 142      -0.919  -1.865 -18.739  0.00  0.00      C1   C
ATOM   3468  O   ASN 6 142      -0.243  -2.821 -18.398  0.00  0.00      C1   O
ATOM   3469  CB  ASN 6 142       1.091  -0.534 -19.444  0.00  0.00      C1   C
ATOM   3470  CG  ASN 6 142       1.180  -1.284 -20.826  0.00  0.00      C1   C
ATOM   3471  OD1 ASN 6 142       0.349  -1.143 -21.709  0.00  0.00      C1   O
ATOM   3472  ND2 ASN 6 142       2.122  -2.086 -20.944  0.00  0.00      C1   N
ATOM   3473  N   GLY 6 143      -2.229  -1.969 -19.102  0.00  0.00      C1   N
ATOM   3474  CA  GLY 6 143      -2.954  -3.240 -19.212  0.00  0.00      C1   C
ATOM   3475  C   GLY 6 143      -3.500  -3.800 -17.943  0.00  0.00      C1   C
ATOM   3476  O   GLY 6 143      -3.431  -4.988 -17.685  0.00  0.00      C1   O
ATOM   3477  N   SER 6 144      -4.094  -2.886 -17.168  0.00  0.00      C1   N
ATOM   3478  CA  SER 6 144      -4.674  -3.199 -15.856  0.00  0.00      C1   C
ATOM   3479  C   SER 6 144      -6.108  -3.730 -15.813  0.00  0.00      C1   C
ATOM   3480  O   SER 6 144      -6.601  -4.086 -14.745  0.00  0.00      C1   O
ATOM   3481  CB  SER 6 144      -4.580  -2.039 -14.885  0.00  0.00      C1   C
ATOM   3482  OG  SER 6 144      -4.319  -2.543 -13.542  0.00  0.00      C1   O
ATOM   3483  N   CYS 6 145      -6.788  -3.920 -16.976  0.00  0.00      C1   N
ATOM   3484  CA  CYS 6 145      -8.050  -4.518 -17.036  0.00  0.00      C1   C
ATOM   3485  C   CYS 6 145      -8.053  -5.942 -16.445  0.00  0.00      C1   C
ATOM   3486  O   CYS 6 145      -7.330  -6.859 -16.913  0.00  0.00      C1   O
ATOM   3487  CB  CYS 6 145      -8.639  -4.334 -18.444  0.00  0.00      C1   C
ATOM   3488  SG  CYS 6 145      -9.027  -2.561 -18.829  0.00  0.00      C1   S
ATOM   3489  N   GLY 6 146      -9.080  -6.261 -15.643  0.00  0.00      C1   N
ATOM   3490  CA  GLY 6 146      -8.995  -7.479 -14.897  0.00  0.00      C1   C
ATOM   3491  C   GLY 6 146      -8.282  -7.413 -13.453  0.00  0.00      C1   C
ATOM   3492  O   GLY 6 146      -8.428  -8.361 -12.692  0.00  0.00      C1   O
ATOM   3493  N   SER 6 147      -7.688  -6.242 -13.083  0.00  0.00      C1   N
ATOM   3494  CA  SER 6 147      -7.338  -5.927 -11.695  0.00  0.00      C1   C
ATOM   3495  C   SER 6 147      -8.553  -6.078 -10.739  0.00  0.00      C1   C
ATOM   3496  O   SER 6 147      -9.573  -5.505 -11.047  0.00  0.00      C1   O
ATOM   3497  CB  SER 6 147      -6.869  -4.464 -11.522  0.00  0.00      C1   C
ATOM   3498  OG  SER 6 147      -5.505  -4.491 -11.895  0.00  0.00      C1   O
ATOM   3499  N   VAL 6 148      -8.298  -6.793  -9.647  0.00  0.00      C1   N
ATOM   3500  CA  VAL 6 148      -9.332  -7.279  -8.780  0.00  0.00      C1   C
ATOM   3501  C   VAL 6 148      -9.237  -6.467  -7.492  0.00  0.00      C1   C
ATOM   3502  O   VAL 6 148      -8.199  -6.340  -6.826  0.00  0.00      C1   O
ATOM   3503  CB  VAL 6 148      -9.248  -8.791  -8.457  0.00  0.00      C1   C
ATOM   3504  CG1 VAL 6 148      -9.804  -9.667  -9.589  0.00  0.00      C1   C
ATOM   3505  CG2 VAL 6 148      -7.923  -9.334  -8.006  0.00  0.00      C1   C
ATOM   3506  N   GLY 6 149     -10.402  -5.970  -7.079  0.00  0.00      C1   N
ATOM   3507  CA  GLY 6 149     -10.565  -5.367  -5.714  0.00  0.00      C1   C
ATOM   3508  C   GLY 6 149     -11.120  -6.340  -4.708  0.00  0.00      C1   C
ATOM   3509  O   GLY 6 149     -12.097  -7.076  -4.957  0.00  0.00      C1   O
ATOM   3510  N   PHE 6 150     -10.443  -6.347  -3.532  0.00  0.00      C1   N
ATOM   3511  CA  PHE 6 150     -10.729  -7.224  -2.501  0.00  0.00      C1   C
ATOM   3512  C   PHE 6 150     -10.461  -6.638  -1.086  0.00  0.00      C1   C
ATOM   3513  O   PHE 6 150      -9.676  -5.686  -0.905  0.00  0.00      C1   O
ATOM   3514  CB  PHE 6 150      -9.722  -8.314  -2.606  0.00  0.00      C1   C
ATOM   3515  CG  PHE 6 150      -8.234  -8.228  -2.072  0.00  0.00      C1   C
ATOM   3516  CD1 PHE 6 150      -7.204  -7.943  -2.988  0.00  0.00      C1   C
ATOM   3517  CD2 PHE 6 150      -7.906  -8.533  -0.713  0.00  0.00      C1   C
ATOM   3518  CE1 PHE 6 150      -5.843  -7.770  -2.549  0.00  0.00      C1   C
ATOM   3519  CE2 PHE 6 150      -6.557  -8.325  -0.293  0.00  0.00      C1   C
ATOM   3520  CZ  PHE 6 150      -5.542  -7.917  -1.141  0.00  0.00      C1   C
ATOM   3521  N   ASN 6 151     -11.062  -7.310  -0.126  0.00  0.00      C1   N
ATOM   3522  CA  ASN 6 151     -10.772  -7.017   1.273  0.00  0.00      C1   C
ATOM   3523  C   ASN 6 151     -10.740  -8.327   2.102  0.00  0.00      C1   C
ATOM   3524  O   ASN 6 151     -11.196  -9.354   1.626  0.00  0.00      C1   O
ATOM   3525  CB  ASN 6 151     -11.921  -6.093   1.802  0.00  0.00      C1   C
ATOM   3526  CG  ASN 6 151     -11.818  -4.651   1.389  0.00  0.00      C1   C
ATOM   3527  OD1 ASN 6 151     -10.824  -3.946   1.615  0.00  0.00      C1   O
ATOM   3528  ND2 ASN 6 151     -12.902  -4.021   0.956  0.00  0.00      C1   N
ATOM   3529  N   ILE 6 152     -10.083  -8.228   3.265  0.00  0.00      C1   N
ATOM   3530  CA  ILE 6 152     -10.004  -9.378   4.164  0.00  0.00      C1   C
ATOM   3531  C   ILE 6 152     -10.810  -9.178   5.445  0.00  0.00      C1   C
ATOM   3532  O   ILE 6 152     -10.683  -8.199   6.142  0.00  0.00      C1   O
ATOM   3533  CB  ILE 6 152      -8.488  -9.703   4.402  0.00  0.00      C1   C
ATOM   3534  CG1 ILE 6 152      -7.599  -9.911   3.106  0.00  0.00      C1   C
ATOM   3535  CG2 ILE 6 152      -8.312 -10.933   5.309  0.00  0.00      C1   C
ATOM   3536  CD1 ILE 6 152      -7.801 -11.139   2.255  0.00  0.00      C1   C
ATOM   3537  N   ASP 6 153     -11.672 -10.137   5.775  0.00  0.00      C1   N
ATOM   3538  CA  ASP 6 153     -12.254 -10.296   7.110  0.00  0.00      C1   C
ATOM   3539  C   ASP 6 153     -11.742 -11.525   7.747  0.00  0.00      C1   C
ATOM   3540  O   ASP 6 153     -12.226 -12.654   7.420  0.00  0.00      C1   O
ATOM   3541  CB  ASP 6 153     -13.812 -10.390   6.959  0.00  0.00      C1   C
ATOM   3542  CG  ASP 6 153     -14.642 -10.267   8.198  0.00  0.00      C1   C
ATOM   3543  OD1 ASP 6 153     -15.838 -10.011   7.946  0.00  0.00      C1   O
ATOM   3544  OD2 ASP 6 153     -14.145 -10.303   9.329  0.00  0.00      C1   O
ATOM   3545  N   TYR 6 154     -10.670 -11.304   8.507  0.00  0.00      C1   N
ATOM   3546  CA  TYR 6 154      -9.859 -12.276   9.261  0.00  0.00      C1   C
ATOM   3547  C   TYR 6 154      -9.245 -13.459   8.523  0.00  0.00      C1   C
ATOM   3548  O   TYR 6 154      -8.014 -13.356   8.227  0.00  0.00      C1   O
ATOM   3549  CB  TYR 6 154     -10.622 -12.678  10.555  0.00  0.00      C1   C
ATOM   3550  CG  TYR 6 154     -10.078 -13.688  11.556  0.00  0.00      C1   C
ATOM   3551  CD1 TYR 6 154     -10.881 -14.840  11.889  0.00  0.00      C1   C
ATOM   3552  CD2 TYR 6 154      -8.782 -13.562  12.193  0.00  0.00      C1   C
ATOM   3553  CE1 TYR 6 154     -10.518 -15.749  12.882  0.00  0.00      C1   C
ATOM   3554  CE2 TYR 6 154      -8.389 -14.538  13.095  0.00  0.00      C1   C
ATOM   3555  CZ  TYR 6 154      -9.241 -15.608  13.482  0.00  0.00      C1   C
ATOM   3556  OH  TYR 6 154      -8.940 -16.427  14.560  0.00  0.00      C1   O
ATOM   3557  N   ASP 6 155     -10.004 -14.429   8.079  0.00  0.00      C1   N
ATOM   3558  CA  ASP 6 155      -9.595 -15.474   7.137  0.00  0.00      C1   C
ATOM   3559  C   ASP 6 155     -10.212 -15.346   5.760  0.00  0.00      C1   C
ATOM   3560  O   ASP 6 155      -9.598 -15.900   4.867  0.00  0.00      C1   O
ATOM   3561  CB  ASP 6 155      -9.872 -16.852   7.786  0.00  0.00      C1   C
ATOM   3562  CG  ASP 6 155     -11.169 -17.031   8.694  0.00  0.00      C1   C
ATOM   3563  OD1 ASP 6 155     -11.849 -16.067   9.121  0.00  0.00      C1   O
ATOM   3564  OD2 ASP 6 155     -11.511 -18.220   8.853  0.00  0.00      C1   O
ATOM   3565  N   CYS 6 156     -11.426 -14.822   5.633  0.00  0.00      C1   N
ATOM   3566  CA  CYS 6 156     -12.115 -14.828   4.302  0.00  0.00      C1   C
ATOM   3567  C   CYS 6 156     -11.986 -13.584   3.321  0.00  0.00      C1   C
ATOM   3568  O   CYS 6 156     -11.804 -12.432   3.812  0.00  0.00      C1   O
ATOM   3569  CB  CYS 6 156     -13.632 -14.992   4.785  0.00  0.00      C1   C
ATOM   3570  SG  CYS 6 156     -14.603 -15.355   3.240  0.00  0.00      C1   S
ATOM   3571  N   VAL 6 157     -11.954 -13.835   2.037  0.00  0.00      C1   N
ATOM   3572  CA  VAL 6 157     -11.725 -12.826   1.037  0.00  0.00      C1   C
ATOM   3573  C   VAL 6 157     -13.107 -12.306   0.612  0.00  0.00      C1   C
ATOM   3574  O   VAL 6 157     -13.939 -12.954   0.028  0.00  0.00      C1   O
ATOM   3575  CB  VAL 6 157     -10.886 -13.356  -0.161  0.00  0.00      C1   C
ATOM   3576  CG1 VAL 6 157     -10.504 -12.178  -1.011  0.00  0.00      C1   C
ATOM   3577  CG2 VAL 6 157      -9.655 -14.185   0.327  0.00  0.00      C1   C
ATOM   3578  N   SER 6 158     -13.301 -11.020   0.859  0.00  0.00      C1   N
ATOM   3579  CA  SER 6 158     -14.424 -10.209   0.341  0.00  0.00      C1   C
ATOM   3580  C   SER 6 158     -14.086  -9.673  -1.065  0.00  0.00      C1   C
ATOM   3581  O   SER 6 158     -13.371  -8.676  -1.224  0.00  0.00      C1   O
ATOM   3582  CB  SER 6 158     -14.769  -9.114   1.297  0.00  0.00      C1   C
ATOM   3583  OG  SER 6 158     -15.202  -9.382   2.626  0.00  0.00      C1   O
ATOM   3584  N   PHE 6 159     -14.342 -10.398  -2.190  0.00  0.00      C1   N
ATOM   3585  CA  PHE 6 159     -14.157  -9.933  -3.587  0.00  0.00      C1   C
ATOM   3586  C   PHE 6 159     -15.242  -8.946  -3.942  0.00  0.00      C1   C
ATOM   3587  O   PHE 6 159     -16.420  -9.244  -3.867  0.00  0.00      C1   O
ATOM   3588  CB  PHE 6 159     -14.129 -11.167  -4.509  0.00  0.00      C1   C
ATOM   3589  CG  PHE 6 159     -12.951 -12.093  -4.466  0.00  0.00      C1   C
ATOM   3590  CD1 PHE 6 159     -11.782 -11.638  -5.084  0.00  0.00      C1   C
ATOM   3591  CD2 PHE 6 159     -13.021 -13.367  -3.941  0.00  0.00      C1   C
ATOM   3592  CE1 PHE 6 159     -10.686 -12.516  -5.295  0.00  0.00      C1   C
ATOM   3593  CE2 PHE 6 159     -11.878 -14.143  -3.891  0.00  0.00      C1   C
ATOM   3594  CZ  PHE 6 159     -10.757 -13.761  -4.618  0.00  0.00      C1   C
ATOM   3595  N   CYS 6 160     -14.826  -7.736  -4.398  0.00  0.00      C1   N
ATOM   3596  CA  CYS 6 160     -15.774  -6.629  -4.750  0.00  0.00      C1   C
ATOM   3597  C   CYS 6 160     -15.723  -6.056  -6.103  0.00  0.00      C1   C
ATOM   3598  O   CYS 6 160     -16.728  -5.520  -6.502  0.00  0.00      C1   O
ATOM   3599  CB  CYS 6 160     -15.658  -5.604  -3.640  0.00  0.00      C1   C
ATOM   3600  SG  CYS 6 160     -13.989  -4.950  -3.570  0.00  0.00      C1   S
ATOM   3601  N   TYR 6 161     -14.615  -6.206  -6.832  0.00  0.00      C1   N
ATOM   3602  CA  TYR 6 161     -14.383  -5.297  -7.954  0.00  0.00      C1   C
ATOM   3603  C   TYR 6 161     -13.495  -5.999  -8.982  0.00  0.00      C1   C
ATOM   3604  O   TYR 6 161     -12.592  -6.745  -8.653  0.00  0.00      C1   O
ATOM   3605  CB  TYR 6 161     -13.836  -4.043  -7.397  0.00  0.00      C1   C
ATOM   3606  CG  TYR 6 161     -13.503  -3.021  -8.476  0.00  0.00      C1   C
ATOM   3607  CD1 TYR 6 161     -14.497  -2.129  -8.895  0.00  0.00      C1   C
ATOM   3608  CD2 TYR 6 161     -12.202  -2.958  -9.019  0.00  0.00      C1   C
ATOM   3609  CE1 TYR 6 161     -14.221  -1.141  -9.842  0.00  0.00      C1   C
ATOM   3610  CE2 TYR 6 161     -11.877  -1.952  -9.892  0.00  0.00      C1   C
ATOM   3611  CZ  TYR 6 161     -12.904  -1.132 -10.449  0.00  0.00      C1   C
ATOM   3612  OH  TYR 6 161     -12.549  -0.182 -11.275  0.00  0.00      C1   O
ATOM   3613  N   MET 6 162     -13.743  -5.633 -10.222  0.00  0.00      C1   N
ATOM   3614  CA  MET 6 162     -12.716  -5.660 -11.288  0.00  0.00      C1   C
ATOM   3615  C   MET 6 162     -12.768  -4.425 -12.214  0.00  0.00      C1   C
ATOM   3616  O   MET 6 162     -13.805  -3.922 -12.696  0.00  0.00      C1   O
ATOM   3617  CB  MET 6 162     -12.719  -6.901 -12.132  0.00  0.00      C1   C
ATOM   3618  CG  MET 6 162     -14.077  -7.214 -12.810  0.00  0.00      C1   C
ATOM   3619  SD  MET 6 162     -13.917  -8.681 -13.933  0.00  0.00      C1   S
ATOM   3620  CE  MET 6 162     -13.833 -10.202 -12.852  0.00  0.00      C1   C
ATOM   3621  N   HIS 6 163     -11.551  -3.941 -12.574  0.00  0.00      C1   N
ATOM   3622  CA  HIS 6 163     -11.221  -2.807 -13.495  0.00  0.00      C1   C
ATOM   3623  C   HIS 6 163     -11.738  -3.234 -14.903  0.00  0.00      C1   C
ATOM   3624  O   HIS 6 163     -11.223  -4.226 -15.494  0.00  0.00      C1   O
ATOM   3625  CB  HIS 6 163      -9.675  -2.514 -13.418  0.00  0.00      C1   C
ATOM   3626  CG  HIS 6 163      -9.126  -1.428 -14.225  0.00  0.00      C1   C
ATOM   3627  ND1 HIS 6 163      -9.610  -1.040 -15.467  0.00  0.00      C1   N
ATOM   3628  CD2 HIS 6 163      -8.022  -0.754 -13.890  0.00  0.00      C1   C
ATOM   3629  CE1 HIS 6 163      -8.754  -0.082 -15.848  0.00  0.00      C1   C
ATOM   3630  NE2 HIS 6 163      -7.728   0.052 -14.995  0.00  0.00      C1   N
ATOM   3631  N   HIS 6 164     -12.618  -2.414 -15.517  0.00  0.00      C1   N
ATOM   3632  CA  HIS 6 164     -12.918  -2.620 -16.890  0.00  0.00      C1   C
ATOM   3633  C   HIS 6 164     -12.485  -1.471 -17.740  0.00  0.00      C1   C
ATOM   3634  O   HIS 6 164     -11.941  -1.712 -18.803  0.00  0.00      C1   O
ATOM   3635  CB  HIS 6 164     -14.462  -2.861 -17.132  0.00  0.00      C1   C
ATOM   3636  CG  HIS 6 164     -14.935  -4.284 -16.895  0.00  0.00      C1   C
ATOM   3637  ND1 HIS 6 164     -15.855  -4.925 -17.669  0.00  0.00      C1   N
ATOM   3638  CD2 HIS 6 164     -14.666  -5.097 -15.815  0.00  0.00      C1   C
ATOM   3639  CE1 HIS 6 164     -16.086  -6.136 -17.113  0.00  0.00      C1   C
ATOM   3640  NE2 HIS 6 164     -15.378  -6.198 -15.936  0.00  0.00      C1   N
ATOM   3641  N   MET 6 165     -12.639  -0.233 -17.366  0.00  0.00      C1   N
ATOM   3642  CA  MET 6 165     -12.482   0.994 -18.194  0.00  0.00      C1   C
ATOM   3643  C   MET 6 165     -11.423   1.956 -17.591  0.00  0.00      C1   C
ATOM   3644  O   MET 6 165     -11.618   2.655 -16.577  0.00  0.00      C1   O
ATOM   3645  CB  MET 6 165     -13.788   1.724 -18.514  0.00  0.00      C1   C
ATOM   3646  CG  MET 6 165     -14.923   1.074 -19.294  0.00  0.00      C1   C
ATOM   3647  SD  MET 6 165     -14.403   0.309 -20.845  0.00  0.00      C1   S
ATOM   3648  CE  MET 6 165     -14.396   1.760 -21.987  0.00  0.00      C1   C
ATOM   3649  N   GLU 6 166     -10.359   2.075 -18.346  0.00  0.00      C1   N
ATOM   3650  CA  GLU 6 166      -9.475   3.253 -18.357  0.00  0.00      C1   C
ATOM   3651  C   GLU 6 166     -10.239   4.501 -18.614  0.00  0.00      C1   C
ATOM   3652  O   GLU 6 166     -10.708   4.745 -19.693  0.00  0.00      C1   O
ATOM   3653  CB  GLU 6 166      -8.396   2.937 -19.404  0.00  0.00      C1   C
ATOM   3654  CG  GLU 6 166      -7.426   1.802 -19.091  0.00  0.00      C1   C
ATOM   3655  CD  GLU 6 166      -6.656   1.246 -20.258  0.00  0.00      C1   C
ATOM   3656  OE1 GLU 6 166      -5.981   0.237 -20.025  0.00  0.00      C1   O
ATOM   3657  OE2 GLU 6 166      -6.605   1.849 -21.411  0.00  0.00      C1   O
ATOM   3658  N   LEU 6 167     -10.360   5.425 -17.634  0.00  0.00      C1   N
ATOM   3659  CA  LEU 6 167     -10.931   6.761 -17.937  0.00  0.00      C1   C
ATOM   3660  C   LEU 6 167      -9.822   7.897 -18.002  0.00  0.00      C1   C
ATOM   3661  O   LEU 6 167      -8.835   7.815 -17.215  0.00  0.00      C1   O
ATOM   3662  CB  LEU 6 167     -12.172   7.158 -17.131  0.00  0.00      C1   C
ATOM   3663  CG  LEU 6 167     -13.222   6.039 -17.088  0.00  0.00      C1   C
ATOM   3664  CD1 LEU 6 167     -14.305   6.442 -15.996  0.00  0.00      C1   C
ATOM   3665  CD2 LEU 6 167     -13.915   5.824 -18.405  0.00  0.00      C1   C
ATOM   3666  N   PRO 6 168      -9.981   8.923 -18.782  0.00  0.00      C1   N
ATOM   3667  CA  PRO 6 168      -8.865   9.723 -19.300  0.00  0.00      C1   C
ATOM   3668  C   PRO 6 168      -7.917  10.257 -18.259  0.00  0.00      C1   C
ATOM   3669  O   PRO 6 168      -6.722  10.445 -18.599  0.00  0.00      C1   O
ATOM   3670  CB  PRO 6 168      -9.559  10.853 -20.069  0.00  0.00      C1   C
ATOM   3671  CG  PRO 6 168     -10.754  10.176 -20.678  0.00  0.00      C1   C
ATOM   3672  CD  PRO 6 168     -11.141   9.138 -19.606  0.00  0.00      C1   C
ATOM   3673  N   THR 6 169      -8.264  10.632 -17.064  0.00  0.00      C1   N
ATOM   3674  CA  THR 6 169      -7.433  11.245 -16.036  0.00  0.00      C1   C
ATOM   3675  C   THR 6 169      -6.528  10.308 -15.259  0.00  0.00      C1   C
ATOM   3676  O   THR 6 169      -5.835  10.811 -14.381  0.00  0.00      C1   O
ATOM   3677  CB  THR 6 169      -8.149  12.291 -15.110  0.00  0.00      C1   C
ATOM   3678  OG1 THR 6 169      -9.367  11.881 -14.586  0.00  0.00      C1   O
ATOM   3679  CG2 THR 6 169      -8.519  13.440 -15.958  0.00  0.00      C1   C
ATOM   3680  N   GLY 6 170      -6.552   8.980 -15.499  0.00  0.00      C1   N
ATOM   3681  CA  GLY 6 170      -5.832   7.988 -14.743  0.00  0.00      C1   C
ATOM   3682  C   GLY 6 170      -6.673   7.148 -13.776  0.00  0.00      C1   C
ATOM   3683  O   GLY 6 170      -6.179   6.221 -13.227  0.00  0.00      C1   O
ATOM   3684  N   VAL 6 171      -7.953   7.527 -13.546  0.00  0.00      C1   N
ATOM   3685  CA  VAL 6 171      -8.954   6.740 -12.911  0.00  0.00      C1   C
ATOM   3686  C   VAL 6 171      -9.432   5.561 -13.803  0.00  0.00      C1   C
ATOM   3687  O   VAL 6 171      -9.300   5.438 -15.042  0.00  0.00      C1   O
ATOM   3688  CB  VAL 6 171     -10.136   7.672 -12.497  0.00  0.00      C1   C
ATOM   3689  CG1 VAL 6 171      -9.629   8.950 -11.673  0.00  0.00      C1   C
ATOM   3690  CG2 VAL 6 171     -10.895   8.253 -13.732  0.00  0.00      C1   C
ATOM   3691  N   HIS 6 172     -10.123   4.636 -13.138  0.00  0.00      C1   N
ATOM   3692  CA  HIS 6 172     -10.866   3.586 -13.783  0.00  0.00      C1   C
ATOM   3693  C   HIS 6 172     -12.359   3.545 -13.244  0.00  0.00      C1   C
ATOM   3694  O   HIS 6 172     -12.645   4.061 -12.220  0.00  0.00      C1   O
ATOM   3695  CB  HIS 6 172     -10.132   2.199 -13.692  0.00  0.00      C1   C
ATOM   3696  CG  HIS 6 172      -9.474   1.789 -12.453  0.00  0.00      C1   C
ATOM   3697  ND1 HIS 6 172     -10.039   0.920 -11.507  0.00  0.00      C1   N
ATOM   3698  CD2 HIS 6 172      -8.249   2.093 -11.961  0.00  0.00      C1   C
ATOM   3699  CE1 HIS 6 172      -9.205   0.795 -10.465  0.00  0.00      C1   C
ATOM   3700  NE2 HIS 6 172      -8.110   1.495 -10.730  0.00  0.00      C1   N
ATOM   3701  N   ALA 6 173     -13.188   2.993 -14.110  0.00  0.00      C1   N
ATOM   3702  CA  ALA 6 173     -14.532   2.488 -13.773  0.00  0.00      C1   C
ATOM   3703  C   ALA 6 173     -14.578   0.955 -13.985  0.00  0.00      C1   C
ATOM   3704  O   ALA 6 173     -14.090   0.462 -14.991  0.00  0.00      C1   O
ATOM   3705  CB  ALA 6 173     -15.625   3.378 -14.419  0.00  0.00      C1   C
ATOM   3706  N   GLY 6 174     -15.262   0.240 -13.135  0.00  0.00      C1   N
ATOM   3707  CA  GLY 6 174     -15.380  -1.234 -13.290  0.00  0.00      C1   C
ATOM   3708  C   GLY 6 174     -16.655  -1.777 -12.736  0.00  0.00      C1   C
ATOM   3709  O   GLY 6 174     -17.591  -1.146 -12.326  0.00  0.00      C1   O
ATOM   3710  N   THR 6 175     -16.690  -3.111 -12.780  0.00  0.00      C1   N
ATOM   3711  CA  THR 6 175     -17.820  -3.932 -12.314  0.00  0.00      C1   C
ATOM   3712  C   THR 6 175     -17.486  -4.580 -10.957  0.00  0.00      C1   C
ATOM   3713  O   THR 6 175     -16.350  -4.540 -10.426  0.00  0.00      C1   O
ATOM   3714  CB  THR 6 175     -18.178  -4.988 -13.385  0.00  0.00      C1   C
ATOM   3715  OG1 THR 6 175     -17.307  -6.149 -13.535  0.00  0.00      C1   O
ATOM   3716  CG2 THR 6 175     -18.448  -4.390 -14.780  0.00  0.00      C1   C
ATOM   3717  N   ASP 6 176     -18.582  -5.131 -10.367  0.00  0.00      C1   N
ATOM   3718  CA  ASP 6 176     -18.557  -6.245  -9.348  0.00  0.00      C1   C
ATOM   3719  C   ASP 6 176     -18.146  -7.606  -9.973  0.00  0.00      C1   C
ATOM   3720  O   ASP 6 176     -17.681  -7.572 -11.140  0.00  0.00      C1   O
ATOM   3721  CB  ASP 6 176     -19.773  -6.324  -8.421  0.00  0.00      C1   C
ATOM   3722  CG  ASP 6 176     -21.070  -6.486  -9.216  0.00  0.00      C1   C
ATOM   3723  OD1 ASP 6 176     -21.054  -6.828 -10.415  0.00  0.00      C1   O
ATOM   3724  OD2 ASP 6 176     -22.172  -6.350  -8.616  0.00  0.00      C1   O
ATOM   3725  N   LEU 6 177     -18.367  -8.694  -9.240  0.00  0.00      C1   N
ATOM   3726  CA  LEU 6 177     -18.276 -10.002  -9.861  0.00  0.00      C1   C
ATOM   3727  C   LEU 6 177     -19.601 -10.590 -10.252  0.00  0.00      C1   C
ATOM   3728  O   LEU 6 177     -19.705 -11.741 -10.701  0.00  0.00      C1   O
ATOM   3729  CB  LEU 6 177     -17.499 -10.822  -8.831  0.00  0.00      C1   C
ATOM   3730  CG  LEU 6 177     -15.963 -10.595  -8.649  0.00  0.00      C1   C
ATOM   3731  CD1 LEU 6 177     -15.314 -10.619 -10.069  0.00  0.00      C1   C
ATOM   3732  CD2 LEU 6 177     -15.590  -9.316  -7.894  0.00  0.00      C1   C
ATOM   3733  N   GLU 6 178     -20.678  -9.775 -10.302  0.00  0.00      C1   N
ATOM   3734  CA  GLU 6 178     -21.951 -10.037 -11.007  0.00  0.00      C1   C
ATOM   3735  C   GLU 6 178     -21.881  -9.402 -12.443  0.00  0.00      C1   C
ATOM   3736  O   GLU 6 178     -22.918  -9.345 -13.069  0.00  0.00      C1   O
ATOM   3737  CB  GLU 6 178     -23.101  -9.481 -10.132  0.00  0.00      C1   C
ATOM   3738  CG  GLU 6 178     -24.439 -10.186 -10.284  0.00  0.00      C1   C
ATOM   3739  CD  GLU 6 178     -24.453 -11.571  -9.643  0.00  0.00      C1   C
ATOM   3740  OE1 GLU 6 178     -25.502 -11.933  -9.005  0.00  0.00      C1   O
ATOM   3741  OE2 GLU 6 178     -23.555 -12.445  -9.838  0.00  0.00      C1   O
ATOM   3742  N   GLY 6 179     -20.811  -8.758 -12.924  0.00  0.00      C1   N
ATOM   3743  CA  GLY 6 179     -20.680  -8.143 -14.224  0.00  0.00      C1   C
ATOM   3744  C   GLY 6 179     -21.478  -6.840 -14.392  0.00  0.00      C1   C
ATOM   3745  O   GLY 6 179     -21.577  -6.400 -15.543  0.00  0.00      C1   O
ATOM   3746  N   ASN 6 180     -21.931  -6.235 -13.316  0.00  0.00      C1   N
ATOM   3747  CA  ASN 6 180     -22.655  -4.911 -13.481  0.00  0.00      C1   C
ATOM   3748  C   ASN 6 180     -21.773  -3.759 -12.964  0.00  0.00      C1   C
ATOM   3749  O   ASN 6 180     -21.367  -3.781 -11.818  0.00  0.00      C1   O
ATOM   3750  CB  ASN 6 180     -24.016  -4.893 -12.783  0.00  0.00      C1   C
ATOM   3751  CG  ASN 6 180     -24.929  -6.047 -13.175  0.00  0.00      C1   C
ATOM   3752  ND2 ASN 6 180     -25.473  -6.746 -12.181  0.00  0.00      C1   N
ATOM   3753  OD1 ASN 6 180     -25.329  -6.161 -14.304  0.00  0.00      C1   O
ATOM   3754  N   PHE 6 181     -21.616  -2.722 -13.732  0.00  0.00      C1   N
ATOM   3755  CA  PHE 6 181     -20.874  -1.462 -13.339  0.00  0.00      C1   C
ATOM   3756  C   PHE 6 181     -21.304  -0.815 -12.028  0.00  0.00      C1   C
ATOM   3757  O   PHE 6 181     -22.532  -0.745 -11.709  0.00  0.00      C1   O
ATOM   3758  CB  PHE 6 181     -20.949  -0.470 -14.488  0.00  0.00      C1   C
ATOM   3759  CG  PHE 6 181     -19.812  -0.814 -15.458  0.00  0.00      C1   C
ATOM   3760  CD1 PHE 6 181     -20.058  -1.741 -16.553  0.00  0.00      C1   C
ATOM   3761  CD2 PHE 6 181     -18.572  -0.314 -15.255  0.00  0.00      C1   C
ATOM   3762  CE1 PHE 6 181     -18.947  -2.118 -17.349  0.00  0.00      C1   C
ATOM   3763  CE2 PHE 6 181     -17.558  -0.574 -16.143  0.00  0.00      C1   C
ATOM   3764  CZ  PHE 6 181     -17.712  -1.466 -17.186  0.00  0.00      C1   C
ATOM   3765  N   TYR 6 182     -20.331  -0.333 -11.281  0.00  0.00      C1   N
ATOM   3766  CA  TYR 6 182     -20.579   0.618 -10.230  0.00  0.00      C1   C
ATOM   3767  C   TYR 6 182     -20.747   1.984 -10.866  0.00  0.00      C1   C
ATOM   3768  O   TYR 6 182     -19.751   2.424 -11.514  0.00  0.00      C1   O
ATOM   3769  CB  TYR 6 182     -19.553   0.668  -9.135  0.00  0.00      C1   C
ATOM   3770  CG  TYR 6 182     -19.453  -0.555  -8.344  0.00  0.00      C1   C
ATOM   3771  CD1 TYR 6 182     -20.288  -0.709  -7.175  0.00  0.00      C1   C
ATOM   3772  CD2 TYR 6 182     -18.438  -1.537  -8.591  0.00  0.00      C1   C
ATOM   3773  CE1 TYR 6 182     -20.078  -1.777  -6.280  0.00  0.00      C1   C
ATOM   3774  CE2 TYR 6 182     -18.281  -2.633  -7.759  0.00  0.00      C1   C
ATOM   3775  CZ  TYR 6 182     -19.099  -2.774  -6.631  0.00  0.00      C1   C
ATOM   3776  OH  TYR 6 182     -18.779  -3.686  -5.695  0.00  0.00      C1   O
ATOM   3777  N   GLY 6 183     -21.828   2.752 -10.693  0.00  0.00      C1   N
ATOM   3778  CA  GLY 6 183     -22.088   4.096 -11.356  0.00  0.00      C1   C
ATOM   3779  C   GLY 6 183     -22.529   4.038 -12.850  0.00  0.00      C1   C
ATOM   3780  O   GLY 6 183     -22.896   3.007 -13.436  0.00  0.00      C1   O
ATOM   3781  N   PRO 6 184     -22.596   5.136 -13.517  0.00  0.00      C1   N
ATOM   3782  CA  PRO 6 184     -23.384   5.381 -14.826  0.00  0.00      C1   C
ATOM   3783  C   PRO 6 184     -22.621   4.791 -16.120  0.00  0.00      C1   C
ATOM   3784  O   PRO 6 184     -22.799   5.307 -17.239  0.00  0.00      C1   O
ATOM   3785  CB  PRO 6 184     -23.526   6.860 -14.896  0.00  0.00      C1   C
ATOM   3786  CG  PRO 6 184     -22.404   7.445 -14.107  0.00  0.00      C1   C
ATOM   3787  CD  PRO 6 184     -22.289   6.416 -12.949  0.00  0.00      C1   C
ATOM   3788  N   PHE 6 185     -21.816   3.772 -15.905  0.00  0.00      C1   N
ATOM   3789  CA  PHE 6 185     -20.791   3.382 -16.937  0.00  0.00      C1   C
ATOM   3790  C   PHE 6 185     -21.078   2.106 -17.757  0.00  0.00      C1   C
ATOM   3791  O   PHE 6 185     -21.670   1.188 -17.312  0.00  0.00      C1   O
ATOM   3792  CB  PHE 6 185     -19.474   3.238 -16.244  0.00  0.00      C1   C
ATOM   3793  CG  PHE 6 185     -19.071   4.504 -15.558  0.00  0.00      C1   C
ATOM   3794  CD1 PHE 6 185     -18.514   5.542 -16.342  0.00  0.00      C1   C
ATOM   3795  CD2 PHE 6 185     -18.990   4.507 -14.187  0.00  0.00      C1   C
ATOM   3796  CE1 PHE 6 185     -17.996   6.691 -15.681  0.00  0.00      C1   C
ATOM   3797  CE2 PHE 6 185     -18.497   5.653 -13.470  0.00  0.00      C1   C
ATOM   3798  CZ  PHE 6 185     -17.987   6.684 -14.299  0.00  0.00      C1   C
ATOM   3799  N   VAL 6 186     -20.534   2.162 -18.965  0.00  0.00      C1   N
ATOM   3800  CA  VAL 6 186     -20.631   1.074 -20.005  0.00  0.00      C1   C
ATOM   3801  C   VAL 6 186     -19.260   0.634 -20.471  0.00  0.00      C1   C
ATOM   3802  O   VAL 6 186     -18.289   1.397 -20.399  0.00  0.00      C1   O
ATOM   3803  CB  VAL 6 186     -21.493   1.305 -21.219  0.00  0.00      C1   C
ATOM   3804  CG1 VAL 6 186     -22.975   1.608 -20.855  0.00  0.00      C1   C
ATOM   3805  CG2 VAL 6 186     -21.011   2.435 -22.106  0.00  0.00      C1   C
ATOM   3806  N   ASP 6 187     -19.152  -0.551 -20.947  0.00  0.00      C1   N
ATOM   3807  CA  ASP 6 187     -17.897  -1.077 -21.593  0.00  0.00      C1   C
ATOM   3808  C   ASP 6 187     -17.660  -0.622 -23.033  0.00  0.00      C1   C
ATOM   3809  O   ASP 6 187     -17.215  -1.478 -23.791  0.00  0.00      C1   O
ATOM   3810  CB  ASP 6 187     -17.705  -2.579 -21.339  0.00  0.00      C1   C
ATOM   3811  CG  ASP 6 187     -18.775  -3.568 -21.655  0.00  0.00      C1   C
ATOM   3812  OD1 ASP 6 187     -18.519  -4.757 -21.606  0.00  0.00      C1   O
ATOM   3813  OD2 ASP 6 187     -19.952  -3.102 -21.782  0.00  0.00      C1   O
ATOM   3814  N   ARG 6 188     -17.785   0.683 -23.294  0.00  0.00      C1   N
ATOM   3815  CA  ARG 6 188     -17.618   1.363 -24.569  0.00  0.00      C1   C
ATOM   3816  C   ARG 6 188     -16.652   2.566 -24.508  0.00  0.00      C1   C
ATOM   3817  O   ARG 6 188     -16.671   3.401 -23.589  0.00  0.00      C1   O
ATOM   3818  CB  ARG 6 188     -18.987   1.740 -25.138  0.00  0.00      C1   C
ATOM   3819  CG  ARG 6 188     -19.047   2.472 -26.525  0.00  0.00      C1   C
ATOM   3820  CD  ARG 6 188     -20.207   1.880 -27.406  0.00  0.00      C1   C
ATOM   3821  NE  ARG 6 188     -21.425   1.904 -26.676  0.00  0.00      C1   N
ATOM   3822  CZ  ARG 6 188     -22.183   2.899 -26.254  0.00  0.00      C1   C
ATOM   3823  NH1 ARG 6 188     -21.945   4.095 -26.557  0.00  0.00      C1   N
ATOM   3824  NH2 ARG 6 188     -23.173   2.689 -25.459  0.00  0.00      C1   N
ATOM   3825  N   GLN 6 189     -15.702   2.609 -25.427  0.00  0.00      C1   N
ATOM   3826  CA  GLN 6 189     -14.631   3.608 -25.516  0.00  0.00      C1   C
ATOM   3827  C   GLN 6 189     -15.087   4.989 -26.121  0.00  0.00      C1   C
ATOM   3828  O   GLN 6 189     -15.345   5.080 -27.295  0.00  0.00      C1   O
ATOM   3829  CB  GLN 6 189     -13.504   2.939 -26.319  0.00  0.00      C1   C
ATOM   3830  CG  GLN 6 189     -12.853   1.730 -25.649  0.00  0.00      C1   C
ATOM   3831  CD  GLN 6 189     -11.548   1.293 -26.213  0.00  0.00      C1   C
ATOM   3832  NE2 GLN 6 189     -10.985   0.191 -25.690  0.00  0.00      C1   N
ATOM   3833  OE1 GLN 6 189     -10.977   1.800 -27.187  0.00  0.00      C1   O
ATOM   3834  N   THR 6 190     -15.465   5.923 -25.230  0.00  0.00      C1   N
ATOM   3835  CA  THR 6 190     -16.248   7.175 -25.429  0.00  0.00      C1   C
ATOM   3836  C   THR 6 190     -16.075   8.100 -24.270  0.00  0.00      C1   C
ATOM   3837  O   THR 6 190     -15.462   7.730 -23.202  0.00  0.00      C1   O
ATOM   3838  CB  THR 6 190     -17.686   6.877 -25.796  0.00  0.00      C1   C
ATOM   3839  OG1 THR 6 190     -18.317   8.017 -26.362  0.00  0.00      C1   O
ATOM   3840  CG2 THR 6 190     -18.653   6.338 -24.716  0.00  0.00      C1   C
ATOM   3841  N   ALA 6 191     -16.647   9.273 -24.439  0.00  0.00      C1   N
ATOM   3842  CA  ALA 6 191     -16.896  10.128 -23.274  0.00  0.00      C1   C
ATOM   3843  C   ALA 6 191     -17.914   9.542 -22.375  0.00  0.00      C1   C
ATOM   3844  O   ALA 6 191     -18.944   9.045 -22.791  0.00  0.00      C1   O
ATOM   3845  CB  ALA 6 191     -17.351  11.537 -23.766  0.00  0.00      C1   C
ATOM   3846  N   GLN 6 192     -17.653   9.510 -21.039  0.00  0.00      C1   N
ATOM   3847  CA  GLN 6 192     -18.633   9.165 -19.947  0.00  0.00      C1   C
ATOM   3848  C   GLN 6 192     -18.664  10.149 -18.797  0.00  0.00      C1   C
ATOM   3849  O   GLN 6 192     -17.673  10.325 -18.078  0.00  0.00      C1   O
ATOM   3850  CB  GLN 6 192     -18.473   7.659 -19.531  0.00  0.00      C1   C
ATOM   3851  CG  GLN 6 192     -18.556   6.629 -20.621  0.00  0.00      C1   C
ATOM   3852  CD  GLN 6 192     -18.595   5.166 -20.236  0.00  0.00      C1   C
ATOM   3853  OE1 GLN 6 192     -19.479   4.727 -19.518  0.00  0.00      C1   O
ATOM   3854  NE2 GLN 6 192     -17.595   4.304 -20.602  0.00  0.00      C1   N
ATOM   3855  N   ALA 6 193     -19.816  10.720 -18.436  0.00  0.00      C1   N
ATOM   3856  CA  ALA 6 193     -20.170  11.333 -17.097  0.00  0.00      C1   C
ATOM   3857  C   ALA 6 193     -20.180  10.251 -16.008  0.00  0.00      C1   C
ATOM   3858  O   ALA 6 193     -20.911   9.274 -16.160  0.00  0.00      C1   O
ATOM   3859  CB  ALA 6 193     -21.402  12.154 -17.280  0.00  0.00      C1   C
ATOM   3860  N   ALA 6 194     -19.322  10.463 -15.006  0.00  0.00      C1   N
ATOM   3861  CA  ALA 6 194     -19.457   9.876 -13.689  0.00  0.00      C1   C
ATOM   3862  C   ALA 6 194     -20.642  10.200 -12.819  0.00  0.00      C1   C
ATOM   3863  O   ALA 6 194     -21.513  11.016 -13.173  0.00  0.00      C1   O
ATOM   3864  CB  ALA 6 194     -18.064  10.065 -12.987  0.00  0.00      C1   C
ATOM   3865  N   GLY 6 195     -20.804   9.612 -11.645  0.00  0.00      C1   N
ATOM   3866  CA  GLY 6 195     -21.724  10.084 -10.628  0.00  0.00      C1   C
ATOM   3867  C   GLY 6 195     -21.165  11.271  -9.906  0.00  0.00      C1   C
ATOM   3868  O   GLY 6 195     -20.285  12.036 -10.444  0.00  0.00      C1   O
ATOM   3869  N   THR 6 196     -21.648  11.521  -8.715  0.00  0.00      C1   N
ATOM   3870  CA  THR 6 196     -21.486  12.763  -7.939  0.00  0.00      C1   C
ATOM   3871  C   THR 6 196     -20.047  12.980  -7.470  0.00  0.00      C1   C
ATOM   3872  O   THR 6 196     -19.572  12.200  -6.614  0.00  0.00      C1   O
ATOM   3873  CB  THR 6 196     -22.645  13.117  -6.970  0.00  0.00      C1   C
ATOM   3874  OG1 THR 6 196     -22.918  12.045  -6.125  0.00  0.00      C1   O
ATOM   3875  CG2 THR 6 196     -23.940  13.314  -7.798  0.00  0.00      C1   C
ATOM   3876  N   ASP 6 197     -19.349  14.002  -7.958  0.00  0.00      C1   N
ATOM   3877  CA  ASP 6 197     -17.935  14.291  -7.719  0.00  0.00      C1   C
ATOM   3878  C   ASP 6 197     -17.467  14.777  -6.326  0.00  0.00      C1   C
ATOM   3879  O   ASP 6 197     -16.287  15.225  -6.123  0.00  0.00      C1   O
ATOM   3880  CB  ASP 6 197     -17.338  15.011  -8.896  0.00  0.00      C1   C
ATOM   3881  CG  ASP 6 197     -17.855  16.401  -9.171  0.00  0.00      C1   C
ATOM   3882  OD1 ASP 6 197     -17.540  17.011 -10.250  0.00  0.00      C1   O
ATOM   3883  OD2 ASP 6 197     -18.781  16.800  -8.377  0.00  0.00      C1   O
ATOM   3884  N   THR 6 198     -18.390  14.876  -5.310  0.00  0.00      C1   N
ATOM   3885  CA  THR 6 198     -18.126  15.270  -3.907  0.00  0.00      C1   C
ATOM   3886  C   THR 6 198     -16.930  14.480  -3.262  0.00  0.00      C1   C
ATOM   3887  O   THR 6 198     -16.883  13.262  -3.385  0.00  0.00      C1   O
ATOM   3888  CB  THR 6 198     -19.403  15.102  -3.064  0.00  0.00      C1   C
ATOM   3889  OG1 THR 6 198     -20.035  13.894  -3.225  0.00  0.00      C1   O
ATOM   3890  CG2 THR 6 198     -20.327  16.197  -3.476  0.00  0.00      C1   C
ATOM   3891  N   THR 6 199     -16.084  15.256  -2.542  0.00  0.00      C1   N
ATOM   3892  CA  THR 6 199     -15.211  14.671  -1.525  0.00  0.00      C1   C
ATOM   3893  C   THR 6 199     -15.941  13.788  -0.479  0.00  0.00      C1   C
ATOM   3894  O   THR 6 199     -17.058  14.041  -0.180  0.00  0.00      C1   O
ATOM   3895  CB  THR 6 199     -14.315  15.808  -0.961  0.00  0.00      C1   C
ATOM   3896  OG1 THR 6 199     -13.641  16.525  -1.963  0.00  0.00      C1   O
ATOM   3897  CG2 THR 6 199     -13.151  15.323  -0.058  0.00  0.00      C1   C
ATOM   3898  N   ILE 6 200     -15.305  12.706  -0.064  0.00  0.00      C1   N
ATOM   3899  CA  ILE 6 200     -15.770  11.707   0.979  0.00  0.00      C1   C
ATOM   3900  C   ILE 6 200     -15.474  12.248   2.419  0.00  0.00      C1   C
ATOM   3901  O   ILE 6 200     -14.461  11.977   3.017  0.00  0.00      C1   O
ATOM   3902  CB  ILE 6 200     -15.333  10.249   0.693  0.00  0.00      C1   C
ATOM   3903  CG1 ILE 6 200     -15.650   9.707  -0.695  0.00  0.00      C1   C
ATOM   3904  CG2 ILE 6 200     -15.976   9.396   1.763  0.00  0.00      C1   C
ATOM   3905  CD1 ILE 6 200     -14.842   8.530  -1.045  0.00  0.00      C1   C
ATOM   3906  N   THR 6 201     -16.428  13.066   2.890  0.00  0.00      C1   N
ATOM   3907  CA  THR 6 201     -16.458  13.819   4.209  0.00  0.00      C1   C
ATOM   3908  C   THR 6 201     -16.058  12.938   5.352  0.00  0.00      C1   C
ATOM   3909  O   THR 6 201     -15.254  13.304   6.190  0.00  0.00      C1   O
ATOM   3910  CB  THR 6 201     -17.805  14.544   4.313  0.00  0.00      C1   C
ATOM   3911  OG1 THR 6 201     -18.187  15.261   3.255  0.00  0.00      C1   O
ATOM   3912  CG2 THR 6 201     -17.699  15.531   5.466  0.00  0.00      C1   C
ATOM   3913  N   VAL 6 202     -16.625  11.728   5.465  0.00  0.00      C1   N
ATOM   3914  CA  VAL 6 202     -16.398  10.707   6.582  0.00  0.00      C1   C
ATOM   3915  C   VAL 6 202     -15.053  10.125   6.670  0.00  0.00      C1   C
ATOM   3916  O   VAL 6 202     -14.477  10.187   7.757  0.00  0.00      C1   O
ATOM   3917  CB  VAL 6 202     -17.445   9.597   6.516  0.00  0.00      C1   C
ATOM   3918  CG1 VAL 6 202     -17.240   8.478   7.367  0.00  0.00      C1   C
ATOM   3919  CG2 VAL 6 202     -18.872  10.207   6.774  0.00  0.00      C1   C
ATOM   3920  N   ASN 6 203     -14.394   9.967   5.506  0.00  0.00      C1   N
ATOM   3921  CA  ASN 6 203     -12.999   9.723   5.258  0.00  0.00      C1   C
ATOM   3922  C   ASN 6 203     -12.095  10.959   5.660  0.00  0.00      C1   C
ATOM   3923  O   ASN 6 203     -11.059  10.824   6.317  0.00  0.00      C1   O
ATOM   3924  CB  ASN 6 203     -12.757   9.313   3.747  0.00  0.00      C1   C
ATOM   3925  CG  ASN 6 203     -13.388   7.943   3.365  0.00  0.00      C1   C
ATOM   3926  OD1 ASN 6 203     -14.332   7.322   3.869  0.00  0.00      C1   O
ATOM   3927  ND2 ASN 6 203     -12.871   7.263   2.277  0.00  0.00      C1   N
ATOM   3928  N   VAL 6 204     -12.466  12.166   5.227  0.00  0.00      C1   N
ATOM   3929  CA  VAL 6 204     -11.766  13.410   5.682  0.00  0.00      C1   C
ATOM   3930  C   VAL 6 204     -11.840  13.707   7.249  0.00  0.00      C1   C
ATOM   3931  O   VAL 6 204     -10.907  14.310   7.835  0.00  0.00      C1   O
ATOM   3932  CB  VAL 6 204     -12.308  14.710   4.948  0.00  0.00      C1   C
ATOM   3933  CG1 VAL 6 204     -11.664  16.069   5.440  0.00  0.00      C1   C
ATOM   3934  CG2 VAL 6 204     -12.000  14.491   3.453  0.00  0.00      C1   C
ATOM   3935  N   LEU 6 205     -12.894  13.166   7.910  0.00  0.00      C1   N
ATOM   3936  CA  LEU 6 205     -13.071  13.236   9.353  0.00  0.00      C1   C
ATOM   3937  C   LEU 6 205     -12.199  12.146  10.003  0.00  0.00      C1   C
ATOM   3938  O   LEU 6 205     -11.658  12.383  11.074  0.00  0.00      C1   O
ATOM   3939  CB  LEU 6 205     -14.565  13.263   9.831  0.00  0.00      C1   C
ATOM   3940  CG  LEU 6 205     -15.256  14.643   9.554  0.00  0.00      C1   C
ATOM   3941  CD1 LEU 6 205     -16.765  14.688   9.702  0.00  0.00      C1   C
ATOM   3942  CD2 LEU 6 205     -14.750  15.744  10.405  0.00  0.00      C1   C
ATOM   3943  N   ALA 6 206     -12.052  10.956   9.385  0.00  0.00      C1   N
ATOM   3944  CA  ALA 6 206     -11.165   9.903   9.828  0.00  0.00      C1   C
ATOM   3945  C   ALA 6 206      -9.663  10.166   9.699  0.00  0.00      C1   C
ATOM   3946  O   ALA 6 206      -8.892   9.681  10.582  0.00  0.00      C1   O
ATOM   3947  CB  ALA 6 206     -11.416   8.577   9.049  0.00  0.00      C1   C
ATOM   3948  N   TRP 6 207      -9.269  10.944   8.701  0.00  0.00      C1   N
ATOM   3949  CA  TRP 6 207      -8.067  11.701   8.409  0.00  0.00      C1   C
ATOM   3950  C   TRP 6 207      -7.724  12.776   9.420  0.00  0.00      C1   C
ATOM   3951  O   TRP 6 207      -6.663  12.666   9.993  0.00  0.00      C1   O
ATOM   3952  CB  TRP 6 207      -8.070  12.110   6.923  0.00  0.00      C1   C
ATOM   3953  CG  TRP 6 207      -6.922  12.933   6.526  0.00  0.00      C1   C
ATOM   3954  CD1 TRP 6 207      -5.805  12.386   6.044  0.00  0.00      C1   C
ATOM   3955  CD2 TRP 6 207      -6.826  14.400   6.312  0.00  0.00      C1   C
ATOM   3956  NE1 TRP 6 207      -4.966  13.326   5.656  0.00  0.00      C1   N
ATOM   3957  CE2 TRP 6 207      -5.561  14.611   5.657  0.00  0.00      C1   C
ATOM   3958  CE3 TRP 6 207      -7.583  15.600   6.495  0.00  0.00      C1   C
ATOM   3959  CZ2 TRP 6 207      -5.136  15.847   5.245  0.00  0.00      C1   C
ATOM   3960  CZ3 TRP 6 207      -7.180  16.826   5.996  0.00  0.00      C1   C
ATOM   3961  CH2 TRP 6 207      -5.997  16.956   5.286  0.00  0.00      C1   C
ATOM   3962  N   LEU 6 208      -8.593  13.719   9.766  0.00  0.00      C1   N
ATOM   3963  CA  LEU 6 208      -8.489  14.614  10.915  0.00  0.00      C1   C
ATOM   3964  C   LEU 6 208      -8.275  13.967  12.257  0.00  0.00      C1   C
ATOM   3965  O   LEU 6 208      -7.311  14.307  12.959  0.00  0.00      C1   O
ATOM   3966  CB  LEU 6 208      -9.636  15.632  11.101  0.00  0.00      C1   C
ATOM   3967  CG  LEU 6 208      -9.743  16.763  10.037  0.00  0.00      C1   C
ATOM   3968  CD1 LEU 6 208     -10.792  17.749  10.544  0.00  0.00      C1   C
ATOM   3969  CD2 LEU 6 208      -8.336  17.321   9.891  0.00  0.00      C1   C
ATOM   3970  N   TYR 6 209      -9.045  12.965  12.696  0.00  0.00      C1   N
ATOM   3971  CA  TYR 6 209      -8.803  12.109  13.899  0.00  0.00      C1   C
ATOM   3972  C   TYR 6 209      -7.384  11.471  13.825  0.00  0.00      C1   C
ATOM   3973  O   TYR 6 209      -6.649  11.519  14.838  0.00  0.00      C1   O
ATOM   3974  CB  TYR 6 209      -9.918  11.075  13.937  0.00  0.00      C1   C
ATOM   3975  CG  TYR 6 209     -11.261  11.722  14.442  0.00  0.00      C1   C
ATOM   3976  CD1 TYR 6 209     -11.126  12.443  15.598  0.00  0.00      C1   C
ATOM   3977  CD2 TYR 6 209     -12.479  11.525  13.829  0.00  0.00      C1   C
ATOM   3978  CE1 TYR 6 209     -12.237  13.058  16.186  0.00  0.00      C1   C
ATOM   3979  CE2 TYR 6 209     -13.664  12.149  14.391  0.00  0.00      C1   C
ATOM   3980  CZ  TYR 6 209     -13.552  12.911  15.568  0.00  0.00      C1   C
ATOM   3981  OH  TYR 6 209     -14.587  13.586  16.132  0.00  0.00      C1   O
ATOM   3982  N   ALA 6 210      -7.020  10.836  12.738  0.00  0.00      C1   N
ATOM   3983  CA  ALA 6 210      -5.737  10.177  12.507  0.00  0.00      C1   C
ATOM   3984  C   ALA 6 210      -4.570  11.117  12.418  0.00  0.00      C1   C
ATOM   3985  O   ALA 6 210      -3.497  10.729  12.956  0.00  0.00      C1   O
ATOM   3986  CB  ALA 6 210      -5.884   9.380  11.183  0.00  0.00      C1   C
ATOM   3987  N   ALA 6 211      -4.862  12.331  12.094  0.00  0.00      C1   N
ATOM   3988  CA  ALA 6 211      -4.030  13.485  12.319  0.00  0.00      C1   C
ATOM   3989  C   ALA 6 211      -3.767  13.901  13.823  0.00  0.00      C1   C
ATOM   3990  O   ALA 6 211      -2.613  14.009  14.257  0.00  0.00      C1   O
ATOM   3991  CB  ALA 6 211      -4.542  14.624  11.446  0.00  0.00      C1   C
ATOM   3992  N   VAL 6 212      -4.795  13.987  14.651  0.00  0.00      C1   N
ATOM   3993  CA  VAL 6 212      -4.780  14.179  16.133  0.00  0.00      C1   C
ATOM   3994  C   VAL 6 212      -3.949  13.043  16.756  0.00  0.00      C1   C
ATOM   3995  O   VAL 6 212      -3.146  13.379  17.595  0.00  0.00      C1   O
ATOM   3996  CB  VAL 6 212      -6.150  14.426  16.775  0.00  0.00      C1   C
ATOM   3997  CG1 VAL 6 212      -6.094  14.412  18.332  0.00  0.00      C1   C
ATOM   3998  CG2 VAL 6 212      -6.685  15.742  16.445  0.00  0.00      C1   C
ATOM   3999  N   ILE 6 213      -4.206  11.747  16.391  0.00  0.00      C1   N
ATOM   4000  CA  ILE 6 213      -3.426  10.490  16.779  0.00  0.00      C1   C
ATOM   4001  C   ILE 6 213      -1.925  10.608  16.428  0.00  0.00      C1   C
ATOM   4002  O   ILE 6 213      -1.149  10.441  17.386  0.00  0.00      C1   O
ATOM   4003  CB  ILE 6 213      -4.111   9.232  16.153  0.00  0.00      C1   C
ATOM   4004  CG1 ILE 6 213      -5.429   8.996  16.921  0.00  0.00      C1   C
ATOM   4005  CG2 ILE 6 213      -3.198   8.044  16.265  0.00  0.00      C1   C
ATOM   4006  CD1 ILE 6 213      -6.380   8.088  16.176  0.00  0.00      C1   C
ATOM   4007  N   ASN 6 214      -1.509  11.057  15.226  0.00  0.00      C1   N
ATOM   4008  CA  ASN 6 214      -0.124  11.454  15.053  0.00  0.00      C1   C
ATOM   4009  C   ASN 6 214       0.255  12.908  15.518  0.00  0.00      C1   C
ATOM   4010  O   ASN 6 214       1.163  13.546  14.964  0.00  0.00      C1   O
ATOM   4011  CB  ASN 6 214       0.316  11.197  13.607  0.00  0.00      C1   C
ATOM   4012  CG  ASN 6 214       0.143   9.755  13.183  0.00  0.00      C1   C
ATOM   4013  OD1 ASN 6 214      -0.176   8.854  13.998  0.00  0.00      C1   O
ATOM   4014  ND2 ASN 6 214       0.608   9.412  12.017  0.00  0.00      C1   N
ATOM   4015  N   GLY 6 215      -0.416  13.555  16.472  0.00  0.00      C1   N
ATOM   4016  CA  GLY 6 215      -0.042  14.857  17.162  0.00  0.00      C1   C
ATOM   4017  C   GLY 6 215      -0.192  16.198  16.260  0.00  0.00      C1   C
ATOM   4018  O   GLY 6 215       0.354  17.220  16.721  0.00  0.00      C1   O
ATOM   4019  N   ASP 6 216      -0.958  16.142  15.170  0.00  0.00      C1   N
ATOM   4020  CA  ASP 6 216      -1.472  17.401  14.562  0.00  0.00      C1   C
ATOM   4021  C   ASP 6 216      -2.672  18.008  15.369  0.00  0.00      C1   C
ATOM   4022  O   ASP 6 216      -3.751  17.418  15.351  0.00  0.00      C1   O
ATOM   4023  CB  ASP 6 216      -1.682  17.171  13.022  0.00  0.00      C1   C
ATOM   4024  CG  ASP 6 216      -0.381  16.680  12.312  0.00  0.00      C1   C
ATOM   4025  OD1 ASP 6 216       0.755  17.055  12.747  0.00  0.00      C1   O
ATOM   4026  OD2 ASP 6 216      -0.508  16.112  11.238  0.00  0.00      C1   O
ATOM   4027  N   ARG 6 217      -2.358  19.157  16.048  0.00  0.00      C1   N
ATOM   4028  CA  ARG 6 217      -3.367  19.792  16.779  0.00  0.00      C1   C
ATOM   4029  C   ARG 6 217      -3.534  21.239  16.423  0.00  0.00      C1   C
ATOM   4030  O   ARG 6 217      -4.512  21.865  16.961  0.00  0.00      C1   O
ATOM   4031  CB  ARG 6 217      -3.000  19.648  18.293  0.00  0.00      C1   C
ATOM   4032  CG  ARG 6 217      -3.180  18.262  18.777  0.00  0.00      C1   C
ATOM   4033  CD  ARG 6 217      -2.999  17.981  20.288  0.00  0.00      C1   C
ATOM   4034  NE  ARG 6 217      -3.292  16.532  20.561  0.00  0.00      C1   N
ATOM   4035  CZ  ARG 6 217      -4.354  15.969  21.145  0.00  0.00      C1   C
ATOM   4036  NH1 ARG 6 217      -4.426  14.684  21.338  0.00  0.00      C1   N
ATOM   4037  NH2 ARG 6 217      -5.502  16.649  21.467  0.00  0.00      C1   N
ATOM   4038  N   TRP 6 218      -2.786  21.755  15.434  0.00  0.00      C1   N
ATOM   4039  CA  TRP 6 218      -2.807  23.216  15.011  0.00  0.00      C1   C
ATOM   4040  C   TRP 6 218      -4.225  23.692  14.524  0.00  0.00      C1   C
ATOM   4041  O   TRP 6 218      -4.638  24.804  14.877  0.00  0.00      C1   O
ATOM   4042  CB  TRP 6 218      -1.767  23.488  13.839  0.00  0.00      C1   C
ATOM   4043  CG  TRP 6 218      -2.050  22.780  12.487  0.00  0.00      C1   C
ATOM   4044  CD1 TRP 6 218      -1.300  21.740  12.054  0.00  0.00      C1   C
ATOM   4045  CD2 TRP 6 218      -2.764  23.240  11.322  0.00  0.00      C1   C
ATOM   4046  NE1 TRP 6 218      -1.734  21.409  10.763  0.00  0.00      C1   N
ATOM   4047  CE2 TRP 6 218      -2.445  22.427  10.174  0.00  0.00      C1   C
ATOM   4048  CE3 TRP 6 218      -3.599  24.360  11.109  0.00  0.00      C1   C
ATOM   4049  CZ2 TRP 6 218      -2.899  22.778   8.918  0.00  0.00      C1   C
ATOM   4050  CZ3 TRP 6 218      -4.061  24.639   9.809  0.00  0.00      C1   C
ATOM   4051  CH2 TRP 6 218      -3.689  23.913   8.723  0.00  0.00      C1   C
ATOM   4052  N   PHE 6 219      -4.990  22.793  13.906  0.00  0.00      C1   N
ATOM   4053  CA  PHE 6 219      -6.364  23.027  13.386  0.00  0.00      C1   C
ATOM   4054  C   PHE 6 219      -7.526  22.942  14.379  0.00  0.00      C1   C
ATOM   4055  O   PHE 6 219      -8.637  23.222  14.006  0.00  0.00      C1   O
ATOM   4056  CB  PHE 6 219      -6.590  22.178  12.168  0.00  0.00      C1   C
ATOM   4057  CG  PHE 6 219      -6.382  20.759  12.397  0.00  0.00      C1   C
ATOM   4058  CD1 PHE 6 219      -7.455  20.100  12.930  0.00  0.00      C1   C
ATOM   4059  CD2 PHE 6 219      -5.159  20.054  12.204  0.00  0.00      C1   C
ATOM   4060  CE1 PHE 6 219      -7.354  18.820  13.440  0.00  0.00      C1   C
ATOM   4061  CE2 PHE 6 219      -5.063  18.710  12.490  0.00  0.00      C1   C
ATOM   4062  CZ  PHE 6 219      -6.184  18.063  13.110  0.00  0.00      C1   C
ATOM   4063  N   LEU 6 220      -7.281  22.691  15.655  0.00  0.00      C1   N
ATOM   4064  CA  LEU 6 220      -8.440  22.493  16.580  0.00  0.00      C1   C
ATOM   4065  C   LEU 6 220      -9.229  23.750  16.789  0.00  0.00      C1   C
ATOM   4066  O   LEU 6 220      -8.763  24.642  17.499  0.00  0.00      C1   O
ATOM   4067  CB  LEU 6 220      -7.906  21.880  17.873  0.00  0.00      C1   C
ATOM   4068  CG  LEU 6 220      -7.651  20.387  17.699  0.00  0.00      C1   C
ATOM   4069  CD1 LEU 6 220      -6.969  19.806  18.935  0.00  0.00      C1   C
ATOM   4070  CD2 LEU 6 220      -9.025  19.637  17.434  0.00  0.00      C1   C
ATOM   4071  N   ASN 6 221     -10.446  23.715  16.250  0.00  0.00      C1   N
ATOM   4072  CA  ASN 6 221     -11.357  24.846  16.378  0.00  0.00      C1   C
ATOM   4073  C   ASN 6 221     -12.147  24.868  17.666  0.00  0.00      C1   C
ATOM   4074  O   ASN 6 221     -12.947  23.994  17.976  0.00  0.00      C1   O
ATOM   4075  CB  ASN 6 221     -12.293  24.856  15.085  0.00  0.00      C1   C
ATOM   4076  CG  ASN 6 221     -13.031  26.215  15.047  0.00  0.00      C1   C
ATOM   4077  OD1 ASN 6 221     -12.917  27.129  15.847  0.00  0.00      C1   O
ATOM   4078  ND2 ASN 6 221     -13.888  26.420  14.073  0.00  0.00      C1   N
ATOM   4079  N   ARG 6 222     -11.969  25.901  18.436  0.00  0.00      C1   N
ATOM   4080  CA  ARG 6 222     -12.738  26.302  19.670  0.00  0.00      C1   C
ATOM   4081  C   ARG 6 222     -14.177  26.829  19.414  0.00  0.00      C1   C
ATOM   4082  O   ARG 6 222     -15.022  26.850  20.323  0.00  0.00      C1   O
ATOM   4083  CB  ARG 6 222     -11.893  27.410  20.392  0.00  0.00      C1   C
ATOM   4084  CG  ARG 6 222     -12.341  27.497  21.819  0.00  0.00      C1   C
ATOM   4085  CD  ARG 6 222     -11.354  28.320  22.620  0.00  0.00      C1   C
ATOM   4086  NE  ARG 6 222     -11.668  28.390  24.102  0.00  0.00      C1   N
ATOM   4087  CZ  ARG 6 222     -11.517  27.476  25.036  0.00  0.00      C1   C
ATOM   4088  NH1 ARG 6 222     -11.052  26.293  24.708  0.00  0.00      C1   N
ATOM   4089  NH2 ARG 6 222     -11.731  27.673  26.268  0.00  0.00      C1   N
ATOM   4090  N   PHE 6 223     -14.495  27.303  18.217  0.00  0.00      C1   N
ATOM   4091  CA  PHE 6 223     -15.843  27.986  17.991  0.00  0.00      C1   C
ATOM   4092  C   PHE 6 223     -16.857  26.883  17.522  0.00  0.00      C1   C
ATOM   4093  O   PHE 6 223     -16.476  26.091  16.645  0.00  0.00      C1   O
ATOM   4094  CB  PHE 6 223     -15.676  29.063  16.967  0.00  0.00      C1   C
ATOM   4095  CG  PHE 6 223     -14.892  30.265  17.410  0.00  0.00      C1   C
ATOM   4096  CD1 PHE 6 223     -13.577  30.430  16.912  0.00  0.00      C1   C
ATOM   4097  CD2 PHE 6 223     -15.337  31.118  18.455  0.00  0.00      C1   C
ATOM   4098  CE1 PHE 6 223     -12.898  31.639  17.227  0.00  0.00      C1   C
ATOM   4099  CE2 PHE 6 223     -14.635  32.351  18.780  0.00  0.00      C1   C
ATOM   4100  CZ  PHE 6 223     -13.417  32.597  18.114  0.00  0.00      C1   C
ATOM   4101  N   THR 6 224     -18.065  26.902  18.057  0.00  0.00      C1   N
ATOM   4102  CA  THR 6 224     -19.226  26.055  17.642  0.00  0.00      C1   C
ATOM   4103  C   THR 6 224     -19.749  26.179  16.192  0.00  0.00      C1   C
ATOM   4104  O   THR 6 224     -19.764  27.231  15.562  0.00  0.00      C1   O
ATOM   4105  CB  THR 6 224     -20.321  26.174  18.699  0.00  0.00      C1   C
ATOM   4106  OG1 THR 6 224     -20.658  27.560  18.904  0.00  0.00      C1   O
ATOM   4107  CG2 THR 6 224     -20.008  25.547  20.070  0.00  0.00      C1   C
ATOM   4108  N   THR 6 225     -20.254  25.068  15.703  0.00  0.00      C1   N
ATOM   4109  CA  THR 6 225     -21.065  25.037  14.404  0.00  0.00      C1   C
ATOM   4110  C   THR 6 225     -22.431  24.333  14.614  0.00  0.00      C1   C
ATOM   4111  O   THR 6 225     -22.780  23.878  15.694  0.00  0.00      C1   O
ATOM   4112  CB  THR 6 225     -20.211  24.526  13.254  0.00  0.00      C1   C
ATOM   4113  OG1 THR 6 225     -20.664  25.013  12.029  0.00  0.00      C1   O
ATOM   4114  CG2 THR 6 225     -20.077  23.054  13.101  0.00  0.00      C1   C
ATOM   4115  N   THR 6 226     -23.176  24.193  13.523  0.00  0.00      C1   N
ATOM   4116  CA  THR 6 226     -24.250  23.154  13.440  0.00  0.00      C1   C
ATOM   4117  C   THR 6 226     -23.980  22.169  12.266  0.00  0.00      C1   C
ATOM   4118  O   THR 6 226     -23.205  22.443  11.308  0.00  0.00      C1   O
ATOM   4119  CB  THR 6 226     -25.638  23.702  13.373  0.00  0.00      C1   C
ATOM   4120  OG1 THR 6 226     -25.823  24.593  12.279  0.00  0.00      C1   O
ATOM   4121  CG2 THR 6 226     -25.965  24.425  14.696  0.00  0.00      C1   C
ATOM   4122  N   LEU 6 227     -24.728  21.023  12.340  0.00  0.00      C1   N
ATOM   4123  CA  LEU 6 227     -24.719  20.103  11.182  0.00  0.00      C1   C
ATOM   4124  C   LEU 6 227     -25.328  20.731   9.845  0.00  0.00      C1   C
ATOM   4125  O   LEU 6 227     -24.726  20.547   8.823  0.00  0.00      C1   O
ATOM   4126  CB  LEU 6 227     -25.352  18.784  11.616  0.00  0.00      C1   C
ATOM   4127  CG  LEU 6 227     -24.606  17.604  10.876  0.00  0.00      C1   C
ATOM   4128  CD1 LEU 6 227     -23.081  17.700  11.100  0.00  0.00      C1   C
ATOM   4129  CD2 LEU 6 227     -25.035  16.279  11.556  0.00  0.00      C1   C
ATOM   4130  N   ASN 6 228     -26.446  21.526   9.908  0.00  0.00      C1   N
ATOM   4131  CA  ASN 6 228     -26.943  22.273   8.720  0.00  0.00      C1   C
ATOM   4132  C   ASN 6 228     -25.977  23.436   8.234  0.00  0.00      C1   C
ATOM   4133  O   ASN 6 228     -25.767  23.593   7.021  0.00  0.00      C1   O
ATOM   4134  CB  ASN 6 228     -28.370  22.776   9.063  0.00  0.00      C1   C
ATOM   4135  CG  ASN 6 228     -29.038  23.235   7.738  0.00  0.00      C1   C
ATOM   4136  ND2 ASN 6 228     -29.888  22.444   7.174  0.00  0.00      C1   N
ATOM   4137  OD1 ASN 6 228     -28.848  24.336   7.319  0.00  0.00      C1   O
ATOM   4138  N   ASP 6 229     -25.337  24.220   9.151  0.00  0.00      C1   N
ATOM   4139  CA  ASP 6 229     -24.285  25.243   8.827  0.00  0.00      C1   C
ATOM   4140  C   ASP 6 229     -22.991  24.660   8.293  0.00  0.00      C1   C
ATOM   4141  O   ASP 6 229     -22.410  25.391   7.433  0.00  0.00      C1   O
ATOM   4142  CB  ASP 6 229     -23.910  26.162   9.951  0.00  0.00      C1   C
ATOM   4143  CG  ASP 6 229     -25.014  27.147  10.427  0.00  0.00      C1   C
ATOM   4144  OD1 ASP 6 229     -26.010  27.337   9.765  0.00  0.00      C1   O
ATOM   4145  OD2 ASP 6 229     -24.829  27.738  11.517  0.00  0.00      C1   O
ATOM   4146  N   PHE 6 230     -22.466  23.565   8.797  0.00  0.00      C1   N
ATOM   4147  CA  PHE 6 230     -21.451  22.744   8.080  0.00  0.00      C1   C
ATOM   4148  C   PHE 6 230     -21.969  22.388   6.620  0.00  0.00      C1   C
ATOM   4149  O   PHE 6 230     -21.301  22.779   5.682  0.00  0.00      C1   O
ATOM   4150  CB  PHE 6 230     -21.046  21.525   8.946  0.00  0.00      C1   C
ATOM   4151  CG  PHE 6 230     -20.093  20.594   8.111  0.00  0.00      C1   C
ATOM   4152  CD1 PHE 6 230     -18.704  20.762   8.185  0.00  0.00      C1   C
ATOM   4153  CD2 PHE 6 230     -20.606  19.511   7.298  0.00  0.00      C1   C
ATOM   4154  CE1 PHE 6 230     -17.852  20.032   7.328  0.00  0.00      C1   C
ATOM   4155  CE2 PHE 6 230     -19.710  18.777   6.404  0.00  0.00      C1   C
ATOM   4156  CZ  PHE 6 230     -18.312  19.025   6.448  0.00  0.00      C1   C
ATOM   4157  N   ASN 6 231     -23.130  21.762   6.414  0.00  0.00      C1   N
ATOM   4158  CA  ASN 6 231     -23.776  21.484   5.124  0.00  0.00      C1   C
ATOM   4159  C   ASN 6 231     -23.868  22.680   4.123  0.00  0.00      C1   C
ATOM   4160  O   ASN 6 231     -23.625  22.492   2.951  0.00  0.00      C1   O
ATOM   4161  CB  ASN 6 231     -25.087  20.641   5.234  0.00  0.00      C1   C
ATOM   4162  CG  ASN 6 231     -24.850  19.246   5.879  0.00  0.00      C1   C
ATOM   4163  OD1 ASN 6 231     -23.857  18.565   5.698  0.00  0.00      C1   O
ATOM   4164  ND2 ASN 6 231     -25.835  18.655   6.499  0.00  0.00      C1   N
ATOM   4165  N   LEU 6 232     -24.207  23.850   4.584  0.00  0.00      C1   N
ATOM   4166  CA  LEU 6 232     -24.186  25.152   3.821  0.00  0.00      C1   C
ATOM   4167  C   LEU 6 232     -22.876  25.392   3.067  0.00  0.00      C1   C
ATOM   4168  O   LEU 6 232     -22.767  25.762   1.898  0.00  0.00      C1   O
ATOM   4169  CB  LEU 6 232     -24.619  26.335   4.746  0.00  0.00      C1   C
ATOM   4170  CG  LEU 6 232     -25.041  27.505   3.796  0.00  0.00      C1   C
ATOM   4171  CD1 LEU 6 232     -26.314  27.199   3.066  0.00  0.00      C1   C
ATOM   4172  CD2 LEU 6 232     -25.485  28.725   4.623  0.00  0.00      C1   C
ATOM   4173  N   VAL 6 233     -21.745  25.132   3.718  0.00  0.00      C1   N
ATOM   4174  CA  VAL 6 233     -20.433  25.111   3.054  0.00  0.00      C1   C
ATOM   4175  C   VAL 6 233     -19.842  23.790   2.598  0.00  0.00      C1   C
ATOM   4176  O   VAL 6 233     -18.975  23.815   1.743  0.00  0.00      C1   O
ATOM   4177  CB  VAL 6 233     -19.396  26.044   3.793  0.00  0.00      C1   C
ATOM   4178  CG1 VAL 6 233     -19.982  27.392   4.192  0.00  0.00      C1   C
ATOM   4179  CG2 VAL 6 233     -18.766  25.307   4.931  0.00  0.00      C1   C
ATOM   4180  N   ALA 6 234     -20.387  22.607   2.985  0.00  0.00      C1   N
ATOM   4181  CA  ALA 6 234     -20.271  21.391   2.218  0.00  0.00      C1   C
ATOM   4182  C   ALA 6 234     -20.720  21.471   0.712  0.00  0.00      C1   C
ATOM   4183  O   ALA 6 234     -19.861  21.295  -0.155  0.00  0.00      C1   O
ATOM   4184  CB  ALA 6 234     -20.875  20.290   3.073  0.00  0.00      C1   C
ATOM   4185  N   MET 6 235     -21.969  21.874   0.427  0.00  0.00      C1   N
ATOM   4186  CA  MET 6 235     -22.409  22.199  -0.941  0.00  0.00      C1   C
ATOM   4187  C   MET 6 235     -21.395  23.152  -1.574  0.00  0.00      C1   C
ATOM   4188  O   MET 6 235     -20.972  22.785  -2.654  0.00  0.00      C1   O
ATOM   4189  CB  MET 6 235     -23.873  22.804  -1.017  0.00  0.00      C1   C
ATOM   4190  CG  MET 6 235     -24.941  21.981  -0.359  0.00  0.00      C1   C
ATOM   4191  SD  MET 6 235     -26.704  22.523  -0.619  0.00  0.00      C1   S
ATOM   4192  CE  MET 6 235     -27.215  22.916   1.075  0.00  0.00      C1   C
ATOM   4193  N   LYS 6 236     -21.101  24.335  -0.975  0.00  0.00      C1   N
ATOM   4194  CA  LYS 6 236     -20.081  25.290  -1.511  0.00  0.00      C1   C
ATOM   4195  C   LYS 6 236     -18.658  24.652  -1.866  0.00  0.00      C1   C
ATOM   4196  O   LYS 6 236     -18.075  25.140  -2.834  0.00  0.00      C1   O
ATOM   4197  CB  LYS 6 236     -19.956  26.485  -0.672  0.00  0.00      C1   C
ATOM   4198  CG  LYS 6 236     -19.190  27.685  -1.314  0.00  0.00      C1   C
ATOM   4199  CD  LYS 6 236     -19.376  29.064  -0.611  0.00  0.00      C1   C
ATOM   4200  CE  LYS 6 236     -20.817  29.563  -0.482  0.00  0.00      C1   C
ATOM   4201  NZ  LYS 6 236     -21.235  30.197  -1.701  0.00  0.00      C1   N
ATOM   4202  N   TYR 6 237     -18.080  23.754  -1.048  0.00  0.00      C1   N
ATOM   4203  CA  TYR 6 237     -16.757  23.236  -1.406  0.00  0.00      C1   C
ATOM   4204  C   TYR 6 237     -16.898  21.796  -2.092  0.00  0.00      C1   C
ATOM   4205  O   TYR 6 237     -15.846  21.168  -2.263  0.00  0.00      C1   O
ATOM   4206  CB  TYR 6 237     -15.837  23.355  -0.188  0.00  0.00      C1   C
ATOM   4207  CG  TYR 6 237     -15.659  24.769   0.310  0.00  0.00      C1   C
ATOM   4208  CD1 TYR 6 237     -15.822  24.982   1.646  0.00  0.00      C1   C
ATOM   4209  CD2 TYR 6 237     -15.315  25.780  -0.592  0.00  0.00      C1   C
ATOM   4210  CE1 TYR 6 237     -15.688  26.257   2.182  0.00  0.00      C1   C
ATOM   4211  CE2 TYR 6 237     -15.228  27.083  -0.120  0.00  0.00      C1   C
ATOM   4212  CZ  TYR 6 237     -15.452  27.342   1.283  0.00  0.00      C1   C
ATOM   4213  OH  TYR 6 237     -15.422  28.596   1.729  0.00  0.00      C1   O
ATOM   4214  N   ASN 6 238     -18.161  21.360  -2.546  0.00  0.00      C1   N
ATOM   4215  CA  ASN 6 238     -18.372  20.046  -3.217  0.00  0.00      C1   C
ATOM   4216  C   ASN 6 238     -17.948  18.878  -2.215  0.00  0.00      C1   C
ATOM   4217  O   ASN 6 238     -17.089  18.043  -2.570  0.00  0.00      C1   O
ATOM   4218  CB  ASN 6 238     -17.783  20.104  -4.685  0.00  0.00      C1   C
ATOM   4219  CG  ASN 6 238     -18.351  18.926  -5.503  0.00  0.00      C1   C
ATOM   4220  ND2 ASN 6 238     -17.695  18.425  -6.508  0.00  0.00      C1   N
ATOM   4221  OD1 ASN 6 238     -19.485  18.581  -5.236  0.00  0.00      C1   O
ATOM   4222  N   TYR 6 239     -18.559  18.820  -1.070  0.00  0.00      C1   N
ATOM   4223  CA  TYR 6 239     -18.556  17.798  -0.053  0.00  0.00      C1   C
ATOM   4224  C   TYR 6 239     -19.877  16.997   0.161  0.00  0.00      C1   C
ATOM   4225  O   TYR 6 239     -20.922  17.527  -0.077  0.00  0.00      C1   O
ATOM   4226  CB  TYR 6 239     -17.998  18.399   1.198  0.00  0.00      C1   C
ATOM   4227  CG  TYR 6 239     -16.432  18.380   1.377  0.00  0.00      C1   C
ATOM   4228  CD1 TYR 6 239     -15.765  19.500   0.815  0.00  0.00      C1   C
ATOM   4229  CD2 TYR 6 239     -15.771  17.425   2.113  0.00  0.00      C1   C
ATOM   4230  CE1 TYR 6 239     -14.321  19.480   0.836  0.00  0.00      C1   C
ATOM   4231  CE2 TYR 6 239     -14.385  17.511   2.301  0.00  0.00      C1   C
ATOM   4232  CZ  TYR 6 239     -13.625  18.520   1.596  0.00  0.00      C1   C
ATOM   4233  OH  TYR 6 239     -12.280  18.614   1.580  0.00  0.00      C1   O
ATOM   4234  N   GLU 6 240     -19.809  15.749   0.630  0.00  0.00      C1   N
ATOM   4235  CA  GLU 6 240     -21.012  15.018   1.061  0.00  0.00      C1   C
ATOM   4236  C   GLU 6 240     -21.672  15.604   2.302  0.00  0.00      C1   C
ATOM   4237  O   GLU 6 240     -21.027  15.695   3.368  0.00  0.00      C1   O
ATOM   4238  CB  GLU 6 240     -20.641  13.515   1.398  0.00  0.00      C1   C
ATOM   4239  CG  GLU 6 240     -20.360  12.842   0.043  0.00  0.00      C1   C
ATOM   4240  CD  GLU 6 240     -20.334  11.369   0.260  0.00  0.00      C1   C
ATOM   4241  OE1 GLU 6 240     -21.378  10.699   0.030  0.00  0.00      C1   O
ATOM   4242  OE2 GLU 6 240     -19.357  10.912   0.885  0.00  0.00      C1   O
ATOM   4243  N   PRO 6 241     -22.974  15.828   2.248  0.00  0.00      C1   N
ATOM   4244  CA  PRO 6 241     -23.684  16.385   3.422  0.00  0.00      C1   C
ATOM   4245  C   PRO 6 241     -23.683  15.384   4.685  0.00  0.00      C1   C
ATOM   4246  O   PRO 6 241     -23.589  14.182   4.547  0.00  0.00      C1   O
ATOM   4247  CB  PRO 6 241     -25.100  16.719   2.911  0.00  0.00      C1   C
ATOM   4248  CG  PRO 6 241     -25.298  15.778   1.720  0.00  0.00      C1   C
ATOM   4249  CD  PRO 6 241     -23.844  15.639   1.106  0.00  0.00      C1   C
ATOM   4250  N   LEU 6 242     -23.676  15.887   5.897  0.00  0.00      C1   N
ATOM   4251  CA  LEU 6 242     -23.698  15.049   7.121  0.00  0.00      C1   C
ATOM   4252  C   LEU 6 242     -25.063  14.879   7.695  0.00  0.00      C1   C
ATOM   4253  O   LEU 6 242     -25.839  15.835   7.717  0.00  0.00      C1   O
ATOM   4254  CB  LEU 6 242     -22.676  15.539   8.163  0.00  0.00      C1   C
ATOM   4255  CG  LEU 6 242     -21.086  15.480   7.814  0.00  0.00      C1   C
ATOM   4256  CD1 LEU 6 242     -20.447  16.303   8.876  0.00  0.00      C1   C
ATOM   4257  CD2 LEU 6 242     -20.459  14.110   7.913  0.00  0.00      C1   C
ATOM   4258  N   THR 6 243     -25.331  13.729   8.291  0.00  0.00      C1   N
ATOM   4259  CA  THR 6 243     -26.494  13.353   9.064  0.00  0.00      C1   C
ATOM   4260  C   THR 6 243     -26.050  13.057  10.502  0.00  0.00      C1   C
ATOM   4261  O   THR 6 243     -24.883  12.925  10.783  0.00  0.00      C1   O
ATOM   4262  CB  THR 6 243     -27.170  12.129   8.360  0.00  0.00      C1   C
ATOM   4263  OG1 THR 6 243     -26.268  11.045   8.536  0.00  0.00      C1   O
ATOM   4264  CG2 THR 6 243     -27.656  12.355   6.904  0.00  0.00      C1   C
ATOM   4265  N   GLN 6 244     -27.007  12.922  11.438  0.00  0.00      C1   N
ATOM   4266  CA  GLN 6 244     -26.649  12.247  12.726  0.00  0.00      C1   C
ATOM   4267  C   GLN 6 244     -26.311  10.730  12.695  0.00  0.00      C1   C
ATOM   4268  O   GLN 6 244     -25.722  10.191  13.657  0.00  0.00      C1   O
ATOM   4269  CB  GLN 6 244     -27.685  12.591  13.821  0.00  0.00      C1   C
ATOM   4270  CG  GLN 6 244     -28.086  14.067  13.954  0.00  0.00      C1   C
ATOM   4271  CD  GLN 6 244     -27.109  14.977  14.606  0.00  0.00      C1   C
ATOM   4272  OE1 GLN 6 244     -26.760  15.963  13.964  0.00  0.00      C1   O
ATOM   4273  NE2 GLN 6 244     -26.528  14.691  15.792  0.00  0.00      C1   N
ATOM   4274  N   ASP 6 245     -26.519  10.067  11.547  0.00  0.00      C1   N
ATOM   4275  CA  ASP 6 245     -26.010   8.730  11.230  0.00  0.00      C1   C
ATOM   4276  C   ASP 6 245     -24.486   8.826  10.903  0.00  0.00      C1   C
ATOM   4277  O   ASP 6 245     -23.690   7.885  11.241  0.00  0.00      C1   O
ATOM   4278  CB  ASP 6 245     -26.808   7.934  10.238  0.00  0.00      C1   C
ATOM   4279  CG  ASP 6 245     -28.313   7.869  10.509  0.00  0.00      C1   C
ATOM   4280  OD1 ASP 6 245     -28.727   7.358  11.630  0.00  0.00      C1   O
ATOM   4281  OD2 ASP 6 245     -29.131   8.090   9.591  0.00  0.00      C1   O
ATOM   4282  N   HIS 6 246     -24.015  10.005  10.324  0.00  0.00      C1   N
ATOM   4283  CA  HIS 6 246     -22.632  10.362  10.329  0.00  0.00      C1   C
ATOM   4284  C   HIS 6 246     -21.949  10.599  11.688  0.00  0.00      C1   C
ATOM   4285  O   HIS 6 246     -20.840  10.130  11.984  0.00  0.00      C1   O
ATOM   4286  CB  HIS 6 246     -22.327  11.358   9.314  0.00  0.00      C1   C
ATOM   4287  CG  HIS 6 246     -22.909  11.066   7.949  0.00  0.00      C1   C
ATOM   4288  ND1 HIS 6 246     -23.327  12.044   7.052  0.00  0.00      C1   N
ATOM   4289  CD2 HIS 6 246     -23.139   9.835   7.435  0.00  0.00      C1   C
ATOM   4290  CE1 HIS 6 246     -23.902  11.370   6.083  0.00  0.00      C1   C
ATOM   4291  NE2 HIS 6 246     -23.882  10.084   6.312  0.00  0.00      C1   N
ATOM   4292  N   VAL 6 247     -22.632  11.457  12.552  0.00  0.00      C1   N
ATOM   4293  CA  VAL 6 247     -22.334  11.673  13.914  0.00  0.00      C1   C
ATOM   4294  C   VAL 6 247     -22.123  10.274  14.647  0.00  0.00      C1   C
ATOM   4295  O   VAL 6 247     -21.077  10.004  15.259  0.00  0.00      C1   O
ATOM   4296  CB  VAL 6 247     -23.248  12.696  14.701  0.00  0.00      C1   C
ATOM   4297  CG1 VAL 6 247     -22.716  12.911  16.191  0.00  0.00      C1   C
ATOM   4298  CG2 VAL 6 247     -23.144  14.101  14.046  0.00  0.00      C1   C
ATOM   4299  N   ASP 6 248     -23.086   9.370  14.543  0.00  0.00      C1   N
ATOM   4300  CA  ASP 6 248     -23.026   8.078  15.242  0.00  0.00      C1   C
ATOM   4301  C   ASP 6 248     -21.807   7.283  14.752  0.00  0.00      C1   C
ATOM   4302  O   ASP 6 248     -21.048   6.721  15.564  0.00  0.00      C1   O
ATOM   4303  CB  ASP 6 248     -24.313   7.282  15.025  0.00  0.00      C1   C
ATOM   4304  CG  ASP 6 248     -25.394   7.588  16.158  0.00  0.00      C1   C
ATOM   4305  OD1 ASP 6 248     -25.073   8.240  17.209  0.00  0.00      C1   O
ATOM   4306  OD2 ASP 6 248     -26.589   7.278  15.882  0.00  0.00      C1   O
ATOM   4307  N   ILE 6 249     -21.616   7.132  13.409  0.00  0.00      C1   N
ATOM   4308  CA  ILE 6 249     -20.384   6.475  12.817  0.00  0.00      C1   C
ATOM   4309  C   ILE 6 249     -19.022   7.034  13.256  0.00  0.00      C1   C
ATOM   4310  O   ILE 6 249     -18.130   6.201  13.385  0.00  0.00      C1   O
ATOM   4311  CB  ILE 6 249     -20.502   6.465  11.230  0.00  0.00      C1   C
ATOM   4312  CG1 ILE 6 249     -20.712   4.998  10.941  0.00  0.00      C1   C
ATOM   4313  CG2 ILE 6 249     -19.276   7.020  10.442  0.00  0.00      C1   C
ATOM   4314  CD1 ILE 6 249     -20.976   4.629   9.442  0.00  0.00      C1   C
ATOM   4315  N   LEU 6 250     -18.913   8.375  13.574  0.00  0.00      C1   N
ATOM   4316  CA  LEU 6 250     -17.626   8.853  14.062  0.00  0.00      C1   C
ATOM   4317  C   LEU 6 250     -17.413   8.803  15.592  0.00  0.00      C1   C
ATOM   4318  O   LEU 6 250     -16.340   9.044  16.095  0.00  0.00      C1   O
ATOM   4319  CB  LEU 6 250     -17.320  10.235  13.535  0.00  0.00      C1   C
ATOM   4320  CG  LEU 6 250     -17.129  10.140  12.023  0.00  0.00      C1   C
ATOM   4321  CD1 LEU 6 250     -17.234  11.654  11.547  0.00  0.00      C1   C
ATOM   4322  CD2 LEU 6 250     -15.757   9.422  11.642  0.00  0.00      C1   C
ATOM   4323  N   GLY 6 251     -18.417   8.481  16.372  0.00  0.00      C1   N
ATOM   4324  CA  GLY 6 251     -18.460   8.332  17.860  0.00  0.00      C1   C
ATOM   4325  C   GLY 6 251     -17.286   7.513  18.377  0.00  0.00      C1   C
ATOM   4326  O   GLY 6 251     -16.652   8.054  19.331  0.00  0.00      C1   O
ATOM   4327  N   PRO 6 252     -16.890   6.348  17.817  0.00  0.00      C1   N
ATOM   4328  CA  PRO 6 252     -15.658   5.617  18.246  0.00  0.00      C1   C
ATOM   4329  C   PRO 6 252     -14.375   6.428  18.066  0.00  0.00      C1   C
ATOM   4330  O   PRO 6 252     -13.703   6.663  19.098  0.00  0.00      C1   O
ATOM   4331  CB  PRO 6 252     -15.791   4.231  17.616  0.00  0.00      C1   C
ATOM   4332  CG  PRO 6 252     -17.289   4.064  17.659  0.00  0.00      C1   C
ATOM   4333  CD  PRO 6 252     -17.715   5.428  17.097  0.00  0.00      C1   C
ATOM   4334  N   LEU 6 253     -14.046   7.005  16.905  0.00  0.00      C1   N
ATOM   4335  CA  LEU 6 253     -12.888   7.945  16.771  0.00  0.00      C1   C
ATOM   4336  C   LEU 6 253     -12.912   9.177  17.702  0.00  0.00      C1   C
ATOM   4337  O   LEU 6 253     -11.904   9.383  18.290  0.00  0.00      C1   O
ATOM   4338  CB  LEU 6 253     -12.560   8.315  15.371  0.00  0.00      C1   C
ATOM   4339  CG  LEU 6 253     -12.029   7.090  14.601  0.00  0.00      C1   C
ATOM   4340  CD1 LEU 6 253     -11.780   7.411  13.151  0.00  0.00      C1   C
ATOM   4341  CD2 LEU 6 253     -10.752   6.525  15.184  0.00  0.00      C1   C
ATOM   4342  N   SER 6 254     -14.015   9.890  17.841  0.00  0.00      C1   N
ATOM   4343  CA  SER 6 254     -14.194  10.948  18.902  0.00  0.00      C1   C
ATOM   4344  C   SER 6 254     -13.862  10.544  20.363  0.00  0.00      C1   C
ATOM   4345  O   SER 6 254     -12.976  11.057  20.988  0.00  0.00      C1   O
ATOM   4346  CB  SER 6 254     -15.635  11.500  18.810  0.00  0.00      C1   C
ATOM   4347  OG  SER 6 254     -15.954  12.362  19.990  0.00  0.00      C1   O
ATOM   4348  N   ALA 6 255     -14.487   9.471  20.849  0.00  0.00      C1   N
ATOM   4349  CA  ALA 6 255     -14.110   8.790  22.134  0.00  0.00      C1   C
ATOM   4350  C   ALA 6 255     -12.684   8.164  22.198  0.00  0.00      C1   C
ATOM   4351  O   ALA 6 255     -12.080   8.174  23.232  0.00  0.00      C1   O
ATOM   4352  CB  ALA 6 255     -15.104   7.603  22.381  0.00  0.00      C1   C
ATOM   4353  N   GLN 6 256     -12.104   7.699  21.107  0.00  0.00      C1   N
ATOM   4354  CA  GLN 6 256     -10.647   7.393  20.985  0.00  0.00      C1   C
ATOM   4355  C   GLN 6 256      -9.627   8.601  20.954  0.00  0.00      C1   C
ATOM   4356  O   GLN 6 256      -8.420   8.487  21.137  0.00  0.00      C1   O
ATOM   4357  CB  GLN 6 256     -10.369   6.515  19.864  0.00  0.00      C1   C
ATOM   4358  CG  GLN 6 256     -10.750   5.073  20.153  0.00  0.00      C1   C
ATOM   4359  CD  GLN 6 256     -10.247   4.047  19.232  0.00  0.00      C1   C
ATOM   4360  OE1 GLN 6 256     -10.794   3.751  18.231  0.00  0.00      C1   O
ATOM   4361  NE2 GLN 6 256      -9.098   3.441  19.519  0.00  0.00      C1   N
ATOM   4362  N   THR 6 257     -10.165   9.830  20.861  0.00  0.00      C1   N
ATOM   4363  CA  THR 6 257      -9.261  11.001  20.707  0.00  0.00      C1   C
ATOM   4364  C   THR 6 257      -9.487  12.148  21.706  0.00  0.00      C1   C
ATOM   4365  O   THR 6 257      -8.635  13.056  21.747  0.00  0.00      C1   O
ATOM   4366  CB  THR 6 257      -9.203  11.589  19.245  0.00  0.00      C1   C
ATOM   4367  OG1 THR 6 257     -10.565  12.035  19.007  0.00  0.00      C1   O
ATOM   4368  CG2 THR 6 257      -8.731  10.604  18.117  0.00  0.00      C1   C
ATOM   4369  N   GLY 6 258     -10.557  12.008  22.462  0.00  0.00      C1   N
ATOM   4370  CA  GLY 6 258     -11.017  13.114  23.332  0.00  0.00      C1   C
ATOM   4371  C   GLY 6 258     -11.523  14.345  22.470  0.00  0.00      C1   C
ATOM   4372  O   GLY 6 258     -11.748  15.406  23.065  0.00  0.00      C1   O
ATOM   4373  N   ILE 6 259     -11.677  14.332  21.176  0.00  0.00      C1   N
ATOM   4374  CA  ILE 6 259     -12.190  15.385  20.284  0.00  0.00      C1   C
ATOM   4375  C   ILE 6 259     -13.614  15.060  19.815  0.00  0.00      C1   C
ATOM   4376  O   ILE 6 259     -13.833  14.027  19.182  0.00  0.00      C1   O
ATOM   4377  CB  ILE 6 259     -11.150  15.800  19.172  0.00  0.00      C1   C
ATOM   4378  CG1 ILE 6 259      -9.710  16.058  19.567  0.00  0.00      C1   C
ATOM   4379  CG2 ILE 6 259     -11.643  17.019  18.402  0.00  0.00      C1   C
ATOM   4380  CD1 ILE 6 259      -9.373  17.080  20.651  0.00  0.00      C1   C
ATOM   4381  N   ALA 6 260     -14.519  15.921  20.108  0.00  0.00      C1   N
ATOM   4382  CA  ALA 6 260     -15.858  15.634  19.878  0.00  0.00      C1   C
ATOM   4383  C   ALA 6 260     -16.254  15.876  18.375  0.00  0.00      C1   C
ATOM   4384  O   ALA 6 260     -15.785  16.787  17.686  0.00  0.00      C1   O
ATOM   4385  CB  ALA 6 260     -16.764  16.384  20.897  0.00  0.00      C1   C
ATOM   4386  N   VAL 6 261     -17.110  15.048  17.769  0.00  0.00      C1   N
ATOM   4387  CA  VAL 6 261     -17.531  15.034  16.375  0.00  0.00      C1   C
ATOM   4388  C   VAL 6 261     -17.937  16.480  15.838  0.00  0.00      C1   C
ATOM   4389  O   VAL 6 261     -17.583  16.787  14.714  0.00  0.00      C1   O
ATOM   4390  CB  VAL 6 261     -18.656  14.051  16.088  0.00  0.00      C1   C
ATOM   4391  CG1 VAL 6 261     -18.896  13.835  14.611  0.00  0.00      C1   C
ATOM   4392  CG2 VAL 6 261     -18.271  12.653  16.628  0.00  0.00      C1   C
ATOM   4393  N   LEU 6 262     -18.669  17.298  16.610  0.00  0.00      C1   N
ATOM   4394  CA  LEU 6 262     -19.072  18.694  16.153  0.00  0.00      C1   C
ATOM   4395  C   LEU 6 262     -17.964  19.808  16.420  0.00  0.00      C1   C
ATOM   4396  O   LEU 6 262     -17.980  20.751  15.621  0.00  0.00      C1   O
ATOM   4397  CB  LEU 6 262     -20.429  19.176  16.802  0.00  0.00      C1   C
ATOM   4398  CG  LEU 6 262     -21.658  19.107  15.858  0.00  0.00      C1   C
ATOM   4399  CD1 LEU 6 262     -21.604  20.187  14.790  0.00  0.00      C1   C
ATOM   4400  CD2 LEU 6 262     -21.760  17.653  15.366  0.00  0.00      C1   C
ATOM   4401  N   ASP 6 263     -16.921  19.553  17.223  0.00  0.00      C1   N
ATOM   4402  CA  ASP 6 263     -15.698  20.271  17.176  0.00  0.00      C1   C
ATOM   4403  C   ASP 6 263     -14.850  19.901  15.875  0.00  0.00      C1   C
ATOM   4404  O   ASP 6 263     -14.116  20.705  15.303  0.00  0.00      C1   O
ATOM   4405  CB  ASP 6 263     -14.741  20.212  18.449  0.00  0.00      C1   C
ATOM   4406  CG  ASP 6 263     -15.289  20.482  19.801  0.00  0.00      C1   C
ATOM   4407  OD1 ASP 6 263     -16.524  20.702  19.898  0.00  0.00      C1   O
ATOM   4408  OD2 ASP 6 263     -14.516  20.312  20.776  0.00  0.00      C1   O
ATOM   4409  N   MET 6 264     -14.952  18.590  15.443  0.00  0.00      C1   N
ATOM   4410  CA  MET 6 264     -14.279  18.244  14.141  0.00  0.00      C1   C
ATOM   4411  C   MET 6 264     -15.012  18.869  13.009  0.00  0.00      C1   C
ATOM   4412  O   MET 6 264     -14.299  19.318  12.054  0.00  0.00      C1   O
ATOM   4413  CB  MET 6 264     -14.085  16.769  13.970  0.00  0.00      C1   C
ATOM   4414  CG  MET 6 264     -12.767  16.288  14.654  0.00  0.00      C1   C
ATOM   4415  SD  MET 6 264     -11.307  17.297  14.235  0.00  0.00      C1   S
ATOM   4416  CE  MET 6 264     -10.019  16.444  15.111  0.00  0.00      C1   C
ATOM   4417  N   CYS 6 265     -16.347  18.955  13.032  0.00  0.00      C1   N
ATOM   4418  CA  CYS 6 265     -17.067  19.767  12.035  0.00  0.00      C1   C
ATOM   4419  C   CYS 6 265     -16.694  21.261  12.051  0.00  0.00      C1   C
ATOM   4420  O   CYS 6 265     -16.428  21.831  11.013  0.00  0.00      C1   O
ATOM   4421  CB  CYS 6 265     -18.574  19.592  12.046  0.00  0.00      C1   C
ATOM   4422  SG  CYS 6 265     -19.104  17.891  11.516  0.00  0.00      C1   S
ATOM   4423  N   ALA 6 266     -16.582  21.890  13.208  0.00  0.00      C1   N
ATOM   4424  CA  ALA 6 266     -15.914  23.186  13.405  0.00  0.00      C1   C
ATOM   4425  C   ALA 6 266     -14.483  23.297  12.794  0.00  0.00      C1   C
ATOM   4426  O   ALA 6 266     -14.237  24.245  12.051  0.00  0.00      C1   O
ATOM   4427  CB  ALA 6 266     -16.106  23.681  14.805  0.00  0.00      C1   C
ATOM   4428  N   SER 6 267     -13.610  22.387  13.132  0.00  0.00      C1   N
ATOM   4429  CA  SER 6 267     -12.222  22.343  12.489  0.00  0.00      C1   C
ATOM   4430  C   SER 6 267     -12.199  22.119  11.045  0.00  0.00      C1   C
ATOM   4431  O   SER 6 267     -11.424  22.757  10.401  0.00  0.00      C1   O
ATOM   4432  CB  SER 6 267     -11.383  21.256  13.259  0.00  0.00      C1   C
ATOM   4433  OG  SER 6 267     -11.591  21.476  14.685  0.00  0.00      C1   O
ATOM   4434  N   LEU 6 268     -13.018  21.228  10.495  0.00  0.00      C1   N
ATOM   4435  CA  LEU 6 268     -13.208  21.000   9.088  0.00  0.00      C1   C
ATOM   4436  C   LEU 6 268     -13.843  22.212   8.445  0.00  0.00      C1   C
ATOM   4437  O   LEU 6 268     -13.320  22.639   7.406  0.00  0.00      C1   O
ATOM   4438  CB  LEU 6 268     -13.898  19.666   8.916  0.00  0.00      C1   C
ATOM   4439  CG  LEU 6 268     -14.077  19.198   7.478  0.00  0.00      C1   C
ATOM   4440  CD1 LEU 6 268     -12.720  19.052   6.822  0.00  0.00      C1   C
ATOM   4441  CD2 LEU 6 268     -14.928  17.935   7.364  0.00  0.00      C1   C
ATOM   4442  N   LYS 6 269     -14.867  22.870   8.994  0.00  0.00      C1   N
ATOM   4443  CA  LYS 6 269     -15.335  24.137   8.464  0.00  0.00      C1   C
ATOM   4444  C   LYS 6 269     -14.284  25.266   8.362  0.00  0.00      C1   C
ATOM   4445  O   LYS 6 269     -14.220  25.834   7.258  0.00  0.00      C1   O
ATOM   4446  CB  LYS 6 269     -16.469  24.624   9.231  0.00  0.00      C1   C
ATOM   4447  CG  LYS 6 269     -17.189  25.888   8.771  0.00  0.00      C1   C
ATOM   4448  CD  LYS 6 269     -18.195  26.341   9.838  0.00  0.00      C1   C
ATOM   4449  CE  LYS 6 269     -19.192  27.435   9.291  0.00  0.00      C1   C
ATOM   4450  NZ  LYS 6 269     -18.578  28.724   9.074  0.00  0.00      C1   N
ATOM   4451  N   GLU 6 270     -13.401  25.559   9.321  0.00  0.00      C1   N
ATOM   4452  CA  GLU 6 270     -12.288  26.507   9.170  0.00  0.00      C1   C
ATOM   4453  C   GLU 6 270     -11.121  26.015   8.310  0.00  0.00      C1   C
ATOM   4454  O   GLU 6 270     -10.661  26.862   7.644  0.00  0.00      C1   O
ATOM   4455  CB  GLU 6 270     -11.888  27.069  10.606  0.00  0.00      C1   C
ATOM   4456  CG  GLU 6 270     -12.450  28.506  10.719  0.00  0.00      C1   C
ATOM   4457  CD  GLU 6 270     -12.162  29.112  12.028  0.00  0.00      C1   C
ATOM   4458  OE1 GLU 6 270     -11.061  28.838  12.622  0.00  0.00      C1   O
ATOM   4459  OE2 GLU 6 270     -12.922  29.960  12.574  0.00  0.00      C1   O
ATOM   4460  N   LEU 6 271     -10.755  24.705   8.259  0.00  0.00      C1   N
ATOM   4461  CA  LEU 6 271      -9.822  24.180   7.338  0.00  0.00      C1   C
ATOM   4462  C   LEU 6 271     -10.337  24.229   5.937  0.00  0.00      C1   C
ATOM   4463  O   LEU 6 271      -9.489  24.220   4.999  0.00  0.00      C1   O
ATOM   4464  CB  LEU 6 271      -9.573  22.636   7.649  0.00  0.00      C1   C
ATOM   4465  CG  LEU 6 271      -8.461  22.448   8.737  0.00  0.00      C1   C
ATOM   4466  CD1 LEU 6 271      -8.647  20.996   9.226  0.00  0.00      C1   C
ATOM   4467  CD2 LEU 6 271      -7.057  22.592   8.273  0.00  0.00      C1   C
ATOM   4468  N   LEU 6 272     -11.618  24.426   5.604  0.00  0.00      C1   N
ATOM   4469  CA  LEU 6 272     -12.106  24.761   4.269  0.00  0.00      C1   C
ATOM   4470  C   LEU 6 272     -12.150  26.297   4.159  0.00  0.00      C1   C
ATOM   4471  O   LEU 6 272     -11.865  26.848   3.091  0.00  0.00      C1   O
ATOM   4472  CB  LEU 6 272     -13.449  24.108   4.131  0.00  0.00      C1   C
ATOM   4473  CG  LEU 6 272     -13.404  22.575   4.019  0.00  0.00      C1   C
ATOM   4474  CD1 LEU 6 272     -14.851  22.004   3.733  0.00  0.00      C1   C
ATOM   4475  CD2 LEU 6 272     -12.569  22.221   2.853  0.00  0.00      C1   C
ATOM   4476  N   GLN 6 273     -12.559  27.037   5.183  0.00  0.00      C1   N
ATOM   4477  CA  GLN 6 273     -12.919  28.424   4.941  0.00  0.00      C1   C
ATOM   4478  C   GLN 6 273     -11.682  29.378   4.974  0.00  0.00      C1   C
ATOM   4479  O   GLN 6 273     -11.464  30.151   4.021  0.00  0.00      C1   O
ATOM   4480  CB  GLN 6 273     -14.113  28.813   5.826  0.00  0.00      C1   C
ATOM   4481  CG  GLN 6 273     -15.351  28.155   5.142  0.00  0.00      C1   C
ATOM   4482  CD  GLN 6 273     -16.620  28.796   5.721  0.00  0.00      C1   C
ATOM   4483  NE2 GLN 6 273     -17.221  29.778   5.104  0.00  0.00      C1   N
ATOM   4484  OE1 GLN 6 273     -17.175  28.396   6.701  0.00  0.00      C1   O
ATOM   4485  N   ASN 6 274     -10.848  29.256   5.966  0.00  0.00      C1   N
ATOM   4486  CA  ASN 6 274      -9.482  29.780   6.029  0.00  0.00      C1   C
ATOM   4487  C   ASN 6 274      -8.434  28.987   5.305  0.00  0.00      C1   C
ATOM   4488  O   ASN 6 274      -7.497  29.619   4.870  0.00  0.00      C1   O
ATOM   4489  CB  ASN 6 274      -9.024  29.993   7.508  0.00  0.00      C1   C
ATOM   4490  CG  ASN 6 274      -9.754  31.094   8.152  0.00  0.00      C1   C
ATOM   4491  OD1 ASN 6 274     -10.209  32.056   7.608  0.00  0.00      C1   O
ATOM   4492  ND2 ASN 6 274      -9.747  31.031   9.380  0.00  0.00      C1   N
ATOM   4493  N   GLY 6 275      -8.566  27.647   5.286  0.00  0.00      C1   N
ATOM   4494  CA  GLY 6 275      -7.681  26.763   4.454  0.00  0.00      C1   C
ATOM   4495  C   GLY 6 275      -6.490  26.257   5.176  0.00  0.00      C1   C
ATOM   4496  O   GLY 6 275      -6.308  26.479   6.365  0.00  0.00      C1   O
ATOM   4497  N   MET 6 276      -5.701  25.571   4.333  0.00  0.00      C1   N
ATOM   4498  CA  MET 6 276      -4.502  24.945   4.829  0.00  0.00      C1   C
ATOM   4499  C   MET 6 276      -3.205  25.811   4.712  0.00  0.00      C1   C
ATOM   4500  O   MET 6 276      -2.434  25.853   5.655  0.00  0.00      C1   O
ATOM   4501  CB  MET 6 276      -4.357  23.466   4.366  0.00  0.00      C1   C
ATOM   4502  CG  MET 6 276      -5.158  22.571   5.245  0.00  0.00      C1   C
ATOM   4503  SD  MET 6 276      -5.189  20.768   4.967  0.00  0.00      C1   S
ATOM   4504  CE  MET 6 276      -3.517  20.261   5.400  0.00  0.00      C1   C
ATOM   4505  N   ASN 6 277      -3.075  26.627   3.625  0.00  0.00      C1   N
ATOM   4506  CA  ASN 6 277      -2.059  27.745   3.506  0.00  0.00      C1   C
ATOM   4507  C   ASN 6 277      -0.580  27.242   3.574  0.00  0.00      C1   C
ATOM   4508  O   ASN 6 277       0.321  27.971   3.932  0.00  0.00      C1   O
ATOM   4509  CB  ASN 6 277      -2.424  28.969   4.354  0.00  0.00      C1   C
ATOM   4510  CG  ASN 6 277      -3.832  29.325   4.085  0.00  0.00      C1   C
ATOM   4511  ND2 ASN 6 277      -4.703  29.085   5.026  0.00  0.00      C1   N
ATOM   4512  OD1 ASN 6 277      -4.155  29.784   2.985  0.00  0.00      C1   O
ATOM   4513  N   GLY 6 278      -0.319  25.977   3.405  0.00  0.00      C1   N
ATOM   4514  CA  GLY 6 278       0.959  25.291   3.509  0.00  0.00      C1   C
ATOM   4515  C   GLY 6 278       1.283  24.811   4.927  0.00  0.00      C1   C
ATOM   4516  O   GLY 6 278       2.308  24.187   5.152  0.00  0.00      C1   O
ATOM   4517  N   ARG 6 279       0.359  24.916   5.936  0.00  0.00      C1   N
ATOM   4518  CA  ARG 6 279       0.349  24.064   7.087  0.00  0.00      C1   C
ATOM   4519  C   ARG 6 279       0.041  22.656   6.689  0.00  0.00      C1   C
ATOM   4520  O   ARG 6 279      -0.824  22.298   5.815  0.00  0.00      C1   O
ATOM   4521  CB  ARG 6 279      -0.620  24.608   8.158  0.00  0.00      C1   C
ATOM   4522  CG  ARG 6 279      -0.284  26.032   8.735  0.00  0.00      C1   C
ATOM   4523  CD  ARG 6 279      -1.249  26.541   9.835  0.00  0.00      C1   C
ATOM   4524  NE  ARG 6 279      -0.850  27.882  10.244  0.00  0.00      C1   N
ATOM   4525  CZ  ARG 6 279      -1.483  28.970  10.107  0.00  0.00      C1   C
ATOM   4526  NH1 ARG 6 279      -2.561  29.098   9.421  0.00  0.00      C1   N
ATOM   4527  NH2 ARG 6 279      -1.070  30.030  10.699  0.00  0.00      C1   N
ATOM   4528  N   THR 6 280       0.669  21.718   7.465  0.00  0.00      C1   N
ATOM   4529  CA  THR 6 280       0.506  20.270   7.210  0.00  0.00      C1   C
ATOM   4530  C   THR 6 280      -0.332  19.440   8.121  0.00  0.00      C1   C
ATOM   4531  O   THR 6 280      -0.199  19.599   9.278  0.00  0.00      C1   O
ATOM   4532  CB  THR 6 280       1.796  19.525   6.714  0.00  0.00      C1   C
ATOM   4533  OG1 THR 6 280       2.804  19.492   7.665  0.00  0.00      C1   O
ATOM   4534  CG2 THR 6 280       2.411  20.136   5.481  0.00  0.00      C1   C
ATOM   4535  N   ILE 6 281      -1.044  18.481   7.567  0.00  0.00      C1   N
ATOM   4536  CA  ILE 6 281      -1.817  17.509   8.359  0.00  0.00      C1   C
ATOM   4537  C   ILE 6 281      -1.475  16.146   7.742  0.00  0.00      C1   C
ATOM   4538  O   ILE 6 281      -1.637  15.882   6.566  0.00  0.00      C1   O
ATOM   4539  CB  ILE 6 281      -3.346  17.760   8.358  0.00  0.00      C1   C
ATOM   4540  CG1 ILE 6 281      -3.765  19.182   8.947  0.00  0.00      C1   C
ATOM   4541  CG2 ILE 6 281      -4.289  16.614   8.600  0.00  0.00      C1   C
ATOM   4542  CD1 ILE 6 281      -5.283  19.523   8.783  0.00  0.00      C1   C
ATOM   4543  N   LEU 6 282      -0.954  15.239   8.570  0.00  0.00      C1   N
ATOM   4544  CA  LEU 6 282      -0.396  13.911   8.112  0.00  0.00      C1   C
ATOM   4545  C   LEU 6 282       0.612  14.074   6.921  0.00  0.00      C1   C
ATOM   4546  O   LEU 6 282       0.531  13.341   5.924  0.00  0.00      C1   O
ATOM   4547  CB  LEU 6 282      -1.430  12.907   7.932  0.00  0.00      C1   C
ATOM   4548  CG  LEU 6 282      -2.287  12.614   9.256  0.00  0.00      C1   C
ATOM   4549  CD1 LEU 6 282      -3.171  11.424   9.033  0.00  0.00      C1   C
ATOM   4550  CD2 LEU 6 282      -1.354  12.268  10.363  0.00  0.00      C1   C
ATOM   4551  N   GLY 6 283       1.523  15.022   7.079  0.00  0.00      C1   N
ATOM   4552  CA  GLY 6 283       2.426  15.502   6.114  0.00  0.00      C1   C
ATOM   4553  C   GLY 6 283       1.821  16.371   4.943  0.00  0.00      C1   C
ATOM   4554  O   GLY 6 283       2.577  17.122   4.268  0.00  0.00      C1   O
ATOM   4555  N   SER 6 284       0.546  16.289   4.632  0.00  0.00      C1   N
ATOM   4556  CA  SER 6 284      -0.055  16.945   3.513  0.00  0.00      C1   C
ATOM   4557  C   SER 6 284      -0.353  18.360   3.719  0.00  0.00      C1   C
ATOM   4558  O   SER 6 284      -0.849  18.779   4.783  0.00  0.00      C1   O
ATOM   4559  CB  SER 6 284      -1.217  16.104   2.975  0.00  0.00      C1   C
ATOM   4560  OG  SER 6 284      -1.671  16.674   1.798  0.00  0.00      C1   O
ATOM   4561  N   ALA 6 285      -0.260  19.181   2.652  0.00  0.00      C1   N
ATOM   4562  CA  ALA 6 285      -0.836  20.529   2.630  0.00  0.00      C1   C
ATOM   4563  C   ALA 6 285      -2.245  20.552   1.982  0.00  0.00      C1   C
ATOM   4564  O   ALA 6 285      -2.805  21.672   2.022  0.00  0.00      C1   O
ATOM   4565  CB  ALA 6 285       0.209  21.520   2.059  0.00  0.00      C1   C
ATOM   4566  N   LEU 6 286      -2.809  19.470   1.337  0.00  0.00      C1   N
ATOM   4567  CA  LEU 6 286      -4.175  19.364   0.740  0.00  0.00      C1   C
ATOM   4568  C   LEU 6 286      -4.931  18.228   1.403  0.00  0.00      C1   C
ATOM   4569  O   LEU 6 286      -4.376  17.282   1.976  0.00  0.00      C1   O
ATOM   4570  CB  LEU 6 286      -4.021  19.070  -0.803  0.00  0.00      C1   C
ATOM   4571  CG  LEU 6 286      -3.509  20.211  -1.665  0.00  0.00      C1   C
ATOM   4572  CD1 LEU 6 286      -3.293  19.696  -3.117  0.00  0.00      C1   C
ATOM   4573  CD2 LEU 6 286      -4.471  21.401  -1.722  0.00  0.00      C1   C
ATOM   4574  N   LEU 6 287      -6.264  18.341   1.502  0.00  0.00      C1   N
ATOM   4575  CA  LEU 6 287      -7.155  17.455   2.264  0.00  0.00      C1   C
ATOM   4576  C   LEU 6 287      -7.468  16.160   1.443  0.00  0.00      C1   C
ATOM   4577  O   LEU 6 287      -7.889  16.247   0.253  0.00  0.00      C1   O
ATOM   4578  CB  LEU 6 287      -8.499  18.194   2.697  0.00  0.00      C1   C
ATOM   4579  CG  LEU 6 287      -8.404  19.392   3.615  0.00  0.00      C1   C
ATOM   4580  CD1 LEU 6 287      -7.850  20.649   2.915  0.00  0.00      C1   C
ATOM   4581  CD2 LEU 6 287      -9.808  19.878   4.037  0.00  0.00      C1   C
ATOM   4582  N   GLU 6 288      -7.514  15.015   2.117  0.00  0.00      C1   N
ATOM   4583  CA  GLU 6 288      -7.487  13.609   1.502  0.00  0.00      C1   C
ATOM   4584  C   GLU 6 288      -8.508  12.658   2.015  0.00  0.00      C1   C
ATOM   4585  O   GLU 6 288      -8.685  12.636   3.254  0.00  0.00      C1   O
ATOM   4586  CB  GLU 6 288      -6.093  13.052   1.531  0.00  0.00      C1   C
ATOM   4587  CG  GLU 6 288      -5.167  13.898   0.607  0.00  0.00      C1   C
ATOM   4588  CD  GLU 6 288      -3.959  13.101   0.109  0.00  0.00      C1   C
ATOM   4589  OE1 GLU 6 288      -3.495  13.428  -1.050  0.00  0.00      C1   O
ATOM   4590  OE2 GLU 6 288      -3.337  12.292   0.777  0.00  0.00      C1   O
ATOM   4591  N   ASP 6 289      -9.115  11.885   1.093  0.00  0.00      C1   N
ATOM   4592  CA  ASP 6 289     -10.278  11.005   1.429  0.00  0.00      C1   C
ATOM   4593  C   ASP 6 289      -9.922   9.497   1.323  0.00  0.00      C1   C
ATOM   4594  O   ASP 6 289     -10.690   8.693   0.950  0.00  0.00      C1   O
ATOM   4595  CB  ASP 6 289     -11.570  11.433   0.758  0.00  0.00      C1   C
ATOM   4596  CG  ASP 6 289     -11.737  11.465  -0.782  0.00  0.00      C1   C
ATOM   4597  OD1 ASP 6 289     -10.821  11.037  -1.483  0.00  0.00      C1   O
ATOM   4598  OD2 ASP 6 289     -12.821  11.920  -1.335  0.00  0.00      C1   O
ATOM   4599  N   GLU 6 290      -8.680   9.121   1.618  0.00  0.00      C1   N
ATOM   4600  CA  GLU 6 290      -8.097   7.892   1.224  0.00  0.00      C1   C
ATOM   4601  C   GLU 6 290      -8.487   6.682   2.139  0.00  0.00      C1   C
ATOM   4602  O   GLU 6 290      -8.200   5.545   1.797  0.00  0.00      C1   O
ATOM   4603  CB  GLU 6 290      -6.563   8.032   0.915  0.00  0.00      C1   C
ATOM   4604  CG  GLU 6 290      -6.495   8.735  -0.466  0.00  0.00      C1   C
ATOM   4605  CD  GLU 6 290      -5.044   8.887  -1.050  0.00  0.00      C1   C
ATOM   4606  OE1 GLU 6 290      -4.892   9.690  -2.051  0.00  0.00      C1   O
ATOM   4607  OE2 GLU 6 290      -4.107   8.331  -0.479  0.00  0.00      C1   O
ATOM   4608  N   PHE 6 291      -9.059   6.804   3.302  0.00  0.00      C1   N
ATOM   4609  CA  PHE 6 291      -9.383   5.703   4.244  0.00  0.00      C1   C
ATOM   4610  C   PHE 6 291     -10.583   6.031   5.237  0.00  0.00      C1   C
ATOM   4611  O   PHE 6 291     -10.832   7.162   5.521  0.00  0.00      C1   O
ATOM   4612  CB  PHE 6 291      -8.056   5.354   5.068  0.00  0.00      C1   C
ATOM   4613  CG  PHE 6 291      -7.497   6.594   5.849  0.00  0.00      C1   C
ATOM   4614  CD1 PHE 6 291      -6.285   7.247   5.392  0.00  0.00      C1   C
ATOM   4615  CD2 PHE 6 291      -8.056   7.044   7.096  0.00  0.00      C1   C
ATOM   4616  CE1 PHE 6 291      -5.648   8.216   6.172  0.00  0.00      C1   C
ATOM   4617  CE2 PHE 6 291      -7.431   8.030   7.794  0.00  0.00      C1   C
ATOM   4618  CZ  PHE 6 291      -6.179   8.589   7.392  0.00  0.00      C1   C
ATOM   4619  N   THR 6 292     -11.173   4.956   5.752  0.00  0.00      C1   N
ATOM   4620  CA  THR 6 292     -12.454   5.074   6.527  0.00  0.00      C1   C
ATOM   4621  C   THR 6 292     -12.284   5.188   8.034  0.00  0.00      C1   C
ATOM   4622  O   THR 6 292     -11.162   4.845   8.504  0.00  0.00      C1   O
ATOM   4623  CB  THR 6 292     -13.365   3.859   6.252  0.00  0.00      C1   C
ATOM   4624  OG1 THR 6 292     -12.775   2.730   6.639  0.00  0.00      C1   O
ATOM   4625  CG2 THR 6 292     -13.711   3.734   4.752  0.00  0.00      C1   C
ATOM   4626  N   PRO 6 293     -13.355   5.542   8.802  0.00  0.00      C1   N
ATOM   4627  CA  PRO 6 293     -13.264   5.353  10.240  0.00  0.00      C1   C
ATOM   4628  C   PRO 6 293     -12.893   3.878  10.640  0.00  0.00      C1   C
ATOM   4629  O   PRO 6 293     -12.038   3.682  11.487  0.00  0.00      C1   O
ATOM   4630  CB  PRO 6 293     -14.595   5.777  10.773  0.00  0.00      C1   C
ATOM   4631  CG  PRO 6 293     -15.252   6.582   9.656  0.00  0.00      C1   C
ATOM   4632  CD  PRO 6 293     -14.698   5.986   8.407  0.00  0.00      C1   C
ATOM   4633  N   PHE 6 294     -13.539   2.865  10.005  0.00  0.00      C1   N
ATOM   4634  CA  PHE 6 294     -13.174   1.438  10.158  0.00  0.00      C1   C
ATOM   4635  C   PHE 6 294     -11.721   1.142   9.986  0.00  0.00      C1   C
ATOM   4636  O   PHE 6 294     -11.129   0.534  10.881  0.00  0.00      C1   O
ATOM   4637  CB  PHE 6 294     -13.946   0.550   9.165  0.00  0.00      C1   C
ATOM   4638  CG  PHE 6 294     -13.797  -0.877   9.516  0.00  0.00      C1   C
ATOM   4639  CD1 PHE 6 294     -13.806  -1.832   8.526  0.00  0.00      C1   C
ATOM   4640  CD2 PHE 6 294     -13.634  -1.304  10.867  0.00  0.00      C1   C
ATOM   4641  CE1 PHE 6 294     -13.832  -3.236   8.802  0.00  0.00      C1   C
ATOM   4642  CE2 PHE 6 294     -13.634  -2.669  11.105  0.00  0.00      C1   C
ATOM   4643  CZ  PHE 6 294     -13.698  -3.671  10.108  0.00  0.00      C1   C
ATOM   4644  N   ASP 6 295     -10.987   1.626   8.924  0.00  0.00      C1   N
ATOM   4645  CA  ASP 6 295      -9.506   1.369   8.771  0.00  0.00      C1   C
ATOM   4646  C   ASP 6 295      -8.749   1.933   9.917  0.00  0.00      C1   C
ATOM   4647  O   ASP 6 295      -7.890   1.305  10.430  0.00  0.00      C1   O
ATOM   4648  CB  ASP 6 295      -8.946   1.816   7.400  0.00  0.00      C1   C
ATOM   4649  CG  ASP 6 295      -9.764   1.342   6.227  0.00  0.00      C1   C
ATOM   4650  OD1 ASP 6 295      -9.639   1.854   5.090  0.00  0.00      C1   O
ATOM   4651  OD2 ASP 6 295     -10.412   0.230   6.335  0.00  0.00      C1   O
ATOM   4652  N   VAL 6 296      -9.006   3.166  10.396  0.00  0.00      C1   N
ATOM   4653  CA  VAL 6 296      -8.327   3.732  11.552  0.00  0.00      C1   C
ATOM   4654  C   VAL 6 296      -8.718   2.970  12.864  0.00  0.00      C1   C
ATOM   4655  O   VAL 6 296      -7.872   2.662  13.589  0.00  0.00      C1   O
ATOM   4656  CB  VAL 6 296      -8.583   5.224  11.620  0.00  0.00      C1   C
ATOM   4657  CG1 VAL 6 296      -7.932   5.914  12.815  0.00  0.00      C1   C
ATOM   4658  CG2 VAL 6 296      -8.134   6.020  10.348  0.00  0.00      C1   C
ATOM   4659  N   VAL 6 297      -9.985   2.636  13.173  0.00  0.00      C1   N
ATOM   4660  CA  VAL 6 297     -10.307   1.925  14.411  0.00  0.00      C1   C
ATOM   4661  C   VAL 6 297      -9.710   0.551  14.546  0.00  0.00      C1   C
ATOM   4662  O   VAL 6 297      -9.378   0.081  15.643  0.00  0.00      C1   O
ATOM   4663  CB  VAL 6 297     -11.787   1.927  14.741  0.00  0.00      C1   C
ATOM   4664  CG1 VAL 6 297     -12.410   3.278  15.142  0.00  0.00      C1   C
ATOM   4665  CG2 VAL 6 297     -12.652   1.147  13.774  0.00  0.00      C1   C
ATOM   4666  N   ARG 6 298      -9.561  -0.138  13.370  0.00  0.00      C1   N
ATOM   4667  CA  ARG 6 298      -8.818  -1.382  13.220  0.00  0.00      C1   C
ATOM   4668  C   ARG 6 298      -7.319  -1.250  13.446  0.00  0.00      C1   C
ATOM   4669  O   ARG 6 298      -6.814  -2.120  14.175  0.00  0.00      C1   O
ATOM   4670  CB  ARG 6 298      -9.141  -1.947  11.782  0.00  0.00      C1   C
ATOM   4671  CG  ARG 6 298      -8.557  -3.346  11.570  0.00  0.00      C1   C
ATOM   4672  CD  ARG 6 298      -9.032  -3.917  10.226  0.00  0.00      C1   C
ATOM   4673  NE  ARG 6 298      -8.542  -3.128   9.052  0.00  0.00      C1   N
ATOM   4674  CZ  ARG 6 298      -9.284  -2.336   8.261  0.00  0.00      C1   C
ATOM   4675  NH1 ARG 6 298      -8.646  -1.702   7.371  0.00  0.00      C1   N
ATOM   4676  NH2 ARG 6 298     -10.559  -2.091   8.380  0.00  0.00      C1   N
ATOM   4677  N   GLN 6 299      -6.661  -0.203  12.940  0.00  0.00      C1   N
ATOM   4678  CA  GLN 6 299      -5.244   0.145  13.351  0.00  0.00      C1   C
ATOM   4679  C   GLN 6 299      -5.182   0.492  14.837  0.00  0.00      C1   C
ATOM   4680  O   GLN 6 299      -4.239   0.030  15.492  0.00  0.00      C1   O
ATOM   4681  CB  GLN 6 299      -4.668   1.277  12.465  0.00  0.00      C1   C
ATOM   4682  CG  GLN 6 299      -3.183   0.926  12.203  0.00  0.00      C1   C
ATOM   4683  CD  GLN 6 299      -2.644   1.768  11.100  0.00  0.00      C1   C
ATOM   4684  OE1 GLN 6 299      -1.703   2.569  11.175  0.00  0.00      C1   O
ATOM   4685  NE2 GLN 6 299      -3.030   1.469   9.882  0.00  0.00      C1   N
ATOM   4686  N   CYS 6 300      -6.114   1.310  15.350  0.00  0.00      C1   N
ATOM   4687  CA  CYS 6 300      -6.297   1.724  16.751  0.00  0.00      C1   C
ATOM   4688  C   CYS 6 300      -6.938   0.555  17.646  0.00  0.00      C1   C
ATOM   4689  O   CYS 6 300      -7.720   0.785  18.562  0.00  0.00      C1   O
ATOM   4690  CB  CYS 6 300      -7.033   3.045  16.770  0.00  0.00      C1   C
ATOM   4691  SG  CYS 6 300      -6.001   4.263  16.067  0.00  0.00      C1   S
ATOM   4692  N   SER 6 301      -6.530  -0.735  17.405  0.00  0.00      C1   N
ATOM   4693  CA  SER 6 301      -7.013  -1.883  18.270  0.00  0.00      C1   C
ATOM   4694  C   SER 6 301      -6.102  -1.936  19.539  0.00  0.00      C1   C
ATOM   4695  O   SER 6 301      -4.922  -1.796  19.337  0.00  0.00      C1   O
ATOM   4696  CB  SER 6 301      -7.078  -3.238  17.551  0.00  0.00      C1   C
ATOM   4697  OG  SER 6 301      -7.958  -3.151  16.445  0.00  0.00      C1   O
ATOM   4698  N   GLY 6 302      -6.687  -2.064  20.748  0.00  0.00      C1   N
ATOM   4699  CA  GLY 6 302      -5.946  -2.211  22.016  0.00  0.00      C1   C
ATOM   4700  C   GLY 6 302      -5.151  -1.016  22.561  0.00  0.00      C1   C
ATOM   4701  O   GLY 6 302      -5.254  -0.779  23.794  0.00  0.00      C1   O
ATOM   4702  N   VAL 6 303      -4.485  -0.353  21.693  0.00  0.00      C1   N
ATOM   4703  CA  VAL 6 303      -3.744   0.882  21.943  0.00  0.00      C1   C
ATOM   4704  C   VAL 6 303      -4.389   2.012  22.767  0.00  0.00      C1   C
ATOM   4705  O   VAL 6 303      -5.556   2.539  22.452  0.00  0.00      C1   O
ATOM   4706  CB  VAL 6 303      -3.158   1.333  20.617  0.00  0.00      C1   C
ATOM   4707  CG1 VAL 6 303      -4.246   1.762  19.608  0.00  0.00      C1   C
ATOM   4708  CG2 VAL 6 303      -2.128   2.406  20.807  0.00  0.00      C1   C
ATOM   4709  N   THR 6 304      -3.630   2.583  23.710  0.00  0.00      C1   N
ATOM   4710  CA  THR 6 304      -4.264   3.464  24.758  0.00  0.00      C1   C
ATOM   4711  C   THR 6 304      -3.874   4.858  24.532  0.00  0.00      C1   C
ATOM   4712  O   THR 6 304      -2.711   5.227  24.573  0.00  0.00      C1   O
ATOM   4713  CB  THR 6 304      -4.014   3.011  26.198  0.00  0.00      C1   C
ATOM   4714  OG1 THR 6 304      -2.744   2.485  26.297  0.00  0.00      C1   O
ATOM   4715  CG2 THR 6 304      -4.965   1.857  26.578  0.00  0.00      C1   C
ATOM   4716  N   PHE 6 305      -4.871   5.674  24.217  0.00  0.00      C1   N
ATOM   4717  CA  PHE 6 305      -4.725   7.091  24.000  0.00  0.00      C1   C
ATOM   4718  CB  PHE 6 305      -5.586   7.580  22.823  0.00  0.00      C1   C
ATOM   4719  CG  PHE 6 305      -5.109   7.128  21.514  0.00  0.00      C1   C
ATOM   4720  CD1 PHE 6 305      -3.815   7.443  21.231  0.00  0.00      C1   C
ATOM   4721  CE1 PHE 6 305      -3.221   6.962  20.009  0.00  0.00      C1   C
ATOM   4722  CZ  PHE 6 305      -4.007   6.166  19.156  0.00  0.00      C1   C
ATOM   4723  CE2 PHE 6 305      -5.377   5.967  19.393  0.00  0.00      C1   C
ATOM   4724  CD2 PHE 6 305      -5.899   6.457  20.624  0.00  0.00      C1   C
ATOM   4725  C   PHE 6 305      -5.230   7.880  25.200  0.00  0.00      C1   C
ATOM   4726  O   PHE 6 305      -6.052   7.412  25.983  0.00  0.00      C1   O
ATOM   4727  N   GLN 6 306      -4.632   9.036  25.437  0.00  0.00      C1   N
ATOM   4728  CA  GLN 6 306      -4.781   9.874  26.636  0.00  0.00      C1   C
ATOM   4729  CB  GLN 6 306      -3.349  10.147  27.177  0.00  0.00      C1   C
ATOM   4730  CG  GLN 6 306      -3.428  10.702  28.615  0.00  0.00      C1   C
ATOM   4731  CD  GLN 6 306      -3.839   9.652  29.649  0.00  0.00      C1   C
ATOM   4732  OE1 GLN 6 306      -3.796   8.447  29.498  0.00  0.00      C1   O
ATOM   4733  NE2 GLN 6 306      -4.097  10.109  30.805  0.00  0.00      C1   N
ATOM   4734  C   GLN 6 306      -5.626  11.148  26.429  0.00  0.00      C1   C
ATOM   4735  OXT GLN 6 306      -6.723  11.238  27.095  0.00  0.00      C1   O
ATOM   4736  O   GLN 6 306      -5.225  11.958  25.573  0.00  0.00      C1   O
END
ATOM   2369  N   SER 6   1       1.212   9.476  18.053  0.00  0.00      C1   N
ATOM   2370  CA  SER 6   1       1.478   8.455  16.998  0.00  0.00      C1   C
ATOM   2371  C   SER 6   1       0.629   7.219  16.993  0.00  0.00      C1   C
ATOM   2372  O   SER 6   1       0.132   6.818  18.050  0.00  0.00      C1   O
ATOM   2373  CB  SER 6   1       2.936   7.917  16.987  0.00  0.00      C1   C
ATOM   2374  OG  SER 6   1       3.674   9.125  16.881  0.00  0.00      C1   O
ATOM   2375  N   GLY 6   2       0.281   6.684  15.790  0.00  0.00      C1   N
ATOM   2376  CA  GLY 6   2      -0.544   5.478  15.708  0.00  0.00      C1   C
ATOM   2377  C   GLY 6   2      -0.871   5.019  14.246  0.00  0.00      C1   C
ATOM   2378  O   GLY 6   2      -0.576   3.875  13.926  0.00  0.00      C1   O
ATOM   2379  N   PHE 6   3      -1.257   5.943  13.280  0.00  0.00      C1   N
ATOM   2380  CA  PHE 6   3      -1.878   5.655  11.980  0.00  0.00      C1   C
ATOM   2381  C   PHE 6   3      -0.893   5.786  10.802  0.00  0.00      C1   C
ATOM   2382  O   PHE 6   3      -0.025   6.721  10.651  0.00  0.00      C1   O
ATOM   2383  CB  PHE 6   3      -3.131   6.525  11.760  0.00  0.00      C1   C
ATOM   2384  CG  PHE 6   3      -3.993   6.075  10.587  0.00  0.00      C1   C
ATOM   2385  CD1 PHE 6   3      -3.919   6.791   9.392  0.00  0.00      C1   C
ATOM   2386  CD2 PHE 6   3      -4.732   4.865  10.659  0.00  0.00      C1   C
ATOM   2387  CE1 PHE 6   3      -4.615   6.275   8.249  0.00  0.00      C1   C
ATOM   2388  CE2 PHE 6   3      -5.567   4.497   9.556  0.00  0.00      C1   C
ATOM   2389  CZ  PHE 6   3      -5.453   5.179   8.315  0.00  0.00      C1   C
ATOM   2390  N   ARG 6   4      -1.162   4.984   9.756  0.00  0.00      C1   N
ATOM   2391  CA  ARG 6   4      -0.742   5.314   8.418  0.00  0.00      C1   C
ATOM   2392  C   ARG 6   4      -1.595   4.444   7.440  0.00  0.00      C1   C
ATOM   2393  O   ARG 6   4      -1.812   3.249   7.706  0.00  0.00      C1   O
ATOM   2394  CB  ARG 6   4       0.749   4.971   8.211  0.00  0.00      C1   C
ATOM   2395  CG  ARG 6   4       1.177   5.243   6.752  0.00  0.00      C1   C
ATOM   2396  CD  ARG 6   4       2.626   4.997   6.563  0.00  0.00      C1   C
ATOM   2397  NE  ARG 6   4       2.910   5.275   5.144  0.00  0.00      C1   N
ATOM   2398  CZ  ARG 6   4       4.063   5.039   4.490  0.00  0.00      C1   C
ATOM   2399  NH1 ARG 6   4       5.139   4.732   5.172  0.00  0.00      C1   N
ATOM   2400  NH2 ARG 6   4       4.105   5.032   3.222  0.00  0.00      C1   N
ATOM   2401  N   LYS 6   5      -2.063   5.017   6.279  0.00  0.00      C1   N
ATOM   2402  CA  LYS 6   5      -2.891   4.360   5.256  0.00  0.00      C1   C
ATOM   2403  C   LYS 6   5      -2.097   3.191   4.611  0.00  0.00      C1   C
ATOM   2404  O   LYS 6   5      -0.926   3.427   4.163  0.00  0.00      C1   O
ATOM   2405  CB  LYS 6   5      -3.540   5.292   4.180  0.00  0.00      C1   C
ATOM   2406  CG  LYS 6   5      -2.531   6.280   3.533  0.00  0.00      C1   C
ATOM   2407  CD  LYS 6   5      -3.258   7.475   2.887  0.00  0.00      C1   C
ATOM   2408  CE  LYS 6   5      -2.330   8.449   2.073  0.00  0.00      C1   C
ATOM   2409  NZ  LYS 6   5      -3.077   9.462   1.396  0.00  0.00      C1   N
ATOM   2410  N   MET 6   6      -2.678   2.039   4.687  0.00  0.00      C1   N
ATOM   2411  CA  MET 6   6      -2.138   0.797   4.182  0.00  0.00      C1   C
ATOM   2412  C   MET 6   6      -3.154  -0.057   3.381  0.00  0.00      C1   C
ATOM   2413  O   MET 6   6      -4.324  -0.035   3.712  0.00  0.00      C1   O
ATOM   2414  CB  MET 6   6      -1.539  -0.081   5.308  0.00  0.00      C1   C
ATOM   2415  CG  MET 6   6      -2.489  -0.653   6.295  0.00  0.00      C1   C
ATOM   2416  SD  MET 6   6      -1.543  -1.523   7.574  0.00  0.00      C1   S
ATOM   2417  CE  MET 6   6      -2.862  -2.042   8.636  0.00  0.00      C1   C
ATOM   2418  N   ALA 6   7      -2.597  -0.828   2.418  0.00  0.00      C1   N
ATOM   2419  CA  ALA 6   7      -3.223  -1.960   1.856  0.00  0.00      C1   C
ATOM   2420  C   ALA 6   7      -3.278  -3.138   2.828  0.00  0.00      C1   C
ATOM   2421  O   ALA 6   7      -2.349  -3.324   3.675  0.00  0.00      C1   O
ATOM   2422  CB  ALA 6   7      -2.664  -2.363   0.517  0.00  0.00      C1   C
ATOM   2423  N   PHE 6   8      -4.393  -3.904   2.617  0.00  0.00      C1   N
ATOM   2424  CA  PHE 6   8      -4.498  -5.320   2.953  0.00  0.00      C1   C
ATOM   2425  C   PHE 6   8      -3.382  -6.225   2.352  0.00  0.00      C1   C
ATOM   2426  O   PHE 6   8      -3.079  -6.207   1.175  0.00  0.00      C1   O
ATOM   2427  CB  PHE 6   8      -5.897  -5.834   2.444  0.00  0.00      C1   C
ATOM   2428  CG  PHE 6   8      -7.007  -5.540   3.503  0.00  0.00      C1   C
ATOM   2429  CD1 PHE 6   8      -6.972  -6.372   4.626  0.00  0.00      C1   C
ATOM   2430  CD2 PHE 6   8      -8.080  -4.616   3.341  0.00  0.00      C1   C
ATOM   2431  CE1 PHE 6   8      -8.022  -6.232   5.625  0.00  0.00      C1   C
ATOM   2432  CE2 PHE 6   8      -9.059  -4.533   4.316  0.00  0.00      C1   C
ATOM   2433  CZ  PHE 6   8      -9.076  -5.293   5.465  0.00  0.00      C1   C
ATOM   2434  N   PRO 6   9      -2.800  -7.131   3.229  0.00  0.00      C1   N
ATOM   2435  CA  PRO 6   9      -1.808  -8.154   2.931  0.00  0.00      C1   C
ATOM   2436  C   PRO 6   9      -2.427  -9.003   1.759  0.00  0.00      C1   C
ATOM   2437  O   PRO 6   9      -3.591  -9.454   1.807  0.00  0.00      C1   O
ATOM   2438  CB  PRO 6   9      -1.498  -8.856   4.172  0.00  0.00      C1   C
ATOM   2439  CG  PRO 6   9      -1.885  -7.875   5.351  0.00  0.00      C1   C
ATOM   2440  CD  PRO 6   9      -3.047  -7.182   4.653  0.00  0.00      C1   C
ATOM   2441  N   SER 6  10      -1.707  -9.090   0.678  0.00  0.00      C1   N
ATOM   2442  CA  SER 6  10      -2.193  -9.598  -0.583  0.00  0.00      C1   C
ATOM   2443  C   SER 6  10      -2.280 -11.144  -0.735  0.00  0.00      C1   C
ATOM   2444  O   SER 6  10      -2.926 -11.596  -1.735  0.00  0.00      C1   O
ATOM   2445  CB  SER 6  10      -1.491  -8.940  -1.726  0.00  0.00      C1   C
ATOM   2446  OG  SER 6  10      -0.059  -8.987  -1.642  0.00  0.00      C1   O
ATOM   2447  N   GLY 6  11      -1.646 -11.964   0.131  0.00  0.00      C1   N
ATOM   2448  CA  GLY 6  11      -1.368 -13.367  -0.111  0.00  0.00      C1   C
ATOM   2449  C   GLY 6  11      -2.601 -14.224  -0.527  0.00  0.00      C1   C
ATOM   2450  O   GLY 6  11      -2.409 -14.973  -1.456  0.00  0.00      C1   O
ATOM   2451  N   LYS 6  12      -3.815 -14.045   0.115  0.00  0.00      C1   N
ATOM   2452  CA  LYS 6  12      -5.005 -14.706  -0.245  0.00  0.00      C1   C
ATOM   2453  C   LYS 6  12      -5.609 -14.526  -1.659  0.00  0.00      C1   C
ATOM   2454  O   LYS 6  12      -6.164 -15.475  -2.229  0.00  0.00      C1   O
ATOM   2455  CB  LYS 6  12      -6.026 -14.479   0.934  0.00  0.00      C1   C
ATOM   2456  CG  LYS 6  12      -5.604 -15.139   2.230  0.00  0.00      C1   C
ATOM   2457  CD  LYS 6  12      -6.658 -14.846   3.321  0.00  0.00      C1   C
ATOM   2458  CE  LYS 6  12      -6.731 -15.772   4.497  0.00  0.00      C1   C
ATOM   2459  NZ  LYS 6  12      -5.528 -15.626   5.300  0.00  0.00      C1   N
ATOM   2460  N   VAL 6  13      -5.615 -13.202  -2.030  0.00  0.00      C1   N
ATOM   2461  CA  VAL 6  13      -5.818 -12.739  -3.490  0.00  0.00      C1   C
ATOM   2462  C   VAL 6  13      -4.875 -13.392  -4.494  0.00  0.00      C1   C
ATOM   2463  O   VAL 6  13      -5.297 -13.898  -5.532  0.00  0.00      C1   O
ATOM   2464  CB  VAL 6  13      -6.030 -11.235  -3.638  0.00  0.00      C1   C
ATOM   2465  CG1 VAL 6  13      -6.282 -11.011  -5.138  0.00  0.00      C1   C
ATOM   2466  CG2 VAL 6  13      -7.318 -10.891  -2.942  0.00  0.00      C1   C
ATOM   2467  N   GLU 6  14      -3.574 -13.153  -4.110  0.00  0.00      C1   N
ATOM   2468  CA  GLU 6  14      -2.469 -13.686  -4.949  0.00  0.00      C1   C
ATOM   2469  C   GLU 6  14      -2.556 -15.155  -5.483  0.00  0.00      C1   C
ATOM   2470  O   GLU 6  14      -2.578 -15.483  -6.669  0.00  0.00      C1   O
ATOM   2471  CB  GLU 6  14      -1.055 -13.557  -4.315  0.00  0.00      C1   C
ATOM   2472  CG  GLU 6  14      -0.505 -12.175  -4.298  0.00  0.00      C1   C
ATOM   2473  CD  GLU 6  14       0.787 -12.167  -3.518  0.00  0.00      C1   C
ATOM   2474  OE1 GLU 6  14       1.703 -12.930  -3.838  0.00  0.00      C1   O
ATOM   2475  OE2 GLU 6  14       0.876 -11.336  -2.532  0.00  0.00      C1   O
ATOM   2476  N   GLY 6  15      -2.809 -16.104  -4.551  0.00  0.00      C1   N
ATOM   2477  CA  GLY 6  15      -3.113 -17.503  -4.836  0.00  0.00      C1   C
ATOM   2478  C   GLY 6  15      -4.342 -17.900  -5.627  0.00  0.00      C1   C
ATOM   2479  O   GLY 6  15      -4.520 -19.072  -5.970  0.00  0.00      C1   O
ATOM   2480  N   CYS 6  16      -5.145 -16.852  -5.981  0.00  0.00      C1   N
ATOM   2481  CA  CYS 6  16      -6.251 -17.024  -6.844  0.00  0.00      C1   C
ATOM   2482  C   CYS 6  16      -6.089 -16.211  -8.170  0.00  0.00      C1   C
ATOM   2483  O   CYS 6  16      -7.063 -16.158  -8.995  0.00  0.00      C1   O
ATOM   2484  CB  CYS 6  16      -7.563 -16.717  -6.096  0.00  0.00      C1   C
ATOM   2485  SG  CYS 6  16      -7.638 -18.083  -4.913  0.00  0.00      C1   S
ATOM   2486  N   MET 6  17      -4.918 -15.692  -8.499  0.00  0.00      C1   N
ATOM   2487  CA  MET 6  17      -4.578 -14.965  -9.697  0.00  0.00      C1   C
ATOM   2488  C   MET 6  17      -4.219 -15.892 -10.888  0.00  0.00      C1   C
ATOM   2489  O   MET 6  17      -3.248 -16.665 -10.842  0.00  0.00      C1   O
ATOM   2490  CB  MET 6  17      -3.472 -13.962  -9.415  0.00  0.00      C1   C
ATOM   2491  CG  MET 6  17      -3.817 -12.676  -8.607  0.00  0.00      C1   C
ATOM   2492  SD  MET 6  17      -5.109 -11.688  -9.322  0.00  0.00      C1   S
ATOM   2493  CE  MET 6  17      -6.615 -12.608  -8.880  0.00  0.00      C1   C
ATOM   2494  N   VAL 6  18      -4.774 -15.619 -12.058  0.00  0.00      C1   N
ATOM   2495  CA  VAL 6  18      -4.450 -16.280 -13.373  0.00  0.00      C1   C
ATOM   2496  C   VAL 6  18      -4.374 -15.358 -14.637  0.00  0.00      C1   C
ATOM   2497  O   VAL 6  18      -4.818 -14.211 -14.634  0.00  0.00      C1   O
ATOM   2498  CB  VAL 6  18      -5.390 -17.494 -13.641  0.00  0.00      C1   C
ATOM   2499  CG1 VAL 6  18      -5.172 -18.631 -12.669  0.00  0.00      C1   C
ATOM   2500  CG2 VAL 6  18      -6.883 -17.039 -13.613  0.00  0.00      C1   C
ATOM   2501  N   GLN 6  19      -3.759 -15.804 -15.671  0.00  0.00      C1   N
ATOM   2502  CA  GLN 6  19      -3.781 -15.128 -16.988  0.00  0.00      C1   C
ATOM   2503  C   GLN 6  19      -4.738 -15.741 -17.964  0.00  0.00      C1   C
ATOM   2504  O   GLN 6  19      -4.864 -16.974 -18.017  0.00  0.00      C1   O
ATOM   2505  CB  GLN 6  19      -2.317 -15.106 -17.579  0.00  0.00      C1   C
ATOM   2506  CG  GLN 6  19      -1.491 -13.984 -16.865  0.00  0.00      C1   C
ATOM   2507  CD  GLN 6  19      -0.653 -14.610 -15.757  0.00  0.00      C1   C
ATOM   2508  NE2 GLN 6  19       0.418 -15.291 -16.061  0.00  0.00      C1   N
ATOM   2509  OE1 GLN 6  19      -0.882 -14.490 -14.564  0.00  0.00      C1   O
ATOM   2510  N   VAL 6  20      -5.484 -14.902 -18.740  0.00  0.00      C1   N
ATOM   2511  CA  VAL 6  20      -6.541 -15.367 -19.560  0.00  0.00      C1   C
ATOM   2512  C   VAL 6  20      -6.422 -14.664 -20.905  0.00  0.00      C1   C
ATOM   2513  O   VAL 6  20      -6.540 -13.452 -21.027  0.00  0.00      C1   O
ATOM   2514  CB  VAL 6  20      -7.919 -14.964 -19.018  0.00  0.00      C1   C
ATOM   2515  CG1 VAL 6  20      -8.950 -15.749 -19.812  0.00  0.00      C1   C
ATOM   2516  CG2 VAL 6  20      -8.199 -15.431 -17.562  0.00  0.00      C1   C
ATOM   2517  N   THR 6  21      -5.997 -15.420 -21.895  0.00  0.00      C1   N
ATOM   2518  CA  THR 6  21      -5.708 -14.983 -23.236  0.00  0.00      C1   C
ATOM   2519  C   THR 6  21      -6.881 -15.358 -24.111  0.00  0.00      C1   C
ATOM   2520  O   THR 6  21      -7.157 -16.567 -24.323  0.00  0.00      C1   O
ATOM   2521  CB  THR 6  21      -4.422 -15.651 -23.813  0.00  0.00      C1   C
ATOM   2522  OG1 THR 6  21      -3.354 -15.681 -22.888  0.00  0.00      C1   O
ATOM   2523  CG2 THR 6  21      -3.903 -15.115 -25.148  0.00  0.00      C1   C
ATOM   2524  N   CYS 6  22      -7.434 -14.435 -24.882  0.00  0.00      C1   N
ATOM   2525  CA  CYS 6  22      -8.224 -14.734 -26.084  0.00  0.00      C1   C
ATOM   2526  C   CYS 6  22      -7.579 -14.065 -27.272  0.00  0.00      C1   C
ATOM   2527  O   CYS 6  22      -7.313 -12.831 -27.167  0.00  0.00      C1   O
ATOM   2528  CB  CYS 6  22      -9.588 -14.185 -25.777  0.00  0.00      C1   C
ATOM   2529  SG  CYS 6  22     -10.703 -14.160 -27.198  0.00  0.00      C1   S
ATOM   2530  N   GLY 6  23      -7.340 -14.798 -28.359  0.00  0.00      C1   N
ATOM   2531  CA  GLY 6  23      -6.729 -14.252 -29.617  0.00  0.00      C1   C
ATOM   2532  C   GLY 6  23      -5.370 -13.654 -29.291  0.00  0.00      C1   C
ATOM   2533  O   GLY 6  23      -4.383 -14.316 -28.833  0.00  0.00      C1   O
ATOM   2534  N   THR 6  24      -5.305 -12.296 -29.443  0.00  0.00      C1   N
ATOM   2535  CA  THR 6  24      -4.053 -11.480 -29.122  0.00  0.00      C1   C
ATOM   2536  C   THR 6  24      -4.092 -10.775 -27.804  0.00  0.00      C1   C
ATOM   2537  O   THR 6  24      -3.172 -10.018 -27.588  0.00  0.00      C1   O
ATOM   2538  CB  THR 6  24      -3.457 -10.722 -30.344  0.00  0.00      C1   C
ATOM   2539  OG1 THR 6  24      -4.510  -9.994 -30.837  0.00  0.00      C1   O
ATOM   2540  CG2 THR 6  24      -3.148 -11.738 -31.370  0.00  0.00      C1   C
ATOM   2541  N   THR 6  25      -5.088 -11.046 -27.014  0.00  0.00      C1   N
ATOM   2542  CA  THR 6  25      -5.380 -10.326 -25.806  0.00  0.00      C1   C
ATOM   2543  C   THR 6  25      -5.247 -11.096 -24.514  0.00  0.00      C1   C
ATOM   2544  O   THR 6  25      -6.095 -12.017 -24.272  0.00  0.00      C1   O
ATOM   2545  CB  THR 6  25      -6.805  -9.698 -25.871  0.00  0.00      C1   C
ATOM   2546  OG1 THR 6  25      -6.893  -8.722 -26.954  0.00  0.00      C1   O
ATOM   2547  CG2 THR 6  25      -7.080  -8.819 -24.594  0.00  0.00      C1   C
ATOM   2548  N   THR 6  26      -4.263 -10.789 -23.677  0.00  0.00      C1   N
ATOM   2549  CA  THR 6  26      -4.169 -11.284 -22.341  0.00  0.00      C1   C
ATOM   2550  C   THR 6  26      -4.707 -10.260 -21.327  0.00  0.00      C1   C
ATOM   2551  O   THR 6  26      -4.000  -9.242 -21.298  0.00  0.00      C1   O
ATOM   2552  CB  THR 6  26      -2.798 -11.752 -21.927  0.00  0.00      C1   C
ATOM   2553  OG1 THR 6  26      -2.324 -12.694 -22.821  0.00  0.00      C1   O
ATOM   2554  CG2 THR 6  26      -2.830 -12.405 -20.542  0.00  0.00      C1   C
ATOM   2555  N   LEU 6  27      -5.689 -10.629 -20.426  0.00  0.00      C1   N
ATOM   2556  CA  LEU 6  27      -6.003  -9.876 -19.135  0.00  0.00      C1   C
ATOM   2557  C   LEU 6  27      -5.843 -10.824 -17.887  0.00  0.00      C1   C
ATOM   2558  O   LEU 6  27      -5.623 -12.028 -18.043  0.00  0.00      C1   O
ATOM   2559  CB  LEU 6  27      -7.496  -9.480 -19.180  0.00  0.00      C1   C
ATOM   2560  CG  LEU 6  27      -8.023  -8.678 -20.385  0.00  0.00      C1   C
ATOM   2561  CD1 LEU 6  27      -9.433  -8.170 -20.022  0.00  0.00      C1   C
ATOM   2562  CD2 LEU 6  27      -7.186  -7.461 -20.783  0.00  0.00      C1   C
ATOM   2563  N   ASN 6  28      -5.998 -10.275 -16.654  0.00  0.00      C1   N
ATOM   2564  CA  ASN 6  28      -5.895 -10.968 -15.382  0.00  0.00      C1   C
ATOM   2565  C   ASN 6  28      -7.283 -11.501 -15.000  0.00  0.00      C1   C
ATOM   2566  O   ASN 6  28      -8.298 -10.759 -14.904  0.00  0.00      C1   O
ATOM   2567  CB  ASN 6  28      -5.378  -9.979 -14.380  0.00  0.00      C1   C
ATOM   2568  CG  ASN 6  28      -4.902 -10.640 -13.069  0.00  0.00      C1   C
ATOM   2569  OD1 ASN 6  28      -4.154 -11.584 -12.965  0.00  0.00      C1   O
ATOM   2570  ND2 ASN 6  28      -5.365 -10.066 -12.003  0.00  0.00      C1   N
ATOM   2571  N   GLY 6  29      -7.242 -12.746 -14.607  0.00  0.00      C1   N
ATOM   2572  CA  GLY 6  29      -8.411 -13.409 -13.985  0.00  0.00      C1   C
ATOM   2573  C   GLY 6  29      -8.316 -14.035 -12.648  0.00  0.00      C1   C
ATOM   2574  O   GLY 6  29      -7.281 -14.199 -12.017  0.00  0.00      C1   O
ATOM   2575  N   LEU 6  30      -9.519 -14.140 -12.135  0.00  0.00      C1   N
ATOM   2576  CA  LEU 6  30      -9.645 -14.738 -10.836  0.00  0.00      C1   C
ATOM   2577  C   LEU 6  30     -10.176 -16.166 -10.798  0.00  0.00      C1   C
ATOM   2578  O   LEU 6  30     -11.252 -16.505 -11.361  0.00  0.00      C1   O
ATOM   2579  CB  LEU 6  30     -10.652 -13.777 -10.137  0.00  0.00      C1   C
ATOM   2580  CG  LEU 6  30     -10.999 -13.999  -8.698  0.00  0.00      C1   C
ATOM   2581  CD1 LEU 6  30      -9.825 -13.762  -7.761  0.00  0.00      C1   C
ATOM   2582  CD2 LEU 6  30     -11.959 -12.855  -8.305  0.00  0.00      C1   C
ATOM   2583  N   TRP 6  31      -9.361 -17.099 -10.280  0.00  0.00      C1   N
ATOM   2584  CA  TRP 6  31      -9.568 -18.532 -10.364  0.00  0.00      C1   C
ATOM   2585  C   TRP 6  31      -9.994 -19.031  -8.958  0.00  0.00      C1   C
ATOM   2586  O   TRP 6  31      -9.249 -19.201  -7.980  0.00  0.00      C1   O
ATOM   2587  CB  TRP 6  31      -8.216 -19.193 -10.737  0.00  0.00      C1   C
ATOM   2588  CG  TRP 6  31      -8.332 -20.710 -10.954  0.00  0.00      C1   C
ATOM   2589  CD1 TRP 6  31      -9.431 -21.472 -11.156  0.00  0.00      C1   C
ATOM   2590  CD2 TRP 6  31      -7.202 -21.622 -10.827  0.00  0.00      C1   C
ATOM   2591  NE1 TRP 6  31      -9.127 -22.831 -11.163  0.00  0.00      C1   N
ATOM   2592  CE2 TRP 6  31      -7.790 -22.962 -10.901  0.00  0.00      C1   C
ATOM   2593  CE3 TRP 6  31      -5.831 -21.536 -10.478  0.00  0.00      C1   C
ATOM   2594  CZ2 TRP 6  31      -7.042 -24.162 -10.589  0.00  0.00      C1   C
ATOM   2595  CZ3 TRP 6  31      -5.099 -22.699 -10.143  0.00  0.00      C1   C
ATOM   2596  CH2 TRP 6  31      -5.652 -24.036 -10.246  0.00  0.00      C1   C
ATOM   2597  N   LEU 6  32     -11.342 -19.170  -8.786  0.00  0.00      C1   N
ATOM   2598  CA  LEU 6  32     -12.015 -19.537  -7.559  0.00  0.00      C1   C
ATOM   2599  C   LEU 6  32     -12.754 -20.853  -7.853  0.00  0.00      C1   C
ATOM   2600  O   LEU 6  32     -13.685 -20.911  -8.687  0.00  0.00      C1   O
ATOM   2601  CB  LEU 6  32     -13.020 -18.456  -7.182  0.00  0.00      C1   C
ATOM   2602  CG  LEU 6  32     -12.393 -17.042  -6.838  0.00  0.00      C1   C
ATOM   2603  CD1 LEU 6  32     -13.451 -16.031  -6.574  0.00  0.00      C1   C
ATOM   2604  CD2 LEU 6  32     -11.508 -17.188  -5.571  0.00  0.00      C1   C
ATOM   2605  N   ASP 6  33     -12.264 -21.862  -7.105  0.00  0.00      C1   N
ATOM   2606  CA  ASP 6  33     -12.682 -23.279  -7.355  0.00  0.00      C1   C
ATOM   2607  C   ASP 6  33     -12.343 -23.624  -8.769  0.00  0.00      C1   C
ATOM   2608  O   ASP 6  33     -11.194 -23.560  -9.236  0.00  0.00      C1   O
ATOM   2609  CB  ASP 6  33     -14.120 -23.536  -6.824  0.00  0.00      C1   C
ATOM   2610  CG  ASP 6  33     -14.347 -22.967  -5.405  0.00  0.00      C1   C
ATOM   2611  OD1 ASP 6  33     -13.606 -23.325  -4.421  0.00  0.00      C1   O
ATOM   2612  OD2 ASP 6  33     -15.390 -22.323  -5.223  0.00  0.00      C1   O
ATOM   2613  N   ASP 6  34     -13.338 -24.072  -9.596  0.00  0.00      C1   N
ATOM   2614  CA  ASP 6  34     -13.143 -24.407 -11.017  0.00  0.00      C1   C
ATOM   2615  C   ASP 6  34     -13.368 -23.324 -12.061  0.00  0.00      C1   C
ATOM   2616  O   ASP 6  34     -13.440 -23.588 -13.269  0.00  0.00      C1   O
ATOM   2617  CB  ASP 6  34     -13.747 -25.773 -11.474  0.00  0.00      C1   C
ATOM   2618  CG  ASP 6  34     -15.115 -26.114 -10.942  0.00  0.00      C1   C
ATOM   2619  OD1 ASP 6  34     -15.835 -25.292 -10.292  0.00  0.00      C1   O
ATOM   2620  OD2 ASP 6  34     -15.381 -27.324 -11.125  0.00  0.00      C1   O
ATOM   2621  N   VAL 6  35     -13.719 -22.161 -11.676  0.00  0.00      C1   N
ATOM   2622  CA  VAL 6  35     -14.261 -21.102 -12.547  0.00  0.00      C1   C
ATOM   2623  C   VAL 6  35     -13.338 -19.865 -12.472  0.00  0.00      C1   C
ATOM   2624  O   VAL 6  35     -12.910 -19.379 -11.415  0.00  0.00      C1   O
ATOM   2625  CB  VAL 6  35     -15.755 -20.729 -12.203  0.00  0.00      C1   C
ATOM   2626  CG1 VAL 6  35     -16.304 -19.663 -13.062  0.00  0.00      C1   C
ATOM   2627  CG2 VAL 6  35     -16.674 -21.974 -12.141  0.00  0.00      C1   C
ATOM   2628  N   VAL 6  36     -12.916 -19.389 -13.701  0.00  0.00      C1   N
ATOM   2629  CA  VAL 6  36     -12.065 -18.231 -13.960  0.00  0.00      C1   C
ATOM   2630  C   VAL 6  36     -12.918 -17.070 -14.484  0.00  0.00      C1   C
ATOM   2631  O   VAL 6  36     -13.502 -17.119 -15.572  0.00  0.00      C1   O
ATOM   2632  CB  VAL 6  36     -10.952 -18.634 -14.933  0.00  0.00      C1   C
ATOM   2633  CG1 VAL 6  36     -10.186 -17.443 -15.391  0.00  0.00      C1   C
ATOM   2634  CG2 VAL 6  36     -10.016 -19.612 -14.215  0.00  0.00      C1   C
ATOM   2635  N   TYR 6  37     -12.885 -15.972 -13.746  0.00  0.00      C1   N
ATOM   2636  CA  TYR 6  37     -13.545 -14.730 -14.066  0.00  0.00      C1   C
ATOM   2637  C   TYR 6  37     -12.537 -13.723 -14.609  0.00  0.00      C1   C
ATOM   2638  O   TYR 6  37     -11.449 -13.721 -14.069  0.00  0.00      C1   O
ATOM   2639  CB  TYR 6  37     -14.244 -14.194 -12.738  0.00  0.00      C1   C
ATOM   2640  CG  TYR 6  37     -15.187 -15.108 -12.024  0.00  0.00      C1   C
ATOM   2641  CD1 TYR 6  37     -14.780 -16.251 -11.290  0.00  0.00      C1   C
ATOM   2642  CD2 TYR 6  37     -16.512 -14.678 -11.937  0.00  0.00      C1   C
ATOM   2643  CE1 TYR 6  37     -15.672 -17.107 -10.723  0.00  0.00      C1   C
ATOM   2644  CE2 TYR 6  37     -17.362 -15.405 -11.118  0.00  0.00      C1   C
ATOM   2645  CZ  TYR 6  37     -16.949 -16.606 -10.454  0.00  0.00      C1   C
ATOM   2646  OH  TYR 6  37     -17.726 -17.318  -9.578  0.00  0.00      C1   O
ATOM   2647  N   CYS 6  38     -12.969 -12.873 -15.492  0.00  0.00      C1   N
ATOM   2648  CA  CYS 6  38     -12.298 -11.719 -16.049  0.00  0.00      C1   C
ATOM   2649  C   CYS 6  38     -13.269 -10.838 -16.928  0.00  0.00      C1   C
ATOM   2650  O   CYS 6  38     -14.474 -11.148 -17.167  0.00  0.00      C1   O
ATOM   2651  CB  CYS 6  38     -11.198 -12.314 -16.913  0.00  0.00      C1   C
ATOM   2652  SG  CYS 6  38     -11.858 -13.281 -18.293  0.00  0.00      C1   S
ATOM   2653  N   PRO 6  39     -12.741  -9.752 -17.471  0.00  0.00      C1   N
ATOM   2654  CA  PRO 6  39     -13.475  -8.804 -18.391  0.00  0.00      C1   C
ATOM   2655  C   PRO 6  39     -13.880  -9.410 -19.787  0.00  0.00      C1   C
ATOM   2656  O   PRO 6  39     -12.950  -9.936 -20.469  0.00  0.00      C1   O
ATOM   2657  CB  PRO 6  39     -12.757  -7.462 -18.390  0.00  0.00      C1   C
ATOM   2658  CG  PRO 6  39     -11.758  -7.610 -17.174  0.00  0.00      C1   C
ATOM   2659  CD  PRO 6  39     -11.557  -9.099 -17.014  0.00  0.00      C1   C
ATOM   2660  N   ARG 6  40     -15.110  -9.159 -20.258  0.00  0.00      C1   N
ATOM   2661  CA  ARG 6  40     -15.532  -9.745 -21.534  0.00  0.00      C1   C
ATOM   2662  C   ARG 6  40     -14.899  -9.132 -22.799  0.00  0.00      C1   C
ATOM   2663  O   ARG 6  40     -14.826  -9.791 -23.816  0.00  0.00      C1   O
ATOM   2664  CB  ARG 6  40     -17.085  -9.754 -21.616  0.00  0.00      C1   C
ATOM   2665  CG  ARG 6  40     -17.765  -8.358 -21.779  0.00  0.00      C1   C
ATOM   2666  CD  ARG 6  40     -19.275  -8.546 -21.797  0.00  0.00      C1   C
ATOM   2667  NE  ARG 6  40     -19.845  -7.209 -21.966  0.00  0.00      C1   N
ATOM   2668  CZ  ARG 6  40     -21.109  -6.836 -22.077  0.00  0.00      C1   C
ATOM   2669  NH1 ARG 6  40     -22.033  -7.706 -22.182  0.00  0.00      C1   N
ATOM   2670  NH2 ARG 6  40     -21.539  -5.662 -22.305  0.00  0.00      C1   N
ATOM   2671  N   HIS 6  41     -14.485  -7.870 -22.750  0.00  0.00      C1   N
ATOM   2672  CA  HIS 6  41     -13.788  -7.211 -23.867  0.00  0.00      C1   C
ATOM   2673  C   HIS 6  41     -12.384  -7.812 -24.231  0.00  0.00      C1   C
ATOM   2674  O   HIS 6  41     -11.867  -7.489 -25.289  0.00  0.00      C1   O
ATOM   2675  CB  HIS 6  41     -13.814  -5.651 -23.788  0.00  0.00      C1   C
ATOM   2676  CG  HIS 6  41     -12.786  -5.062 -22.844  0.00  0.00      C1   C
ATOM   2677  ND1 HIS 6  41     -11.406  -5.200 -22.875  0.00  0.00      C1   N
ATOM   2678  CD2 HIS 6  41     -13.097  -4.140 -21.919  0.00  0.00      C1   C
ATOM   2679  CE1 HIS 6  41     -10.898  -4.377 -21.938  0.00  0.00      C1   C
ATOM   2680  NE2 HIS 6  41     -11.919  -3.805 -21.288  0.00  0.00      C1   N
ATOM   2681  N   VAL 6  42     -11.896  -8.854 -23.458  0.00  0.00      C1   N
ATOM   2682  CA  VAL 6  42     -10.855  -9.869 -23.936  0.00  0.00      C1   C
ATOM   2683  C   VAL 6  42     -11.114 -10.534 -25.271  0.00  0.00      C1   C
ATOM   2684  O   VAL 6  42     -10.238 -10.655 -26.104  0.00  0.00      C1   O
ATOM   2685  CB  VAL 6  42     -10.634 -10.900 -22.780  0.00  0.00      C1   C
ATOM   2686  CG1 VAL 6  42     -11.819 -11.892 -22.500  0.00  0.00      C1   C
ATOM   2687  CG2 VAL 6  42      -9.330 -11.714 -22.936  0.00  0.00      C1   C
ATOM   2688  N   ILE 6  43     -12.294 -10.974 -25.628  0.00  0.00      C1   N
ATOM   2689  CA  ILE 6  43     -12.711 -11.564 -26.896  0.00  0.00      C1   C
ATOM   2690  C   ILE 6  43     -12.377 -10.530 -28.039  0.00  0.00      C1   C
ATOM   2691  O   ILE 6  43     -11.636 -10.838 -28.958  0.00  0.00      C1   O
ATOM   2692  CB  ILE 6  43     -14.200 -11.998 -26.803  0.00  0.00      C1   C
ATOM   2693  CG1 ILE 6  43     -14.470 -12.843 -25.607  0.00  0.00      C1   C
ATOM   2694  CG2 ILE 6  43     -14.704 -12.478 -28.131  0.00  0.00      C1   C
ATOM   2695  CD1 ILE 6  43     -15.889 -13.315 -25.542  0.00  0.00      C1   C
[truncated: 4,463,992 more chars]
