# Supplementary material for: Candidate Binding Sites for Allosteric Inhibition of the SARS-CoV-2 Main Protease from the Analysis of Large-Scale Molecular Dynamics Simulations
Source: J Phys Chem Lett. 2020 Dec 11;12(1):65–72. doi: 10.1021/acs.jpclett.0c03182 (PMC7755075; doi:10.1021/acs.jpclett.0c03182)
Supplement: Supplementary file 2 — jz0c03182_si_002.zip [file jz0c03182_si_002.zip › core_sets/m2_cset-4.pdb]

ATOM   2369  N   SER 6   1       4.368   8.931  16.915  0.00  0.00      C1   N
ATOM   2370  CA  SER 6   1       3.527   8.958  15.717  0.00  0.00      C1   C
ATOM   2371  C   SER 6   1       3.421   7.601  14.977  0.00  0.00      C1   C
ATOM   2372  O   SER 6   1       4.275   7.163  14.173  0.00  0.00      C1   O
ATOM   2373  CB  SER 6   1       4.052  10.048  14.690  0.00  0.00      C1   C
ATOM   2374  OG  SER 6   1       5.429  10.066  14.607  0.00  0.00      C1   O
ATOM   2375  N   GLY 6   2       2.307   6.914  15.246  0.00  0.00      C1   N
ATOM   2376  CA  GLY 6   2       2.077   5.627  14.641  0.00  0.00      C1   C
ATOM   2377  C   GLY 6   2       0.932   5.511  13.642  0.00  0.00      C1   C
ATOM   2378  O   GLY 6   2       0.495   4.351  13.494  0.00  0.00      C1   O
ATOM   2379  N   PHE 6   3       0.506   6.554  12.960  0.00  0.00      C1   N
ATOM   2380  CA  PHE 6   3      -0.563   6.310  11.979  0.00  0.00      C1   C
ATOM   2381  C   PHE 6   3      -0.075   6.507  10.559  0.00  0.00      C1   C
ATOM   2382  O   PHE 6   3       0.369   7.584  10.247  0.00  0.00      C1   O
ATOM   2383  CB  PHE 6   3      -1.900   7.125  12.210  0.00  0.00      C1   C
ATOM   2384  CG  PHE 6   3      -2.970   6.690  11.260  0.00  0.00      C1   C
ATOM   2385  CD1 PHE 6   3      -3.206   7.314  10.033  0.00  0.00      C1   C
ATOM   2386  CD2 PHE 6   3      -3.898   5.678  11.699  0.00  0.00      C1   C
ATOM   2387  CE1 PHE 6   3      -4.217   6.800   9.154  0.00  0.00      C1   C
ATOM   2388  CE2 PHE 6   3      -4.914   5.191  10.789  0.00  0.00      C1   C
ATOM   2389  CZ  PHE 6   3      -5.093   5.778   9.549  0.00  0.00      C1   C
ATOM   2390  N   ARG 6   4      -0.449   5.596   9.688  0.00  0.00      C1   N
ATOM   2391  CA  ARG 6   4      -0.314   5.708   8.196  0.00  0.00      C1   C
ATOM   2392  C   ARG 6   4      -1.376   4.913   7.417  0.00  0.00      C1   C
ATOM   2393  O   ARG 6   4      -1.802   3.846   7.742  0.00  0.00      C1   O
ATOM   2394  CB  ARG 6   4       1.170   5.391   7.805  0.00  0.00      C1   C
ATOM   2395  CG  ARG 6   4       1.475   6.080   6.467  0.00  0.00      C1   C
ATOM   2396  CD  ARG 6   4       2.964   5.925   5.996  0.00  0.00      C1   C
ATOM   2397  NE  ARG 6   4       3.132   6.841   4.863  0.00  0.00      C1   N
ATOM   2398  CZ  ARG 6   4       4.274   7.210   4.329  0.00  0.00      C1   C
ATOM   2399  NH1 ARG 6   4       5.465   6.792   4.808  0.00  0.00      C1   N
ATOM   2400  NH2 ARG 6   4       4.217   7.968   3.287  0.00  0.00      C1   N
ATOM   2401  N   LYS 6   5      -1.854   5.470   6.289  0.00  0.00      C1   N
ATOM   2402  CA  LYS 6   5      -2.687   4.806   5.264  0.00  0.00      C1   C
ATOM   2403  C   LYS 6   5      -1.928   3.554   4.620  0.00  0.00      C1   C
ATOM   2404  O   LYS 6   5      -0.847   3.739   4.040  0.00  0.00      C1   O
ATOM   2405  CB  LYS 6   5      -3.121   5.893   4.291  0.00  0.00      C1   C
ATOM   2406  CG  LYS 6   5      -4.254   5.418   3.374  0.00  0.00      C1   C
ATOM   2407  CD  LYS 6   5      -3.877   5.009   1.967  0.00  0.00      C1   C
ATOM   2408  CE  LYS 6   5      -3.937   6.135   0.979  0.00  0.00      C1   C
ATOM   2409  NZ  LYS 6   5      -4.499   5.730  -0.361  0.00  0.00      C1   N
ATOM   2410  N   MET 6   6      -2.471   2.336   4.765  0.00  0.00      C1   N
ATOM   2411  CA  MET 6   6      -1.867   1.149   4.074  0.00  0.00      C1   C
ATOM   2412  C   MET 6   6      -2.911   0.260   3.380  0.00  0.00      C1   C
ATOM   2413  O   MET 6   6      -4.136   0.378   3.661  0.00  0.00      C1   O
ATOM   2414  CB  MET 6   6      -0.992   0.361   5.059  0.00  0.00      C1   C
ATOM   2415  CG  MET 6   6      -1.748  -0.423   6.097  0.00  0.00      C1   C
ATOM   2416  SD  MET 6   6      -0.696  -1.129   7.404  0.00  0.00      C1   S
ATOM   2417  CE  MET 6   6      -2.077  -1.514   8.528  0.00  0.00      C1   C
ATOM   2418  N   ALA 6   7      -2.530  -0.594   2.455  0.00  0.00      C1   N
ATOM   2419  CA  ALA 6   7      -3.445  -1.566   1.893  0.00  0.00      C1   C
ATOM   2420  C   ALA 6   7      -3.705  -2.757   2.815  0.00  0.00      C1   C
ATOM   2421  O   ALA 6   7      -2.990  -3.021   3.792  0.00  0.00      C1   O
ATOM   2422  CB  ALA 6   7      -2.947  -2.001   0.527  0.00  0.00      C1   C
ATOM   2423  N   PHE 6   8      -4.800  -3.540   2.597  0.00  0.00      C1   N
ATOM   2424  CA  PHE 6   8      -4.862  -5.032   2.954  0.00  0.00      C1   C
ATOM   2425  C   PHE 6   8      -3.732  -5.825   2.317  0.00  0.00      C1   C
ATOM   2426  O   PHE 6   8      -3.237  -5.496   1.243  0.00  0.00      C1   O
ATOM   2427  CB  PHE 6   8      -6.222  -5.640   2.719  0.00  0.00      C1   C
ATOM   2428  CG  PHE 6   8      -7.208  -5.168   3.779  0.00  0.00      C1   C
ATOM   2429  CD1 PHE 6   8      -7.236  -5.839   5.061  0.00  0.00      C1   C
ATOM   2430  CD2 PHE 6   8      -8.035  -4.059   3.537  0.00  0.00      C1   C
ATOM   2431  CE1 PHE 6   8      -8.203  -5.443   5.935  0.00  0.00      C1   C
ATOM   2432  CE2 PHE 6   8      -8.981  -3.652   4.508  0.00  0.00      C1   C
ATOM   2433  CZ  PHE 6   8      -9.058  -4.340   5.747  0.00  0.00      C1   C
ATOM   2434  N   PRO 6   9      -3.371  -6.952   2.957  0.00  0.00      C1   N
ATOM   2435  CA  PRO 6   9      -2.557  -8.040   2.412  0.00  0.00      C1   C
ATOM   2436  C   PRO 6   9      -3.125  -8.729   1.161  0.00  0.00      C1   C
ATOM   2437  O   PRO 6   9      -4.361  -8.856   1.009  0.00  0.00      C1   O
ATOM   2438  CB  PRO 6   9      -2.289  -8.965   3.552  0.00  0.00      C1   C
ATOM   2439  CG  PRO 6   9      -2.400  -8.123   4.803  0.00  0.00      C1   C
ATOM   2440  CD  PRO 6   9      -3.513  -7.133   4.426  0.00  0.00      C1   C
ATOM   2441  N   SER 6  10      -2.144  -9.069   0.241  0.00  0.00      C1   N
ATOM   2442  CA  SER 6  10      -2.531  -9.486  -1.048  0.00  0.00      C1   C
ATOM   2443  C   SER 6  10      -2.373 -11.048  -1.316  0.00  0.00      C1   C
ATOM   2444  O   SER 6  10      -2.957 -11.463  -2.310  0.00  0.00      C1   O
ATOM   2445  CB  SER 6  10      -1.916  -8.717  -2.223  0.00  0.00      C1   C
ATOM   2446  OG  SER 6  10      -0.571  -8.679  -2.088  0.00  0.00      C1   O
ATOM   2447  N   GLY 6  11      -1.691 -11.923  -0.519  0.00  0.00      C1   N
ATOM   2448  CA  GLY 6  11      -1.428 -13.366  -0.849  0.00  0.00      C1   C
ATOM   2449  C   GLY 6  11      -2.694 -14.273  -1.082  0.00  0.00      C1   C
ATOM   2450  O   GLY 6  11      -2.695 -15.162  -1.843  0.00  0.00      C1   O
ATOM   2451  N   LYS 6  12      -3.815 -13.918  -0.480  0.00  0.00      C1   N
ATOM   2452  CA  LYS 6  12      -5.108 -14.592  -0.593  0.00  0.00      C1   C
ATOM   2453  C   LYS 6  12      -5.562 -14.416  -2.094  0.00  0.00      C1   C
ATOM   2454  O   LYS 6  12      -5.831 -15.413  -2.745  0.00  0.00      C1   O
ATOM   2455  CB  LYS 6  12      -6.086 -13.974   0.444  0.00  0.00      C1   C
ATOM   2456  CG  LYS 6  12      -5.920 -14.797   1.737  0.00  0.00      C1   C
ATOM   2457  CD  LYS 6  12      -6.862 -14.239   2.766  0.00  0.00      C1   C
ATOM   2458  CE  LYS 6  12      -6.579 -14.641   4.183  0.00  0.00      C1   C
ATOM   2459  NZ  LYS 6  12      -6.974 -16.090   4.299  0.00  0.00      C1   N
ATOM   2460  N   VAL 6  13      -5.635 -13.153  -2.548  0.00  0.00      C1   N
ATOM   2461  CA  VAL 6  13      -5.988 -12.811  -3.931  0.00  0.00      C1   C
ATOM   2462  C   VAL 6  13      -4.862 -13.161  -4.822  0.00  0.00      C1   C
ATOM   2463  O   VAL 6  13      -5.204 -13.575  -5.930  0.00  0.00      C1   O
ATOM   2464  CB  VAL 6  13      -6.467 -11.291  -3.988  0.00  0.00      C1   C
ATOM   2465  CG1 VAL 6  13      -6.620 -10.578  -5.349  0.00  0.00      C1   C
ATOM   2466  CG2 VAL 6  13      -7.821 -11.213  -3.304  0.00  0.00      C1   C
ATOM   2467  N   GLU 6  14      -3.612 -13.107  -4.465  0.00  0.00      C1   N
ATOM   2468  CA  GLU 6  14      -2.490 -13.685  -5.381  0.00  0.00      C1   C
ATOM   2469  C   GLU 6  14      -2.626 -15.210  -5.779  0.00  0.00      C1   C
ATOM   2470  O   GLU 6  14      -2.531 -15.574  -6.964  0.00  0.00      C1   O
ATOM   2471  CB  GLU 6  14      -1.063 -13.438  -4.818  0.00  0.00      C1   C
ATOM   2472  CG  GLU 6  14      -0.530 -11.982  -4.681  0.00  0.00      C1   C
ATOM   2473  CD  GLU 6  14       0.815 -11.782  -3.936  0.00  0.00      C1   C
ATOM   2474  OE1 GLU 6  14       1.907 -12.247  -4.403  0.00  0.00      C1   O
ATOM   2475  OE2 GLU 6  14       0.615 -11.175  -2.891  0.00  0.00      C1   O
ATOM   2476  N   GLY 6  15      -3.061 -16.023  -4.811  0.00  0.00      C1   N
ATOM   2477  CA  GLY 6  15      -3.346 -17.457  -4.947  0.00  0.00      C1   C
ATOM   2478  C   GLY 6  15      -4.612 -17.724  -5.736  0.00  0.00      C1   C
ATOM   2479  O   GLY 6  15      -4.753 -18.879  -6.046  0.00  0.00      C1   O
ATOM   2480  N   CYS 6  16      -5.458 -16.776  -6.035  0.00  0.00      C1   N
ATOM   2481  CA  CYS 6  16      -6.519 -16.932  -7.034  0.00  0.00      C1   C
ATOM   2482  C   CYS 6  16      -6.383 -16.058  -8.395  0.00  0.00      C1   C
ATOM   2483  O   CYS 6  16      -7.291 -16.274  -9.209  0.00  0.00      C1   O
ATOM   2484  CB  CYS 6  16      -7.875 -16.801  -6.376  0.00  0.00      C1   C
ATOM   2485  SG  CYS 6  16      -8.082 -15.311  -5.259  0.00  0.00      C1   S
ATOM   2486  N   MET 6  17      -5.261 -15.417  -8.617  0.00  0.00      C1   N
ATOM   2487  CA  MET 6  17      -4.915 -14.772  -9.863  0.00  0.00      C1   C
ATOM   2488  C   MET 6  17      -4.563 -15.797 -10.953  0.00  0.00      C1   C
ATOM   2489  O   MET 6  17      -3.607 -16.604 -10.780  0.00  0.00      C1   O
ATOM   2490  CB  MET 6  17      -3.833 -13.810  -9.734  0.00  0.00      C1   C
ATOM   2491  CG  MET 6  17      -4.154 -12.423  -9.142  0.00  0.00      C1   C
ATOM   2492  SD  MET 6  17      -5.349 -11.458 -10.185  0.00  0.00      C1   S
ATOM   2493  CE  MET 6  17      -5.309  -9.857  -9.527  0.00  0.00      C1   C
ATOM   2494  N   VAL 6  18      -5.167 -15.773 -12.152  0.00  0.00      C1   N
ATOM   2495  CA  VAL 6  18      -4.762 -16.522 -13.340  0.00  0.00      C1   C
ATOM   2496  C   VAL 6  18      -4.697 -15.702 -14.546  0.00  0.00      C1   C
ATOM   2497  O   VAL 6  18      -5.228 -14.595 -14.660  0.00  0.00      C1   O
ATOM   2498  CB  VAL 6  18      -5.667 -17.696 -13.481  0.00  0.00      C1   C
ATOM   2499  CG1 VAL 6  18      -5.472 -18.745 -12.381  0.00  0.00      C1   C
ATOM   2500  CG2 VAL 6  18      -7.151 -17.392 -13.720  0.00  0.00      C1   C
ATOM   2501  N   GLN 6  19      -4.192 -16.239 -15.618  0.00  0.00      C1   N
ATOM   2502  CA  GLN 6  19      -4.154 -15.489 -16.860  0.00  0.00      C1   C
ATOM   2503  C   GLN 6  19      -5.119 -15.978 -17.974  0.00  0.00      C1   C
ATOM   2504  O   GLN 6  19      -5.461 -17.141 -18.040  0.00  0.00      C1   O
ATOM   2505  CB  GLN 6  19      -2.761 -15.617 -17.532  0.00  0.00      C1   C
ATOM   2506  CG  GLN 6  19      -1.584 -15.132 -16.706  0.00  0.00      C1   C
ATOM   2507  CD  GLN 6  19      -0.861 -16.192 -15.945  0.00  0.00      C1   C
ATOM   2508  NE2 GLN 6  19       0.280 -16.700 -16.394  0.00  0.00      C1   N
ATOM   2509  OE1 GLN 6  19      -1.137 -16.592 -14.801  0.00  0.00      C1   O
ATOM   2510  N   VAL 6  20      -5.538 -15.073 -18.862  0.00  0.00      C1   N
ATOM   2511  CA  VAL 6  20      -6.565 -15.313 -19.893  0.00  0.00      C1   C
ATOM   2512  C   VAL 6  20      -6.255 -14.464 -21.129  0.00  0.00      C1   C
ATOM   2513  O   VAL 6  20      -6.477 -13.190 -21.030  0.00  0.00      C1   O
ATOM   2514  CB  VAL 6  20      -7.995 -15.048 -19.333  0.00  0.00      C1   C
ATOM   2515  CG1 VAL 6  20      -9.131 -15.274 -20.337  0.00  0.00      C1   C
ATOM   2516  CG2 VAL 6  20      -8.236 -15.892 -18.103  0.00  0.00      C1   C
ATOM   2517  N   THR 6  21      -5.734 -15.167 -22.136  0.00  0.00      C1   N
ATOM   2518  CA  THR 6  21      -5.299 -14.666 -23.484  0.00  0.00      C1   C
ATOM   2519  C   THR 6  21      -6.420 -14.894 -24.597  0.00  0.00      C1   C
ATOM   2520  O   THR 6  21      -6.896 -16.004 -24.770  0.00  0.00      C1   O
ATOM   2521  CB  THR 6  21      -3.902 -15.297 -23.846  0.00  0.00      C1   C
ATOM   2522  OG1 THR 6  21      -2.893 -14.971 -22.881  0.00  0.00      C1   O
ATOM   2523  CG2 THR 6  21      -3.337 -14.738 -25.115  0.00  0.00      C1   C
ATOM   2524  N   CYS 6  22      -6.744 -13.824 -25.355  0.00  0.00      C1   N
ATOM   2525  CA  CYS 6  22      -7.701 -13.897 -26.459  0.00  0.00      C1   C
ATOM   2526  C   CYS 6  22      -7.255 -12.998 -27.597  0.00  0.00      C1   C
ATOM   2527  O   CYS 6  22      -7.270 -11.786 -27.424  0.00  0.00      C1   O
ATOM   2528  CB  CYS 6  22      -9.147 -13.551 -25.967  0.00  0.00      C1   C
ATOM   2529  SG  CYS 6  22      -9.940 -14.751 -24.947  0.00  0.00      C1   S
ATOM   2530  N   GLY 6  23      -6.665 -13.624 -28.593  0.00  0.00      C1   N
ATOM   2531  CA  GLY 6  23      -5.799 -13.024 -29.549  0.00  0.00      C1   C
ATOM   2532  C   GLY 6  23      -4.437 -12.575 -29.008  0.00  0.00      C1   C
ATOM   2533  O   GLY 6  23      -3.793 -13.279 -28.197  0.00  0.00      C1   O
ATOM   2534  N   THR 6  24      -4.058 -11.290 -29.329  0.00  0.00      C1   N
ATOM   2535  CA  THR 6  24      -3.002 -10.514 -28.581  0.00  0.00      C1   C
ATOM   2536  C   THR 6  24      -3.084 -10.376 -27.039  0.00  0.00      C1   C
ATOM   2537  O   THR 6  24      -2.054 -10.531 -26.495  0.00  0.00      C1   O
ATOM   2538  CB  THR 6  24      -2.831  -9.133 -29.233  0.00  0.00      C1   C
ATOM   2539  OG1 THR 6  24      -3.953  -8.400 -29.102  0.00  0.00      C1   O
ATOM   2540  CG2 THR 6  24      -2.564  -9.192 -30.740  0.00  0.00      C1   C
ATOM   2541  N   THR 6  25      -4.264 -10.056 -26.486  0.00  0.00      C1   N
ATOM   2542  CA  THR 6  25      -4.516  -9.588 -25.101  0.00  0.00      C1   C
ATOM   2543  C   THR 6  25      -4.344 -10.743 -24.106  0.00  0.00      C1   C
ATOM   2544  O   THR 6  25      -5.212 -11.601 -23.845  0.00  0.00      C1   O
ATOM   2545  CB  THR 6  25      -5.958  -8.981 -25.045  0.00  0.00      C1   C
ATOM   2546  OG1 THR 6  25      -6.123  -7.928 -26.024  0.00  0.00      C1   O
ATOM   2547  CG2 THR 6  25      -6.377  -8.490 -23.664  0.00  0.00      C1   C
ATOM   2548  N   THR 6  26      -3.289 -10.645 -23.239  0.00  0.00      C1   N
ATOM   2549  CA  THR 6  26      -3.075 -11.453 -22.036  0.00  0.00      C1   C
ATOM   2550  C   THR 6  26      -3.533 -10.698 -20.850  0.00  0.00      C1   C
ATOM   2551  O   THR 6  26      -2.866  -9.655 -20.485  0.00  0.00      C1   O
ATOM   2552  CB  THR 6  26      -1.625 -12.001 -21.932  0.00  0.00      C1   C
ATOM   2553  OG1 THR 6  26      -1.464 -12.844 -23.029  0.00  0.00      C1   O
ATOM   2554  CG2 THR 6  26      -1.400 -12.836 -20.659  0.00  0.00      C1   C
ATOM   2555  N   LEU 6  27      -4.674 -11.109 -20.266  0.00  0.00      C1   N
ATOM   2556  CA  LEU 6  27      -5.230 -10.393 -19.135  0.00  0.00      C1   C
ATOM   2557  C   LEU 6  27      -5.126 -11.258 -17.866  0.00  0.00      C1   C
ATOM   2558  O   LEU 6  27      -4.962 -12.445 -17.959  0.00  0.00      C1   O
ATOM   2559  CB  LEU 6  27      -6.633  -9.855 -19.337  0.00  0.00      C1   C
ATOM   2560  CG  LEU 6  27      -6.824  -8.370 -18.893  0.00  0.00      C1   C
ATOM   2561  CD1 LEU 6  27      -6.337  -7.472 -19.997  0.00  0.00      C1   C
ATOM   2562  CD2 LEU 6  27      -8.321  -8.158 -18.637  0.00  0.00      C1   C
ATOM   2563  N   ASN 6  28      -5.370 -10.676 -16.668  0.00  0.00      C1   N
ATOM   2564  CA  ASN 6  28      -5.643 -11.487 -15.494  0.00  0.00      C1   C
ATOM   2565  C   ASN 6  28      -7.139 -11.767 -15.407  0.00  0.00      C1   C
ATOM   2566  O   ASN 6  28      -7.973 -10.933 -15.675  0.00  0.00      C1   O
ATOM   2567  CB  ASN 6  28      -5.016 -10.784 -14.325  0.00  0.00      C1   C
ATOM   2568  CG  ASN 6  28      -5.617  -9.498 -14.023  0.00  0.00      C1   C
ATOM   2569  OD1 ASN 6  28      -5.587  -8.542 -14.781  0.00  0.00      C1   O
ATOM   2570  ND2 ASN 6  28      -6.231  -9.450 -12.855  0.00  0.00      C1   N
ATOM   2571  N   GLY 6  29      -7.493 -12.946 -14.840  0.00  0.00      C1   N
ATOM   2572  CA  GLY 6  29      -8.800 -13.267 -14.198  0.00  0.00      C1   C
ATOM   2573  C   GLY 6  29      -8.716 -13.932 -12.823  0.00  0.00      C1   C
ATOM   2574  O   GLY 6  29      -7.591 -14.390 -12.401  0.00  0.00      C1   O
ATOM   2575  N   LEU 6  30      -9.846 -13.992 -12.133  0.00  0.00      C1   N
ATOM   2576  CA  LEU 6  30      -9.912 -14.675 -10.831  0.00  0.00      C1   C
ATOM   2577  C   LEU 6  30     -10.412 -16.123 -10.984  0.00  0.00      C1   C
ATOM   2578  O   LEU 6  30     -11.502 -16.328 -11.511  0.00  0.00      C1   O
ATOM   2579  CB  LEU 6  30     -10.615 -13.771  -9.829  0.00  0.00      C1   C
ATOM   2580  CG  LEU 6  30      -9.863 -12.600  -9.308  0.00  0.00      C1   C
ATOM   2581  CD1 LEU 6  30     -10.715 -11.928  -8.199  0.00  0.00      C1   C
ATOM   2582  CD2 LEU 6  30      -8.696 -13.246  -8.590  0.00  0.00      C1   C
ATOM   2583  N   TRP 6  31      -9.748 -17.121 -10.406  0.00  0.00      C1   N
ATOM   2584  CA  TRP 6  31      -9.999 -18.579 -10.391  0.00  0.00      C1   C
ATOM   2585  C   TRP 6  31     -10.605 -18.891  -9.012  0.00  0.00      C1   C
ATOM   2586  O   TRP 6  31      -9.841 -18.875  -8.057  0.00  0.00      C1   O
ATOM   2587  CB  TRP 6  31      -8.630 -19.317 -10.692  0.00  0.00      C1   C
ATOM   2588  CG  TRP 6  31      -8.674 -20.817 -11.010  0.00  0.00      C1   C
ATOM   2589  CD1 TRP 6  31      -9.842 -21.504 -11.087  0.00  0.00      C1   C
ATOM   2590  CD2 TRP 6  31      -7.607 -21.860 -11.016  0.00  0.00      C1   C
ATOM   2591  NE1 TRP 6  31      -9.579 -22.902 -11.271  0.00  0.00      C1   N
ATOM   2592  CE2 TRP 6  31      -8.220 -23.162 -11.225  0.00  0.00      C1   C
ATOM   2593  CE3 TRP 6  31      -6.229 -21.857 -10.749  0.00  0.00      C1   C
ATOM   2594  CZ2 TRP 6  31      -7.521 -24.359 -11.314  0.00  0.00      C1   C
ATOM   2595  CZ3 TRP 6  31      -5.521 -23.056 -10.763  0.00  0.00      C1   C
ATOM   2596  CH2 TRP 6  31      -6.114 -24.254 -11.035  0.00  0.00      C1   C
ATOM   2597  N   LEU 6  32     -11.946 -19.089  -8.957  0.00  0.00      C1   N
ATOM   2598  CA  LEU 6  32     -12.673 -19.291  -7.624  0.00  0.00      C1   C
ATOM   2599  C   LEU 6  32     -13.427 -20.651  -7.676  0.00  0.00      C1   C
ATOM   2600  O   LEU 6  32     -14.456 -20.841  -8.298  0.00  0.00      C1   O
ATOM   2601  CB  LEU 6  32     -13.483 -18.070  -7.228  0.00  0.00      C1   C
ATOM   2602  CG  LEU 6  32     -12.822 -16.687  -7.382  0.00  0.00      C1   C
ATOM   2603  CD1 LEU 6  32     -13.959 -15.613  -7.224  0.00  0.00      C1   C
ATOM   2604  CD2 LEU 6  32     -11.877 -16.371  -6.273  0.00  0.00      C1   C
ATOM   2605  N   ASP 6  33     -12.841 -21.664  -7.097  0.00  0.00      C1   N
ATOM   2606  CA  ASP 6  33     -13.142 -23.121  -7.267  0.00  0.00      C1   C
ATOM   2607  C   ASP 6  33     -12.901 -23.501  -8.765  0.00  0.00      C1   C
ATOM   2608  O   ASP 6  33     -11.815 -23.339  -9.303  0.00  0.00      C1   O
ATOM   2609  CB  ASP 6  33     -14.486 -23.584  -6.587  0.00  0.00      C1   C
ATOM   2610  CG  ASP 6  33     -14.825 -23.073  -5.208  0.00  0.00      C1   C
ATOM   2611  OD1 ASP 6  33     -16.020 -22.985  -4.890  0.00  0.00      C1   O
ATOM   2612  OD2 ASP 6  33     -13.893 -22.739  -4.423  0.00  0.00      C1   O
ATOM   2613  N   ASP 6  34     -13.963 -23.936  -9.410  0.00  0.00      C1   N
ATOM   2614  CA  ASP 6  34     -14.006 -24.222 -10.833  0.00  0.00      C1   C
ATOM   2615  C   ASP 6  34     -14.401 -23.041 -11.779  0.00  0.00      C1   C
ATOM   2616  O   ASP 6  34     -14.692 -23.335 -12.958  0.00  0.00      C1   O
ATOM   2617  CB  ASP 6  34     -14.866 -25.465 -11.005  0.00  0.00      C1   C
ATOM   2618  CG  ASP 6  34     -16.321 -25.475 -10.477  0.00  0.00      C1   C
ATOM   2619  OD1 ASP 6  34     -16.679 -24.654  -9.586  0.00  0.00      C1   O
ATOM   2620  OD2 ASP 6  34     -17.025 -26.424 -10.890  0.00  0.00      C1   O
ATOM   2621  N   VAL 6  35     -14.290 -21.774 -11.425  0.00  0.00      C1   N
ATOM   2622  CA  VAL 6  35     -14.759 -20.694 -12.337  0.00  0.00      C1   C
ATOM   2623  C   VAL 6  35     -13.673 -19.649 -12.346  0.00  0.00      C1   C
ATOM   2624  O   VAL 6  35     -13.330 -19.145 -11.326  0.00  0.00      C1   O
ATOM   2625  CB  VAL 6  35     -16.159 -20.136 -12.022  0.00  0.00      C1   C
ATOM   2626  CG1 VAL 6  35     -16.536 -18.968 -12.940  0.00  0.00      C1   C
ATOM   2627  CG2 VAL 6  35     -17.175 -21.197 -12.286  0.00  0.00      C1   C
ATOM   2628  N   VAL 6  36     -13.215 -19.208 -13.501  0.00  0.00      C1   N
ATOM   2629  CA  VAL 6  36     -12.435 -17.968 -13.768  0.00  0.00      C1   C
ATOM   2630  C   VAL 6  36     -13.438 -16.882 -14.286  0.00  0.00      C1   C
ATOM   2631  O   VAL 6  36     -14.009 -16.943 -15.338  0.00  0.00      C1   O
ATOM   2632  CB  VAL 6  36     -11.129 -18.161 -14.584  0.00  0.00      C1   C
ATOM   2633  CG1 VAL 6  36     -10.499 -16.884 -14.997  0.00  0.00      C1   C
ATOM   2634  CG2 VAL 6  36     -10.128 -19.177 -14.011  0.00  0.00      C1   C
ATOM   2635  N   TYR 6  37     -13.522 -15.824 -13.508  0.00  0.00      C1   N
ATOM   2636  CA  TYR 6  37     -14.260 -14.555 -13.602  0.00  0.00      C1   C
ATOM   2637  C   TYR 6  37     -13.307 -13.507 -14.205  0.00  0.00      C1   C
ATOM   2638  O   TYR 6  37     -12.315 -13.100 -13.588  0.00  0.00      C1   O
ATOM   2639  CB  TYR 6  37     -14.774 -14.142 -12.306  0.00  0.00      C1   C
ATOM   2640  CG  TYR 6  37     -15.814 -15.041 -11.571  0.00  0.00      C1   C
ATOM   2641  CD1 TYR 6  37     -15.388 -16.085 -10.754  0.00  0.00      C1   C
ATOM   2642  CD2 TYR 6  37     -17.188 -14.857 -11.825  0.00  0.00      C1   C
ATOM   2643  CE1 TYR 6  37     -16.353 -16.914 -10.119  0.00  0.00      C1   C
ATOM   2644  CE2 TYR 6  37     -18.139 -15.631 -11.163  0.00  0.00      C1   C
ATOM   2645  CZ  TYR 6  37     -17.722 -16.719 -10.321  0.00  0.00      C1   C
ATOM   2646  OH  TYR 6  37     -18.557 -17.521  -9.659  0.00  0.00      C1   O
ATOM   2647  N   CYS 6  38     -13.669 -12.954 -15.373  0.00  0.00      C1   N
ATOM   2648  CA  CYS 6  38     -12.827 -11.860 -16.058  0.00  0.00      C1   C
ATOM   2649  C   CYS 6  38     -13.471 -10.839 -17.001  0.00  0.00      C1   C
ATOM   2650  O   CYS 6  38     -14.598 -11.186 -17.338  0.00  0.00      C1   O
ATOM   2651  CB  CYS 6  38     -11.613 -12.470 -16.704  0.00  0.00      C1   C
ATOM   2652  SG  CYS 6  38     -12.043 -13.714 -17.885  0.00  0.00      C1   S
ATOM   2653  N   PRO 6  39     -12.989  -9.628 -17.406  0.00  0.00      C1   N
ATOM   2654  CA  PRO 6  39     -13.639  -8.728 -18.375  0.00  0.00      C1   C
ATOM   2655  C   PRO 6  39     -13.905  -9.343 -19.774  0.00  0.00      C1   C
ATOM   2656  O   PRO 6  39     -12.995  -9.769 -20.469  0.00  0.00      C1   O
ATOM   2657  CB  PRO 6  39     -12.628  -7.583 -18.533  0.00  0.00      C1   C
ATOM   2658  CG  PRO 6  39     -11.861  -7.569 -17.211  0.00  0.00      C1   C
ATOM   2659  CD  PRO 6  39     -11.779  -9.045 -16.884  0.00  0.00      C1   C
ATOM   2660  N   ARG 6  40     -15.181  -9.310 -20.195  0.00  0.00      C1   N
ATOM   2661  CA  ARG 6  40     -15.548  -9.836 -21.514  0.00  0.00      C1   C
ATOM   2662  C   ARG 6  40     -14.818  -9.095 -22.638  0.00  0.00      C1   C
ATOM   2663  O   ARG 6  40     -14.541  -9.666 -23.652  0.00  0.00      C1   O
ATOM   2664  CB  ARG 6  40     -17.043  -9.959 -21.753  0.00  0.00      C1   C
ATOM   2665  CG  ARG 6  40     -17.729  -8.589 -21.935  0.00  0.00      C1   C
ATOM   2666  CD  ARG 6  40     -19.243  -8.787 -22.031  0.00  0.00      C1   C
ATOM   2667  NE  ARG 6  40     -19.785  -7.397 -22.113  0.00  0.00      C1   N
ATOM   2668  CZ  ARG 6  40     -21.030  -6.955 -22.276  0.00  0.00      C1   C
ATOM   2669  NH1 ARG 6  40     -22.130  -7.582 -21.900  0.00  0.00      C1   N
ATOM   2670  NH2 ARG 6  40     -21.140  -5.771 -22.772  0.00  0.00      C1   N
ATOM   2671  N   HIS 6  41     -14.336  -7.858 -22.511  0.00  0.00      C1   N
ATOM   2672  CA  HIS 6  41     -13.478  -7.093 -23.519  0.00  0.00      C1   C
ATOM   2673  C   HIS 6  41     -12.022  -7.641 -23.756  0.00  0.00      C1   C
ATOM   2674  O   HIS 6  41     -11.320  -7.173 -24.642  0.00  0.00      C1   O
ATOM   2675  CB  HIS 6  41     -13.509  -5.614 -23.497  0.00  0.00      C1   C
ATOM   2676  CG  HIS 6  41     -13.035  -5.031 -22.243  0.00  0.00      C1   C
ATOM   2677  ND1 HIS 6  41     -12.439  -5.602 -21.066  0.00  0.00      C1   N
ATOM   2678  CD2 HIS 6  41     -13.079  -3.712 -22.113  0.00  0.00      C1   C
ATOM   2679  CE1 HIS 6  41     -12.441  -4.647 -20.201  0.00  0.00      C1   C
ATOM   2680  NE2 HIS 6  41     -12.643  -3.420 -20.798  0.00  0.00      C1   N
ATOM   2681  N   VAL 6  42     -11.631  -8.742 -23.034  0.00  0.00      C1   N
ATOM   2682  CA  VAL 6  42     -10.567  -9.695 -23.449  0.00  0.00      C1   C
ATOM   2683  C   VAL 6  42     -10.768 -10.268 -24.874  0.00  0.00      C1   C
ATOM   2684  O   VAL 6  42      -9.796 -10.272 -25.652  0.00  0.00      C1   O
ATOM   2685  CB  VAL 6  42     -10.388 -10.724 -22.288  0.00  0.00      C1   C
ATOM   2686  CG1 VAL 6  42     -11.468 -11.802 -22.223  0.00  0.00      C1   C
ATOM   2687  CG2 VAL 6  42      -8.999 -11.473 -22.358  0.00  0.00      C1   C
ATOM   2688  N   ILE 6  43     -12.043 -10.597 -25.262  0.00  0.00      C1   N
ATOM   2689  CA  ILE 6  43     -12.395 -11.050 -26.590  0.00  0.00      C1   C
ATOM   2690  C   ILE 6  43     -13.176  -9.984 -27.373  0.00  0.00      C1   C
ATOM   2691  O   ILE 6  43     -14.232  -9.469 -27.027  0.00  0.00      C1   O
ATOM   2692  CB  ILE 6  43     -13.057 -12.498 -26.473  0.00  0.00      C1   C
ATOM   2693  CG1 ILE 6  43     -13.083 -13.164 -27.827  0.00  0.00      C1   C
ATOM   2694  CG2 ILE 6  43     -14.440 -12.481 -25.776  0.00  0.00      C1   C
ATOM   2695  CD1 ILE 6  43     -13.454 -14.692 -27.821  0.00  0.00      C1   C
ATOM   2696  N   CYS 6  44     -12.662  -9.705 -28.622  0.00  0.00      C1   N
ATOM   2697  CA  CYS 6  44     -13.090  -8.544 -29.437  0.00  0.00      C1   C
ATOM   2698  C   CYS 6  44     -14.350  -8.978 -30.181  0.00  0.00      C1   C
ATOM   2699  O   CYS 6  44     -14.277  -9.971 -30.912  0.00  0.00      C1   O
ATOM   2700  CB  CYS 6  44     -11.862  -7.974 -30.299  0.00  0.00      C1   C
ATOM   2701  SG  CYS 6  44     -12.364  -6.329 -30.813  0.00  0.00      C1   S
ATOM   2702  N   THR 6  45     -15.427  -8.244 -30.115  0.00  0.00      C1   N
ATOM   2703  CA  THR 6  45     -16.678  -8.431 -30.904  0.00  0.00      C1   C
ATOM   2704  C   THR 6  45     -16.455  -8.415 -32.407  0.00  0.00      C1   C
ATOM   2705  O   THR 6  45     -17.288  -8.903 -33.193  0.00  0.00      C1   O
ATOM   2706  CB  THR 6  45     -17.751  -7.378 -30.535  0.00  0.00      C1   C
ATOM   2707  OG1 THR 6  45     -17.323  -6.103 -30.484  0.00  0.00      C1   O
ATOM   2708  CG2 THR 6  45     -18.252  -7.769 -29.082  0.00  0.00      C1   C
ATOM   2709  N   SER 6  46     -15.366  -7.831 -32.817  0.00  0.00      C1   N
ATOM   2710  CA  SER 6  46     -14.943  -7.923 -34.265  0.00  0.00      C1   C
ATOM   2711  C   SER 6  46     -14.478  -9.247 -34.912  0.00  0.00      C1   C
ATOM   2712  O   SER 6  46     -14.350  -9.246 -36.140  0.00  0.00      C1   O
ATOM   2713  CB  SER 6  46     -14.274  -6.719 -34.828  0.00  0.00      C1   C
ATOM   2714  OG  SER 6  46     -12.885  -6.602 -34.449  0.00  0.00      C1   O
ATOM   2715  N   GLU 6  47     -14.271 -10.241 -34.066  0.00  0.00      C1   N
ATOM   2716  CA  GLU 6  47     -13.744 -11.603 -34.415  0.00  0.00      C1   C
ATOM   2717  C   GLU 6  47     -14.747 -12.310 -35.351  0.00  0.00      C1   C
ATOM   2718  O   GLU 6  47     -15.805 -12.805 -34.888  0.00  0.00      C1   O
ATOM   2719  CB  GLU 6  47     -13.172 -12.523 -33.364  0.00  0.00      C1   C
ATOM   2720  CG  GLU 6  47     -11.890 -12.024 -32.711  0.00  0.00      C1   C
ATOM   2721  CD  GLU 6  47     -10.776 -11.571 -33.671  0.00  0.00      C1   C
ATOM   2722  OE1 GLU 6  47     -10.813 -11.840 -34.917  0.00  0.00      C1   O
ATOM   2723  OE2 GLU 6  47      -9.870 -10.819 -33.215  0.00  0.00      C1   O
ATOM   2724  N   ASP 6  48     -14.464 -12.505 -36.673  0.00  0.00      C1   N
ATOM   2725  CA  ASP 6  48     -15.223 -13.260 -37.649  0.00  0.00      C1   C
ATOM   2726  C   ASP 6  48     -16.344 -12.501 -38.389  0.00  0.00      C1   C
ATOM   2727  O   ASP 6  48     -16.741 -12.830 -39.513  0.00  0.00      C1   O
ATOM   2728  CB  ASP 6  48     -15.716 -14.664 -37.170  0.00  0.00      C1   C
ATOM   2729  CG  ASP 6  48     -14.810 -15.385 -36.154  0.00  0.00      C1   C
ATOM   2730  OD1 ASP 6  48     -13.602 -15.458 -36.350  0.00  0.00      C1   O
ATOM   2731  OD2 ASP 6  48     -15.356 -16.142 -35.279  0.00  0.00      C1   O
ATOM   2732  N   MET 6  49     -16.849 -11.420 -37.774  0.00  0.00      C1   N
ATOM   2733  CA  MET 6  49     -17.902 -10.496 -38.254  0.00  0.00      C1   C
ATOM   2734  C   MET 6  49     -17.862  -9.144 -37.601  0.00  0.00      C1   C
ATOM   2735  O   MET 6  49     -17.706  -9.069 -36.369  0.00  0.00      C1   O
ATOM   2736  CB  MET 6  49     -19.274 -11.135 -38.275  0.00  0.00      C1   C
ATOM   2737  CG  MET 6  49     -19.891 -11.093 -39.610  0.00  0.00      C1   C
ATOM   2738  SD  MET 6  49     -20.310  -9.470 -40.326  0.00  0.00      C1   S
ATOM   2739  CE  MET 6  49     -20.911 -10.169 -41.849  0.00  0.00      C1   C
ATOM   2740  N   LEU 6  50     -18.067  -8.073 -38.361  0.00  0.00      C1   N
ATOM   2741  CA  LEU 6  50     -18.381  -6.778 -37.838  0.00  0.00      C1   C
ATOM   2742  C   LEU 6  50     -19.764  -6.669 -37.156  0.00  0.00      C1   C
ATOM   2743  O   LEU 6  50     -20.659  -5.968 -37.614  0.00  0.00      C1   O
ATOM   2744  CB  LEU 6  50     -18.194  -5.819 -38.972  0.00  0.00      C1   C
ATOM   2745  CG  LEU 6  50     -16.717  -5.644 -39.453  0.00  0.00      C1   C
ATOM   2746  CD1 LEU 6  50     -16.578  -5.018 -40.863  0.00  0.00      C1   C
ATOM   2747  CD2 LEU 6  50     -15.956  -4.677 -38.577  0.00  0.00      C1   C
ATOM   2748  N   ASN 6  51     -19.990  -7.482 -36.105  0.00  0.00      C1   N
ATOM   2749  CA  ASN 6  51     -21.157  -7.402 -35.250  0.00  0.00      C1   C
ATOM   2750  C   ASN 6  51     -20.786  -7.038 -33.830  0.00  0.00      C1   C
ATOM   2751  O   ASN 6  51     -19.913  -7.640 -33.249  0.00  0.00      C1   O
ATOM   2752  CB  ASN 6  51     -22.003  -8.682 -35.397  0.00  0.00      C1   C
ATOM   2753  CG  ASN 6  51     -23.233  -8.866 -34.507  0.00  0.00      C1   C
ATOM   2754  OD1 ASN 6  51     -23.754  -7.865 -34.025  0.00  0.00      C1   O
ATOM   2755  ND2 ASN 6  51     -23.774 -10.055 -34.518  0.00  0.00      C1   N
ATOM   2756  N   PRO 6  52     -21.329  -6.011 -33.237  0.00  0.00      C1   N
ATOM   2757  CA  PRO 6  52     -20.928  -5.387 -31.962  0.00  0.00      C1   C
ATOM   2758  C   PRO 6  52     -21.621  -5.958 -30.692  0.00  0.00      C1   C
ATOM   2759  O   PRO 6  52     -21.307  -5.768 -29.521  0.00  0.00      C1   O
ATOM   2760  CB  PRO 6  52     -21.046  -3.871 -32.015  0.00  0.00      C1   C
ATOM   2761  CG  PRO 6  52     -22.085  -3.705 -33.122  0.00  0.00      C1   C
ATOM   2762  CD  PRO 6  52     -22.227  -5.032 -33.861  0.00  0.00      C1   C
ATOM   2763  N   ASN 6  53     -22.699  -6.744 -30.931  0.00  0.00      C1   N
ATOM   2764  CA  ASN 6  53     -23.399  -7.463 -29.872  0.00  0.00      C1   C
ATOM   2765  C   ASN 6  53     -22.617  -8.619 -29.281  0.00  0.00      C1   C
ATOM   2766  O   ASN 6  53     -22.276  -9.588 -29.949  0.00  0.00      C1   O
ATOM   2767  CB  ASN 6  53     -24.736  -7.821 -30.422  0.00  0.00      C1   C
ATOM   2768  CG  ASN 6  53     -25.497  -8.577 -29.395  0.00  0.00      C1   C
ATOM   2769  OD1 ASN 6  53     -25.738  -9.769 -29.334  0.00  0.00      C1   O
ATOM   2770  ND2 ASN 6  53     -25.968  -7.823 -28.404  0.00  0.00      C1   N
ATOM   2771  N   TYR 6  54     -22.441  -8.446 -27.984  0.00  0.00      C1   N
ATOM   2772  CA  TYR 6  54     -21.656  -9.404 -27.211  0.00  0.00      C1   C
ATOM   2773  C   TYR 6  54     -22.207 -10.813 -27.105  0.00  0.00      C1   C
ATOM   2774  O   TYR 6  54     -21.342 -11.693 -27.191  0.00  0.00      C1   O
ATOM   2775  CB  TYR 6  54     -21.269  -8.733 -25.888  0.00  0.00      C1   C
ATOM   2776  CG  TYR 6  54     -19.760  -8.450 -25.736  0.00  0.00      C1   C
ATOM   2777  CD1 TYR 6  54     -18.827  -9.516 -25.662  0.00  0.00      C1   C
ATOM   2778  CD2 TYR 6  54     -19.253  -7.149 -25.836  0.00  0.00      C1   C
ATOM   2779  CE1 TYR 6  54     -17.431  -9.292 -25.542  0.00  0.00      C1   C
ATOM   2780  CE2 TYR 6  54     -17.862  -6.917 -25.675  0.00  0.00      C1   C
ATOM   2781  CZ  TYR 6  54     -16.969  -7.961 -25.543  0.00  0.00      C1   C
ATOM   2782  OH  TYR 6  54     -15.610  -7.737 -25.581  0.00  0.00      C1   O
ATOM   2783  N   GLU 6  55     -23.496 -10.991 -26.868  0.00  0.00      C1   N
ATOM   2784  CA  GLU 6  55     -24.171 -12.329 -26.864  0.00  0.00      C1   C
ATOM   2785  C   GLU 6  55     -23.788 -13.214 -27.984  0.00  0.00      C1   C
ATOM   2786  O   GLU 6  55     -23.370 -14.281 -27.709  0.00  0.00      C1   O
ATOM   2787  CB  GLU 6  55     -25.717 -12.199 -26.776  0.00  0.00      C1   C
ATOM   2788  CG  GLU 6  55     -26.125 -11.999 -25.274  0.00  0.00      C1   C
ATOM   2789  CD  GLU 6  55     -27.638 -11.644 -25.056  0.00  0.00      C1   C
ATOM   2790  OE1 GLU 6  55     -28.141 -10.748 -25.797  0.00  0.00      C1   O
ATOM   2791  OE2 GLU 6  55     -28.351 -12.093 -24.138  0.00  0.00      C1   O
ATOM   2792  N   ASP 6  56     -23.922 -12.671 -29.244  0.00  0.00      C1   N
ATOM   2793  CA  ASP 6  56     -23.454 -13.267 -30.545  0.00  0.00      C1   C
ATOM   2794  C   ASP 6  56     -22.042 -13.832 -30.615  0.00  0.00      C1   C
ATOM   2795  O   ASP 6  56     -21.909 -14.972 -31.047  0.00  0.00      C1   O
ATOM   2796  CB  ASP 6  56     -23.698 -12.336 -31.786  0.00  0.00      C1   C
ATOM   2797  CG  ASP 6  56     -23.692 -13.000 -33.159  0.00  0.00      C1   C
ATOM   2798  OD1 ASP 6  56     -22.598 -13.215 -33.788  0.00  0.00      C1   O
ATOM   2799  OD2 ASP 6  56     -24.797 -13.259 -33.692  0.00  0.00      C1   O
ATOM   2800  N   LEU 6  57     -21.060 -13.048 -30.181  0.00  0.00      C1   N
ATOM   2801  CA  LEU 6  57     -19.678 -13.442 -30.004  0.00  0.00      C1   C
ATOM   2802  C   LEU 6  57     -19.513 -14.726 -29.235  0.00  0.00      C1   C
ATOM   2803  O   LEU 6  57     -18.687 -15.560 -29.565  0.00  0.00      C1   O
ATOM   2804  CB  LEU 6  57     -18.908 -12.357 -29.196  0.00  0.00      C1   C
ATOM   2805  CG  LEU 6  57     -17.405 -12.636 -29.285  0.00  0.00      C1   C
ATOM   2806  CD1 LEU 6  57     -16.908 -12.620 -30.766  0.00  0.00      C1   C
ATOM   2807  CD2 LEU 6  57     -16.729 -11.515 -28.481  0.00  0.00      C1   C
ATOM   2808  N   LEU 6  58     -20.244 -14.960 -28.158  0.00  0.00      C1   N
ATOM   2809  CA  LEU 6  58     -20.172 -16.200 -27.389  0.00  0.00      C1   C
ATOM   2810  C   LEU 6  58     -20.935 -17.468 -27.870  0.00  0.00      C1   C
ATOM   2811  O   LEU 6  58     -20.658 -18.584 -27.498  0.00  0.00      C1   O
ATOM   2812  CB  LEU 6  58     -20.399 -15.892 -25.906  0.00  0.00      C1   C
ATOM   2813  CG  LEU 6  58     -19.428 -14.790 -25.385  0.00  0.00      C1   C
ATOM   2814  CD1 LEU 6  58     -19.578 -14.532 -23.866  0.00  0.00      C1   C
ATOM   2815  CD2 LEU 6  58     -18.037 -15.112 -25.827  0.00  0.00      C1   C
ATOM   2816  N   ILE 6  59     -21.836 -17.207 -28.799  0.00  0.00      C1   N
ATOM   2817  CA  ILE 6  59     -22.504 -18.277 -29.592  0.00  0.00      C1   C
ATOM   2818  C   ILE 6  59     -21.537 -18.707 -30.655  0.00  0.00      C1   C
ATOM   2819  O   ILE 6  59     -21.358 -19.928 -30.936  0.00  0.00      C1   O
ATOM   2820  CB  ILE 6  59     -23.959 -17.948 -30.010  0.00  0.00      C1   C
ATOM   2821  CG1 ILE 6  59     -24.829 -17.771 -28.708  0.00  0.00      C1   C
ATOM   2822  CG2 ILE 6  59     -24.506 -19.105 -30.885  0.00  0.00      C1   C
ATOM   2823  CD1 ILE 6  59     -24.646 -19.023 -27.747  0.00  0.00      C1   C
ATOM   2824  N   ARG 6  60     -20.784 -17.830 -31.313  0.00  0.00      C1   N
ATOM   2825  CA  ARG 6  60     -20.001 -18.167 -32.483  0.00  0.00      C1   C
ATOM   2826  C   ARG 6  60     -18.516 -18.557 -32.126  0.00  0.00      C1   C
ATOM   2827  O   ARG 6  60     -17.903 -19.337 -32.860  0.00  0.00      C1   O
ATOM   2828  CB  ARG 6  60     -20.071 -17.054 -33.540  0.00  0.00      C1   C
ATOM   2829  CG  ARG 6  60     -19.152 -15.770 -33.398  0.00  0.00      C1   C
ATOM   2830  CD  ARG 6  60     -19.553 -14.795 -34.409  0.00  0.00      C1   C
ATOM   2831  NE  ARG 6  60     -18.677 -13.614 -34.294  0.00  0.00      C1   N
ATOM   2832  CZ  ARG 6  60     -18.924 -12.388 -33.876  0.00  0.00      C1   C
ATOM   2833  NH1 ARG 6  60     -18.023 -11.482 -33.918  0.00  0.00      C1   N
ATOM   2834  NH2 ARG 6  60     -20.120 -11.985 -33.377  0.00  0.00      C1   N
ATOM   2835  N   LYS 6  61     -17.989 -18.101 -31.032  0.00  0.00      C1   N
ATOM   2836  CA  LYS 6  61     -16.688 -18.502 -30.382  0.00  0.00      C1   C
ATOM   2837  C   LYS 6  61     -16.895 -19.864 -29.646  0.00  0.00      C1   C
ATOM   2838  O   LYS 6  61     -18.042 -20.334 -29.419  0.00  0.00      C1   O
ATOM   2839  CB  LYS 6  61     -16.078 -17.431 -29.583  0.00  0.00      C1   C
ATOM   2840  CG  LYS 6  61     -15.611 -16.255 -30.490  0.00  0.00      C1   C
ATOM   2841  CD  LYS 6  61     -14.257 -16.438 -31.323  0.00  0.00      C1   C
ATOM   2842  CE  LYS 6  61     -14.672 -17.403 -32.437  0.00  0.00      C1   C
ATOM   2843  NZ  LYS 6  61     -13.744 -17.249 -33.628  0.00  0.00      C1   N
ATOM   2844  N   SER 6  62     -15.785 -20.551 -29.323  0.00  0.00      C1   N
ATOM   2845  CA  SER 6  62     -15.835 -21.639 -28.284  0.00  0.00      C1   C
ATOM   2846  C   SER 6  62     -14.538 -21.794 -27.477  0.00  0.00      C1   C
ATOM   2847  O   SER 6  62     -13.654 -20.998 -27.648  0.00  0.00      C1   O
ATOM   2848  CB  SER 6  62     -16.244 -22.867 -28.974  0.00  0.00      C1   C
ATOM   2849  OG  SER 6  62     -16.909 -23.798 -28.066  0.00  0.00      C1   O
ATOM   2850  N   ASN 6  63     -14.510 -22.898 -26.636  0.00  0.00      C1   N
ATOM   2851  CA  ASN 6  63     -13.423 -23.004 -25.588  0.00  0.00      C1   C
ATOM   2852  C   ASN 6  63     -11.977 -22.671 -26.015  0.00  0.00      C1   C
ATOM   2853  O   ASN 6  63     -11.245 -21.977 -25.287  0.00  0.00      C1   O
ATOM   2854  CB  ASN 6  63     -13.515 -24.447 -25.026  0.00  0.00      C1   C
ATOM   2855  CG  ASN 6  63     -14.805 -24.686 -24.291  0.00  0.00      C1   C
ATOM   2856  OD1 ASN 6  63     -15.372 -23.832 -23.633  0.00  0.00      C1   O
ATOM   2857  ND2 ASN 6  63     -15.367 -25.854 -24.368  0.00  0.00      C1   N
ATOM   2858  N   HIS 6  64     -11.552 -23.235 -27.156  0.00  0.00      C1   N
ATOM   2859  CA  HIS 6  64     -10.189 -23.041 -27.730  0.00  0.00      C1   C
ATOM   2860  C   HIS 6  64      -9.784 -21.543 -27.940  0.00  0.00      C1   C
ATOM   2861  O   HIS 6  64      -8.594 -21.201 -28.062  0.00  0.00      C1   O
ATOM   2862  CB  HIS 6  64     -10.179 -23.806 -29.025  0.00  0.00      C1   C
ATOM   2863  CG  HIS 6  64     -11.147 -23.280 -30.048  0.00  0.00      C1   C
ATOM   2864  ND1 HIS 6  64     -12.516 -23.614 -30.119  0.00  0.00      C1   N
ATOM   2865  CD2 HIS 6  64     -10.896 -22.439 -31.075  0.00  0.00      C1   C
ATOM   2866  CE1 HIS 6  64     -13.022 -22.861 -31.056  0.00  0.00      C1   C
ATOM   2867  NE2 HIS 6  64     -12.075 -22.196 -31.720  0.00  0.00      C1   N
ATOM   2868  N   ASN 6  65     -10.761 -20.580 -28.028  0.00  0.00      C1   N
ATOM   2869  CA  ASN 6  65     -10.497 -19.151 -28.080  0.00  0.00      C1   C
ATOM   2870  C   ASN 6  65     -10.095 -18.465 -26.731  0.00  0.00      C1   C
ATOM   2871  O   ASN 6  65      -9.704 -17.311 -26.718  0.00  0.00      C1   O
ATOM   2872  CB  ASN 6  65     -11.740 -18.498 -28.727  0.00  0.00      C1   C
ATOM   2873  CG  ASN 6  65     -12.166 -19.000 -30.121  0.00  0.00      C1   C
ATOM   2874  OD1 ASN 6  65     -13.258 -19.416 -30.285  0.00  0.00      C1   O
ATOM   2875  ND2 ASN 6  65     -11.339 -18.911 -31.154  0.00  0.00      C1   N
ATOM   2876  N   PHE 6  66     -10.108 -19.221 -25.610  0.00  0.00      C1   N
ATOM   2877  CA  PHE 6  66      -9.768 -18.897 -24.244  0.00  0.00      C1   C
ATOM   2878  C   PHE 6  66      -8.506 -19.642 -23.733  0.00  0.00      C1   C
ATOM   2879  O   PHE 6  66      -8.564 -20.775 -23.364  0.00  0.00      C1   O
ATOM   2880  CB  PHE 6  66     -11.008 -19.048 -23.290  0.00  0.00      C1   C
ATOM   2881  CG  PHE 6  66     -12.189 -18.213 -23.668  0.00  0.00      C1   C
ATOM   2882  CD1 PHE 6  66     -13.299 -18.709 -24.321  0.00  0.00      C1   C
ATOM   2883  CD2 PHE 6  66     -12.104 -16.858 -23.391  0.00  0.00      C1   C
ATOM   2884  CE1 PHE 6  66     -14.373 -17.863 -24.756  0.00  0.00      C1   C
ATOM   2885  CE2 PHE 6  66     -13.185 -16.029 -23.679  0.00  0.00      C1   C
ATOM   2886  CZ  PHE 6  66     -14.275 -16.510 -24.367  0.00  0.00      C1   C
ATOM   2887  N   LEU 6  67      -7.352 -19.079 -23.789  0.00  0.00      C1   N
ATOM   2888  CA  LEU 6  67      -6.131 -19.647 -23.161  0.00  0.00      C1   C
ATOM   2889  C   LEU 6  67      -6.000 -19.293 -21.668  0.00  0.00      C1   C
ATOM   2890  O   LEU 6  67      -5.598 -18.207 -21.283  0.00  0.00      C1   O
ATOM   2891  CB  LEU 6  67      -4.884 -19.279 -24.050  0.00  0.00      C1   C
ATOM   2892  CG  LEU 6  67      -3.507 -19.825 -23.565  0.00  0.00      C1   C
ATOM   2893  CD1 LEU 6  67      -3.466 -21.307 -23.321  0.00  0.00      C1   C
ATOM   2894  CD2 LEU 6  67      -2.390 -19.504 -24.528  0.00  0.00      C1   C
ATOM   2895  N   VAL 6  68      -6.232 -20.254 -20.851  0.00  0.00      C1   N
ATOM   2896  CA  VAL 6  68      -6.186 -19.996 -19.368  0.00  0.00      C1   C
ATOM   2897  C   VAL 6  68      -5.029 -20.750 -18.735  0.00  0.00      C1   C
ATOM   2898  O   VAL 6  68      -4.921 -21.938 -18.946  0.00  0.00      C1   O
ATOM   2899  CB  VAL 6  68      -7.518 -20.404 -18.644  0.00  0.00      C1   C
ATOM   2900  CG1 VAL 6  68      -7.680 -19.896 -17.269  0.00  0.00      C1   C
ATOM   2901  CG2 VAL 6  68      -8.709 -19.808 -19.443  0.00  0.00      C1   C
ATOM   2902  N   GLN 6  69      -4.263 -20.012 -17.958  0.00  0.00      C1   N
ATOM   2903  CA  GLN 6  69      -3.034 -20.437 -17.470  0.00  0.00      C1   C
ATOM   2904  C   GLN 6  69      -2.977 -20.172 -16.001  0.00  0.00      C1   C
ATOM   2905  O   GLN 6  69      -2.875 -19.041 -15.508  0.00  0.00      C1   O
ATOM   2906  CB  GLN 6  69      -1.919 -19.643 -18.140  0.00  0.00      C1   C
ATOM   2907  CG  GLN 6  69      -1.590 -20.339 -19.427  0.00  0.00      C1   C
ATOM   2908  CD  GLN 6  69      -0.473 -19.738 -20.104  0.00  0.00      C1   C
ATOM   2909  OE1 GLN 6  69       0.540 -20.359 -20.081  0.00  0.00      C1   O
ATOM   2910  NE2 GLN 6  69      -0.551 -18.590 -20.759  0.00  0.00      C1   N
ATOM   2911  N   ALA 6  70      -2.907 -21.258 -15.276  0.00  0.00      C1   N
ATOM   2912  CA  ALA 6  70      -2.605 -21.240 -13.863  0.00  0.00      C1   C
ATOM   2913  C   ALA 6  70      -1.075 -21.312 -13.682  0.00  0.00      C1   C
ATOM   2914  O   ALA 6  70      -0.520 -22.234 -13.102  0.00  0.00      C1   O
ATOM   2915  CB  ALA 6  70      -3.514 -22.385 -13.306  0.00  0.00      C1   C
ATOM   2916  N   GLY 6  71      -0.396 -20.262 -14.119  0.00  0.00      C1   N
ATOM   2917  CA  GLY 6  71       1.059 -20.088 -14.035  0.00  0.00      C1   C
ATOM   2918  C   GLY 6  71       1.762 -20.944 -15.019  0.00  0.00      C1   C
ATOM   2919  O   GLY 6  71       1.559 -20.891 -16.242  0.00  0.00      C1   O
ATOM   2920  N   ASN 6  72       2.674 -21.825 -14.546  0.00  0.00      C1   N
ATOM   2921  CA  ASN 6  72       3.317 -22.860 -15.307  0.00  0.00      C1   C
ATOM   2922  C   ASN 6  72       2.440 -24.016 -15.802  0.00  0.00      C1   C
ATOM   2923  O   ASN 6  72       3.015 -24.996 -16.331  0.00  0.00      C1   O
ATOM   2924  CB  ASN 6  72       4.473 -23.416 -14.512  0.00  0.00      C1   C
ATOM   2925  CG  ASN 6  72       4.021 -24.440 -13.448  0.00  0.00      C1   C
ATOM   2926  OD1 ASN 6  72       3.112 -24.168 -12.643  0.00  0.00      C1   O
ATOM   2927  ND2 ASN 6  72       4.653 -25.590 -13.383  0.00  0.00      C1   N
ATOM   2928  N   VAL 6  73       1.129 -24.026 -15.670  0.00  0.00      C1   N
ATOM   2929  CA  VAL 6  73       0.263 -25.059 -16.202  0.00  0.00      C1   C
ATOM   2930  C   VAL 6  73      -1.013 -24.529 -16.847  0.00  0.00      C1   C
ATOM   2931  O   VAL 6  73      -1.580 -23.544 -16.406  0.00  0.00      C1   O
ATOM   2932  CB  VAL 6  73      -0.103 -26.045 -15.172  0.00  0.00      C1   C
ATOM   2933  CG1 VAL 6  73       0.995 -27.035 -14.866  0.00  0.00      C1   C
ATOM   2934  CG2 VAL 6  73      -0.566 -25.603 -13.778  0.00  0.00      C1   C
ATOM   2935  N   GLN 6  74      -1.409 -25.076 -18.004  0.00  0.00      C1   N
ATOM   2936  CA  GLN 6  74      -2.709 -24.683 -18.610  0.00  0.00      C1   C
ATOM   2937  C   GLN 6  74      -3.905 -25.309 -17.890  0.00  0.00      C1   C
ATOM   2938  O   GLN 6  74      -3.771 -26.330 -17.177  0.00  0.00      C1   O
ATOM   2939  CB  GLN 6  74      -2.638 -25.098 -20.094  0.00  0.00      C1   C
ATOM   2940  CG  GLN 6  74      -3.869 -24.766 -20.991  0.00  0.00      C1   C
ATOM   2941  CD  GLN 6  74      -3.720 -25.149 -22.478  0.00  0.00      C1   C
ATOM   2942  NE2 GLN 6  74      -4.541 -24.616 -23.390  0.00  0.00      C1   N
ATOM   2943  OE1 GLN 6  74      -2.776 -25.817 -22.981  0.00  0.00      C1   O
ATOM   2944  N   LEU 6  75      -5.084 -24.705 -17.949  0.00  0.00      C1   N
ATOM   2945  CA  LEU 6  75      -6.376 -25.236 -17.499  0.00  0.00      C1   C
ATOM   2946  C   LEU 6  75      -7.240 -25.581 -18.737  0.00  0.00      C1   C
ATOM   2947  O   LEU 6  75      -7.223 -24.793 -19.724  0.00  0.00      C1   O
ATOM   2948  CB  LEU 6  75      -7.276 -24.276 -16.658  0.00  0.00      C1   C
ATOM   2949  CG  LEU 6  75      -6.449 -23.772 -15.541  0.00  0.00      C1   C
ATOM   2950  CD1 LEU 6  75      -7.298 -22.877 -14.635  0.00  0.00      C1   C
ATOM   2951  CD2 LEU 6  75      -5.826 -24.914 -14.614  0.00  0.00      C1   C
ATOM   2952  N   ARG 6  76      -8.024 -26.735 -18.698  0.00  0.00      C1   N
ATOM   2953  CA  ARG 6  76      -8.973 -27.124 -19.740  0.00  0.00      C1   C
ATOM   2954  C   ARG 6  76     -10.295 -26.394 -19.537  0.00  0.00      C1   C
ATOM   2955  O   ARG 6  76     -11.060 -26.646 -18.599  0.00  0.00      C1   O
ATOM   2956  CB  ARG 6  76      -9.109 -28.659 -19.869  0.00  0.00      C1   C
ATOM   2957  CG  ARG 6  76     -10.326 -29.151 -20.746  0.00  0.00      C1   C
ATOM   2958  CD  ARG 6  76     -10.164 -30.710 -20.704  0.00  0.00      C1   C
ATOM   2959  NE  ARG 6  76     -11.258 -31.330 -21.355  0.00  0.00      C1   N
ATOM   2960  CZ  ARG 6  76     -11.885 -32.489 -21.059  0.00  0.00      C1   C
ATOM   2961  NH1 ARG 6  76     -11.420 -33.413 -20.247  0.00  0.00      C1   N
ATOM   2962  NH2 ARG 6  76     -12.983 -32.782 -21.630  0.00  0.00      C1   N
ATOM   2963  N   VAL 6  77     -10.606 -25.484 -20.487  0.00  0.00      C1   N
ATOM   2964  CA  VAL 6  77     -11.883 -24.666 -20.487  0.00  0.00      C1   C
ATOM   2965  C   VAL 6  77     -13.066 -25.502 -21.001  0.00  0.00      C1   C
ATOM   2966  O   VAL 6  77     -12.997 -26.131 -22.081  0.00  0.00      C1   O
ATOM   2967  CB  VAL 6  77     -11.760 -23.418 -21.308  0.00  0.00      C1   C
ATOM   2968  CG1 VAL 6  77     -13.014 -22.509 -21.219  0.00  0.00      C1   C
ATOM   2969  CG2 VAL 6  77     -10.636 -22.470 -20.820  0.00  0.00      C1   C
ATOM   2970  N   ILE 6  78     -14.236 -25.563 -20.296  0.00  0.00      C1   N
ATOM   2971  CA  ILE 6  78     -15.443 -26.327 -20.683  0.00  0.00      C1   C
ATOM   2972  C   ILE 6  78     -16.799 -25.550 -20.636  0.00  0.00      C1   C
ATOM   2973  O   ILE 6  78     -17.853 -25.982 -20.190  0.00  0.00      C1   O
ATOM   2974  CB  ILE 6  78     -15.596 -27.630 -19.936  0.00  0.00      C1   C
ATOM   2975  CG1 ILE 6  78     -15.450 -27.519 -18.377  0.00  0.00      C1   C
ATOM   2976  CG2 ILE 6  78     -14.658 -28.663 -20.539  0.00  0.00      C1   C
ATOM   2977  CD1 ILE 6  78     -16.066 -28.661 -17.700  0.00  0.00      C1   C
ATOM   2978  N   GLY 6  79     -16.662 -24.273 -21.071  0.00  0.00      C1   N
ATOM   2979  CA  GLY 6  79     -17.929 -23.501 -21.235  0.00  0.00      C1   C
ATOM   2980  C   GLY 6  79     -17.768 -22.068 -20.753  0.00  0.00      C1   C
ATOM   2981  O   GLY 6  79     -16.895 -21.788 -19.870  0.00  0.00      C1   O
ATOM   2982  N   HIS 6  80     -18.567 -21.146 -21.213  0.00  0.00      C1   N
ATOM   2983  CA  HIS 6  80     -18.328 -19.750 -21.147  0.00  0.00      C1   C
ATOM   2984  C   HIS 6  80     -19.627 -18.884 -21.309  0.00  0.00      C1   C
ATOM   2985  O   HIS 6  80     -19.930 -18.328 -22.362  0.00  0.00      C1   O
ATOM   2986  CB  HIS 6  80     -17.238 -19.361 -22.142  0.00  0.00      C1   C
ATOM   2987  CG  HIS 6  80     -17.391 -19.563 -23.678  0.00  0.00      C1   C
ATOM   2988  ND1 HIS 6  80     -18.061 -18.660 -24.563  0.00  0.00      C1   N
ATOM   2989  CD2 HIS 6  80     -16.797 -20.458 -24.492  0.00  0.00      C1   C
ATOM   2990  CE1 HIS 6  80     -17.795 -19.035 -25.838  0.00  0.00      C1   C
ATOM   2991  NE2 HIS 6  80     -17.073 -20.199 -25.846  0.00  0.00      C1   N
ATOM   2992  N   SER 6  81     -20.421 -18.856 -20.251  0.00  0.00      C1   N
ATOM   2993  CA  SER 6  81     -21.423 -17.836 -19.949  0.00  0.00      C1   C
ATOM   2994  C   SER 6  81     -20.985 -16.376 -19.594  0.00  0.00      C1   C
ATOM   2995  O   SER 6  81     -19.747 -16.084 -19.481  0.00  0.00      C1   O
ATOM   2996  CB  SER 6  81     -22.364 -18.330 -18.834  0.00  0.00      C1   C
ATOM   2997  OG  SER 6  81     -21.589 -18.760 -17.704  0.00  0.00      C1   O
ATOM   2998  N   MET 6  82     -21.947 -15.501 -19.468  0.00  0.00      C1   N
ATOM   2999  CA  MET 6  82     -21.702 -14.083 -19.153  0.00  0.00      C1   C
ATOM   3000  C   MET 6  82     -22.736 -13.599 -18.095  0.00  0.00      C1   C
ATOM   3001  O   MET 6  82     -23.904 -13.861 -18.221  0.00  0.00      C1   O
ATOM   3002  CB  MET 6  82     -21.632 -13.184 -20.388  0.00  0.00      C1   C
ATOM   3003  CG  MET 6  82     -22.992 -13.174 -21.123  0.00  0.00      C1   C
ATOM   3004  SD  MET 6  82     -22.924 -12.406 -22.743  0.00  0.00      C1   S
ATOM   3005  CE  MET 6  82     -22.833 -10.564 -22.433  0.00  0.00      C1   C
ATOM   3006  N   GLN 6  83     -22.133 -12.867 -17.125  0.00  0.00      C1   N
ATOM   3007  CA  GLN 6  83     -23.004 -11.983 -16.331  0.00  0.00      C1   C
ATOM   3008  C   GLN 6  83     -22.588 -10.515 -16.540  0.00  0.00      C1   C
ATOM   3009  O   GLN 6  83     -21.545 -10.031 -16.027  0.00  0.00      C1   O
ATOM   3010  CB  GLN 6  83     -23.075 -12.519 -14.863  0.00  0.00      C1   C
ATOM   3011  CG  GLN 6  83     -21.869 -12.782 -14.045  0.00  0.00      C1   C
ATOM   3012  CD  GLN 6  83     -22.226 -13.292 -12.731  0.00  0.00      C1   C
ATOM   3013  OE1 GLN 6  83     -23.277 -13.962 -12.482  0.00  0.00      C1   O
ATOM   3014  NE2 GLN 6  83     -21.344 -13.193 -11.727  0.00  0.00      C1   N
ATOM   3015  N   ASN 6  84     -23.439  -9.834 -17.288  0.00  0.00      C1   N
ATOM   3016  CA  ASN 6  84     -23.166  -8.560 -17.883  0.00  0.00      C1   C
ATOM   3017  C   ASN 6  84     -21.752  -8.458 -18.571  0.00  0.00      C1   C
ATOM   3018  O   ASN 6  84     -21.518  -9.142 -19.590  0.00  0.00      C1   O
ATOM   3019  CB  ASN 6  84     -23.559  -7.386 -16.917  0.00  0.00      C1   C
ATOM   3020  CG  ASN 6  84     -23.793  -6.092 -17.640  0.00  0.00      C1   C
ATOM   3021  OD1 ASN 6  84     -23.590  -5.955 -18.834  0.00  0.00      C1   O
ATOM   3022  ND2 ASN 6  84     -24.182  -5.080 -16.932  0.00  0.00      C1   N
ATOM   3023  N   CYS 6  85     -20.738  -7.727 -17.984  0.00  0.00      C1   N
ATOM   3024  CA  CYS 6  85     -19.403  -7.631 -18.565  0.00  0.00      C1   C
ATOM   3025  C   CYS 6  85     -18.358  -8.690 -18.079  0.00  0.00      C1   C
ATOM   3026  O   CYS 6  85     -17.117  -8.502 -18.270  0.00  0.00      C1   O
ATOM   3027  CB  CYS 6  85     -18.824  -6.277 -18.365  0.00  0.00      C1   C
ATOM   3028  SG  CYS 6  85     -20.055  -4.908 -18.694  0.00  0.00      C1   S
ATOM   3029  N   VAL 6  86     -18.754  -9.623 -17.203  0.00  0.00      C1   N
ATOM   3030  CA  VAL 6  86     -17.858 -10.627 -16.702  0.00  0.00      C1   C
ATOM   3031  C   VAL 6  86     -18.111 -11.906 -17.422  0.00  0.00      C1   C
ATOM   3032  O   VAL 6  86     -19.281 -12.366 -17.404  0.00  0.00      C1   O
ATOM   3033  CB  VAL 6  86     -17.872 -10.607 -15.236  0.00  0.00      C1   C
ATOM   3034  CG1 VAL 6  86     -17.194 -11.817 -14.535  0.00  0.00      C1   C
ATOM   3035  CG2 VAL 6  86     -17.148  -9.375 -14.684  0.00  0.00      C1   C
ATOM   3036  N   LEU 6  87     -17.025 -12.415 -18.019  0.00  0.00      C1   N
ATOM   3037  CA  LEU 6  87     -16.949 -13.818 -18.427  0.00  0.00      C1   C
ATOM   3038  C   LEU 6  87     -16.824 -14.702 -17.218  0.00  0.00      C1   C
ATOM   3039  O   LEU 6  87     -16.068 -14.526 -16.266  0.00  0.00      C1   O
ATOM   3040  CB  LEU 6  87     -15.828 -14.054 -19.403  0.00  0.00      C1   C
ATOM   3041  CG  LEU 6  87     -16.040 -13.499 -20.778  0.00  0.00      C1   C
ATOM   3042  CD1 LEU 6  87     -14.793 -13.637 -21.667  0.00  0.00      C1   C
ATOM   3043  CD2 LEU 6  87     -17.191 -14.073 -21.582  0.00  0.00      C1   C
ATOM   3044  N   LYS 6  88     -17.489 -15.826 -17.324  0.00  0.00      C1   N
ATOM   3045  CA  LYS 6  88     -17.508 -16.894 -16.313  0.00  0.00      C1   C
ATOM   3046  C   LYS 6  88     -17.047 -18.234 -16.904  0.00  0.00      C1   C
ATOM   3047  O   LYS 6  88     -17.798 -19.105 -17.377  0.00  0.00      C1   O
ATOM   3048  CB  LYS 6  88     -18.868 -17.045 -15.696  0.00  0.00      C1   C
ATOM   3049  CG  LYS 6  88     -19.034 -16.114 -14.520  0.00  0.00      C1   C
ATOM   3050  CD  LYS 6  88     -20.346 -16.366 -13.869  0.00  0.00      C1   C
ATOM   3051  CE  LYS 6  88     -20.257 -17.597 -13.025  0.00  0.00      C1   C
ATOM   3052  NZ  LYS 6  88     -21.628 -18.102 -12.772  0.00  0.00      C1   N
ATOM   3053  N   LEU 6  89     -15.746 -18.374 -17.041  0.00  0.00      C1   N
ATOM   3054  CA  LEU 6  89     -15.134 -19.674 -17.560  0.00  0.00      C1   C
ATOM   3055  C   LEU 6  89     -15.134 -20.866 -16.667  0.00  0.00      C1   C
ATOM   3056  O   LEU 6  89     -14.584 -20.806 -15.618  0.00  0.00      C1   O
ATOM   3057  CB  LEU 6  89     -13.613 -19.374 -17.961  0.00  0.00      C1   C
ATOM   3058  CG  LEU 6  89     -13.343 -18.318 -19.050  0.00  0.00      C1   C
ATOM   3059  CD1 LEU 6  89     -11.866 -18.481 -19.544  0.00  0.00      C1   C
ATOM   3060  CD2 LEU 6  89     -14.295 -18.362 -20.196  0.00  0.00      C1   C
ATOM   3061  N   LYS 6  90     -15.852 -21.941 -17.107  0.00  0.00      C1   N
ATOM   3062  CA  LYS 6  90     -15.778 -23.185 -16.353  0.00  0.00      C1   C
ATOM   3063  C   LYS 6  90     -14.494 -24.039 -16.638  0.00  0.00      C1   C
ATOM   3064  O   LYS 6  90     -14.356 -24.496 -17.757  0.00  0.00      C1   O
ATOM   3065  CB  LYS 6  90     -17.096 -24.019 -16.352  0.00  0.00      C1   C
ATOM   3066  CG  LYS 6  90     -17.054 -25.171 -15.352  0.00  0.00      C1   C
ATOM   3067  CD  LYS 6  90     -18.335 -26.124 -15.426  0.00  0.00      C1   C
ATOM   3068  CE  LYS 6  90     -18.723 -26.781 -14.146  0.00  0.00      C1   C
ATOM   3069  NZ  LYS 6  90     -17.899 -28.025 -13.831  0.00  0.00      C1   N
ATOM   3070  N   VAL 6  91     -13.532 -24.194 -15.747  0.00  0.00      C1   N
ATOM   3071  CA  VAL 6  91     -12.296 -24.940 -15.934  0.00  0.00      C1   C
ATOM   3072  C   VAL 6  91     -12.515 -26.315 -15.293  0.00  0.00      C1   C
ATOM   3073  O   VAL 6  91     -13.238 -26.522 -14.303  0.00  0.00      C1   O
ATOM   3074  CB  VAL 6  91     -11.018 -24.253 -15.578  0.00  0.00      C1   C
ATOM   3075  CG1 VAL 6  91     -10.543 -23.283 -16.681  0.00  0.00      C1   C
ATOM   3076  CG2 VAL 6  91     -11.158 -23.473 -14.298  0.00  0.00      C1   C
ATOM   3077  N   ASP 6  92     -11.872 -27.328 -15.969  0.00  0.00      C1   N
ATOM   3078  CA  ASP 6  92     -11.991 -28.746 -15.660  0.00  0.00      C1   C
ATOM   3079  C   ASP 6  92     -11.593 -29.137 -14.186  0.00  0.00      C1   C
ATOM   3080  O   ASP 6  92     -11.979 -30.191 -13.705  0.00  0.00      C1   O
ATOM   3081  CB  ASP 6  92     -11.097 -29.604 -16.632  0.00  0.00      C1   C
ATOM   3082  CG  ASP 6  92     -11.223 -31.205 -16.703  0.00  0.00      C1   C
ATOM   3083  OD1 ASP 6  92     -10.179 -31.764 -17.140  0.00  0.00      C1   O
ATOM   3084  OD2 ASP 6  92     -12.348 -31.855 -16.523  0.00  0.00      C1   O
ATOM   3085  N   THR 6  93     -10.847 -28.254 -13.600  0.00  0.00      C1   N
ATOM   3086  CA  THR 6  93     -10.219 -28.389 -12.306  0.00  0.00      C1   C
ATOM   3087  C   THR 6  93     -10.416 -27.164 -11.419  0.00  0.00      C1   C
ATOM   3088  O   THR 6  93     -10.460 -26.065 -11.894  0.00  0.00      C1   O
ATOM   3089  CB  THR 6  93      -8.690 -28.584 -12.464  0.00  0.00      C1   C
ATOM   3090  OG1 THR 6  93      -8.247 -27.438 -13.306  0.00  0.00      C1   O
ATOM   3091  CG2 THR 6  93      -8.178 -29.824 -13.195  0.00  0.00      C1   C
ATOM   3092  N   ALA 6  94     -10.560 -27.394 -10.130  0.00  0.00      C1   N
ATOM   3093  CA  ALA 6  94     -10.774 -26.439  -9.075  0.00  0.00      C1   C
ATOM   3094  C   ALA 6  94      -9.429 -25.963  -8.504  0.00  0.00      C1   C
ATOM   3095  O   ALA 6  94      -8.593 -26.771  -8.220  0.00  0.00      C1   O
ATOM   3096  CB  ALA 6  94     -11.719 -27.008  -7.954  0.00  0.00      C1   C
ATOM   3097  N   ASN 6  95      -9.289 -24.615  -8.262  0.00  0.00      C1   N
ATOM   3098  CA  ASN 6  95      -8.196 -23.869  -7.694  0.00  0.00      C1   C
ATOM   3099  C   ASN 6  95      -7.853 -24.449  -6.329  0.00  0.00      C1   C
ATOM   3100  O   ASN 6  95      -8.631 -24.224  -5.352  0.00  0.00      C1   O
ATOM   3101  CB  ASN 6  95      -8.505 -22.303  -7.606  0.00  0.00      C1   C
ATOM   3102  CG  ASN 6  95      -7.337 -21.460  -7.107  0.00  0.00      C1   C
ATOM   3103  OD1 ASN 6  95      -6.229 -21.906  -6.871  0.00  0.00      C1   O
ATOM   3104  ND2 ASN 6  95      -7.439 -20.167  -7.023  0.00  0.00      C1   N
ATOM   3105  N   PRO 6  96      -6.698 -25.105  -6.201  0.00  0.00      C1   N
ATOM   3106  CA  PRO 6  96      -6.063 -25.525  -4.949  0.00  0.00      C1   C
ATOM   3107  C   PRO 6  96      -6.031 -24.405  -3.834  0.00  0.00      C1   C
ATOM   3108  O   PRO 6  96      -6.149 -24.763  -2.661  0.00  0.00      C1   O
ATOM   3109  CB  PRO 6  96      -4.724 -26.094  -5.240  0.00  0.00      C1   C
ATOM   3110  CG  PRO 6  96      -4.827 -26.525  -6.691  0.00  0.00      C1   C
ATOM   3111  CD  PRO 6  96      -5.717 -25.428  -7.241  0.00  0.00      C1   C
ATOM   3112  N   LYS 6  97      -6.001 -23.132  -4.147  0.00  0.00      C1   N
ATOM   3113  CA  LYS 6  97      -5.778 -22.164  -3.100  0.00  0.00      C1   C
ATOM   3114  C   LYS 6  97      -6.868 -21.090  -3.179  0.00  0.00      C1   C
ATOM   3115  O   LYS 6  97      -6.532 -19.888  -3.255  0.00  0.00      C1   O
ATOM   3116  CB  LYS 6  97      -4.327 -21.663  -3.065  0.00  0.00      C1   C
ATOM   3117  CG  LYS 6  97      -3.187 -22.762  -2.903  0.00  0.00      C1   C
ATOM   3118  CD  LYS 6  97      -1.742 -22.173  -2.990  0.00  0.00      C1   C
ATOM   3119  CE  LYS 6  97      -0.640 -23.263  -2.991  0.00  0.00      C1   C
ATOM   3120  NZ  LYS 6  97       0.657 -22.627  -3.016  0.00  0.00      C1   N
ATOM   3121  N   THR 6  98      -8.218 -21.255  -3.343  0.00  0.00      C1   N
ATOM   3122  CA  THR 6  98      -9.179 -20.131  -3.089  0.00  0.00      C1   C
ATOM   3123  C   THR 6  98      -9.257 -19.669  -1.651  0.00  0.00      C1   C
ATOM   3124  O   THR 6  98      -9.587 -20.448  -0.749  0.00  0.00      C1   O
ATOM   3125  CB  THR 6  98     -10.527 -20.481  -3.656  0.00  0.00      C1   C
ATOM   3126  OG1 THR 6  98     -10.420 -21.180  -4.904  0.00  0.00      C1   O
ATOM   3127  CG2 THR 6  98     -11.291 -19.256  -4.027  0.00  0.00      C1   C
ATOM   3128  N   PRO 6  99      -8.995 -18.425  -1.416  0.00  0.00      C1   N
ATOM   3129  CA  PRO 6  99      -9.347 -17.825  -0.120  0.00  0.00      C1   C
ATOM   3130  C   PRO 6  99     -10.791 -18.132   0.282  0.00  0.00      C1   C
ATOM   3131  O   PRO 6  99     -11.621 -18.429  -0.539  0.00  0.00      C1   O
ATOM   3132  CB  PRO 6  99      -9.003 -16.368  -0.226  0.00  0.00      C1   C
ATOM   3133  CG  PRO 6  99      -9.142 -16.119  -1.711  0.00  0.00      C1   C
ATOM   3134  CD  PRO 6  99      -8.607 -17.404  -2.336  0.00  0.00      C1   C
ATOM   3135  N   LYS 6 100     -11.105 -17.837   1.541  0.00  0.00      C1   N
ATOM   3136  CA  LYS 6 100     -12.515 -17.420   1.823  0.00  0.00      C1   C
ATOM   3137  C   LYS 6 100     -12.937 -16.055   1.187  0.00  0.00      C1   C
ATOM   3138  O   LYS 6 100     -12.330 -15.066   1.458  0.00  0.00      C1   O
ATOM   3139  CB  LYS 6 100     -12.616 -17.314   3.411  0.00  0.00      C1   C
ATOM   3140  CG  LYS 6 100     -14.128 -17.337   3.756  0.00  0.00      C1   C
ATOM   3141  CD  LYS 6 100     -14.528 -17.178   5.212  0.00  0.00      C1   C
ATOM   3142  CE  LYS 6 100     -15.999 -16.775   5.369  0.00  0.00      C1   C
ATOM   3143  NZ  LYS 6 100     -16.875 -17.623   4.588  0.00  0.00      C1   N
ATOM   3144  N   TYR 6 101     -14.055 -16.015   0.431  0.00  0.00      C1   N
ATOM   3145  CA  TYR 6 101     -14.420 -14.752  -0.239  0.00  0.00      C1   C
ATOM   3146  C   TYR 6 101     -15.901 -14.531  -0.216  0.00  0.00      C1   C
ATOM   3147  O   TYR 6 101     -16.694 -15.456   0.059  0.00  0.00      C1   O
ATOM   3148  CB  TYR 6 101     -13.778 -14.734  -1.684  0.00  0.00      C1   C
ATOM   3149  CG  TYR 6 101     -14.704 -15.543  -2.660  0.00  0.00      C1   C
ATOM   3150  CD1 TYR 6 101     -14.559 -16.977  -2.715  0.00  0.00      C1   C
ATOM   3151  CD2 TYR 6 101     -15.756 -14.924  -3.391  0.00  0.00      C1   C
ATOM   3152  CE1 TYR 6 101     -15.326 -17.652  -3.618  0.00  0.00      C1   C
ATOM   3153  CE2 TYR 6 101     -16.569 -15.683  -4.263  0.00  0.00      C1   C
ATOM   3154  CZ  TYR 6 101     -16.342 -17.042  -4.392  0.00  0.00      C1   C
ATOM   3155  OH  TYR 6 101     -17.267 -17.757  -5.115  0.00  0.00      C1   O
ATOM   3156  N   LYS 6 102     -16.320 -13.327  -0.455  0.00  0.00      C1   N
ATOM   3157  CA  LYS 6 102     -17.682 -13.019  -0.805  0.00  0.00      C1   C
ATOM   3158  C   LYS 6 102     -17.738 -11.871  -1.940  0.00  0.00      C1   C
ATOM   3159  O   LYS 6 102     -16.896 -11.002  -2.054  0.00  0.00      C1   O
ATOM   3160  CB  LYS 6 102     -18.566 -12.652   0.419  0.00  0.00      C1   C
ATOM   3161  CG  LYS 6 102     -18.220 -11.318   1.146  0.00  0.00      C1   C
ATOM   3162  CD  LYS 6 102     -19.202 -11.154   2.374  0.00  0.00      C1   C
ATOM   3163  CE  LYS 6 102     -19.101  -9.823   3.054  0.00  0.00      C1   C
ATOM   3164  NZ  LYS 6 102     -20.348  -9.712   3.901  0.00  0.00      C1   N
ATOM   3165  N   PHE 6 103     -18.812 -11.819  -2.702  0.00  0.00      C1   N
ATOM   3166  CA  PHE 6 103     -18.930 -10.773  -3.746  0.00  0.00      C1   C
ATOM   3167  C   PHE 6 103     -19.847  -9.649  -3.173  0.00  0.00      C1   C
ATOM   3168  O   PHE 6 103     -20.867  -9.913  -2.479  0.00  0.00      C1   O
ATOM   3169  CB  PHE 6 103     -19.642 -11.360  -4.889  0.00  0.00      C1   C
ATOM   3170  CG  PHE 6 103     -18.871 -12.378  -5.745  0.00  0.00      C1   C
ATOM   3171  CD1 PHE 6 103     -17.453 -12.580  -5.625  0.00  0.00      C1   C
ATOM   3172  CD2 PHE 6 103     -19.590 -13.185  -6.677  0.00  0.00      C1   C
ATOM   3173  CE1 PHE 6 103     -16.775 -13.410  -6.464  0.00  0.00      C1   C
ATOM   3174  CE2 PHE 6 103     -18.852 -14.024  -7.520  0.00  0.00      C1   C
ATOM   3175  CZ  PHE 6 103     -17.466 -14.140  -7.477  0.00  0.00      C1   C
ATOM   3176  N   VAL 6 104     -19.503  -8.373  -3.355  0.00  0.00      C1   N
ATOM   3177  CA  VAL 6 104     -20.267  -7.208  -2.826  0.00  0.00      C1   C
ATOM   3178  C   VAL 6 104     -20.251  -6.113  -3.918  0.00  0.00      C1   C
ATOM   3179  O   VAL 6 104     -19.319  -5.917  -4.683  0.00  0.00      C1   O
ATOM   3180  CB  VAL 6 104     -19.687  -6.696  -1.453  0.00  0.00      C1   C
ATOM   3181  CG1 VAL 6 104     -19.804  -7.725  -0.335  0.00  0.00      C1   C
ATOM   3182  CG2 VAL 6 104     -18.288  -6.184  -1.574  0.00  0.00      C1   C
ATOM   3183  N   ARG 6 105     -21.165  -5.153  -3.745  0.00  0.00      C1   N
ATOM   3184  CA  ARG 6 105     -21.075  -3.797  -4.181  0.00  0.00      C1   C
ATOM   3185  C   ARG 6 105     -20.449  -2.940  -3.069  0.00  0.00      C1   C
ATOM   3186  O   ARG 6 105     -20.687  -3.119  -1.879  0.00  0.00      C1   O
ATOM   3187  CB  ARG 6 105     -22.410  -3.271  -4.558  0.00  0.00      C1   C
ATOM   3188  CG  ARG 6 105     -22.868  -4.026  -5.821  0.00  0.00      C1   C
ATOM   3189  CD  ARG 6 105     -23.890  -3.310  -6.637  0.00  0.00      C1   C
ATOM   3190  NE  ARG 6 105     -23.386  -2.066  -7.317  0.00  0.00      C1   N
ATOM   3191  CZ  ARG 6 105     -23.020  -1.963  -8.586  0.00  0.00      C1   C
ATOM   3192  NH1 ARG 6 105     -22.870  -2.972  -9.373  0.00  0.00      C1   N
ATOM   3193  NH2 ARG 6 105     -22.834  -0.828  -9.152  0.00  0.00      C1   N
ATOM   3194  N   ILE 6 106     -19.523  -2.073  -3.416  0.00  0.00      C1   N
ATOM   3195  CA  ILE 6 106     -19.052  -0.968  -2.589  0.00  0.00      C1   C
ATOM   3196  C   ILE 6 106     -19.700   0.378  -2.823  0.00  0.00      C1   C
ATOM   3197  O   ILE 6 106     -19.824   0.684  -3.995  0.00  0.00      C1   O
ATOM   3198  CB  ILE 6 106     -17.547  -0.917  -2.779  0.00  0.00      C1   C
ATOM   3199  CG1 ILE 6 106     -16.810   0.121  -1.960  0.00  0.00      C1   C
ATOM   3200  CG2 ILE 6 106     -16.992  -0.867  -4.249  0.00  0.00      C1   C
ATOM   3201  CD1 ILE 6 106     -15.370  -0.292  -1.619  0.00  0.00      C1   C
ATOM   3202  N   GLN 6 107     -20.193   1.052  -1.813  0.00  0.00      C1   N
ATOM   3203  CA  GLN 6 107     -20.670   2.465  -1.902  0.00  0.00      C1   C
ATOM   3204  C   GLN 6 107     -19.733   3.646  -1.691  0.00  0.00      C1   C
ATOM   3205  O   GLN 6 107     -18.751   3.492  -0.998  0.00  0.00      C1   O
ATOM   3206  CB  GLN 6 107     -21.961   2.613  -1.009  0.00  0.00      C1   C
ATOM   3207  CG  GLN 6 107     -23.102   1.634  -1.495  0.00  0.00      C1   C
ATOM   3208  CD  GLN 6 107     -24.333   1.919  -0.626  0.00  0.00      C1   C
ATOM   3209  OE1 GLN 6 107     -24.272   2.594   0.365  0.00  0.00      C1   O
ATOM   3210  NE2 GLN 6 107     -25.455   1.463  -1.054  0.00  0.00      C1   N
ATOM   3211  N   PRO 6 108     -19.963   4.864  -2.301  0.00  0.00      C1   N
ATOM   3212  CA  PRO 6 108     -19.201   6.106  -2.103  0.00  0.00      C1   C
ATOM   3213  C   PRO 6 108     -19.034   6.413  -0.623  0.00  0.00      C1   C
ATOM   3214  O   PRO 6 108     -19.942   6.294   0.158  0.00  0.00      C1   O
ATOM   3215  CB  PRO 6 108     -19.906   7.209  -2.895  0.00  0.00      C1   C
ATOM   3216  CG  PRO 6 108     -20.711   6.389  -3.865  0.00  0.00      C1   C
ATOM   3217  CD  PRO 6 108     -21.137   5.168  -3.044  0.00  0.00      C1   C
ATOM   3218  N   GLY 6 109     -17.774   6.693  -0.210  0.00  0.00      C1   N
ATOM   3219  CA  GLY 6 109     -17.389   6.924   1.133  0.00  0.00      C1   C
ATOM   3220  C   GLY 6 109     -16.561   5.674   1.713  0.00  0.00      C1   C
ATOM   3221  O   GLY 6 109     -15.704   5.924   2.523  0.00  0.00      C1   O
ATOM   3222  N   GLN 6 110     -16.792   4.443   1.228  0.00  0.00      C1   N
ATOM   3223  CA  GLN 6 110     -15.994   3.277   1.634  0.00  0.00      C1   C
ATOM   3224  C   GLN 6 110     -14.720   3.205   0.814  0.00  0.00      C1   C
ATOM   3225  O   GLN 6 110     -14.563   3.785  -0.290  0.00  0.00      C1   O
ATOM   3226  CB  GLN 6 110     -16.733   1.899   1.512  0.00  0.00      C1   C
ATOM   3227  CG  GLN 6 110     -18.002   1.903   2.440  0.00  0.00      C1   C
ATOM   3228  CD  GLN 6 110     -17.588   2.296   3.854  0.00  0.00      C1   C
ATOM   3229  OE1 GLN 6 110     -16.986   1.523   4.619  0.00  0.00      C1   O
ATOM   3230  NE2 GLN 6 110     -18.009   3.428   4.415  0.00  0.00      C1   N
ATOM   3231  N   THR 6 111     -13.869   2.448   1.344  0.00  0.00      C1   N
ATOM   3232  CA  THR 6 111     -12.474   2.260   0.825  0.00  0.00      C1   C
ATOM   3233  C   THR 6 111     -12.179   0.832   0.405  0.00  0.00      C1   C
ATOM   3234  O   THR 6 111     -12.848  -0.038   0.901  0.00  0.00      C1   O
ATOM   3235  CB  THR 6 111     -11.436   2.700   1.883  0.00  0.00      C1   C
ATOM   3236  OG1 THR 6 111     -11.656   2.033   3.164  0.00  0.00      C1   O
ATOM   3237  CG2 THR 6 111     -11.330   4.206   2.224  0.00  0.00      C1   C
ATOM   3238  N   PHE 6 112     -11.188   0.525  -0.435  0.00  0.00      C1   N
ATOM   3239  CA  PHE 6 112     -10.662  -0.794  -0.936  0.00  0.00      C1   C
ATOM   3240  C   PHE 6 112      -9.253  -0.838  -1.465  0.00  0.00      C1   C
ATOM   3241  O   PHE 6 112      -8.639   0.142  -1.808  0.00  0.00      C1   O
ATOM   3242  CB  PHE 6 112     -11.584  -1.440  -1.996  0.00  0.00      C1   C
ATOM   3243  CG  PHE 6 112     -11.807  -0.678  -3.276  0.00  0.00      C1   C
ATOM   3244  CD1 PHE 6 112     -12.509   0.573  -3.321  0.00  0.00      C1   C
ATOM   3245  CD2 PHE 6 112     -11.193  -1.064  -4.514  0.00  0.00      C1   C
ATOM   3246  CE1 PHE 6 112     -12.609   1.330  -4.497  0.00  0.00      C1   C
ATOM   3247  CE2 PHE 6 112     -11.388  -0.354  -5.742  0.00  0.00      C1   C
ATOM   3248  CZ  PHE 6 112     -12.113   0.811  -5.671  0.00  0.00      C1   C
ATOM   3249  N   SER 6 113      -8.643  -2.062  -1.397  0.00  0.00      C1   N
ATOM   3250  CA  SER 6 113      -7.331  -2.347  -1.963  0.00  0.00      C1   C
ATOM   3251  C   SER 6 113      -7.394  -2.975  -3.326  0.00  0.00      C1   C
ATOM   3252  O   SER 6 113      -8.308  -3.788  -3.564  0.00  0.00      C1   O
ATOM   3253  CB  SER 6 113      -6.439  -3.350  -1.201  0.00  0.00      C1   C
ATOM   3254  OG  SER 6 113      -6.163  -2.928   0.111  0.00  0.00      C1   O
ATOM   3255  N   VAL 6 114      -6.492  -2.583  -4.208  0.00  0.00      C1   N
ATOM   3256  CA  VAL 6 114      -6.334  -3.183  -5.536  0.00  0.00      C1   C
ATOM   3257  C   VAL 6 114      -5.027  -3.968  -5.602  0.00  0.00      C1   C
ATOM   3258  O   VAL 6 114      -3.929  -3.486  -5.248  0.00  0.00      C1   O
ATOM   3259  CB  VAL 6 114      -6.483  -2.027  -6.620  0.00  0.00      C1   C
ATOM   3260  CG1 VAL 6 114      -5.883  -2.446  -7.999  0.00  0.00      C1   C
ATOM   3261  CG2 VAL 6 114      -7.984  -1.740  -6.716  0.00  0.00      C1   C
ATOM   3262  N   LEU 6 115      -5.146  -5.192  -6.154  0.00  0.00      C1   N
ATOM   3263  CA  LEU 6 115      -3.973  -5.910  -6.731  0.00  0.00      C1   C
ATOM   3264  C   LEU 6 115      -3.961  -5.628  -8.249  0.00  0.00      C1   C
ATOM   3265  O   LEU 6 115      -4.864  -6.102  -8.904  0.00  0.00      C1   O
ATOM   3266  CB  LEU 6 115      -4.114  -7.412  -6.406  0.00  0.00      C1   C
ATOM   3267  CG  LEU 6 115      -2.822  -8.269  -6.676  0.00  0.00      C1   C
ATOM   3268  CD1 LEU 6 115      -1.639  -7.799  -5.872  0.00  0.00      C1   C
ATOM   3269  CD2 LEU 6 115      -3.084  -9.703  -6.233  0.00  0.00      C1   C
ATOM   3270  N   ALA 6 116      -2.987  -4.773  -8.645  0.00  0.00      C1   N
ATOM   3271  CA  ALA 6 116      -2.700  -4.484 -10.001  0.00  0.00      C1   C
ATOM   3272  C   ALA 6 116      -1.872  -5.593 -10.770  0.00  0.00      C1   C
ATOM   3273  O   ALA 6 116      -0.879  -6.118 -10.324  0.00  0.00      C1   O
ATOM   3274  CB  ALA 6 116      -2.034  -3.125 -10.102  0.00  0.00      C1   C
ATOM   3275  N   CYS 6 117      -2.319  -5.853 -12.025  0.00  0.00      C1   N
ATOM   3276  CA  CYS 6 117      -1.703  -6.721 -12.925  0.00  0.00      C1   C
ATOM   3277  C   CYS 6 117      -1.271  -6.143 -14.247  0.00  0.00      C1   C
ATOM   3278  O   CYS 6 117      -2.066  -5.603 -15.038  0.00  0.00      C1   O
ATOM   3279  CB  CYS 6 117      -2.666  -7.925 -13.137  0.00  0.00      C1   C
ATOM   3280  SG  CYS 6 117      -2.743  -9.026 -11.637  0.00  0.00      C1   S
ATOM   3281  N   TYR 6 118      -0.045  -6.440 -14.649  0.00  0.00      C1   N
ATOM   3282  CA  TYR 6 118       0.516  -5.986 -15.875  0.00  0.00      C1   C
ATOM   3283  C   TYR 6 118       0.726  -7.156 -16.788  0.00  0.00      C1   C
ATOM   3284  O   TYR 6 118       1.603  -7.951 -16.467  0.00  0.00      C1   O
ATOM   3285  CB  TYR 6 118       1.746  -5.062 -15.588  0.00  0.00      C1   C
ATOM   3286  CG  TYR 6 118       2.547  -4.564 -16.687  0.00  0.00      C1   C
ATOM   3287  CD1 TYR 6 118       3.576  -5.366 -17.201  0.00  0.00      C1   C
ATOM   3288  CD2 TYR 6 118       2.097  -3.327 -17.330  0.00  0.00      C1   C
ATOM   3289  CE1 TYR 6 118       4.235  -4.925 -18.411  0.00  0.00      C1   C
ATOM   3290  CE2 TYR 6 118       2.767  -2.928 -18.527  0.00  0.00      C1   C
ATOM   3291  CZ  TYR 6 118       3.830  -3.729 -19.019  0.00  0.00      C1   C
ATOM   3292  OH  TYR 6 118       4.471  -3.291 -20.132  0.00  0.00      C1   O
ATOM   3293  N   ASN 6 119      -0.183  -7.258 -17.758  0.00  0.00      C1   N
ATOM   3294  CA  ASN 6 119      -0.216  -8.336 -18.741  0.00  0.00      C1   C
ATOM   3295  C   ASN 6 119      -0.412  -9.730 -18.066  0.00  0.00      C1   C
ATOM   3296  O   ASN 6 119       0.221 -10.667 -18.483  0.00  0.00      C1   O
ATOM   3297  CB  ASN 6 119       0.888  -8.186 -19.788  0.00  0.00      C1   C
ATOM   3298  CG  ASN 6 119       0.820  -6.883 -20.582  0.00  0.00      C1   C
ATOM   3299  ND2 ASN 6 119       1.791  -6.013 -20.434  0.00  0.00      C1   N
ATOM   3300  OD1 ASN 6 119      -0.101  -6.645 -21.356  0.00  0.00      C1   O
ATOM   3301  N   GLY 6 120      -1.319  -9.855 -17.066  0.00  0.00      C1   N
ATOM   3302  CA  GLY 6 120      -1.734 -11.123 -16.382  0.00  0.00      C1   C
ATOM   3303  C   GLY 6 120      -0.895 -11.479 -15.132  0.00  0.00      C1   C
ATOM   3304  O   GLY 6 120      -1.271 -12.415 -14.367  0.00  0.00      C1   O
ATOM   3305  N   SER 6 121       0.274 -10.832 -14.839  0.00  0.00      C1   N
ATOM   3306  CA  SER 6 121       1.070 -11.112 -13.582  0.00  0.00      C1   C
ATOM   3307  C   SER 6 121       0.945  -9.969 -12.546  0.00  0.00      C1   C
ATOM   3308  O   SER 6 121       1.041  -8.825 -12.970  0.00  0.00      C1   O
ATOM   3309  CB  SER 6 121       2.500 -11.470 -13.969  0.00  0.00      C1   C
ATOM   3310  OG  SER 6 121       2.568 -12.485 -14.914  0.00  0.00      C1   O
ATOM   3311  N   PRO 6 122       0.754 -10.216 -11.228  0.00  0.00      C1   N
ATOM   3312  CA  PRO 6 122       0.715  -9.295 -10.082  0.00  0.00      C1   C
ATOM   3313  C   PRO 6 122       1.995  -8.414  -9.990  0.00  0.00      C1   C
ATOM   3314  O   PRO 6 122       3.160  -8.889  -9.830  0.00  0.00      C1   O
ATOM   3315  CB  PRO 6 122       0.423 -10.047  -8.861  0.00  0.00      C1   C
ATOM   3316  CG  PRO 6 122      -0.319 -11.279  -9.461  0.00  0.00      C1   C
ATOM   3317  CD  PRO 6 122       0.534 -11.536 -10.652  0.00  0.00      C1   C
ATOM   3318  N   SER 6 123       1.784  -7.118 -10.161  0.00  0.00      C1   N
ATOM   3319  CA  SER 6 123       2.889  -6.109 -10.126  0.00  0.00      C1   C
ATOM   3320  C   SER 6 123       2.750  -5.239  -8.878  0.00  0.00      C1   C
ATOM   3321  O   SER 6 123       3.801  -5.001  -8.260  0.00  0.00      C1   O
ATOM   3322  CB  SER 6 123       2.885  -5.264 -11.386  0.00  0.00      C1   C
ATOM   3323  OG  SER 6 123       1.639  -4.503 -11.565  0.00  0.00      C1   O
ATOM   3324  N   GLY 6 124       1.588  -4.810  -8.443  0.00  0.00      C1   N
ATOM   3325  CA  GLY 6 124       1.492  -3.898  -7.295  0.00  0.00      C1   C
ATOM   3326  C   GLY 6 124       0.224  -3.994  -6.384  0.00  0.00      C1   C
ATOM   3327  O   GLY 6 124      -0.772  -4.524  -6.734  0.00  0.00      C1   O
ATOM   3328  N   VAL 6 125       0.287  -3.585  -5.094  0.00  0.00      C1   N
ATOM   3329  CA  VAL 6 125      -0.909  -3.431  -4.365  0.00  0.00      C1   C
ATOM   3330  C   VAL 6 125      -1.052  -2.026  -3.738  0.00  0.00      C1   C
ATOM   3331  O   VAL 6 125      -0.174  -1.505  -3.069  0.00  0.00      C1   O
ATOM   3332  CB  VAL 6 125      -0.995  -4.554  -3.343  0.00  0.00      C1   C
ATOM   3333  CG1 VAL 6 125       0.159  -4.635  -2.393  0.00  0.00      C1   C
ATOM   3334  CG2 VAL 6 125      -2.268  -4.545  -2.480  0.00  0.00      C1   C
ATOM   3335  N   TYR 6 126      -2.207  -1.389  -3.929  0.00  0.00      C1   N
ATOM   3336  CA  TYR 6 126      -2.501  -0.007  -3.517  0.00  0.00      C1   C
ATOM   3337  C   TYR 6 126      -3.861   0.101  -2.787  0.00  0.00      C1   C
ATOM   3338  O   TYR 6 126      -4.687  -0.821  -2.902  0.00  0.00      C1   O
ATOM   3339  CB  TYR 6 126      -2.357   1.073  -4.620  0.00  0.00      C1   C
ATOM   3340  CG  TYR 6 126      -3.384   0.984  -5.886  0.00  0.00      C1   C
ATOM   3341  CD1 TYR 6 126      -4.555   1.751  -5.790  0.00  0.00      C1   C
ATOM   3342  CD2 TYR 6 126      -3.089   0.183  -6.964  0.00  0.00      C1   C
ATOM   3343  CE1 TYR 6 126      -5.501   1.786  -6.814  0.00  0.00      C1   C
ATOM   3344  CE2 TYR 6 126      -4.044   0.299  -8.047  0.00  0.00      C1   C
ATOM   3345  CZ  TYR 6 126      -5.191   1.093  -7.959  0.00  0.00      C1   C
ATOM   3346  OH  TYR 6 126      -6.010   1.338  -8.988  0.00  0.00      C1   O
ATOM   3347  N   GLN 6 127      -4.145   1.338  -2.182  0.00  0.00      C1   N
ATOM   3348  CA  GLN 6 127      -5.341   1.619  -1.445  0.00  0.00      C1   C
ATOM   3349  C   GLN 6 127      -6.085   2.787  -2.046  0.00  0.00      C1   C
ATOM   3350  O   GLN 6 127      -5.372   3.732  -2.340  0.00  0.00      C1   O
ATOM   3351  CB  GLN 6 127      -4.970   1.658   0.028  0.00  0.00      C1   C
ATOM   3352  CG  GLN 6 127      -6.139   1.769   1.048  0.00  0.00      C1   C
ATOM   3353  CD  GLN 6 127      -6.902   0.510   1.178  0.00  0.00      C1   C
ATOM   3354  OE1 GLN 6 127      -6.628  -0.531   0.582  0.00  0.00      C1   O
ATOM   3355  NE2 GLN 6 127      -7.835   0.474   2.035  0.00  0.00      C1   N
ATOM   3356  N   CYS 6 128      -7.425   2.727  -2.169  0.00  0.00      C1   N
ATOM   3357  CA  CYS 6 128      -8.237   3.829  -2.626  0.00  0.00      C1   C
ATOM   3358  C   CYS 6 128      -9.646   3.904  -1.986  0.00  0.00      C1   C
ATOM   3359  O   CYS 6 128      -9.995   3.119  -1.119  0.00  0.00      C1   O
ATOM   3360  CB  CYS 6 128      -8.216   3.874  -4.128  0.00  0.00      C1   C
ATOM   3361  SG  CYS 6 128      -8.430   2.244  -5.007  0.00  0.00      C1   S
ATOM   3362  N   ALA 6 129     -10.461   4.909  -2.392  0.00  0.00      C1   N
ATOM   3363  CA  ALA 6 129     -11.827   5.129  -1.966  0.00  0.00      C1   C
ATOM   3364  C   ALA 6 129     -12.805   5.256  -3.171  0.00  0.00      C1   C
ATOM   3365  O   ALA 6 129     -12.438   5.853  -4.192  0.00  0.00      C1   O
ATOM   3366  CB  ALA 6 129     -11.825   6.369  -0.948  0.00  0.00      C1   C
ATOM   3367  N   MET 6 130     -14.053   4.903  -2.945  0.00  0.00      C1   N
ATOM   3368  CA  MET 6 130     -15.075   5.244  -3.858  0.00  0.00      C1   C
ATOM   3369  C   MET 6 130     -15.675   6.633  -3.571  0.00  0.00      C1   C
ATOM   3370  O   MET 6 130     -15.862   6.996  -2.406  0.00  0.00      C1   O
ATOM   3371  CB  MET 6 130     -16.156   4.076  -3.639  0.00  0.00      C1   C
ATOM   3372  CG  MET 6 130     -17.304   4.056  -4.678  0.00  0.00      C1   C
ATOM   3373  SD  MET 6 130     -16.743   3.887  -6.386  0.00  0.00      C1   S
ATOM   3374  CE  MET 6 130     -16.563   2.088  -6.591  0.00  0.00      C1   C
ATOM   3375  N   ARG 6 131     -15.904   7.394  -4.660  0.00  0.00      C1   N
ATOM   3376  CA  ARG 6 131     -16.459   8.691  -4.530  0.00  0.00      C1   C
ATOM   3377  C   ARG 6 131     -17.696   8.791  -5.424  0.00  0.00      C1   C
ATOM   3378  O   ARG 6 131     -17.934   7.955  -6.276  0.00  0.00      C1   O
ATOM   3379  CB  ARG 6 131     -15.287   9.683  -4.686  0.00  0.00      C1   C
ATOM   3380  CG  ARG 6 131     -14.587  10.050  -3.463  0.00  0.00      C1   C
ATOM   3381  CD  ARG 6 131     -13.501  11.082  -3.717  0.00  0.00      C1   C
ATOM   3382  NE  ARG 6 131     -12.351  10.880  -2.808  0.00  0.00      C1   N
ATOM   3383  CZ  ARG 6 131     -11.356  10.046  -2.974  0.00  0.00      C1   C
ATOM   3384  NH1 ARG 6 131     -11.272   9.063  -3.887  0.00  0.00      C1   N
ATOM   3385  NH2 ARG 6 131     -10.300  10.253  -2.240  0.00  0.00      C1   N
ATOM   3386  N   PRO 6 132     -18.611   9.804  -5.275  0.00  0.00      C1   N
ATOM   3387  CA  PRO 6 132     -19.884   9.797  -5.930  0.00  0.00      C1   C
ATOM   3388  C   PRO 6 132     -19.858   9.902  -7.480  0.00  0.00      C1   C
ATOM   3389  O   PRO 6 132     -20.714   9.350  -8.157  0.00  0.00      C1   O
ATOM   3390  CB  PRO 6 132     -20.596  11.006  -5.226  0.00  0.00      C1   C
ATOM   3391  CG  PRO 6 132     -20.052  10.870  -3.798  0.00  0.00      C1   C
ATOM   3392  CD  PRO 6 132     -18.608  10.690  -4.081  0.00  0.00      C1   C
ATOM   3393  N   ASN 6 133     -18.814  10.474  -8.088  0.00  0.00      C1   N
ATOM   3394  CA  ASN 6 133     -18.470  10.264  -9.528  0.00  0.00      C1   C
ATOM   3395  C   ASN 6 133     -17.973   8.872  -9.980  0.00  0.00      C1   C
ATOM   3396  O   ASN 6 133     -17.750   8.675 -11.181  0.00  0.00      C1   O
ATOM   3397  CB  ASN 6 133     -17.404  11.301  -9.922  0.00  0.00      C1   C
ATOM   3398  CG  ASN 6 133     -16.081  11.078  -9.177  0.00  0.00      C1   C
ATOM   3399  OD1 ASN 6 133     -15.836  10.091  -8.482  0.00  0.00      C1   O
ATOM   3400  ND2 ASN 6 133     -15.198  11.992  -9.323  0.00  0.00      C1   N
ATOM   3401  N   PHE 6 134     -17.722   7.850  -9.164  0.00  0.00      C1   N
ATOM   3402  CA  PHE 6 134     -17.334   6.444  -9.434  0.00  0.00      C1   C
ATOM   3403  C   PHE 6 134     -16.014   6.155 -10.159  0.00  0.00      C1   C
ATOM   3404  O   PHE 6 134     -15.644   4.996 -10.376  0.00  0.00      C1   O
ATOM   3405  CB  PHE 6 134     -18.517   5.528  -9.874  0.00  0.00      C1   C
ATOM   3406  CG  PHE 6 134     -19.828   5.727  -9.121  0.00  0.00      C1   C
ATOM   3407  CD1 PHE 6 134     -20.150   4.766  -8.082  0.00  0.00      C1   C
ATOM   3408  CD2 PHE 6 134     -20.777   6.629  -9.523  0.00  0.00      C1   C
ATOM   3409  CE1 PHE 6 134     -21.323   4.952  -7.301  0.00  0.00      C1   C
ATOM   3410  CE2 PHE 6 134     -22.006   6.771  -8.766  0.00  0.00      C1   C
ATOM   3411  CZ  PHE 6 134     -22.197   5.978  -7.640  0.00  0.00      C1   C
ATOM   3412  N   THR 6 135     -15.353   7.186 -10.711  0.00  0.00      C1   N
ATOM   3413  CA  THR 6 135     -14.011   6.927 -11.364  0.00  0.00      C1   C
ATOM   3414  C   THR 6 135     -12.969   7.026 -10.283  0.00  0.00      C1   C
ATOM   3415  O   THR 6 135     -12.982   7.980  -9.494  0.00  0.00      C1   O
ATOM   3416  CB  THR 6 135     -13.766   7.912 -12.530  0.00  0.00      C1   C
ATOM   3417  OG1 THR 6 135     -13.886   9.244 -12.078  0.00  0.00      C1   O
ATOM   3418  CG2 THR 6 135     -14.668   7.641 -13.686  0.00  0.00      C1   C
ATOM   3419  N   ILE 6 136     -12.136   6.016 -10.210  0.00  0.00      C1   N
ATOM   3420  CA  ILE 6 136     -11.172   5.787  -9.110  0.00  0.00      C1   C
ATOM   3421  C   ILE 6 136     -10.025   6.724  -9.148  0.00  0.00      C1   C
ATOM   3422  O   ILE 6 136      -9.184   6.567 -10.033  0.00  0.00      C1   O
ATOM   3423  CB  ILE 6 136     -10.717   4.322  -8.964  0.00  0.00      C1   C
ATOM   3424  CG1 ILE 6 136     -11.781   3.196  -9.204  0.00  0.00      C1   C
ATOM   3425  CG2 ILE 6 136      -9.802   4.060  -7.736  0.00  0.00      C1   C
ATOM   3426  CD1 ILE 6 136     -12.979   3.226  -8.240  0.00  0.00      C1   C
ATOM   3427  N   LYS 6 137      -9.818   7.633  -8.153  0.00  0.00      C1   N
ATOM   3428  CA  LYS 6 137      -8.704   8.580  -8.145  0.00  0.00      C1   C
ATOM   3429  C   LYS 6 137      -7.307   8.021  -7.906  0.00  0.00      C1   C
ATOM   3430  O   LYS 6 137      -7.142   7.045  -7.162  0.00  0.00      C1   O
ATOM   3431  CB  LYS 6 137      -9.139   9.529  -6.931  0.00  0.00      C1   C
ATOM   3432  CG  LYS 6 137      -8.401  10.904  -6.897  0.00  0.00      C1   C
ATOM   3433  CD  LYS 6 137      -8.630  11.491  -5.539  0.00  0.00      C1   C
ATOM   3434  CE  LYS 6 137      -7.735  12.725  -5.338  0.00  0.00      C1   C
ATOM   3435  NZ  LYS 6 137      -8.009  13.398  -4.051  0.00  0.00      C1   N
ATOM   3436  N   GLY 6 138      -6.292   8.645  -8.507  0.00  0.00      C1   N
ATOM   3437  CA  GLY 6 138      -4.922   8.162  -8.445  0.00  0.00      C1   C
ATOM   3438  C   GLY 6 138      -4.024   8.503  -9.642  0.00  0.00      C1   C
ATOM   3439  O   GLY 6 138      -4.509   9.091 -10.598  0.00  0.00      C1   O
ATOM   3440  N   SER 6 139      -2.753   8.117  -9.552  0.00  0.00      C1   N
ATOM   3441  CA  SER 6 139      -1.747   8.281 -10.616  0.00  0.00      C1   C
ATOM   3442  C   SER 6 139      -2.142   7.439 -11.834  0.00  0.00      C1   C
ATOM   3443  O   SER 6 139      -2.521   6.269 -11.662  0.00  0.00      C1   O
ATOM   3444  CB  SER 6 139      -0.311   8.117 -10.149  0.00  0.00      C1   C
ATOM   3445  OG  SER 6 139       0.151   9.106  -9.244  0.00  0.00      C1   O
ATOM   3446  N   PHE 6 140      -1.937   8.008 -13.025  0.00  0.00      C1   N
ATOM   3447  CA  PHE 6 140      -2.297   7.444 -14.326  0.00  0.00      C1   C
ATOM   3448  C   PHE 6 140      -1.431   6.313 -14.840  0.00  0.00      C1   C
ATOM   3449  O   PHE 6 140      -0.883   6.358 -15.934  0.00  0.00      C1   O
ATOM   3450  CB  PHE 6 140      -2.624   8.498 -15.383  0.00  0.00      C1   C
ATOM   3451  CG  PHE 6 140      -3.511   8.008 -16.466  0.00  0.00      C1   C
ATOM   3452  CD1 PHE 6 140      -4.430   6.901 -16.317  0.00  0.00      C1   C
ATOM   3453  CD2 PHE 6 140      -3.835   8.877 -17.592  0.00  0.00      C1   C
ATOM   3454  CE1 PHE 6 140      -5.530   6.632 -17.210  0.00  0.00      C1   C
ATOM   3455  CE2 PHE 6 140      -4.882   8.601 -18.469  0.00  0.00      C1   C
ATOM   3456  CZ  PHE 6 140      -5.715   7.475 -18.320  0.00  0.00      C1   C
ATOM   3457  N   LEU 6 141      -1.387   5.147 -14.130  0.00  0.00      C1   N
ATOM   3458  CA  LEU 6 141      -0.877   3.924 -14.746  0.00  0.00      C1   C
ATOM   3459  C   LEU 6 141      -2.018   3.475 -15.665  0.00  0.00      C1   C
ATOM   3460  O   LEU 6 141      -3.098   3.044 -15.266  0.00  0.00      C1   O
ATOM   3461  CB  LEU 6 141      -0.527   2.870 -13.646  0.00  0.00      C1   C
ATOM   3462  CG  LEU 6 141      -0.286   1.513 -14.197  0.00  0.00      C1   C
ATOM   3463  CD1 LEU 6 141       0.989   1.669 -15.111  0.00  0.00      C1   C
ATOM   3464  CD2 LEU 6 141      -0.038   0.441 -13.103  0.00  0.00      C1   C
ATOM   3465  N   ASN 6 142      -1.834   3.643 -17.004  0.00  0.00      C1   N
ATOM   3466  CA  ASN 6 142      -2.494   2.775 -18.056  0.00  0.00      C1   C
ATOM   3467  C   ASN 6 142      -2.162   1.299 -18.010  0.00  0.00      C1   C
ATOM   3468  O   ASN 6 142      -1.308   0.764 -17.299  0.00  0.00      C1   O
ATOM   3469  CB  ASN 6 142      -2.125   3.335 -19.383  0.00  0.00      C1   C
ATOM   3470  CG  ASN 6 142      -2.039   4.837 -19.487  0.00  0.00      C1   C
ATOM   3471  OD1 ASN 6 142      -0.990   5.384 -19.606  0.00  0.00      C1   O
ATOM   3472  ND2 ASN 6 142      -3.188   5.502 -19.494  0.00  0.00      C1   N
ATOM   3473  N   GLY 6 143      -2.993   0.490 -18.767  0.00  0.00      C1   N
ATOM   3474  CA  GLY 6 143      -2.908  -0.847 -18.992  0.00  0.00      C1   C
ATOM   3475  C   GLY 6 143      -3.480  -1.861 -17.952  0.00  0.00      C1   C
ATOM   3476  O   GLY 6 143      -3.675  -3.017 -18.298  0.00  0.00      C1   O
ATOM   3477  N   SER 6 144      -3.797  -1.299 -16.765  0.00  0.00      C1   N
ATOM   3478  CA  SER 6 144      -4.115  -2.170 -15.577  0.00  0.00      C1   C
ATOM   3479  C   SER 6 144      -5.618  -2.795 -15.685  0.00  0.00      C1   C
ATOM   3480  O   SER 6 144      -6.175  -3.169 -14.612  0.00  0.00      C1   O
ATOM   3481  CB  SER 6 144      -3.778  -1.524 -14.224  0.00  0.00      C1   C
ATOM   3482  OG  SER 6 144      -4.719  -0.546 -13.789  0.00  0.00      C1   O
ATOM   3483  N   CYS 6 145      -6.264  -2.846 -16.823  0.00  0.00      C1   N
ATOM   3484  CA  CYS 6 145      -7.464  -3.667 -16.998  0.00  0.00      C1   C
ATOM   3485  C   CYS 6 145      -7.305  -5.132 -16.422  0.00  0.00      C1   C
ATOM   3486  O   CYS 6 145      -6.283  -5.800 -16.642  0.00  0.00      C1   O
ATOM   3487  CB  CYS 6 145      -7.882  -3.701 -18.440  0.00  0.00      C1   C
ATOM   3488  SG  CYS 6 145      -9.705  -3.827 -18.305  0.00  0.00      C1   S
ATOM   3489  N   GLY 6 146      -8.352  -5.658 -15.869  0.00  0.00      C1   N
ATOM   3490  CA  GLY 6 146      -8.236  -6.949 -15.193  0.00  0.00      C1   C
ATOM   3491  C   GLY 6 146      -7.996  -6.838 -13.757  0.00  0.00      C1   C
ATOM   3492  O   GLY 6 146      -8.405  -7.756 -13.040  0.00  0.00      C1   O
ATOM   3493  N   SER 6 147      -7.305  -5.814 -13.219  0.00  0.00      C1   N
ATOM   3494  CA  SER 6 147      -7.000  -5.566 -11.808  0.00  0.00      C1   C
ATOM   3495  C   SER 6 147      -8.241  -5.522 -10.878  0.00  0.00      C1   C
ATOM   3496  O   SER 6 147      -9.224  -4.791 -11.083  0.00  0.00      C1   O
ATOM   3497  CB  SER 6 147      -6.092  -4.354 -11.584  0.00  0.00      C1   C
ATOM   3498  OG  SER 6 147      -4.924  -4.531 -12.320  0.00  0.00      C1   O
ATOM   3499  N   VAL 6 148      -8.016  -6.211  -9.712  0.00  0.00      C1   N
ATOM   3500  CA  VAL 6 148      -9.145  -6.498  -8.817  0.00  0.00      C1   C
ATOM   3501  C   VAL 6 148      -8.966  -5.898  -7.461  0.00  0.00      C1   C
ATOM   3502  O   VAL 6 148      -7.905  -5.974  -6.798  0.00  0.00      C1   O
ATOM   3503  CB  VAL 6 148      -9.546  -7.968  -8.727  0.00  0.00      C1   C
ATOM   3504  CG1 VAL 6 148     -10.518  -8.410  -9.801  0.00  0.00      C1   C
ATOM   3505  CG2 VAL 6 148      -8.301  -8.840  -8.671  0.00  0.00      C1   C
ATOM   3506  N   GLY 6 149     -10.080  -5.297  -7.079  0.00  0.00      C1   N
ATOM   3507  CA  GLY 6 149     -10.336  -4.587  -5.802  0.00  0.00      C1   C
ATOM   3508  C   GLY 6 149     -11.057  -5.426  -4.797  0.00  0.00      C1   C
ATOM   3509  O   GLY 6 149     -11.973  -6.170  -5.170  0.00  0.00      C1   O
ATOM   3510  N   PHE 6 150     -10.602  -5.391  -3.581  0.00  0.00      C1   N
ATOM   3511  CA  PHE 6 150     -11.040  -6.200  -2.464  0.00  0.00      C1   C
ATOM   3512  C   PHE 6 150     -10.784  -5.517  -1.127  0.00  0.00      C1   C
ATOM   3513  O   PHE 6 150      -9.967  -4.559  -1.021  0.00  0.00      C1   O
ATOM   3514  CB  PHE 6 150     -10.316  -7.578  -2.425  0.00  0.00      C1   C
ATOM   3515  CG  PHE 6 150      -8.752  -7.428  -2.384  0.00  0.00      C1   C
ATOM   3516  CD1 PHE 6 150      -7.917  -7.236  -3.524  0.00  0.00      C1   C
ATOM   3517  CD2 PHE 6 150      -8.075  -7.575  -1.146  0.00  0.00      C1   C
ATOM   3518  CE1 PHE 6 150      -6.507  -7.008  -3.359  0.00  0.00      C1   C
ATOM   3519  CE2 PHE 6 150      -6.659  -7.464  -1.039  0.00  0.00      C1   C
ATOM   3520  CZ  PHE 6 150      -5.840  -7.178  -2.150  0.00  0.00      C1   C
ATOM   3521  N   ASN 6 151     -11.393  -6.105  -0.098  0.00  0.00      C1   N
ATOM   3522  CA  ASN 6 151     -11.210  -5.805   1.327  0.00  0.00      C1   C
ATOM   3523  C   ASN 6 151     -11.171  -7.129   2.108  0.00  0.00      C1   C
ATOM   3524  O   ASN 6 151     -11.555  -8.185   1.424  0.00  0.00      C1   O
ATOM   3525  CB  ASN 6 151     -12.393  -4.902   1.798  0.00  0.00      C1   C
ATOM   3526  CG  ASN 6 151     -12.273  -3.494   1.297  0.00  0.00      C1   C
ATOM   3527  OD1 ASN 6 151     -11.341  -2.757   1.597  0.00  0.00      C1   O
ATOM   3528  ND2 ASN 6 151     -13.186  -2.905   0.569  0.00  0.00      C1   N
ATOM   3529  N   ILE 6 152     -10.650  -7.214   3.353  0.00  0.00      C1   N
ATOM   3530  CA  ILE 6 152     -10.563  -8.497   4.083  0.00  0.00      C1   C
ATOM   3531  C   ILE 6 152     -10.983  -8.286   5.532  0.00  0.00      C1   C
ATOM   3532  O   ILE 6 152     -10.472  -7.433   6.146  0.00  0.00      C1   O
ATOM   3533  CB  ILE 6 152      -9.141  -9.112   3.996  0.00  0.00      C1   C
ATOM   3534  CG1 ILE 6 152      -8.476  -9.009   2.652  0.00  0.00      C1   C
ATOM   3535  CG2 ILE 6 152      -9.233 -10.618   4.394  0.00  0.00      C1   C
ATOM   3536  CD1 ILE 6 152      -7.042  -9.507   2.588  0.00  0.00      C1   C
ATOM   3537  N   ASP 6 153     -11.942  -9.143   6.045  0.00  0.00      C1   N
ATOM   3538  CA  ASP 6 153     -12.167  -9.188   7.546  0.00  0.00      C1   C
ATOM   3539  C   ASP 6 153     -11.856 -10.621   8.132  0.00  0.00      C1   C
ATOM   3540  O   ASP 6 153     -12.635 -11.536   7.951  0.00  0.00      C1   O
ATOM   3541  CB  ASP 6 153     -13.568  -8.761   8.040  0.00  0.00      C1   C
ATOM   3542  CG  ASP 6 153     -13.875  -8.850   9.539  0.00  0.00      C1   C
ATOM   3543  OD1 ASP 6 153     -15.062  -8.604   9.926  0.00  0.00      C1   O
ATOM   3544  OD2 ASP 6 153     -12.940  -8.923  10.372  0.00  0.00      C1   O
ATOM   3545  N   TYR 6 154     -10.711 -10.630   8.870  0.00  0.00      C1   N
ATOM   3546  CA  TYR 6 154     -10.054 -11.813   9.493  0.00  0.00      C1   C
ATOM   3547  C   TYR 6 154      -9.409 -12.716   8.481  0.00  0.00      C1   C
ATOM   3548  O   TYR 6 154      -8.177 -12.887   8.351  0.00  0.00      C1   O
ATOM   3549  CB  TYR 6 154     -10.900 -12.495  10.550  0.00  0.00      C1   C
ATOM   3550  CG  TYR 6 154     -10.296 -13.726  11.181  0.00  0.00      C1   C
ATOM   3551  CD1 TYR 6 154     -10.549 -15.011  10.614  0.00  0.00      C1   C
ATOM   3552  CD2 TYR 6 154      -9.496 -13.592  12.304  0.00  0.00      C1   C
ATOM   3553  CE1 TYR 6 154      -9.861 -16.145  11.227  0.00  0.00      C1   C
ATOM   3554  CE2 TYR 6 154      -8.837 -14.681  12.873  0.00  0.00      C1   C
ATOM   3555  CZ  TYR 6 154      -8.946 -15.946  12.273  0.00  0.00      C1   C
ATOM   3556  OH  TYR 6 154      -8.340 -17.040  12.783  0.00  0.00      C1   O
ATOM   3557  N   ASP 6 155     -10.248 -13.372   7.741  0.00  0.00      C1   N
ATOM   3558  CA  ASP 6 155      -9.788 -14.153   6.604  0.00  0.00      C1   C
ATOM   3559  C   ASP 6 155     -10.674 -13.918   5.274  0.00  0.00      C1   C
ATOM   3560  O   ASP 6 155     -10.304 -14.400   4.229  0.00  0.00      C1   O
ATOM   3561  CB  ASP 6 155      -9.870 -15.651   6.891  0.00  0.00      C1   C
ATOM   3562  CG  ASP 6 155     -11.235 -16.291   7.190  0.00  0.00      C1   C
ATOM   3563  OD1 ASP 6 155     -12.307 -15.629   7.325  0.00  0.00      C1   O
ATOM   3564  OD2 ASP 6 155     -11.280 -17.513   7.390  0.00  0.00      C1   O
ATOM   3565  N   CYS 6 156     -11.834 -13.178   5.356  0.00  0.00      C1   N
ATOM   3566  CA  CYS 6 156     -12.868 -13.170   4.306  0.00  0.00      C1   C
ATOM   3567  C   CYS 6 156     -12.750 -11.975   3.344  0.00  0.00      C1   C
ATOM   3568  O   CYS 6 156     -12.783 -10.830   3.774  0.00  0.00      C1   O
ATOM   3569  CB  CYS 6 156     -14.290 -13.157   4.858  0.00  0.00      C1   C
ATOM   3570  SG  CYS 6 156     -15.615 -13.631   3.569  0.00  0.00      C1   S
ATOM   3571  N   VAL 6 157     -12.377 -12.308   2.140  0.00  0.00      C1   N
ATOM   3572  CA  VAL 6 157     -12.153 -11.358   0.998  0.00  0.00      C1   C
ATOM   3573  C   VAL 6 157     -13.451 -10.919   0.387  0.00  0.00      C1   C
ATOM   3574  O   VAL 6 157     -14.088 -11.633  -0.393  0.00  0.00      C1   O
ATOM   3575  CB  VAL 6 157     -11.238 -12.051  -0.113  0.00  0.00      C1   C
ATOM   3576  CG1 VAL 6 157     -10.771 -11.049  -1.196  0.00  0.00      C1   C
ATOM   3577  CG2 VAL 6 157      -9.927 -12.560   0.432  0.00  0.00      C1   C
ATOM   3578  N   SER 6 158     -13.831  -9.700   0.644  0.00  0.00      C1   N
ATOM   3579  CA  SER 6 158     -14.964  -9.085   0.005  0.00  0.00      C1   C
ATOM   3580  C   SER 6 158     -14.363  -8.427  -1.324  0.00  0.00      C1   C
ATOM   3581  O   SER 6 158     -13.690  -7.425  -1.284  0.00  0.00      C1   O
ATOM   3582  CB  SER 6 158     -15.686  -8.162   0.987  0.00  0.00      C1   C
ATOM   3583  OG  SER 6 158     -16.529  -8.942   1.832  0.00  0.00      C1   O
ATOM   3584  N   PHE 6 159     -14.530  -9.191  -2.394  0.00  0.00      C1   N
ATOM   3585  CA  PHE 6 159     -14.314  -8.752  -3.790  0.00  0.00      C1   C
ATOM   3586  C   PHE 6 159     -15.307  -7.677  -4.209  0.00  0.00      C1   C
ATOM   3587  O   PHE 6 159     -16.494  -7.864  -4.272  0.00  0.00      C1   O
ATOM   3588  CB  PHE 6 159     -14.469  -9.909  -4.725  0.00  0.00      C1   C
ATOM   3589  CG  PHE 6 159     -13.328 -10.913  -4.799  0.00  0.00      C1   C
ATOM   3590  CD1 PHE 6 159     -12.082 -10.476  -5.212  0.00  0.00      C1   C
ATOM   3591  CD2 PHE 6 159     -13.551 -12.248  -4.693  0.00  0.00      C1   C
ATOM   3592  CE1 PHE 6 159     -11.041 -11.370  -5.195  0.00  0.00      C1   C
ATOM   3593  CE2 PHE 6 159     -12.517 -13.213  -4.704  0.00  0.00      C1   C
ATOM   3594  CZ  PHE 6 159     -11.271 -12.763  -4.916  0.00  0.00      C1   C
ATOM   3595  N   CYS 6 160     -14.841  -6.418  -4.500  0.00  0.00      C1   N
ATOM   3596  CA  CYS 6 160     -15.755  -5.311  -4.581  0.00  0.00      C1   C
ATOM   3597  C   CYS 6 160     -15.673  -4.626  -5.930  0.00  0.00      C1   C
ATOM   3598  O   CYS 6 160     -16.626  -3.925  -6.288  0.00  0.00      C1   O
ATOM   3599  CB  CYS 6 160     -15.532  -4.309  -3.392  0.00  0.00      C1   C
ATOM   3600  SG  CYS 6 160     -13.877  -3.619  -3.327  0.00  0.00      C1   S
ATOM   3601  N   TYR 6 161     -14.563  -4.775  -6.681  0.00  0.00      C1   N
ATOM   3602  CA  TYR 6 161     -14.281  -4.047  -7.878  0.00  0.00      C1   C
ATOM   3603  C   TYR 6 161     -13.449  -4.711  -8.897  0.00  0.00      C1   C
ATOM   3604  O   TYR 6 161     -12.398  -5.289  -8.692  0.00  0.00      C1   O
ATOM   3605  CB  TYR 6 161     -13.656  -2.710  -7.489  0.00  0.00      C1   C
ATOM   3606  CG  TYR 6 161     -13.536  -1.694  -8.580  0.00  0.00      C1   C
ATOM   3607  CD1 TYR 6 161     -14.583  -0.814  -8.907  0.00  0.00      C1   C
ATOM   3608  CD2 TYR 6 161     -12.351  -1.749  -9.371  0.00  0.00      C1   C
ATOM   3609  CE1 TYR 6 161     -14.310   0.130  -9.917  0.00  0.00      C1   C
ATOM   3610  CE2 TYR 6 161     -12.141  -0.845 -10.399  0.00  0.00      C1   C
ATOM   3611  CZ  TYR 6 161     -13.091   0.197 -10.562  0.00  0.00      C1   C
ATOM   3612  OH  TYR 6 161     -12.818   1.188 -11.452  0.00  0.00      C1   O
ATOM   3613  N   MET 6 162     -13.892  -4.572 -10.127  0.00  0.00      C1   N
ATOM   3614  CA  MET 6 162     -13.100  -5.020 -11.310  0.00  0.00      C1   C
ATOM   3615  C   MET 6 162     -12.758  -3.797 -12.146  0.00  0.00      C1   C
ATOM   3616  O   MET 6 162     -13.655  -3.083 -12.575  0.00  0.00      C1   O
ATOM   3617  CB  MET 6 162     -13.784  -6.127 -12.170  0.00  0.00      C1   C
ATOM   3618  CG  MET 6 162     -14.199  -7.337 -11.407  0.00  0.00      C1   C
ATOM   3619  SD  MET 6 162     -14.402  -8.791 -12.493  0.00  0.00      C1   S
ATOM   3620  CE  MET 6 162     -12.772  -9.546 -12.363  0.00  0.00      C1   C
ATOM   3621  N   HIS 6 163     -11.474  -3.508 -12.356  0.00  0.00      C1   N
ATOM   3622  CA  HIS 6 163     -11.037  -2.560 -13.439  0.00  0.00      C1   C
ATOM   3623  C   HIS 6 163     -11.357  -3.100 -14.841  0.00  0.00      C1   C
ATOM   3624  O   HIS 6 163     -11.115  -4.296 -15.159  0.00  0.00      C1   O
ATOM   3625  CB  HIS 6 163      -9.558  -2.467 -13.345  0.00  0.00      C1   C
ATOM   3626  CG  HIS 6 163      -8.836  -1.451 -14.211  0.00  0.00      C1   C
ATOM   3627  ND1 HIS 6 163      -9.023  -1.285 -15.572  0.00  0.00      C1   N
ATOM   3628  CD2 HIS 6 163      -7.913  -0.586 -13.748  0.00  0.00      C1   C
ATOM   3629  CE1 HIS 6 163      -8.117  -0.285 -15.899  0.00  0.00      C1   C
ATOM   3630  NE2 HIS 6 163      -7.468   0.159 -14.831  0.00  0.00      C1   N
ATOM   3631  N   HIS 6 164     -12.007  -2.212 -15.617  0.00  0.00      C1   N
ATOM   3632  CA  HIS 6 164     -12.479  -2.424 -17.028  0.00  0.00      C1   C
ATOM   3633  C   HIS 6 164     -12.125  -1.238 -17.926  0.00  0.00      C1   C
ATOM   3634  O   HIS 6 164     -11.558  -1.434 -18.980  0.00  0.00      C1   O
ATOM   3635  CB  HIS 6 164     -13.935  -2.683 -17.091  0.00  0.00      C1   C
ATOM   3636  CG  HIS 6 164     -14.411  -4.081 -16.806  0.00  0.00      C1   C
ATOM   3637  ND1 HIS 6 164     -15.003  -4.885 -17.827  0.00  0.00      C1   N
ATOM   3638  CD2 HIS 6 164     -14.727  -4.578 -15.599  0.00  0.00      C1   C
ATOM   3639  CE1 HIS 6 164     -15.693  -5.752 -17.117  0.00  0.00      C1   C
ATOM   3640  NE2 HIS 6 164     -15.528  -5.652 -15.851  0.00  0.00      C1   N
ATOM   3641  N   MET 6 165     -12.463   0.064 -17.711  0.00  0.00      C1   N
ATOM   3642  CA  MET 6 165     -12.273   1.220 -18.548  0.00  0.00      C1   C
ATOM   3643  C   MET 6 165     -11.268   2.257 -18.108  0.00  0.00      C1   C
ATOM   3644  O   MET 6 165     -11.433   2.716 -16.967  0.00  0.00      C1   O
ATOM   3645  CB  MET 6 165     -13.605   1.928 -18.772  0.00  0.00      C1   C
ATOM   3646  CG  MET 6 165     -14.422   1.248 -19.828  0.00  0.00      C1   C
ATOM   3647  SD  MET 6 165     -13.647   1.066 -21.500  0.00  0.00      C1   S
ATOM   3648  CE  MET 6 165     -13.511   2.852 -21.720  0.00  0.00      C1   C
ATOM   3649  N   GLU 6 166     -10.396   2.790 -18.935  0.00  0.00      C1   N
ATOM   3650  CA  GLU 6 166      -9.718   4.088 -18.624  0.00  0.00      C1   C
ATOM   3651  C   GLU 6 166     -10.498   5.314 -19.191  0.00  0.00      C1   C
ATOM   3652  O   GLU 6 166     -11.150   5.255 -20.220  0.00  0.00      C1   O
ATOM   3653  CB  GLU 6 166      -8.251   4.077 -19.122  0.00  0.00      C1   C
ATOM   3654  CG  GLU 6 166      -7.323   3.002 -18.495  0.00  0.00      C1   C
ATOM   3655  CD  GLU 6 166      -5.906   2.880 -19.037  0.00  0.00      C1   C
ATOM   3656  OE1 GLU 6 166      -5.320   1.837 -18.849  0.00  0.00      C1   O
ATOM   3657  OE2 GLU 6 166      -5.392   3.852 -19.578  0.00  0.00      C1   O
ATOM   3658  N   LEU 6 167     -10.480   6.372 -18.332  0.00  0.00      C1   N
ATOM   3659  CA  LEU 6 167     -11.015   7.636 -18.628  0.00  0.00      C1   C
ATOM   3660  C   LEU 6 167     -10.011   8.719 -18.968  0.00  0.00      C1   C
ATOM   3661  O   LEU 6 167      -8.953   8.830 -18.335  0.00  0.00      C1   O
ATOM   3662  CB  LEU 6 167     -12.159   8.133 -17.732  0.00  0.00      C1   C
ATOM   3663  CG  LEU 6 167     -13.507   7.411 -17.848  0.00  0.00      C1   C
ATOM   3664  CD1 LEU 6 167     -14.153   7.235 -19.187  0.00  0.00      C1   C
ATOM   3665  CD2 LEU 6 167     -13.533   6.035 -17.161  0.00  0.00      C1   C
ATOM   3666  N   PRO 6 168     -10.228   9.564 -19.995  0.00  0.00      C1   N
ATOM   3667  CA  PRO 6 168      -9.359  10.651 -20.462  0.00  0.00      C1   C
ATOM   3668  C   PRO 6 168      -8.892  11.585 -19.350  0.00  0.00      C1   C
ATOM   3669  O   PRO 6 168      -7.825  12.257 -19.379  0.00  0.00      C1   O
ATOM   3670  CB  PRO 6 168     -10.251  11.474 -21.445  0.00  0.00      C1   C
ATOM   3671  CG  PRO 6 168     -11.104  10.367 -22.071  0.00  0.00      C1   C
ATOM   3672  CD  PRO 6 168     -11.337   9.416 -20.861  0.00  0.00      C1   C
ATOM   3673  N   THR 6 169      -9.666  11.626 -18.269  0.00  0.00      C1   N
ATOM   3674  CA  THR 6 169      -9.376  12.327 -16.970  0.00  0.00      C1   C
ATOM   3675  C   THR 6 169      -8.322  11.669 -16.119  0.00  0.00      C1   C
ATOM   3676  O   THR 6 169      -7.920  12.192 -15.074  0.00  0.00      C1   O
ATOM   3677  CB  THR 6 169     -10.693  12.777 -16.269  0.00  0.00      C1   C
ATOM   3678  OG1 THR 6 169     -11.763  11.858 -16.486  0.00  0.00      C1   O
ATOM   3679  CG2 THR 6 169     -11.076  14.098 -16.748  0.00  0.00      C1   C
ATOM   3680  N   GLY 6 170      -7.592  10.711 -16.710  0.00  0.00      C1   N
ATOM   3681  CA  GLY 6 170      -6.367  10.045 -16.057  0.00  0.00      C1   C
ATOM   3682  C   GLY 6 170      -6.758   9.080 -14.922  0.00  0.00      C1   C
ATOM   3683  O   GLY 6 170      -5.977   8.875 -13.972  0.00  0.00      C1   O
ATOM   3684  N   VAL 6 171      -7.973   8.539 -14.948  0.00  0.00      C1   N
ATOM   3685  CA  VAL 6 171      -8.543   7.660 -13.888  0.00  0.00      C1   C
ATOM   3686  C   VAL 6 171      -9.466   6.552 -14.497  0.00  0.00      C1   C
ATOM   3687  O   VAL 6 171      -9.856   6.605 -15.675  0.00  0.00      C1   O
ATOM   3688  CB  VAL 6 171      -9.466   8.465 -12.886  0.00  0.00      C1   C
ATOM   3689  CG1 VAL 6 171      -8.578   9.531 -12.170  0.00  0.00      C1   C
ATOM   3690  CG2 VAL 6 171     -10.665   9.264 -13.590  0.00  0.00      C1   C
ATOM   3691  N   HIS 6 172      -9.736   5.498 -13.740  0.00  0.00      C1   N
ATOM   3692  CA  HIS 6 172     -10.378   4.324 -14.356  0.00  0.00      C1   C
ATOM   3693  C   HIS 6 172     -11.856   4.092 -13.701  0.00  0.00      C1   C
ATOM   3694  O   HIS 6 172     -12.323   4.632 -12.701  0.00  0.00      C1   O
ATOM   3695  CB  HIS 6 172      -9.526   3.064 -14.305  0.00  0.00      C1   C
ATOM   3696  CG  HIS 6 172      -9.137   2.718 -12.874  0.00  0.00      C1   C
ATOM   3697  ND1 HIS 6 172      -9.749   1.732 -12.032  0.00  0.00      C1   N
ATOM   3698  CD2 HIS 6 172      -7.966   3.081 -12.188  0.00  0.00      C1   C
ATOM   3699  CE1 HIS 6 172      -9.033   1.639 -10.867  0.00  0.00      C1   C
ATOM   3700  NE2 HIS 6 172      -7.968   2.434 -11.011  0.00  0.00      C1   N
ATOM   3701  N   ALA 6 173     -12.700   3.275 -14.354  0.00  0.00      C1   N
ATOM   3702  CA  ALA 6 173     -13.943   2.771 -13.942  0.00  0.00      C1   C
ATOM   3703  C   ALA 6 173     -14.024   1.236 -14.077  0.00  0.00      C1   C
ATOM   3704  O   ALA 6 173     -13.326   0.603 -14.873  0.00  0.00      C1   O
ATOM   3705  CB  ALA 6 173     -15.156   3.454 -14.645  0.00  0.00      C1   C
ATOM   3706  N   GLY 6 174     -15.027   0.699 -13.353  0.00  0.00      C1   N
ATOM   3707  CA  GLY 6 174     -15.184  -0.713 -13.121  0.00  0.00      C1   C
ATOM   3708  C   GLY 6 174     -16.543  -1.278 -12.676  0.00  0.00      C1   C
ATOM   3709  O   GLY 6 174     -17.478  -0.531 -12.530  0.00  0.00      C1   O
ATOM   3710  N   THR 6 175     -16.614  -2.523 -12.364  0.00  0.00      C1   N
ATOM   3711  CA  THR 6 175     -17.823  -3.353 -12.059  0.00  0.00      C1   C
ATOM   3712  C   THR 6 175     -17.798  -4.029 -10.721  0.00  0.00      C1   C
ATOM   3713  O   THR 6 175     -16.774  -4.152 -10.089  0.00  0.00      C1   O
ATOM   3714  CB  THR 6 175     -18.101  -4.326 -13.241  0.00  0.00      C1   C
ATOM   3715  OG1 THR 6 175     -17.182  -5.424 -13.231  0.00  0.00      C1   O
ATOM   3716  CG2 THR 6 175     -18.152  -3.822 -14.696  0.00  0.00      C1   C
ATOM   3717  N   ASP 6 176     -18.939  -4.662 -10.342  0.00  0.00      C1   N
ATOM   3718  CA  ASP 6 176     -18.919  -5.843  -9.467  0.00  0.00      C1   C
ATOM   3719  C   ASP 6 176     -18.506  -7.133 -10.218  0.00  0.00      C1   C
ATOM   3720  O   ASP 6 176     -18.313  -7.149 -11.421  0.00  0.00      C1   O
ATOM   3721  CB  ASP 6 176     -20.242  -5.854  -8.635  0.00  0.00      C1   C
ATOM   3722  CG  ASP 6 176     -21.616  -5.878  -9.341  0.00  0.00      C1   C
ATOM   3723  OD1 ASP 6 176     -21.692  -6.136 -10.541  0.00  0.00      C1   O
ATOM   3724  OD2 ASP 6 176     -22.560  -5.603  -8.601  0.00  0.00      C1   O
ATOM   3725  N   LEU 6 177     -18.307  -8.218  -9.486  0.00  0.00      C1   N
ATOM   3726  CA  LEU 6 177     -18.017  -9.502 -10.073  0.00  0.00      C1   C
ATOM   3727  C   LEU 6 177     -19.246 -10.051 -10.805  0.00  0.00      C1   C
ATOM   3728  O   LEU 6 177     -19.062 -10.798 -11.712  0.00  0.00      C1   O
ATOM   3729  CB  LEU 6 177     -17.583 -10.625  -9.145  0.00  0.00      C1   C
ATOM   3730  CG  LEU 6 177     -16.058 -10.958  -9.040  0.00  0.00      C1   C
ATOM   3731  CD1 LEU 6 177     -15.472 -11.587 -10.313  0.00  0.00      C1   C
ATOM   3732  CD2 LEU 6 177     -15.242  -9.776  -8.632  0.00  0.00      C1   C
ATOM   3733  N   GLU 6 178     -20.529  -9.655 -10.522  0.00  0.00      C1   N
ATOM   3734  CA  GLU 6 178     -21.624  -9.777 -11.509  0.00  0.00      C1   C
ATOM   3735  C   GLU 6 178     -21.657  -8.803 -12.707  0.00  0.00      C1   C
ATOM   3736  O   GLU 6 178     -22.683  -8.783 -13.417  0.00  0.00      C1   O
ATOM   3737  CB  GLU 6 178     -22.979 -10.141 -10.874  0.00  0.00      C1   C
ATOM   3738  CG  GLU 6 178     -23.763  -8.929 -10.225  0.00  0.00      C1   C
ATOM   3739  CD  GLU 6 178     -24.825  -9.417  -9.295  0.00  0.00      C1   C
ATOM   3740  OE1 GLU 6 178     -25.529  -8.564  -8.699  0.00  0.00      C1   O
ATOM   3741  OE2 GLU 6 178     -25.072 -10.650  -9.094  0.00  0.00      C1   O
ATOM   3742  N   GLY 6 179     -20.524  -8.153 -13.070  0.00  0.00      C1   N
ATOM   3743  CA  GLY 6 179     -20.300  -7.343 -14.231  0.00  0.00      C1   C
ATOM   3744  C   GLY 6 179     -21.111  -6.036 -14.374  0.00  0.00      C1   C
ATOM   3745  O   GLY 6 179     -21.242  -5.566 -15.512  0.00  0.00      C1   O
ATOM   3746  N   ASN 6 180     -21.772  -5.460 -13.360  0.00  0.00      C1   N
ATOM   3747  CA  ASN 6 180     -22.470  -4.153 -13.510  0.00  0.00      C1   C
ATOM   3748  C   ASN 6 180     -21.582  -2.989 -13.048  0.00  0.00      C1   C
ATOM   3749  O   ASN 6 180     -21.076  -2.973 -11.933  0.00  0.00      C1   O
ATOM   3750  CB  ASN 6 180     -23.818  -4.212 -12.785  0.00  0.00      C1   C
ATOM   3751  CG  ASN 6 180     -24.641  -5.382 -13.171  0.00  0.00      C1   C
ATOM   3752  ND2 ASN 6 180     -25.161  -6.132 -12.203  0.00  0.00      C1   N
ATOM   3753  OD1 ASN 6 180     -24.972  -5.685 -14.334  0.00  0.00      C1   O
ATOM   3754  N   PHE 6 181     -21.404  -2.066 -13.927  0.00  0.00      C1   N
ATOM   3755  CA  PHE 6 181     -20.674  -0.794 -13.785  0.00  0.00      C1   C
ATOM   3756  C   PHE 6 181     -21.076   0.030 -12.575  0.00  0.00      C1   C
ATOM   3757  O   PHE 6 181     -22.266   0.216 -12.309  0.00  0.00      C1   O
ATOM   3758  CB  PHE 6 181     -20.625  -0.033 -15.119  0.00  0.00      C1   C
ATOM   3759  CG  PHE 6 181     -19.399  -0.414 -15.914  0.00  0.00      C1   C
ATOM   3760  CD1 PHE 6 181     -19.663  -1.275 -16.997  0.00  0.00      C1   C
ATOM   3761  CD2 PHE 6 181     -18.082   0.105 -15.690  0.00  0.00      C1   C
ATOM   3762  CE1 PHE 6 181     -18.612  -1.675 -17.805  0.00  0.00      C1   C
ATOM   3763  CE2 PHE 6 181     -16.984  -0.376 -16.507  0.00  0.00      C1   C
ATOM   3764  CZ  PHE 6 181     -17.285  -1.332 -17.492  0.00  0.00      C1   C
ATOM   3765  N   TYR 6 182     -20.126   0.608 -11.780  0.00  0.00      C1   N
ATOM   3766  CA  TYR 6 182     -20.341   1.751 -10.901  0.00  0.00      C1   C
ATOM   3767  C   TYR 6 182     -20.289   3.069 -11.686  0.00  0.00      C1   C
ATOM   3768  O   TYR 6 182     -19.249   3.425 -12.281  0.00  0.00      C1   O
ATOM   3769  CB  TYR 6 182     -19.320   1.743  -9.791  0.00  0.00      C1   C
ATOM   3770  CG  TYR 6 182     -19.157   0.590  -8.884  0.00  0.00      C1   C
ATOM   3771  CD1 TYR 6 182     -20.169   0.329  -7.944  0.00  0.00      C1   C
ATOM   3772  CD2 TYR 6 182     -18.114  -0.322  -9.074  0.00  0.00      C1   C
ATOM   3773  CE1 TYR 6 182     -20.033  -0.793  -7.084  0.00  0.00      C1   C
ATOM   3774  CE2 TYR 6 182     -18.093  -1.525  -8.293  0.00  0.00      C1   C
ATOM   3775  CZ  TYR 6 182     -19.055  -1.770  -7.283  0.00  0.00      C1   C
ATOM   3776  OH  TYR 6 182     -19.051  -2.846  -6.464  0.00  0.00      C1   O
ATOM   3777  N   GLY 6 183     -21.406   3.762 -11.722  0.00  0.00      C1   N
ATOM   3778  CA  GLY 6 183     -21.636   4.779 -12.709  0.00  0.00      C1   C
ATOM   3779  C   GLY 6 183     -22.087   4.210 -14.048  0.00  0.00      C1   C
ATOM   3780  O   GLY 6 183     -22.109   2.957 -14.228  0.00  0.00      C1   O
ATOM   3781  N   PRO 6 184     -22.394   5.051 -15.081  0.00  0.00      C1   N
ATOM   3782  CA  PRO 6 184     -23.099   4.741 -16.362  0.00  0.00      C1   C
ATOM   3783  C   PRO 6 184     -22.324   4.161 -17.516  0.00  0.00      C1   C
ATOM   3784  O   PRO 6 184     -22.481   4.683 -18.619  0.00  0.00      C1   O
ATOM   3785  CB  PRO 6 184     -23.805   6.077 -16.626  0.00  0.00      C1   C
ATOM   3786  CG  PRO 6 184     -22.737   7.014 -16.111  0.00  0.00      C1   C
ATOM   3787  CD  PRO 6 184     -22.125   6.461 -14.892  0.00  0.00      C1   C
ATOM   3788  N   PHE 6 185     -21.373   3.337 -17.224  0.00  0.00      C1   N
ATOM   3789  CA  PHE 6 185     -20.257   3.058 -18.193  0.00  0.00      C1   C
ATOM   3790  C   PHE 6 185     -20.569   1.796 -19.082  0.00  0.00      C1   C
ATOM   3791  O   PHE 6 185     -21.531   0.976 -18.850  0.00  0.00      C1   O
ATOM   3792  CB  PHE 6 185     -18.891   2.930 -17.567  0.00  0.00      C1   C
ATOM   3793  CG  PHE 6 185     -18.467   4.133 -16.708  0.00  0.00      C1   C
ATOM   3794  CD1 PHE 6 185     -17.786   5.173 -17.374  0.00  0.00      C1   C
ATOM   3795  CD2 PHE 6 185     -18.760   4.247 -15.332  0.00  0.00      C1   C
ATOM   3796  CE1 PHE 6 185     -17.310   6.309 -16.649  0.00  0.00      C1   C
ATOM   3797  CE2 PHE 6 185     -18.419   5.440 -14.672  0.00  0.00      C1   C
ATOM   3798  CZ  PHE 6 185     -17.633   6.419 -15.342  0.00  0.00      C1   C
ATOM   3799  N   VAL 6 186     -19.801   1.665 -20.171  0.00  0.00      C1   N
ATOM   3800  CA  VAL 6 186     -19.786   0.575 -21.172  0.00  0.00      C1   C
ATOM   3801  C   VAL 6 186     -18.326   0.117 -21.452  0.00  0.00      C1   C
ATOM   3802  O   VAL 6 186     -17.311   0.795 -21.203  0.00  0.00      C1   O
ATOM   3803  CB  VAL 6 186     -20.341   0.879 -22.557  0.00  0.00      C1   C
ATOM   3804  CG1 VAL 6 186     -21.847   1.082 -22.445  0.00  0.00      C1   C
ATOM   3805  CG2 VAL 6 186     -19.837   2.126 -23.311  0.00  0.00      C1   C
ATOM   3806  N   ASP 6 187     -18.157  -1.118 -21.962  0.00  0.00      C1   N
ATOM   3807  CA  ASP 6 187     -16.871  -1.877 -22.059  0.00  0.00      C1   C
ATOM   3808  C   ASP 6 187     -16.233  -1.671 -23.492  0.00  0.00      C1   C
ATOM   3809  O   ASP 6 187     -15.865  -2.618 -24.228  0.00  0.00      C1   O
ATOM   3810  CB  ASP 6 187     -16.954  -3.323 -21.618  0.00  0.00      C1   C
ATOM   3811  CG  ASP 6 187     -18.024  -4.266 -22.122  0.00  0.00      C1   C
ATOM   3812  OD1 ASP 6 187     -17.902  -5.443 -21.738  0.00  0.00      C1   O
ATOM   3813  OD2 ASP 6 187     -19.018  -3.845 -22.764  0.00  0.00      C1   O
ATOM   3814  N   ARG 6 188     -16.115  -0.388 -23.854  0.00  0.00      C1   N
ATOM   3815  CA  ARG 6 188     -15.567   0.077 -25.098  0.00  0.00      C1   C
ATOM   3816  C   ARG 6 188     -15.274   1.552 -24.944  0.00  0.00      C1   C
ATOM   3817  O   ARG 6 188     -15.743   2.203 -24.003  0.00  0.00      C1   O
ATOM   3818  CB  ARG 6 188     -16.459  -0.171 -26.325  0.00  0.00      C1   C
ATOM   3819  CG  ARG 6 188     -17.767   0.537 -26.299  0.00  0.00      C1   C
ATOM   3820  CD  ARG 6 188     -18.684   0.101 -27.404  0.00  0.00      C1   C
ATOM   3821  NE  ARG 6 188     -20.026   0.653 -27.168  0.00  0.00      C1   N
ATOM   3822  CZ  ARG 6 188     -21.016   0.134 -26.442  0.00  0.00      C1   C
ATOM   3823  NH1 ARG 6 188     -20.881  -0.821 -25.614  0.00  0.00      C1   N
ATOM   3824  NH2 ARG 6 188     -22.142   0.728 -26.532  0.00  0.00      C1   N
ATOM   3825  N   GLN 6 189     -14.485   2.176 -25.832  0.00  0.00      C1   N
ATOM   3826  CA  GLN 6 189     -14.483   3.643 -25.883  0.00  0.00      C1   C
ATOM   3827  C   GLN 6 189     -15.840   4.272 -26.439  0.00  0.00      C1   C
ATOM   3828  O   GLN 6 189     -16.279   3.838 -27.495  0.00  0.00      C1   O
ATOM   3829  CB  GLN 6 189     -13.143   4.177 -26.474  0.00  0.00      C1   C
ATOM   3830  CG  GLN 6 189     -11.872   3.565 -25.939  0.00  0.00      C1   C
ATOM   3831  CD  GLN 6 189     -10.692   4.328 -26.349  0.00  0.00      C1   C
ATOM   3832  NE2 GLN 6 189     -10.049   4.964 -25.401  0.00  0.00      C1   N
ATOM   3833  OE1 GLN 6 189     -10.218   4.375 -27.485  0.00  0.00      C1   O
ATOM   3834  N   THR 6 190     -16.420   5.252 -25.712  0.00  0.00      C1   N
ATOM   3835  CA  THR 6 190     -17.495   6.087 -26.291  0.00  0.00      C1   C
ATOM   3836  C   THR 6 190     -17.238   7.525 -25.809  0.00  0.00      C1   C
ATOM   3837  O   THR 6 190     -16.365   7.743 -24.927  0.00  0.00      C1   O
ATOM   3838  CB  THR 6 190     -18.867   5.471 -25.776  0.00  0.00      C1   C
ATOM   3839  OG1 THR 6 190     -19.920   5.800 -26.661  0.00  0.00      C1   O
ATOM   3840  CG2 THR 6 190     -19.165   5.792 -24.402  0.00  0.00      C1   C
ATOM   3841  N   ALA 6 191     -18.049   8.472 -26.275  0.00  0.00      C1   N
ATOM   3842  CA  ALA 6 191     -18.162   9.787 -25.496  0.00  0.00      C1   C
ATOM   3843  C   ALA 6 191     -18.987   9.615 -24.189  0.00  0.00      C1   C
ATOM   3844  O   ALA 6 191     -20.108   9.101 -24.244  0.00  0.00      C1   O
ATOM   3845  CB  ALA 6 191     -18.605  10.801 -26.524  0.00  0.00      C1   C
ATOM   3846  N   GLN 6 192     -18.291   9.906 -23.052  0.00  0.00      C1   N
ATOM   3847  CA  GLN 6 192     -18.840   9.805 -21.701  0.00  0.00      C1   C
ATOM   3848  C   GLN 6 192     -18.828  11.230 -21.068  0.00  0.00      C1   C
ATOM   3849  O   GLN 6 192     -17.887  11.978 -21.229  0.00  0.00      C1   O
ATOM   3850  CB  GLN 6 192     -18.024   8.747 -20.882  0.00  0.00      C1   C
ATOM   3851  CG  GLN 6 192     -18.500   8.449 -19.448  0.00  0.00      C1   C
ATOM   3852  CD  GLN 6 192     -19.954   8.105 -19.205  0.00  0.00      C1   C
ATOM   3853  OE1 GLN 6 192     -20.758   8.997 -18.924  0.00  0.00      C1   O
ATOM   3854  NE2 GLN 6 192     -20.253   6.796 -19.188  0.00  0.00      C1   N
ATOM   3855  N   ALA 6 193     -19.847  11.534 -20.310  0.00  0.00      C1   N
ATOM   3856  CA  ALA 6 193     -19.807  12.775 -19.452  0.00  0.00      C1   C
ATOM   3857  C   ALA 6 193     -18.783  12.782 -18.332  0.00  0.00      C1   C
ATOM   3858  O   ALA 6 193     -18.307  11.813 -17.786  0.00  0.00      C1   O
ATOM   3859  CB  ALA 6 193     -21.212  13.026 -18.948  0.00  0.00      C1   C
ATOM   3860  N   ALA 6 194     -18.477  14.000 -17.845  0.00  0.00      C1   N
ATOM   3861  CA  ALA 6 194     -17.639  14.262 -16.674  0.00  0.00      C1   C
ATOM   3862  C   ALA 6 194     -18.512  14.253 -15.388  0.00  0.00      C1   C
ATOM   3863  O   ALA 6 194     -19.562  14.832 -15.313  0.00  0.00      C1   O
ATOM   3864  CB  ALA 6 194     -16.862  15.535 -16.784  0.00  0.00      C1   C
ATOM   3865  N   GLY 6 195     -18.081  13.485 -14.387  0.00  0.00      C1   N
ATOM   3866  CA  GLY 6 195     -18.696  13.592 -13.023  0.00  0.00      C1   C
ATOM   3867  C   GLY 6 195     -18.528  14.993 -12.399  0.00  0.00      C1   C
ATOM   3868  O   GLY 6 195     -18.053  15.994 -13.009  0.00  0.00      C1   O
ATOM   3869  N   THR 6 196     -19.006  15.062 -11.183  0.00  0.00      C1   N
ATOM   3870  CA  THR 6 196     -18.855  16.122 -10.235  0.00  0.00      C1   C
ATOM   3871  C   THR 6 196     -18.008  15.874  -8.960  0.00  0.00      C1   C
ATOM   3872  O   THR 6 196     -18.094  14.824  -8.380  0.00  0.00      C1   O
ATOM   3873  CB  THR 6 196     -20.191  16.876  -9.885  0.00  0.00      C1   C
ATOM   3874  OG1 THR 6 196     -21.256  15.970  -9.655  0.00  0.00      C1   O
ATOM   3875  CG2 THR 6 196     -20.577  17.660 -11.154  0.00  0.00      C1   C
ATOM   3876  N   ASP 6 197     -17.187  16.864  -8.548  0.00  0.00      C1   N
ATOM   3877  CA  ASP 6 197     -16.270  16.869  -7.437  0.00  0.00      C1   C
ATOM   3878  C   ASP 6 197     -17.009  17.096  -6.116  0.00  0.00      C1   C
ATOM   3879  O   ASP 6 197     -17.769  18.050  -5.941  0.00  0.00      C1   O
ATOM   3880  CB  ASP 6 197     -15.101  17.798  -7.629  0.00  0.00      C1   C
ATOM   3881  CG  ASP 6 197     -13.832  17.303  -6.910  0.00  0.00      C1   C
ATOM   3882  OD1 ASP 6 197     -12.778  18.042  -6.968  0.00  0.00      C1   O
ATOM   3883  OD2 ASP 6 197     -13.794  16.106  -6.433  0.00  0.00      C1   O
ATOM   3884  N   THR 6 198     -16.860  16.095  -5.263  0.00  0.00      C1   N
ATOM   3885  CA  THR 6 198     -17.592  16.070  -3.920  0.00  0.00      C1   C
ATOM   3886  C   THR 6 198     -16.689  15.234  -2.953  0.00  0.00      C1   C
ATOM   3887  O   THR 6 198     -16.401  14.090  -3.275  0.00  0.00      C1   O
ATOM   3888  CB  THR 6 198     -19.017  15.506  -4.151  0.00  0.00      C1   C
ATOM   3889  OG1 THR 6 198     -19.768  16.486  -4.905  0.00  0.00      C1   O
ATOM   3890  CG2 THR 6 198     -19.800  15.276  -2.881  0.00  0.00      C1   C
ATOM   3891  N   THR 6 199     -16.231  15.866  -1.887  0.00  0.00      C1   N
ATOM   3892  CA  THR 6 199     -15.270  15.232  -0.972  0.00  0.00      C1   C
ATOM   3893  C   THR 6 199     -16.139  14.483   0.114  0.00  0.00      C1   C
ATOM   3894  O   THR 6 199     -17.066  15.097   0.619  0.00  0.00      C1   O
ATOM   3895  CB  THR 6 199     -14.175  16.228  -0.579  0.00  0.00      C1   C
ATOM   3896  OG1 THR 6 199     -13.340  16.475  -1.678  0.00  0.00      C1   O
ATOM   3897  CG2 THR 6 199     -13.282  15.779   0.508  0.00  0.00      C1   C
ATOM   3898  N   ILE 6 200     -15.686  13.321   0.542  0.00  0.00      C1   N
ATOM   3899  CA  ILE 6 200     -16.252  12.558   1.634  0.00  0.00      C1   C
ATOM   3900  C   ILE 6 200     -15.928  13.327   2.938  0.00  0.00      C1   C
ATOM   3901  O   ILE 6 200     -14.922  12.891   3.474  0.00  0.00      C1   O
ATOM   3902  CB  ILE 6 200     -15.856  11.076   1.615  0.00  0.00      C1   C
ATOM   3903  CG1 ILE 6 200     -15.985  10.356   0.277  0.00  0.00      C1   C
ATOM   3904  CG2 ILE 6 200     -16.607  10.224   2.782  0.00  0.00      C1   C
ATOM   3905  CD1 ILE 6 200     -17.410  10.360  -0.276  0.00  0.00      C1   C
ATOM   3906  N   THR 6 201     -16.685  14.321   3.389  0.00  0.00      C1   N
ATOM   3907  CA  THR 6 201     -16.493  14.966   4.709  0.00  0.00      C1   C
ATOM   3908  C   THR 6 201     -16.077  14.034   5.886  0.00  0.00      C1   C
ATOM   3909  O   THR 6 201     -15.252  14.453   6.681  0.00  0.00      C1   O
ATOM   3910  CB  THR 6 201     -17.816  15.705   4.956  0.00  0.00      C1   C
ATOM   3911  OG1 THR 6 201     -18.268  16.364   3.774  0.00  0.00      C1   O
ATOM   3912  CG2 THR 6 201     -17.646  16.910   5.947  0.00  0.00      C1   C
ATOM   3913  N   VAL 6 202     -16.811  12.915   6.038  0.00  0.00      C1   N
ATOM   3914  CA  VAL 6 202     -16.540  11.862   7.075  0.00  0.00      C1   C
ATOM   3915  C   VAL 6 202     -15.045  11.415   7.078  0.00  0.00      C1   C
ATOM   3916  O   VAL 6 202     -14.508  11.367   8.193  0.00  0.00      C1   O
ATOM   3917  CB  VAL 6 202     -17.558  10.689   6.934  0.00  0.00      C1   C
ATOM   3918  CG1 VAL 6 202     -17.105   9.562   7.905  0.00  0.00      C1   C
ATOM   3919  CG2 VAL 6 202     -18.986  11.052   7.264  0.00  0.00      C1   C
ATOM   3920  N   ASN 6 203     -14.359  11.080   5.948  0.00  0.00      C1   N
ATOM   3921  CA  ASN 6 203     -12.930  10.671   5.912  0.00  0.00      C1   C
ATOM   3922  C   ASN 6 203     -11.978  11.772   6.192  0.00  0.00      C1   C
ATOM   3923  O   ASN 6 203     -10.949  11.404   6.784  0.00  0.00      C1   O
ATOM   3924  CB  ASN 6 203     -12.803  10.073   4.512  0.00  0.00      C1   C
ATOM   3925  CG  ASN 6 203     -13.592   8.873   4.151  0.00  0.00      C1   C
ATOM   3926  OD1 ASN 6 203     -14.483   8.399   4.893  0.00  0.00      C1   O
ATOM   3927  ND2 ASN 6 203     -13.394   8.231   3.045  0.00  0.00      C1   N
ATOM   3928  N   VAL 6 204     -12.204  13.077   5.842  0.00  0.00      C1   N
ATOM   3929  CA  VAL 6 204     -11.387  14.245   6.331  0.00  0.00      C1   C
ATOM   3930  C   VAL 6 204     -11.634  14.520   7.816  0.00  0.00      C1   C
ATOM   3931  O   VAL 6 204     -10.668  14.673   8.577  0.00  0.00      C1   O
ATOM   3932  CB  VAL 6 204     -11.549  15.593   5.618  0.00  0.00      C1   C
ATOM   3933  CG1 VAL 6 204     -10.259  16.452   5.698  0.00  0.00      C1   C
ATOM   3934  CG2 VAL 6 204     -11.837  15.463   4.094  0.00  0.00      C1   C
ATOM   3935  N   LEU 6 205     -12.860  14.396   8.305  0.00  0.00      C1   N
ATOM   3936  CA  LEU 6 205     -13.025  14.417   9.764  0.00  0.00      C1   C
ATOM   3937  C   LEU 6 205     -12.316  13.218  10.498  0.00  0.00      C1   C
ATOM   3938  O   LEU 6 205     -11.644  13.440  11.539  0.00  0.00      C1   O
ATOM   3939  CB  LEU 6 205     -14.496  14.442  10.134  0.00  0.00      C1   C
ATOM   3940  CG  LEU 6 205     -15.108  15.830   9.893  0.00  0.00      C1   C
ATOM   3941  CD1 LEU 6 205     -16.625  15.608  10.141  0.00  0.00      C1   C
ATOM   3942  CD2 LEU 6 205     -14.556  17.102  10.615  0.00  0.00      C1   C
ATOM   3943  N   ALA 6 206     -12.119  11.998   9.921  0.00  0.00      C1   N
ATOM   3944  CA  ALA 6 206     -11.293  10.844  10.423  0.00  0.00      C1   C
ATOM   3945  C   ALA 6 206      -9.773  10.954  10.235  0.00  0.00      C1   C
ATOM   3946  O   ALA 6 206      -8.998  10.536  11.104  0.00  0.00      C1   O
ATOM   3947  CB  ALA 6 206     -11.921   9.531   9.849  0.00  0.00      C1   C
ATOM   3948  N   TRP 6 207      -9.289  11.668   9.194  0.00  0.00      C1   N
ATOM   3949  CA  TRP 6 207      -7.947  12.189   8.998  0.00  0.00      C1   C
ATOM   3950  C   TRP 6 207      -7.564  13.166  10.146  0.00  0.00      C1   C
ATOM   3951  O   TRP 6 207      -6.488  13.003  10.748  0.00  0.00      C1   O
ATOM   3952  CB  TRP 6 207      -7.856  12.739   7.587  0.00  0.00      C1   C
ATOM   3953  CG  TRP 6 207      -6.668  13.552   7.084  0.00  0.00      C1   C
ATOM   3954  CD1 TRP 6 207      -5.555  13.030   6.548  0.00  0.00      C1   C
ATOM   3955  CD2 TRP 6 207      -6.543  15.003   6.955  0.00  0.00      C1   C
ATOM   3956  NE1 TRP 6 207      -4.730  13.986   6.093  0.00  0.00      C1   N
ATOM   3957  CE2 TRP 6 207      -5.222  15.245   6.367  0.00  0.00      C1   C
ATOM   3958  CE3 TRP 6 207      -7.308  16.137   7.253  0.00  0.00      C1   C
ATOM   3959  CZ2 TRP 6 207      -4.781  16.529   6.031  0.00  0.00      C1   C
ATOM   3960  CZ3 TRP 6 207      -6.801  17.466   7.034  0.00  0.00      C1   C
ATOM   3961  CH2 TRP 6 207      -5.590  17.614   6.336  0.00  0.00      C1   C
ATOM   3962  N   LEU 6 208      -8.472  14.085  10.550  0.00  0.00      C1   N
ATOM   3963  CA  LEU 6 208      -8.257  14.970  11.747  0.00  0.00      C1   C
ATOM   3964  C   LEU 6 208      -8.015  14.160  13.014  0.00  0.00      C1   C
ATOM   3965  O   LEU 6 208      -7.066  14.460  13.795  0.00  0.00      C1   O
ATOM   3966  CB  LEU 6 208      -9.388  15.939  12.003  0.00  0.00      C1   C
ATOM   3967  CG  LEU 6 208      -9.492  17.116  10.960  0.00  0.00      C1   C
ATOM   3968  CD1 LEU 6 208     -10.410  18.244  11.456  0.00  0.00      C1   C
ATOM   3969  CD2 LEU 6 208      -8.173  17.775  10.623  0.00  0.00      C1   C
ATOM   3970  N   TYR 6 209      -8.910  13.145  13.364  0.00  0.00      C1   N
ATOM   3971  CA  TYR 6 209      -8.727  12.347  14.525  0.00  0.00      C1   C
ATOM   3972  C   TYR 6 209      -7.581  11.385  14.422  0.00  0.00      C1   C
ATOM   3973  O   TYR 6 209      -6.949  11.245  15.441  0.00  0.00      C1   O
ATOM   3974  CB  TYR 6 209     -10.053  11.513  14.684  0.00  0.00      C1   C
ATOM   3975  CG  TYR 6 209     -11.186  12.311  15.231  0.00  0.00      C1   C
ATOM   3976  CD1 TYR 6 209     -11.119  12.778  16.526  0.00  0.00      C1   C
ATOM   3977  CD2 TYR 6 209     -12.350  12.318  14.437  0.00  0.00      C1   C
ATOM   3978  CE1 TYR 6 209     -12.295  13.407  17.002  0.00  0.00      C1   C
ATOM   3979  CE2 TYR 6 209     -13.527  12.937  14.927  0.00  0.00      C1   C
ATOM   3980  CZ  TYR 6 209     -13.510  13.476  16.213  0.00  0.00      C1   C
ATOM   3981  OH  TYR 6 209     -14.591  14.030  16.740  0.00  0.00      C1   O
ATOM   3982  N   ALA 6 210      -7.224  10.852  13.275  0.00  0.00      C1   N
ATOM   3983  CA  ALA 6 210      -5.924  10.241  13.137  0.00  0.00      C1   C
ATOM   3984  C   ALA 6 210      -4.719  11.156  13.264  0.00  0.00      C1   C
ATOM   3985  O   ALA 6 210      -3.916  10.775  13.997  0.00  0.00      C1   O
ATOM   3986  CB  ALA 6 210      -5.799   9.476  11.845  0.00  0.00      C1   C
ATOM   3987  N   ALA 6 211      -4.635  12.360  12.630  0.00  0.00      C1   N
ATOM   3988  CA  ALA 6 211      -3.747  13.349  12.997  0.00  0.00      C1   C
ATOM   3989  C   ALA 6 211      -3.675  13.601  14.555  0.00  0.00      C1   C
ATOM   3990  O   ALA 6 211      -2.597  13.515  15.007  0.00  0.00      C1   O
ATOM   3991  CB  ALA 6 211      -4.002  14.636  12.080  0.00  0.00      C1   C
ATOM   3992  N   VAL 6 212      -4.713  13.884  15.347  0.00  0.00      C1   N
ATOM   3993  CA  VAL 6 212      -4.608  13.985  16.833  0.00  0.00      C1   C
ATOM   3994  C   VAL 6 212      -3.890  12.727  17.393  0.00  0.00      C1   C
ATOM   3995  O   VAL 6 212      -2.871  12.947  18.063  0.00  0.00      C1   O
ATOM   3996  CB  VAL 6 212      -5.957  14.301  17.592  0.00  0.00      C1   C
ATOM   3997  CG1 VAL 6 212      -5.805  14.277  19.103  0.00  0.00      C1   C
ATOM   3998  CG2 VAL 6 212      -6.403  15.711  17.096  0.00  0.00      C1   C
ATOM   3999  N   ILE 6 213      -4.336  11.491  17.190  0.00  0.00      C1   N
ATOM   4000  CA  ILE 6 213      -3.607  10.238  17.533  0.00  0.00      C1   C
ATOM   4001  C   ILE 6 213      -2.156  10.217  17.013  0.00  0.00      C1   C
ATOM   4002  O   ILE 6 213      -1.309   9.656  17.730  0.00  0.00      C1   O
ATOM   4003  CB  ILE 6 213      -4.492   9.031  17.030  0.00  0.00      C1   C
ATOM   4004  CG1 ILE 6 213      -5.760   8.938  17.821  0.00  0.00      C1   C
ATOM   4005  CG2 ILE 6 213      -3.861   7.676  17.226  0.00  0.00      C1   C
ATOM   4006  CD1 ILE 6 213      -6.892   7.957  17.402  0.00  0.00      C1   C
ATOM   4007  N   ASN 6 214      -1.749  10.772  15.884  0.00  0.00      C1   N
ATOM   4008  CA  ASN 6 214      -0.345  10.846  15.364  0.00  0.00      C1   C
ATOM   4009  C   ASN 6 214       0.521  11.881  16.089  0.00  0.00      C1   C
ATOM   4010  O   ASN 6 214       1.705  11.807  16.165  0.00  0.00      C1   O
ATOM   4011  CB  ASN 6 214      -0.331  11.163  13.902  0.00  0.00      C1   C
ATOM   4012  CG  ASN 6 214       0.886  10.436  13.258  0.00  0.00      C1   C
ATOM   4013  OD1 ASN 6 214       1.103   9.264  13.561  0.00  0.00      C1   O
ATOM   4014  ND2 ASN 6 214       1.712  11.129  12.491  0.00  0.00      C1   N
ATOM   4015  N   GLY 6 215      -0.138  12.965  16.512  0.00  0.00      C1   N
ATOM   4016  CA  GLY 6 215       0.446  14.090  17.190  0.00  0.00      C1   C
ATOM   4017  C   GLY 6 215       0.181  15.558  16.630  0.00  0.00      C1   C
ATOM   4018  O   GLY 6 215       0.629  16.559  17.273  0.00  0.00      C1   O
ATOM   4019  N   ASP 6 216      -0.554  15.745  15.482  0.00  0.00      C1   N
ATOM   4020  CA  ASP 6 216      -0.874  17.089  15.104  0.00  0.00      C1   C
ATOM   4021  C   ASP 6 216      -2.042  17.662  15.769  0.00  0.00      C1   C
ATOM   4022  O   ASP 6 216      -2.958  16.897  16.115  0.00  0.00      C1   O
ATOM   4023  CB  ASP 6 216      -1.017  17.194  13.562  0.00  0.00      C1   C
ATOM   4024  CG  ASP 6 216       0.229  16.733  12.667  0.00  0.00      C1   C
ATOM   4025  OD1 ASP 6 216       0.064  16.189  11.553  0.00  0.00      C1   O
ATOM   4026  OD2 ASP 6 216       1.302  17.072  13.159  0.00  0.00      C1   O
ATOM   4027  N   ARG 6 217      -2.066  18.994  15.943  0.00  0.00      C1   N
ATOM   4028  CA  ARG 6 217      -3.135  19.563  16.869  0.00  0.00      C1   C
ATOM   4029  C   ARG 6 217      -3.586  21.050  16.593  0.00  0.00      C1   C
ATOM   4030  O   ARG 6 217      -4.435  21.679  17.193  0.00  0.00      C1   O
ATOM   4031  CB  ARG 6 217      -2.670  19.372  18.291  0.00  0.00      C1   C
ATOM   4032  CG  ARG 6 217      -3.843  18.870  19.184  0.00  0.00      C1   C
ATOM   4033  CD  ARG 6 217      -3.376  18.903  20.611  0.00  0.00      C1   C
ATOM   4034  NE  ARG 6 217      -4.369  18.194  21.499  0.00  0.00      C1   N
ATOM   4035  CZ  ARG 6 217      -4.275  16.977  21.821  0.00  0.00      C1   C
ATOM   4036  NH1 ARG 6 217      -5.090  16.560  22.738  0.00  0.00      C1   N
ATOM   4037  NH2 ARG 6 217      -3.445  16.051  21.354  0.00  0.00      C1   N
ATOM   4038  N   TRP 6 218      -2.833  21.682  15.637  0.00  0.00      C1   N
ATOM   4039  CA  TRP 6 218      -2.870  23.094  15.370  0.00  0.00      C1   C
ATOM   4040  C   TRP 6 218      -4.218  23.560  14.883  0.00  0.00      C1   C
ATOM   4041  O   TRP 6 218      -4.561  24.669  15.049  0.00  0.00      C1   O
ATOM   4042  CB  TRP 6 218      -1.689  23.483  14.395  0.00  0.00      C1   C
ATOM   4043  CG  TRP 6 218      -1.610  22.971  12.999  0.00  0.00      C1   C
ATOM   4044  CD1 TRP 6 218      -0.848  22.013  12.474  0.00  0.00      C1   C
ATOM   4045  CD2 TRP 6 218      -2.266  23.541  11.863  0.00  0.00      C1   C
ATOM   4046  NE1 TRP 6 218      -0.917  21.995  11.136  0.00  0.00      C1   N
ATOM   4047  CE2 TRP 6 218      -1.826  22.868  10.677  0.00  0.00      C1   C
ATOM   4048  CE3 TRP 6 218      -3.065  24.715  11.606  0.00  0.00      C1   C
ATOM   4049  CZ2 TRP 6 218      -2.343  23.087   9.447  0.00  0.00      C1   C
ATOM   4050  CZ3 TRP 6 218      -3.620  25.007  10.335  0.00  0.00      C1   C
ATOM   4051  CH2 TRP 6 218      -3.192  24.212   9.251  0.00  0.00      C1   C
ATOM   4052  N   PHE 6 219      -4.980  22.681  14.222  0.00  0.00      C1   N
ATOM   4053  CA  PHE 6 219      -6.383  22.901  13.743  0.00  0.00      C1   C
ATOM   4054  C   PHE 6 219      -7.460  23.089  14.871  0.00  0.00      C1   C
ATOM   4055  O   PHE 6 219      -8.579  23.473  14.558  0.00  0.00      C1   O
ATOM   4056  CB  PHE 6 219      -6.747  21.707  12.792  0.00  0.00      C1   C
ATOM   4057  CG  PHE 6 219      -6.346  20.360  13.320  0.00  0.00      C1   C
ATOM   4058  CD1 PHE 6 219      -7.101  19.762  14.336  0.00  0.00      C1   C
ATOM   4059  CD2 PHE 6 219      -5.165  19.778  12.826  0.00  0.00      C1   C
ATOM   4060  CE1 PHE 6 219      -6.726  18.471  14.769  0.00  0.00      C1   C
ATOM   4061  CE2 PHE 6 219      -4.752  18.547  13.253  0.00  0.00      C1   C
ATOM   4062  CZ  PHE 6 219      -5.534  17.859  14.260  0.00  0.00      C1   C
ATOM   4063  N   LEU 6 220      -7.185  22.777  16.125  0.00  0.00      C1   N
ATOM   4064  CA  LEU 6 220      -8.213  23.049  17.174  0.00  0.00      C1   C
ATOM   4065  C   LEU 6 220      -8.357  24.518  17.425  0.00  0.00      C1   C
ATOM   4066  O   LEU 6 220      -7.340  25.271  17.233  0.00  0.00      C1   O
ATOM   4067  CB  LEU 6 220      -7.983  22.309  18.482  0.00  0.00      C1   C
ATOM   4068  CG  LEU 6 220      -8.462  20.864  18.464  0.00  0.00      C1   C
ATOM   4069  CD1 LEU 6 220      -8.007  20.218  19.785  0.00  0.00      C1   C
ATOM   4070  CD2 LEU 6 220      -9.981  20.762  18.383  0.00  0.00      C1   C
ATOM   4071  N   ASN 6 221      -9.557  25.044  17.671  0.00  0.00      C1   N
ATOM   4072  CA  ASN 6 221      -9.745  26.471  17.798  0.00  0.00      C1   C
ATOM   4073  C   ASN 6 221     -10.805  26.858  18.882  0.00  0.00      C1   C
ATOM   4074  O   ASN 6 221     -11.497  26.024  19.502  0.00  0.00      C1   O
ATOM   4075  CB  ASN 6 221     -10.141  27.158  16.460  0.00  0.00      C1   C
ATOM   4076  CG  ASN 6 221     -11.528  26.663  15.954  0.00  0.00      C1   C
ATOM   4077  OD1 ASN 6 221     -12.525  26.530  16.645  0.00  0.00      C1   O
ATOM   4078  ND2 ASN 6 221     -11.656  26.399  14.672  0.00  0.00      C1   N
ATOM   4079  N   ARG 6 222     -11.012  28.158  19.039  0.00  0.00      C1   N
ATOM   4080  CA  ARG 6 222     -11.925  28.646  20.091  0.00  0.00      C1   C
ATOM   4081  C   ARG 6 222     -13.357  29.034  19.653  0.00  0.00      C1   C
ATOM   4082  O   ARG 6 222     -14.187  29.544  20.426  0.00  0.00      C1   O
ATOM   4083  CB  ARG 6 222     -11.182  29.755  20.813  0.00  0.00      C1   C
ATOM   4084  CG  ARG 6 222     -11.169  31.013  19.944  0.00  0.00      C1   C
ATOM   4085  CD  ARG 6 222     -10.424  32.151  20.598  0.00  0.00      C1   C
ATOM   4086  NE  ARG 6 222     -11.199  32.787  21.686  0.00  0.00      C1   N
ATOM   4087  CZ  ARG 6 222     -10.665  33.619  22.593  0.00  0.00      C1   C
ATOM   4088  NH1 ARG 6 222      -9.388  33.766  22.798  0.00  0.00      C1   N
ATOM   4089  NH2 ARG 6 222     -11.417  34.439  23.219  0.00  0.00      C1   N
ATOM   4090  N   PHE 6 223     -13.807  28.422  18.571  0.00  0.00      C1   N
ATOM   4091  CA  PHE 6 223     -15.125  28.731  18.038  0.00  0.00      C1   C
ATOM   4092  C   PHE 6 223     -16.140  27.541  18.128  0.00  0.00      C1   C
ATOM   4093  O   PHE 6 223     -15.840  26.373  17.998  0.00  0.00      C1   O
ATOM   4094  CB  PHE 6 223     -14.995  29.415  16.665  0.00  0.00      C1   C
ATOM   4095  CG  PHE 6 223     -13.881  30.466  16.633  0.00  0.00      C1   C
ATOM   4096  CD1 PHE 6 223     -14.094  31.701  17.282  0.00  0.00      C1   C
ATOM   4097  CD2 PHE 6 223     -12.640  30.248  16.022  0.00  0.00      C1   C
ATOM   4098  CE1 PHE 6 223     -13.104  32.718  17.288  0.00  0.00      C1   C
ATOM   4099  CE2 PHE 6 223     -11.626  31.204  16.187  0.00  0.00      C1   C
ATOM   4100  CZ  PHE 6 223     -11.822  32.419  16.863  0.00  0.00      C1   C
ATOM   4101  N   THR 6 224     -17.380  27.901  18.476  0.00  0.00      C1   N
ATOM   4102  CA  THR 6 224     -18.572  27.074  18.399  0.00  0.00      C1   C
ATOM   4103  C   THR 6 224     -19.090  27.054  17.025  0.00  0.00      C1   C
ATOM   4104  O   THR 6 224     -19.533  28.082  16.574  0.00  0.00      C1   O
ATOM   4105  CB  THR 6 224     -19.645  27.523  19.392  0.00  0.00      C1   C
ATOM   4106  OG1 THR 6 224     -19.198  27.382  20.692  0.00  0.00      C1   O
ATOM   4107  CG2 THR 6 224     -21.091  26.928  19.334  0.00  0.00      C1   C
ATOM   4108  N   THR 6 225     -19.247  25.883  16.464  0.00  0.00      C1   N
ATOM   4109  CA  THR 6 225     -19.964  25.736  15.109  0.00  0.00      C1   C
ATOM   4110  C   THR 6 225     -20.973  24.574  15.211  0.00  0.00      C1   C
ATOM   4111  O   THR 6 225     -20.636  23.406  15.394  0.00  0.00      C1   O
ATOM   4112  CB  THR 6 225     -18.926  25.458  14.034  0.00  0.00      C1   C
ATOM   4113  OG1 THR 6 225     -17.968  26.574  13.932  0.00  0.00      C1   O
ATOM   4114  CG2 THR 6 225     -19.514  25.268  12.608  0.00  0.00      C1   C
ATOM   4115  N   THR 6 226     -22.255  24.849  15.014  0.00  0.00      C1   N
ATOM   4116  CA  THR 6 226     -23.364  23.881  14.970  0.00  0.00      C1   C
ATOM   4117  C   THR 6 226     -23.360  22.992  13.608  0.00  0.00      C1   C
ATOM   4118  O   THR 6 226     -22.830  23.446  12.604  0.00  0.00      C1   O
ATOM   4119  CB  THR 6 226     -24.750  24.529  15.102  0.00  0.00      C1   C
ATOM   4120  OG1 THR 6 226     -24.935  25.379  14.020  0.00  0.00      C1   O
ATOM   4121  CG2 THR 6 226     -24.745  25.482  16.286  0.00  0.00      C1   C
ATOM   4122  N   LEU 6 227     -24.043  21.861  13.546  0.00  0.00      C1   N
ATOM   4123  CA  LEU 6 227     -24.275  21.041  12.361  0.00  0.00      C1   C
ATOM   4124  C   LEU 6 227     -25.000  21.755  11.235  0.00  0.00      C1   C
ATOM   4125  O   LEU 6 227     -24.616  21.661  10.067  0.00  0.00      C1   O
ATOM   4126  CB  LEU 6 227     -24.896  19.703  12.762  0.00  0.00      C1   C
ATOM   4127  CG  LEU 6 227     -25.148  18.664  11.636  0.00  0.00      C1   C
ATOM   4128  CD1 LEU 6 227     -23.802  18.384  10.985  0.00  0.00      C1   C
ATOM   4129  CD2 LEU 6 227     -25.815  17.394  12.087  0.00  0.00      C1   C
ATOM   4130  N   ASN 6 228     -26.020  22.543  11.590  0.00  0.00      C1   N
ATOM   4131  CA  ASN 6 228     -26.681  23.496  10.633  0.00  0.00      C1   C
ATOM   4132  C   ASN 6 228     -25.772  24.405   9.881  0.00  0.00      C1   C
ATOM   4133  O   ASN 6 228     -25.915  24.595   8.670  0.00  0.00      C1   O
ATOM   4134  CB  ASN 6 228     -27.578  24.413  11.504  0.00  0.00      C1   C
ATOM   4135  CG  ASN 6 228     -28.990  23.897  11.343  0.00  0.00      C1   C
ATOM   4136  ND2 ASN 6 228     -29.546  23.219  12.288  0.00  0.00      C1   N
ATOM   4137  OD1 ASN 6 228     -29.614  24.112  10.318  0.00  0.00      C1   O
ATOM   4138  N   ASP 6 229     -24.732  24.986  10.476  0.00  0.00      C1   N
ATOM   4139  CA  ASP 6 229     -23.689  25.851   9.883  0.00  0.00      C1   C
ATOM   4140  C   ASP 6 229     -22.606  25.082   9.153  0.00  0.00      C1   C
ATOM   4141  O   ASP 6 229     -22.104  25.562   8.140  0.00  0.00      C1   O
ATOM   4142  CB  ASP 6 229     -23.031  26.700  11.012  0.00  0.00      C1   C
ATOM   4143  CG  ASP 6 229     -24.013  27.659  11.624  0.00  0.00      C1   C
ATOM   4144  OD1 ASP 6 229     -25.073  28.055  11.018  0.00  0.00      C1   O
ATOM   4145  OD2 ASP 6 229     -23.675  28.258  12.655  0.00  0.00      C1   O
ATOM   4146  N   PHE 6 230     -22.156  24.021   9.780  0.00  0.00      C1   N
ATOM   4147  CA  PHE 6 230     -21.281  23.075   9.120  0.00  0.00      C1   C
ATOM   4148  C   PHE 6 230     -21.744  22.459   7.803  0.00  0.00      C1   C
ATOM   4149  O   PHE 6 230     -20.947  22.467   6.875  0.00  0.00      C1   O
ATOM   4150  CB  PHE 6 230     -20.896  21.946  10.111  0.00  0.00      C1   C
ATOM   4151  CG  PHE 6 230     -19.724  21.044   9.576  0.00  0.00      C1   C
ATOM   4152  CD1 PHE 6 230     -19.780  19.637   9.591  0.00  0.00      C1   C
ATOM   4153  CD2 PHE 6 230     -18.548  21.638   9.046  0.00  0.00      C1   C
ATOM   4154  CE1 PHE 6 230     -18.641  18.852   9.282  0.00  0.00      C1   C
ATOM   4155  CE2 PHE 6 230     -17.468  20.829   8.576  0.00  0.00      C1   C
ATOM   4156  CZ  PHE 6 230     -17.461  19.442   8.817  0.00  0.00      C1   C
ATOM   4157  N   ASN 6 231     -22.970  22.008   7.732  0.00  0.00      C1   N
ATOM   4158  CA  ASN 6 231     -23.570  21.503   6.486  0.00  0.00      C1   C
ATOM   4159  C   ASN 6 231     -23.674  22.714   5.479  0.00  0.00      C1   C
ATOM   4160  O   ASN 6 231     -23.533  22.430   4.275  0.00  0.00      C1   O
ATOM   4161  CB  ASN 6 231     -24.922  20.927   6.809  0.00  0.00      C1   C
ATOM   4162  CG  ASN 6 231     -24.613  19.556   7.369  0.00  0.00      C1   C
ATOM   4163  OD1 ASN 6 231     -23.550  19.156   7.662  0.00  0.00      C1   O
ATOM   4164  ND2 ASN 6 231     -25.633  18.755   7.417  0.00  0.00      C1   N
ATOM   4165  N   LEU 6 232     -23.974  23.970   5.919  0.00  0.00      C1   N
ATOM   4166  CA  LEU 6 232     -23.899  25.118   4.999  0.00  0.00      C1   C
ATOM   4167  C   LEU 6 232     -22.495  25.345   4.431  0.00  0.00      C1   C
ATOM   4168  O   LEU 6 232     -22.310  25.478   3.244  0.00  0.00      C1   O
ATOM   4169  CB  LEU 6 232     -24.500  26.414   5.574  0.00  0.00      C1   C
ATOM   4170  CG  LEU 6 232     -24.898  27.233   4.339  0.00  0.00      C1   C
ATOM   4171  CD1 LEU 6 232     -25.843  26.512   3.439  0.00  0.00      C1   C
ATOM   4172  CD2 LEU 6 232     -25.455  28.509   4.824  0.00  0.00      C1   C
ATOM   4173  N   VAL 6 233     -21.437  25.214   5.195  0.00  0.00      C1   N
ATOM   4174  CA  VAL 6 233     -20.067  25.262   4.740  0.00  0.00      C1   C
ATOM   4175  C   VAL 6 233     -19.562  24.116   3.868  0.00  0.00      C1   C
ATOM   4176  O   VAL 6 233     -18.897  24.369   2.870  0.00  0.00      C1   O
ATOM   4177  CB  VAL 6 233     -19.096  25.780   5.836  0.00  0.00      C1   C
ATOM   4178  CG1 VAL 6 233     -17.922  24.808   6.037  0.00  0.00      C1   C
ATOM   4179  CG2 VAL 6 233     -18.561  27.143   5.442  0.00  0.00      C1   C
ATOM   4180  N   ALA 6 234     -20.015  22.819   4.111  0.00  0.00      C1   N
ATOM   4181  CA  ALA 6 234     -19.951  21.704   3.195  0.00  0.00      C1   C
ATOM   4182  C   ALA 6 234     -20.593  22.109   1.851  0.00  0.00      C1   C
ATOM   4183  O   ALA 6 234     -20.019  21.743   0.828  0.00  0.00      C1   O
ATOM   4184  CB  ALA 6 234     -20.509  20.455   3.875  0.00  0.00      C1   C
ATOM   4185  N   MET 6 235     -21.843  22.611   1.824  0.00  0.00      C1   N
ATOM   4186  CA  MET 6 235     -22.386  22.982   0.528  0.00  0.00      C1   C
ATOM   4187  C   MET 6 235     -21.604  24.080  -0.184  0.00  0.00      C1   C
ATOM   4188  O   MET 6 235     -21.608  24.009  -1.417  0.00  0.00      C1   O
ATOM   4189  CB  MET 6 235     -23.902  23.248   0.667  0.00  0.00      C1   C
ATOM   4190  CG  MET 6 235     -24.697  21.949   0.926  0.00  0.00      C1   C
ATOM   4191  SD  MET 6 235     -26.503  22.076   1.574  0.00  0.00      C1   S
ATOM   4192  CE  MET 6 235     -27.254  20.532   0.886  0.00  0.00      C1   C
ATOM   4193  N   LYS 6 236     -21.016  25.085   0.467  0.00  0.00      C1   N
ATOM   4194  CA  LYS 6 236     -20.216  26.140  -0.063  0.00  0.00      C1   C
ATOM   4195  C   LYS 6 236     -18.960  25.651  -0.831  0.00  0.00      C1   C
ATOM   4196  O   LYS 6 236     -18.649  26.039  -1.939  0.00  0.00      C1   O
ATOM   4197  CB  LYS 6 236     -19.930  27.091   1.057  0.00  0.00      C1   C
ATOM   4198  CG  LYS 6 236     -19.041  28.276   0.666  0.00  0.00      C1   C
ATOM   4199  CD  LYS 6 236     -18.947  29.357   1.714  0.00  0.00      C1   C
ATOM   4200  CE  LYS 6 236     -17.885  30.331   1.253  0.00  0.00      C1   C
ATOM   4201  NZ  LYS 6 236     -17.581  31.268   2.400  0.00  0.00      C1   N
ATOM   4202  N   TYR 6 237     -18.154  24.735  -0.225  0.00  0.00      C1   N
ATOM   4203  CA  TYR 6 237     -16.925  24.154  -0.841  0.00  0.00      C1   C
ATOM   4204  C   TYR 6 237     -17.157  22.759  -1.486  0.00  0.00      C1   C
ATOM   4205  O   TYR 6 237     -16.150  22.184  -1.916  0.00  0.00      C1   O
ATOM   4206  CB  TYR 6 237     -15.764  24.032   0.193  0.00  0.00      C1   C
ATOM   4207  CG  TYR 6 237     -15.375  25.316   0.854  0.00  0.00      C1   C
ATOM   4208  CD1 TYR 6 237     -14.593  26.146   0.033  0.00  0.00      C1   C
ATOM   4209  CD2 TYR 6 237     -15.941  25.784   2.046  0.00  0.00      C1   C
ATOM   4210  CE1 TYR 6 237     -14.225  27.450   0.491  0.00  0.00      C1   C
ATOM   4211  CE2 TYR 6 237     -15.647  27.070   2.429  0.00  0.00      C1   C
ATOM   4212  CZ  TYR 6 237     -14.829  27.968   1.687  0.00  0.00      C1   C
ATOM   4213  OH  TYR 6 237     -14.612  29.276   2.010  0.00  0.00      C1   O
ATOM   4214  N   ASN 6 238     -18.370  22.288  -1.862  0.00  0.00      C1   N
ATOM   4215  CA  ASN 6 238     -18.552  20.959  -2.569  0.00  0.00      C1   C
ATOM   4216  C   ASN 6 238     -18.164  19.690  -1.797  0.00  0.00      C1   C
ATOM   4217  O   ASN 6 238     -17.432  18.752  -2.240  0.00  0.00      C1   O
ATOM   4218  CB  ASN 6 238     -18.070  20.985  -4.033  0.00  0.00      C1   C
ATOM   4219  CG  ASN 6 238     -18.253  22.240  -4.806  0.00  0.00      C1   C
ATOM   4220  ND2 ASN 6 238     -17.420  22.638  -5.736  0.00  0.00      C1   N
ATOM   4221  OD1 ASN 6 238     -19.199  22.943  -4.651  0.00  0.00      C1   O
ATOM   4222  N   TYR 6 239     -18.637  19.682  -0.512  0.00  0.00      C1   N
ATOM   4223  CA  TYR 6 239     -18.454  18.528   0.326  0.00  0.00      C1   C
ATOM   4224  C   TYR 6 239     -19.875  17.925   0.636  0.00  0.00      C1   C
ATOM   4225  O   TYR 6 239     -20.917  18.599   0.598  0.00  0.00      C1   O
ATOM   4226  CB  TYR 6 239     -17.789  19.038   1.634  0.00  0.00      C1   C
ATOM   4227  CG  TYR 6 239     -16.320  18.931   1.568  0.00  0.00      C1   C
ATOM   4228  CD1 TYR 6 239     -15.656  18.266   2.596  0.00  0.00      C1   C
ATOM   4229  CD2 TYR 6 239     -15.559  19.792   0.676  0.00  0.00      C1   C
ATOM   4230  CE1 TYR 6 239     -14.259  18.266   2.643  0.00  0.00      C1   C
ATOM   4231  CE2 TYR 6 239     -14.154  19.748   0.719  0.00  0.00      C1   C
ATOM   4232  CZ  TYR 6 239     -13.486  18.983   1.695  0.00  0.00      C1   C
ATOM   4233  OH  TYR 6 239     -12.119  18.898   1.745  0.00  0.00      C1   O
ATOM   4234  N   GLU 6 240     -19.901  16.676   0.967  0.00  0.00      C1   N
ATOM   4235  CA  GLU 6 240     -21.044  15.852   1.374  0.00  0.00      C1   C
ATOM   4236  C   GLU 6 240     -21.559  16.131   2.798  0.00  0.00      C1   C
ATOM   4237  O   GLU 6 240     -20.931  15.601   3.729  0.00  0.00      C1   O
ATOM   4238  CB  GLU 6 240     -20.697  14.368   1.089  0.00  0.00      C1   C
ATOM   4239  CG  GLU 6 240     -21.983  13.545   1.266  0.00  0.00      C1   C
ATOM   4240  CD  GLU 6 240     -23.073  14.087   0.315  0.00  0.00      C1   C
ATOM   4241  OE1 GLU 6 240     -22.897  14.357  -0.893  0.00  0.00      C1   O
ATOM   4242  OE2 GLU 6 240     -24.257  14.055   0.797  0.00  0.00      C1   O
ATOM   4243  N   PRO 6 241     -22.678  16.825   3.071  0.00  0.00      C1   N
ATOM   4244  CA  PRO 6 241     -23.150  17.149   4.362  0.00  0.00      C1   C
ATOM   4245  C   PRO 6 241     -23.394  15.958   5.301  0.00  0.00      C1   C
ATOM   4246  O   PRO 6 241     -24.049  14.965   4.857  0.00  0.00      C1   O
ATOM   4247  CB  PRO 6 241     -24.423  18.006   4.187  0.00  0.00      C1   C
ATOM   4248  CG  PRO 6 241     -24.970  17.519   2.893  0.00  0.00      C1   C
ATOM   4249  CD  PRO 6 241     -23.667  17.342   2.077  0.00  0.00      C1   C
ATOM   4250  N   LEU 6 242     -22.823  16.009   6.530  0.00  0.00      C1   N
ATOM   4251  CA  LEU 6 242     -22.995  15.103   7.652  0.00  0.00      C1   C
ATOM   4252  C   LEU 6 242     -24.383  14.954   8.145  0.00  0.00      C1   C
ATOM   4253  O   LEU 6 242     -25.212  15.858   8.023  0.00  0.00      C1   O
ATOM   4254  CB  LEU 6 242     -22.065  15.446   8.858  0.00  0.00      C1   C
ATOM   4255  CG  LEU 6 242     -20.715  14.708   9.045  0.00  0.00      C1   C
ATOM   4256  CD1 LEU 6 242     -19.702  15.078   7.922  0.00  0.00      C1   C
ATOM   4257  CD2 LEU 6 242     -20.214  15.038  10.448  0.00  0.00      C1   C
ATOM   4258  N   THR 6 243     -24.591  13.887   8.880  0.00  0.00      C1   N
ATOM   4259  CA  THR 6 243     -25.837  13.776   9.641  0.00  0.00      C1   C
ATOM   4260  C   THR 6 243     -25.708  13.634  11.157  0.00  0.00      C1   C
ATOM   4261  O   THR 6 243     -24.571  13.332  11.572  0.00  0.00      C1   O
ATOM   4262  CB  THR 6 243     -26.664  12.635   9.089  0.00  0.00      C1   C
ATOM   4263  OG1 THR 6 243     -26.093  11.354   9.454  0.00  0.00      C1   O
ATOM   4264  CG2 THR 6 243     -26.871  12.550   7.503  0.00  0.00      C1   C
ATOM   4265  N   GLN 6 244     -26.805  13.673  11.925  0.00  0.00      C1   N
ATOM   4266  CA  GLN 6 244     -26.781  13.294  13.340  0.00  0.00      C1   C
ATOM   4267  C   GLN 6 244     -26.377  11.814  13.462  0.00  0.00      C1   C
ATOM   4268  O   GLN 6 244     -25.578  11.528  14.382  0.00  0.00      C1   O
ATOM   4269  CB  GLN 6 244     -28.098  13.628  13.992  0.00  0.00      C1   C
ATOM   4270  CG  GLN 6 244     -28.373  15.175  14.033  0.00  0.00      C1   C
ATOM   4271  CD  GLN 6 244     -27.350  15.944  14.939  0.00  0.00      C1   C
ATOM   4272  OE1 GLN 6 244     -26.271  15.478  15.280  0.00  0.00      C1   O
ATOM   4273  NE2 GLN 6 244     -27.699  17.130  15.303  0.00  0.00      C1   N
ATOM   4274  N   ASP 6 245     -26.680  10.903  12.493  0.00  0.00      C1   N
ATOM   4275  CA  ASP 6 245     -26.130   9.500  12.343  0.00  0.00      C1   C
ATOM   4276  C   ASP 6 245     -24.628   9.390  11.977  0.00  0.00      C1   C
ATOM   4277  O   ASP 6 245     -23.995   8.340  12.109  0.00  0.00      C1   O
ATOM   4278  CB  ASP 6 245     -26.978   8.615  11.341  0.00  0.00      C1   C
ATOM   4279  CG  ASP 6 245     -28.492   8.980  11.362  0.00  0.00      C1   C
ATOM   4280  OD1 ASP 6 245     -29.031   9.479  12.363  0.00  0.00      C1   O
ATOM   4281  OD2 ASP 6 245     -29.148   8.633  10.342  0.00  0.00      C1   O
ATOM   4282  N   HIS 6 246     -23.954  10.436  11.543  0.00  0.00      C1   N
ATOM   4283  CA  HIS 6 246     -22.467  10.498  11.347  0.00  0.00      C1   C
ATOM   4284  C   HIS 6 246     -21.696  10.941  12.610  0.00  0.00      C1   C
ATOM   4285  O   HIS 6 246     -20.580  10.527  12.850  0.00  0.00      C1   O
ATOM   4286  CB  HIS 6 246     -21.970  11.365  10.202  0.00  0.00      C1   C
ATOM   4287  CG  HIS 6 246     -22.300  11.000   8.817  0.00  0.00      C1   C
ATOM   4288  ND1 HIS 6 246     -22.484  12.001   7.838  0.00  0.00      C1   N
ATOM   4289  CD2 HIS 6 246     -22.210   9.821   8.209  0.00  0.00      C1   C
ATOM   4290  CE1 HIS 6 246     -22.805  11.325   6.706  0.00  0.00      C1   C
ATOM   4291  NE2 HIS 6 246     -22.600  10.037   6.845  0.00  0.00      C1   N
ATOM   4292  N   VAL 6 247     -22.301  11.804  13.528  0.00  0.00      C1   N
ATOM   4293  CA  VAL 6 247     -21.868  12.036  14.966  0.00  0.00      C1   C
ATOM   4294  C   VAL 6 247     -21.846  10.765  15.794  0.00  0.00      C1   C
ATOM   4295  O   VAL 6 247     -20.858  10.615  16.512  0.00  0.00      C1   O
ATOM   4296  CB  VAL 6 247     -22.761  13.257  15.484  0.00  0.00      C1   C
ATOM   4297  CG1 VAL 6 247     -22.726  13.236  16.988  0.00  0.00      C1   C
ATOM   4298  CG2 VAL 6 247     -22.388  14.619  14.853  0.00  0.00      C1   C
ATOM   4299  N   ASP 6 248     -22.806   9.819  15.647  0.00  0.00      C1   N
ATOM   4300  CA  ASP 6 248     -22.814   8.523  16.139  0.00  0.00      C1   C
ATOM   4301  C   ASP 6 248     -21.707   7.630  15.574  0.00  0.00      C1   C
ATOM   4302  O   ASP 6 248     -21.130   6.896  16.357  0.00  0.00      C1   O
ATOM   4303  CB  ASP 6 248     -24.163   7.811  15.819  0.00  0.00      C1   C
ATOM   4304  CG  ASP 6 248     -24.223   6.454  16.624  0.00  0.00      C1   C
ATOM   4305  OD1 ASP 6 248     -24.424   5.398  15.970  0.00  0.00      C1   O
ATOM   4306  OD2 ASP 6 248     -24.022   6.421  17.819  0.00  0.00      C1   O
ATOM   4307  N   ILE 6 249     -21.362   7.654  14.252  0.00  0.00      C1   N
ATOM   4308  CA  ILE 6 249     -20.249   6.871  13.723  0.00  0.00      C1   C
ATOM   4309  C   ILE 6 249     -18.831   7.422  14.006  0.00  0.00      C1   C
ATOM   4310  O   ILE 6 249     -17.847   6.705  13.835  0.00  0.00      C1   O
ATOM   4311  CB  ILE 6 249     -20.413   6.416  12.281  0.00  0.00      C1   C
ATOM   4312  CG1 ILE 6 249     -20.708   7.451  11.215  0.00  0.00      C1   C
ATOM   4313  CG2 ILE 6 249     -21.539   5.386  12.161  0.00  0.00      C1   C
ATOM   4314  CD1 ILE 6 249     -19.529   8.172  10.697  0.00  0.00      C1   C
ATOM   4315  N   LEU 6 250     -18.699   8.685  14.424  0.00  0.00      C1   N
ATOM   4316  CA  LEU 6 250     -17.521   9.241  14.966  0.00  0.00      C1   C
ATOM   4317  C   LEU 6 250     -17.305   9.149  16.535  0.00  0.00      C1   C
ATOM   4318  O   LEU 6 250     -16.186   9.276  16.902  0.00  0.00      C1   O
ATOM   4319  CB  LEU 6 250     -17.363  10.701  14.449  0.00  0.00      C1   C
ATOM   4320  CG  LEU 6 250     -17.147  10.736  12.860  0.00  0.00      C1   C
ATOM   4321  CD1 LEU 6 250     -16.899  12.195  12.426  0.00  0.00      C1   C
ATOM   4322  CD2 LEU 6 250     -15.903   9.976  12.402  0.00  0.00      C1   C
ATOM   4323  N   GLY 6 251     -18.338   8.825  17.288  0.00  0.00      C1   N
ATOM   4324  CA  GLY 6 251     -18.352   8.549  18.725  0.00  0.00      C1   C
ATOM   4325  C   GLY 6 251     -17.162   7.924  19.397  0.00  0.00      C1   C
ATOM   4326  O   GLY 6 251     -16.561   8.622  20.212  0.00  0.00      C1   O
ATOM   4327  N   PRO 6 252     -16.805   6.708  19.038  0.00  0.00      C1   N
ATOM   4328  CA  PRO 6 252     -15.579   6.049  19.466  0.00  0.00      C1   C
ATOM   4329  C   PRO 6 252     -14.243   6.767  19.183  0.00  0.00      C1   C
ATOM   4330  O   PRO 6 252     -13.534   6.955  20.102  0.00  0.00      C1   O
ATOM   4331  CB  PRO 6 252     -15.560   4.707  18.782  0.00  0.00      C1   C
ATOM   4332  CG  PRO 6 252     -16.995   4.344  18.551  0.00  0.00      C1   C
ATOM   4333  CD  PRO 6 252     -17.549   5.752  18.342  0.00  0.00      C1   C
ATOM   4334  N   LEU 6 253     -13.964   7.211  17.922  0.00  0.00      C1   N
ATOM   4335  CA  LEU 6 253     -12.818   8.095  17.625  0.00  0.00      C1   C
ATOM   4336  C   LEU 6 253     -12.784   9.437  18.435  0.00  0.00      C1   C
ATOM   4337  O   LEU 6 253     -11.714   9.853  18.864  0.00  0.00      C1   O
ATOM   4338  CB  LEU 6 253     -12.758   8.308  16.074  0.00  0.00      C1   C
ATOM   4339  CG  LEU 6 253     -12.180   7.101  15.371  0.00  0.00      C1   C
ATOM   4340  CD1 LEU 6 253     -12.459   7.194  13.833  0.00  0.00      C1   C
ATOM   4341  CD2 LEU 6 253     -10.766   6.666  15.777  0.00  0.00      C1   C
ATOM   4342  N   SER 6 254     -13.966  10.095  18.628  0.00  0.00      C1   N
ATOM   4343  CA  SER 6 254     -14.152  11.326  19.425  0.00  0.00      C1   C
ATOM   4344  C   SER 6 254     -13.783  11.060  20.886  0.00  0.00      C1   C
ATOM   4345  O   SER 6 254     -12.918  11.732  21.433  0.00  0.00      C1   O
ATOM   4346  CB  SER 6 254     -15.574  11.719  19.061  0.00  0.00      C1   C
ATOM   4347  OG  SER 6 254     -16.041  12.845  19.764  0.00  0.00      C1   O
ATOM   4348  N   ALA 6 255     -14.412   9.984  21.484  0.00  0.00      C1   N
ATOM   4349  CA  ALA 6 255     -14.193   9.456  22.813  0.00  0.00      C1   C
ATOM   4350  C   ALA 6 255     -12.731   9.110  23.048  0.00  0.00      C1   C
ATOM   4351  O   ALA 6 255     -12.143   9.632  24.015  0.00  0.00      C1   O
ATOM   4352  CB  ALA 6 255     -15.037   8.235  23.051  0.00  0.00      C1   C
ATOM   4353  N   GLN 6 256     -12.111   8.326  22.234  0.00  0.00      C1   N
ATOM   4354  CA  GLN 6 256     -10.613   8.125  22.211  0.00  0.00      C1   C
ATOM   4355  C   GLN 6 256      -9.700   9.413  22.392  0.00  0.00      C1   C
ATOM   4356  O   GLN 6 256      -8.944   9.464  23.345  0.00  0.00      C1   O
ATOM   4357  CB  GLN 6 256     -10.146   7.421  20.902  0.00  0.00      C1   C
ATOM   4358  CG  GLN 6 256     -10.561   5.929  21.026  0.00  0.00      C1   C
ATOM   4359  CD  GLN 6 256     -10.208   5.093  19.825  0.00  0.00      C1   C
ATOM   4360  OE1 GLN 6 256     -10.982   4.703  19.084  0.00  0.00      C1   O
ATOM   4361  NE2 GLN 6 256      -8.934   4.941  19.558  0.00  0.00      C1   N
ATOM   4362  N   THR 6 257      -9.766  10.387  21.464  0.00  0.00      C1   N
ATOM   4363  CA  THR 6 257      -8.923  11.585  21.503  0.00  0.00      C1   C
ATOM   4364  C   THR 6 257      -9.228  12.496  22.647  0.00  0.00      C1   C
ATOM   4365  O   THR 6 257      -8.416  13.371  22.951  0.00  0.00      C1   O
ATOM   4366  CB  THR 6 257      -9.114  12.336  20.151  0.00  0.00      C1   C
ATOM   4367  OG1 THR 6 257     -10.488  12.547  19.892  0.00  0.00      C1   O
ATOM   4368  CG2 THR 6 257      -8.550  11.618  18.955  0.00  0.00      C1   C
ATOM   4369  N   GLY 6 258     -10.423  12.342  23.271  0.00  0.00      C1   N
ATOM   4370  CA  GLY 6 258     -11.135  13.308  24.069  0.00  0.00      C1   C
ATOM   4371  C   GLY 6 258     -11.599  14.563  23.332  0.00  0.00      C1   C
ATOM   4372  O   GLY 6 258     -11.449  15.658  23.916  0.00  0.00      C1   O
ATOM   4373  N   ILE 6 259     -11.986  14.486  22.013  0.00  0.00      C1   N
ATOM   4374  CA  ILE 6 259     -12.364  15.696  21.234  0.00  0.00      C1   C
ATOM   4375  C   ILE 6 259     -13.764  15.531  20.668  0.00  0.00      C1   C
ATOM   4376  O   ILE 6 259     -13.987  14.634  19.829  0.00  0.00      C1   O
ATOM   4377  CB  ILE 6 259     -11.274  16.044  20.111  0.00  0.00      C1   C
ATOM   4378  CG1 ILE 6 259      -9.771  16.021  20.542  0.00  0.00      C1   C
ATOM   4379  CG2 ILE 6 259     -11.690  17.325  19.327  0.00  0.00      C1   C
ATOM   4380  CD1 ILE 6 259      -9.330  17.053  21.586  0.00  0.00      C1   C
ATOM   4381  N   ALA 6 260     -14.723  16.282  21.186  0.00  0.00      C1   N
ATOM   4382  CA  ALA 6 260     -16.130  16.430  20.613  0.00  0.00      C1   C
ATOM   4383  C   ALA 6 260     -16.213  16.713  19.166  0.00  0.00      C1   C
ATOM   4384  O   ALA 6 260     -15.465  17.484  18.532  0.00  0.00      C1   O
ATOM   4385  CB  ALA 6 260     -16.890  17.466  21.368  0.00  0.00      C1   C
ATOM   4386  N   VAL 6 261     -17.145  15.946  18.519  0.00  0.00      C1   N
ATOM   4387  CA  VAL 6 261     -17.328  15.945  17.090  0.00  0.00      C1   C
ATOM   4388  C   VAL 6 261     -17.474  17.346  16.462  0.00  0.00      C1   C
ATOM   4389  O   VAL 6 261     -16.785  17.768  15.539  0.00  0.00      C1   O
ATOM   4390  CB  VAL 6 261     -18.341  14.877  16.562  0.00  0.00      C1   C
ATOM   4391  CG1 VAL 6 261     -18.092  14.779  15.084  0.00  0.00      C1   C
ATOM   4392  CG2 VAL 6 261     -18.365  13.473  17.234  0.00  0.00      C1   C
ATOM   4393  N   LEU 6 262     -18.362  18.172  17.119  0.00  0.00      C1   N
ATOM   4394  CA  LEU 6 262     -18.647  19.538  16.679  0.00  0.00      C1   C
ATOM   4395  C   LEU 6 262     -17.481  20.552  16.882  0.00  0.00      C1   C
ATOM   4396  O   LEU 6 262     -17.384  21.538  16.176  0.00  0.00      C1   O
ATOM   4397  CB  LEU 6 262     -19.914  20.038  17.335  0.00  0.00      C1   C
ATOM   4398  CG  LEU 6 262     -21.164  19.375  16.807  0.00  0.00      C1   C
ATOM   4399  CD1 LEU 6 262     -22.394  19.890  17.683  0.00  0.00      C1   C
ATOM   4400  CD2 LEU 6 262     -21.445  19.535  15.317  0.00  0.00      C1   C
ATOM   4401  N   ASP 6 263     -16.478  20.202  17.665  0.00  0.00      C1   N
ATOM   4402  CA  ASP 6 263     -15.217  20.959  17.838  0.00  0.00      C1   C
ATOM   4403  C   ASP 6 263     -14.381  20.726  16.582  0.00  0.00      C1   C
ATOM   4404  O   ASP 6 263     -13.960  21.646  15.928  0.00  0.00      C1   O
ATOM   4405  CB  ASP 6 263     -14.459  20.612  19.101  0.00  0.00      C1   C
ATOM   4406  CG  ASP 6 263     -15.145  20.869  20.448  0.00  0.00      C1   C
ATOM   4407  OD1 ASP 6 263     -14.434  20.596  21.449  0.00  0.00      C1   O
ATOM   4408  OD2 ASP 6 263     -16.352  21.136  20.636  0.00  0.00      C1   O
ATOM   4409  N   MET 6 264     -14.247  19.411  16.197  0.00  0.00      C1   N
ATOM   4410  CA  MET 6 264     -13.717  18.971  14.893  0.00  0.00      C1   C
ATOM   4411  C   MET 6 264     -14.457  19.577  13.651  0.00  0.00      C1   C
ATOM   4412  O   MET 6 264     -13.895  19.748  12.577  0.00  0.00      C1   O
ATOM   4413  CB  MET 6 264     -13.528  17.454  14.690  0.00  0.00      C1   C
ATOM   4414  CG  MET 6 264     -12.495  16.738  15.595  0.00  0.00      C1   C
ATOM   4415  SD  MET 6 264     -10.818  17.256  15.228  0.00  0.00      C1   S
ATOM   4416  CE  MET 6 264      -9.757  16.007  16.006  0.00  0.00      C1   C
ATOM   4417  N   CYS 6 265     -15.760  19.874  13.752  0.00  0.00      C1   N
ATOM   4418  CA  CYS 6 265     -16.542  20.588  12.737  0.00  0.00      C1   C
ATOM   4419  C   CYS 6 265     -16.122  22.146  12.666  0.00  0.00      C1   C
ATOM   4420  O   CYS 6 265     -15.863  22.641  11.555  0.00  0.00      C1   O
ATOM   4421  CB  CYS 6 265     -18.106  20.436  13.050  0.00  0.00      C1   C
ATOM   4422  SG  CYS 6 265     -18.646  18.661  12.988  0.00  0.00      C1   S
ATOM   4423  N   ALA 6 266     -16.055  22.899  13.812  0.00  0.00      C1   N
ATOM   4424  CA  ALA 6 266     -15.432  24.183  13.925  0.00  0.00      C1   C
ATOM   4425  C   ALA 6 266     -14.012  24.262  13.320  0.00  0.00      C1   C
ATOM   4426  O   ALA 6 266     -13.633  25.173  12.553  0.00  0.00      C1   O
ATOM   4427  CB  ALA 6 266     -15.443  24.587  15.380  0.00  0.00      C1   C
ATOM   4428  N   SER 6 267     -13.167  23.204  13.466  0.00  0.00      C1   N
ATOM   4429  CA  SER 6 267     -11.886  22.866  12.937  0.00  0.00      C1   C
ATOM   4430  C   SER 6 267     -11.923  22.656  11.432  0.00  0.00      C1   C
ATOM   4431  O   SER 6 267     -11.281  23.478  10.760  0.00  0.00      C1   O
ATOM   4432  CB  SER 6 267     -11.275  21.668  13.665  0.00  0.00      C1   C
ATOM   4433  OG  SER 6 267     -10.956  22.150  14.936  0.00  0.00      C1   O
ATOM   4434  N   LEU 6 268     -12.769  21.795  10.893  0.00  0.00      C1   N
ATOM   4435  CA  LEU 6 268     -12.931  21.700   9.422  0.00  0.00      C1   C
ATOM   4436  C   LEU 6 268     -13.527  22.907   8.685  0.00  0.00      C1   C
ATOM   4437  O   LEU 6 268     -12.932  23.241   7.620  0.00  0.00      C1   O
ATOM   4438  CB  LEU 6 268     -13.360  20.329   8.917  0.00  0.00      C1   C
ATOM   4439  CG  LEU 6 268     -13.335  20.100   7.338  0.00  0.00      C1   C
ATOM   4440  CD1 LEU 6 268     -11.860  20.165   6.745  0.00  0.00      C1   C
ATOM   4441  CD2 LEU 6 268     -13.941  18.704   6.931  0.00  0.00      C1   C
ATOM   4442  N   LYS 6 269     -14.561  23.626   9.268  0.00  0.00      C1   N
ATOM   4443  CA  LYS 6 269     -15.022  24.968   8.790  0.00  0.00      C1   C
ATOM   4444  C   LYS 6 269     -13.930  26.011   8.717  0.00  0.00      C1   C
ATOM   4445  O   LYS 6 269     -13.791  26.628   7.652  0.00  0.00      C1   O
ATOM   4446  CB  LYS 6 269     -16.185  25.444   9.673  0.00  0.00      C1   C
ATOM   4447  CG  LYS 6 269     -16.593  26.902   9.544  0.00  0.00      C1   C
ATOM   4448  CD  LYS 6 269     -17.935  27.249  10.293  0.00  0.00      C1   C
ATOM   4449  CE  LYS 6 269     -17.972  28.812  10.287  0.00  0.00      C1   C
ATOM   4450  NZ  LYS 6 269     -18.416  29.294   8.860  0.00  0.00      C1   N
ATOM   4451  N   GLU 6 270     -13.122  26.137   9.776  0.00  0.00      C1   N
ATOM   4452  CA  GLU 6 270     -11.980  27.024   9.734  0.00  0.00      C1   C
ATOM   4453  C   GLU 6 270     -10.912  26.688   8.776  0.00  0.00      C1   C
ATOM   4454  O   GLU 6 270     -10.545  27.590   8.059  0.00  0.00      C1   O
ATOM   4455  CB  GLU 6 270     -11.534  27.360  11.180  0.00  0.00      C1   C
ATOM   4456  CG  GLU 6 270     -10.630  28.575  11.311  0.00  0.00      C1   C
ATOM   4457  CD  GLU 6 270     -11.080  29.947  10.696  0.00  0.00      C1   C
ATOM   4458  OE1 GLU 6 270     -10.289  30.885  10.657  0.00  0.00      C1   O
ATOM   4459  OE2 GLU 6 270     -12.231  30.186  10.427  0.00  0.00      C1   O
ATOM   4460  N   LEU 6 271     -10.516  25.414   8.611  0.00  0.00      C1   N
ATOM   4461  CA  LEU 6 271      -9.637  24.946   7.575  0.00  0.00      C1   C
ATOM   4462  C   LEU 6 271     -10.107  25.166   6.142  0.00  0.00      C1   C
ATOM   4463  O   LEU 6 271      -9.395  25.948   5.463  0.00  0.00      C1   O
ATOM   4464  CB  LEU 6 271      -9.269  23.460   7.768  0.00  0.00      C1   C
ATOM   4465  CG  LEU 6 271      -8.384  23.148   8.973  0.00  0.00      C1   C
ATOM   4466  CD1 LEU 6 271      -8.067  21.599   9.058  0.00  0.00      C1   C
ATOM   4467  CD2 LEU 6 271      -7.069  23.839   8.698  0.00  0.00      C1   C
ATOM   4468  N   LEU 6 272     -11.252  24.644   5.736  0.00  0.00      C1   N
ATOM   4469  CA  LEU 6 272     -11.877  25.059   4.460  0.00  0.00      C1   C
ATOM   4470  C   LEU 6 272     -11.855  26.585   4.242  0.00  0.00      C1   C
ATOM   4471  O   LEU 6 272     -11.242  27.080   3.341  0.00  0.00      C1   O
ATOM   4472  CB  LEU 6 272     -13.342  24.557   4.452  0.00  0.00      C1   C
ATOM   4473  CG  LEU 6 272     -13.540  23.024   4.219  0.00  0.00      C1   C
ATOM   4474  CD1 LEU 6 272     -14.953  22.610   4.599  0.00  0.00      C1   C
ATOM   4475  CD2 LEU 6 272     -13.263  22.621   2.766  0.00  0.00      C1   C
ATOM   4476  N   GLN 6 273     -12.563  27.322   5.094  0.00  0.00      C1   N
ATOM   4477  CA  GLN 6 273     -12.918  28.742   4.839  0.00  0.00      C1   C
ATOM   4478  C   GLN 6 273     -11.740  29.719   4.844  0.00  0.00      C1   C
ATOM   4479  O   GLN 6 273     -11.737  30.677   4.088  0.00  0.00      C1   O
ATOM   4480  CB  GLN 6 273     -14.098  29.116   5.761  0.00  0.00      C1   C
ATOM   4481  CG  GLN 6 273     -13.771  29.775   7.116  0.00  0.00      C1   C
ATOM   4482  CD  GLN 6 273     -15.042  29.836   7.893  0.00  0.00      C1   C
ATOM   4483  NE2 GLN 6 273     -14.949  30.346   9.087  0.00  0.00      C1   N
ATOM   4484  OE1 GLN 6 273     -16.226  29.596   7.500  0.00  0.00      C1   O
ATOM   4485  N   ASN 6 274     -10.678  29.476   5.730  0.00  0.00      C1   N
ATOM   4486  CA  ASN 6 274      -9.407  30.253   5.697  0.00  0.00      C1   C
ATOM   4487  C   ASN 6 274      -8.100  29.587   5.250  0.00  0.00      C1   C
ATOM   4488  O   ASN 6 274      -7.009  30.249   5.317  0.00  0.00      C1   O
ATOM   4489  CB  ASN 6 274      -9.289  30.953   7.032  0.00  0.00      C1   C
ATOM   4490  CG  ASN 6 274     -10.396  31.994   7.199  0.00  0.00      C1   C
ATOM   4491  OD1 ASN 6 274     -10.838  32.678   6.283  0.00  0.00      C1   O
ATOM   4492  ND2 ASN 6 274     -10.822  32.313   8.390  0.00  0.00      C1   N
ATOM   4493  N   GLY 6 275      -8.118  28.380   4.641  0.00  0.00      C1   N
ATOM   4494  CA  GLY 6 275      -6.911  27.735   4.046  0.00  0.00      C1   C
ATOM   4495  C   GLY 6 275      -5.990  27.039   5.075  0.00  0.00      C1   C
ATOM   4496  O   GLY 6 275      -6.115  26.973   6.227  0.00  0.00      C1   O
ATOM   4497  N   MET 6 276      -5.007  26.476   4.430  0.00  0.00      C1   N
ATOM   4498  CA  MET 6 276      -3.835  25.850   5.047  0.00  0.00      C1   C
ATOM   4499  C   MET 6 276      -2.859  26.844   5.670  0.00  0.00      C1   C
ATOM   4500  O   MET 6 276      -2.356  26.470   6.717  0.00  0.00      C1   O
ATOM   4501  CB  MET 6 276      -3.181  24.939   3.980  0.00  0.00      C1   C
ATOM   4502  CG  MET 6 276      -2.571  23.715   4.690  0.00  0.00      C1   C
ATOM   4503  SD  MET 6 276      -3.884  22.553   5.158  0.00  0.00      C1   S
ATOM   4504  CE  MET 6 276      -2.835  21.145   5.671  0.00  0.00      C1   C
ATOM   4505  N   ASN 6 277      -2.602  27.997   5.058  0.00  0.00      C1   N
ATOM   4506  CA  ASN 6 277      -1.574  29.042   5.339  0.00  0.00      C1   C
ATOM   4507  C   ASN 6 277      -0.242  28.454   5.699  0.00  0.00      C1   C
ATOM   4508  O   ASN 6 277       0.323  28.863   6.718  0.00  0.00      C1   O
ATOM   4509  CB  ASN 6 277      -2.123  30.112   6.280  0.00  0.00      C1   C
ATOM   4510  CG  ASN 6 277      -3.576  30.591   6.039  0.00  0.00      C1   C
ATOM   4511  ND2 ASN 6 277      -4.467  30.186   6.882  0.00  0.00      C1   N
ATOM   4512  OD1 ASN 6 277      -3.905  31.062   4.986  0.00  0.00      C1   O
ATOM   4513  N   GLY 6 278       0.258  27.589   4.817  0.00  0.00      C1   N
ATOM   4514  CA  GLY 6 278       1.733  27.297   4.990  0.00  0.00      C1   C
ATOM   4515  C   GLY 6 278       2.088  26.356   6.136  0.00  0.00      C1   C
ATOM   4516  O   GLY 6 278       3.195  26.265   6.500  0.00  0.00      C1   O
ATOM   4517  N   ARG 6 279       1.164  25.700   6.796  0.00  0.00      C1   N
ATOM   4518  CA  ARG 6 279       1.416  24.531   7.663  0.00  0.00      C1   C
ATOM   4519  C   ARG 6 279       0.818  23.186   7.186  0.00  0.00      C1   C
ATOM   4520  O   ARG 6 279       0.002  23.089   6.265  0.00  0.00      C1   O
ATOM   4521  CB  ARG 6 279       0.871  24.844   9.051  0.00  0.00      C1   C
ATOM   4522  CG  ARG 6 279       1.480  26.048   9.772  0.00  0.00      C1   C
ATOM   4523  CD  ARG 6 279       1.198  26.069  11.242  0.00  0.00      C1   C
ATOM   4524  NE  ARG 6 279       2.050  25.206  12.068  0.00  0.00      C1   N
ATOM   4525  CZ  ARG 6 279       2.033  25.247  13.346  0.00  0.00      C1   C
ATOM   4526  NH1 ARG 6 279       1.171  25.997  14.023  0.00  0.00      C1   N
ATOM   4527  NH2 ARG 6 279       2.794  24.425  14.102  0.00  0.00      C1   N
ATOM   4528  N   THR 6 280       1.366  22.110   7.716  0.00  0.00      C1   N
ATOM   4529  CA  THR 6 280       1.047  20.744   7.232  0.00  0.00      C1   C
ATOM   4530  C   THR 6 280       0.366  19.906   8.207  0.00  0.00      C1   C
ATOM   4531  O   THR 6 280       0.380  20.154   9.417  0.00  0.00      C1   O
ATOM   4532  CB  THR 6 280       2.217  19.944   6.627  0.00  0.00      C1   C
ATOM   4533  OG1 THR 6 280       3.125  19.641   7.651  0.00  0.00      C1   O
ATOM   4534  CG2 THR 6 280       3.006  20.770   5.571  0.00  0.00      C1   C
ATOM   4535  N   ILE 6 281      -0.393  18.889   7.734  0.00  0.00      C1   N
ATOM   4536  CA  ILE 6 281      -1.191  18.032   8.612  0.00  0.00      C1   C
ATOM   4537  C   ILE 6 281      -0.904  16.548   8.044  0.00  0.00      C1   C
ATOM   4538  O   ILE 6 281      -0.876  16.382   6.823  0.00  0.00      C1   O
ATOM   4539  CB  ILE 6 281      -2.702  18.332   8.597  0.00  0.00      C1   C
ATOM   4540  CG1 ILE 6 281      -3.073  19.678   9.235  0.00  0.00      C1   C
ATOM   4541  CG2 ILE 6 281      -3.432  17.263   9.406  0.00  0.00      C1   C
ATOM   4542  CD1 ILE 6 281      -4.526  20.247   9.058  0.00  0.00      C1   C
ATOM   4543  N   LEU 6 282      -0.612  15.524   8.915  0.00  0.00      C1   N
ATOM   4544  CA  LEU 6 282      -0.534  14.089   8.660  0.00  0.00      C1   C
ATOM   4545  C   LEU 6 282       0.241  13.826   7.331  0.00  0.00      C1   C
ATOM   4546  O   LEU 6 282      -0.039  12.817   6.677  0.00  0.00      C1   O
ATOM   4547  CB  LEU 6 282      -1.932  13.398   8.827  0.00  0.00      C1   C
ATOM   4548  CG  LEU 6 282      -1.945  11.892   9.048  0.00  0.00      C1   C
ATOM   4549  CD1 LEU 6 282      -1.310  11.547  10.414  0.00  0.00      C1   C
ATOM   4550  CD2 LEU 6 282      -3.249  11.132   9.034  0.00  0.00      C1   C
ATOM   4551  N   GLY 6 283       1.349  14.495   7.061  0.00  0.00      C1   N
ATOM   4552  CA  GLY 6 283       2.201  14.250   5.883  0.00  0.00      C1   C
ATOM   4553  C   GLY 6 283       1.760  14.912   4.561  0.00  0.00      C1   C
ATOM   4554  O   GLY 6 283       2.112  14.429   3.491  0.00  0.00      C1   O
ATOM   4555  N   SER 6 284       0.924  15.974   4.630  0.00  0.00      C1   N
ATOM   4556  CA  SER 6 284       0.218  16.585   3.482  0.00  0.00      C1   C
ATOM   4557  C   SER 6 284      -0.108  18.097   3.574  0.00  0.00      C1   C
ATOM   4558  O   SER 6 284      -0.170  18.616   4.658  0.00  0.00      C1   O
ATOM   4559  CB  SER 6 284      -1.091  15.802   3.428  0.00  0.00      C1   C
ATOM   4560  OG  SER 6 284      -1.878  16.208   2.312  0.00  0.00      C1   O
ATOM   4561  N   ALA 6 285      -0.421  18.752   2.493  0.00  0.00      C1   N
ATOM   4562  CA  ALA 6 285      -0.908  20.139   2.536  0.00  0.00      C1   C
ATOM   4563  C   ALA 6 285      -2.360  20.208   1.983  0.00  0.00      C1   C
ATOM   4564  O   ALA 6 285      -2.890  21.329   1.857  0.00  0.00      C1   O
ATOM   4565  CB  ALA 6 285      -0.007  20.986   1.613  0.00  0.00      C1   C
ATOM   4566  N   LEU 6 286      -2.919  19.002   1.727  0.00  0.00      C1   N
ATOM   4567  CA  LEU 6 286      -4.257  18.949   1.108  0.00  0.00      C1   C
ATOM   4568  C   LEU 6 286      -5.222  18.194   2.041  0.00  0.00      C1   C
ATOM   4569  O   LEU 6 286      -4.796  17.325   2.815  0.00  0.00      C1   O
ATOM   4570  CB  LEU 6 286      -4.179  18.484  -0.315  0.00  0.00      C1   C
ATOM   4571  CG  LEU 6 286      -3.732  19.381  -1.405  0.00  0.00      C1   C
ATOM   4572  CD1 LEU 6 286      -4.003  18.822  -2.761  0.00  0.00      C1   C
ATOM   4573  CD2 LEU 6 286      -4.324  20.793  -1.474  0.00  0.00      C1   C
ATOM   4574  N   LEU 6 287      -6.529  18.367   1.923  0.00  0.00      C1   N
ATOM   4575  CA  LEU 6 287      -7.525  17.826   2.903  0.00  0.00      C1   C
ATOM   4576  C   LEU 6 287      -7.966  16.428   2.336  0.00  0.00      C1   C
ATOM   4577  O   LEU 6 287      -8.614  16.378   1.317  0.00  0.00      C1   O
ATOM   4578  CB  LEU 6 287      -8.755  18.763   3.050  0.00  0.00      C1   C
ATOM   4579  CG  LEU 6 287      -8.632  20.217   3.655  0.00  0.00      C1   C
ATOM   4580  CD1 LEU 6 287      -9.893  21.148   3.383  0.00  0.00      C1   C
ATOM   4581  CD2 LEU 6 287      -8.475  20.125   5.162  0.00  0.00      C1   C
ATOM   4582  N   GLU 6 288      -7.453  15.325   2.980  0.00  0.00      C1   N
ATOM   4583  CA  GLU 6 288      -7.578  13.998   2.324  0.00  0.00      C1   C
ATOM   4584  C   GLU 6 288      -8.645  13.078   2.825  0.00  0.00      C1   C
ATOM   4585  O   GLU 6 288      -8.984  13.086   4.024  0.00  0.00      C1   O
ATOM   4586  CB  GLU 6 288      -6.247  13.287   2.114  0.00  0.00      C1   C
ATOM   4587  CG  GLU 6 288      -5.417  14.080   1.095  0.00  0.00      C1   C
ATOM   4588  CD  GLU 6 288      -4.220  13.316   0.507  0.00  0.00      C1   C
ATOM   4589  OE1 GLU 6 288      -3.607  12.435   1.187  0.00  0.00      C1   O
ATOM   4590  OE2 GLU 6 288      -3.784  13.747  -0.592  0.00  0.00      C1   O
ATOM   4591  N   ASP 6 289      -9.395  12.396   1.942  0.00  0.00      C1   N
ATOM   4592  CA  ASP 6 289     -10.543  11.527   2.231  0.00  0.00      C1   C
ATOM   4593  C   ASP 6 289     -10.149  10.051   1.935  0.00  0.00      C1   C
ATOM   4594  O   ASP 6 289     -10.995   9.283   1.469  0.00  0.00      C1   O
ATOM   4595  CB  ASP 6 289     -11.913  12.091   1.672  0.00  0.00      C1   C
ATOM   4596  CG  ASP 6 289     -11.904  12.234   0.103  0.00  0.00      C1   C
ATOM   4597  OD1 ASP 6 289     -10.864  12.436  -0.532  0.00  0.00      C1   O
ATOM   4598  OD2 ASP 6 289     -13.054  12.236  -0.404  0.00  0.00      C1   O
ATOM   4599  N   GLU 6 290      -8.953   9.658   2.251  0.00  0.00      C1   N
ATOM   4600  CA  GLU 6 290      -8.421   8.340   1.824  0.00  0.00      C1   C
ATOM   4601  C   GLU 6 290      -8.643   7.184   2.811  0.00  0.00      C1   C
ATOM   4602  O   GLU 6 290      -8.326   6.045   2.427  0.00  0.00      C1   O
ATOM   4603  CB  GLU 6 290      -6.940   8.429   1.395  0.00  0.00      C1   C
ATOM   4604  CG  GLU 6 290      -6.690   9.343   0.189  0.00  0.00      C1   C
ATOM   4605  CD  GLU 6 290      -7.384   9.031  -1.154  0.00  0.00      C1   C
ATOM   4606  OE1 GLU 6 290      -7.972   7.948  -1.277  0.00  0.00      C1   O
ATOM   4607  OE2 GLU 6 290      -7.441   9.884  -2.050  0.00  0.00      C1   O
ATOM   4608  N   PHE 6 291      -9.174   7.353   3.965  0.00  0.00      C1   N
ATOM   4609  CA  PHE 6 291      -9.351   6.291   4.913  0.00  0.00      C1   C
ATOM   4610  C   PHE 6 291     -10.499   6.676   5.927  0.00  0.00      C1   C
ATOM   4611  O   PHE 6 291     -10.693   7.879   6.227  0.00  0.00      C1   O
ATOM   4612  CB  PHE 6 291      -8.062   5.956   5.703  0.00  0.00      C1   C
ATOM   4613  CG  PHE 6 291      -7.445   7.113   6.481  0.00  0.00      C1   C
ATOM   4614  CD1 PHE 6 291      -6.355   7.827   6.002  0.00  0.00      C1   C
ATOM   4615  CD2 PHE 6 291      -7.985   7.501   7.730  0.00  0.00      C1   C
ATOM   4616  CE1 PHE 6 291      -5.789   8.909   6.737  0.00  0.00      C1   C
ATOM   4617  CE2 PHE 6 291      -7.411   8.531   8.455  0.00  0.00      C1   C
ATOM   4618  CZ  PHE 6 291      -6.367   9.300   7.918  0.00  0.00      C1   C
ATOM   4619  N   THR 6 292     -11.375   5.672   6.174  0.00  0.00      C1   N
ATOM   4620  CA  THR 6 292     -12.608   5.753   6.959  0.00  0.00      C1   C
ATOM   4621  C   THR 6 292     -12.373   5.765   8.488  0.00  0.00      C1   C
ATOM   4622  O   THR 6 292     -11.247   5.366   8.903  0.00  0.00      C1   O
ATOM   4623  CB  THR 6 292     -13.608   4.650   6.570  0.00  0.00      C1   C
ATOM   4624  OG1 THR 6 292     -13.141   3.361   6.849  0.00  0.00      C1   O
ATOM   4625  CG2 THR 6 292     -14.065   4.732   5.146  0.00  0.00      C1   C
ATOM   4626  N   PRO 6 293     -13.286   6.278   9.283  0.00  0.00      C1   N
ATOM   4627  CA  PRO 6 293     -13.369   5.924  10.665  0.00  0.00      C1   C
ATOM   4628  C   PRO 6 293     -12.925   4.496  10.915  0.00  0.00      C1   C
ATOM   4629  O   PRO 6 293     -12.025   4.357  11.722  0.00  0.00      C1   O
ATOM   4630  CB  PRO 6 293     -14.861   6.067  11.123  0.00  0.00      C1   C
ATOM   4631  CG  PRO 6 293     -15.327   7.085  10.049  0.00  0.00      C1   C
ATOM   4632  CD  PRO 6 293     -14.413   7.019   8.821  0.00  0.00      C1   C
ATOM   4633  N   PHE 6 294     -13.558   3.496  10.237  0.00  0.00      C1   N
ATOM   4634  CA  PHE 6 294     -13.173   2.089  10.455  0.00  0.00      C1   C
ATOM   4635  C   PHE 6 294     -11.693   1.799  10.180  0.00  0.00      C1   C
ATOM   4636  O   PHE 6 294     -11.119   1.099  11.009  0.00  0.00      C1   O
ATOM   4637  CB  PHE 6 294     -14.009   1.092   9.621  0.00  0.00      C1   C
ATOM   4638  CG  PHE 6 294     -13.792  -0.412   9.890  0.00  0.00      C1   C
ATOM   4639  CD1 PHE 6 294     -13.667  -0.935  11.239  0.00  0.00      C1   C
ATOM   4640  CD2 PHE 6 294     -13.973  -1.353   8.856  0.00  0.00      C1   C
ATOM   4641  CE1 PHE 6 294     -13.556  -2.311  11.534  0.00  0.00      C1   C
ATOM   4642  CE2 PHE 6 294     -13.984  -2.743   9.177  0.00  0.00      C1   C
ATOM   4643  CZ  PHE 6 294     -13.752  -3.202  10.481  0.00  0.00      C1   C
ATOM   4644  N   ASP 6 295     -11.052   2.366   9.166  0.00  0.00      C1   N
ATOM   4645  CA  ASP 6 295      -9.670   2.190   8.874  0.00  0.00      C1   C
ATOM   4646  C   ASP 6 295      -8.714   2.689   9.957  0.00  0.00      C1   C
ATOM   4647  O   ASP 6 295      -7.712   2.005  10.257  0.00  0.00      C1   O
ATOM   4648  CB  ASP 6 295      -9.220   2.744   7.494  0.00  0.00      C1   C
ATOM   4649  CG  ASP 6 295     -10.081   2.349   6.270  0.00  0.00      C1   C
ATOM   4650  OD1 ASP 6 295     -10.513   1.175   6.247  0.00  0.00      C1   O
ATOM   4651  OD2 ASP 6 295     -10.138   3.126   5.255  0.00  0.00      C1   O
ATOM   4652  N   VAL 6 296      -8.982   3.816  10.630  0.00  0.00      C1   N
ATOM   4653  CA  VAL 6 296      -8.384   4.241  11.920  0.00  0.00      C1   C
ATOM   4654  C   VAL 6 296      -8.611   3.250  13.013  0.00  0.00      C1   C
ATOM   4655  O   VAL 6 296      -7.594   2.865  13.610  0.00  0.00      C1   O
ATOM   4656  CB  VAL 6 296      -8.812   5.669  12.287  0.00  0.00      C1   C
ATOM   4657  CG1 VAL 6 296      -8.017   6.282  13.441  0.00  0.00      C1   C
ATOM   4658  CG2 VAL 6 296      -8.705   6.729  11.197  0.00  0.00      C1   C
ATOM   4659  N   VAL 6 297      -9.824   2.857  13.454  0.00  0.00      C1   N
ATOM   4660  CA  VAL 6 297      -9.987   1.922  14.613  0.00  0.00      C1   C
ATOM   4661  C   VAL 6 297      -9.365   0.585  14.305  0.00  0.00      C1   C
ATOM   4662  O   VAL 6 297      -8.979  -0.058  15.267  0.00  0.00      C1   O
ATOM   4663  CB  VAL 6 297     -11.407   1.749  15.184  0.00  0.00      C1   C
ATOM   4664  CG1 VAL 6 297     -11.884   3.088  15.776  0.00  0.00      C1   C
ATOM   4665  CG2 VAL 6 297     -12.441   1.081  14.307  0.00  0.00      C1   C
ATOM   4666  N   ARG 6 298      -9.324   0.036  13.048  0.00  0.00      C1   N
ATOM   4667  CA  ARG 6 298      -8.429  -1.116  12.772  0.00  0.00      C1   C
ATOM   4668  C   ARG 6 298      -6.885  -0.900  13.051  0.00  0.00      C1   C
ATOM   4669  O   ARG 6 298      -6.251  -1.822  13.685  0.00  0.00      C1   O
ATOM   4670  CB  ARG 6 298      -8.493  -1.585  11.284  0.00  0.00      C1   C
ATOM   4671  CG  ARG 6 298      -9.889  -2.329  11.133  0.00  0.00      C1   C
ATOM   4672  CD  ARG 6 298      -9.924  -3.202   9.878  0.00  0.00      C1   C
ATOM   4673  NE  ARG 6 298      -9.243  -2.456   8.838  0.00  0.00      C1   N
ATOM   4674  CZ  ARG 6 298      -9.696  -1.547   8.030  0.00  0.00      C1   C
ATOM   4675  NH1 ARG 6 298      -8.931  -0.937   7.161  0.00  0.00      C1   N
ATOM   4676  NH2 ARG 6 298     -10.890  -1.060   8.005  0.00  0.00      C1   N
ATOM   4677  N   GLN 6 299      -6.310   0.255  12.751  0.00  0.00      C1   N
ATOM   4678  CA  GLN 6 299      -5.028   0.639  13.282  0.00  0.00      C1   C
ATOM   4679  C   GLN 6 299      -5.051   0.604  14.851  0.00  0.00      C1   C
ATOM   4680  O   GLN 6 299      -3.981   0.248  15.343  0.00  0.00      C1   O
ATOM   4681  CB  GLN 6 299      -4.587   1.934  12.641  0.00  0.00      C1   C
ATOM   4682  CG  GLN 6 299      -3.053   1.819  12.298  0.00  0.00      C1   C
ATOM   4683  CD  GLN 6 299      -2.591   2.591  11.060  0.00  0.00      C1   C
ATOM   4684  OE1 GLN 6 299      -1.734   3.439  11.123  0.00  0.00      C1   O
ATOM   4685  NE2 GLN 6 299      -3.193   2.361   9.911  0.00  0.00      C1   N
ATOM   4686  N   CYS 6 300      -6.116   0.977  15.570  0.00  0.00      C1   N
ATOM   4687  CA  CYS 6 300      -6.052   1.183  17.023  0.00  0.00      C1   C
ATOM   4688  C   CYS 6 300      -5.984  -0.163  17.794  0.00  0.00      C1   C
ATOM   4689  O   CYS 6 300      -5.182  -0.175  18.760  0.00  0.00      C1   O
ATOM   4690  CB  CYS 6 300      -7.237   1.993  17.449  0.00  0.00      C1   C
ATOM   4691  SG  CYS 6 300      -7.248   3.742  16.722  0.00  0.00      C1   S
ATOM   4692  N   SER 6 301      -6.860  -1.101  17.491  0.00  0.00      C1   N
ATOM   4693  CA  SER 6 301      -6.765  -2.390  18.144  0.00  0.00      C1   C
ATOM   4694  C   SER 6 301      -7.286  -3.493  17.160  0.00  0.00      C1   C
ATOM   4695  O   SER 6 301      -8.335  -3.302  16.540  0.00  0.00      C1   O
ATOM   4696  CB  SER 6 301      -7.677  -2.357  19.401  0.00  0.00      C1   C
ATOM   4697  OG  SER 6 301      -7.379  -3.595  20.020  0.00  0.00      C1   O
ATOM   4698  N   GLY 6 302      -6.565  -4.616  16.960  0.00  0.00      C1   N
ATOM   4699  CA  GLY 6 302      -6.729  -5.506  15.774  0.00  0.00      C1   C
ATOM   4700  C   GLY 6 302      -7.256  -6.907  16.130  0.00  0.00      C1   C
ATOM   4701  O   GLY 6 302      -7.501  -7.226  17.282  0.00  0.00      C1   O
ATOM   4702  N   VAL 6 303      -7.280  -7.748  15.063  0.00  0.00      C1   N
ATOM   4703  CA  VAL 6 303      -7.750  -9.108  15.209  0.00  0.00      C1   C
ATOM   4704  C   VAL 6 303      -6.706 -10.170  14.651  0.00  0.00      C1   C
ATOM   4705  O   VAL 6 303      -6.146  -9.969  13.553  0.00  0.00      C1   O
ATOM   4706  CB  VAL 6 303      -9.179  -9.287  14.610  0.00  0.00      C1   C
ATOM   4707  CG1 VAL 6 303     -10.312  -8.565  15.280  0.00  0.00      C1   C
ATOM   4708  CG2 VAL 6 303      -9.183  -8.910  13.112  0.00  0.00      C1   C
ATOM   4709  N   THR 6 304      -6.587 -11.352  15.354  0.00  0.00      C1   N
ATOM   4710  CA  THR 6 304      -5.440 -12.311  15.191  0.00  0.00      C1   C
ATOM   4711  C   THR 6 304      -5.740 -13.790  15.616  0.00  0.00      C1   C
ATOM   4712  O   THR 6 304      -6.854 -14.097  15.935  0.00  0.00      C1   O
ATOM   4713  CB  THR 6 304      -4.224 -11.660  15.992  0.00  0.00      C1   C
ATOM   4714  OG1 THR 6 304      -3.026 -12.359  15.731  0.00  0.00      C1   O
ATOM   4715  CG2 THR 6 304      -4.421 -11.745  17.514  0.00  0.00      C1   C
ATOM   4716  N   PHE 6 305      -4.766 -14.685  15.534  0.00  0.00      C1   N
ATOM   4717  CA  PHE 6 305      -4.832 -16.092  15.959  0.00  0.00      C1   C
ATOM   4718  CB  PHE 6 305      -3.531 -16.725  15.321  0.00  0.00      C1   C
ATOM   4719  CG  PHE 6 305      -3.558 -16.718  13.808  0.00  0.00      C1   C
ATOM   4720  CD1 PHE 6 305      -2.601 -15.879  13.114  0.00  0.00      C1   C
ATOM   4721  CE1 PHE 6 305      -2.642 -15.834  11.762  0.00  0.00      C1   C
ATOM   4722  CZ  PHE 6 305      -3.605 -16.538  11.024  0.00  0.00      C1   C
ATOM   4723  CE2 PHE 6 305      -4.488 -17.357  11.611  0.00  0.00      C1   C
ATOM   4724  CD2 PHE 6 305      -4.497 -17.417  13.018  0.00  0.00      C1   C
ATOM   4725  C   PHE 6 305      -4.994 -16.245  17.443  0.00  0.00      C1   C
ATOM   4726  O   PHE 6 305      -4.045 -15.980  18.206  0.00  0.00      C1   O
ATOM   4727  N   GLN 6 306      -6.223 -16.660  17.899  0.00  0.00      C1   N
ATOM   4728  CA  GLN 6 306      -6.418 -16.785  19.302  0.00  0.00      C1   C
ATOM   4729  CB  GLN 6 306      -7.727 -16.196  19.801  0.00  0.00      C1   C
ATOM   4730  CG  GLN 6 306      -7.697 -14.665  19.946  0.00  0.00      C1   C
ATOM   4731  CD  GLN 6 306      -9.065 -14.128  20.516  0.00  0.00      C1   C
ATOM   4732  OE1 GLN 6 306      -9.227 -14.126  21.696  0.00  0.00      C1   O
ATOM   4733  NE2 GLN 6 306      -9.950 -13.676  19.633  0.00  0.00      C1   N
ATOM   4734  C   GLN 6 306      -6.331 -18.218  19.763  0.00  0.00      C1   C
ATOM   4735  OXT GLN 6 306      -6.783 -19.189  19.075  0.00  0.00      C1   O
ATOM   4736  O   GLN 6 306      -5.813 -18.356  20.892  0.00  0.00      C1   O
END
ATOM   2369  N   SER 6   1       3.820   9.349  16.730  0.00  0.00      C1   N
ATOM   2370  CA  SER 6   1       3.527   9.467  15.252  0.00  0.00      C1   C
ATOM   2371  C   SER 6   1       3.623   8.053  14.652  0.00  0.00      C1   C
ATOM   2372  O   SER 6   1       4.605   7.736  13.955  0.00  0.00      C1   O
ATOM   2373  CB  SER 6   1       4.505  10.451  14.534  0.00  0.00      C1   C
ATOM   2374  OG  SER 6   1       4.742  11.528  15.375  0.00  0.00      C1   O
ATOM   2375  N   GLY 6   2       2.550   7.238  14.715  0.00  0.00      C1   N
ATOM   2376  CA  GLY 6   2       2.446   5.875  14.123  0.00  0.00      C1   C
ATOM   2377  C   GLY 6   2       1.220   5.580  13.255  0.00  0.00      C1   C
ATOM   2378  O   GLY 6   2       0.994   4.392  13.008  0.00  0.00      C1   O
ATOM   2379  N   PHE 6   3       0.559   6.624  12.773  0.00  0.00      C1   N
ATOM   2380  CA  PHE 6   3      -0.589   6.405  11.862  0.00  0.00      C1   C
ATOM   2381  C   PHE 6   3      -0.123   6.497  10.456  0.00  0.00      C1   C
ATOM   2382  O   PHE 6   3       0.459   7.527  10.060  0.00  0.00      C1   O
ATOM   2383  CB  PHE 6   3      -1.778   7.405  12.028  0.00  0.00      C1   C
ATOM   2384  CG  PHE 6   3      -2.925   7.223  11.028  0.00  0.00      C1   C
ATOM   2385  CD1 PHE 6   3      -2.970   8.027   9.876  0.00  0.00      C1   C
ATOM   2386  CD2 PHE 6   3      -3.885   6.213  11.245  0.00  0.00      C1   C
ATOM   2387  CE1 PHE 6   3      -3.893   7.709   8.828  0.00  0.00      C1   C
ATOM   2388  CE2 PHE 6   3      -4.883   6.015  10.291  0.00  0.00      C1   C
ATOM   2389  CZ  PHE 6   3      -4.788   6.651   9.049  0.00  0.00      C1   C
ATOM   2390  N   ARG 6   4      -0.368   5.426   9.647  0.00  0.00      C1   N
ATOM   2391  CA  ARG 6   4      -0.486   5.585   8.224  0.00  0.00      C1   C
ATOM   2392  C   ARG 6   4      -1.624   4.817   7.584  0.00  0.00      C1   C
ATOM   2393  O   ARG 6   4      -1.904   3.662   7.858  0.00  0.00      C1   O
ATOM   2394  CB  ARG 6   4       0.916   5.493   7.410  0.00  0.00      C1   C
ATOM   2395  CG  ARG 6   4       1.344   4.021   7.425  0.00  0.00      C1   C
ATOM   2396  CD  ARG 6   4       2.604   3.721   6.616  0.00  0.00      C1   C
ATOM   2397  NE  ARG 6   4       2.502   4.198   5.186  0.00  0.00      C1   N
ATOM   2398  CZ  ARG 6   4       3.464   4.748   4.472  0.00  0.00      C1   C
ATOM   2399  NH1 ARG 6   4       4.642   5.210   4.913  0.00  0.00      C1   N
ATOM   2400  NH2 ARG 6   4       3.186   5.040   3.262  0.00  0.00      C1   N
ATOM   2401  N   LYS 6   5      -2.077   5.386   6.524  0.00  0.00      C1   N
ATOM   2402  CA  LYS 6   5      -2.955   4.609   5.695  0.00  0.00      C1   C
ATOM   2403  C   LYS 6   5      -2.305   3.445   4.864  0.00  0.00      C1   C
ATOM   2404  O   LYS 6   5      -1.111   3.454   4.571  0.00  0.00      C1   O
ATOM   2405  CB  LYS 6   5      -3.830   5.485   4.818  0.00  0.00      C1   C
ATOM   2406  CG  LYS 6   5      -3.148   6.090   3.598  0.00  0.00      C1   C
ATOM   2407  CD  LYS 6   5      -4.176   6.670   2.601  0.00  0.00      C1   C
ATOM   2408  CE  LYS 6   5      -3.526   7.438   1.404  0.00  0.00      C1   C
ATOM   2409  NZ  LYS 6   5      -3.120   6.565   0.307  0.00  0.00      C1   N
ATOM   2410  N   MET 6   6      -3.117   2.421   4.622  0.00  0.00      C1   N
ATOM   2411  CA  MET 6   6      -2.554   1.120   4.084  0.00  0.00      C1   C
ATOM   2412  C   MET 6   6      -3.640   0.100   3.544  0.00  0.00      C1   C
ATOM   2413  O   MET 6   6      -4.787   0.117   4.051  0.00  0.00      C1   O
ATOM   2414  CB  MET 6   6      -1.581   0.371   5.083  0.00  0.00      C1   C
ATOM   2415  CG  MET 6   6      -2.344  -0.360   6.266  0.00  0.00      C1   C
ATOM   2416  SD  MET 6   6      -1.136  -1.136   7.250  0.00  0.00      C1   S
ATOM   2417  CE  MET 6   6      -2.331  -1.601   8.602  0.00  0.00      C1   C
ATOM   2418  N   ALA 6   7      -3.257  -0.705   2.573  0.00  0.00      C1   N
ATOM   2419  CA  ALA 6   7      -4.145  -1.721   1.941  0.00  0.00      C1   C
ATOM   2420  C   ALA 6   7      -4.214  -3.065   2.662  0.00  0.00      C1   C
ATOM   2421  O   ALA 6   7      -3.399  -3.346   3.568  0.00  0.00      C1   O
ATOM   2422  CB  ALA 6   7      -3.624  -1.937   0.492  0.00  0.00      C1   C
ATOM   2423  N   PHE 6   8      -5.140  -3.872   2.287  0.00  0.00      C1   N
ATOM   2424  CA  PHE 6   8      -5.211  -5.205   2.827  0.00  0.00      C1   C
ATOM   2425  C   PHE 6   8      -4.094  -6.176   2.316  0.00  0.00      C1   C
ATOM   2426  O   PHE 6   8      -3.599  -6.021   1.190  0.00  0.00      C1   O
ATOM   2427  CB  PHE 6   8      -6.583  -5.747   2.625  0.00  0.00      C1   C
ATOM   2428  CG  PHE 6   8      -7.570  -5.225   3.606  0.00  0.00      C1   C
ATOM   2429  CD1 PHE 6   8      -7.333  -5.514   5.000  0.00  0.00      C1   C
ATOM   2430  CD2 PHE 6   8      -8.805  -4.600   3.193  0.00  0.00      C1   C
ATOM   2431  CE1 PHE 6   8      -8.261  -4.985   5.960  0.00  0.00      C1   C
ATOM   2432  CE2 PHE 6   8      -9.669  -4.103   4.205  0.00  0.00      C1   C
ATOM   2433  CZ  PHE 6   8      -9.452  -4.359   5.572  0.00  0.00      C1   C
ATOM   2434  N   PRO 6   9      -3.614  -7.091   3.163  0.00  0.00      C1   N
ATOM   2435  CA  PRO 6   9      -2.622  -8.058   2.850  0.00  0.00      C1   C
ATOM   2436  C   PRO 6   9      -3.103  -8.907   1.725  0.00  0.00      C1   C
ATOM   2437  O   PRO 6   9      -4.140  -9.633   1.828  0.00  0.00      C1   O
ATOM   2438  CB  PRO 6   9      -2.393  -8.903   4.143  0.00  0.00      C1   C
ATOM   2439  CG  PRO 6   9      -2.879  -7.964   5.189  0.00  0.00      C1   C
ATOM   2440  CD  PRO 6   9      -4.005  -7.250   4.527  0.00  0.00      C1   C
ATOM   2441  N   SER 6  10      -2.376  -8.883   0.626  0.00  0.00      C1   N
ATOM   2442  CA  SER 6  10      -2.909  -9.411  -0.643  0.00  0.00      C1   C
ATOM   2443  C   SER 6  10      -2.958 -10.925  -0.765  0.00  0.00      C1   C
ATOM   2444  O   SER 6  10      -3.697 -11.391  -1.683  0.00  0.00      C1   O
ATOM   2445  CB  SER 6  10      -2.226  -8.682  -1.783  0.00  0.00      C1   C
ATOM   2446  OG  SER 6  10      -0.809  -8.784  -1.866  0.00  0.00      C1   O
ATOM   2447  N   GLY 6  11      -2.238 -11.726   0.032  0.00  0.00      C1   N
ATOM   2448  CA  GLY 6  11      -1.925 -13.095  -0.408  0.00  0.00      C1   C
ATOM   2449  C   GLY 6  11      -3.200 -13.951  -0.595  0.00  0.00      C1   C
ATOM   2450  O   GLY 6  11      -3.251 -14.663  -1.585  0.00  0.00      C1   O
ATOM   2451  N   LYS 6  12      -4.244 -13.734   0.256  0.00  0.00      C1   N
ATOM   2452  CA  LYS 6  12      -5.612 -14.355   0.162  0.00  0.00      C1   C
ATOM   2453  C   LYS 6  12      -6.420 -14.189  -1.127  0.00  0.00      C1   C
ATOM   2454  O   LYS 6  12      -7.382 -14.936  -1.511  0.00  0.00      C1   O
ATOM   2455  CB  LYS 6  12      -6.553 -14.061   1.357  0.00  0.00      C1   C
ATOM   2456  CG  LYS 6  12      -6.275 -14.750   2.716  0.00  0.00      C1   C
ATOM   2457  CD  LYS 6  12      -7.269 -14.205   3.750  0.00  0.00      C1   C
ATOM   2458  CE  LYS 6  12      -7.180 -15.095   5.006  0.00  0.00      C1   C
ATOM   2459  NZ  LYS 6  12      -8.175 -14.730   6.039  0.00  0.00      C1   N
ATOM   2460  N   VAL 6  13      -5.903 -13.326  -1.941  0.00  0.00      C1   N
ATOM   2461  CA  VAL 6  13      -6.418 -13.089  -3.292  0.00  0.00      C1   C
ATOM   2462  C   VAL 6  13      -5.430 -13.375  -4.343  0.00  0.00      C1   C
ATOM   2463  O   VAL 6  13      -5.861 -13.861  -5.400  0.00  0.00      C1   O
ATOM   2464  CB  VAL 6  13      -6.900 -11.655  -3.376  0.00  0.00      C1   C
ATOM   2465  CG1 VAL 6  13      -7.546 -11.361  -4.791  0.00  0.00      C1   C
ATOM   2466  CG2 VAL 6  13      -8.121 -11.381  -2.474  0.00  0.00      C1   C
ATOM   2467  N   GLU 6  14      -4.135 -13.181  -4.173  0.00  0.00      C1   N
ATOM   2468  CA  GLU 6  14      -3.035 -13.715  -5.012  0.00  0.00      C1   C
ATOM   2469  C   GLU 6  14      -3.283 -15.141  -5.371  0.00  0.00      C1   C
ATOM   2470  O   GLU 6  14      -3.139 -15.376  -6.591  0.00  0.00      C1   O
ATOM   2471  CB  GLU 6  14      -1.574 -13.505  -4.381  0.00  0.00      C1   C
ATOM   2472  CG  GLU 6  14      -1.189 -12.028  -4.130  0.00  0.00      C1   C
ATOM   2473  CD  GLU 6  14       0.040 -12.024  -3.292  0.00  0.00      C1   C
ATOM   2474  OE1 GLU 6  14       1.084 -12.550  -3.732  0.00  0.00      C1   O
ATOM   2475  OE2 GLU 6  14       0.124 -11.130  -2.444  0.00  0.00      C1   O
ATOM   2476  N   GLY 6  15      -3.625 -16.058  -4.455  0.00  0.00      C1   N
ATOM   2477  CA  GLY 6  15      -3.811 -17.480  -4.847  0.00  0.00      C1   C
ATOM   2478  C   GLY 6  15      -4.872 -17.735  -5.899  0.00  0.00      C1   C
ATOM   2479  O   GLY 6  15      -4.863 -18.777  -6.514  0.00  0.00      C1   O
ATOM   2480  N   CYS 6  16      -5.853 -16.797  -6.024  0.00  0.00      C1   N
ATOM   2481  CA  CYS 6  16      -6.901 -16.879  -7.015  0.00  0.00      C1   C
ATOM   2482  C   CYS 6  16      -6.541 -16.247  -8.409  0.00  0.00      C1   C
ATOM   2483  O   CYS 6  16      -7.478 -16.114  -9.258  0.00  0.00      C1   O
ATOM   2484  CB  CYS 6  16      -8.240 -16.380  -6.424  0.00  0.00      C1   C
ATOM   2485  SG  CYS 6  16      -8.535 -17.257  -4.805  0.00  0.00      C1   S
ATOM   2486  N   MET 6  17      -5.333 -15.840  -8.673  0.00  0.00      C1   N
ATOM   2487  CA  MET 6  17      -4.969 -15.136  -9.919  0.00  0.00      C1   C
ATOM   2488  C   MET 6  17      -4.593 -16.092 -11.004  0.00  0.00      C1   C
ATOM   2489  O   MET 6  17      -3.637 -16.807 -10.947  0.00  0.00      C1   O
ATOM   2490  CB  MET 6  17      -3.929 -14.036  -9.675  0.00  0.00      C1   C
ATOM   2491  CG  MET 6  17      -4.359 -12.989  -8.625  0.00  0.00      C1   C
ATOM   2492  SD  MET 6  17      -5.715 -11.901  -9.125  0.00  0.00      C1   S
ATOM   2493  CE  MET 6  17      -7.113 -12.915  -8.685  0.00  0.00      C1   C
ATOM   2494  N   VAL 6  18      -5.320 -15.989 -12.101  0.00  0.00      C1   N
ATOM   2495  CA  VAL 6  18      -5.053 -16.759 -13.291  0.00  0.00      C1   C
ATOM   2496  C   VAL 6  18      -4.935 -15.943 -14.616  0.00  0.00      C1   C
ATOM   2497  O   VAL 6  18      -5.568 -14.920 -14.824  0.00  0.00      C1   O
ATOM   2498  CB  VAL 6  18      -6.014 -17.880 -13.503  0.00  0.00      C1   C
ATOM   2499  CG1 VAL 6  18      -5.867 -18.891 -12.423  0.00  0.00      C1   C
ATOM   2500  CG2 VAL 6  18      -7.447 -17.430 -13.691  0.00  0.00      C1   C
ATOM   2501  N   GLN 6  19      -3.988 -16.424 -15.464  0.00  0.00      C1   N
ATOM   2502  CA  GLN 6  19      -3.858 -15.715 -16.803  0.00  0.00      C1   C
ATOM   2503  C   GLN 6  19      -4.942 -16.247 -17.802  0.00  0.00      C1   C
ATOM   2504  O   GLN 6  19      -5.206 -17.438 -17.893  0.00  0.00      C1   O
ATOM   2505  CB  GLN 6  19      -2.398 -15.988 -17.310  0.00  0.00      C1   C
ATOM   2506  CG  GLN 6  19      -1.304 -15.268 -16.636  0.00  0.00      C1   C
ATOM   2507  CD  GLN 6  19       0.052 -15.535 -17.238  0.00  0.00      C1   C
ATOM   2508  NE2 GLN 6  19       1.111 -15.033 -16.622  0.00  0.00      C1   N
ATOM   2509  OE1 GLN 6  19       0.304 -16.376 -18.079  0.00  0.00      C1   O
ATOM   2510  N   VAL 6  20      -5.631 -15.400 -18.467  0.00  0.00      C1   N
ATOM   2511  CA  VAL 6  20      -6.673 -15.670 -19.508  0.00  0.00      C1   C
ATOM   2512  C   VAL 6  20      -6.115 -15.029 -20.798  0.00  0.00      C1   C
ATOM   2513  O   VAL 6  20      -5.854 -13.815 -20.889  0.00  0.00      C1   O
ATOM   2514  CB  VAL 6  20      -8.016 -15.080 -19.036  0.00  0.00      C1   C
ATOM   2515  CG1 VAL 6  20      -9.160 -15.621 -19.917  0.00  0.00      C1   C
ATOM   2516  CG2 VAL 6  20      -8.452 -15.381 -17.554  0.00  0.00      C1   C
ATOM   2517  N   THR 6  21      -6.106 -15.833 -21.915  0.00  0.00      C1   N
ATOM   2518  CA  THR 6  21      -5.705 -15.478 -23.244  0.00  0.00      C1   C
ATOM   2519  C   THR 6  21      -6.783 -15.813 -24.274  0.00  0.00      C1   C
ATOM   2520  O   THR 6  21      -7.007 -16.984 -24.562  0.00  0.00      C1   O
ATOM   2521  CB  THR 6  21      -4.389 -16.116 -23.605  0.00  0.00      C1   C
ATOM   2522  OG1 THR 6  21      -3.362 -15.878 -22.637  0.00  0.00      C1   O
ATOM   2523  CG2 THR 6  21      -3.900 -15.685 -24.948  0.00  0.00      C1   C
ATOM   2524  N   CYS 6  22      -7.365 -14.808 -24.919  0.00  0.00      C1   N
ATOM   2525  CA  CYS 6  22      -8.201 -15.013 -26.067  0.00  0.00      C1   C
ATOM   2526  C   CYS 6  22      -7.693 -14.137 -27.213  0.00  0.00      C1   C
ATOM   2527  O   CYS 6  22      -7.676 -12.911 -27.255  0.00  0.00      C1   O
ATOM   2528  CB  CYS 6  22      -9.670 -14.722 -25.720  0.00  0.00      C1   C
ATOM   2529  SG  CYS 6  22     -10.796 -15.829 -26.678  0.00  0.00      C1   S
ATOM   2530  N   GLY 6  23      -7.203 -14.871 -28.232  0.00  0.00      C1   N
ATOM   2531  CA  GLY 6  23      -6.356 -14.248 -29.276  0.00  0.00      C1   C
ATOM   2532  C   GLY 6  23      -5.221 -13.381 -28.777  0.00  0.00      C1   C
ATOM   2533  O   GLY 6  23      -4.399 -13.857 -27.932  0.00  0.00      C1   O
ATOM   2534  N   THR 6  24      -5.095 -12.137 -29.204  0.00  0.00      C1   N
ATOM   2535  CA  THR 6  24      -3.905 -11.253 -28.816  0.00  0.00      C1   C
ATOM   2536  C   THR 6  24      -3.983 -10.541 -27.411  0.00  0.00      C1   C
ATOM   2537  O   THR 6  24      -3.136  -9.840 -27.068  0.00  0.00      C1   O
ATOM   2538  CB  THR 6  24      -3.464 -10.266 -29.881  0.00  0.00      C1   C
ATOM   2539  OG1 THR 6  24      -4.455  -9.353 -29.986  0.00  0.00      C1   O
ATOM   2540  CG2 THR 6  24      -3.031 -10.851 -31.192  0.00  0.00      C1   C
ATOM   2541  N   THR 6  25      -5.045 -10.826 -26.639  0.00  0.00      C1   N
ATOM   2542  CA  THR 6  25      -5.334 -10.444 -25.274  0.00  0.00      C1   C
ATOM   2543  C   THR 6  25      -4.922 -11.392 -24.215  0.00  0.00      C1   C
ATOM   2544  O   THR 6  25      -5.359 -12.472 -24.099  0.00  0.00      C1   O
ATOM   2545  CB  THR 6  25      -6.815  -9.822 -24.976  0.00  0.00      C1   C
ATOM   2546  OG1 THR 6  25      -7.133  -9.000 -26.061  0.00  0.00      C1   O
ATOM   2547  CG2 THR 6  25      -6.931  -8.839 -23.779  0.00  0.00      C1   C
ATOM   2548  N   THR 6  26      -4.056 -10.849 -23.335  0.00  0.00      C1   N
ATOM   2549  CA  THR 6  26      -3.687 -11.670 -22.084  0.00  0.00      C1   C
ATOM   2550  C   THR 6  26      -3.897 -10.700 -20.892  0.00  0.00      C1   C
ATOM   2551  O   THR 6  26      -3.390  -9.562 -20.890  0.00  0.00      C1   O
ATOM   2552  CB  THR 6  26      -2.225 -12.218 -22.096  0.00  0.00      C1   C
ATOM   2553  OG1 THR 6  26      -2.059 -12.880 -23.354  0.00  0.00      C1   O
ATOM   2554  CG2 THR 6  26      -2.034 -13.310 -20.938  0.00  0.00      C1   C
ATOM   2555  N   LEU 6  27      -4.699 -11.131 -19.920  0.00  0.00      C1   N
ATOM   2556  CA  LEU 6  27      -5.127 -10.402 -18.741  0.00  0.00      C1   C
ATOM   2557  C   LEU 6  27      -5.471 -11.359 -17.572  0.00  0.00      C1   C
ATOM   2558  O   LEU 6  27      -5.542 -12.595 -17.644  0.00  0.00      C1   O
ATOM   2559  CB  LEU 6  27      -6.155  -9.355 -19.089  0.00  0.00      C1   C
ATOM   2560  CG  LEU 6  27      -7.520  -9.667 -19.748  0.00  0.00      C1   C
ATOM   2561  CD1 LEU 6  27      -8.450 -10.721 -19.091  0.00  0.00      C1   C
ATOM   2562  CD2 LEU 6  27      -8.281  -8.335 -19.834  0.00  0.00      C1   C
ATOM   2563  N   ASN 6  28      -5.594 -10.823 -16.333  0.00  0.00      C1   N
ATOM   2564  CA  ASN 6  28      -6.053 -11.688 -15.297  0.00  0.00      C1   C
ATOM   2565  C   ASN 6  28      -7.558 -12.008 -15.231  0.00  0.00      C1   C
ATOM   2566  O   ASN 6  28      -8.486 -11.281 -15.619  0.00  0.00      C1   O
ATOM   2567  CB  ASN 6  28      -5.457 -11.270 -13.939  0.00  0.00      C1   C
ATOM   2568  CG  ASN 6  28      -6.072  -9.946 -13.414  0.00  0.00      C1   C
ATOM   2569  OD1 ASN 6  28      -5.921  -8.892 -14.018  0.00  0.00      C1   O
ATOM   2570  ND2 ASN 6  28      -6.616  -9.933 -12.225  0.00  0.00      C1   N
ATOM   2571  N   GLY 6  29      -7.861 -13.067 -14.497  0.00  0.00      C1   N
ATOM   2572  CA  GLY 6  29      -9.165 -13.326 -13.935  0.00  0.00      C1   C
ATOM   2573  C   GLY 6  29      -9.056 -13.900 -12.507  0.00  0.00      C1   C
ATOM   2574  O   GLY 6  29      -7.995 -14.347 -12.229  0.00  0.00      C1   O
ATOM   2575  N   LEU 6  30     -10.042 -13.798 -11.684  0.00  0.00      C1   N
ATOM   2576  CA  LEU 6  30     -10.190 -14.709 -10.490  0.00  0.00      C1   C
ATOM   2577  C   LEU 6  30     -10.555 -16.142 -10.824  0.00  0.00      C1   C
ATOM   2578  O   LEU 6  30     -11.537 -16.332 -11.512  0.00  0.00      C1   O
ATOM   2579  CB  LEU 6  30     -11.200 -14.148  -9.495  0.00  0.00      C1   C
ATOM   2580  CG  LEU 6  30     -10.733 -13.040  -8.577  0.00  0.00      C1   C
ATOM   2581  CD1 LEU 6  30     -11.967 -12.421  -7.936  0.00  0.00      C1   C
ATOM   2582  CD2 LEU 6  30      -9.923 -13.658  -7.391  0.00  0.00      C1   C
ATOM   2583  N   TRP 6  31      -9.822 -17.057 -10.301  0.00  0.00      C1   N
ATOM   2584  CA  TRP 6  31     -10.195 -18.458 -10.175  0.00  0.00      C1   C
ATOM   2585  C   TRP 6  31     -10.746 -18.749  -8.726  0.00  0.00      C1   C
ATOM   2586  O   TRP 6  31     -10.033 -18.925  -7.729  0.00  0.00      C1   O
ATOM   2587  CB  TRP 6  31      -8.911 -19.274 -10.497  0.00  0.00      C1   C
ATOM   2588  CG  TRP 6  31      -9.072 -20.834 -10.569  0.00  0.00      C1   C
ATOM   2589  CD1 TRP 6  31     -10.184 -21.570 -10.741  0.00  0.00      C1   C
ATOM   2590  CD2 TRP 6  31      -7.948 -21.810 -10.489  0.00  0.00      C1   C
ATOM   2591  NE1 TRP 6  31      -9.891 -22.906 -10.712  0.00  0.00      C1   N
ATOM   2592  CE2 TRP 6  31      -8.539 -23.141 -10.535  0.00  0.00      C1   C
ATOM   2593  CE3 TRP 6  31      -6.568 -21.763 -10.149  0.00  0.00      C1   C
ATOM   2594  CZ2 TRP 6  31      -7.792 -24.322 -10.385  0.00  0.00      C1   C
ATOM   2595  CZ3 TRP 6  31      -5.786 -22.961 -10.020  0.00  0.00      C1   C
ATOM   2596  CH2 TRP 6  31      -6.458 -24.215 -10.050  0.00  0.00      C1   C
ATOM   2597  N   LEU 6  32     -12.078 -18.754  -8.578  0.00  0.00      C1   N
ATOM   2598  CA  LEU 6  32     -12.811 -19.034  -7.403  0.00  0.00      C1   C
ATOM   2599  C   LEU 6  32     -13.689 -20.288  -7.597  0.00  0.00      C1   C
ATOM   2600  O   LEU 6  32     -14.547 -20.206  -8.523  0.00  0.00      C1   O
ATOM   2601  CB  LEU 6  32     -13.659 -17.884  -6.976  0.00  0.00      C1   C
ATOM   2602  CG  LEU 6  32     -12.850 -16.677  -6.602  0.00  0.00      C1   C
ATOM   2603  CD1 LEU 6  32     -13.798 -15.578  -6.274  0.00  0.00      C1   C
ATOM   2604  CD2 LEU 6  32     -12.004 -16.797  -5.309  0.00  0.00      C1   C
ATOM   2605  N   ASP 6  33     -13.588 -21.352  -6.799  0.00  0.00      C1   N
ATOM   2606  CA  ASP 6  33     -14.215 -22.679  -7.029  0.00  0.00      C1   C
ATOM   2607  C   ASP 6  33     -13.786 -23.111  -8.513  0.00  0.00      C1   C
ATOM   2608  O   ASP 6  33     -12.675 -22.907  -8.978  0.00  0.00      C1   O
ATOM   2609  CB  ASP 6  33     -15.761 -22.580  -6.822  0.00  0.00      C1   C
ATOM   2610  CG  ASP 6  33     -16.182 -21.618  -5.614  0.00  0.00      C1   C
ATOM   2611  OD1 ASP 6  33     -16.943 -20.596  -5.852  0.00  0.00      C1   O
ATOM   2612  OD2 ASP 6  33     -15.784 -21.840  -4.470  0.00  0.00      C1   O
ATOM   2613  N   ASP 6  34     -14.825 -23.658  -9.185  0.00  0.00      C1   N
ATOM   2614  CA  ASP 6  34     -14.715 -24.138 -10.605  0.00  0.00      C1   C
ATOM   2615  C   ASP 6  34     -14.935 -22.986 -11.720  0.00  0.00      C1   C
ATOM   2616  O   ASP 6  34     -15.308 -23.311 -12.817  0.00  0.00      C1   O
ATOM   2617  CB  ASP 6  34     -15.551 -25.387 -10.928  0.00  0.00      C1   C
ATOM   2618  CG  ASP 6  34     -17.068 -25.308 -10.616  0.00  0.00      C1   C
ATOM   2619  OD1 ASP 6  34     -17.687 -26.390 -10.604  0.00  0.00      C1   O
ATOM   2620  OD2 ASP 6  34     -17.612 -24.193 -10.376  0.00  0.00      C1   O
ATOM   2621  N   VAL 6  35     -14.921 -21.727 -11.397  0.00  0.00      C1   N
ATOM   2622  CA  VAL 6  35     -15.152 -20.648 -12.342  0.00  0.00      C1   C
ATOM   2623  C   VAL 6  35     -14.026 -19.652 -12.424  0.00  0.00      C1   C
ATOM   2624  O   VAL 6  35     -13.341 -19.310 -11.511  0.00  0.00      C1   O
ATOM   2625  CB  VAL 6  35     -16.590 -20.054 -12.157  0.00  0.00      C1   C
ATOM   2626  CG1 VAL 6  35     -16.950 -19.042 -13.272  0.00  0.00      C1   C
ATOM   2627  CG2 VAL 6  35     -17.676 -21.144 -12.151  0.00  0.00      C1   C
ATOM   2628  N   VAL 6  36     -13.863 -19.117 -13.604  0.00  0.00      C1   N
ATOM   2629  CA  VAL 6  36     -12.865 -18.115 -14.019  0.00  0.00      C1   C
ATOM   2630  C   VAL 6  36     -13.529 -16.904 -14.534  0.00  0.00      C1   C
ATOM   2631  O   VAL 6  36     -14.318 -16.980 -15.499  0.00  0.00      C1   O
ATOM   2632  CB  VAL 6  36     -11.790 -18.771 -14.872  0.00  0.00      C1   C
ATOM   2633  CG1 VAL 6  36     -10.745 -17.839 -15.419  0.00  0.00      C1   C
ATOM   2634  CG2 VAL 6  36     -11.019 -19.770 -13.973  0.00  0.00      C1   C
ATOM   2635  N   TYR 6  37     -13.358 -15.876 -13.799  0.00  0.00      C1   N
ATOM   2636  CA  TYR 6  37     -14.091 -14.643 -13.834  0.00  0.00      C1   C
ATOM   2637  C   TYR 6  37     -13.308 -13.466 -14.390  0.00  0.00      C1   C
ATOM   2638  O   TYR 6  37     -12.359 -12.942 -13.741  0.00  0.00      C1   O
ATOM   2639  CB  TYR 6  37     -14.621 -14.306 -12.430  0.00  0.00      C1   C
ATOM   2640  CG  TYR 6  37     -15.699 -15.185 -11.906  0.00  0.00      C1   C
ATOM   2641  CD1 TYR 6  37     -15.360 -16.255 -11.051  0.00  0.00      C1   C
ATOM   2642  CD2 TYR 6  37     -17.050 -14.879 -12.095  0.00  0.00      C1   C
ATOM   2643  CE1 TYR 6  37     -16.297 -16.964 -10.312  0.00  0.00      C1   C
ATOM   2644  CE2 TYR 6  37     -18.018 -15.660 -11.444  0.00  0.00      C1   C
ATOM   2645  CZ  TYR 6  37     -17.672 -16.709 -10.577  0.00  0.00      C1   C
ATOM   2646  OH  TYR 6  37     -18.644 -17.510 -10.042  0.00  0.00      C1   O
ATOM   2647  N   CYS 6  38     -13.589 -12.997 -15.623  0.00  0.00      C1   N
ATOM   2648  CA  CYS 6  38     -12.766 -12.021 -16.355  0.00  0.00      C1   C
ATOM   2649  C   CYS 6  38     -13.417 -10.973 -17.367  0.00  0.00      C1   C
ATOM   2650  O   CYS 6  38     -14.543 -11.162 -17.839  0.00  0.00      C1   O
ATOM   2651  CB  CYS 6  38     -11.672 -12.829 -17.182  0.00  0.00      C1   C
ATOM   2652  SG  CYS 6  38     -12.523 -13.971 -18.373  0.00  0.00      C1   S
ATOM   2653  N   PRO 6  39     -12.676  -9.856 -17.691  0.00  0.00      C1   N
ATOM   2654  CA  PRO 6  39     -13.264  -8.882 -18.568  0.00  0.00      C1   C
ATOM   2655  C   PRO 6  39     -13.514  -9.428 -19.996  0.00  0.00      C1   C
ATOM   2656  O   PRO 6  39     -12.603  -9.975 -20.613  0.00  0.00      C1   O
ATOM   2657  CB  PRO 6  39     -12.176  -7.805 -18.588  0.00  0.00      C1   C
ATOM   2658  CG  PRO 6  39     -11.423  -7.821 -17.262  0.00  0.00      C1   C
ATOM   2659  CD  PRO 6  39     -11.426  -9.372 -17.023  0.00  0.00      C1   C
ATOM   2660  N   ARG 6  40     -14.693  -9.299 -20.491  0.00  0.00      C1   N
ATOM   2661  CA  ARG 6  40     -15.130  -9.855 -21.748  0.00  0.00      C1   C
ATOM   2662  C   ARG 6  40     -14.318  -9.281 -22.995  0.00  0.00      C1   C
ATOM   2663  O   ARG 6  40     -14.274  -9.947 -24.035  0.00  0.00      C1   O
ATOM   2664  CB  ARG 6  40     -16.671  -9.709 -21.985  0.00  0.00      C1   C
ATOM   2665  CG  ARG 6  40     -17.141  -8.242 -22.161  0.00  0.00      C1   C
ATOM   2666  CD  ARG 6  40     -18.652  -8.071 -22.285  0.00  0.00      C1   C
ATOM   2667  NE  ARG 6  40     -18.955  -6.666 -22.378  0.00  0.00      C1   N
ATOM   2668  CZ  ARG 6  40     -20.201  -6.141 -22.566  0.00  0.00      C1   C
ATOM   2669  NH1 ARG 6  40     -21.277  -6.829 -22.524  0.00  0.00      C1   N
ATOM   2670  NH2 ARG 6  40     -20.171  -4.834 -22.867  0.00  0.00      C1   N
ATOM   2671  N   HIS 6  41     -13.846  -7.991 -22.941  0.00  0.00      C1   N
ATOM   2672  CA  HIS 6  41     -13.067  -7.356 -23.961  0.00  0.00      C1   C
ATOM   2673  C   HIS 6  41     -11.758  -8.002 -24.280  0.00  0.00      C1   C
ATOM   2674  O   HIS 6  41     -11.172  -7.682 -25.314  0.00  0.00      C1   O
ATOM   2675  CB  HIS 6  41     -12.927  -5.872 -23.584  0.00  0.00      C1   C
ATOM   2676  CG  HIS 6  41     -12.005  -5.651 -22.340  0.00  0.00      C1   C
ATOM   2677  ND1 HIS 6  41     -10.697  -6.199 -22.148  0.00  0.00      C1   N
ATOM   2678  CD2 HIS 6  41     -12.228  -4.656 -21.390  0.00  0.00      C1   C
ATOM   2679  CE1 HIS 6  41     -10.275  -5.728 -20.975  0.00  0.00      C1   C
ATOM   2680  NE2 HIS 6  41     -11.129  -4.770 -20.466  0.00  0.00      C1   N
ATOM   2681  N   VAL 6  42     -11.348  -9.001 -23.535  0.00  0.00      C1   N
ATOM   2682  CA  VAL 6  42     -10.443 -10.108 -23.973  0.00  0.00      C1   C
ATOM   2683  C   VAL 6  42     -10.771 -10.652 -25.413  0.00  0.00      C1   C
ATOM   2684  O   VAL 6  42      -9.843 -10.975 -26.108  0.00  0.00      C1   O
ATOM   2685  CB  VAL 6  42     -10.147 -11.140 -22.886  0.00  0.00      C1   C
ATOM   2686  CG1 VAL 6  42     -11.339 -12.127 -22.646  0.00  0.00      C1   C
ATOM   2687  CG2 VAL 6  42      -8.831 -11.946 -22.988  0.00  0.00      C1   C
ATOM   2688  N   ILE 6  43     -12.053 -10.751 -25.745  0.00  0.00      C1   N
ATOM   2689  CA  ILE 6  43     -12.606 -11.111 -27.092  0.00  0.00      C1   C
ATOM   2690  C   ILE 6  43     -12.441 -10.017 -28.080  0.00  0.00      C1   C
ATOM   2691  O   ILE 6  43     -13.143  -8.959 -28.001  0.00  0.00      C1   O
ATOM   2692  CB  ILE 6  43     -14.071 -11.659 -27.177  0.00  0.00      C1   C
ATOM   2693  CG1 ILE 6  43     -14.371 -12.790 -26.120  0.00  0.00      C1   C
ATOM   2694  CG2 ILE 6  43     -14.372 -12.206 -28.571  0.00  0.00      C1   C
ATOM   2695  CD1 ILE 6  43     -15.859 -13.312 -26.121  0.00  0.00      C1   C
ATOM   2696  N   CYS 6  44     -11.700 -10.261 -29.185  0.00  0.00      C1   N
ATOM   2697  CA  CYS 6  44     -11.609  -9.288 -30.234  0.00  0.00      C1   C
ATOM   2698  C   CYS 6  44     -12.913  -9.055 -30.907  0.00  0.00      C1   C
ATOM   2699  O   CYS 6  44     -13.488  -9.967 -31.456  0.00  0.00      C1   O
ATOM   2700  CB  CYS 6  44     -10.563  -9.712 -31.285  0.00  0.00      C1   C
ATOM   2701  SG  CYS 6  44     -10.206  -8.432 -32.572  0.00  0.00      C1   S
ATOM   2702  N   THR 6  45     -13.339  -7.820 -31.029  0.00  0.00      C1   N
ATOM   2703  CA  THR 6  45     -14.542  -7.323 -31.622  0.00  0.00      C1   C
ATOM   2704  C   THR 6  45     -14.341  -7.345 -33.164  0.00  0.00      C1   C
ATOM   2705  O   THR 6  45     -15.266  -7.681 -33.887  0.00  0.00      C1   O
ATOM   2706  CB  THR 6  45     -14.817  -5.914 -31.153  0.00  0.00      C1   C
ATOM   2707  OG1 THR 6  45     -13.681  -5.123 -31.117  0.00  0.00      C1   O
ATOM   2708  CG2 THR 6  45     -15.403  -5.921 -29.769  0.00  0.00      C1   C
ATOM   2709  N   SER 6  46     -13.142  -6.978 -33.697  0.00  0.00      C1   N
ATOM   2710  CA  SER 6  46     -12.784  -6.743 -35.130  0.00  0.00      C1   C
ATOM   2711  C   SER 6  46     -12.551  -8.024 -35.968  0.00  0.00      C1   C
ATOM   2712  O   SER 6  46     -12.467  -7.833 -37.207  0.00  0.00      C1   O
ATOM   2713  CB  SER 6  46     -11.726  -5.597 -35.205  0.00  0.00      C1   C
ATOM   2714  OG  SER 6  46     -10.931  -5.652 -34.037  0.00  0.00      C1   O
ATOM   2715  N   GLU 6  47     -12.448  -9.230 -35.382  0.00  0.00      C1   N
ATOM   2716  CA  GLU 6  47     -12.117 -10.529 -35.958  0.00  0.00      C1   C
ATOM   2717  C   GLU 6  47     -13.077 -11.023 -37.047  0.00  0.00      C1   C
ATOM   2718  O   GLU 6  47     -14.233 -11.205 -36.769  0.00  0.00      C1   O
ATOM   2719  CB  GLU 6  47     -11.914 -11.527 -34.870  0.00  0.00      C1   C
ATOM   2720  CG  GLU 6  47     -11.596 -12.919 -35.329  0.00  0.00      C1   C
ATOM   2721  CD  GLU 6  47     -11.313 -13.890 -34.315  0.00  0.00      C1   C
ATOM   2722  OE1 GLU 6  47     -11.106 -15.064 -34.663  0.00  0.00      C1   O
ATOM   2723  OE2 GLU 6  47     -11.325 -13.669 -33.104  0.00  0.00      C1   O
ATOM   2724  N   ASP 6  48     -12.585 -11.178 -38.262  0.00  0.00      C1   N
ATOM   2725  CA  ASP 6  48     -13.308 -11.304 -39.569  0.00  0.00      C1   C
ATOM   2726  C   ASP 6  48     -14.194 -10.186 -40.062  0.00  0.00      C1   C
ATOM   2727  O   ASP 6  48     -14.322  -9.976 -41.307  0.00  0.00      C1   O
ATOM   2728  CB  ASP 6  48     -14.141 -12.600 -39.605  0.00  0.00      C1   C
ATOM   2729  CG  ASP 6  48     -13.265 -13.853 -39.451  0.00  0.00      C1   C
ATOM   2730  OD1 ASP 6  48     -13.769 -15.001 -39.657  0.00  0.00      C1   O
ATOM   2731  OD2 ASP 6  48     -12.039 -13.674 -39.237  0.00  0.00      C1   O
ATOM   2732  N   MET 6  49     -14.770  -9.402 -39.212  0.00  0.00      C1   N
ATOM   2733  CA  MET 6  49     -15.914  -8.447 -39.302  0.00  0.00      C1   C
ATOM   2734  C   MET 6  49     -15.969  -7.222 -38.301  0.00  0.00      C1   C
ATOM   2735  O   MET 6  49     -15.392  -7.372 -37.204  0.00  0.00      C1   O
ATOM   2736  CB  MET 6  49     -17.175  -9.341 -39.168  0.00  0.00      C1   C
ATOM   2737  CG  MET 6  49     -17.621  -9.594 -37.741  0.00  0.00      C1   C
ATOM   2738  SD  MET 6  49     -19.180 -10.557 -37.613  0.00  0.00      C1   S
ATOM   2739  CE  MET 6  49     -19.116 -11.369 -36.016  0.00  0.00      C1   C
ATOM   2740  N   LEU 6  50     -16.517  -6.051 -38.589  0.00  0.00      C1   N
ATOM   2741  CA  LEU 6  50     -16.677  -5.037 -37.545  0.00  0.00      C1   C
ATOM   2742  C   LEU 6  50     -17.877  -5.380 -36.657  0.00  0.00      C1   C
ATOM   2743  O   LEU 6  50     -19.020  -5.234 -37.093  0.00  0.00      C1   O
ATOM   2744  CB  LEU 6  50     -16.790  -3.616 -38.263  0.00  0.00      C1   C
ATOM   2745  CG  LEU 6  50     -15.412  -3.129 -38.909  0.00  0.00      C1   C
ATOM   2746  CD1 LEU 6  50     -15.626  -1.976 -39.831  0.00  0.00      C1   C
ATOM   2747  CD2 LEU 6  50     -14.461  -2.658 -37.805  0.00  0.00      C1   C
ATOM   2748  N   ASN 6  51     -17.669  -5.981 -35.482  0.00  0.00      C1   N
ATOM   2749  CA  ASN 6  51     -18.796  -6.474 -34.664  0.00  0.00      C1   C
ATOM   2750  C   ASN 6  51     -18.414  -6.062 -33.209  0.00  0.00      C1   C
ATOM   2751  O   ASN 6  51     -17.920  -6.879 -32.401  0.00  0.00      C1   O
ATOM   2752  CB  ASN 6  51     -19.018  -7.972 -34.858  0.00  0.00      C1   C
ATOM   2753  CG  ASN 6  51     -20.099  -8.511 -33.952  0.00  0.00      C1   C
ATOM   2754  OD1 ASN 6  51     -21.288  -8.611 -34.291  0.00  0.00      C1   O
ATOM   2755  ND2 ASN 6  51     -19.744  -8.966 -32.786  0.00  0.00      C1   N
ATOM   2756  N   PRO 6  52     -18.749  -4.786 -32.833  0.00  0.00      C1   N
ATOM   2757  CA  PRO 6  52     -18.812  -4.363 -31.404  0.00  0.00      C1   C
ATOM   2758  C   PRO 6  52     -19.701  -5.152 -30.473  0.00  0.00      C1   C
ATOM   2759  O   PRO 6  52     -19.525  -5.005 -29.258  0.00  0.00      C1   O
ATOM   2760  CB  PRO 6  52     -19.447  -2.983 -31.495  0.00  0.00      C1   C
ATOM   2761  CG  PRO 6  52     -18.642  -2.458 -32.703  0.00  0.00      C1   C
ATOM   2762  CD  PRO 6  52     -18.767  -3.609 -33.680  0.00  0.00      C1   C
ATOM   2763  N   ASN 6  53     -20.701  -5.798 -30.985  0.00  0.00      C1   N
ATOM   2764  CA  ASN 6  53     -21.709  -6.480 -30.157  0.00  0.00      C1   C
ATOM   2765  C   ASN 6  53     -21.085  -7.673 -29.435  0.00  0.00      C1   C
ATOM   2766  O   ASN 6  53     -20.708  -8.675 -29.978  0.00  0.00      C1   O
ATOM   2767  CB  ASN 6  53     -22.934  -6.787 -31.022  0.00  0.00      C1   C
ATOM   2768  CG  ASN 6  53     -24.001  -7.532 -30.216  0.00  0.00      C1   C
ATOM   2769  OD1 ASN 6  53     -23.871  -8.114 -29.192  0.00  0.00      C1   O
ATOM   2770  ND2 ASN 6  53     -25.202  -7.528 -30.782  0.00  0.00      C1   N
ATOM   2771  N   TYR 6  54     -20.859  -7.517 -28.120  0.00  0.00      C1   N
ATOM   2772  CA  TYR 6  54     -20.078  -8.503 -27.330  0.00  0.00      C1   C
ATOM   2773  C   TYR 6  54     -20.872  -9.828 -27.158  0.00  0.00      C1   C
ATOM   2774  O   TYR 6  54     -20.261 -10.913 -27.095  0.00  0.00      C1   O
ATOM   2775  CB  TYR 6  54     -19.533  -7.967 -26.012  0.00  0.00      C1   C
ATOM   2776  CG  TYR 6  54     -18.328  -7.050 -26.122  0.00  0.00      C1   C
ATOM   2777  CD1 TYR 6  54     -17.158  -7.737 -26.500  0.00  0.00      C1   C
ATOM   2778  CD2 TYR 6  54     -18.209  -5.601 -25.904  0.00  0.00      C1   C
ATOM   2779  CE1 TYR 6  54     -15.915  -7.126 -26.622  0.00  0.00      C1   C
ATOM   2780  CE2 TYR 6  54     -16.936  -5.026 -26.006  0.00  0.00      C1   C
ATOM   2781  CZ  TYR 6  54     -15.796  -5.773 -26.308  0.00  0.00      C1   C
ATOM   2782  OH  TYR 6  54     -14.594  -5.164 -26.235  0.00  0.00      C1   O
ATOM   2783  N   GLU 6  55     -22.218  -9.867 -27.267  0.00  0.00      C1   N
ATOM   2784  CA  GLU 6  55     -23.003 -11.102 -27.228  0.00  0.00      C1   C
ATOM   2785  C   GLU 6  55     -22.889 -11.810 -28.610  0.00  0.00      C1   C
ATOM   2786  O   GLU 6  55     -22.864 -13.035 -28.600  0.00  0.00      C1   O
ATOM   2787  CB  GLU 6  55     -24.500 -10.938 -26.852  0.00  0.00      C1   C
ATOM   2788  CG  GLU 6  55     -24.570 -10.911 -25.291  0.00  0.00      C1   C
ATOM   2789  CD  GLU 6  55     -26.031 -10.793 -24.894  0.00  0.00      C1   C
ATOM   2790  OE1 GLU 6  55     -26.364  -9.962 -24.072  0.00  0.00      C1   O
ATOM   2791  OE2 GLU 6  55     -26.750 -11.694 -25.370  0.00  0.00      C1   O
ATOM   2792  N   ASP 6  56     -22.757 -11.140 -29.753  0.00  0.00      C1   N
ATOM   2793  CA  ASP 6  56     -22.397 -11.755 -31.017  0.00  0.00      C1   C
ATOM   2794  C   ASP 6  56     -21.019 -12.367 -31.045  0.00  0.00      C1   C
ATOM   2795  O   ASP 6  56     -20.831 -13.345 -31.764  0.00  0.00      C1   O
ATOM   2796  CB  ASP 6  56     -22.669 -10.724 -32.107  0.00  0.00      C1   C
ATOM   2797  CG  ASP 6  56     -24.126 -10.229 -32.293  0.00  0.00      C1   C
ATOM   2798  OD1 ASP 6  56     -24.381  -9.462 -33.239  0.00  0.00      C1   O
ATOM   2799  OD2 ASP 6  56     -25.060 -10.771 -31.633  0.00  0.00      C1   O
ATOM   2800  N   LEU 6  57     -20.136 -11.880 -30.199  0.00  0.00      C1   N
ATOM   2801  CA  LEU 6  57     -18.800 -12.467 -30.074  0.00  0.00      C1   C
ATOM   2802  C   LEU 6  57     -18.748 -13.786 -29.287  0.00  0.00      C1   C
ATOM   2803  O   LEU 6  57     -18.242 -14.782 -29.862  0.00  0.00      C1   O
ATOM   2804  CB  LEU 6  57     -17.831 -11.445 -29.517  0.00  0.00      C1   C
ATOM   2805  CG  LEU 6  57     -17.570 -10.190 -30.343  0.00  0.00      C1   C
ATOM   2806  CD1 LEU 6  57     -16.891  -9.060 -29.632  0.00  0.00      C1   C
ATOM   2807  CD2 LEU 6  57     -16.749 -10.496 -31.543  0.00  0.00      C1   C
ATOM   2808  N   LEU 6  58     -19.553 -13.954 -28.234  0.00  0.00      C1   N
ATOM   2809  CA  LEU 6  58     -19.576 -15.200 -27.382  0.00  0.00      C1   C
ATOM   2810  C   LEU 6  58     -20.416 -16.237 -28.112  0.00  0.00      C1   C
ATOM   2811  O   LEU 6  58     -20.062 -17.434 -28.200  0.00  0.00      C1   O
ATOM   2812  CB  LEU 6  58     -20.024 -14.916 -25.939  0.00  0.00      C1   C
ATOM   2813  CG  LEU 6  58     -19.922 -16.192 -25.074  0.00  0.00      C1   C
ATOM   2814  CD1 LEU 6  58     -18.380 -16.624 -25.139  0.00  0.00      C1   C
ATOM   2815  CD2 LEU 6  58     -20.426 -15.965 -23.717  0.00  0.00      C1   C
ATOM   2816  N   ILE 6  59     -21.541 -15.927 -28.809  0.00  0.00      C1   N
ATOM   2817  CA  ILE 6  59     -22.334 -16.804 -29.680  0.00  0.00      C1   C
ATOM   2818  C   ILE 6  59     -21.590 -17.291 -30.901  0.00  0.00      C1   C
ATOM   2819  O   ILE 6  59     -21.845 -18.369 -31.251  0.00  0.00      C1   O
ATOM   2820  CB  ILE 6  59     -23.739 -16.264 -29.943  0.00  0.00      C1   C
ATOM   2821  CG1 ILE 6  59     -24.772 -17.404 -30.179  0.00  0.00      C1   C
ATOM   2822  CG2 ILE 6  59     -23.684 -15.313 -31.167  0.00  0.00      C1   C
ATOM   2823  CD1 ILE 6  59     -26.239 -16.984 -30.397  0.00  0.00      C1   C
ATOM   2824  N   ARG 6  60     -20.511 -16.545 -31.351  0.00  0.00      C1   N
ATOM   2825  CA  ARG 6  60     -19.453 -17.000 -32.318  0.00  0.00      C1   C
ATOM   2826  C   ARG 6  60     -18.401 -17.975 -31.764  0.00  0.00      C1   C
ATOM   2827  O   ARG 6  60     -17.859 -18.811 -32.489  0.00  0.00      C1   O
ATOM   2828  CB  ARG 6  60     -18.946 -15.736 -33.075  0.00  0.00      C1   C
ATOM   2829  CG  ARG 6  60     -18.421 -16.143 -34.399  0.00  0.00      C1   C
ATOM   2830  CD  ARG 6  60     -17.751 -14.991 -35.121  0.00  0.00      C1   C
ATOM   2831  NE  ARG 6  60     -17.273 -15.459 -36.437  0.00  0.00      C1   N
ATOM   2832  CZ  ARG 6  60     -16.310 -14.933 -37.173  0.00  0.00      C1   C
ATOM   2833  NH1 ARG 6  60     -16.192 -15.388 -38.357  0.00  0.00      C1   N
ATOM   2834  NH2 ARG 6  60     -15.508 -14.044 -36.743  0.00  0.00      C1   N
ATOM   2835  N   LYS 6  61     -18.020 -17.924 -30.492  0.00  0.00      C1   N
ATOM   2836  CA  LYS 6  61     -16.935 -18.767 -29.858  0.00  0.00      C1   C
ATOM   2837  C   LYS 6  61     -17.466 -20.125 -29.342  0.00  0.00      C1   C
ATOM   2838  O   LYS 6  61     -18.655 -20.390 -29.204  0.00  0.00      C1   O
ATOM   2839  CB  LYS 6  61     -16.295 -17.968 -28.724  0.00  0.00      C1   C
ATOM   2840  CG  LYS 6  61     -15.461 -16.704 -28.889  0.00  0.00      C1   C
ATOM   2841  CD  LYS 6  61     -14.790 -16.783 -30.282  0.00  0.00      C1   C
ATOM   2842  CE  LYS 6  61     -13.769 -15.645 -30.483  0.00  0.00      C1   C
ATOM   2843  NZ  LYS 6  61     -12.915 -15.827 -31.638  0.00  0.00      C1   N
ATOM   2844  N   SER 6  62     -16.491 -20.934 -28.918  0.00  0.00      C1   N
ATOM   2845  CA  SER 6  62     -16.619 -22.136 -28.049  0.00  0.00      C1   C
ATOM   2846  C   SER 6  62     -15.385 -22.498 -27.169  0.00  0.00      C1   C
ATOM   2847  O   SER 6  62     -14.360 -21.793 -27.195  0.00  0.00      C1   O
ATOM   2848  CB  SER 6  62     -16.842 -23.329 -28.946  0.00  0.00      C1   C
ATOM   2849  OG  SER 6  62     -17.198 -24.508 -28.266  0.00  0.00      C1   O
ATOM   2850  N   ASN 6  63     -15.444 -23.517 -26.379  0.00  0.00      C1   N
ATOM   2851  CA  ASN 6  63     -14.435 -23.855 -25.331  0.00  0.00      C1   C
ATOM   2852  C   ASN 6  63     -12.909 -23.717 -25.726  0.00  0.00      C1   C
ATOM   2853  O   ASN 6  63     -12.172 -23.044 -24.899  0.00  0.00      C1   O
ATOM   2854  CB  ASN 6  63     -14.720 -25.254 -24.949  0.00  0.00      C1   C
ATOM   2855  CG  ASN 6  63     -16.146 -25.357 -24.391  0.00  0.00      C1   C
ATOM   2856  OD1 ASN 6  63     -16.460 -24.775 -23.363  0.00  0.00      C1   O
ATOM   2857  ND2 ASN 6  63     -17.106 -25.971 -25.013  0.00  0.00      C1   N
ATOM   2858  N   HIS 6  64     -12.488 -24.267 -26.832  0.00  0.00      C1   N
ATOM   2859  CA  HIS 6  64     -11.136 -24.054 -27.433  0.00  0.00      C1   C
ATOM   2860  C   HIS 6  64     -10.541 -22.554 -27.415  0.00  0.00      C1   C
ATOM   2861  O   HIS 6  64      -9.349 -22.337 -27.446  0.00  0.00      C1   O
ATOM   2862  CB  HIS 6  64     -11.087 -24.605 -28.844  0.00  0.00      C1   C
ATOM   2863  CG  HIS 6  64     -12.022 -23.940 -29.862  0.00  0.00      C1   C
ATOM   2864  ND1 HIS 6  64     -13.449 -23.894 -29.803  0.00  0.00      C1   N
ATOM   2865  CD2 HIS 6  64     -11.611 -23.379 -31.071  0.00  0.00      C1   C
ATOM   2866  CE1 HIS 6  64     -13.778 -23.300 -30.949  0.00  0.00      C1   C
ATOM   2867  NE2 HIS 6  64     -12.738 -23.014 -31.711  0.00  0.00      C1   N
ATOM   2868  N   ASN 6  65     -11.403 -21.453 -27.538  0.00  0.00      C1   N
ATOM   2869  CA  ASN 6  65     -10.976 -20.043 -27.761  0.00  0.00      C1   C
ATOM   2870  C   ASN 6  65     -10.317 -19.501 -26.494  0.00  0.00      C1   C
ATOM   2871  O   ASN 6  65      -9.367 -18.750 -26.618  0.00  0.00      C1   O
ATOM   2872  CB  ASN 6  65     -12.098 -19.100 -28.139  0.00  0.00      C1   C
ATOM   2873  CG  ASN 6  65     -12.880 -19.580 -29.388  0.00  0.00      C1   C
ATOM   2874  OD1 ASN 6  65     -14.054 -19.930 -29.344  0.00  0.00      C1   O
ATOM   2875  ND2 ASN 6  65     -12.334 -19.430 -30.615  0.00  0.00      C1   N
ATOM   2876  N   PHE 6  66     -10.827 -19.770 -25.301  0.00  0.00      C1   N
ATOM   2877  CA  PHE 6  66     -10.386 -19.221 -24.022  0.00  0.00      C1   C
ATOM   2878  C   PHE 6  66      -9.213 -19.989 -23.332  0.00  0.00      C1   C
ATOM   2879  O   PHE 6  66      -9.483 -21.052 -22.725  0.00  0.00      C1   O
ATOM   2880  CB  PHE 6  66     -11.579 -19.038 -23.094  0.00  0.00      C1   C
ATOM   2881  CG  PHE 6  66     -12.767 -18.189 -23.654  0.00  0.00      C1   C
ATOM   2882  CD1 PHE 6  66     -13.878 -18.821 -24.176  0.00  0.00      C1   C
ATOM   2883  CD2 PHE 6  66     -12.596 -16.762 -23.748  0.00  0.00      C1   C
ATOM   2884  CE1 PHE 6  66     -14.820 -18.064 -24.863  0.00  0.00      C1   C
ATOM   2885  CE2 PHE 6  66     -13.611 -15.956 -24.242  0.00  0.00      C1   C
ATOM   2886  CZ  PHE 6  66     -14.683 -16.698 -24.824  0.00  0.00      C1   C
ATOM   2887  N   LEU 6  67      -7.967 -19.565 -23.601  0.00  0.00      C1   N
ATOM   2888  CA  LEU 6  67      -6.738 -20.151 -23.006  0.00  0.00      C1   C
ATOM   2889  C   LEU 6  67      -6.486 -19.641 -21.556  0.00  0.00      C1   C
ATOM   2890  O   LEU 6  67      -6.145 -18.499 -21.364  0.00  0.00      C1   O
ATOM   2891  CB  LEU 6  67      -5.559 -19.965 -23.923  0.00  0.00      C1   C
ATOM   2892  CG  LEU 6  67      -5.449 -21.043 -25.020  0.00  0.00      C1   C
ATOM   2893  CD1 LEU 6  67      -5.292 -22.534 -24.525  0.00  0.00      C1   C
ATOM   2894  CD2 LEU 6  67      -6.661 -20.999 -25.990  0.00  0.00      C1   C
ATOM   2895  N   VAL 6  68      -6.569 -20.485 -20.554  0.00  0.00      C1   N
ATOM   2896  CA  VAL 6  68      -6.413 -20.084 -19.119  0.00  0.00      C1   C
ATOM   2897  C   VAL 6  68      -5.152 -20.856 -18.430  0.00  0.00      C1   C
ATOM   2898  O   VAL 6  68      -5.143 -22.010 -18.359  0.00  0.00      C1   O
ATOM   2899  CB  VAL 6  68      -7.721 -20.205 -18.383  0.00  0.00      C1   C
ATOM   2900  CG1 VAL 6  68      -7.494 -19.983 -16.858  0.00  0.00      C1   C
ATOM   2901  CG2 VAL 6  68      -8.707 -19.200 -18.959  0.00  0.00      C1   C
ATOM   2902  N   GLN 6  69      -4.139 -20.056 -18.015  0.00  0.00      C1   N
ATOM   2903  CA  GLN 6  69      -2.898 -20.643 -17.486  0.00  0.00      C1   C
ATOM   2904  C   GLN 6  69      -2.860 -20.239 -15.955  0.00  0.00      C1   C
ATOM   2905  O   GLN 6  69      -2.811 -19.098 -15.536  0.00  0.00      C1   O
ATOM   2906  CB  GLN 6  69      -1.666 -20.164 -18.192  0.00  0.00      C1   C
ATOM   2907  CG  GLN 6  69      -0.312 -20.625 -17.591  0.00  0.00      C1   C
ATOM   2908  CD  GLN 6  69       0.975 -19.944 -18.122  0.00  0.00      C1   C
ATOM   2909  OE1 GLN 6  69       1.028 -19.440 -19.297  0.00  0.00      C1   O
ATOM   2910  NE2 GLN 6  69       2.010 -19.803 -17.322  0.00  0.00      C1   N
ATOM   2911  N   ALA 6  70      -2.915 -21.326 -15.174  0.00  0.00      C1   N
ATOM   2912  CA  ALA 6  70      -2.642 -21.341 -13.725  0.00  0.00      C1   C
ATOM   2913  C   ALA 6  70      -1.255 -21.937 -13.543  0.00  0.00      C1   C
ATOM   2914  O   ALA 6  70      -1.053 -23.108 -13.602  0.00  0.00      C1   O
ATOM   2915  CB  ALA 6  70      -3.752 -22.033 -12.912  0.00  0.00      C1   C
ATOM   2916  N   GLY 6  71      -0.178 -21.172 -13.215  0.00  0.00      C1   N
ATOM   2917  CA  GLY 6  71       1.231 -21.563 -12.907  0.00  0.00      C1   C
ATOM   2918  C   GLY 6  71       1.831 -22.306 -14.075  0.00  0.00      C1   C
ATOM   2919  O   GLY 6  71       1.934 -21.729 -15.176  0.00  0.00      C1   O
ATOM   2920  N   ASN 6  72       2.194 -23.554 -13.855  0.00  0.00      C1   N
ATOM   2921  CA  ASN 6  72       2.753 -24.449 -14.874  0.00  0.00      C1   C
ATOM   2922  C   ASN 6  72       1.761 -25.284 -15.734  0.00  0.00      C1   C
ATOM   2923  O   ASN 6  72       2.250 -26.156 -16.391  0.00  0.00      C1   O
ATOM   2924  CB  ASN 6  72       3.829 -25.295 -14.195  0.00  0.00      C1   C
ATOM   2925  CG  ASN 6  72       5.054 -25.515 -14.965  0.00  0.00      C1   C
ATOM   2926  OD1 ASN 6  72       5.194 -25.294 -16.176  0.00  0.00      C1   O
ATOM   2927  ND2 ASN 6  72       6.007 -26.111 -14.269  0.00  0.00      C1   N
ATOM   2928  N   VAL 6  73       0.426 -25.056 -15.713  0.00  0.00      C1   N
ATOM   2929  CA  VAL 6  73      -0.453 -25.922 -16.546  0.00  0.00      C1   C
ATOM   2930  C   VAL 6  73      -1.657 -25.075 -17.081  0.00  0.00      C1   C
ATOM   2931  O   VAL 6  73      -2.245 -24.233 -16.378  0.00  0.00      C1   O
ATOM   2932  CB  VAL 6  73      -0.985 -27.214 -15.814  0.00  0.00      C1   C
ATOM   2933  CG1 VAL 6  73      -2.312 -27.075 -15.139  0.00  0.00      C1   C
ATOM   2934  CG2 VAL 6  73      -1.134 -28.291 -16.861  0.00  0.00      C1   C
ATOM   2935  N   GLN 6  74      -2.147 -25.393 -18.296  0.00  0.00      C1   N
ATOM   2936  CA  GLN 6  74      -3.362 -24.869 -18.773  0.00  0.00      C1   C
ATOM   2937  C   GLN 6  74      -4.646 -25.542 -18.184  0.00  0.00      C1   C
ATOM   2938  O   GLN 6  74      -4.819 -26.745 -18.361  0.00  0.00      C1   O
ATOM   2939  CB  GLN 6  74      -3.347 -24.735 -20.260  0.00  0.00      C1   C
ATOM   2940  CG  GLN 6  74      -2.190 -23.904 -20.736  0.00  0.00      C1   C
ATOM   2941  CD  GLN 6  74      -2.051 -23.703 -22.276  0.00  0.00      C1   C
ATOM   2942  NE2 GLN 6  74      -1.221 -22.780 -22.890  0.00  0.00      C1   N
ATOM   2943  OE1 GLN 6  74      -2.659 -24.384 -23.091  0.00  0.00      C1   O
ATOM   2944  N   LEU 6  75      -5.447 -24.666 -17.504  0.00  0.00      C1   N
ATOM   2945  CA  LEU 6  75      -6.705 -25.131 -16.882  0.00  0.00      C1   C
ATOM   2946  C   LEU 6  75      -7.701 -25.479 -17.984  0.00  0.00      C1   C
ATOM   2947  O   LEU 6  75      -7.761 -24.741 -19.019  0.00  0.00      C1   O
ATOM   2948  CB  LEU 6  75      -7.366 -24.119 -16.007  0.00  0.00      C1   C
ATOM   2949  CG  LEU 6  75      -6.664 -23.854 -14.643  0.00  0.00      C1   C
ATOM   2950  CD1 LEU 6  75      -7.381 -22.673 -13.970  0.00  0.00      C1   C
ATOM   2951  CD2 LEU 6  75      -6.653 -24.985 -13.668  0.00  0.00      C1   C
ATOM   2952  N   ARG 6  76      -8.325 -26.601 -17.765  0.00  0.00      C1   N
ATOM   2953  CA  ARG 6  76      -9.300 -27.139 -18.745  0.00  0.00      C1   C
ATOM   2954  C   ARG 6  76     -10.648 -26.424 -18.648  0.00  0.00      C1   C
ATOM   2955  O   ARG 6  76     -11.418 -26.652 -17.756  0.00  0.00      C1   O
ATOM   2956  CB  ARG 6  76      -9.349 -28.689 -18.637  0.00  0.00      C1   C
ATOM   2957  CG  ARG 6  76     -10.001 -29.235 -19.942  0.00  0.00      C1   C
ATOM   2958  CD  ARG 6  76      -9.914 -30.727 -19.959  0.00  0.00      C1   C
ATOM   2959  NE  ARG 6  76      -8.499 -31.271 -20.216  0.00  0.00      C1   N
ATOM   2960  CZ  ARG 6  76      -7.637 -31.753 -19.359  0.00  0.00      C1   C
ATOM   2961  NH1 ARG 6  76      -7.936 -31.971 -18.092  0.00  0.00      C1   N
ATOM   2962  NH2 ARG 6  76      -6.511 -32.171 -19.801  0.00  0.00      C1   N
ATOM   2963  N   VAL 6  77     -10.914 -25.615 -19.659  0.00  0.00      C1   N
ATOM   2964  CA  VAL 6  77     -12.253 -24.952 -19.919  0.00  0.00      C1   C
ATOM   2965  C   VAL 6  77     -13.323 -25.799 -20.536  0.00  0.00      C1   C
ATOM   2966  O   VAL 6  77     -13.215 -26.366 -21.627  0.00  0.00      C1   O
ATOM   2967  CB  VAL 6  77     -12.073 -23.544 -20.593  0.00  0.00      C1   C
ATOM   2968  CG1 VAL 6  77     -13.354 -22.955 -21.150  0.00  0.00      C1   C
ATOM   2969  CG2 VAL 6  77     -11.433 -22.652 -19.513  0.00  0.00      C1   C
ATOM   2970  N   ILE 6  78     -14.298 -26.083 -19.763  0.00  0.00      C1   N
ATOM   2971  CA  ILE 6  78     -15.398 -26.995 -20.181  0.00  0.00      C1   C
ATOM   2972  C   ILE 6  78     -16.750 -26.205 -20.440  0.00  0.00      C1   C
ATOM   2973  O   ILE 6  78     -17.511 -26.717 -21.263  0.00  0.00      C1   O
ATOM   2974  CB  ILE 6  78     -15.642 -28.054 -19.012  0.00  0.00      C1   C
ATOM   2975  CG1 ILE 6  78     -16.268 -27.547 -17.690  0.00  0.00      C1   C
ATOM   2976  CG2 ILE 6  78     -14.351 -28.940 -18.848  0.00  0.00      C1   C
ATOM   2977  CD1 ILE 6  78     -16.649 -28.535 -16.631  0.00  0.00      C1   C
ATOM   2978  N   GLY 6  79     -16.896 -25.022 -19.903  0.00  0.00      C1   N
ATOM   2979  CA  GLY 6  79     -18.062 -24.141 -20.158  0.00  0.00      C1   C
ATOM   2980  C   GLY 6  79     -17.677 -22.675 -20.399  0.00  0.00      C1   C
ATOM   2981  O   GLY 6  79     -16.645 -22.146 -19.916  0.00  0.00      C1   O
ATOM   2982  N   HIS 6  80     -18.509 -21.997 -21.220  0.00  0.00      C1   N
ATOM   2983  CA  HIS 6  80     -18.083 -20.658 -21.699  0.00  0.00      C1   C
ATOM   2984  C   HIS 6  80     -19.333 -19.694 -21.790  0.00  0.00      C1   C
ATOM   2985  O   HIS 6  80     -20.337 -20.041 -22.544  0.00  0.00      C1   O
ATOM   2986  CB  HIS 6  80     -17.233 -20.832 -23.012  0.00  0.00      C1   C
ATOM   2987  CG  HIS 6  80     -17.976 -21.390 -24.163  0.00  0.00      C1   C
ATOM   2988  ND1 HIS 6  80     -18.000 -22.744 -24.502  0.00  0.00      C1   N
ATOM   2989  CD2 HIS 6  80     -18.603 -20.740 -25.185  0.00  0.00      C1   C
ATOM   2990  CE1 HIS 6  80     -18.690 -22.930 -25.632  0.00  0.00      C1   C
ATOM   2991  NE2 HIS 6  80     -19.079 -21.697 -26.118  0.00  0.00      C1   N
ATOM   2992  N   SER 6  81     -19.415 -18.758 -20.796  0.00  0.00      C1   N
ATOM   2993  CA  SER 6  81     -20.636 -17.956 -20.408  0.00  0.00      C1   C
ATOM   2994  C   SER 6  81     -20.285 -16.477 -19.959  0.00  0.00      C1   C
ATOM   2995  O   SER 6  81     -19.093 -16.226 -19.651  0.00  0.00      C1   O
ATOM   2996  CB  SER 6  81     -21.437 -18.815 -19.408  0.00  0.00      C1   C
ATOM   2997  OG  SER 6  81     -22.554 -18.071 -18.949  0.00  0.00      C1   O
ATOM   2998  N   MET 6  82     -21.222 -15.586 -20.051  0.00  0.00      C1   N
ATOM   2999  CA  MET 6  82     -21.050 -14.072 -19.718  0.00  0.00      C1   C
ATOM   3000  C   MET 6  82     -22.168 -13.479 -18.815  0.00  0.00      C1   C
ATOM   3001  O   MET 6  82     -23.326 -13.504 -19.187  0.00  0.00      C1   O
ATOM   3002  CB  MET 6  82     -21.027 -13.319 -21.075  0.00  0.00      C1   C
ATOM   3003  CG  MET 6  82     -20.627 -11.892 -21.069  0.00  0.00      C1   C
ATOM   3004  SD  MET 6  82     -20.295 -11.093 -22.627  0.00  0.00      C1   S
ATOM   3005  CE  MET 6  82     -21.722 -11.527 -23.726  0.00  0.00      C1   C
ATOM   3006  N   GLN 6  83     -21.832 -12.934 -17.653  0.00  0.00      C1   N
ATOM   3007  CA  GLN 6  83     -22.800 -12.175 -16.854  0.00  0.00      C1   C
ATOM   3008  C   GLN 6  83     -22.520 -10.652 -17.114  0.00  0.00      C1   C
ATOM   3009  O   GLN 6  83     -21.700 -10.053 -16.388  0.00  0.00      C1   O
ATOM   3010  CB  GLN 6  83     -22.742 -12.668 -15.408  0.00  0.00      C1   C
ATOM   3011  CG  GLN 6  83     -21.454 -12.453 -14.578  0.00  0.00      C1   C
ATOM   3012  CD  GLN 6  83     -21.519 -13.062 -13.240  0.00  0.00      C1   C
ATOM   3013  OE1 GLN 6  83     -22.149 -14.051 -12.957  0.00  0.00      C1   O
ATOM   3014  NE2 GLN 6  83     -20.828 -12.605 -12.343  0.00  0.00      C1   N
ATOM   3015  N   ASN 6  84     -23.189 -10.021 -18.107  0.00  0.00      C1   N
ATOM   3016  CA  ASN 6  84     -23.038  -8.562 -18.444  0.00  0.00      C1   C
ATOM   3017  C   ASN 6  84     -21.671  -8.227 -19.127  0.00  0.00      C1   C
ATOM   3018  O   ASN 6  84     -21.503  -8.630 -20.289  0.00  0.00      C1   O
ATOM   3019  CB  ASN 6  84     -23.544  -7.794 -17.202  0.00  0.00      C1   C
ATOM   3020  CG  ASN 6  84     -23.765  -6.249 -17.461  0.00  0.00      C1   C
ATOM   3021  OD1 ASN 6  84     -23.468  -5.714 -18.481  0.00  0.00      C1   O
ATOM   3022  ND2 ASN 6  84     -24.246  -5.436 -16.549  0.00  0.00      C1   N
ATOM   3023  N   CYS 6  85     -20.735  -7.524 -18.474  0.00  0.00      C1   N
ATOM   3024  CA  CYS 6  85     -19.360  -7.342 -19.020  0.00  0.00      C1   C
ATOM   3025  C   CYS 6  85     -18.409  -8.448 -18.401  0.00  0.00      C1   C
ATOM   3026  O   CYS 6  85     -17.216  -8.446 -18.731  0.00  0.00      C1   O
ATOM   3027  CB  CYS 6  85     -18.904  -5.849 -18.895  0.00  0.00      C1   C
ATOM   3028  SG  CYS 6  85     -20.269  -4.810 -19.461  0.00  0.00      C1   S
ATOM   3029  N   VAL 6  86     -18.805  -9.400 -17.493  0.00  0.00      C1   N
ATOM   3030  CA  VAL 6  86     -17.895 -10.447 -16.992  0.00  0.00      C1   C
ATOM   3031  C   VAL 6  86     -18.047 -11.915 -17.519  0.00  0.00      C1   C
ATOM   3032  O   VAL 6  86     -19.127 -12.528 -17.486  0.00  0.00      C1   O
ATOM   3033  CB  VAL 6  86     -17.786 -10.316 -15.448  0.00  0.00      C1   C
ATOM   3034  CG1 VAL 6  86     -16.900 -11.481 -14.952  0.00  0.00      C1   C
ATOM   3035  CG2 VAL 6  86     -17.083  -8.955 -15.188  0.00  0.00      C1   C
ATOM   3036  N   LEU 6  87     -17.003 -12.428 -18.197  0.00  0.00      C1   N
ATOM   3037  CA  LEU 6  87     -16.955 -13.849 -18.630  0.00  0.00      C1   C
ATOM   3038  C   LEU 6  87     -16.735 -14.721 -17.351  0.00  0.00      C1   C
ATOM   3039  O   LEU 6  87     -16.004 -14.410 -16.407  0.00  0.00      C1   O
ATOM   3040  CB  LEU 6  87     -15.835 -13.945 -19.684  0.00  0.00      C1   C
ATOM   3041  CG  LEU 6  87     -16.153 -13.321 -21.024  0.00  0.00      C1   C
ATOM   3042  CD1 LEU 6  87     -15.009 -13.523 -22.010  0.00  0.00      C1   C
ATOM   3043  CD2 LEU 6  87     -17.518 -13.898 -21.623  0.00  0.00      C1   C
ATOM   3044  N   LYS 6  88     -17.271 -15.900 -17.501  0.00  0.00      C1   N
ATOM   3045  CA  LYS 6  88     -17.268 -16.935 -16.462  0.00  0.00      C1   C
ATOM   3046  C   LYS 6  88     -17.012 -18.321 -17.030  0.00  0.00      C1   C
ATOM   3047  O   LYS 6  88     -17.815 -18.884 -17.810  0.00  0.00      C1   O
ATOM   3048  CB  LYS 6  88     -18.553 -16.803 -15.672  0.00  0.00      C1   C
ATOM   3049  CG  LYS 6  88     -19.920 -16.475 -16.316  0.00  0.00      C1   C
ATOM   3050  CD  LYS 6  88     -20.974 -16.087 -15.340  0.00  0.00      C1   C
ATOM   3051  CE  LYS 6  88     -21.116 -17.146 -14.265  0.00  0.00      C1   C
ATOM   3052  NZ  LYS 6  88     -22.113 -16.649 -13.296  0.00  0.00      C1   N
ATOM   3053  N   LEU 6  89     -15.792 -18.762 -17.015  0.00  0.00      C1   N
ATOM   3054  CA  LEU 6  89     -15.333 -19.911 -17.770  0.00  0.00      C1   C
ATOM   3055  C   LEU 6  89     -15.227 -21.101 -16.737  0.00  0.00      C1   C
ATOM   3056  O   LEU 6  89     -14.261 -21.158 -15.915  0.00  0.00      C1   O
ATOM   3057  CB  LEU 6  89     -13.960 -19.685 -18.505  0.00  0.00      C1   C
ATOM   3058  CG  LEU 6  89     -13.998 -18.512 -19.489  0.00  0.00      C1   C
ATOM   3059  CD1 LEU 6  89     -15.255 -18.490 -20.351  0.00  0.00      C1   C
ATOM   3060  CD2 LEU 6  89     -13.684 -17.158 -18.869  0.00  0.00      C1   C
ATOM   3061  N   LYS 6  90     -16.146 -22.046 -16.777  0.00  0.00      C1   N
ATOM   3062  CA  LYS 6  90     -16.065 -23.311 -15.970  0.00  0.00      C1   C
ATOM   3063  C   LYS 6  90     -14.871 -24.115 -16.299  0.00  0.00      C1   C
ATOM   3064  O   LYS 6  90     -14.586 -24.399 -17.462  0.00  0.00      C1   O
ATOM   3065  CB  LYS 6  90     -17.404 -24.001 -16.024  0.00  0.00      C1   C
ATOM   3066  CG  LYS 6  90     -17.593 -25.050 -14.974  0.00  0.00      C1   C
ATOM   3067  CD  LYS 6  90     -18.968 -25.820 -14.929  0.00  0.00      C1   C
ATOM   3068  CE  LYS 6  90     -18.945 -26.852 -13.839  0.00  0.00      C1   C
ATOM   3069  NZ  LYS 6  90     -20.128 -27.712 -13.726  0.00  0.00      C1   N
ATOM   3070  N   VAL 6  91     -14.069 -24.542 -15.331  0.00  0.00      C1   N
ATOM   3071  CA  VAL 6  91     -12.770 -25.279 -15.495  0.00  0.00      C1   C
ATOM   3072  C   VAL 6  91     -12.844 -26.563 -14.660  0.00  0.00      C1   C
ATOM   3073  O   VAL 6  91     -13.590 -26.690 -13.713  0.00  0.00      C1   O
ATOM   3074  CB  VAL 6  91     -11.602 -24.451 -15.045  0.00  0.00      C1   C
ATOM   3075  CG1 VAL 6  91     -11.327 -23.353 -15.996  0.00  0.00      C1   C
ATOM   3076  CG2 VAL 6  91     -11.708 -23.778 -13.652  0.00  0.00      C1   C
ATOM   3077  N   ASP 6  92     -12.136 -27.636 -14.961  0.00  0.00      C1   N
ATOM   3078  CA  ASP 6  92     -12.406 -28.996 -14.441  0.00  0.00      C1   C
ATOM   3079  C   ASP 6  92     -11.840 -29.292 -13.041  0.00  0.00      C1   C
ATOM   3080  O   ASP 6  92     -11.982 -30.400 -12.492  0.00  0.00      C1   O
ATOM   3081  CB  ASP 6  92     -12.147 -30.138 -15.479  0.00  0.00      C1   C
ATOM   3082  CG  ASP 6  92     -10.703 -30.570 -15.840  0.00  0.00      C1   C
ATOM   3083  OD1 ASP 6  92      -9.771 -29.842 -15.478  0.00  0.00      C1   O
ATOM   3084  OD2 ASP 6  92     -10.478 -31.690 -16.417  0.00  0.00      C1   O
ATOM   3085  N   THR 6  93     -11.239 -28.246 -12.453  0.00  0.00      C1   N
ATOM   3086  CA  THR 6  93     -10.802 -28.293 -11.058  0.00  0.00      C1   C
ATOM   3087  C   THR 6  93     -11.137 -26.951 -10.427  0.00  0.00      C1   C
ATOM   3088  O   THR 6  93     -10.809 -25.920 -10.930  0.00  0.00      C1   O
ATOM   3089  CB  THR 6  93      -9.296 -28.681 -11.019  0.00  0.00      C1   C
ATOM   3090  OG1 THR 6  93      -8.980 -29.703 -11.951  0.00  0.00      C1   O
ATOM   3091  CG2 THR 6  93      -8.865 -29.241  -9.644  0.00  0.00      C1   C
ATOM   3092  N   ALA 6  94     -11.738 -27.125  -9.257  0.00  0.00      C1   N
ATOM   3093  CA  ALA 6  94     -11.993 -25.985  -8.331  0.00  0.00      C1   C
ATOM   3094  C   ALA 6  94     -10.694 -25.513  -7.604  0.00  0.00      C1   C
ATOM   3095  O   ALA 6  94     -10.026 -26.373  -7.076  0.00  0.00      C1   O
ATOM   3096  CB  ALA 6  94     -13.000 -26.405  -7.278  0.00  0.00      C1   C
ATOM   3097  N   ASN 6  95     -10.418 -24.248  -7.622  0.00  0.00      C1   N
ATOM   3098  CA  ASN 6  95      -9.181 -23.654  -6.950  0.00  0.00      C1   C
ATOM   3099  C   ASN 6  95      -9.102 -24.031  -5.460  0.00  0.00      C1   C
ATOM   3100  O   ASN 6  95      -9.895 -23.518  -4.704  0.00  0.00      C1   O
ATOM   3101  CB  ASN 6  95      -9.139 -22.142  -7.081  0.00  0.00      C1   C
ATOM   3102  CG  ASN 6  95      -7.800 -21.528  -6.580  0.00  0.00      C1   C
ATOM   3103  OD1 ASN 6  95      -6.755 -22.144  -6.425  0.00  0.00      C1   O
ATOM   3104  ND2 ASN 6  95      -7.694 -20.236  -6.450  0.00  0.00      C1   N
ATOM   3105  N   PRO 6  96      -8.096 -24.894  -5.091  0.00  0.00      C1   N
ATOM   3106  CA  PRO 6  96      -7.744 -25.188  -3.731  0.00  0.00      C1   C
ATOM   3107  C   PRO 6  96      -7.589 -23.929  -2.856  0.00  0.00      C1   C
ATOM   3108  O   PRO 6  96      -7.901 -23.932  -1.682  0.00  0.00      C1   O
ATOM   3109  CB  PRO 6  96      -6.400 -26.005  -3.830  0.00  0.00      C1   C
ATOM   3110  CG  PRO 6  96      -6.457 -26.539  -5.169  0.00  0.00      C1   C
ATOM   3111  CD  PRO 6  96      -7.102 -25.410  -6.011  0.00  0.00      C1   C
ATOM   3112  N   LYS 6  97      -6.961 -22.803  -3.338  0.00  0.00      C1   N
ATOM   3113  CA  LYS 6  97      -6.569 -21.594  -2.651  0.00  0.00      C1   C
ATOM   3114  C   LYS 6  97      -7.726 -20.621  -2.312  0.00  0.00      C1   C
ATOM   3115  O   LYS 6  97      -7.416 -19.513  -1.815  0.00  0.00      C1   O
ATOM   3116  CB  LYS 6  97      -5.409 -20.804  -3.327  0.00  0.00      C1   C
ATOM   3117  CG  LYS 6  97      -4.184 -21.697  -3.641  0.00  0.00      C1   C
ATOM   3118  CD  LYS 6  97      -2.908 -20.899  -4.096  0.00  0.00      C1   C
ATOM   3119  CE  LYS 6  97      -1.721 -21.775  -4.555  0.00  0.00      C1   C
ATOM   3120  NZ  LYS 6  97      -1.370 -22.905  -3.701  0.00  0.00      C1   N
ATOM   3121  N   THR 6  98      -9.021 -20.940  -2.615  0.00  0.00      C1   N
ATOM   3122  CA  THR 6  98     -10.257 -20.086  -2.491  0.00  0.00      C1   C
ATOM   3123  C   THR 6  98     -10.409 -19.656  -1.022  0.00  0.00      C1   C
ATOM   3124  O   THR 6  98     -10.359 -20.584  -0.134  0.00  0.00      C1   O
ATOM   3125  CB  THR 6  98     -11.498 -20.882  -2.958  0.00  0.00      C1   C
ATOM   3126  OG1 THR 6  98     -11.450 -21.344  -4.282  0.00  0.00      C1   O
ATOM   3127  CG2 THR 6  98     -12.753 -20.062  -2.860  0.00  0.00      C1   C
ATOM   3128  N   PRO 6  99     -10.566 -18.385  -0.725  0.00  0.00      C1   N
ATOM   3129  CA  PRO 6  99     -10.917 -17.885   0.607  0.00  0.00      C1   C
ATOM   3130  C   PRO 6  99     -12.425 -17.982   0.776  0.00  0.00      C1   C
ATOM   3131  O   PRO 6  99     -13.163 -17.967  -0.194  0.00  0.00      C1   O
ATOM   3132  CB  PRO 6  99     -10.454 -16.439   0.494  0.00  0.00      C1   C
ATOM   3133  CG  PRO 6  99     -10.849 -16.034  -0.871  0.00  0.00      C1   C
ATOM   3134  CD  PRO 6  99     -10.540 -17.272  -1.664  0.00  0.00      C1   C
ATOM   3135  N   LYS 6 100     -12.957 -17.802   1.995  0.00  0.00      C1   N
ATOM   3136  CA  LYS 6 100     -14.407 -17.682   2.065  0.00  0.00      C1   C
ATOM   3137  C   LYS 6 100     -14.662 -16.223   1.565  0.00  0.00      C1   C
ATOM   3138  O   LYS 6 100     -14.242 -15.245   2.171  0.00  0.00      C1   O
ATOM   3139  CB  LYS 6 100     -14.901 -17.836   3.580  0.00  0.00      C1   C
ATOM   3140  CG  LYS 6 100     -16.463 -17.946   3.632  0.00  0.00      C1   C
ATOM   3141  CD  LYS 6 100     -16.945 -18.027   5.089  0.00  0.00      C1   C
ATOM   3142  CE  LYS 6 100     -18.500 -18.147   5.241  0.00  0.00      C1   C
ATOM   3143  NZ  LYS 6 100     -18.934 -18.150   6.551  0.00  0.00      C1   N
ATOM   3144  N   TYR 6 101     -15.409 -16.028   0.496  0.00  0.00      C1   N
ATOM   3145  CA  TYR 6 101     -15.662 -14.744  -0.161  0.00  0.00      C1   C
ATOM   3146  C   TYR 6 101     -17.192 -14.340  -0.281  0.00  0.00      C1   C
ATOM   3147  O   TYR 6 101     -18.041 -15.217  -0.139  0.00  0.00      C1   O
ATOM   3148  CB  TYR 6 101     -15.023 -14.631  -1.614  0.00  0.00      C1   C
ATOM   3149  CG  TYR 6 101     -15.718 -15.454  -2.725  0.00  0.00      C1   C
ATOM   3150  CD1 TYR 6 101     -15.176 -16.743  -2.873  0.00  0.00      C1   C
ATOM   3151  CD2 TYR 6 101     -16.886 -15.004  -3.385  0.00  0.00      C1   C
ATOM   3152  CE1 TYR 6 101     -15.867 -17.611  -3.760  0.00  0.00      C1   C
ATOM   3153  CE2 TYR 6 101     -17.561 -15.884  -4.258  0.00  0.00      C1   C
ATOM   3154  CZ  TYR 6 101     -16.994 -17.187  -4.479  0.00  0.00      C1   C
ATOM   3155  OH  TYR 6 101     -17.447 -18.034  -5.438  0.00  0.00      C1   O
ATOM   3156  N   LYS 6 102     -17.538 -13.041  -0.380  0.00  0.00      C1   N
ATOM   3157  CA  LYS 6 102     -18.813 -12.593  -0.900  0.00  0.00      C1   C
ATOM   3158  C   LYS 6 102     -18.664 -11.500  -2.015  0.00  0.00      C1   C
ATOM   3159  O   LYS 6 102     -17.812 -10.645  -1.910  0.00  0.00      C1   O
ATOM   3160  CB  LYS 6 102     -19.677 -12.131   0.310  0.00  0.00      C1   C
ATOM   3161  CG  LYS 6 102     -19.124 -10.841   0.976  0.00  0.00      C1   C
ATOM   3162  CD  LYS 6 102     -19.829 -10.316   2.234  0.00  0.00      C1   C
ATOM   3163  CE  LYS 6 102     -20.155 -11.438   3.189  0.00  0.00      C1   C
ATOM   3164  NZ  LYS 6 102     -20.754 -10.792   4.338  0.00  0.00      C1   N
ATOM   3165  N   PHE 6 103     -19.489 -11.575  -3.067  0.00  0.00      C1   N
ATOM   3166  CA  PHE 6 103     -19.466 -10.698  -4.164  0.00  0.00      C1   C
ATOM   3167  C   PHE 6 103     -20.225  -9.439  -3.848  0.00  0.00      C1   C
ATOM   3168  O   PHE 6 103     -21.460  -9.450  -3.735  0.00  0.00      C1   O
ATOM   3169  CB  PHE 6 103     -19.956 -11.256  -5.539  0.00  0.00      C1   C
ATOM   3170  CG  PHE 6 103     -19.101 -12.226  -6.377  0.00  0.00      C1   C
ATOM   3171  CD1 PHE 6 103     -17.768 -12.720  -6.002  0.00  0.00      C1   C
ATOM   3172  CD2 PHE 6 103     -19.632 -12.798  -7.537  0.00  0.00      C1   C
ATOM   3173  CE1 PHE 6 103     -17.173 -13.834  -6.681  0.00  0.00      C1   C
ATOM   3174  CE2 PHE 6 103     -18.916 -13.735  -8.368  0.00  0.00      C1   C
ATOM   3175  CZ  PHE 6 103     -17.779 -14.360  -7.842  0.00  0.00      C1   C
ATOM   3176  N   VAL 6 104     -19.635  -8.271  -3.709  0.00  0.00      C1   N
ATOM   3177  CA  VAL 6 104     -20.201  -6.966  -3.194  0.00  0.00      C1   C
ATOM   3178  C   VAL 6 104     -20.180  -5.755  -4.136  0.00  0.00      C1   C
ATOM   3179  O   VAL 6 104     -19.257  -5.680  -4.971  0.00  0.00      C1   O
ATOM   3180  CB  VAL 6 104     -19.670  -6.520  -1.778  0.00  0.00      C1   C
ATOM   3181  CG1 VAL 6 104     -19.615  -7.609  -0.692  0.00  0.00      C1   C
ATOM   3182  CG2 VAL 6 104     -18.315  -5.814  -1.762  0.00  0.00      C1   C
ATOM   3183  N   ARG 6 105     -21.056  -4.777  -4.059  0.00  0.00      C1   N
ATOM   3184  CA  ARG 6 105     -21.031  -3.508  -4.773  0.00  0.00      C1   C
ATOM   3185  C   ARG 6 105     -20.852  -2.249  -3.887  0.00  0.00      C1   C
ATOM   3186  O   ARG 6 105     -21.645  -1.959  -3.020  0.00  0.00      C1   O
ATOM   3187  CB  ARG 6 105     -22.262  -3.476  -5.754  0.00  0.00      C1   C
ATOM   3188  CG  ARG 6 105     -22.146  -2.391  -6.777  0.00  0.00      C1   C
ATOM   3189  CD  ARG 6 105     -23.282  -2.292  -7.785  0.00  0.00      C1   C
ATOM   3190  NE  ARG 6 105     -23.041  -1.186  -8.735  0.00  0.00      C1   N
ATOM   3191  CZ  ARG 6 105     -22.390  -1.264  -9.919  0.00  0.00      C1   C
ATOM   3192  NH1 ARG 6 105     -21.936  -2.357 -10.446  0.00  0.00      C1   N
ATOM   3193  NH2 ARG 6 105     -22.128  -0.259 -10.710  0.00  0.00      C1   N
ATOM   3194  N   ILE 6 106     -19.801  -1.505  -4.183  0.00  0.00      C1   N
ATOM   3195  CA  ILE 6 106     -19.421  -0.457  -3.245  0.00  0.00      C1   C
ATOM   3196  C   ILE 6 106     -20.033   0.905  -3.597  0.00  0.00      C1   C
ATOM   3197  O   ILE 6 106     -20.436   1.103  -4.711  0.00  0.00      C1   O
ATOM   3198  CB  ILE 6 106     -17.905  -0.396  -2.983  0.00  0.00      C1   C
ATOM   3199  CG1 ILE 6 106     -17.074  -0.058  -4.211  0.00  0.00      C1   C
ATOM   3200  CG2 ILE 6 106     -17.454  -1.611  -2.216  0.00  0.00      C1   C
ATOM   3201  CD1 ILE 6 106     -15.559  -0.115  -3.890  0.00  0.00      C1   C
ATOM   3202  N   GLN 6 107     -20.046   1.862  -2.653  0.00  0.00      C1   N
ATOM   3203  CA  GLN 6 107     -20.815   3.085  -2.741  0.00  0.00      C1   C
ATOM   3204  C   GLN 6 107     -19.996   4.285  -2.150  0.00  0.00      C1   C
ATOM   3205  O   GLN 6 107     -18.951   4.092  -1.444  0.00  0.00      C1   O
ATOM   3206  CB  GLN 6 107     -22.250   3.023  -2.275  0.00  0.00      C1   C
ATOM   3207  CG  GLN 6 107     -22.563   2.985  -0.814  0.00  0.00      C1   C
ATOM   3208  CD  GLN 6 107     -24.043   3.013  -0.408  0.00  0.00      C1   C
ATOM   3209  OE1 GLN 6 107     -24.894   2.459  -1.061  0.00  0.00      C1   O
ATOM   3210  NE2 GLN 6 107     -24.383   3.673   0.675  0.00  0.00      C1   N
ATOM   3211  N   PRO 6 108     -20.391   5.498  -2.567  0.00  0.00      C1   N
ATOM   3212  CA  PRO 6 108     -19.612   6.677  -2.218  0.00  0.00      C1   C
ATOM   3213  C   PRO 6 108     -19.041   6.821  -0.782  0.00  0.00      C1   C
ATOM   3214  O   PRO 6 108     -19.777   6.744   0.236  0.00  0.00      C1   O
ATOM   3215  CB  PRO 6 108     -20.516   7.839  -2.518  0.00  0.00      C1   C
ATOM   3216  CG  PRO 6 108     -21.369   7.336  -3.728  0.00  0.00      C1   C
ATOM   3217  CD  PRO 6 108     -21.507   5.880  -3.362  0.00  0.00      C1   C
ATOM   3218  N   GLY 6 109     -17.718   7.082  -0.670  0.00  0.00      C1   N
ATOM   3219  CA  GLY 6 109     -17.006   7.160   0.622  0.00  0.00      C1   C
ATOM   3220  C   GLY 6 109     -16.448   5.866   1.215  0.00  0.00      C1   C
ATOM   3221  O   GLY 6 109     -15.558   5.911   2.037  0.00  0.00      C1   O
ATOM   3222  N   GLN 6 110     -16.966   4.735   0.796  0.00  0.00      C1   N
ATOM   3223  CA  GLN 6 110     -16.372   3.423   1.179  0.00  0.00      C1   C
ATOM   3224  C   GLN 6 110     -15.010   3.070   0.491  0.00  0.00      C1   C
ATOM   3225  O   GLN 6 110     -14.926   3.433  -0.691  0.00  0.00      C1   O
ATOM   3226  CB  GLN 6 110     -17.372   2.246   0.885  0.00  0.00      C1   C
ATOM   3227  CG  GLN 6 110     -18.747   2.343   1.469  0.00  0.00      C1   C
ATOM   3228  CD  GLN 6 110     -19.687   1.167   1.105  0.00  0.00      C1   C
ATOM   3229  OE1 GLN 6 110     -19.549   0.600   0.068  0.00  0.00      C1   O
ATOM   3230  NE2 GLN 6 110     -20.760   0.962   1.808  0.00  0.00      C1   N
ATOM   3231  N   THR 6 111     -14.065   2.349   1.162  0.00  0.00      C1   N
ATOM   3232  CA  THR 6 111     -12.724   2.059   0.675  0.00  0.00      C1   C
ATOM   3233  C   THR 6 111     -12.513   0.550   0.380  0.00  0.00      C1   C
ATOM   3234  O   THR 6 111     -13.343  -0.304   0.687  0.00  0.00      C1   O
ATOM   3235  CB  THR 6 111     -11.691   2.469   1.777  0.00  0.00      C1   C
ATOM   3236  OG1 THR 6 111     -12.071   2.064   3.089  0.00  0.00      C1   O
ATOM   3237  CG2 THR 6 111     -11.524   3.963   1.932  0.00  0.00      C1   C
ATOM   3238  N   PHE 6 112     -11.363   0.246  -0.314  0.00  0.00      C1   N
ATOM   3239  CA  PHE 6 112     -11.003  -1.167  -0.719  0.00  0.00      C1   C
ATOM   3240  C   PHE 6 112      -9.576  -1.226  -1.216  0.00  0.00      C1   C
ATOM   3241  O   PHE 6 112      -8.926  -0.208  -1.424  0.00  0.00      C1   O
ATOM   3242  CB  PHE 6 112     -11.944  -1.675  -1.783  0.00  0.00      C1   C
ATOM   3243  CG  PHE 6 112     -11.873  -0.998  -3.151  0.00  0.00      C1   C
ATOM   3244  CD1 PHE 6 112     -12.256   0.358  -3.365  0.00  0.00      C1   C
ATOM   3245  CD2 PHE 6 112     -11.360  -1.660  -4.247  0.00  0.00      C1   C
ATOM   3246  CE1 PHE 6 112     -12.267   0.928  -4.634  0.00  0.00      C1   C
ATOM   3247  CE2 PHE 6 112     -11.296  -1.134  -5.513  0.00  0.00      C1   C
ATOM   3248  CZ  PHE 6 112     -11.747   0.209  -5.747  0.00  0.00      C1   C
ATOM   3249  N   SER 6 113      -9.071  -2.460  -1.276  0.00  0.00      C1   N
ATOM   3250  CA  SER 6 113      -7.726  -2.763  -1.763  0.00  0.00      C1   C
ATOM   3251  C   SER 6 113      -7.697  -3.358  -3.102  0.00  0.00      C1   C
ATOM   3252  O   SER 6 113      -8.598  -4.092  -3.483  0.00  0.00      C1   O
ATOM   3253  CB  SER 6 113      -7.064  -3.672  -0.695  0.00  0.00      C1   C
ATOM   3254  OG  SER 6 113      -7.165  -3.103   0.673  0.00  0.00      C1   O
ATOM   3255  N   VAL 6 114      -6.735  -2.954  -3.908  0.00  0.00      C1   N
ATOM   3256  CA  VAL 6 114      -6.550  -3.449  -5.290  0.00  0.00      C1   C
ATOM   3257  C   VAL 6 114      -5.257  -4.171  -5.568  0.00  0.00      C1   C
ATOM   3258  O   VAL 6 114      -4.145  -3.726  -5.391  0.00  0.00      C1   O
ATOM   3259  CB  VAL 6 114      -6.773  -2.299  -6.308  0.00  0.00      C1   C
ATOM   3260  CG1 VAL 6 114      -7.086  -2.847  -7.675  0.00  0.00      C1   C
ATOM   3261  CG2 VAL 6 114      -8.054  -1.495  -5.981  0.00  0.00      C1   C
ATOM   3262  N   LEU 6 115      -5.453  -5.441  -6.081  0.00  0.00      C1   N
ATOM   3263  CA  LEU 6 115      -4.362  -6.283  -6.476  0.00  0.00      C1   C
ATOM   3264  C   LEU 6 115      -4.198  -6.116  -7.993  0.00  0.00      C1   C
ATOM   3265  O   LEU 6 115      -5.032  -6.593  -8.776  0.00  0.00      C1   O
ATOM   3266  CB  LEU 6 115      -4.565  -7.715  -6.000  0.00  0.00      C1   C
ATOM   3267  CG  LEU 6 115      -3.385  -8.679  -6.303  0.00  0.00      C1   C
ATOM   3268  CD1 LEU 6 115      -2.156  -8.146  -5.663  0.00  0.00      C1   C
ATOM   3269  CD2 LEU 6 115      -3.751 -10.151  -5.950  0.00  0.00      C1   C
ATOM   3270  N   ALA 6 116      -3.208  -5.303  -8.357  0.00  0.00      C1   N
ATOM   3271  CA  ALA 6 116      -2.994  -5.010  -9.775  0.00  0.00      C1   C
ATOM   3272  C   ALA 6 116      -2.122  -6.151 -10.361  0.00  0.00      C1   C
ATOM   3273  O   ALA 6 116      -1.211  -6.761  -9.779  0.00  0.00      C1   O
ATOM   3274  CB  ALA 6 116      -2.510  -3.593  -9.973  0.00  0.00      C1   C
ATOM   3275  N   CYS 6 117      -2.440  -6.482 -11.627  0.00  0.00      C1   N
ATOM   3276  CA  CYS 6 117      -1.717  -7.407 -12.471  0.00  0.00      C1   C
ATOM   3277  C   CYS 6 117      -1.072  -6.809 -13.754  0.00  0.00      C1   C
ATOM   3278  O   CYS 6 117      -1.710  -5.974 -14.356  0.00  0.00      C1   O
ATOM   3279  CB  CYS 6 117      -2.681  -8.454 -12.954  0.00  0.00      C1   C
ATOM   3280  SG  CYS 6 117      -2.984  -9.585 -11.596  0.00  0.00      C1   S
ATOM   3281  N   TYR 6 118       0.032  -7.413 -14.185  0.00  0.00      C1   N
ATOM   3282  CA  TYR 6 118       0.656  -7.091 -15.483  0.00  0.00      C1   C
ATOM   3283  C   TYR 6 118       0.428  -8.351 -16.378  0.00  0.00      C1   C
ATOM   3284  O   TYR 6 118       1.150  -9.340 -16.142  0.00  0.00      C1   O
ATOM   3285  CB  TYR 6 118       2.152  -6.691 -15.241  0.00  0.00      C1   C
ATOM   3286  CG  TYR 6 118       2.924  -6.375 -16.504  0.00  0.00      C1   C
ATOM   3287  CD1 TYR 6 118       3.735  -7.365 -17.067  0.00  0.00      C1   C
ATOM   3288  CD2 TYR 6 118       2.823  -5.147 -17.050  0.00  0.00      C1   C
ATOM   3289  CE1 TYR 6 118       4.285  -7.058 -18.356  0.00  0.00      C1   C
ATOM   3290  CE2 TYR 6 118       3.500  -4.793 -18.240  0.00  0.00      C1   C
ATOM   3291  CZ  TYR 6 118       4.168  -5.756 -18.918  0.00  0.00      C1   C
ATOM   3292  OH  TYR 6 118       4.891  -5.451 -20.044  0.00  0.00      C1   O
ATOM   3293  N   ASN 6 119      -0.535  -8.218 -17.300  0.00  0.00      C1   N
ATOM   3294  CA  ASN 6 119      -0.967  -9.317 -18.154  0.00  0.00      C1   C
ATOM   3295  C   ASN 6 119      -1.235 -10.772 -17.472  0.00  0.00      C1   C
ATOM   3296  O   ASN 6 119      -0.713 -11.802 -17.828  0.00  0.00      C1   O
ATOM   3297  CB  ASN 6 119       0.014  -9.443 -19.308  0.00  0.00      C1   C
ATOM   3298  CG  ASN 6 119       0.088  -8.135 -20.126  0.00  0.00      C1   C
ATOM   3299  ND2 ASN 6 119      -1.052  -7.713 -20.572  0.00  0.00      C1   N
ATOM   3300  OD1 ASN 6 119       1.186  -7.629 -20.325  0.00  0.00      C1   O
ATOM   3301  N   GLY 6 120      -2.007 -10.794 -16.393  0.00  0.00      C1   N
ATOM   3302  CA  GLY 6 120      -2.535 -11.992 -15.689  0.00  0.00      C1   C
ATOM   3303  C   GLY 6 120      -1.723 -12.366 -14.436  0.00  0.00      C1   C
ATOM   3304  O   GLY 6 120      -2.179 -13.216 -13.699  0.00  0.00      C1   O
ATOM   3305  N   SER 6 121      -0.501 -11.759 -14.139  0.00  0.00      C1   N
ATOM   3306  CA  SER 6 121       0.265 -12.074 -12.931  0.00  0.00      C1   C
ATOM   3307  C   SER 6 121       0.585 -10.851 -12.077  0.00  0.00      C1   C
ATOM   3308  O   SER 6 121       0.922  -9.816 -12.605  0.00  0.00      C1   O
ATOM   3309  CB  SER 6 121       1.633 -12.727 -13.280  0.00  0.00      C1   C
ATOM   3310  OG  SER 6 121       1.459 -13.972 -14.001  0.00  0.00      C1   O
ATOM   3311  N   PRO 6 122       0.545 -11.007 -10.744  0.00  0.00      C1   N
ATOM   3312  CA  PRO 6 122       0.501  -9.863  -9.921  0.00  0.00      C1   C
ATOM   3313  C   PRO 6 122       1.695  -8.921  -9.959  0.00  0.00      C1   C
ATOM   3314  O   PRO 6 122       2.861  -9.340 -10.018  0.00  0.00      C1   O
ATOM   3315  CB  PRO 6 122       0.362 -10.377  -8.483  0.00  0.00      C1   C
ATOM   3316  CG  PRO 6 122      -0.143 -11.798  -8.646  0.00  0.00      C1   C
ATOM   3317  CD  PRO 6 122       0.148 -12.232 -10.065  0.00  0.00      C1   C
ATOM   3318  N   SER 6 123       1.451  -7.651  -9.885  0.00  0.00      C1   N
ATOM   3319  CA  SER 6 123       2.531  -6.652  -9.951  0.00  0.00      C1   C
ATOM   3320  C   SER 6 123       2.502  -5.671  -8.762  0.00  0.00      C1   C
ATOM   3321  O   SER 6 123       3.519  -5.185  -8.404  0.00  0.00      C1   O
ATOM   3322  CB  SER 6 123       2.581  -5.958 -11.306  0.00  0.00      C1   C
ATOM   3323  OG  SER 6 123       1.250  -5.612 -11.717  0.00  0.00      C1   O
ATOM   3324  N   GLY 6 124       1.383  -5.413  -8.083  0.00  0.00      C1   N
ATOM   3325  CA  GLY 6 124       1.440  -4.710  -6.819  0.00  0.00      C1   C
ATOM   3326  C   GLY 6 124       0.088  -4.448  -6.050  0.00  0.00      C1   C
ATOM   3327  O   GLY 6 124      -0.954  -4.873  -6.543  0.00  0.00      C1   O
ATOM   3328  N   VAL 6 125       0.067  -3.726  -4.874  0.00  0.00      C1   N
ATOM   3329  CA  VAL 6 125      -1.160  -3.539  -4.076  0.00  0.00      C1   C
ATOM   3330  C   VAL 6 125      -1.319  -2.041  -3.576  0.00  0.00      C1   C
ATOM   3331  O   VAL 6 125      -0.323  -1.521  -2.994  0.00  0.00      C1   O
ATOM   3332  CB  VAL 6 125      -1.306  -4.636  -2.957  0.00  0.00      C1   C
ATOM   3333  CG1 VAL 6 125      -0.144  -4.633  -1.993  0.00  0.00      C1   C
ATOM   3334  CG2 VAL 6 125      -2.604  -4.612  -2.170  0.00  0.00      C1   C
ATOM   3335  N   TYR 6 126      -2.519  -1.493  -3.710  0.00  0.00      C1   N
ATOM   3336  CA  TYR 6 126      -2.855  -0.144  -3.320  0.00  0.00      C1   C
ATOM   3337  C   TYR 6 126      -4.166   0.019  -2.572  0.00  0.00      C1   C
ATOM   3338  O   TYR 6 126      -5.010  -0.843  -2.586  0.00  0.00      C1   O
ATOM   3339  CB  TYR 6 126      -2.626   0.785  -4.564  0.00  0.00      C1   C
ATOM   3340  CG  TYR 6 126      -3.487   0.551  -5.701  0.00  0.00      C1   C
ATOM   3341  CD1 TYR 6 126      -4.672   1.341  -5.786  0.00  0.00      C1   C
ATOM   3342  CD2 TYR 6 126      -3.068  -0.296  -6.792  0.00  0.00      C1   C
ATOM   3343  CE1 TYR 6 126      -5.494   1.210  -6.940  0.00  0.00      C1   C
ATOM   3344  CE2 TYR 6 126      -3.843  -0.302  -7.998  0.00  0.00      C1   C
ATOM   3345  CZ  TYR 6 126      -5.085   0.434  -8.067  0.00  0.00      C1   C
ATOM   3346  OH  TYR 6 126      -5.900   0.386  -9.089  0.00  0.00      C1   O
ATOM   3347  N   GLN 6 127      -4.305   1.181  -1.986  0.00  0.00      C1   N
ATOM   3348  CA  GLN 6 127      -5.528   1.512  -1.185  0.00  0.00      C1   C
ATOM   3349  C   GLN 6 127      -6.312   2.599  -1.947  0.00  0.00      C1   C
ATOM   3350  O   GLN 6 127      -5.667   3.422  -2.580  0.00  0.00      C1   O
ATOM   3351  CB  GLN 6 127      -5.136   2.089   0.202  0.00  0.00      C1   C
ATOM   3352  CG  GLN 6 127      -6.227   1.985   1.303  0.00  0.00      C1   C
ATOM   3353  CD  GLN 6 127      -6.952   0.689   1.560  0.00  0.00      C1   C
ATOM   3354  OE1 GLN 6 127      -6.647  -0.332   0.976  0.00  0.00      C1   O
ATOM   3355  NE2 GLN 6 127      -7.963   0.722   2.436  0.00  0.00      C1   N
ATOM   3356  N   CYS 6 128      -7.615   2.550  -1.918  0.00  0.00      C1   N
ATOM   3357  CA  CYS 6 128      -8.630   3.282  -2.730  0.00  0.00      C1   C
ATOM   3358  C   CYS 6 128     -10.087   3.448  -2.247  0.00  0.00      C1   C
ATOM   3359  O   CYS 6 128     -10.422   2.940  -1.218  0.00  0.00      C1   O
ATOM   3360  CB  CYS 6 128      -8.797   2.568  -4.099  0.00  0.00      C1   C
ATOM   3361  SG  CYS 6 128      -7.591   3.174  -5.289  0.00  0.00      C1   S
ATOM   3362  N   ALA 6 129     -10.850   4.348  -2.895  0.00  0.00      C1   N
ATOM   3363  CA  ALA 6 129     -12.163   4.665  -2.403  0.00  0.00      C1   C
ATOM   3364  C   ALA 6 129     -13.121   4.746  -3.537  0.00  0.00      C1   C
ATOM   3365  O   ALA 6 129     -12.718   4.973  -4.674  0.00  0.00      C1   O
ATOM   3366  CB  ALA 6 129     -12.094   5.909  -1.496  0.00  0.00      C1   C
ATOM   3367  N   MET 6 130     -14.404   4.650  -3.251  0.00  0.00      C1   N
ATOM   3368  CA  MET 6 130     -15.507   4.940  -4.258  0.00  0.00      C1   C
ATOM   3369  C   MET 6 130     -16.130   6.325  -3.854  0.00  0.00      C1   C
ATOM   3370  O   MET 6 130     -16.016   6.727  -2.697  0.00  0.00      C1   O
ATOM   3371  CB  MET 6 130     -16.431   3.748  -4.339  0.00  0.00      C1   C
ATOM   3372  CG  MET 6 130     -17.441   3.890  -5.497  0.00  0.00      C1   C
ATOM   3373  SD  MET 6 130     -16.854   4.192  -7.095  0.00  0.00      C1   S
ATOM   3374  CE  MET 6 130     -16.304   2.550  -7.714  0.00  0.00      C1   C
ATOM   3375  N   ARG 6 131     -16.639   6.947  -4.866  0.00  0.00      C1   N
ATOM   3376  CA  ARG 6 131     -17.036   8.341  -4.827  0.00  0.00      C1   C
ATOM   3377  C   ARG 6 131     -18.204   8.569  -5.804  0.00  0.00      C1   C
ATOM   3378  O   ARG 6 131     -18.419   7.748  -6.750  0.00  0.00      C1   O
ATOM   3379  CB  ARG 6 131     -15.859   9.265  -5.129  0.00  0.00      C1   C
ATOM   3380  CG  ARG 6 131     -14.861   9.259  -4.012  0.00  0.00      C1   C
ATOM   3381  CD  ARG 6 131     -13.697  10.188  -4.344  0.00  0.00      C1   C
ATOM   3382  NE  ARG 6 131     -12.715  10.201  -3.276  0.00  0.00      C1   N
ATOM   3383  CZ  ARG 6 131     -11.589   9.568  -3.095  0.00  0.00      C1   C
ATOM   3384  NH1 ARG 6 131     -11.097   8.701  -4.004  0.00  0.00      C1   N
ATOM   3385  NH2 ARG 6 131     -10.976   9.790  -1.944  0.00  0.00      C1   N
ATOM   3386  N   PRO 6 132     -18.912   9.681  -5.651  0.00  0.00      C1   N
ATOM   3387  CA  PRO 6 132     -19.935  10.086  -6.557  0.00  0.00      C1   C
ATOM   3388  C   PRO 6 132     -19.562  10.232  -8.042  0.00  0.00      C1   C
ATOM   3389  O   PRO 6 132     -20.488  10.072  -8.842  0.00  0.00      C1   O
ATOM   3390  CB  PRO 6 132     -20.586  11.335  -5.961  0.00  0.00      C1   C
ATOM   3391  CG  PRO 6 132     -20.228  11.177  -4.456  0.00  0.00      C1   C
ATOM   3392  CD  PRO 6 132     -18.783  10.540  -4.543  0.00  0.00      C1   C
ATOM   3393  N   ASN 6 133     -18.289  10.474  -8.407  0.00  0.00      C1   N
ATOM   3394  CA  ASN 6 133     -17.938  10.341  -9.819  0.00  0.00      C1   C
ATOM   3395  C   ASN 6 133     -17.733   8.905 -10.335  0.00  0.00      C1   C
ATOM   3396  O   ASN 6 133     -17.682   8.710 -11.565  0.00  0.00      C1   O
ATOM   3397  CB  ASN 6 133     -16.730  11.273 -10.056  0.00  0.00      C1   C
ATOM   3398  CG  ASN 6 133     -15.495  10.838  -9.304  0.00  0.00      C1   C
ATOM   3399  OD1 ASN 6 133     -15.378  11.036  -8.072  0.00  0.00      C1   O
ATOM   3400  ND2 ASN 6 133     -14.671  10.076  -9.942  0.00  0.00      C1   N
ATOM   3401  N   PHE 6 134     -17.658   7.850  -9.525  0.00  0.00      C1   N
ATOM   3402  CA  PHE 6 134     -17.476   6.472  -9.958  0.00  0.00      C1   C
ATOM   3403  C   PHE 6 134     -16.211   6.111 -10.742  0.00  0.00      C1   C
ATOM   3404  O   PHE 6 134     -15.852   4.930 -10.663  0.00  0.00      C1   O
ATOM   3405  CB  PHE 6 134     -18.845   5.966 -10.494  0.00  0.00      C1   C
ATOM   3406  CG  PHE 6 134     -20.216   6.300  -9.830  0.00  0.00      C1   C
ATOM   3407  CD1 PHE 6 134     -20.472   5.692  -8.577  0.00  0.00      C1   C
ATOM   3408  CD2 PHE 6 134     -21.239   6.988 -10.441  0.00  0.00      C1   C
ATOM   3409  CE1 PHE 6 134     -21.719   5.900  -7.880  0.00  0.00      C1   C
ATOM   3410  CE2 PHE 6 134     -22.438   7.278  -9.812  0.00  0.00      C1   C
ATOM   3411  CZ  PHE 6 134     -22.726   6.593  -8.553  0.00  0.00      C1   C
ATOM   3412  N   THR 6 135     -15.473   7.016 -11.358  0.00  0.00      C1   N
ATOM   3413  CA  THR 6 135     -14.027   6.774 -11.820  0.00  0.00      C1   C
ATOM   3414  C   THR 6 135     -12.966   6.726 -10.673  0.00  0.00      C1   C
ATOM   3415  O   THR 6 135     -13.078   7.357  -9.663  0.00  0.00      C1   O
ATOM   3416  CB  THR 6 135     -13.539   7.620 -13.033  0.00  0.00      C1   C
ATOM   3417  OG1 THR 6 135     -14.224   8.881 -13.011  0.00  0.00      C1   O
ATOM   3418  CG2 THR 6 135     -13.960   6.866 -14.317  0.00  0.00      C1   C
ATOM   3419  N   ILE 6 136     -11.970   5.809 -10.752  0.00  0.00      C1   N
ATOM   3420  CA  ILE 6 136     -10.943   5.577  -9.792  0.00  0.00      C1   C
ATOM   3421  C   ILE 6 136      -9.992   6.679  -9.894  0.00  0.00      C1   C
ATOM   3422  O   ILE 6 136      -9.154   6.696 -10.711  0.00  0.00      C1   O
ATOM   3423  CB  ILE 6 136     -10.441   4.101  -9.798  0.00  0.00      C1   C
ATOM   3424  CG1 ILE 6 136     -11.534   3.064  -9.549  0.00  0.00      C1   C
ATOM   3425  CG2 ILE 6 136      -9.241   3.791  -8.783  0.00  0.00      C1   C
ATOM   3426  CD1 ILE 6 136     -12.157   3.190  -8.110  0.00  0.00      C1   C
ATOM   3427  N   LYS 6 137     -10.114   7.602  -8.941  0.00  0.00      C1   N
ATOM   3428  CA  LYS 6 137      -9.080   8.545  -8.580  0.00  0.00      C1   C
ATOM   3429  C   LYS 6 137      -7.669   7.975  -8.233  0.00  0.00      C1   C
ATOM   3430  O   LYS 6 137      -7.510   6.881  -7.573  0.00  0.00      C1   O
ATOM   3431  CB  LYS 6 137      -9.655   9.446  -7.452  0.00  0.00      C1   C
ATOM   3432  CG  LYS 6 137     -10.825  10.346  -7.867  0.00  0.00      C1   C
ATOM   3433  CD  LYS 6 137     -10.879  11.592  -6.985  0.00  0.00      C1   C
ATOM   3434  CE  LYS 6 137     -12.310  12.204  -7.066  0.00  0.00      C1   C
ATOM   3435  NZ  LYS 6 137     -12.412  13.342  -6.134  0.00  0.00      C1   N
ATOM   3436  N   GLY 6 138      -6.645   8.684  -8.664  0.00  0.00      C1   N
ATOM   3437  CA  GLY 6 138      -5.287   8.254  -8.641  0.00  0.00      C1   C
ATOM   3438  C   GLY 6 138      -4.523   8.335  -9.968  0.00  0.00      C1   C
ATOM   3439  O   GLY 6 138      -5.157   8.235 -11.010  0.00  0.00      C1   O
ATOM   3440  N   SER 6 139      -3.189   8.361  -9.841  0.00  0.00      C1   N
ATOM   3441  CA  SER 6 139      -2.173   8.447 -10.932  0.00  0.00      C1   C
ATOM   3442  C   SER 6 139      -2.323   7.430 -12.045  0.00  0.00      C1   C
ATOM   3443  O   SER 6 139      -2.979   6.342 -11.861  0.00  0.00      C1   O
ATOM   3444  CB  SER 6 139      -0.757   8.220 -10.306  0.00  0.00      C1   C
ATOM   3445  OG  SER 6 139      -0.588   9.087  -9.185  0.00  0.00      C1   O
ATOM   3446  N   PHE 6 140      -1.830   7.838 -13.246  0.00  0.00      C1   N
ATOM   3447  CA  PHE 6 140      -2.075   7.066 -14.502  0.00  0.00      C1   C
ATOM   3448  C   PHE 6 140      -1.090   5.896 -14.735  0.00  0.00      C1   C
ATOM   3449  O   PHE 6 140      -0.236   5.765 -15.584  0.00  0.00      C1   O
ATOM   3450  CB  PHE 6 140      -2.181   8.018 -15.752  0.00  0.00      C1   C
ATOM   3451  CG  PHE 6 140      -3.290   7.595 -16.677  0.00  0.00      C1   C
ATOM   3452  CD1 PHE 6 140      -4.326   6.731 -16.269  0.00  0.00      C1   C
ATOM   3453  CD2 PHE 6 140      -3.229   8.092 -17.973  0.00  0.00      C1   C
ATOM   3454  CE1 PHE 6 140      -5.276   6.235 -17.245  0.00  0.00      C1   C
ATOM   3455  CE2 PHE 6 140      -4.211   7.718 -18.932  0.00  0.00      C1   C
ATOM   3456  CZ  PHE 6 140      -5.244   6.762 -18.533  0.00  0.00      C1   C
ATOM   3457  N   LEU 6 141      -1.448   4.808 -13.973  0.00  0.00      C1   N
ATOM   3458  CA  LEU 6 141      -0.937   3.403 -14.238  0.00  0.00      C1   C
ATOM   3459  C   LEU 6 141      -1.660   2.808 -15.467  0.00  0.00      C1   C
ATOM   3460  O   LEU 6 141      -2.850   2.502 -15.348  0.00  0.00      C1   O
ATOM   3461  CB  LEU 6 141      -0.966   2.492 -13.038  0.00  0.00      C1   C
ATOM   3462  CG  LEU 6 141      -0.726   0.986 -13.201  0.00  0.00      C1   C
ATOM   3463  CD1 LEU 6 141       0.730   0.517 -13.602  0.00  0.00      C1   C
ATOM   3464  CD2 LEU 6 141      -1.024   0.327 -11.818  0.00  0.00      C1   C
ATOM   3465  N   ASN 6 142      -1.004   2.647 -16.666  0.00  0.00      C1   N
ATOM   3466  CA  ASN 6 142      -1.603   2.252 -17.838  0.00  0.00      C1   C
ATOM   3467  C   ASN 6 142      -1.486   0.754 -18.138  0.00  0.00      C1   C
ATOM   3468  O   ASN 6 142      -0.576   0.159 -17.675  0.00  0.00      C1   O
ATOM   3469  CB  ASN 6 142      -1.071   3.048 -19.049  0.00  0.00      C1   C
ATOM   3470  CG  ASN 6 142      -1.436   4.490 -18.827  0.00  0.00      C1   C
ATOM   3471  OD1 ASN 6 142      -0.651   5.365 -18.842  0.00  0.00      C1   O
ATOM   3472  ND2 ASN 6 142      -2.687   4.747 -18.688  0.00  0.00      C1   N
ATOM   3473  N   GLY 6 143      -2.496   0.193 -18.817  0.00  0.00      C1   N
ATOM   3474  CA  GLY 6 143      -2.598  -1.221 -19.151  0.00  0.00      C1   C
ATOM   3475  C   GLY 6 143      -2.996  -2.168 -17.965  0.00  0.00      C1   C
ATOM   3476  O   GLY 6 143      -2.497  -3.302 -18.029  0.00  0.00      C1   O
ATOM   3477  N   SER 6 144      -3.747  -1.755 -16.913  0.00  0.00      C1   N
ATOM   3478  CA  SER 6 144      -3.793  -2.511 -15.718  0.00  0.00      C1   C
ATOM   3479  C   SER 6 144      -5.017  -3.490 -15.700  0.00  0.00      C1   C
ATOM   3480  O   SER 6 144      -5.264  -4.192 -14.696  0.00  0.00      C1   O
ATOM   3481  CB  SER 6 144      -3.655  -1.529 -14.565  0.00  0.00      C1   C
ATOM   3482  OG  SER 6 144      -3.647  -2.242 -13.353  0.00  0.00      C1   O
ATOM   3483  N   CYS 6 145      -5.886  -3.559 -16.685  0.00  0.00      C1   N
ATOM   3484  CA  CYS 6 145      -7.092  -4.409 -16.867  0.00  0.00      C1   C
ATOM   3485  C   CYS 6 145      -7.129  -5.863 -16.265  0.00  0.00      C1   C
ATOM   3486  O   CYS 6 145      -6.295  -6.734 -16.518  0.00  0.00      C1   O
ATOM   3487  CB  CYS 6 145      -7.627  -4.462 -18.342  0.00  0.00      C1   C
ATOM   3488  SG  CYS 6 145      -6.459  -5.050 -19.659  0.00  0.00      C1   S
ATOM   3489  N   GLY 6 146      -8.222  -6.160 -15.563  0.00  0.00      C1   N
ATOM   3490  CA  GLY 6 146      -8.397  -7.285 -14.593  0.00  0.00      C1   C
ATOM   3491  C   GLY 6 146      -8.003  -7.018 -13.138  0.00  0.00      C1   C
ATOM   3492  O   GLY 6 146      -8.497  -7.736 -12.309  0.00  0.00      C1   O
ATOM   3493  N   SER 6 147      -7.207  -5.990 -12.811  0.00  0.00      C1   N
ATOM   3494  CA  SER 6 147      -6.752  -5.728 -11.444  0.00  0.00      C1   C
ATOM   3495  C   SER 6 147      -7.988  -5.617 -10.486  0.00  0.00      C1   C
ATOM   3496  O   SER 6 147      -9.000  -5.015 -10.793  0.00  0.00      C1   O
ATOM   3497  CB  SER 6 147      -5.842  -4.492 -11.378  0.00  0.00      C1   C
ATOM   3498  OG  SER 6 147      -4.657  -4.727 -12.141  0.00  0.00      C1   O
ATOM   3499  N   VAL 6 148      -7.898  -6.372  -9.391  0.00  0.00      C1   N
ATOM   3500  CA  VAL 6 148      -9.075  -6.844  -8.631  0.00  0.00      C1   C
ATOM   3501  C   VAL 6 148      -9.128  -6.180  -7.309  0.00  0.00      C1   C
ATOM   3502  O   VAL 6 148      -8.162  -6.079  -6.568  0.00  0.00      C1   O
ATOM   3503  CB  VAL 6 148      -9.262  -8.418  -8.520  0.00  0.00      C1   C
ATOM   3504  CG1 VAL 6 148      -8.182  -8.937  -7.687  0.00  0.00      C1   C
ATOM   3505  CG2 VAL 6 148     -10.617  -9.041  -8.138  0.00  0.00      C1   C
ATOM   3506  N   GLY 6 149     -10.327  -5.591  -7.057  0.00  0.00      C1   N
ATOM   3507  CA  GLY 6 149     -10.794  -4.854  -5.888  0.00  0.00      C1   C
ATOM   3508  C   GLY 6 149     -11.444  -5.710  -4.736  0.00  0.00      C1   C
ATOM   3509  O   GLY 6 149     -12.325  -6.514  -4.965  0.00  0.00      C1   O
ATOM   3510  N   PHE 6 150     -10.922  -5.486  -3.584  0.00  0.00      C1   N
ATOM   3511  CA  PHE 6 150     -11.004  -6.468  -2.513  0.00  0.00      C1   C
ATOM   3512  C   PHE 6 150     -10.815  -6.016  -1.091  0.00  0.00      C1   C
ATOM   3513  O   PHE 6 150     -10.062  -5.073  -0.829  0.00  0.00      C1   O
ATOM   3514  CB  PHE 6 150     -10.032  -7.660  -2.841  0.00  0.00      C1   C
ATOM   3515  CG  PHE 6 150      -8.569  -7.452  -2.309  0.00  0.00      C1   C
ATOM   3516  CD1 PHE 6 150      -7.597  -6.928  -3.205  0.00  0.00      C1   C
ATOM   3517  CD2 PHE 6 150      -8.112  -7.917  -1.036  0.00  0.00      C1   C
ATOM   3518  CE1 PHE 6 150      -6.255  -6.903  -2.874  0.00  0.00      C1   C
ATOM   3519  CE2 PHE 6 150      -6.787  -7.865  -0.730  0.00  0.00      C1   C
ATOM   3520  CZ  PHE 6 150      -5.835  -7.396  -1.643  0.00  0.00      C1   C
ATOM   3521  N   ASN 6 151     -11.475  -6.609  -0.153  0.00  0.00      C1   N
ATOM   3522  CA  ASN 6 151     -11.387  -6.304   1.254  0.00  0.00      C1   C
ATOM   3523  C   ASN 6 151     -11.297  -7.551   2.146  0.00  0.00      C1   C
ATOM   3524  O   ASN 6 151     -11.803  -8.645   1.832  0.00  0.00      C1   O
ATOM   3525  CB  ASN 6 151     -12.469  -5.386   1.766  0.00  0.00      C1   C
ATOM   3526  CG  ASN 6 151     -12.369  -4.009   1.245  0.00  0.00      C1   C
ATOM   3527  OD1 ASN 6 151     -11.398  -3.303   1.445  0.00  0.00      C1   O
ATOM   3528  ND2 ASN 6 151     -13.396  -3.497   0.633  0.00  0.00      C1   N
ATOM   3529  N   ILE 6 152     -10.843  -7.354   3.348  0.00  0.00      C1   N
ATOM   3530  CA  ILE 6 152     -10.838  -8.444   4.355  0.00  0.00      C1   C
ATOM   3531  C   ILE 6 152     -11.535  -8.094   5.704  0.00  0.00      C1   C
ATOM   3532  O   ILE 6 152     -10.998  -7.355   6.504  0.00  0.00      C1   O
ATOM   3533  CB  ILE 6 152      -9.363  -8.948   4.611  0.00  0.00      C1   C
ATOM   3534  CG1 ILE 6 152      -8.549  -9.116   3.318  0.00  0.00      C1   C
ATOM   3535  CG2 ILE 6 152      -9.451 -10.281   5.423  0.00  0.00      C1   C
ATOM   3536  CD1 ILE 6 152      -7.122  -9.707   3.455  0.00  0.00      C1   C
ATOM   3537  N   ASP 6 153     -12.789  -8.592   5.855  0.00  0.00      C1   N
ATOM   3538  CA  ASP 6 153     -13.652  -8.534   6.971  0.00  0.00      C1   C
ATOM   3539  C   ASP 6 153     -13.233  -9.603   8.027  0.00  0.00      C1   C
ATOM   3540  O   ASP 6 153     -13.774 -10.686   8.006  0.00  0.00      C1   O
ATOM   3541  CB  ASP 6 153     -15.146  -8.589   6.518  0.00  0.00      C1   C
ATOM   3542  CG  ASP 6 153     -15.671  -7.330   5.864  0.00  0.00      C1   C
ATOM   3543  OD1 ASP 6 153     -14.964  -6.254   5.881  0.00  0.00      C1   O
ATOM   3544  OD2 ASP 6 153     -16.876  -7.367   5.532  0.00  0.00      C1   O
ATOM   3545  N   TYR 6 154     -12.144  -9.237   8.789  0.00  0.00      C1   N
ATOM   3546  CA  TYR 6 154     -11.422 -10.136   9.747  0.00  0.00      C1   C
ATOM   3547  C   TYR 6 154     -10.842 -11.440   9.221  0.00  0.00      C1   C
ATOM   3548  O   TYR 6 154      -9.657 -11.757   9.487  0.00  0.00      C1   O
ATOM   3549  CB  TYR 6 154     -12.321 -10.377  11.003  0.00  0.00      C1   C
ATOM   3550  CG  TYR 6 154     -11.570 -11.335  11.944  0.00  0.00      C1   C
ATOM   3551  CD1 TYR 6 154     -10.573 -10.785  12.662  0.00  0.00      C1   C
ATOM   3552  CD2 TYR 6 154     -11.840 -12.720  11.975  0.00  0.00      C1   C
ATOM   3553  CE1 TYR 6 154      -9.685 -11.554  13.484  0.00  0.00      C1   C
ATOM   3554  CE2 TYR 6 154     -11.040 -13.500  12.819  0.00  0.00      C1   C
ATOM   3555  CZ  TYR 6 154      -9.996 -12.967  13.591  0.00  0.00      C1   C
ATOM   3556  OH  TYR 6 154      -9.324 -13.720  14.510  0.00  0.00      C1   O
ATOM   3557  N   ASP 6 155     -11.634 -12.249   8.463  0.00  0.00      C1   N
ATOM   3558  CA  ASP 6 155     -11.168 -13.498   7.785  0.00  0.00      C1   C
ATOM   3559  C   ASP 6 155     -11.649 -13.723   6.317  0.00  0.00      C1   C
ATOM   3560  O   ASP 6 155     -10.934 -14.225   5.503  0.00  0.00      C1   O
ATOM   3561  CB  ASP 6 155     -11.569 -14.744   8.624  0.00  0.00      C1   C
ATOM   3562  CG  ASP 6 155     -13.075 -14.866   9.097  0.00  0.00      C1   C
ATOM   3563  OD1 ASP 6 155     -13.330 -15.798   9.880  0.00  0.00      C1   O
ATOM   3564  OD2 ASP 6 155     -13.986 -14.097   8.689  0.00  0.00      C1   O
ATOM   3565  N   CYS 6 156     -12.858 -13.335   6.000  0.00  0.00      C1   N
ATOM   3566  CA  CYS 6 156     -13.636 -13.398   4.712  0.00  0.00      C1   C
ATOM   3567  C   CYS 6 156     -13.276 -12.240   3.853  0.00  0.00      C1   C
ATOM   3568  O   CYS 6 156     -12.976 -11.121   4.276  0.00  0.00      C1   O
ATOM   3569  CB  CYS 6 156     -15.063 -13.276   5.032  0.00  0.00      C1   C
ATOM   3570  SG  CYS 6 156     -15.657 -14.568   6.137  0.00  0.00      C1   S
ATOM   3571  N   VAL 6 157     -13.409 -12.531   2.537  0.00  0.00      C1   N
ATOM   3572  CA  VAL 6 157     -12.907 -11.715   1.451  0.00  0.00      C1   C
ATOM   3573  C   VAL 6 157     -14.042 -11.078   0.675  0.00  0.00      C1   C
ATOM   3574  O   VAL 6 157     -14.761 -11.760  -0.081  0.00  0.00      C1   O
ATOM   3575  CB  VAL 6 157     -11.793 -12.387   0.627  0.00  0.00      C1   C
ATOM   3576  CG1 VAL 6 157     -11.397 -11.676  -0.643  0.00  0.00      C1   C
ATOM   3577  CG2 VAL 6 157     -10.590 -12.803   1.524  0.00  0.00      C1   C
ATOM   3578  N   SER 6 158     -14.137  -9.725   0.719  0.00  0.00      C1   N
ATOM   3579  CA  SER 6 158     -15.204  -9.012   0.119  0.00  0.00      C1   C
ATOM   3580  C   SER 6 158     -14.765  -8.411  -1.200  0.00  0.00      C1   C
ATOM   3581  O   SER 6 158     -14.057  -7.431  -1.258  0.00  0.00      C1   O
ATOM   3582  CB  SER 6 158     -15.959  -8.032   1.096  0.00  0.00      C1   C
ATOM   3583  OG  SER 6 158     -16.451  -8.682   2.218  0.00  0.00      C1   O
ATOM   3584  N   PHE 6 159     -15.063  -9.101  -2.269  0.00  0.00      C1   N
ATOM   3585  CA  PHE 6 159     -14.697  -8.711  -3.635  0.00  0.00      C1   C
ATOM   3586  C   PHE 6 159     -15.680  -7.670  -4.210  0.00  0.00      C1   C
ATOM   3587  O   PHE 6 159     -16.874  -7.947  -4.288  0.00  0.00      C1   O
ATOM   3588  CB  PHE 6 159     -14.512  -9.821  -4.618  0.00  0.00      C1   C
ATOM   3589  CG  PHE 6 159     -13.508 -10.833  -4.265  0.00  0.00      C1   C
ATOM   3590  CD1 PHE 6 159     -12.165 -10.347  -4.100  0.00  0.00      C1   C
ATOM   3591  CD2 PHE 6 159     -13.781 -12.188  -4.091  0.00  0.00      C1   C
ATOM   3592  CE1 PHE 6 159     -11.179 -11.292  -3.964  0.00  0.00      C1   C
ATOM   3593  CE2 PHE 6 159     -12.735 -13.138  -3.862  0.00  0.00      C1   C
ATOM   3594  CZ  PHE 6 159     -11.439 -12.650  -3.837  0.00  0.00      C1   C
ATOM   3595  N   CYS 6 160     -15.136  -6.517  -4.727  0.00  0.00      C1   N
ATOM   3596  CA  CYS 6 160     -15.987  -5.435  -5.117  0.00  0.00      C1   C
ATOM   3597  C   CYS 6 160     -15.661  -4.800  -6.516  0.00  0.00      C1   C
ATOM   3598  O   CYS 6 160     -16.506  -4.045  -7.064  0.00  0.00      C1   O
ATOM   3599  CB  CYS 6 160     -15.807  -4.374  -4.018  0.00  0.00      C1   C
ATOM   3600  SG  CYS 6 160     -14.212  -3.594  -3.788  0.00  0.00      C1   S
ATOM   3601  N   TYR 6 161     -14.502  -5.018  -7.138  0.00  0.00      C1   N
ATOM   3602  CA  TYR 6 161     -14.239  -4.253  -8.333  0.00  0.00      C1   C
ATOM   3603  C   TYR 6 161     -13.400  -5.100  -9.273  0.00  0.00      C1   C
ATOM   3604  O   TYR 6 161     -12.525  -5.801  -8.832  0.00  0.00      C1   O
ATOM   3605  CB  TYR 6 161     -13.585  -2.946  -7.952  0.00  0.00      C1   C
ATOM   3606  CG  TYR 6 161     -13.177  -2.079  -9.149  0.00  0.00      C1   C
ATOM   3607  CD1 TYR 6 161     -14.197  -1.569 -10.041  0.00  0.00      C1   C
ATOM   3608  CD2 TYR 6 161     -11.897  -1.743  -9.466  0.00  0.00      C1   C
ATOM   3609  CE1 TYR 6 161     -13.801  -0.856 -11.238  0.00  0.00      C1   C
ATOM   3610  CE2 TYR 6 161     -11.504  -1.095 -10.695  0.00  0.00      C1   C
ATOM   3611  CZ  TYR 6 161     -12.464  -0.545 -11.488  0.00  0.00      C1   C
ATOM   3612  OH  TYR 6 161     -12.062   0.184 -12.523  0.00  0.00      C1   O
ATOM   3613  N   MET 6 162     -13.429  -4.699 -10.567  0.00  0.00      C1   N
ATOM   3614  CA  MET 6 162     -12.344  -5.130 -11.472  0.00  0.00      C1   C
ATOM   3615  C   MET 6 162     -12.151  -4.108 -12.566  0.00  0.00      C1   C
ATOM   3616  O   MET 6 162     -13.130  -3.539 -13.192  0.00  0.00      C1   O
ATOM   3617  CB  MET 6 162     -12.491  -6.662 -11.923  0.00  0.00      C1   C
ATOM   3618  CG  MET 6 162     -13.739  -6.857 -12.756  0.00  0.00      C1   C
ATOM   3619  SD  MET 6 162     -13.631  -8.313 -13.898  0.00  0.00      C1   S
ATOM   3620  CE  MET 6 162     -13.416  -9.694 -12.752  0.00  0.00      C1   C
ATOM   3621  N   HIS 6 163     -10.921  -3.684 -12.758  0.00  0.00      C1   N
ATOM   3622  CA  HIS 6 163     -10.500  -2.746 -13.835  0.00  0.00      C1   C
ATOM   3623  C   HIS 6 163     -10.857  -3.183 -15.227  0.00  0.00      C1   C
ATOM   3624  O   HIS 6 163     -10.357  -4.187 -15.737  0.00  0.00      C1   O
ATOM   3625  CB  HIS 6 163      -8.943  -2.550 -13.723  0.00  0.00      C1   C
ATOM   3626  CG  HIS 6 163      -8.267  -1.680 -14.799  0.00  0.00      C1   C
ATOM   3627  ND1 HIS 6 163      -8.847  -1.373 -16.078  0.00  0.00      C1   N
ATOM   3628  CD2 HIS 6 163      -7.237  -0.732 -14.696  0.00  0.00      C1   C
ATOM   3629  CE1 HIS 6 163      -8.120  -0.380 -16.675  0.00  0.00      C1   C
ATOM   3630  NE2 HIS 6 163      -7.172   0.029 -15.878  0.00  0.00      C1   N
ATOM   3631  N   HIS 6 164     -11.750  -2.386 -15.931  0.00  0.00      C1   N
ATOM   3632  CA  HIS 6 164     -11.997  -2.573 -17.380  0.00  0.00      C1   C
ATOM   3633  C   HIS 6 164     -11.276  -1.601 -18.311  0.00  0.00      C1   C
ATOM   3634  O   HIS 6 164     -10.723  -2.048 -19.313  0.00  0.00      C1   O
ATOM   3635  CB  HIS 6 164     -13.509  -2.727 -17.599  0.00  0.00      C1   C
ATOM   3636  CG  HIS 6 164     -13.982  -4.148 -17.445  0.00  0.00      C1   C
ATOM   3637  ND1 HIS 6 164     -15.079  -4.750 -18.110  0.00  0.00      C1   N
ATOM   3638  CD2 HIS 6 164     -13.653  -4.907 -16.385  0.00  0.00      C1   C
ATOM   3639  CE1 HIS 6 164     -15.262  -5.894 -17.447  0.00  0.00      C1   C
ATOM   3640  NE2 HIS 6 164     -14.395  -6.031 -16.388  0.00  0.00      C1   N
ATOM   3641  N   MET 6 165     -11.235  -0.307 -17.950  0.00  0.00      C1   N
ATOM   3642  CA  MET 6 165     -11.015   0.725 -18.998  0.00  0.00      C1   C
ATOM   3643  C   MET 6 165     -10.144   1.828 -18.404  0.00  0.00      C1   C
ATOM   3644  O   MET 6 165     -10.400   2.362 -17.371  0.00  0.00      C1   O
ATOM   3645  CB  MET 6 165     -12.442   1.370 -19.357  0.00  0.00      C1   C
ATOM   3646  CG  MET 6 165     -13.292   0.374 -20.121  0.00  0.00      C1   C
ATOM   3647  SD  MET 6 165     -12.725  -0.094 -21.805  0.00  0.00      C1   S
ATOM   3648  CE  MET 6 165     -12.690   1.579 -22.593  0.00  0.00      C1   C
ATOM   3649  N   GLU 6 166      -9.232   2.395 -19.230  0.00  0.00      C1   N
ATOM   3650  CA  GLU 6 166      -8.455   3.595 -18.928  0.00  0.00      C1   C
ATOM   3651  C   GLU 6 166      -8.941   4.813 -19.733  0.00  0.00      C1   C
ATOM   3652  O   GLU 6 166      -8.829   4.802 -20.982  0.00  0.00      C1   O
ATOM   3653  CB  GLU 6 166      -6.988   3.320 -18.992  0.00  0.00      C1   C
ATOM   3654  CG  GLU 6 166      -6.470   2.615 -20.283  0.00  0.00      C1   C
ATOM   3655  CD  GLU 6 166      -5.133   1.905 -20.104  0.00  0.00      C1   C
ATOM   3656  OE1 GLU 6 166      -4.564   2.165 -19.053  0.00  0.00      C1   O
ATOM   3657  OE2 GLU 6 166      -4.709   1.148 -21.062  0.00  0.00      C1   O
ATOM   3658  N   LEU 6 167      -9.468   5.904 -19.113  0.00  0.00      C1   N
ATOM   3659  CA  LEU 6 167      -9.898   7.132 -19.749  0.00  0.00      C1   C
ATOM   3660  C   LEU 6 167      -8.733   8.107 -19.739  0.00  0.00      C1   C
ATOM   3661  O   LEU 6 167      -8.158   8.407 -18.662  0.00  0.00      C1   O
ATOM   3662  CB  LEU 6 167     -11.163   7.701 -19.017  0.00  0.00      C1   C
ATOM   3663  CG  LEU 6 167     -12.399   6.862 -19.189  0.00  0.00      C1   C
ATOM   3664  CD1 LEU 6 167     -12.510   6.001 -20.423  0.00  0.00      C1   C
ATOM   3665  CD2 LEU 6 167     -12.689   5.942 -18.016  0.00  0.00      C1   C
ATOM   3666  N   PRO 6 168      -8.323   8.700 -20.934  0.00  0.00      C1   N
ATOM   3667  CA  PRO 6 168      -7.239   9.685 -21.068  0.00  0.00      C1   C
ATOM   3668  C   PRO 6 168      -7.109  10.803 -20.027  0.00  0.00      C1   C
ATOM   3669  O   PRO 6 168      -5.977  11.231 -19.827  0.00  0.00      C1   O
ATOM   3670  CB  PRO 6 168      -7.357  10.183 -22.453  0.00  0.00      C1   C
ATOM   3671  CG  PRO 6 168      -8.019   9.087 -23.237  0.00  0.00      C1   C
ATOM   3672  CD  PRO 6 168      -8.666   8.198 -22.234  0.00  0.00      C1   C
ATOM   3673  N   THR 6 169      -8.215  11.228 -19.384  0.00  0.00      C1   N
ATOM   3674  CA  THR 6 169      -8.029  12.166 -18.233  0.00  0.00      C1   C
ATOM   3675  C   THR 6 169      -7.161  11.587 -17.116  0.00  0.00      C1   C
ATOM   3676  O   THR 6 169      -6.547  12.433 -16.463  0.00  0.00      C1   O
ATOM   3677  CB  THR 6 169      -9.366  12.625 -17.604  0.00  0.00      C1   C
ATOM   3678  OG1 THR 6 169     -10.138  11.448 -17.382  0.00  0.00      C1   O
ATOM   3679  CG2 THR 6 169     -10.313  13.539 -18.478  0.00  0.00      C1   C
ATOM   3680  N   GLY 6 170      -6.916  10.270 -16.999  0.00  0.00      C1   N
ATOM   3681  CA  GLY 6 170      -6.028   9.777 -15.950  0.00  0.00      C1   C
ATOM   3682  C   GLY 6 170      -6.524   8.559 -15.168  0.00  0.00      C1   C
ATOM   3683  O   GLY 6 170      -5.835   8.249 -14.228  0.00  0.00      C1   O
ATOM   3684  N   VAL 6 171      -7.660   7.907 -15.469  0.00  0.00      C1   N
ATOM   3685  CA  VAL 6 171      -8.495   7.179 -14.515  0.00  0.00      C1   C
ATOM   3686  C   VAL 6 171      -8.944   5.882 -15.136  0.00  0.00      C1   C
ATOM   3687  O   VAL 6 171      -9.184   5.685 -16.378  0.00  0.00      C1   O
ATOM   3688  CB  VAL 6 171      -9.728   7.974 -14.022  0.00  0.00      C1   C
ATOM   3689  CG1 VAL 6 171      -9.261   9.227 -13.224  0.00  0.00      C1   C
ATOM   3690  CG2 VAL 6 171     -10.634   8.445 -15.197  0.00  0.00      C1   C
ATOM   3691  N   HIS 6 172      -9.108   4.876 -14.322  0.00  0.00      C1   N
ATOM   3692  CA  HIS 6 172      -9.838   3.665 -14.678  0.00  0.00      C1   C
ATOM   3693  C   HIS 6 172     -11.277   3.633 -14.284  0.00  0.00      C1   C
ATOM   3694  O   HIS 6 172     -11.693   4.342 -13.350  0.00  0.00      C1   O
ATOM   3695  CB  HIS 6 172      -9.038   2.405 -14.411  0.00  0.00      C1   C
ATOM   3696  CG  HIS 6 172      -8.667   1.972 -12.999  0.00  0.00      C1   C
ATOM   3697  ND1 HIS 6 172      -9.223   0.926 -12.265  0.00  0.00      C1   N
ATOM   3698  CD2 HIS 6 172      -7.525   2.371 -12.285  0.00  0.00      C1   C
ATOM   3699  CE1 HIS 6 172      -8.405   0.716 -11.220  0.00  0.00      C1   C
ATOM   3700  NE2 HIS 6 172      -7.365   1.556 -11.175  0.00  0.00      C1   N
ATOM   3701  N   ALA 6 173     -12.035   3.011 -15.172  0.00  0.00      C1   N
ATOM   3702  CA  ALA 6 173     -13.413   2.686 -14.935  0.00  0.00      C1   C
ATOM   3703  C   ALA 6 173     -13.502   1.154 -14.967  0.00  0.00      C1   C
ATOM   3704  O   ALA 6 173     -12.775   0.350 -15.534  0.00  0.00      C1   O
ATOM   3705  CB  ALA 6 173     -14.329   3.375 -15.951  0.00  0.00      C1   C
ATOM   3706  N   GLY 6 174     -14.551   0.586 -14.399  0.00  0.00      C1   N
ATOM   3707  CA  GLY 6 174     -14.719  -0.878 -14.512  0.00  0.00      C1   C
ATOM   3708  C   GLY 6 174     -16.088  -1.360 -13.981  0.00  0.00      C1   C
ATOM   3709  O   GLY 6 174     -17.055  -0.602 -13.876  0.00  0.00      C1   O
ATOM   3710  N   THR 6 175     -16.104  -2.639 -13.508  0.00  0.00      C1   N
ATOM   3711  CA  THR 6 175     -17.362  -3.366 -13.131  0.00  0.00      C1   C
ATOM   3712  C   THR 6 175     -17.258  -3.956 -11.730  0.00  0.00      C1   C
ATOM   3713  O   THR 6 175     -16.198  -4.070 -11.121  0.00  0.00      C1   O
ATOM   3714  CB  THR 6 175     -17.809  -4.392 -14.175  0.00  0.00      C1   C
ATOM   3715  OG1 THR 6 175     -17.045  -5.523 -14.299  0.00  0.00      C1   O
ATOM   3716  CG2 THR 6 175     -17.799  -3.795 -15.588  0.00  0.00      C1   C
ATOM   3717  N   ASP 6 176     -18.324  -4.300 -11.116  0.00  0.00      C1   N
ATOM   3718  CA  ASP 6 176     -18.279  -5.327 -10.116  0.00  0.00      C1   C
ATOM   3719  C   ASP 6 176     -18.073  -6.709 -10.786  0.00  0.00      C1   C
ATOM   3720  O   ASP 6 176     -18.042  -6.877 -12.017  0.00  0.00      C1   O
ATOM   3721  CB  ASP 6 176     -19.539  -5.177  -9.190  0.00  0.00      C1   C
ATOM   3722  CG  ASP 6 176     -20.820  -5.233  -9.944  0.00  0.00      C1   C
ATOM   3723  OD1 ASP 6 176     -20.905  -5.333 -11.167  0.00  0.00      C1   O
ATOM   3724  OD2 ASP 6 176     -21.890  -5.058  -9.289  0.00  0.00      C1   O
ATOM   3725  N   LEU 6 177     -17.928  -7.795  -9.938  0.00  0.00      C1   N
ATOM   3726  CA  LEU 6 177     -17.785  -9.155 -10.413  0.00  0.00      C1   C
ATOM   3727  C   LEU 6 177     -18.968  -9.718 -11.231  0.00  0.00      C1   C
ATOM   3728  O   LEU 6 177     -18.775 -10.507 -12.171  0.00  0.00      C1   O
ATOM   3729  CB  LEU 6 177     -17.374 -10.117  -9.265  0.00  0.00      C1   C
ATOM   3730  CG  LEU 6 177     -15.937 -10.578  -9.281  0.00  0.00      C1   C
ATOM   3731  CD1 LEU 6 177     -15.485 -11.360 -10.549  0.00  0.00      C1   C
ATOM   3732  CD2 LEU 6 177     -14.961  -9.403  -9.067  0.00  0.00      C1   C
ATOM   3733  N   GLU 6 178     -20.138  -9.206 -10.924  0.00  0.00      C1   N
ATOM   3734  CA  GLU 6 178     -21.398  -9.376 -11.683  0.00  0.00      C1   C
ATOM   3735  C   GLU 6 178     -21.528  -8.483 -12.924  0.00  0.00      C1   C
ATOM   3736  O   GLU 6 178     -22.526  -8.531 -13.600  0.00  0.00      C1   O
ATOM   3737  CB  GLU 6 178     -22.545  -9.129 -10.709  0.00  0.00      C1   C
ATOM   3738  CG  GLU 6 178     -22.751 -10.165  -9.614  0.00  0.00      C1   C
ATOM   3739  CD  GLU 6 178     -24.023  -9.810  -8.796  0.00  0.00      C1   C
ATOM   3740  OE1 GLU 6 178     -24.332  -8.625  -8.559  0.00  0.00      C1   O
ATOM   3741  OE2 GLU 6 178     -24.700 -10.779  -8.385  0.00  0.00      C1   O
ATOM   3742  N   GLY 6 179     -20.420  -7.785 -13.331  0.00  0.00      C1   N
ATOM   3743  CA  GLY 6 179     -20.291  -7.056 -14.589  0.00  0.00      C1   C
ATOM   3744  C   GLY 6 179     -21.105  -5.803 -14.790  0.00  0.00      C1   C
ATOM   3745  O   GLY 6 179     -21.150  -5.505 -15.973  0.00  0.00      C1   O
ATOM   3746  N   ASN 6 180     -21.812  -5.089 -13.928  0.00  0.00      C1   N
ATOM   3747  CA  ASN 6 180     -22.348  -3.759 -14.285  0.00  0.00      C1   C
ATOM   3748  C   ASN 6 180     -21.289  -2.726 -14.073  0.00  0.00      C1   C
ATOM   3749  O   ASN 6 180     -20.656  -2.671 -13.016  0.00  0.00      C1   O
ATOM   3750  CB  ASN 6 180     -23.577  -3.485 -13.428  0.00  0.00      C1   C
ATOM   3751  CG  ASN 6 180     -24.193  -2.070 -13.569  0.00  0.00      C1   C
ATOM   3752  ND2 ASN 6 180     -24.705  -1.478 -12.455  0.00  0.00      C1   N
ATOM   3753  OD1 ASN 6 180     -24.235  -1.504 -14.633  0.00  0.00      C1   O
ATOM   3754  N   PHE 6 181     -21.005  -1.980 -15.115  0.00  0.00      C1   N
ATOM   3755  CA  PHE 6 181     -20.049  -0.867 -14.910  0.00  0.00      C1   C
ATOM   3756  C   PHE 6 181     -20.463   0.121 -13.748  0.00  0.00      C1   C
ATOM   3757  O   PHE 6 181     -21.636   0.555 -13.738  0.00  0.00      C1   O
ATOM   3758  CB  PHE 6 181     -19.971  -0.053 -16.183  0.00  0.00      C1   C
ATOM   3759  CG  PHE 6 181     -18.803  -0.378 -17.080  0.00  0.00      C1   C
ATOM   3760  CD1 PHE 6 181     -18.911  -1.377 -18.034  0.00  0.00      C1   C
ATOM   3761  CD2 PHE 6 181     -17.555   0.290 -16.935  0.00  0.00      C1   C
ATOM   3762  CE1 PHE 6 181     -17.799  -1.774 -18.854  0.00  0.00      C1   C
ATOM   3763  CE2 PHE 6 181     -16.523  -0.007 -17.785  0.00  0.00      C1   C
ATOM   3764  CZ  PHE 6 181     -16.593  -1.113 -18.646  0.00  0.00      C1   C
ATOM   3765  N   TYR 6 182     -19.500   0.533 -12.940  0.00  0.00      C1   N
ATOM   3766  CA  TYR 6 182     -19.483   1.623 -12.025  0.00  0.00      C1   C
ATOM   3767  C   TYR 6 182     -19.625   2.964 -12.825  0.00  0.00      C1   C
ATOM   3768  O   TYR 6 182     -18.628   3.548 -13.267  0.00  0.00      C1   O
ATOM   3769  CB  TYR 6 182     -18.185   1.567 -11.150  0.00  0.00      C1   C
ATOM   3770  CG  TYR 6 182     -18.308   0.562  -9.953  0.00  0.00      C1   C
ATOM   3771  CD1 TYR 6 182     -19.080   0.909  -8.846  0.00  0.00      C1   C
ATOM   3772  CD2 TYR 6 182     -17.676  -0.628 -10.137  0.00  0.00      C1   C
ATOM   3773  CE1 TYR 6 182     -19.190  -0.059  -7.842  0.00  0.00      C1   C
ATOM   3774  CE2 TYR 6 182     -17.796  -1.614  -9.175  0.00  0.00      C1   C
ATOM   3775  CZ  TYR 6 182     -18.546  -1.317  -7.989  0.00  0.00      C1   C
ATOM   3776  OH  TYR 6 182     -18.677  -2.298  -7.041  0.00  0.00      C1   O
ATOM   3777  N   GLY 6 183     -20.876   3.381 -12.993  0.00  0.00      C1   N
ATOM   3778  CA  GLY 6 183     -21.248   4.547 -13.806  0.00  0.00      C1   C
ATOM   3779  C   GLY 6 183     -21.819   4.209 -15.190  0.00  0.00      C1   C
ATOM   3780  O   GLY 6 183     -21.977   3.015 -15.574  0.00  0.00      C1   O
ATOM   3781  N   PRO 6 184     -22.162   5.306 -15.939  0.00  0.00      C1   N
ATOM   3782  CA  PRO 6 184     -22.636   5.249 -17.304  0.00  0.00      C1   C
ATOM   3783  C   PRO 6 184     -21.433   5.123 -18.297  0.00  0.00      C1   C
ATOM   3784  O   PRO 6 184     -21.258   5.920 -19.215  0.00  0.00      C1   O
ATOM   3785  CB  PRO 6 184     -23.511   6.480 -17.409  0.00  0.00      C1   C
ATOM   3786  CG  PRO 6 184     -22.863   7.480 -16.425  0.00  0.00      C1   C
ATOM   3787  CD  PRO 6 184     -22.231   6.633 -15.367  0.00  0.00      C1   C
ATOM   3788  N   PHE 6 185     -20.556   4.130 -18.132  0.00  0.00      C1   N
ATOM   3789  CA  PHE 6 185     -19.458   3.844 -19.065  0.00  0.00      C1   C
ATOM   3790  C   PHE 6 185     -19.735   2.503 -19.647  0.00  0.00      C1   C
ATOM   3791  O   PHE 6 185     -20.525   1.696 -19.164  0.00  0.00      C1   O
ATOM   3792  CB  PHE 6 185     -18.157   3.886 -18.288  0.00  0.00      C1   C
ATOM   3793  CG  PHE 6 185     -17.823   5.096 -17.415  0.00  0.00      C1   C
ATOM   3794  CD1 PHE 6 185     -16.997   6.167 -17.944  0.00  0.00      C1   C
ATOM   3795  CD2 PHE 6 185     -18.142   5.123 -16.083  0.00  0.00      C1   C
ATOM   3796  CE1 PHE 6 185     -16.598   7.184 -17.096  0.00  0.00      C1   C
ATOM   3797  CE2 PHE 6 185     -17.804   6.167 -15.228  0.00  0.00      C1   C
ATOM   3798  CZ  PHE 6 185     -16.992   7.181 -15.749  0.00  0.00      C1   C
ATOM   3799  N   VAL 6 186     -18.987   2.194 -20.694  0.00  0.00      C1   N
ATOM   3800  CA  VAL 6 186     -18.892   0.836 -21.350  0.00  0.00      C1   C
ATOM   3801  C   VAL 6 186     -17.440   0.458 -21.767  0.00  0.00      C1   C
ATOM   3802  O   VAL 6 186     -16.518   1.299 -21.717  0.00  0.00      C1   O
ATOM   3803  CB  VAL 6 186     -19.700   0.748 -22.662  0.00  0.00      C1   C
ATOM   3804  CG1 VAL 6 186     -20.922  -0.008 -22.280  0.00  0.00      C1   C
ATOM   3805  CG2 VAL 6 186     -20.187   2.005 -23.335  0.00  0.00      C1   C
ATOM   3806  N   ASP 6 187     -17.206  -0.834 -22.151  0.00  0.00      C1   N
ATOM   3807  CA  ASP 6 187     -15.883  -1.250 -22.645  0.00  0.00      C1   C
ATOM   3808  C   ASP 6 187     -15.664  -0.860 -24.102  0.00  0.00      C1   C
ATOM   3809  O   ASP 6 187     -15.408  -1.670 -24.994  0.00  0.00      C1   O
ATOM   3810  CB  ASP 6 187     -15.536  -2.743 -22.339  0.00  0.00      C1   C
ATOM   3811  CG  ASP 6 187     -16.713  -3.754 -22.531  0.00  0.00      C1   C
ATOM   3812  OD1 ASP 6 187     -16.541  -4.869 -22.056  0.00  0.00      C1   O
ATOM   3813  OD2 ASP 6 187     -17.833  -3.448 -23.035  0.00  0.00      C1   O
ATOM   3814  N   ARG 6 188     -15.863   0.391 -24.418  0.00  0.00      C1   N
ATOM   3815  CA  ARG 6 188     -15.581   0.967 -25.740  0.00  0.00      C1   C
ATOM   3816  C   ARG 6 188     -15.021   2.405 -25.642  0.00  0.00      C1   C
ATOM   3817  O   ARG 6 188     -15.379   3.101 -24.686  0.00  0.00      C1   O
ATOM   3818  CB  ARG 6 188     -16.762   0.808 -26.588  0.00  0.00      C1   C
ATOM   3819  CG  ARG 6 188     -17.846   1.941 -26.539  0.00  0.00      C1   C
ATOM   3820  CD  ARG 6 188     -19.010   1.582 -27.517  0.00  0.00      C1   C
ATOM   3821  NE  ARG 6 188     -18.694   1.961 -28.877  0.00  0.00      C1   N
ATOM   3822  CZ  ARG 6 188     -18.918   3.105 -29.544  0.00  0.00      C1   C
ATOM   3823  NH1 ARG 6 188     -19.337   4.163 -28.918  0.00  0.00      C1   N
ATOM   3824  NH2 ARG 6 188     -18.583   3.197 -30.805  0.00  0.00      C1   N
ATOM   3825  N   GLN 6 189     -14.191   2.835 -26.582  0.00  0.00      C1   N
ATOM   3826  CA  GLN 6 189     -13.642   4.217 -26.628  0.00  0.00      C1   C
ATOM   3827  C   GLN 6 189     -14.862   5.135 -26.728  0.00  0.00      C1   C
ATOM   3828  O   GLN 6 189     -15.772   4.975 -27.566  0.00  0.00      C1   O
ATOM   3829  CB  GLN 6 189     -12.672   4.440 -27.728  0.00  0.00      C1   C
ATOM   3830  CG  GLN 6 189     -11.482   3.594 -27.784  0.00  0.00      C1   C
ATOM   3831  CD  GLN 6 189     -10.512   3.799 -28.930  0.00  0.00      C1   C
ATOM   3832  NE2 GLN 6 189      -9.324   3.379 -28.901  0.00  0.00      C1   N
ATOM   3833  OE1 GLN 6 189     -10.864   4.327 -29.944  0.00  0.00      C1   O
ATOM   3834  N   THR 6 190     -14.796   6.131 -25.820  0.00  0.00      C1   N
ATOM   3835  CA  THR 6 190     -15.888   7.099 -25.552  0.00  0.00      C1   C
ATOM   3836  C   THR 6 190     -15.327   8.389 -24.819  0.00  0.00      C1   C
ATOM   3837  O   THR 6 190     -14.579   8.268 -23.887  0.00  0.00      C1   O
ATOM   3838  CB  THR 6 190     -16.840   6.458 -24.526  0.00  0.00      C1   C
ATOM   3839  OG1 THR 6 190     -17.248   5.122 -24.956  0.00  0.00      C1   O
ATOM   3840  CG2 THR 6 190     -18.056   7.364 -24.314  0.00  0.00      C1   C
ATOM   3841  N   ALA 6 191     -15.593   9.607 -25.327  0.00  0.00      C1   N
ATOM   3842  CA  ALA 6 191     -15.177  10.756 -24.694  0.00  0.00      C1   C
ATOM   3843  C   ALA 6 191     -15.723  10.840 -23.276  0.00  0.00      C1   C
ATOM   3844  O   ALA 6 191     -16.937  10.967 -23.154  0.00  0.00      C1   O
ATOM   3845  CB  ALA 6 191     -15.580  11.957 -25.561  0.00  0.00      C1   C
ATOM   3846  N   GLN 6 192     -14.805  10.812 -22.312  0.00  0.00      C1   N
ATOM   3847  CA  GLN 6 192     -15.186  10.902 -20.891  0.00  0.00      C1   C
ATOM   3848  C   GLN 6 192     -14.414  12.147 -20.422  0.00  0.00      C1   C
ATOM   3849  O   GLN 6 192     -13.159  12.324 -20.608  0.00  0.00      C1   O
ATOM   3850  CB  GLN 6 192     -14.818   9.616 -20.217  0.00  0.00      C1   C
ATOM   3851  CG  GLN 6 192     -15.873   8.631 -20.494  0.00  0.00      C1   C
ATOM   3852  CD  GLN 6 192     -17.268   9.009 -19.786  0.00  0.00      C1   C
ATOM   3853  OE1 GLN 6 192     -17.328   9.983 -19.023  0.00  0.00      C1   O
ATOM   3854  NE2 GLN 6 192     -18.396   8.412 -20.166  0.00  0.00      C1   N
ATOM   3855  N   ALA 6 193     -15.175  13.078 -19.798  0.00  0.00      C1   N
ATOM   3856  CA  ALA 6 193     -14.719  14.379 -19.305  0.00  0.00      C1   C
ATOM   3857  C   ALA 6 193     -14.888  14.369 -17.801  0.00  0.00      C1   C
ATOM   3858  O   ALA 6 193     -15.779  13.787 -17.208  0.00  0.00      C1   O
ATOM   3859  CB  ALA 6 193     -15.397  15.534 -19.967  0.00  0.00      C1   C
ATOM   3860  N   ALA 6 194     -14.006  15.236 -17.252  0.00  0.00      C1   N
ATOM   3861  CA  ALA 6 194     -13.907  15.487 -15.802  0.00  0.00      C1   C
ATOM   3862  C   ALA 6 194     -15.024  16.399 -15.348  0.00  0.00      C1   C
ATOM   3863  O   ALA 6 194     -15.255  17.504 -15.898  0.00  0.00      C1   O
ATOM   3864  CB  ALA 6 194     -12.491  15.891 -15.419  0.00  0.00      C1   C
ATOM   3865  N   GLY 6 195     -15.657  16.011 -14.231  0.00  0.00      C1   N
ATOM   3866  CA  GLY 6 195     -16.650  16.644 -13.480  0.00  0.00      C1   C
ATOM   3867  C   GLY 6 195     -16.608  16.394 -11.968  0.00  0.00      C1   C
ATOM   3868  O   GLY 6 195     -15.692  15.686 -11.464  0.00  0.00      C1   O
ATOM   3869  N   THR 6 196     -17.517  17.006 -11.147  0.00  0.00      C1   N
ATOM   3870  CA  THR 6 196     -17.243  17.256  -9.688  0.00  0.00      C1   C
ATOM   3871  C   THR 6 196     -17.664  16.081  -8.812  0.00  0.00      C1   C
ATOM   3872  O   THR 6 196     -18.446  15.212  -9.236  0.00  0.00      C1   O
ATOM   3873  CB  THR 6 196     -17.956  18.524  -9.172  0.00  0.00      C1   C
ATOM   3874  OG1 THR 6 196     -19.291  18.677  -9.723  0.00  0.00      C1   O
ATOM   3875  CG2 THR 6 196     -17.147  19.788  -9.575  0.00  0.00      C1   C
ATOM   3876  N   ASP 6 197     -17.363  16.079  -7.498  0.00  0.00      C1   N
ATOM   3877  CA  ASP 6 197     -17.918  15.132  -6.554  0.00  0.00      C1   C
ATOM   3878  C   ASP 6 197     -18.048  15.815  -5.165  0.00  0.00      C1   C
ATOM   3879  O   ASP 6 197     -17.108  16.496  -4.652  0.00  0.00      C1   O
ATOM   3880  CB  ASP 6 197     -17.065  13.815  -6.471  0.00  0.00      C1   C
ATOM   3881  CG  ASP 6 197     -15.471  14.110  -6.347  0.00  0.00      C1   C
ATOM   3882  OD1 ASP 6 197     -14.805  14.259  -7.404  0.00  0.00      C1   O
ATOM   3883  OD2 ASP 6 197     -14.882  14.091  -5.263  0.00  0.00      C1   O
ATOM   3884  N   THR 6 198     -19.195  15.622  -4.507  0.00  0.00      C1   N
ATOM   3885  CA  THR 6 198     -19.403  15.949  -3.138  0.00  0.00      C1   C
ATOM   3886  C   THR 6 198     -18.291  15.136  -2.298  0.00  0.00      C1   C
ATOM   3887  O   THR 6 198     -18.070  13.927  -2.488  0.00  0.00      C1   O
ATOM   3888  CB  THR 6 198     -20.725  15.495  -2.630  0.00  0.00      C1   C
ATOM   3889  OG1 THR 6 198     -21.574  16.545  -3.095  0.00  0.00      C1   O
ATOM   3890  CG2 THR 6 198     -21.071  15.606  -1.131  0.00  0.00      C1   C
ATOM   3891  N   THR 6 199     -17.619  15.956  -1.441  0.00  0.00      C1   N
ATOM   3892  CA  THR 6 199     -16.651  15.528  -0.414  0.00  0.00      C1   C
ATOM   3893  C   THR 6 199     -17.290  14.900   0.794  0.00  0.00      C1   C
ATOM   3894  O   THR 6 199     -18.005  15.530   1.522  0.00  0.00      C1   O
ATOM   3895  CB  THR 6 199     -15.696  16.664   0.032  0.00  0.00      C1   C
ATOM   3896  OG1 THR 6 199     -15.136  17.407  -0.977  0.00  0.00      C1   O
ATOM   3897  CG2 THR 6 199     -14.403  16.127   0.687  0.00  0.00      C1   C
ATOM   3898  N   ILE 6 200     -16.918  13.631   1.042  0.00  0.00      C1   N
ATOM   3899  CA  ILE 6 200     -17.260  12.836   2.217  0.00  0.00      C1   C
ATOM   3900  C   ILE 6 200     -16.737  13.326   3.580  0.00  0.00      C1   C
ATOM   3901  O   ILE 6 200     -15.621  12.959   3.957  0.00  0.00      C1   O
ATOM   3902  CB  ILE 6 200     -17.088  11.351   1.801  0.00  0.00      C1   C
ATOM   3903  CG1 ILE 6 200     -17.867  10.904   0.612  0.00  0.00      C1   C
ATOM   3904  CG2 ILE 6 200     -17.351  10.440   3.003  0.00  0.00      C1   C
ATOM   3905  CD1 ILE 6 200     -19.376  11.090   0.713  0.00  0.00      C1   C
ATOM   3906  N   THR 6 201     -17.587  14.200   4.280  0.00  0.00      C1   N
ATOM   3907  CA  THR 6 201     -17.197  14.926   5.463  0.00  0.00      C1   C
ATOM   3908  C   THR 6 201     -16.799  13.972   6.621  0.00  0.00      C1   C
ATOM   3909  O   THR 6 201     -15.804  14.196   7.274  0.00  0.00      C1   O
ATOM   3910  CB  THR 6 201     -18.529  15.574   5.910  0.00  0.00      C1   C
ATOM   3911  OG1 THR 6 201     -19.018  16.382   4.924  0.00  0.00      C1   O
ATOM   3912  CG2 THR 6 201     -18.253  16.430   7.138  0.00  0.00      C1   C
ATOM   3913  N   VAL 6 202     -17.448  12.814   6.820  0.00  0.00      C1   N
ATOM   3914  CA  VAL 6 202     -17.002  11.766   7.765  0.00  0.00      C1   C
ATOM   3915  C   VAL 6 202     -15.521  11.346   7.523  0.00  0.00      C1   C
ATOM   3916  O   VAL 6 202     -14.811  11.205   8.472  0.00  0.00      C1   O
ATOM   3917  CB  VAL 6 202     -18.034  10.635   7.839  0.00  0.00      C1   C
ATOM   3918  CG1 VAL 6 202     -17.594   9.390   8.628  0.00  0.00      C1   C
ATOM   3919  CG2 VAL 6 202     -19.343  11.073   8.461  0.00  0.00      C1   C
ATOM   3920  N   ASN 6 203     -15.113  11.161   6.278  0.00  0.00      C1   N
ATOM   3921  CA  ASN 6 203     -13.710  10.752   6.013  0.00  0.00      C1   C
ATOM   3922  C   ASN 6 203     -12.811  11.915   6.243  0.00  0.00      C1   C
ATOM   3923  O   ASN 6 203     -11.755  11.710   6.778  0.00  0.00      C1   O
ATOM   3924  CB  ASN 6 203     -13.526  10.092   4.565  0.00  0.00      C1   C
ATOM   3925  CG  ASN 6 203     -13.997   8.703   4.332  0.00  0.00      C1   C
ATOM   3926  OD1 ASN 6 203     -14.624   8.085   5.167  0.00  0.00      C1   O
ATOM   3927  ND2 ASN 6 203     -14.003   8.250   3.111  0.00  0.00      C1   N
ATOM   3928  N   VAL 6 204     -13.212  13.159   5.883  0.00  0.00      C1   N
ATOM   3929  CA  VAL 6 204     -12.282  14.323   6.146  0.00  0.00      C1   C
ATOM   3930  C   VAL 6 204     -12.042  14.502   7.641  0.00  0.00      C1   C
ATOM   3931  O   VAL 6 204     -10.886  14.666   8.107  0.00  0.00      C1   O
ATOM   3932  CB  VAL 6 204     -12.585  15.572   5.281  0.00  0.00      C1   C
ATOM   3933  CG1 VAL 6 204     -11.422  16.574   5.330  0.00  0.00      C1   C
ATOM   3934  CG2 VAL 6 204     -12.905  15.311   3.773  0.00  0.00      C1   C
ATOM   3935  N   LEU 6 205     -13.106  14.370   8.502  0.00  0.00      C1   N
ATOM   3936  CA  LEU 6 205     -13.081  14.349   9.957  0.00  0.00      C1   C
ATOM   3937  C   LEU 6 205     -12.285  13.126  10.494  0.00  0.00      C1   C
ATOM   3938  O   LEU 6 205     -11.466  13.384  11.319  0.00  0.00      C1   O
ATOM   3939  CB  LEU 6 205     -14.470  14.386  10.612  0.00  0.00      C1   C
ATOM   3940  CG  LEU 6 205     -15.350  15.585  10.181  0.00  0.00      C1   C
ATOM   3941  CD1 LEU 6 205     -16.815  15.182  10.487  0.00  0.00      C1   C
ATOM   3942  CD2 LEU 6 205     -15.027  16.868  11.009  0.00  0.00      C1   C
ATOM   3943  N   ALA 6 206     -12.462  11.996   9.826  0.00  0.00      C1   N
ATOM   3944  CA  ALA 6 206     -11.603  10.912  10.052  0.00  0.00      C1   C
ATOM   3945  C   ALA 6 206     -10.127  10.994   9.872  0.00  0.00      C1   C
ATOM   3946  O   ALA 6 206      -9.379  10.502  10.679  0.00  0.00      C1   O
ATOM   3947  CB  ALA 6 206     -12.011   9.575   9.347  0.00  0.00      C1   C
ATOM   3948  N   TRP 6 207      -9.626  11.626   8.779  0.00  0.00      C1   N
ATOM   3949  CA  TRP 6 207      -8.250  12.060   8.556  0.00  0.00      C1   C
ATOM   3950  C   TRP 6 207      -7.736  13.100   9.511  0.00  0.00      C1   C
ATOM   3951  O   TRP 6 207      -6.661  12.846  10.051  0.00  0.00      C1   O
ATOM   3952  CB  TRP 6 207      -8.111  12.374   7.074  0.00  0.00      C1   C
ATOM   3953  CG  TRP 6 207      -6.981  13.206   6.544  0.00  0.00      C1   C
ATOM   3954  CD1 TRP 6 207      -5.795  12.762   6.088  0.00  0.00      C1   C
ATOM   3955  CD2 TRP 6 207      -6.896  14.717   6.372  0.00  0.00      C1   C
ATOM   3956  NE1 TRP 6 207      -4.971  13.813   5.726  0.00  0.00      C1   N
ATOM   3957  CE2 TRP 6 207      -5.561  15.026   5.927  0.00  0.00      C1   C
ATOM   3958  CE3 TRP 6 207      -7.770  15.789   6.594  0.00  0.00      C1   C
ATOM   3959  CZ2 TRP 6 207      -5.203  16.390   5.721  0.00  0.00      C1   C
ATOM   3960  CZ3 TRP 6 207      -7.349  17.107   6.537  0.00  0.00      C1   C
ATOM   3961  CH2 TRP 6 207      -6.072  17.394   6.006  0.00  0.00      C1   C
ATOM   3962  N   LEU 6 208      -8.506  14.094   9.894  0.00  0.00      C1   N
ATOM   3963  CA  LEU 6 208      -8.250  15.023  11.103  0.00  0.00      C1   C
ATOM   3964  C   LEU 6 208      -8.202  14.341  12.431  0.00  0.00      C1   C
ATOM   3965  O   LEU 6 208      -7.224  14.659  13.104  0.00  0.00      C1   O
ATOM   3966  CB  LEU 6 208      -9.344  16.069  11.197  0.00  0.00      C1   C
ATOM   3967  CG  LEU 6 208      -9.180  17.159  10.122  0.00  0.00      C1   C
ATOM   3968  CD1 LEU 6 208     -10.248  18.202  10.231  0.00  0.00      C1   C
ATOM   3969  CD2 LEU 6 208      -7.837  17.901  10.064  0.00  0.00      C1   C
ATOM   3970  N   TYR 6 209      -9.053  13.352  12.810  0.00  0.00      C1   N
ATOM   3971  CA  TYR 6 209      -8.737  12.459  13.946  0.00  0.00      C1   C
ATOM   3972  C   TYR 6 209      -7.448  11.688  13.802  0.00  0.00      C1   C
ATOM   3973  O   TYR 6 209      -6.624  11.723  14.694  0.00  0.00      C1   O
ATOM   3974  CB  TYR 6 209      -9.855  11.392  14.249  0.00  0.00      C1   C
ATOM   3975  CG  TYR 6 209     -11.066  12.080  14.913  0.00  0.00      C1   C
ATOM   3976  CD1 TYR 6 209     -10.828  12.686  16.165  0.00  0.00      C1   C
ATOM   3977  CD2 TYR 6 209     -12.350  12.002  14.321  0.00  0.00      C1   C
ATOM   3978  CE1 TYR 6 209     -11.912  13.228  16.829  0.00  0.00      C1   C
ATOM   3979  CE2 TYR 6 209     -13.424  12.551  15.006  0.00  0.00      C1   C
ATOM   3980  CZ  TYR 6 209     -13.217  13.254  16.222  0.00  0.00      C1   C
ATOM   3981  OH  TYR 6 209     -14.266  13.844  16.828  0.00  0.00      C1   O
ATOM   3982  N   ALA 6 210      -7.195  11.033  12.635  0.00  0.00      C1   N
ATOM   3983  CA  ALA 6 210      -5.912  10.284  12.477  0.00  0.00      C1   C
ATOM   3984  C   ALA 6 210      -4.677  11.289  12.598  0.00  0.00      C1   C
ATOM   3985  O   ALA 6 210      -3.714  11.043  13.303  0.00  0.00      C1   O
ATOM   3986  CB  ALA 6 210      -5.835   9.543  11.129  0.00  0.00      C1   C
ATOM   3987  N   ALA 6 211      -4.731  12.550  12.083  0.00  0.00      C1   N
ATOM   3988  CA  ALA 6 211      -3.765  13.663  12.329  0.00  0.00      C1   C
ATOM   3989  C   ALA 6 211      -3.513  13.942  13.840  0.00  0.00      C1   C
ATOM   3990  O   ALA 6 211      -2.371  13.981  14.262  0.00  0.00      C1   O
ATOM   3991  CB  ALA 6 211      -4.117  14.978  11.578  0.00  0.00      C1   C
ATOM   3992  N   VAL 6 212      -4.529  13.939  14.619  0.00  0.00      C1   N
ATOM   3993  CA  VAL 6 212      -4.527  14.167  16.116  0.00  0.00      C1   C
ATOM   3994  C   VAL 6 212      -3.887  12.877  16.789  0.00  0.00      C1   C
ATOM   3995  O   VAL 6 212      -3.120  13.077  17.698  0.00  0.00      C1   O
ATOM   3996  CB  VAL 6 212      -5.965  14.611  16.626  0.00  0.00      C1   C
ATOM   3997  CG1 VAL 6 212      -6.089  14.764  18.165  0.00  0.00      C1   C
ATOM   3998  CG2 VAL 6 212      -6.341  15.961  16.005  0.00  0.00      C1   C
ATOM   3999  N   ILE 6 213      -4.238  11.632  16.339  0.00  0.00      C1   N
ATOM   4000  CA  ILE 6 213      -3.675  10.393  16.805  0.00  0.00      C1   C
ATOM   4001  C   ILE 6 213      -2.155  10.339  16.476  0.00  0.00      C1   C
ATOM   4002  O   ILE 6 213      -1.403   9.993  17.408  0.00  0.00      C1   O
ATOM   4003  CB  ILE 6 213      -4.431   9.145  16.255  0.00  0.00      C1   C
ATOM   4004  CG1 ILE 6 213      -5.816   9.032  16.904  0.00  0.00      C1   C
ATOM   4005  CG2 ILE 6 213      -3.623   7.833  16.423  0.00  0.00      C1   C
ATOM   4006  CD1 ILE 6 213      -6.820   8.145  16.222  0.00  0.00      C1   C
ATOM   4007  N   ASN 6 214      -1.737  10.658  15.257  0.00  0.00      C1   N
ATOM   4008  CA  ASN 6 214      -0.344  10.920  14.859  0.00  0.00      C1   C
ATOM   4009  C   ASN 6 214       0.386  12.113  15.619  0.00  0.00      C1   C
ATOM   4010  O   ASN 6 214       1.558  12.179  15.595  0.00  0.00      C1   O
ATOM   4011  CB  ASN 6 214      -0.228  11.104  13.347  0.00  0.00      C1   C
ATOM   4012  CG  ASN 6 214       1.009  10.452  12.832  0.00  0.00      C1   C
ATOM   4013  OD1 ASN 6 214       1.338   9.312  13.177  0.00  0.00      C1   O
ATOM   4014  ND2 ASN 6 214       1.857  11.126  12.077  0.00  0.00      C1   N
ATOM   4015  N   GLY 6 215      -0.344  12.856  16.470  0.00  0.00      C1   N
ATOM   4016  CA  GLY 6 215       0.272  13.892  17.359  0.00  0.00      C1   C
ATOM   4017  C   GLY 6 215       0.389  15.277  16.731  0.00  0.00      C1   C
ATOM   4018  O   GLY 6 215       1.023  16.132  17.307  0.00  0.00      C1   O
ATOM   4019  N   ASP 6 216      -0.197  15.599  15.596  0.00  0.00      C1   N
ATOM   4020  CA  ASP 6 216      -0.542  16.945  15.125  0.00  0.00      C1   C
ATOM   4021  C   ASP 6 216      -1.632  17.671  15.823  0.00  0.00      C1   C
ATOM   4022  O   ASP 6 216      -2.609  17.087  16.324  0.00  0.00      C1   O
ATOM   4023  CB  ASP 6 216      -0.944  16.923  13.548  0.00  0.00      C1   C
ATOM   4024  CG  ASP 6 216       0.137  16.370  12.558  0.00  0.00      C1   C
ATOM   4025  OD1 ASP 6 216      -0.013  16.468  11.369  0.00  0.00      C1   O
ATOM   4026  OD2 ASP 6 216       1.178  15.791  13.080  0.00  0.00      C1   O
ATOM   4027  N   ARG 6 217      -1.553  19.014  15.839  0.00  0.00      C1   N
ATOM   4028  CA  ARG 6 217      -2.477  19.796  16.666  0.00  0.00      C1   C
ATOM   4029  C   ARG 6 217      -2.737  21.253  16.183  0.00  0.00      C1   C
ATOM   4030  O   ARG 6 217      -3.824  21.730  16.543  0.00  0.00      C1   O
ATOM   4031  CB  ARG 6 217      -1.765  20.012  18.017  0.00  0.00      C1   C
ATOM   4032  CG  ARG 6 217      -1.702  18.817  19.003  0.00  0.00      C1   C
ATOM   4033  CD  ARG 6 217      -3.049  18.319  19.583  0.00  0.00      C1   C
ATOM   4034  NE  ARG 6 217      -2.819  17.175  20.423  0.00  0.00      C1   N
ATOM   4035  CZ  ARG 6 217      -2.611  15.905  20.098  0.00  0.00      C1   C
ATOM   4036  NH1 ARG 6 217      -2.528  15.054  21.051  0.00  0.00      C1   N
ATOM   4037  NH2 ARG 6 217      -2.477  15.474  18.859  0.00  0.00      C1   N
ATOM   4038  N   TRP 6 218      -1.826  22.016  15.493  0.00  0.00      C1   N
ATOM   4039  CA  TRP 6 218      -1.951  23.485  15.217  0.00  0.00      C1   C
ATOM   4040  C   TRP 6 218      -3.330  23.983  14.736  0.00  0.00      C1   C
ATOM   4041  O   TRP 6 218      -3.847  25.072  15.097  0.00  0.00      C1   O
ATOM   4042  CB  TRP 6 218      -0.967  23.839  14.051  0.00  0.00      C1   C
ATOM   4043  CG  TRP 6 218      -1.257  23.490  12.612  0.00  0.00      C1   C
ATOM   4044  CD1 TRP 6 218      -0.807  22.380  11.953  0.00  0.00      C1   C
ATOM   4045  CD2 TRP 6 218      -2.002  24.275  11.629  0.00  0.00      C1   C
ATOM   4046  NE1 TRP 6 218      -1.112  22.526  10.641  0.00  0.00      C1   N
ATOM   4047  CE2 TRP 6 218      -2.002  23.641  10.379  0.00  0.00      C1   C
ATOM   4048  CE3 TRP 6 218      -2.731  25.499  11.580  0.00  0.00      C1   C
ATOM   4049  CZ2 TRP 6 218      -2.684  24.104   9.269  0.00  0.00      C1   C
ATOM   4050  CZ3 TRP 6 218      -3.269  26.076  10.367  0.00  0.00      C1   C
ATOM   4051  CH2 TRP 6 218      -3.314  25.282   9.222  0.00  0.00      C1   C
ATOM   4052  N   PHE 6 219      -4.053  23.239  13.971  0.00  0.00      C1   N
ATOM   4053  CA  PHE 6 219      -5.350  23.481  13.353  0.00  0.00      C1   C
ATOM   4054  C   PHE 6 219      -6.579  23.530  14.206  0.00  0.00      C1   C
ATOM   4055  O   PHE 6 219      -7.713  23.797  13.759  0.00  0.00      C1   O
ATOM   4056  CB  PHE 6 219      -5.526  22.500  12.156  0.00  0.00      C1   C
ATOM   4057  CG  PHE 6 219      -5.398  21.007  12.569  0.00  0.00      C1   C
ATOM   4058  CD1 PHE 6 219      -6.559  20.354  13.042  0.00  0.00      C1   C
ATOM   4059  CD2 PHE 6 219      -4.183  20.328  12.545  0.00  0.00      C1   C
ATOM   4060  CE1 PHE 6 219      -6.504  18.975  13.226  0.00  0.00      C1   C
ATOM   4061  CE2 PHE 6 219      -4.121  19.007  12.796  0.00  0.00      C1   C
ATOM   4062  CZ  PHE 6 219      -5.252  18.306  13.182  0.00  0.00      C1   C
ATOM   4063  N   LEU 6 220      -6.449  23.173  15.506  0.00  0.00      C1   N
ATOM   4064  CA  LEU 6 220      -7.522  23.117  16.540  0.00  0.00      C1   C
ATOM   4065  C   LEU 6 220      -8.145  24.538  16.742  0.00  0.00      C1   C
ATOM   4066  O   LEU 6 220      -7.523  25.454  17.319  0.00  0.00      C1   O
ATOM   4067  CB  LEU 6 220      -7.017  22.398  17.825  0.00  0.00      C1   C
ATOM   4068  CG  LEU 6 220      -6.976  20.814  17.666  0.00  0.00      C1   C
ATOM   4069  CD1 LEU 6 220      -6.465  20.282  18.916  0.00  0.00      C1   C
ATOM   4070  CD2 LEU 6 220      -8.194  19.952  17.328  0.00  0.00      C1   C
ATOM   4071  N   ASN 6 221      -9.328  24.803  16.175  0.00  0.00      C1   N
ATOM   4072  CA  ASN 6 221     -10.214  26.015  16.183  0.00  0.00      C1   C
ATOM   4073  C   ASN 6 221     -10.601  26.407  17.634  0.00  0.00      C1   C
ATOM   4074  O   ASN 6 221     -11.193  25.576  18.270  0.00  0.00      C1   O
ATOM   4075  CB  ASN 6 221     -11.410  25.927  15.219  0.00  0.00      C1   C
ATOM   4076  CG  ASN 6 221     -12.263  27.158  15.110  0.00  0.00      C1   C
ATOM   4077  OD1 ASN 6 221     -11.894  28.214  15.656  0.00  0.00      C1   O
ATOM   4078  ND2 ASN 6 221     -13.445  27.012  14.498  0.00  0.00      C1   N
ATOM   4079  N   ARG 6 222     -10.355  27.668  18.123  0.00  0.00      C1   N
ATOM   4080  CA  ARG 6 222     -10.814  28.131  19.443  0.00  0.00      C1   C
ATOM   4081  C   ARG 6 222     -12.248  28.254  19.557  0.00  0.00      C1   C
ATOM   4082  O   ARG 6 222     -12.834  28.322  20.668  0.00  0.00      C1   O
ATOM   4083  CB  ARG 6 222     -10.051  29.458  19.856  0.00  0.00      C1   C
ATOM   4084  CG  ARG 6 222      -9.565  29.284  21.287  0.00  0.00      C1   C
ATOM   4085  CD  ARG 6 222      -8.676  30.295  22.080  0.00  0.00      C1   C
ATOM   4086  NE  ARG 6 222      -7.292  30.417  21.649  0.00  0.00      C1   N
ATOM   4087  CZ  ARG 6 222      -6.286  29.765  22.188  0.00  0.00      C1   C
ATOM   4088  NH1 ARG 6 222      -6.447  28.808  23.125  0.00  0.00      C1   N
ATOM   4089  NH2 ARG 6 222      -5.083  29.912  21.731  0.00  0.00      C1   N
ATOM   4090  N   PHE 6 223     -13.006  28.283  18.465  0.00  0.00      C1   N
ATOM   4091  CA  PHE 6 223     -14.437  28.535  18.446  0.00  0.00      C1   C
ATOM   4092  C   PHE 6 223     -15.285  27.294  18.140  0.00  0.00      C1   C
ATOM   4093  O   PHE 6 223     -14.763  26.175  18.048  0.00  0.00      C1   O
ATOM   4094  CB  PHE 6 223     -14.626  29.793  17.522  0.00  0.00      C1   C
ATOM   4095  CG  PHE 6 223     -15.928  30.441  17.657  0.00  0.00      C1   C
ATOM   4096  CD1 PHE 6 223     -16.969  30.243  16.738  0.00  0.00      C1   C
ATOM   4097  CD2 PHE 6 223     -16.131  31.145  18.866  0.00  0.00      C1   C
ATOM   4098  CE1 PHE 6 223     -18.260  30.761  17.026  0.00  0.00      C1   C
ATOM   4099  CE2 PHE 6 223     -17.420  31.642  19.154  0.00  0.00      C1   C
ATOM   4100  CZ  PHE 6 223     -18.427  31.439  18.241  0.00  0.00      C1   C
ATOM   4101  N   THR 6 224     -16.554  27.500  17.887  0.00  0.00      C1   N
ATOM   4102  CA  THR 6 224     -17.495  26.352  17.795  0.00  0.00      C1   C
ATOM   4103  C   THR 6 224     -18.466  26.374  16.620  0.00  0.00      C1   C
ATOM   4104  O   THR 6 224     -18.702  27.446  15.984  0.00  0.00      C1   O
ATOM   4105  CB  THR 6 224     -18.322  26.241  19.114  0.00  0.00      C1   C
ATOM   4106  OG1 THR 6 224     -19.109  27.348  19.289  0.00  0.00      C1   O
ATOM   4107  CG2 THR 6 224     -17.484  26.044  20.339  0.00  0.00      C1   C
ATOM   4108  N   THR 6 225     -19.167  25.304  16.371  0.00  0.00      C1   N
ATOM   4109  CA  THR 6 225     -20.194  25.178  15.337  0.00  0.00      C1   C
ATOM   4110  C   THR 6 225     -21.170  24.027  15.665  0.00  0.00      C1   C
ATOM   4111  O   THR 6 225     -20.856  23.124  16.475  0.00  0.00      C1   O
ATOM   4112  CB  THR 6 225     -19.575  24.936  13.928  0.00  0.00      C1   C
ATOM   4113  OG1 THR 6 225     -20.570  25.274  12.985  0.00  0.00      C1   O
ATOM   4114  CG2 THR 6 225     -19.140  23.567  13.573  0.00  0.00      C1   C
ATOM   4115  N   THR 6 226     -22.351  24.142  15.096  0.00  0.00      C1   N
ATOM   4116  CA  THR 6 226     -23.536  23.317  15.359  0.00  0.00      C1   C
ATOM   4117  C   THR 6 226     -23.823  22.368  14.163  0.00  0.00      C1   C
ATOM   4118  O   THR 6 226     -23.337  22.620  13.060  0.00  0.00      C1   O
ATOM   4119  CB  THR 6 226     -24.749  24.168  15.837  0.00  0.00      C1   C
ATOM   4120  OG1 THR 6 226     -25.353  24.687  14.713  0.00  0.00      C1   O
ATOM   4121  CG2 THR 6 226     -24.385  25.168  16.897  0.00  0.00      C1   C
ATOM   4122  N   LEU 6 227     -24.682  21.360  14.362  0.00  0.00      C1   N
ATOM   4123  CA  LEU 6 227     -25.068  20.474  13.274  0.00  0.00      C1   C
ATOM   4124  C   LEU 6 227     -25.737  21.251  12.058  0.00  0.00      C1   C
ATOM   4125  O   LEU 6 227     -25.513  20.944  10.913  0.00  0.00      C1   O
ATOM   4126  CB  LEU 6 227     -25.963  19.312  13.845  0.00  0.00      C1   C
ATOM   4127  CG  LEU 6 227     -25.785  18.009  13.036  0.00  0.00      C1   C
ATOM   4128  CD1 LEU 6 227     -24.328  17.415  13.019  0.00  0.00      C1   C
ATOM   4129  CD2 LEU 6 227     -26.710  16.919  13.498  0.00  0.00      C1   C
ATOM   4130  N   ASN 6 228     -26.584  22.189  12.430  0.00  0.00      C1   N
ATOM   4131  CA  ASN 6 228     -27.283  23.174  11.456  0.00  0.00      C1   C
ATOM   4132  C   ASN 6 228     -26.241  24.074  10.698  0.00  0.00      C1   C
ATOM   4133  O   ASN 6 228     -26.430  24.303   9.512  0.00  0.00      C1   O
ATOM   4134  CB  ASN 6 228     -28.461  23.840  12.175  0.00  0.00      C1   C
ATOM   4135  CG  ASN 6 228     -29.641  22.863  12.100  0.00  0.00      C1   C
ATOM   4136  ND2 ASN 6 228     -30.854  23.329  12.402  0.00  0.00      C1   N
ATOM   4137  OD1 ASN 6 228     -29.540  21.719  11.627  0.00  0.00      C1   O
ATOM   4138  N   ASP 6 229     -25.297  24.585  11.463  0.00  0.00      C1   N
ATOM   4139  CA  ASP 6 229     -24.274  25.473  11.038  0.00  0.00      C1   C
ATOM   4140  C   ASP 6 229     -23.009  24.958  10.312  0.00  0.00      C1   C
ATOM   4141  O   ASP 6 229     -22.572  25.445   9.276  0.00  0.00      C1   O
ATOM   4142  CB  ASP 6 229     -23.870  26.452  12.118  0.00  0.00      C1   C
ATOM   4143  CG  ASP 6 229     -25.069  27.178  12.832  0.00  0.00      C1   C
ATOM   4144  OD1 ASP 6 229     -24.793  27.781  13.858  0.00  0.00      C1   O
ATOM   4145  OD2 ASP 6 229     -26.260  27.075  12.379  0.00  0.00      C1   O
ATOM   4146  N   PHE 6 230     -22.644  23.666  10.649  0.00  0.00      C1   N
ATOM   4147  CA  PHE 6 230     -21.786  22.931   9.723  0.00  0.00      C1   C
ATOM   4148  C   PHE 6 230     -22.571  22.579   8.485  0.00  0.00      C1   C
ATOM   4149  O   PHE 6 230     -22.027  22.827   7.399  0.00  0.00      C1   O
ATOM   4150  CB  PHE 6 230     -21.206  21.721  10.424  0.00  0.00      C1   C
ATOM   4151  CG  PHE 6 230     -20.045  21.182   9.632  0.00  0.00      C1   C
ATOM   4152  CD1 PHE 6 230     -20.354  20.111   8.773  0.00  0.00      C1   C
ATOM   4153  CD2 PHE 6 230     -18.881  21.920   9.500  0.00  0.00      C1   C
ATOM   4154  CE1 PHE 6 230     -19.437  19.832   7.732  0.00  0.00      C1   C
ATOM   4155  CE2 PHE 6 230     -17.900  21.464   8.546  0.00  0.00      C1   C
ATOM   4156  CZ  PHE 6 230     -18.196  20.450   7.639  0.00  0.00      C1   C
ATOM   4157  N   ASN 6 231     -23.877  22.154   8.542  0.00  0.00      C1   N
ATOM   4158  CA  ASN 6 231     -24.690  21.945   7.426  0.00  0.00      C1   C
ATOM   4159  C   ASN 6 231     -25.082  23.230   6.735  0.00  0.00      C1   C
ATOM   4160  O   ASN 6 231     -25.763  23.262   5.660  0.00  0.00      C1   O
ATOM   4161  CB  ASN 6 231     -25.862  20.980   7.737  0.00  0.00      C1   C
ATOM   4162  CG  ASN 6 231     -25.333  19.630   8.111  0.00  0.00      C1   C
ATOM   4163  OD1 ASN 6 231     -24.206  19.260   7.754  0.00  0.00      C1   O
ATOM   4164  ND2 ASN 6 231     -26.124  18.799   8.727  0.00  0.00      C1   N
ATOM   4165  N   LEU 6 232     -24.508  24.373   7.044  0.00  0.00      C1   N
ATOM   4166  CA  LEU 6 232     -24.510  25.513   6.072  0.00  0.00      C1   C
ATOM   4167  C   LEU 6 232     -23.226  25.623   5.286  0.00  0.00      C1   C
ATOM   4168  O   LEU 6 232     -23.279  25.651   4.051  0.00  0.00      C1   O
ATOM   4169  CB  LEU 6 232     -24.965  26.834   6.728  0.00  0.00      C1   C
ATOM   4170  CG  LEU 6 232     -26.387  27.199   6.433  0.00  0.00      C1   C
ATOM   4171  CD1 LEU 6 232     -27.521  26.195   6.725  0.00  0.00      C1   C
ATOM   4172  CD2 LEU 6 232     -26.824  28.519   6.994  0.00  0.00      C1   C
ATOM   4173  N   VAL 6 233     -22.070  25.577   5.878  0.00  0.00      C1   N
ATOM   4174  CA  VAL 6 233     -20.780  25.418   5.090  0.00  0.00      C1   C
ATOM   4175  C   VAL 6 233     -20.652  24.103   4.278  0.00  0.00      C1   C
ATOM   4176  O   VAL 6 233     -19.958  24.120   3.268  0.00  0.00      C1   O
ATOM   4177  CB  VAL 6 233     -19.576  25.670   5.981  0.00  0.00      C1   C
ATOM   4178  CG1 VAL 6 233     -19.472  27.153   6.183  0.00  0.00      C1   C
ATOM   4179  CG2 VAL 6 233     -19.441  24.802   7.302  0.00  0.00      C1   C
ATOM   4180  N   ALA 6 234     -21.289  23.012   4.702  0.00  0.00      C1   N
ATOM   4181  CA  ALA 6 234     -21.439  21.888   3.807  0.00  0.00      C1   C
ATOM   4182  C   ALA 6 234     -22.024  22.270   2.441  0.00  0.00      C1   C
ATOM   4183  O   ALA 6 234     -21.432  21.995   1.388  0.00  0.00      C1   O
ATOM   4184  CB  ALA 6 234     -22.358  20.862   4.607  0.00  0.00      C1   C
ATOM   4185  N   MET 6 235     -23.210  22.932   2.316  0.00  0.00      C1   N
ATOM   4186  CA  MET 6 235     -23.753  23.459   1.018  0.00  0.00      C1   C
ATOM   4187  C   MET 6 235     -22.764  24.354   0.273  0.00  0.00      C1   C
ATOM   4188  O   MET 6 235     -22.659  24.219  -0.961  0.00  0.00      C1   O
ATOM   4189  CB  MET 6 235     -25.221  24.026   1.125  0.00  0.00      C1   C
ATOM   4190  CG  MET 6 235     -26.293  22.870   1.040  0.00  0.00      C1   C
ATOM   4191  SD  MET 6 235     -27.953  23.456   1.468  0.00  0.00      C1   S
ATOM   4192  CE  MET 6 235     -27.872  23.262   3.238  0.00  0.00      C1   C
ATOM   4193  N   LYS 6 236     -22.050  25.303   1.001  0.00  0.00      C1   N
ATOM   4194  CA  LYS 6 236     -21.076  26.207   0.372  0.00  0.00      C1   C
ATOM   4195  C   LYS 6 236     -19.789  25.490  -0.234  0.00  0.00      C1   C
ATOM   4196  O   LYS 6 236     -19.429  25.829  -1.327  0.00  0.00      C1   O
ATOM   4197  CB  LYS 6 236     -20.723  27.402   1.299  0.00  0.00      C1   C
ATOM   4198  CG  LYS 6 236     -19.793  28.446   0.605  0.00  0.00      C1   C
ATOM   4199  CD  LYS 6 236     -19.742  29.713   1.430  0.00  0.00      C1   C
ATOM   4200  CE  LYS 6 236     -18.674  30.710   0.881  0.00  0.00      C1   C
ATOM   4201  NZ  LYS 6 236     -18.721  32.090   1.396  0.00  0.00      C1   N
ATOM   4202  N   TYR 6 237     -19.250  24.449   0.430  0.00  0.00      C1   N
ATOM   4203  CA  TYR 6 237     -18.015  23.891  -0.068  0.00  0.00      C1   C
ATOM   4204  C   TYR 6 237     -18.153  22.510  -0.747  0.00  0.00      C1   C
ATOM   4205  O   TYR 6 237     -17.140  21.923  -1.170  0.00  0.00      C1   O
ATOM   4206  CB  TYR 6 237     -17.034  23.902   1.117  0.00  0.00      C1   C
ATOM   4207  CG  TYR 6 237     -16.664  25.298   1.671  0.00  0.00      C1   C
ATOM   4208  CD1 TYR 6 237     -16.773  25.587   3.040  0.00  0.00      C1   C
ATOM   4209  CD2 TYR 6 237     -16.457  26.352   0.778  0.00  0.00      C1   C
ATOM   4210  CE1 TYR 6 237     -16.656  26.946   3.502  0.00  0.00      C1   C
ATOM   4211  CE2 TYR 6 237     -16.264  27.685   1.227  0.00  0.00      C1   C
ATOM   4212  CZ  TYR 6 237     -16.301  27.964   2.616  0.00  0.00      C1   C
ATOM   4213  OH  TYR 6 237     -16.028  29.183   3.124  0.00  0.00      C1   O
ATOM   4214  N   ASN 6 238     -19.377  21.973  -0.809  0.00  0.00      C1   N
ATOM   4215  CA  ASN 6 238     -19.739  20.650  -1.460  0.00  0.00      C1   C
ATOM   4216  C   ASN 6 238     -19.453  19.490  -0.561  0.00  0.00      C1   C
ATOM   4217  O   ASN 6 238     -18.864  18.479  -0.910  0.00  0.00      C1   O
ATOM   4218  CB  ASN 6 238     -19.261  20.622  -2.964  0.00  0.00      C1   C
ATOM   4219  CG  ASN 6 238     -19.966  19.466  -3.584  0.00  0.00      C1   C
ATOM   4220  ND2 ASN 6 238     -19.386  18.838  -4.611  0.00  0.00      C1   N
ATOM   4221  OD1 ASN 6 238     -21.055  19.145  -3.202  0.00  0.00      C1   O
ATOM   4222  N   TYR 6 239     -19.859  19.620   0.697  0.00  0.00      C1   N
ATOM   4223  CA  TYR 6 239     -19.530  18.664   1.755  0.00  0.00      C1   C
ATOM   4224  C   TYR 6 239     -20.753  17.980   2.139  0.00  0.00      C1   C
ATOM   4225  O   TYR 6 239     -21.912  18.433   2.103  0.00  0.00      C1   O
ATOM   4226  CB  TYR 6 239     -18.828  19.249   3.006  0.00  0.00      C1   C
ATOM   4227  CG  TYR 6 239     -17.355  19.224   2.917  0.00  0.00      C1   C
ATOM   4228  CD1 TYR 6 239     -16.604  18.484   3.844  0.00  0.00      C1   C
ATOM   4229  CD2 TYR 6 239     -16.669  19.950   2.001  0.00  0.00      C1   C
ATOM   4230  CE1 TYR 6 239     -15.152  18.537   3.790  0.00  0.00      C1   C
ATOM   4231  CE2 TYR 6 239     -15.264  19.899   1.802  0.00  0.00      C1   C
ATOM   4232  CZ  TYR 6 239     -14.465  19.106   2.744  0.00  0.00      C1   C
ATOM   4233  OH  TYR 6 239     -13.113  19.113   2.671  0.00  0.00      C1   O
ATOM   4234  N   GLU 6 240     -20.595  16.703   2.384  0.00  0.00      C1   N
ATOM   4235  CA  GLU 6 240     -21.752  15.840   2.748  0.00  0.00      C1   C
ATOM   4236  C   GLU 6 240     -22.431  16.346   4.058  0.00  0.00      C1   C
ATOM   4237  O   GLU 6 240     -21.801  16.349   5.078  0.00  0.00      C1   O
ATOM   4238  CB  GLU 6 240     -21.383  14.290   2.768  0.00  0.00      C1   C
ATOM   4239  CG  GLU 6 240     -22.556  13.281   2.687  0.00  0.00      C1   C
ATOM   4240  CD  GLU 6 240     -23.423  13.329   1.405  0.00  0.00      C1   C
ATOM   4241  OE1 GLU 6 240     -23.801  14.403   0.839  0.00  0.00      C1   O
ATOM   4242  OE2 GLU 6 240     -23.968  12.287   1.119  0.00  0.00      C1   O
ATOM   4243  N   PRO 6 241     -23.722  16.507   4.087  0.00  0.00      C1   N
ATOM   4244  CA  PRO 6 241     -24.493  16.952   5.247  0.00  0.00      C1   C
ATOM   4245  C   PRO 6 241     -24.378  15.950   6.452  0.00  0.00      C1   C
ATOM   4246  O   PRO 6 241     -24.592  14.721   6.360  0.00  0.00      C1   O
ATOM   4247  CB  PRO 6 241     -25.926  17.263   4.810  0.00  0.00      C1   C
ATOM   4248  CG  PRO 6 241     -25.777  17.501   3.321  0.00  0.00      C1   C
ATOM   4249  CD  PRO 6 241     -24.585  16.601   2.924  0.00  0.00      C1   C
ATOM   4250  N   LEU 6 242     -23.869  16.532   7.563  0.00  0.00      C1   N
ATOM   4251  CA  LEU 6 242     -23.568  15.687   8.694  0.00  0.00      C1   C
ATOM   4252  C   LEU 6 242     -24.807  15.316   9.475  0.00  0.00      C1   C
ATOM   4253  O   LEU 6 242     -25.730  16.097   9.627  0.00  0.00      C1   O
ATOM   4254  CB  LEU 6 242     -22.430  16.329   9.532  0.00  0.00      C1   C
ATOM   4255  CG  LEU 6 242     -21.686  15.350  10.496  0.00  0.00      C1   C
ATOM   4256  CD1 LEU 6 242     -20.643  14.537   9.694  0.00  0.00      C1   C
ATOM   4257  CD2 LEU 6 242     -20.954  16.443  11.365  0.00  0.00      C1   C
ATOM   4258  N   THR 6 243     -24.915  14.183  10.161  0.00  0.00      C1   N
ATOM   4259  CA  THR 6 243     -26.173  13.712  10.808  0.00  0.00      C1   C
ATOM   4260  C   THR 6 243     -25.921  13.316  12.245  0.00  0.00      C1   C
ATOM   4261  O   THR 6 243     -24.774  13.243  12.743  0.00  0.00      C1   O
ATOM   4262  CB  THR 6 243     -26.835  12.636  10.003  0.00  0.00      C1   C
ATOM   4263  OG1 THR 6 243     -26.055  11.456   9.987  0.00  0.00      C1   O
ATOM   4264  CG2 THR 6 243     -27.131  13.051   8.541  0.00  0.00      C1   C
ATOM   4265  N   GLN 6 244     -26.981  12.966  12.986  0.00  0.00      C1   N
ATOM   4266  CA  GLN 6 244     -26.790  12.294  14.325  0.00  0.00      C1   C
ATOM   4267  C   GLN 6 244     -26.115  10.964  14.173  0.00  0.00      C1   C
ATOM   4268  O   GLN 6 244     -25.282  10.706  14.980  0.00  0.00      C1   O
ATOM   4269  CB  GLN 6 244     -28.146  12.152  15.046  0.00  0.00      C1   C
ATOM   4270  CG  GLN 6 244     -28.142  11.627  16.516  0.00  0.00      C1   C
ATOM   4271  CD  GLN 6 244     -26.986  12.284  17.358  0.00  0.00      C1   C
ATOM   4272  OE1 GLN 6 244     -26.717  13.465  17.322  0.00  0.00      C1   O
ATOM   4273  NE2 GLN 6 244     -26.166  11.574  18.123  0.00  0.00      C1   N
ATOM   4274  N   ASP 6 245     -26.459  10.130  13.133  0.00  0.00      C1   N
ATOM   4275  CA  ASP 6 245     -25.819   8.907  12.682  0.00  0.00      C1   C
ATOM   4276  C   ASP 6 245     -24.294   9.047  12.484  0.00  0.00      C1   C
ATOM   4277  O   ASP 6 245     -23.575   8.283  13.107  0.00  0.00      C1   O
ATOM   4278  CB  ASP 6 245     -26.415   8.366  11.374  0.00  0.00      C1   C
ATOM   4279  CG  ASP 6 245     -27.917   8.263  11.226  0.00  0.00      C1   C
ATOM   4280  OD1 ASP 6 245     -28.670   8.340  12.271  0.00  0.00      C1   O
ATOM   4281  OD2 ASP 6 245     -28.300   7.782  10.136  0.00  0.00      C1   O
ATOM   4282  N   HIS 6 246     -23.786  10.119  11.774  0.00  0.00      C1   N
ATOM   4283  CA  HIS 6 246     -22.324  10.415  11.584  0.00  0.00      C1   C
ATOM   4284  C   HIS 6 246     -21.712  10.771  12.952  0.00  0.00      C1   C
ATOM   4285  O   HIS 6 246     -20.620  10.226  13.214  0.00  0.00      C1   O
ATOM   4286  CB  HIS 6 246     -22.348  11.555  10.613  0.00  0.00      C1   C
ATOM   4287  CG  HIS 6 246     -22.852  11.152   9.181  0.00  0.00      C1   C
ATOM   4288  ND1 HIS 6 246     -23.514  12.057   8.367  0.00  0.00      C1   N
ATOM   4289  CD2 HIS 6 246     -22.538   9.997   8.586  0.00  0.00      C1   C
ATOM   4290  CE1 HIS 6 246     -23.721  11.281   7.271  0.00  0.00      C1   C
ATOM   4291  NE2 HIS 6 246     -23.110  10.090   7.383  0.00  0.00      C1   N
ATOM   4292  N   VAL 6 247     -22.377  11.534  13.870  0.00  0.00      C1   N
ATOM   4293  CA  VAL 6 247     -22.045  11.677  15.326  0.00  0.00      C1   C
ATOM   4294  C   VAL 6 247     -21.848  10.346  16.044  0.00  0.00      C1   C
ATOM   4295  O   VAL 6 247     -20.764  10.112  16.545  0.00  0.00      C1   O
ATOM   4296  CB  VAL 6 247     -22.909  12.774  15.985  0.00  0.00      C1   C
ATOM   4297  CG1 VAL 6 247     -22.715  12.887  17.538  0.00  0.00      C1   C
ATOM   4298  CG2 VAL 6 247     -22.783  14.193  15.387  0.00  0.00      C1   C
ATOM   4299  N   ASP 6 248     -22.889   9.481  16.097  0.00  0.00      C1   N
ATOM   4300  CA  ASP 6 248     -22.819   8.118  16.528  0.00  0.00      C1   C
ATOM   4301  C   ASP 6 248     -21.619   7.330  15.952  0.00  0.00      C1   C
ATOM   4302  O   ASP 6 248     -20.882   6.790  16.719  0.00  0.00      C1   O
ATOM   4303  CB  ASP 6 248     -24.135   7.352  16.373  0.00  0.00      C1   C
ATOM   4304  CG  ASP 6 248     -25.424   8.076  16.972  0.00  0.00      C1   C
ATOM   4305  OD1 ASP 6 248     -25.298   8.955  17.861  0.00  0.00      C1   O
ATOM   4306  OD2 ASP 6 248     -26.563   7.718  16.598  0.00  0.00      C1   O
ATOM   4307  N   ILE 6 249     -21.427   7.394  14.619  0.00  0.00      C1   N
ATOM   4308  CA  ILE 6 249     -20.251   6.878  13.834  0.00  0.00      C1   C
ATOM   4309  C   ILE 6 249     -18.916   7.400  14.443  0.00  0.00      C1   C
ATOM   4310  O   ILE 6 249     -18.031   6.565  14.529  0.00  0.00      C1   O
ATOM   4311  CB  ILE 6 249     -20.349   7.103  12.328  0.00  0.00      C1   C
ATOM   4312  CG1 ILE 6 249     -21.393   6.071  11.926  0.00  0.00      C1   C
ATOM   4313  CG2 ILE 6 249     -19.020   7.033  11.476  0.00  0.00      C1   C
ATOM   4314  CD1 ILE 6 249     -21.760   6.204  10.415  0.00  0.00      C1   C
ATOM   4315  N   LEU 6 250     -18.798   8.703  14.714  0.00  0.00      C1   N
ATOM   4316  CA  LEU 6 250     -17.516   9.301  15.115  0.00  0.00      C1   C
ATOM   4317  C   LEU 6 250     -17.252   9.302  16.648  0.00  0.00      C1   C
ATOM   4318  O   LEU 6 250     -16.131   9.698  17.036  0.00  0.00      C1   O
ATOM   4319  CB  LEU 6 250     -17.367  10.734  14.526  0.00  0.00      C1   C
ATOM   4320  CG  LEU 6 250     -16.977  10.660  13.015  0.00  0.00      C1   C
ATOM   4321  CD1 LEU 6 250     -16.915  12.166  12.507  0.00  0.00      C1   C
ATOM   4322  CD2 LEU 6 250     -15.656   9.983  12.641  0.00  0.00      C1   C
ATOM   4323  N   GLY 6 251     -18.196   9.038  17.532  0.00  0.00      C1   N
ATOM   4324  CA  GLY 6 251     -18.011   8.970  18.977  0.00  0.00      C1   C
ATOM   4325  C   GLY 6 251     -16.833   8.111  19.413  0.00  0.00      C1   C
ATOM   4326  O   GLY 6 251     -16.152   8.682  20.284  0.00  0.00      C1   O
ATOM   4327  N   PRO 6 252     -16.529   6.921  18.908  0.00  0.00      C1   N
ATOM   4328  CA  PRO 6 252     -15.284   6.192  19.239  0.00  0.00      C1   C
ATOM   4329  C   PRO 6 252     -13.943   6.974  19.052  0.00  0.00      C1   C
ATOM   4330  O   PRO 6 252     -13.183   7.106  20.025  0.00  0.00      C1   O
ATOM   4331  CB  PRO 6 252     -15.358   4.875  18.512  0.00  0.00      C1   C
ATOM   4332  CG  PRO 6 252     -16.815   4.788  18.071  0.00  0.00      C1   C
ATOM   4333  CD  PRO 6 252     -17.419   6.156  18.156  0.00  0.00      C1   C
ATOM   4334  N   LEU 6 253     -13.676   7.548  17.878  0.00  0.00      C1   N
ATOM   4335  CA  LEU 6 253     -12.466   8.400  17.763  0.00  0.00      C1   C
ATOM   4336  C   LEU 6 253     -12.553   9.753  18.504  0.00  0.00      C1   C
ATOM   4337  O   LEU 6 253     -11.493  10.077  19.053  0.00  0.00      C1   O
ATOM   4338  CB  LEU 6 253     -12.138   8.505  16.269  0.00  0.00      C1   C
ATOM   4339  CG  LEU 6 253     -11.633   7.213  15.566  0.00  0.00      C1   C
ATOM   4340  CD1 LEU 6 253     -11.654   7.452  14.054  0.00  0.00      C1   C
ATOM   4341  CD2 LEU 6 253     -10.207   6.805  15.963  0.00  0.00      C1   C
ATOM   4342  N   SER 6 254     -13.731  10.393  18.695  0.00  0.00      C1   N
ATOM   4343  CA  SER 6 254     -13.924  11.479  19.653  0.00  0.00      C1   C
ATOM   4344  C   SER 6 254     -13.535  11.046  21.163  0.00  0.00      C1   C
ATOM   4345  O   SER 6 254     -12.837  11.809  21.842  0.00  0.00      C1   O
ATOM   4346  CB  SER 6 254     -15.419  11.839  19.575  0.00  0.00      C1   C
ATOM   4347  OG  SER 6 254     -15.664  13.092  20.159  0.00  0.00      C1   O
ATOM   4348  N   ALA 6 255     -14.028   9.945  21.663  0.00  0.00      C1   N
ATOM   4349  CA  ALA 6 255     -13.574   9.403  22.960  0.00  0.00      C1   C
ATOM   4350  C   ALA 6 255     -12.056   9.168  23.090  0.00  0.00      C1   C
ATOM   4351  O   ALA 6 255     -11.429   9.509  24.115  0.00  0.00      C1   O
ATOM   4352  CB  ALA 6 255     -14.271   8.105  23.413  0.00  0.00      C1   C
ATOM   4353  N   GLN 6 256     -11.418   8.405  22.150  0.00  0.00      C1   N
ATOM   4354  CA  GLN 6 256     -10.020   8.135  22.149  0.00  0.00      C1   C
ATOM   4355  C   GLN 6 256      -9.089   9.412  22.118  0.00  0.00      C1   C
ATOM   4356  O   GLN 6 256      -8.022   9.379  22.703  0.00  0.00      C1   O
ATOM   4357  CB  GLN 6 256      -9.726   7.156  20.960  0.00  0.00      C1   C
ATOM   4358  CG  GLN 6 256      -8.252   6.679  20.969  0.00  0.00      C1   C
ATOM   4359  CD  GLN 6 256      -7.775   5.975  19.656  0.00  0.00      C1   C
ATOM   4360  OE1 GLN 6 256      -8.534   5.276  19.000  0.00  0.00      C1   O
ATOM   4361  NE2 GLN 6 256      -6.515   6.066  19.352  0.00  0.00      C1   N
ATOM   4362  N   THR 6 257      -9.494  10.451  21.360  0.00  0.00      C1   N
ATOM   4363  CA  THR 6 257      -8.717  11.707  21.344  0.00  0.00      C1   C
ATOM   4364  C   THR 6 257      -9.081  12.556  22.551  0.00  0.00      C1   C
ATOM   4365  O   THR 6 257      -8.148  13.207  23.047  0.00  0.00      C1   O
ATOM   4366  CB  THR 6 257      -8.782  12.476  20.044  0.00  0.00      C1   C
ATOM   4367  OG1 THR 6 257     -10.211  12.664  19.772  0.00  0.00      C1   O
ATOM   4368  CG2 THR 6 257      -8.290  11.667  18.879  0.00  0.00      C1   C
ATOM   4369  N   GLY 6 258     -10.340  12.599  22.964  0.00  0.00      C1   N
ATOM   4370  CA  GLY 6 258     -11.073  13.596  23.793  0.00  0.00      C1   C
ATOM   4371  C   GLY 6 258     -11.587  14.796  23.087  0.00  0.00      C1   C
ATOM   4372  O   GLY 6 258     -11.928  15.770  23.688  0.00  0.00      C1   O
ATOM   4373  N   ILE 6 259     -11.534  14.827  21.767  0.00  0.00      C1   N
ATOM   4374  CA  ILE 6 259     -11.955  15.980  20.902  0.00  0.00      C1   C
ATOM   4375  C   ILE 6 259     -13.409  15.782  20.458  0.00  0.00      C1   C
ATOM   4376  O   ILE 6 259     -13.652  14.888  19.566  0.00  0.00      C1   O
ATOM   4377  CB  ILE 6 259     -11.037  16.293  19.737  0.00  0.00      C1   C
ATOM   4378  CG1 ILE 6 259      -9.621  16.613  20.342  0.00  0.00      C1   C
ATOM   4379  CG2 ILE 6 259     -11.664  17.512  19.056  0.00  0.00      C1   C
ATOM   4380  CD1 ILE 6 259      -8.618  17.076  19.316  0.00  0.00      C1   C
ATOM   4381  N   ALA 6 260     -14.401  16.382  21.141  0.00  0.00      C1   N
ATOM   4382  CA  ALA 6 260     -15.802  16.213  20.898  0.00  0.00      C1   C
ATOM   4383  C   ALA 6 260     -16.098  16.308  19.331  0.00  0.00      C1   C
ATOM   4384  O   ALA 6 260     -15.463  17.101  18.597  0.00  0.00      C1   O
ATOM   4385  CB  ALA 6 260     -16.517  17.320  21.704  0.00  0.00      C1   C
ATOM   4386  N   VAL 6 261     -17.099  15.642  18.825  0.00  0.00      C1   N
ATOM   4387  CA  VAL 6 261     -17.337  15.503  17.357  0.00  0.00      C1   C
ATOM   4388  C   VAL 6 261     -17.607  16.854  16.691  0.00  0.00      C1   C
ATOM   4389  O   VAL 6 261     -17.012  17.052  15.667  0.00  0.00      C1   O
ATOM   4390  CB  VAL 6 261     -18.479  14.415  17.090  0.00  0.00      C1   C
ATOM   4391  CG1 VAL 6 261     -18.998  14.322  15.681  0.00  0.00      C1   C
ATOM   4392  CG2 VAL 6 261     -18.074  13.059  17.568  0.00  0.00      C1   C
ATOM   4393  N   LEU 6 262     -18.510  17.766  17.135  0.00  0.00      C1   N
ATOM   4394  CA  LEU 6 262     -18.789  19.079  16.499  0.00  0.00      C1   C
ATOM   4395  C   LEU 6 262     -17.607  20.009  16.597  0.00  0.00      C1   C
ATOM   4396  O   LEU 6 262     -17.602  21.108  15.946  0.00  0.00      C1   O
ATOM   4397  CB  LEU 6 262     -20.044  19.743  17.028  0.00  0.00      C1   C
ATOM   4398  CG  LEU 6 262     -21.273  19.318  16.181  0.00  0.00      C1   C
ATOM   4399  CD1 LEU 6 262     -21.287  19.864  14.710  0.00  0.00      C1   C
ATOM   4400  CD2 LEU 6 262     -21.414  17.767  16.059  0.00  0.00      C1   C
ATOM   4401  N   ASP 6 263     -16.623  19.803  17.499  0.00  0.00      C1   N
ATOM   4402  CA  ASP 6 263     -15.427  20.613  17.531  0.00  0.00      C1   C
ATOM   4403  C   ASP 6 263     -14.414  20.330  16.488  0.00  0.00      C1   C
ATOM   4404  O   ASP 6 263     -13.955  21.306  15.885  0.00  0.00      C1   O
ATOM   4405  CB  ASP 6 263     -14.818  20.633  18.946  0.00  0.00      C1   C
ATOM   4406  CG  ASP 6 263     -15.758  20.905  20.136  0.00  0.00      C1   C
ATOM   4407  OD1 ASP 6 263     -16.932  21.330  19.949  0.00  0.00      C1   O
ATOM   4408  OD2 ASP 6 263     -15.301  20.674  21.251  0.00  0.00      C1   O
ATOM   4409  N   MET 6 264     -14.185  19.040  16.125  0.00  0.00      C1   N
ATOM   4410  CA  MET 6 264     -13.648  18.578  14.862  0.00  0.00      C1   C
ATOM   4411  C   MET 6 264     -14.387  19.270  13.687  0.00  0.00      C1   C
ATOM   4412  O   MET 6 264     -13.700  19.846  12.840  0.00  0.00      C1   O
ATOM   4413  CB  MET 6 264     -13.668  17.027  14.755  0.00  0.00      C1   C
ATOM   4414  CG  MET 6 264     -12.554  16.659  13.786  0.00  0.00      C1   C
ATOM   4415  SD  MET 6 264     -10.819  17.350  14.408  0.00  0.00      C1   S
ATOM   4416  CE  MET 6 264     -10.540  16.070  15.598  0.00  0.00      C1   C
ATOM   4417  N   CYS 6 265     -15.722  19.447  13.663  0.00  0.00      C1   N
ATOM   4418  CA  CYS 6 265     -16.453  20.132  12.644  0.00  0.00      C1   C
ATOM   4419  C   CYS 6 265     -16.100  21.596  12.607  0.00  0.00      C1   C
ATOM   4420  O   CYS 6 265     -16.144  22.180  11.565  0.00  0.00      C1   O
ATOM   4421  CB  CYS 6 265     -17.957  19.798  12.686  0.00  0.00      C1   C
ATOM   4422  SG  CYS 6 265     -18.392  18.068  12.888  0.00  0.00      C1   S
ATOM   4423  N   ALA 6 266     -15.794  22.250  13.719  0.00  0.00      C1   N
ATOM   4424  CA  ALA 6 266     -15.428  23.619  13.815  0.00  0.00      C1   C
ATOM   4425  C   ALA 6 266     -14.068  23.880  13.214  0.00  0.00      C1   C
ATOM   4426  O   ALA 6 266     -13.983  24.780  12.385  0.00  0.00      C1   O
ATOM   4427  CB  ALA 6 266     -15.660  24.081  15.193  0.00  0.00      C1   C
ATOM   4428  N   SER 6 267     -13.028  22.965  13.500  0.00  0.00      C1   N
ATOM   4429  CA  SER 6 267     -11.773  22.942  12.739  0.00  0.00      C1   C
ATOM   4430  C   SER 6 267     -12.038  22.723  11.211  0.00  0.00      C1   C
ATOM   4431  O   SER 6 267     -11.466  23.493  10.439  0.00  0.00      C1   O
ATOM   4432  CB  SER 6 267     -10.735  21.877  13.196  0.00  0.00      C1   C
ATOM   4433  OG  SER 6 267     -10.183  22.391  14.333  0.00  0.00      C1   O
ATOM   4434  N   LEU 6 268     -12.883  21.748  10.807  0.00  0.00      C1   N
ATOM   4435  CA  LEU 6 268     -13.320  21.572   9.392  0.00  0.00      C1   C
ATOM   4436  C   LEU 6 268     -13.924  22.860   8.783  0.00  0.00      C1   C
ATOM   4437  O   LEU 6 268     -13.397  23.285   7.775  0.00  0.00      C1   O
ATOM   4438  CB  LEU 6 268     -14.279  20.320   9.224  0.00  0.00      C1   C
ATOM   4439  CG  LEU 6 268     -14.489  19.856   7.746  0.00  0.00      C1   C
ATOM   4440  CD1 LEU 6 268     -13.116  19.702   7.111  0.00  0.00      C1   C
ATOM   4441  CD2 LEU 6 268     -15.392  18.642   7.515  0.00  0.00      C1   C
ATOM   4442  N   LYS 6 269     -14.774  23.555   9.488  0.00  0.00      C1   N
ATOM   4443  CA  LYS 6 269     -15.363  24.769   8.961  0.00  0.00      C1   C
ATOM   4444  C   LYS 6 269     -14.401  25.933   8.767  0.00  0.00      C1   C
ATOM   4445  O   LYS 6 269     -14.409  26.616   7.738  0.00  0.00      C1   O
ATOM   4446  CB  LYS 6 269     -16.517  25.147   9.967  0.00  0.00      C1   C
ATOM   4447  CG  LYS 6 269     -17.297  26.371   9.506  0.00  0.00      C1   C
ATOM   4448  CD  LYS 6 269     -18.522  26.421  10.499  0.00  0.00      C1   C
ATOM   4449  CE  LYS 6 269     -19.512  27.558  10.125  0.00  0.00      C1   C
ATOM   4450  NZ  LYS 6 269     -18.799  28.834  10.006  0.00  0.00      C1   N
ATOM   4451  N   GLU 6 270     -13.555  26.171   9.802  0.00  0.00      C1   N
ATOM   4452  CA  GLU 6 270     -12.456  27.200   9.848  0.00  0.00      C1   C
ATOM   4453  C   GLU 6 270     -11.327  26.942   8.771  0.00  0.00      C1   C
ATOM   4454  O   GLU 6 270     -10.736  27.859   8.159  0.00  0.00      C1   O
ATOM   4455  CB  GLU 6 270     -11.838  27.257  11.169  0.00  0.00      C1   C
ATOM   4456  CG  GLU 6 270     -10.719  28.275  11.287  0.00  0.00      C1   C
ATOM   4457  CD  GLU 6 270     -11.001  29.799  11.096  0.00  0.00      C1   C
ATOM   4458  OE1 GLU 6 270     -12.123  30.154  10.713  0.00  0.00      C1   O
ATOM   4459  OE2 GLU 6 270     -10.037  30.558  11.224  0.00  0.00      C1   O
ATOM   4460  N   LEU 6 271     -10.995  25.702   8.502  0.00  0.00      C1   N
ATOM   4461  CA  LEU 6 271     -10.008  25.339   7.446  0.00  0.00      C1   C
ATOM   4462  C   LEU 6 271     -10.629  25.746   6.124  0.00  0.00      C1   C
ATOM   4463  O   LEU 6 271     -10.043  26.449   5.336  0.00  0.00      C1   O
ATOM   4464  CB  LEU 6 271      -9.666  23.847   7.594  0.00  0.00      C1   C
ATOM   4465  CG  LEU 6 271      -8.591  23.645   8.675  0.00  0.00      C1   C
ATOM   4466  CD1 LEU 6 271      -8.333  22.153   8.965  0.00  0.00      C1   C
ATOM   4467  CD2 LEU 6 271      -7.241  24.251   8.392  0.00  0.00      C1   C
ATOM   4468  N   LEU 6 272     -11.896  25.433   5.892  0.00  0.00      C1   N
ATOM   4469  CA  LEU 6 272     -12.662  25.769   4.744  0.00  0.00      C1   C
ATOM   4470  C   LEU 6 272     -12.933  27.271   4.505  0.00  0.00      C1   C
ATOM   4471  O   LEU 6 272     -12.609  27.820   3.485  0.00  0.00      C1   O
ATOM   4472  CB  LEU 6 272     -13.882  24.808   4.637  0.00  0.00      C1   C
ATOM   4473  CG  LEU 6 272     -13.441  23.362   4.290  0.00  0.00      C1   C
ATOM   4474  CD1 LEU 6 272     -14.772  22.521   4.128  0.00  0.00      C1   C
ATOM   4475  CD2 LEU 6 272     -12.820  23.332   2.874  0.00  0.00      C1   C
ATOM   4476  N   GLN 6 273     -13.389  27.974   5.511  0.00  0.00      C1   N
ATOM   4477  CA  GLN 6 273     -13.442  29.447   5.497  0.00  0.00      C1   C
ATOM   4478  C   GLN 6 273     -12.130  30.253   5.608  0.00  0.00      C1   C
ATOM   4479  O   GLN 6 273     -12.234  31.465   5.499  0.00  0.00      C1   O
ATOM   4480  CB  GLN 6 273     -14.544  29.867   6.446  0.00  0.00      C1   C
ATOM   4481  CG  GLN 6 273     -14.144  29.930   7.967  0.00  0.00      C1   C
ATOM   4482  CD  GLN 6 273     -15.287  29.848   8.998  0.00  0.00      C1   C
ATOM   4483  NE2 GLN 6 273     -14.982  30.106  10.240  0.00  0.00      C1   N
ATOM   4484  OE1 GLN 6 273     -16.469  29.657   8.742  0.00  0.00      C1   O
ATOM   4485  N   ASN 6 274     -10.908  29.701   5.783  0.00  0.00      C1   N
ATOM   4486  CA  ASN 6 274      -9.727  30.484   5.981  0.00  0.00      C1   C
ATOM   4487  C   ASN 6 274      -8.491  29.916   5.238  0.00  0.00      C1   C
ATOM   4488  O   ASN 6 274      -7.625  30.702   4.861  0.00  0.00      C1   O
ATOM   4489  CB  ASN 6 274      -9.512  30.710   7.492  0.00  0.00      C1   C
ATOM   4490  CG  ASN 6 274      -8.588  31.927   7.615  0.00  0.00      C1   C
ATOM   4491  OD1 ASN 6 274      -8.454  32.823   6.792  0.00  0.00      C1   O
ATOM   4492  ND2 ASN 6 274      -7.845  31.833   8.699  0.00  0.00      C1   N
ATOM   4493  N   GLY 6 275      -8.293  28.584   5.179  0.00  0.00      C1   N
ATOM   4494  CA  GLY 6 275      -7.119  27.971   4.594  0.00  0.00      C1   C
ATOM   4495  C   GLY 6 275      -5.911  27.656   5.498  0.00  0.00      C1   C
ATOM   4496  O   GLY 6 275      -5.701  28.321   6.557  0.00  0.00      C1   O
ATOM   4497  N   MET 6 276      -5.035  26.744   5.059  0.00  0.00      C1   N
ATOM   4498  CA  MET 6 276      -3.709  26.392   5.660  0.00  0.00      C1   C
ATOM   4499  C   MET 6 276      -2.554  27.310   5.185  0.00  0.00      C1   C
ATOM   4500  O   MET 6 276      -1.673  27.558   5.946  0.00  0.00      C1   O
ATOM   4501  CB  MET 6 276      -3.308  24.948   5.313  0.00  0.00      C1   C
ATOM   4502  CG  MET 6 276      -4.313  23.891   5.533  0.00  0.00      C1   C
ATOM   4503  SD  MET 6 276      -3.602  22.315   5.169  0.00  0.00      C1   S
ATOM   4504  CE  MET 6 276      -5.098  21.182   4.959  0.00  0.00      C1   C
ATOM   4505  N   ASN 6 277      -2.683  27.958   3.960  0.00  0.00      C1   N
ATOM   4506  CA  ASN 6 277      -1.883  29.144   3.532  0.00  0.00      C1   C
ATOM   4507  C   ASN 6 277      -0.318  29.094   3.738  0.00  0.00      C1   C
ATOM   4508  O   ASN 6 277       0.223  30.044   4.251  0.00  0.00      C1   O
ATOM   4509  CB  ASN 6 277      -2.490  30.500   3.970  0.00  0.00      C1   C
ATOM   4510  CG  ASN 6 277      -4.020  30.682   3.920  0.00  0.00      C1   C
ATOM   4511  ND2 ASN 6 277      -4.623  31.293   4.875  0.00  0.00      C1   N
ATOM   4512  OD1 ASN 6 277      -4.632  30.078   2.982  0.00  0.00      C1   O
ATOM   4513  N   GLY 6 278       0.332  27.900   3.557  0.00  0.00      C1   N
ATOM   4514  CA  GLY 6 278       1.733  27.557   3.917  0.00  0.00      C1   C
ATOM   4515  C   GLY 6 278       1.886  26.417   5.022  0.00  0.00      C1   C
ATOM   4516  O   GLY 6 278       2.944  25.749   4.979  0.00  0.00      C1   O
ATOM   4517  N   ARG 6 279       0.986  26.137   5.988  0.00  0.00      C1   N
ATOM   4518  CA  ARG 6 279       1.207  25.139   6.974  0.00  0.00      C1   C
ATOM   4519  C   ARG 6 279       0.656  23.739   6.496  0.00  0.00      C1   C
ATOM   4520  O   ARG 6 279       0.064  23.655   5.410  0.00  0.00      C1   O
ATOM   4521  CB  ARG 6 279       0.616  25.598   8.347  0.00  0.00      C1   C
ATOM   4522  CG  ARG 6 279       1.762  26.383   9.069  0.00  0.00      C1   C
ATOM   4523  CD  ARG 6 279       1.293  26.461  10.473  0.00  0.00      C1   C
ATOM   4524  NE  ARG 6 279       0.298  27.479  10.746  0.00  0.00      C1   N
ATOM   4525  CZ  ARG 6 279      -0.083  28.060  11.930  0.00  0.00      C1   C
ATOM   4526  NH1 ARG 6 279       0.545  27.823  13.038  0.00  0.00      C1   N
ATOM   4527  NH2 ARG 6 279      -1.135  28.825  11.997  0.00  0.00      C1   N
ATOM   4528  N   THR 6 280       0.805  22.626   7.330  0.00  0.00      C1   N
ATOM   4529  CA  THR 6 280       0.380  21.287   6.790  0.00  0.00      C1   C
ATOM   4530  C   THR 6 280      -0.190  20.232   7.788  0.00  0.00      C1   C
ATOM   4531  O   THR 6 280      -0.022  20.423   8.995  0.00  0.00      C1   O
ATOM   4532  CB  THR 6 280       1.531  20.548   6.077  0.00  0.00      C1   C
ATOM   4533  OG1 THR 6 280       2.423  20.129   7.042  0.00  0.00      C1   O
ATOM   4534  CG2 THR 6 280       2.432  21.306   5.075  0.00  0.00      C1   C
ATOM   4535  N   ILE 6 281      -0.994  19.335   7.270  0.00  0.00      C1   N
ATOM   4536  CA  ILE 6 281      -1.716  18.363   8.109  0.00  0.00      C1   C
ATOM   4537  C   ILE 6 281      -1.444  16.876   7.721  0.00  0.00      C1   C
ATOM   4538  O   ILE 6 281      -1.675  16.603   6.545  0.00  0.00      C1   O
ATOM   4539  CB  ILE 6 281      -3.264  18.775   8.141  0.00  0.00      C1   C
ATOM   4540  CG1 ILE 6 281      -3.536  20.146   8.799  0.00  0.00      C1   C
ATOM   4541  CG2 ILE 6 281      -4.105  17.634   8.841  0.00  0.00      C1   C
ATOM   4542  CD1 ILE 6 281      -4.958  20.669   8.565  0.00  0.00      C1   C
ATOM   4543  N   LEU 6 282      -0.846  16.064   8.624  0.00  0.00      C1   N
ATOM   4544  CA  LEU 6 282      -0.562  14.637   8.302  0.00  0.00      C1   C
ATOM   4545  C   LEU 6 282       0.492  14.404   7.164  0.00  0.00      C1   C
ATOM   4546  O   LEU 6 282       0.523  13.365   6.515  0.00  0.00      C1   O
ATOM   4547  CB  LEU 6 282      -1.879  13.928   8.069  0.00  0.00      C1   C
ATOM   4548  CG  LEU 6 282      -1.849  12.439   8.293  0.00  0.00      C1   C
ATOM   4549  CD1 LEU 6 282      -0.873  12.058   9.518  0.00  0.00      C1   C
ATOM   4550  CD2 LEU 6 282      -3.236  11.980   8.675  0.00  0.00      C1   C
ATOM   4551  N   GLY 6 283       1.398  15.379   6.940  0.00  0.00      C1   N
ATOM   4552  CA  GLY 6 283       2.154  15.586   5.604  0.00  0.00      C1   C
ATOM   4553  C   GLY 6 283       1.321  16.033   4.355  0.00  0.00      C1   C
ATOM   4554  O   GLY 6 283       1.918  15.754   3.337  0.00  0.00      C1   O
ATOM   4555  N   SER 6 284       0.077  16.485   4.414  0.00  0.00      C1   N
ATOM   4556  CA  SER 6 284      -0.606  17.026   3.244  0.00  0.00      C1   C
ATOM   4557  C   SER 6 284      -1.111  18.466   3.509  0.00  0.00      C1   C
ATOM   4558  O   SER 6 284      -1.585  18.855   4.555  0.00  0.00      C1   O
ATOM   4559  CB  SER 6 284      -1.681  16.000   2.854  0.00  0.00      C1   C
ATOM   4560  OG  SER 6 284      -2.161  16.211   1.546  0.00  0.00      C1   O
ATOM   4561  N   ALA 6 285      -1.186  19.257   2.460  0.00  0.00      C1   N
ATOM   4562  CA  ALA 6 285      -1.828  20.604   2.535  0.00  0.00      C1   C
ATOM   4563  C   ALA 6 285      -3.133  20.679   1.783  0.00  0.00      C1   C
ATOM   4564  O   ALA 6 285      -3.520  21.665   1.173  0.00  0.00      C1   O
ATOM   4565  CB  ALA 6 285      -0.775  21.582   2.016  0.00  0.00      C1   C
ATOM   4566  N   LEU 6 286      -3.812  19.574   1.858  0.00  0.00      C1   N
ATOM   4567  CA  LEU 6 286      -5.117  19.255   1.201  0.00  0.00      C1   C
ATOM   4568  C   LEU 6 286      -5.999  18.519   2.122  0.00  0.00      C1   C
ATOM   4569  O   LEU 6 286      -5.558  17.825   3.065  0.00  0.00      C1   O
ATOM   4570  CB  LEU 6 286      -4.826  18.319  -0.008  0.00  0.00      C1   C
ATOM   4571  CG  LEU 6 286      -4.134  18.945  -1.215  0.00  0.00      C1   C
ATOM   4572  CD1 LEU 6 286      -3.846  17.936  -2.340  0.00  0.00      C1   C
ATOM   4573  CD2 LEU 6 286      -5.060  20.028  -1.708  0.00  0.00      C1   C
ATOM   4574  N   LEU 6 287      -7.309  18.656   1.930  0.00  0.00      C1   N
ATOM   4575  CA  LEU 6 287      -8.362  18.069   2.830  0.00  0.00      C1   C
ATOM   4576  C   LEU 6 287      -8.818  16.749   2.292  0.00  0.00      C1   C
ATOM   4577  O   LEU 6 287      -9.804  16.663   1.618  0.00  0.00      C1   O
ATOM   4578  CB  LEU 6 287      -9.477  19.074   3.202  0.00  0.00      C1   C
ATOM   4579  CG  LEU 6 287      -9.042  20.492   3.770  0.00  0.00      C1   C
ATOM   4580  CD1 LEU 6 287     -10.227  21.373   3.498  0.00  0.00      C1   C
ATOM   4581  CD2 LEU 6 287      -8.821  20.415   5.271  0.00  0.00      C1   C
ATOM   4582  N   GLU 6 288      -8.049  15.715   2.692  0.00  0.00      C1   N
ATOM   4583  CA  GLU 6 288      -8.092  14.344   2.239  0.00  0.00      C1   C
ATOM   4584  C   GLU 6 288      -9.190  13.441   2.784  0.00  0.00      C1   C
ATOM   4585  O   GLU 6 288      -9.303  13.267   3.978  0.00  0.00      C1   O
ATOM   4586  CB  GLU 6 288      -6.641  13.786   2.320  0.00  0.00      C1   C
ATOM   4587  CG  GLU 6 288      -5.663  14.437   1.291  0.00  0.00      C1   C
ATOM   4588  CD  GLU 6 288      -4.273  13.764   1.078  0.00  0.00      C1   C
ATOM   4589  OE1 GLU 6 288      -3.800  12.864   1.830  0.00  0.00      C1   O
ATOM   4590  OE2 GLU 6 288      -3.569  14.179   0.124  0.00  0.00      C1   O
ATOM   4591  N   ASP 6 289      -9.953  12.806   1.898  0.00  0.00      C1   N
ATOM   4592  CA  ASP 6 289     -11.121  11.997   2.271  0.00  0.00      C1   C
ATOM   4593  C   ASP 6 289     -10.956  10.477   2.096  0.00  0.00      C1   C
ATOM   4594  O   ASP 6 289     -11.840   9.706   1.787  0.00  0.00      C1   O
ATOM   4595  CB  ASP 6 289     -12.380  12.500   1.509  0.00  0.00      C1   C
ATOM   4596  CG  ASP 6 289     -12.296  12.508  -0.059  0.00  0.00      C1   C
ATOM   4597  OD1 ASP 6 289     -11.784  13.476  -0.603  0.00  0.00      C1   O
ATOM   4598  OD2 ASP 6 289     -12.823  11.623  -0.735  0.00  0.00      C1   O
ATOM   4599  N   GLU 6 290      -9.691  10.027   2.272  0.00  0.00      C1   N
ATOM   4600  CA  GLU 6 290      -9.220   8.784   1.702  0.00  0.00      C1   C
ATOM   4601  C   GLU 6 290      -9.494   7.435   2.515  0.00  0.00      C1   C
ATOM   4602  O   GLU 6 290      -9.561   6.432   1.878  0.00  0.00      C1   O
ATOM   4603  CB  GLU 6 290      -7.676   8.810   1.392  0.00  0.00      C1   C
ATOM   4604  CG  GLU 6 290      -7.274   9.818   0.366  0.00  0.00      C1   C
ATOM   4605  CD  GLU 6 290      -8.091   9.798  -0.925  0.00  0.00      C1   C
ATOM   4606  OE1 GLU 6 290      -8.481   8.714  -1.375  0.00  0.00      C1   O
ATOM   4607  OE2 GLU 6 290      -8.125  10.837  -1.605  0.00  0.00      C1   O
ATOM   4608  N   PHE 6 291      -9.662   7.489   3.850  0.00  0.00      C1   N
ATOM   4609  CA  PHE 6 291      -9.924   6.342   4.696  0.00  0.00      C1   C
ATOM   4610  C   PHE 6 291     -11.109   6.578   5.656  0.00  0.00      C1   C
ATOM   4611  O   PHE 6 291     -11.378   7.716   6.079  0.00  0.00      C1   O
ATOM   4612  CB  PHE 6 291      -8.655   5.867   5.438  0.00  0.00      C1   C
ATOM   4613  CG  PHE 6 291      -7.843   6.969   6.083  0.00  0.00      C1   C
ATOM   4614  CD1 PHE 6 291      -6.769   7.454   5.385  0.00  0.00      C1   C
ATOM   4615  CD2 PHE 6 291      -8.302   7.486   7.359  0.00  0.00      C1   C
ATOM   4616  CE1 PHE 6 291      -6.131   8.612   5.928  0.00  0.00      C1   C
ATOM   4617  CE2 PHE 6 291      -7.583   8.543   7.958  0.00  0.00      C1   C
ATOM   4618  CZ  PHE 6 291      -6.493   9.123   7.220  0.00  0.00      C1   C
ATOM   4619  N   THR 6 292     -11.763   5.506   6.044  0.00  0.00      C1   N
ATOM   4620  CA  THR 6 292     -12.926   5.529   6.910  0.00  0.00      C1   C
ATOM   4621  C   THR 6 292     -12.539   5.602   8.423  0.00  0.00      C1   C
ATOM   4622  O   THR 6 292     -11.430   5.193   8.667  0.00  0.00      C1   O
ATOM   4623  CB  THR 6 292     -13.890   4.435   6.648  0.00  0.00      C1   C
ATOM   4624  OG1 THR 6 292     -13.280   3.157   6.831  0.00  0.00      C1   O
ATOM   4625  CG2 THR 6 292     -14.448   4.331   5.291  0.00  0.00      C1   C
ATOM   4626  N   PRO 6 293     -13.492   5.842   9.393  0.00  0.00      C1   N
ATOM   4627  CA  PRO 6 293     -13.252   5.771  10.818  0.00  0.00      C1   C
ATOM   4628  C   PRO 6 293     -12.946   4.328  11.224  0.00  0.00      C1   C
ATOM   4629  O   PRO 6 293     -11.842   4.231  11.731  0.00  0.00      C1   O
ATOM   4630  CB  PRO 6 293     -14.497   6.285  11.464  0.00  0.00      C1   C
ATOM   4631  CG  PRO 6 293     -15.171   7.202  10.413  0.00  0.00      C1   C
ATOM   4632  CD  PRO 6 293     -14.738   6.521   9.081  0.00  0.00      C1   C
ATOM   4633  N   PHE 6 294     -13.683   3.354  10.765  0.00  0.00      C1   N
ATOM   4634  CA  PHE 6 294     -13.237   1.926  10.789  0.00  0.00      C1   C
ATOM   4635  C   PHE 6 294     -11.765   1.617  10.380  0.00  0.00      C1   C
ATOM   4636  O   PHE 6 294     -11.041   0.975  11.181  0.00  0.00      C1   O
ATOM   4637  CB  PHE 6 294     -14.122   1.021   9.853  0.00  0.00      C1   C
ATOM   4638  CG  PHE 6 294     -13.939  -0.441   9.833  0.00  0.00      C1   C
ATOM   4639  CD1 PHE 6 294     -13.696  -1.063   8.606  0.00  0.00      C1   C
ATOM   4640  CD2 PHE 6 294     -13.837  -1.254  11.005  0.00  0.00      C1   C
ATOM   4641  CE1 PHE 6 294     -13.305  -2.473   8.527  0.00  0.00      C1   C
ATOM   4642  CE2 PHE 6 294     -13.369  -2.580  10.924  0.00  0.00      C1   C
ATOM   4643  CZ  PHE 6 294     -13.166  -3.149   9.693  0.00  0.00      C1   C
ATOM   4644  N   ASP 6 295     -11.274   2.145   9.251  0.00  0.00      C1   N
ATOM   4645  CA  ASP 6 295      -9.809   2.106   8.947  0.00  0.00      C1   C
ATOM   4646  C   ASP 6 295      -8.852   2.628  10.075  0.00  0.00      C1   C
ATOM   4647  O   ASP 6 295      -7.839   1.956  10.376  0.00  0.00      C1   O
ATOM   4648  CB  ASP 6 295      -9.409   2.591   7.518  0.00  0.00      C1   C
ATOM   4649  CG  ASP 6 295     -10.208   2.029   6.307  0.00  0.00      C1   C
ATOM   4650  OD1 ASP 6 295     -10.828   0.915   6.419  0.00  0.00      C1   O
ATOM   4651  OD2 ASP 6 295     -10.232   2.798   5.328  0.00  0.00      C1   O
ATOM   4652  N   VAL 6 296      -9.159   3.797  10.749  0.00  0.00      C1   N
ATOM   4653  CA  VAL 6 296      -8.466   4.324  11.903  0.00  0.00      C1   C
ATOM   4654  C   VAL 6 296      -8.640   3.343  13.088  0.00  0.00      C1   C
ATOM   4655  O   VAL 6 296      -7.594   2.995  13.641  0.00  0.00      C1   O
ATOM   4656  CB  VAL 6 296      -8.886   5.791  12.305  0.00  0.00      C1   C
ATOM   4657  CG1 VAL 6 296      -7.803   6.554  13.110  0.00  0.00      C1   C
ATOM   4658  CG2 VAL 6 296      -9.175   6.754  11.157  0.00  0.00      C1   C
ATOM   4659  N   VAL 6 297      -9.862   2.962  13.502  0.00  0.00      C1   N
ATOM   4660  CA  VAL 6 297     -10.060   2.165  14.706  0.00  0.00      C1   C
ATOM   4661  C   VAL 6 297      -9.434   0.781  14.573  0.00  0.00      C1   C
ATOM   4662  O   VAL 6 297      -8.943   0.263  15.578  0.00  0.00      C1   O
ATOM   4663  CB  VAL 6 297     -11.591   2.059  15.146  0.00  0.00      C1   C
ATOM   4664  CG1 VAL 6 297     -12.252   3.447  15.252  0.00  0.00      C1   C
ATOM   4665  CG2 VAL 6 297     -12.474   1.168  14.299  0.00  0.00      C1   C
ATOM   4666  N   ARG 6 298      -9.394   0.168  13.422  0.00  0.00      C1   N
ATOM   4667  CA  ARG 6 298      -8.730  -1.110  13.011  0.00  0.00      C1   C
ATOM   4668  C   ARG 6 298      -7.235  -0.942  13.191  0.00  0.00      C1   C
ATOM   4669  O   ARG 6 298      -6.662  -1.906  13.629  0.00  0.00      C1   O
ATOM   4670  CB  ARG 6 298      -9.256  -1.569  11.632  0.00  0.00      C1   C
ATOM   4671  CG  ARG 6 298      -8.861  -3.052  11.354  0.00  0.00      C1   C
ATOM   4672  CD  ARG 6 298      -9.401  -3.334   9.965  0.00  0.00      C1   C
ATOM   4673  NE  ARG 6 298      -8.766  -2.657   8.782  0.00  0.00      C1   N
ATOM   4674  CZ  ARG 6 298      -9.123  -1.711   7.965  0.00  0.00      C1   C
ATOM   4675  NH1 ARG 6 298      -8.408  -1.160   6.998  0.00  0.00      C1   N
ATOM   4676  NH2 ARG 6 298     -10.297  -1.126   8.139  0.00  0.00      C1   N
ATOM   4677  N   GLN 6 299      -6.559   0.242  12.928  0.00  0.00      C1   N
ATOM   4678  CA  GLN 6 299      -5.175   0.407  13.226  0.00  0.00      C1   C
ATOM   4679  C   GLN 6 299      -4.820   0.659  14.693  0.00  0.00      C1   C
ATOM   4680  O   GLN 6 299      -3.728   0.271  15.136  0.00  0.00      C1   O
ATOM   4681  CB  GLN 6 299      -4.645   1.512  12.267  0.00  0.00      C1   C
ATOM   4682  CG  GLN 6 299      -3.145   1.423  12.206  0.00  0.00      C1   C
ATOM   4683  CD  GLN 6 299      -2.563   2.248  11.098  0.00  0.00      C1   C
ATOM   4684  OE1 GLN 6 299      -1.765   3.144  11.304  0.00  0.00      C1   O
ATOM   4685  NE2 GLN 6 299      -2.821   1.829   9.843  0.00  0.00      C1   N
ATOM   4686  N   CYS 6 300      -5.719   1.433  15.376  0.00  0.00      C1   N
ATOM   4687  CA  CYS 6 300      -5.593   1.846  16.810  0.00  0.00      C1   C
ATOM   4688  C   CYS 6 300      -5.642   0.632  17.805  0.00  0.00      C1   C
ATOM   4689  O   CYS 6 300      -4.746   0.696  18.673  0.00  0.00      C1   O
ATOM   4690  CB  CYS 6 300      -6.672   2.857  17.218  0.00  0.00      C1   C
ATOM   4691  SG  CYS 6 300      -6.443   4.348  16.233  0.00  0.00      C1   S
ATOM   4692  N   SER 6 301      -6.456  -0.439  17.671  0.00  0.00      C1   N
ATOM   4693  CA  SER 6 301      -6.411  -1.638  18.592  0.00  0.00      C1   C
ATOM   4694  C   SER 6 301      -6.510  -2.886  17.731  0.00  0.00      C1   C
ATOM   4695  O   SER 6 301      -7.299  -3.003  16.760  0.00  0.00      C1   O
ATOM   4696  CB  SER 6 301      -7.676  -1.599  19.457  0.00  0.00      C1   C
ATOM   4697  OG  SER 6 301      -7.586  -0.467  20.372  0.00  0.00      C1   O
ATOM   4698  N   GLY 6 302      -5.717  -3.876  18.239  0.00  0.00      C1   N
ATOM   4699  CA  GLY 6 302      -5.441  -5.041  17.443  0.00  0.00      C1   C
ATOM   4700  C   GLY 6 302      -6.263  -6.252  17.747  0.00  0.00      C1   C
ATOM   4701  O   GLY 6 302      -6.900  -6.373  18.800  0.00  0.00      C1   O
ATOM   4702  N   VAL 6 303      -6.420  -7.167  16.772  0.00  0.00      C1   N
ATOM   4703  CA  VAL 6 303      -6.938  -8.525  16.920  0.00  0.00      C1   C
ATOM   4704  C   VAL 6 303      -6.051  -9.485  16.131  0.00  0.00      C1   C
ATOM   4705  O   VAL 6 303      -5.389  -9.190  15.099  0.00  0.00      C1   O
ATOM   4706  CB  VAL 6 303      -8.413  -8.678  16.566  0.00  0.00      C1   C
ATOM   4707  CG1 VAL 6 303      -9.312  -8.010  17.585  0.00  0.00      C1   C
ATOM   4708  CG2 VAL 6 303      -8.755  -8.298  15.146  0.00  0.00      C1   C
ATOM   4709  N   THR 6 304      -6.079 -10.778  16.628  0.00  0.00      C1   N
ATOM   4710  CA  THR 6 304      -5.326 -11.976  16.062  0.00  0.00      C1   C
ATOM   4711  C   THR 6 304      -6.100 -13.269  16.109  0.00  0.00      C1   C
ATOM   4712  O   THR 6 304      -7.311 -13.234  16.309  0.00  0.00      C1   O
ATOM   4713  CB  THR 6 304      -3.887 -12.038  16.759  0.00  0.00      C1   C
ATOM   4714  OG1 THR 6 304      -2.943 -12.967  16.217  0.00  0.00      C1   O
ATOM   4715  CG2 THR 6 304      -4.027 -12.309  18.292  0.00  0.00      C1   C
ATOM   4716  N   PHE 6 305      -5.482 -14.451  16.070  0.00  0.00      C1   N
ATOM   4717  CA  PHE 6 305      -6.016 -15.796  16.213  0.00  0.00      C1   C
ATOM   4718  CB  PHE 6 305      -5.163 -16.843  15.417  0.00  0.00      C1   C
ATOM   4719  CG  PHE 6 305      -3.672 -16.732  15.571  0.00  0.00      C1   C
ATOM   4720  CD1 PHE 6 305      -2.994 -17.284  16.684  0.00  0.00      C1   C
ATOM   4721  CE1 PHE 6 305      -1.628 -17.129  16.896  0.00  0.00      C1   C
ATOM   4722  CZ  PHE 6 305      -0.957 -16.379  15.902  0.00  0.00      C1   C
ATOM   4723  CE2 PHE 6 305      -1.579 -15.859  14.802  0.00  0.00      C1   C
ATOM   4724  CD2 PHE 6 305      -2.935 -15.970  14.690  0.00  0.00      C1   C
ATOM   4725  C   PHE 6 305      -6.288 -16.311  17.630  0.00  0.00      C1   C
ATOM   4726  O   PHE 6 305      -5.465 -16.169  18.527  0.00  0.00      C1   O
ATOM   4727  N   GLN 6 306      -7.376 -17.169  17.747  0.00  0.00      C1   N
ATOM   4728  CA  GLN 6 306      -7.773 -17.852  18.952  0.00  0.00      C1   C
ATOM   4729  CB  GLN 6 306      -9.290 -17.876  19.012  0.00  0.00      C1   C
ATOM   4730  CG  GLN 6 306      -9.820 -18.372  20.395  0.00  0.00      C1   C
ATOM   4731  CD  GLN 6 306     -11.331 -18.281  20.473  0.00  0.00      C1   C
ATOM   4732  OE1 GLN 6 306     -12.002 -19.257  20.666  0.00  0.00      C1   O
ATOM   4733  NE2 GLN 6 306     -11.942 -17.108  20.314  0.00  0.00      C1   N
ATOM   4734  C   GLN 6 306      -7.137 -19.236  19.044  0.00  0.00      C1   C
ATOM   4735  OXT GLN 6 306      -6.357 -19.423  19.959  0.00  0.00      C1   O
ATOM   4736  O   GLN 6 306      -7.383 -20.244  18.325  0.00  0.00      C1   O
END
ATOM   2369  N   SER 6   1       3.695   8.803  16.594  0.00  0.00      C1   N
ATOM   2370  CA  SER 6   1       2.793   8.595  15.456  0.00  0.00      C1   C
ATOM   2371  C   SER 6   1       2.694   7.152  14.996  0.00  0.00      C1   C
ATOM   2372  O   SER 6   1       3.682   6.481  14.725  0.00  0.00      C1   O
ATOM   2373  CB  SER 6   1       3.152   9.603  14.336  0.00  0.00      C1   C
ATOM   2374  OG  SER 6   1       4.571   9.520  14.218  0.00  0.00      C1   O
ATOM   2375  N   GLY 6   2       1.495   6.669  15.004  0.00  0.00      C1   N
ATOM   2376  CA  GLY 6   2       1.039   5.271  14.890  0.00  0.00      C1   C
ATOM   2377  C   GLY 6   2      -0.108   5.093  13.873  0.00  0.00      C1   C
ATOM   2378  O   GLY 6   2      -0.413   3.872  13.746  0.00  0.00      C1   O
ATOM   2379  N   PHE 6   3      -0.737   6.096  13.302  0.00  0.00      C1   N
ATOM   2380  CA  PHE 6   3      -1.588   5.878  12.135  0.00  0.00      C1   C
ATOM   2381  C   PHE 6   3      -0.756   6.136  10.862  0.00  0.00      C1   C
ATOM   2382  O   PHE 6   3      -0.101   7.179  10.765  0.00  0.00      C1   O
ATOM   2383  CB  PHE 6   3      -2.862   6.738  12.096  0.00  0.00      C1   C
ATOM   2384  CG  PHE 6   3      -3.661   6.411  10.848  0.00  0.00      C1   C
ATOM   2385  CD1 PHE 6   3      -3.459   7.176   9.672  0.00  0.00      C1   C
ATOM   2386  CD2 PHE 6   3      -4.808   5.546  10.899  0.00  0.00      C1   C
ATOM   2387  CE1 PHE 6   3      -4.285   7.003   8.543  0.00  0.00      C1   C
ATOM   2388  CE2 PHE 6   3      -5.641   5.332   9.800  0.00  0.00      C1   C
ATOM   2389  CZ  PHE 6   3      -5.324   6.075   8.585  0.00  0.00      C1   C
ATOM   2390  N   ARG 6   4      -0.815   5.258   9.880  0.00  0.00      C1   N
ATOM   2391  CA  ARG 6   4      -0.405   5.532   8.487  0.00  0.00      C1   C
ATOM   2392  C   ARG 6   4      -1.251   4.781   7.458  0.00  0.00      C1   C
ATOM   2393  O   ARG 6   4      -1.365   3.514   7.530  0.00  0.00      C1   O
ATOM   2394  CB  ARG 6   4       1.125   5.352   8.265  0.00  0.00      C1   C
ATOM   2395  CG  ARG 6   4       1.589   5.363   6.787  0.00  0.00      C1   C
ATOM   2396  CD  ARG 6   4       3.106   5.186   6.683  0.00  0.00      C1   C
ATOM   2397  NE  ARG 6   4       3.421   5.182   5.286  0.00  0.00      C1   N
ATOM   2398  CZ  ARG 6   4       4.599   5.473   4.799  0.00  0.00      C1   C
ATOM   2399  NH1 ARG 6   4       5.718   5.429   5.465  0.00  0.00      C1   N
ATOM   2400  NH2 ARG 6   4       4.752   5.848   3.594  0.00  0.00      C1   N
ATOM   2401  N   LYS 6   5      -1.934   5.379   6.483  0.00  0.00      C1   N
ATOM   2402  CA  LYS 6   5      -2.737   4.736   5.513  0.00  0.00      C1   C
ATOM   2403  C   LYS 6   5      -1.981   3.583   4.756  0.00  0.00      C1   C
ATOM   2404  O   LYS 6   5      -0.876   3.738   4.252  0.00  0.00      C1   O
ATOM   2405  CB  LYS 6   5      -3.466   5.710   4.605  0.00  0.00      C1   C
ATOM   2406  CG  LYS 6   5      -2.571   6.532   3.673  0.00  0.00      C1   C
ATOM   2407  CD  LYS 6   5      -3.444   7.198   2.622  0.00  0.00      C1   C
ATOM   2408  CE  LYS 6   5      -2.751   7.768   1.324  0.00  0.00      C1   C
ATOM   2409  NZ  LYS 6   5      -1.995   8.998   1.652  0.00  0.00      C1   N
ATOM   2410  N   MET 6   6      -2.593   2.387   4.654  0.00  0.00      C1   N
ATOM   2411  CA  MET 6   6      -2.103   1.173   4.015  0.00  0.00      C1   C
ATOM   2412  C   MET 6   6      -3.229   0.350   3.350  0.00  0.00      C1   C
ATOM   2413  O   MET 6   6      -4.403   0.621   3.540  0.00  0.00      C1   O
ATOM   2414  CB  MET 6   6      -1.310   0.343   5.022  0.00  0.00      C1   C
ATOM   2415  CG  MET 6   6      -2.040   0.101   6.305  0.00  0.00      C1   C
ATOM   2416  SD  MET 6   6      -1.120  -1.029   7.438  0.00  0.00      C1   S
ATOM   2417  CE  MET 6   6      -2.383  -1.293   8.756  0.00  0.00      C1   C
ATOM   2418  N   ALA 6   7      -2.823  -0.578   2.451  0.00  0.00      C1   N
ATOM   2419  CA  ALA 6   7      -3.622  -1.533   1.814  0.00  0.00      C1   C
ATOM   2420  C   ALA 6   7      -3.719  -2.803   2.733  0.00  0.00      C1   C
ATOM   2421  O   ALA 6   7      -3.031  -2.951   3.768  0.00  0.00      C1   O
ATOM   2422  CB  ALA 6   7      -3.108  -1.832   0.407  0.00  0.00      C1   C
ATOM   2423  N   PHE 6   8      -4.670  -3.697   2.424  0.00  0.00      C1   N
ATOM   2424  CA  PHE 6   8      -4.745  -5.087   2.920  0.00  0.00      C1   C
ATOM   2425  C   PHE 6   8      -3.659  -5.993   2.433  0.00  0.00      C1   C
ATOM   2426  O   PHE 6   8      -3.341  -5.957   1.257  0.00  0.00      C1   O
ATOM   2427  CB  PHE 6   8      -6.113  -5.690   2.639  0.00  0.00      C1   C
ATOM   2428  CG  PHE 6   8      -7.191  -5.100   3.532  0.00  0.00      C1   C
ATOM   2429  CD1 PHE 6   8      -7.045  -5.134   4.915  0.00  0.00      C1   C
ATOM   2430  CD2 PHE 6   8      -8.388  -4.518   2.962  0.00  0.00      C1   C
ATOM   2431  CE1 PHE 6   8      -8.095  -4.676   5.755  0.00  0.00      C1   C
ATOM   2432  CE2 PHE 6   8      -9.423  -4.051   3.801  0.00  0.00      C1   C
ATOM   2433  CZ  PHE 6   8      -9.284  -4.092   5.197  0.00  0.00      C1   C
ATOM   2434  N   PRO 6   9      -3.134  -6.888   3.221  0.00  0.00      C1   N
ATOM   2435  CA  PRO 6   9      -2.222  -8.001   2.693  0.00  0.00      C1   C
ATOM   2436  C   PRO 6   9      -2.811  -8.791   1.546  0.00  0.00      C1   C
ATOM   2437  O   PRO 6   9      -3.937  -9.280   1.635  0.00  0.00      C1   O
ATOM   2438  CB  PRO 6   9      -1.897  -8.845   3.895  0.00  0.00      C1   C
ATOM   2439  CG  PRO 6   9      -2.245  -8.018   5.133  0.00  0.00      C1   C
ATOM   2440  CD  PRO 6   9      -3.367  -7.148   4.614  0.00  0.00      C1   C
ATOM   2441  N   SER 6  10      -2.152  -8.950   0.362  0.00  0.00      C1   N
ATOM   2442  CA  SER 6  10      -2.878  -9.354  -0.756  0.00  0.00      C1   C
ATOM   2443  C   SER 6  10      -2.806 -10.864  -1.124  0.00  0.00      C1   C
ATOM   2444  O   SER 6  10      -3.589 -11.214  -2.007  0.00  0.00      C1   O
ATOM   2445  CB  SER 6  10      -2.342  -8.602  -2.051  0.00  0.00      C1   C
ATOM   2446  OG  SER 6  10      -0.926  -8.861  -2.152  0.00  0.00      C1   O
ATOM   2447  N   GLY 6  11      -2.212 -11.690  -0.292  0.00  0.00      C1   N
ATOM   2448  CA  GLY 6  11      -1.885 -13.112  -0.467  0.00  0.00      C1   C
ATOM   2449  C   GLY 6  11      -3.075 -13.966  -0.876  0.00  0.00      C1   C
ATOM   2450  O   GLY 6  11      -3.013 -14.739  -1.782  0.00  0.00      C1   O
ATOM   2451  N   LYS 6  12      -4.225 -13.805  -0.183  0.00  0.00      C1   N
ATOM   2452  CA  LYS 6  12      -5.544 -14.383  -0.441  0.00  0.00      C1   C
ATOM   2453  C   LYS 6  12      -6.075 -14.149  -1.822  0.00  0.00      C1   C
ATOM   2454  O   LYS 6  12      -6.713 -14.987  -2.373  0.00  0.00      C1   O
ATOM   2455  CB  LYS 6  12      -6.539 -13.815   0.654  0.00  0.00      C1   C
ATOM   2456  CG  LYS 6  12      -6.321 -14.577   1.916  0.00  0.00      C1   C
ATOM   2457  CD  LYS 6  12      -7.366 -14.081   2.949  0.00  0.00      C1   C
ATOM   2458  CE  LYS 6  12      -7.201 -14.706   4.344  0.00  0.00      C1   C
ATOM   2459  NZ  LYS 6  12      -5.877 -14.424   4.975  0.00  0.00      C1   N
ATOM   2460  N   VAL 6  13      -5.723 -13.025  -2.481  0.00  0.00      C1   N
ATOM   2461  CA  VAL 6  13      -6.222 -12.646  -3.781  0.00  0.00      C1   C
ATOM   2462  C   VAL 6  13      -5.233 -13.075  -4.875  0.00  0.00      C1   C
ATOM   2463  O   VAL 6  13      -5.682 -13.669  -5.821  0.00  0.00      C1   O
ATOM   2464  CB  VAL 6  13      -6.547 -11.145  -3.783  0.00  0.00      C1   C
ATOM   2465  CG1 VAL 6  13      -6.957 -10.666  -5.159  0.00  0.00      C1   C
ATOM   2466  CG2 VAL 6  13      -7.549 -10.710  -2.710  0.00  0.00      C1   C
ATOM   2467  N   GLU 6  14      -3.855 -12.932  -4.678  0.00  0.00      C1   N
ATOM   2468  CA  GLU 6  14      -2.794 -13.721  -5.306  0.00  0.00      C1   C
ATOM   2469  C   GLU 6  14      -3.155 -15.145  -5.534  0.00  0.00      C1   C
ATOM   2470  O   GLU 6  14      -3.190 -15.584  -6.685  0.00  0.00      C1   O
ATOM   2471  CB  GLU 6  14      -1.477 -13.590  -4.528  0.00  0.00      C1   C
ATOM   2472  CG  GLU 6  14      -0.953 -12.155  -4.758  0.00  0.00      C1   C
ATOM   2473  CD  GLU 6  14       0.242 -11.961  -3.789  0.00  0.00      C1   C
ATOM   2474  OE1 GLU 6  14       1.127 -12.853  -3.738  0.00  0.00      C1   O
ATOM   2475  OE2 GLU 6  14       0.278 -10.940  -3.105  0.00  0.00      C1   O
ATOM   2476  N   GLY 6  15      -3.398 -15.906  -4.433  0.00  0.00      C1   N
ATOM   2477  CA  GLY 6  15      -3.657 -17.336  -4.544  0.00  0.00      C1   C
ATOM   2478  C   GLY 6  15      -4.799 -17.698  -5.494  0.00  0.00      C1   C
ATOM   2479  O   GLY 6  15      -4.855 -18.862  -5.880  0.00  0.00      C1   O
ATOM   2480  N   CYS 6  16      -5.684 -16.790  -5.824  0.00  0.00      C1   N
ATOM   2481  CA  CYS 6  16      -6.757 -16.968  -6.768  0.00  0.00      C1   C
ATOM   2482  C   CYS 6  16      -6.593 -16.454  -8.212  0.00  0.00      C1   C
ATOM   2483  O   CYS 6  16      -7.512 -16.415  -9.021  0.00  0.00      C1   O
ATOM   2484  CB  CYS 6  16      -8.050 -16.395  -6.104  0.00  0.00      C1   C
ATOM   2485  SG  CYS 6  16      -8.342 -17.027  -4.362  0.00  0.00      C1   S
ATOM   2486  N   MET 6  17      -5.397 -15.992  -8.581  0.00  0.00      C1   N
ATOM   2487  CA  MET 6  17      -5.084 -15.526  -9.879  0.00  0.00      C1   C
ATOM   2488  C   MET 6  17      -4.654 -16.564 -10.919  0.00  0.00      C1   C
ATOM   2489  O   MET 6  17      -3.705 -17.282 -10.752  0.00  0.00      C1   O
ATOM   2490  CB  MET 6  17      -4.125 -14.308  -9.893  0.00  0.00      C1   C
ATOM   2491  CG  MET 6  17      -4.737 -13.148  -9.225  0.00  0.00      C1   C
ATOM   2492  SD  MET 6  17      -5.841 -12.269 -10.403  0.00  0.00      C1   S
ATOM   2493  CE  MET 6  17      -6.395 -11.065  -9.284  0.00  0.00      C1   C
ATOM   2494  N   VAL 6  18      -5.401 -16.586 -12.005  0.00  0.00      C1   N
ATOM   2495  CA  VAL 6  18      -4.878 -17.320 -13.164  0.00  0.00      C1   C
ATOM   2496  C   VAL 6  18      -4.711 -16.446 -14.468  0.00  0.00      C1   C
ATOM   2497  O   VAL 6  18      -5.317 -15.400 -14.592  0.00  0.00      C1   O
ATOM   2498  CB  VAL 6  18      -5.798 -18.564 -13.453  0.00  0.00      C1   C
ATOM   2499  CG1 VAL 6  18      -5.824 -19.533 -12.284  0.00  0.00      C1   C
ATOM   2500  CG2 VAL 6  18      -7.194 -18.179 -13.816  0.00  0.00      C1   C
ATOM   2501  N   GLN 6  19      -3.927 -16.889 -15.445  0.00  0.00      C1   N
ATOM   2502  CA  GLN 6  19      -3.813 -16.289 -16.736  0.00  0.00      C1   C
ATOM   2503  C   GLN 6  19      -4.947 -16.843 -17.648  0.00  0.00      C1   C
ATOM   2504  O   GLN 6  19      -5.162 -18.011 -17.758  0.00  0.00      C1   O
ATOM   2505  CB  GLN 6  19      -2.417 -16.526 -17.304  0.00  0.00      C1   C
ATOM   2506  CG  GLN 6  19      -2.197 -15.716 -18.643  0.00  0.00      C1   C
ATOM   2507  CD  GLN 6  19      -0.823 -15.910 -19.145  0.00  0.00      C1   C
ATOM   2508  NE2 GLN 6  19      -0.530 -15.136 -20.142  0.00  0.00      C1   N
ATOM   2509  OE1 GLN 6  19      -0.096 -16.733 -18.739  0.00  0.00      C1   O
ATOM   2510  N   VAL 6  20      -5.537 -15.936 -18.452  0.00  0.00      C1   N
ATOM   2511  CA  VAL 6  20      -6.637 -16.272 -19.362  0.00  0.00      C1   C
ATOM   2512  C   VAL 6  20      -6.375 -15.617 -20.788  0.00  0.00      C1   C
ATOM   2513  O   VAL 6  20      -6.414 -14.408 -20.898  0.00  0.00      C1   O
ATOM   2514  CB  VAL 6  20      -8.046 -15.912 -18.848  0.00  0.00      C1   C
ATOM   2515  CG1 VAL 6  20      -9.162 -16.406 -19.842  0.00  0.00      C1   C
ATOM   2516  CG2 VAL 6  20      -8.354 -16.339 -17.398  0.00  0.00      C1   C
ATOM   2517  N   THR 6  21      -6.004 -16.434 -21.785  0.00  0.00      C1   N
ATOM   2518  CA  THR 6  21      -5.457 -16.086 -23.114  0.00  0.00      C1   C
ATOM   2519  C   THR 6  21      -6.456 -16.562 -24.226  0.00  0.00      C1   C
ATOM   2520  O   THR 6  21      -6.698 -17.748 -24.395  0.00  0.00      C1   O
ATOM   2521  CB  THR 6  21      -4.075 -16.723 -23.341  0.00  0.00      C1   C
ATOM   2522  OG1 THR 6  21      -3.150 -16.328 -22.374  0.00  0.00      C1   O
ATOM   2523  CG2 THR 6  21      -3.524 -16.397 -24.676  0.00  0.00      C1   C
ATOM   2524  N   CYS 6  22      -6.798 -15.561 -25.061  0.00  0.00      C1   N
ATOM   2525  CA  CYS 6  22      -7.709 -15.750 -26.212  0.00  0.00      C1   C
ATOM   2526  C   CYS 6  22      -7.130 -15.038 -27.476  0.00  0.00      C1   C
ATOM   2527  O   CYS 6  22      -6.904 -13.843 -27.467  0.00  0.00      C1   O
ATOM   2528  CB  CYS 6  22      -9.156 -15.194 -25.974  0.00  0.00      C1   C
ATOM   2529  SG  CYS 6  22      -9.716 -16.055 -24.383  0.00  0.00      C1   S
ATOM   2530  N   GLY 6  23      -6.673 -15.801 -28.487  0.00  0.00      C1   N
ATOM   2531  CA  GLY 6  23      -5.702 -15.338 -29.570  0.00  0.00      C1   C
ATOM   2532  C   GLY 6  23      -4.298 -14.917 -29.004  0.00  0.00      C1   C
ATOM   2533  O   GLY 6  23      -3.597 -15.741 -28.406  0.00  0.00      C1   O
ATOM   2534  N   THR 6  24      -3.943 -13.622 -29.128  0.00  0.00      C1   N
ATOM   2535  CA  THR 6  24      -2.850 -13.041 -28.379  0.00  0.00      C1   C
ATOM   2536  C   THR 6  24      -3.183 -12.176 -27.120  0.00  0.00      C1   C
ATOM   2537  O   THR 6  24      -2.371 -11.534 -26.554  0.00  0.00      C1   O
ATOM   2538  CB  THR 6  24      -1.885 -12.267 -29.339  0.00  0.00      C1   C
ATOM   2539  OG1 THR 6  24      -2.473 -11.245 -30.105  0.00  0.00      C1   O
ATOM   2540  CG2 THR 6  24      -1.088 -13.172 -30.328  0.00  0.00      C1   C
ATOM   2541  N   THR 6  25      -4.494 -12.013 -26.896  0.00  0.00      C1   N
ATOM   2542  CA  THR 6  25      -4.984 -11.175 -25.759  0.00  0.00      C1   C
ATOM   2543  C   THR 6  25      -5.006 -11.973 -24.476  0.00  0.00      C1   C
ATOM   2544  O   THR 6  25      -5.520 -13.108 -24.451  0.00  0.00      C1   O
ATOM   2545  CB  THR 6  25      -6.354 -10.617 -26.101  0.00  0.00      C1   C
ATOM   2546  OG1 THR 6  25      -6.388  -9.777 -27.210  0.00  0.00      C1   O
ATOM   2547  CG2 THR 6  25      -7.053  -9.766 -25.017  0.00  0.00      C1   C
ATOM   2548  N   THR 6  26      -4.217 -11.484 -23.574  0.00  0.00      C1   N
ATOM   2549  CA  THR 6  26      -4.128 -12.245 -22.316  0.00  0.00      C1   C
ATOM   2550  C   THR 6  26      -4.246 -11.301 -21.144  0.00  0.00      C1   C
ATOM   2551  O   THR 6  26      -3.748 -10.194 -21.154  0.00  0.00      C1   O
ATOM   2552  CB  THR 6  26      -2.780 -13.072 -22.202  0.00  0.00      C1   C
ATOM   2553  OG1 THR 6  26      -2.841 -13.850 -21.047  0.00  0.00      C1   O
ATOM   2554  CG2 THR 6  26      -1.471 -12.217 -22.134  0.00  0.00      C1   C
ATOM   2555  N   LEU 6  27      -5.118 -11.765 -20.307  0.00  0.00      C1   N
ATOM   2556  CA  LEU 6  27      -5.535 -11.096 -19.100  0.00  0.00      C1   C
ATOM   2557  C   LEU 6  27      -5.236 -11.945 -17.842  0.00  0.00      C1   C
ATOM   2558  O   LEU 6  27      -5.038 -13.121 -17.991  0.00  0.00      C1   O
ATOM   2559  CB  LEU 6  27      -7.029 -10.814 -19.118  0.00  0.00      C1   C
ATOM   2560  CG  LEU 6  27      -7.490  -9.711 -20.049  0.00  0.00      C1   C
ATOM   2561  CD1 LEU 6  27      -8.883  -9.355 -19.673  0.00  0.00      C1   C
ATOM   2562  CD2 LEU 6  27      -6.509  -8.524 -19.937  0.00  0.00      C1   C
ATOM   2563  N   ASN 6  28      -5.170 -11.377 -16.661  0.00  0.00      C1   N
ATOM   2564  CA  ASN 6  28      -5.441 -12.205 -15.494  0.00  0.00      C1   C
ATOM   2565  C   ASN 6  28      -6.993 -12.303 -15.233  0.00  0.00      C1   C
ATOM   2566  O   ASN 6  28      -7.759 -11.342 -15.310  0.00  0.00      C1   O
ATOM   2567  CB  ASN 6  28      -4.721 -11.696 -14.251  0.00  0.00      C1   C
ATOM   2568  CG  ASN 6  28      -5.173 -10.274 -13.982  0.00  0.00      C1   C
ATOM   2569  OD1 ASN 6  28      -4.874  -9.374 -14.742  0.00  0.00      C1   O
ATOM   2570  ND2 ASN 6  28      -5.937 -10.050 -12.927  0.00  0.00      C1   N
ATOM   2571  N   GLY 6  29      -7.463 -13.422 -14.653  0.00  0.00      C1   N
ATOM   2572  CA  GLY 6  29      -8.773 -13.637 -14.011  0.00  0.00      C1   C
ATOM   2573  C   GLY 6  29      -8.613 -14.328 -12.629  0.00  0.00      C1   C
ATOM   2574  O   GLY 6  29      -7.714 -15.001 -12.273  0.00  0.00      C1   O
ATOM   2575  N   LEU 6  30      -9.694 -14.392 -11.913  0.00  0.00      C1   N
ATOM   2576  CA  LEU 6  30      -9.913 -14.929 -10.619  0.00  0.00      C1   C
ATOM   2577  C   LEU 6  30     -10.424 -16.370 -10.674  0.00  0.00      C1   C
ATOM   2578  O   LEU 6  30     -11.580 -16.572 -10.993  0.00  0.00      C1   O
ATOM   2579  CB  LEU 6  30     -10.715 -13.964  -9.739  0.00  0.00      C1   C
ATOM   2580  CG  LEU 6  30     -10.031 -12.665  -9.187  0.00  0.00      C1   C
ATOM   2581  CD1 LEU 6  30     -11.123 -11.839  -8.622  0.00  0.00      C1   C
ATOM   2582  CD2 LEU 6  30      -9.081 -13.016  -7.973  0.00  0.00      C1   C
ATOM   2583  N   TRP 6  31      -9.557 -17.328 -10.417  0.00  0.00      C1   N
ATOM   2584  CA  TRP 6  31      -9.915 -18.666  -9.953  0.00  0.00      C1   C
ATOM   2585  C   TRP 6  31     -10.415 -18.881  -8.498  0.00  0.00      C1   C
ATOM   2586  O   TRP 6  31      -9.695 -18.975  -7.555  0.00  0.00      C1   O
ATOM   2587  CB  TRP 6  31      -8.724 -19.621 -10.247  0.00  0.00      C1   C
ATOM   2588  CG  TRP 6  31      -8.938 -21.078 -10.239  0.00  0.00      C1   C
ATOM   2589  CD1 TRP 6  31     -10.093 -21.675 -10.344  0.00  0.00      C1   C
ATOM   2590  CD2 TRP 6  31      -7.906 -22.156 -10.082  0.00  0.00      C1   C
ATOM   2591  NE1 TRP 6  31      -9.890 -23.061 -10.331  0.00  0.00      C1   N
ATOM   2592  CE2 TRP 6  31      -8.587 -23.366 -10.029  0.00  0.00      C1   C
ATOM   2593  CE3 TRP 6  31      -6.534 -22.222  -9.699  0.00  0.00      C1   C
ATOM   2594  CZ2 TRP 6  31      -7.928 -24.654  -9.836  0.00  0.00      C1   C
ATOM   2595  CZ3 TRP 6  31      -5.843 -23.448  -9.564  0.00  0.00      C1   C
ATOM   2596  CH2 TRP 6  31      -6.507 -24.649  -9.641  0.00  0.00      C1   C
ATOM   2597  N   LEU 6  32     -11.759 -19.003  -8.374  0.00  0.00      C1   N
ATOM   2598  CA  LEU 6  32     -12.417 -19.047  -7.077  0.00  0.00      C1   C
ATOM   2599  C   LEU 6  32     -13.417 -20.229  -7.134  0.00  0.00      C1   C
ATOM   2600  O   LEU 6  32     -14.351 -20.262  -7.936  0.00  0.00      C1   O
ATOM   2601  CB  LEU 6  32     -13.244 -17.807  -6.856  0.00  0.00      C1   C
ATOM   2602  CG  LEU 6  32     -12.486 -16.510  -6.365  0.00  0.00      C1   C
ATOM   2603  CD1 LEU 6  32     -13.513 -15.329  -6.440  0.00  0.00      C1   C
ATOM   2604  CD2 LEU 6  32     -11.994 -16.599  -4.891  0.00  0.00      C1   C
ATOM   2605  N   ASP 6  33     -13.171 -21.296  -6.300  0.00  0.00      C1   N
ATOM   2606  CA  ASP 6  33     -13.761 -22.601  -6.486  0.00  0.00      C1   C
ATOM   2607  C   ASP 6  33     -13.662 -23.100  -7.973  0.00  0.00      C1   C
ATOM   2608  O   ASP 6  33     -12.566 -22.887  -8.534  0.00  0.00      C1   O
ATOM   2609  CB  ASP 6  33     -15.155 -22.543  -5.906  0.00  0.00      C1   C
ATOM   2610  CG  ASP 6  33     -15.277 -21.915  -4.495  0.00  0.00      C1   C
ATOM   2611  OD1 ASP 6  33     -15.985 -20.849  -4.383  0.00  0.00      C1   O
ATOM   2612  OD2 ASP 6  33     -14.770 -22.513  -3.507  0.00  0.00      C1   O
ATOM   2613  N   ASP 6  34     -14.689 -23.631  -8.628  0.00  0.00      C1   N
ATOM   2614  CA  ASP 6  34     -14.733 -24.133 -10.012  0.00  0.00      C1   C
ATOM   2615  C   ASP 6  34     -15.061 -23.090 -11.014  0.00  0.00      C1   C
ATOM   2616  O   ASP 6  34     -15.672 -23.450 -12.019  0.00  0.00      C1   O
ATOM   2617  CB  ASP 6  34     -15.678 -25.367 -10.065  0.00  0.00      C1   C
ATOM   2618  CG  ASP 6  34     -17.105 -25.030  -9.573  0.00  0.00      C1   C
ATOM   2619  OD1 ASP 6  34     -18.085 -25.648 -10.108  0.00  0.00      C1   O
ATOM   2620  OD2 ASP 6  34     -17.326 -24.394  -8.527  0.00  0.00      C1   O
ATOM   2621  N   VAL 6  35     -14.694 -21.819 -10.699  0.00  0.00      C1   N
ATOM   2622  CA  VAL 6  35     -15.002 -20.707 -11.602  0.00  0.00      C1   C
ATOM   2623  C   VAL 6  35     -13.766 -19.766 -11.795  0.00  0.00      C1   C
ATOM   2624  O   VAL 6  35     -12.999 -19.524 -10.877  0.00  0.00      C1   O
ATOM   2625  CB  VAL 6  35     -16.248 -19.910 -11.099  0.00  0.00      C1   C
ATOM   2626  CG1 VAL 6  35     -16.813 -19.101 -12.291  0.00  0.00      C1   C
ATOM   2627  CG2 VAL 6  35     -17.410 -20.793 -10.602  0.00  0.00      C1   C
ATOM   2628  N   VAL 6  36     -13.642 -19.260 -13.021  0.00  0.00      C1   N
ATOM   2629  CA  VAL 6  36     -12.704 -18.212 -13.440  0.00  0.00      C1   C
ATOM   2630  C   VAL 6  36     -13.519 -16.974 -13.884  0.00  0.00      C1   C
ATOM   2631  O   VAL 6  36     -14.364 -17.069 -14.774  0.00  0.00      C1   O
ATOM   2632  CB  VAL 6  36     -11.678 -18.758 -14.495  0.00  0.00      C1   C
ATOM   2633  CG1 VAL 6  36     -10.570 -17.744 -14.688  0.00  0.00      C1   C
ATOM   2634  CG2 VAL 6  36     -11.159 -20.216 -14.156  0.00  0.00      C1   C
ATOM   2635  N   TYR 6  37     -13.273 -15.823 -13.273  0.00  0.00      C1   N
ATOM   2636  CA  TYR 6  37     -13.855 -14.490 -13.567  0.00  0.00      C1   C
ATOM   2637  C   TYR 6  37     -12.841 -13.574 -14.237  0.00  0.00      C1   C
ATOM   2638  O   TYR 6  37     -11.852 -13.227 -13.574  0.00  0.00      C1   O
ATOM   2639  CB  TYR 6  37     -14.485 -13.786 -12.298  0.00  0.00      C1   C
ATOM   2640  CG  TYR 6  37     -15.506 -14.558 -11.525  0.00  0.00      C1   C
ATOM   2641  CD1 TYR 6  37     -15.040 -15.622 -10.801  0.00  0.00      C1   C
ATOM   2642  CD2 TYR 6  37     -16.923 -14.278 -11.565  0.00  0.00      C1   C
ATOM   2643  CE1 TYR 6  37     -15.918 -16.311  -9.942  0.00  0.00      C1   C
ATOM   2644  CE2 TYR 6  37     -17.866 -15.018 -10.828  0.00  0.00      C1   C
ATOM   2645  CZ  TYR 6  37     -17.368 -16.069 -10.040  0.00  0.00      C1   C
ATOM   2646  OH  TYR 6  37     -18.204 -16.787  -9.240  0.00  0.00      C1   O
ATOM   2647  N   CYS 6  38     -13.151 -13.012 -15.338  0.00  0.00      C1   N
ATOM   2648  CA  CYS 6  38     -12.276 -12.004 -15.981  0.00  0.00      C1   C
ATOM   2649  C   CYS 6  38     -13.174 -11.066 -16.802  0.00  0.00      C1   C
ATOM   2650  O   CYS 6  38     -14.332 -11.385 -17.092  0.00  0.00      C1   O
ATOM   2651  CB  CYS 6  38     -11.286 -12.692 -16.953  0.00  0.00      C1   C
ATOM   2652  SG  CYS 6  38     -11.989 -14.089 -17.939  0.00  0.00      C1   S
ATOM   2653  N   PRO 6  39     -12.604  -9.924 -17.283  0.00  0.00      C1   N
ATOM   2654  CA  PRO 6  39     -13.314  -9.092 -18.287  0.00  0.00      C1   C
ATOM   2655  C   PRO 6  39     -13.602  -9.852 -19.554  0.00  0.00      C1   C
ATOM   2656  O   PRO 6  39     -12.792 -10.517 -20.145  0.00  0.00      C1   O
ATOM   2657  CB  PRO 6  39     -12.316  -7.980 -18.586  0.00  0.00      C1   C
ATOM   2658  CG  PRO 6  39     -11.393  -7.890 -17.371  0.00  0.00      C1   C
ATOM   2659  CD  PRO 6  39     -11.349  -9.328 -16.870  0.00  0.00      C1   C
ATOM   2660  N   ARG 6  40     -14.800  -9.654 -20.133  0.00  0.00      C1   N
ATOM   2661  CA  ARG 6  40     -15.182 -10.055 -21.452  0.00  0.00      C1   C
ATOM   2662  C   ARG 6  40     -14.439  -9.434 -22.595  0.00  0.00      C1   C
ATOM   2663  O   ARG 6  40     -14.392 -10.041 -23.607  0.00  0.00      C1   O
ATOM   2664  CB  ARG 6  40     -16.705  -9.952 -21.611  0.00  0.00      C1   C
ATOM   2665  CG  ARG 6  40     -17.329  -8.554 -21.786  0.00  0.00      C1   C
ATOM   2666  CD  ARG 6  40     -18.885  -8.696 -21.881  0.00  0.00      C1   C
ATOM   2667  NE  ARG 6  40     -19.465  -7.328 -21.906  0.00  0.00      C1   N
ATOM   2668  CZ  ARG 6  40     -20.711  -6.850 -22.135  0.00  0.00      C1   C
ATOM   2669  NH1 ARG 6  40     -21.765  -7.639 -22.206  0.00  0.00      C1   N
ATOM   2670  NH2 ARG 6  40     -20.910  -5.607 -22.295  0.00  0.00      C1   N
ATOM   2671  N   HIS 6  41     -13.713  -8.328 -22.476  0.00  0.00      C1   N
ATOM   2672  CA  HIS 6  41     -12.883  -7.813 -23.582  0.00  0.00      C1   C
ATOM   2673  C   HIS 6  41     -11.620  -8.618 -23.889  0.00  0.00      C1   C
ATOM   2674  O   HIS 6  41     -11.065  -8.347 -24.929  0.00  0.00      C1   O
ATOM   2675  CB  HIS 6  41     -12.655  -6.255 -23.542  0.00  0.00      C1   C
ATOM   2676  CG  HIS 6  41     -11.934  -5.779 -22.318  0.00  0.00      C1   C
ATOM   2677  ND1 HIS 6  41     -10.789  -6.341 -21.719  0.00  0.00      C1   N
ATOM   2678  CD2 HIS 6  41     -12.178  -4.552 -21.762  0.00  0.00      C1   C
ATOM   2679  CE1 HIS 6  41     -10.471  -5.494 -20.731  0.00  0.00      C1   C
ATOM   2680  NE2 HIS 6  41     -11.264  -4.405 -20.766  0.00  0.00      C1   N
ATOM   2681  N   VAL 6  42     -11.345  -9.649 -23.155  0.00  0.00      C1   N
ATOM   2682  CA  VAL 6  42     -10.451 -10.738 -23.618  0.00  0.00      C1   C
ATOM   2683  C   VAL 6  42     -10.742 -11.373 -24.966  0.00  0.00      C1   C
ATOM   2684  O   VAL 6  42      -9.832 -11.711 -25.736  0.00  0.00      C1   O
ATOM   2685  CB  VAL 6  42     -10.150 -11.687 -22.519  0.00  0.00      C1   C
ATOM   2686  CG1 VAL 6  42     -11.276 -12.696 -22.245  0.00  0.00      C1   C
ATOM   2687  CG2 VAL 6  42      -8.776 -12.382 -22.645  0.00  0.00      C1   C
ATOM   2688  N   ILE 6  43     -12.041 -11.508 -25.195  0.00  0.00      C1   N
ATOM   2689  CA  ILE 6  43     -12.435 -11.943 -26.596  0.00  0.00      C1   C
ATOM   2690  C   ILE 6  43     -12.887 -10.717 -27.417  0.00  0.00      C1   C
ATOM   2691  O   ILE 6  43     -13.869 -10.012 -27.044  0.00  0.00      C1   O
ATOM   2692  CB  ILE 6  43     -13.370 -13.121 -26.530  0.00  0.00      C1   C
ATOM   2693  CG1 ILE 6  43     -14.589 -12.966 -25.581  0.00  0.00      C1   C
ATOM   2694  CG2 ILE 6  43     -12.483 -14.350 -26.244  0.00  0.00      C1   C
ATOM   2695  CD1 ILE 6  43     -15.831 -13.826 -25.972  0.00  0.00      C1   C
[truncated: 2,406,156 more chars]
