# Supplementary material for: Candidate Binding Sites for Allosteric Inhibition of the SARS-CoV-2 Main Protease from the Analysis of Large-Scale Molecular Dynamics Simulations
Source: J Phys Chem Lett. 2020 Dec 11;12(1):65–72. doi: 10.1021/acs.jpclett.0c03182 (PMC7755075; doi:10.1021/acs.jpclett.0c03182)
Supplement: Supplementary file 2 — jz0c03182_si_002.zip [file jz0c03182_si_002.zip › core_sets/m2_cset-5.pdb]

ATOM   2369  N   SER 6   1      -2.239   5.622  19.796  0.00  0.00      C1   N
ATOM   2370  CA  SER 6   1      -1.381   4.683  19.018  0.00  0.00      C1   C
ATOM   2371  C   SER 6   1      -1.676   4.981  17.563  0.00  0.00      C1   C
ATOM   2372  O   SER 6   1      -2.832   5.047  17.156  0.00  0.00      C1   O
ATOM   2373  CB  SER 6   1      -1.527   3.183  19.446  0.00  0.00      C1   C
ATOM   2374  OG  SER 6   1      -0.731   2.399  18.652  0.00  0.00      C1   O
ATOM   2375  N   GLY 6   2      -0.645   5.335  16.811  0.00  0.00      C1   N
ATOM   2376  CA  GLY 6   2      -0.669   6.146  15.613  0.00  0.00      C1   C
ATOM   2377  C   GLY 6   2      -0.954   5.479  14.255  0.00  0.00      C1   C
ATOM   2378  O   GLY 6   2      -0.803   4.269  14.122  0.00  0.00      C1   O
ATOM   2379  N   PHE 6   3      -1.472   6.241  13.396  0.00  0.00      C1   N
ATOM   2380  CA  PHE 6   3      -2.069   5.773  12.143  0.00  0.00      C1   C
ATOM   2381  C   PHE 6   3      -1.118   6.090  10.968  0.00  0.00      C1   C
ATOM   2382  O   PHE 6   3      -0.220   7.012  10.996  0.00  0.00      C1   O
ATOM   2383  CB  PHE 6   3      -3.489   6.393  11.954  0.00  0.00      C1   C
ATOM   2384  CG  PHE 6   3      -4.160   5.832  10.712  0.00  0.00      C1   C
ATOM   2385  CD1 PHE 6   3      -4.140   6.559   9.495  0.00  0.00      C1   C
ATOM   2386  CD2 PHE 6   3      -4.983   4.713  10.746  0.00  0.00      C1   C
ATOM   2387  CE1 PHE 6   3      -4.761   6.052   8.343  0.00  0.00      C1   C
ATOM   2388  CE2 PHE 6   3      -5.701   4.275   9.620  0.00  0.00      C1   C
ATOM   2389  CZ  PHE 6   3      -5.540   4.882   8.373  0.00  0.00      C1   C
ATOM   2390  N   ARG 6   4      -1.195   5.134  10.018  0.00  0.00      C1   N
ATOM   2391  CA  ARG 6   4      -0.725   5.202   8.660  0.00  0.00      C1   C
ATOM   2392  C   ARG 6   4      -1.755   4.457   7.769  0.00  0.00      C1   C
ATOM   2393  O   ARG 6   4      -2.053   3.314   8.076  0.00  0.00      C1   O
ATOM   2394  CB  ARG 6   4       0.736   4.590   8.487  0.00  0.00      C1   C
ATOM   2395  CG  ARG 6   4       1.140   4.761   7.025  0.00  0.00      C1   C
ATOM   2396  CD  ARG 6   4       2.630   4.655   6.827  0.00  0.00      C1   C
ATOM   2397  NE  ARG 6   4       2.969   4.936   5.395  0.00  0.00      C1   N
ATOM   2398  CZ  ARG 6   4       4.092   5.420   4.952  0.00  0.00      C1   C
ATOM   2399  NH1 ARG 6   4       5.131   5.343   5.684  0.00  0.00      C1   N
ATOM   2400  NH2 ARG 6   4       4.071   5.756   3.713  0.00  0.00      C1   N
ATOM   2401  N   LYS 6   5      -2.181   5.010   6.602  0.00  0.00      C1   N
ATOM   2402  CA  LYS 6   5      -2.920   4.346   5.529  0.00  0.00      C1   C
ATOM   2403  C   LYS 6   5      -2.312   3.086   4.920  0.00  0.00      C1   C
ATOM   2404  O   LYS 6   5      -1.165   3.093   4.492  0.00  0.00      C1   O
ATOM   2405  CB  LYS 6   5      -3.193   5.363   4.338  0.00  0.00      C1   C
ATOM   2406  CG  LYS 6   5      -3.911   4.756   3.161  0.00  0.00      C1   C
ATOM   2407  CD  LYS 6   5      -4.145   5.920   2.187  0.00  0.00      C1   C
ATOM   2408  CE  LYS 6   5      -3.881   5.399   0.779  0.00  0.00      C1   C
ATOM   2409  NZ  LYS 6   5      -3.861   6.466  -0.246  0.00  0.00      C1   N
ATOM   2410  N   MET 6   6      -3.123   2.034   4.876  0.00  0.00      C1   N
ATOM   2411  CA  MET 6   6      -2.619   0.761   4.305  0.00  0.00      C1   C
ATOM   2412  C   MET 6   6      -3.567   0.216   3.278  0.00  0.00      C1   C
ATOM   2413  O   MET 6   6      -4.752   0.583   3.288  0.00  0.00      C1   O
ATOM   2414  CB  MET 6   6      -2.291  -0.319   5.425  0.00  0.00      C1   C
ATOM   2415  CG  MET 6   6      -1.431   0.317   6.506  0.00  0.00      C1   C
ATOM   2416  SD  MET 6   6      -0.565  -0.926   7.523  0.00  0.00      C1   S
ATOM   2417  CE  MET 6   6      -2.038  -1.586   8.465  0.00  0.00      C1   C
ATOM   2418  N   ALA 6   7      -3.085  -0.687   2.401  0.00  0.00      C1   N
ATOM   2419  CA  ALA 6   7      -3.945  -1.648   1.713  0.00  0.00      C1   C
ATOM   2420  C   ALA 6   7      -4.104  -2.956   2.578  0.00  0.00      C1   C
ATOM   2421  O   ALA 6   7      -3.308  -3.143   3.528  0.00  0.00      C1   O
ATOM   2422  CB  ALA 6   7      -3.237  -1.786   0.420  0.00  0.00      C1   C
ATOM   2423  N   PHE 6   8      -5.133  -3.814   2.287  0.00  0.00      C1   N
ATOM   2424  CA  PHE 6   8      -5.215  -5.210   2.796  0.00  0.00      C1   C
ATOM   2425  C   PHE 6   8      -4.052  -6.104   2.269  0.00  0.00      C1   C
ATOM   2426  O   PHE 6   8      -3.682  -5.917   1.120  0.00  0.00      C1   O
ATOM   2427  CB  PHE 6   8      -6.577  -5.858   2.513  0.00  0.00      C1   C
ATOM   2428  CG  PHE 6   8      -7.569  -5.362   3.432  0.00  0.00      C1   C
ATOM   2429  CD1 PHE 6   8      -7.517  -5.724   4.827  0.00  0.00      C1   C
ATOM   2430  CD2 PHE 6   8      -8.605  -4.472   2.951  0.00  0.00      C1   C
ATOM   2431  CE1 PHE 6   8      -8.560  -5.328   5.712  0.00  0.00      C1   C
ATOM   2432  CE2 PHE 6   8      -9.590  -4.038   3.859  0.00  0.00      C1   C
ATOM   2433  CZ  PHE 6   8      -9.562  -4.529   5.181  0.00  0.00      C1   C
ATOM   2434  N   PRO 6   9      -3.586  -7.069   3.070  0.00  0.00      C1   N
ATOM   2435  CA  PRO 6   9      -2.492  -7.944   2.586  0.00  0.00      C1   C
ATOM   2436  C   PRO 6   9      -3.002  -8.837   1.464  0.00  0.00      C1   C
ATOM   2437  O   PRO 6   9      -3.967  -9.563   1.611  0.00  0.00      C1   O
ATOM   2438  CB  PRO 6   9      -2.128  -8.812   3.845  0.00  0.00      C1   C
ATOM   2439  CG  PRO 6   9      -2.695  -7.998   4.995  0.00  0.00      C1   C
ATOM   2440  CD  PRO 6   9      -3.895  -7.250   4.478  0.00  0.00      C1   C
ATOM   2441  N   SER 6  10      -2.254  -8.801   0.400  0.00  0.00      C1   N
ATOM   2442  CA  SER 6  10      -2.675  -9.536  -0.802  0.00  0.00      C1   C
ATOM   2443  C   SER 6  10      -2.407 -11.033  -1.048  0.00  0.00      C1   C
ATOM   2444  O   SER 6  10      -2.895 -11.540  -2.063  0.00  0.00      C1   O
ATOM   2445  CB  SER 6  10      -2.249  -8.726  -2.125  0.00  0.00      C1   C
ATOM   2446  OG  SER 6  10      -0.837  -8.781  -2.345  0.00  0.00      C1   O
ATOM   2447  N   GLY 6  11      -1.832 -11.700  -0.148  0.00  0.00      C1   N
ATOM   2448  CA  GLY 6  11      -1.655 -13.218  -0.133  0.00  0.00      C1   C
ATOM   2449  C   GLY 6  11      -2.854 -14.116  -0.380  0.00  0.00      C1   C
ATOM   2450  O   GLY 6  11      -2.889 -15.023  -1.193  0.00  0.00      C1   O
ATOM   2451  N   LYS 6  12      -4.002 -13.871   0.289  0.00  0.00      C1   N
ATOM   2452  CA  LYS 6  12      -5.403 -14.320   0.025  0.00  0.00      C1   C
ATOM   2453  C   LYS 6  12      -5.944 -13.987  -1.312  0.00  0.00      C1   C
ATOM   2454  O   LYS 6  12      -6.931 -14.675  -1.657  0.00  0.00      C1   O
ATOM   2455  CB  LYS 6  12      -6.326 -13.893   1.142  0.00  0.00      C1   C
ATOM   2456  CG  LYS 6  12      -6.195 -14.677   2.472  0.00  0.00      C1   C
ATOM   2457  CD  LYS 6  12      -7.020 -14.005   3.594  0.00  0.00      C1   C
ATOM   2458  CE  LYS 6  12      -7.020 -14.823   4.818  0.00  0.00      C1   C
ATOM   2459  NZ  LYS 6  12      -5.620 -14.922   5.304  0.00  0.00      C1   N
ATOM   2460  N   VAL 6  13      -5.374 -13.134  -2.165  0.00  0.00      C1   N
ATOM   2461  CA  VAL 6  13      -5.810 -12.824  -3.531  0.00  0.00      C1   C
ATOM   2462  C   VAL 6  13      -4.814 -13.430  -4.503  0.00  0.00      C1   C
ATOM   2463  O   VAL 6  13      -5.302 -14.214  -5.318  0.00  0.00      C1   O
ATOM   2464  CB  VAL 6  13      -6.083 -11.357  -3.846  0.00  0.00      C1   C
ATOM   2465  CG1 VAL 6  13      -6.849 -11.065  -5.123  0.00  0.00      C1   C
ATOM   2466  CG2 VAL 6  13      -7.031 -10.753  -2.710  0.00  0.00      C1   C
ATOM   2467  N   GLU 6  14      -3.499 -13.318  -4.347  0.00  0.00      C1   N
ATOM   2468  CA  GLU 6  14      -2.369 -13.997  -5.080  0.00  0.00      C1   C
ATOM   2469  C   GLU 6  14      -2.494 -15.554  -5.280  0.00  0.00      C1   C
ATOM   2470  O   GLU 6  14      -2.291 -15.952  -6.396  0.00  0.00      C1   O
ATOM   2471  CB  GLU 6  14      -1.109 -13.767  -4.265  0.00  0.00      C1   C
ATOM   2472  CG  GLU 6  14      -0.479 -12.364  -4.417  0.00  0.00      C1   C
ATOM   2473  CD  GLU 6  14       0.614 -12.144  -3.420  0.00  0.00      C1   C
ATOM   2474  OE1 GLU 6  14       0.475 -11.206  -2.532  0.00  0.00      C1   O
ATOM   2475  OE2 GLU 6  14       1.483 -13.037  -3.313  0.00  0.00      C1   O
ATOM   2476  N   GLY 6  15      -2.802 -16.308  -4.211  0.00  0.00      C1   N
ATOM   2477  CA  GLY 6  15      -3.278 -17.695  -4.362  0.00  0.00      C1   C
ATOM   2478  C   GLY 6  15      -4.535 -17.974  -5.248  0.00  0.00      C1   C
ATOM   2479  O   GLY 6  15      -4.468 -19.032  -5.932  0.00  0.00      C1   O
ATOM   2480  N   CYS 6  16      -5.513 -17.127  -5.415  0.00  0.00      C1   N
ATOM   2481  CA  CYS 6  16      -6.603 -17.303  -6.505  0.00  0.00      C1   C
ATOM   2482  C   CYS 6  16      -6.120 -16.714  -7.841  0.00  0.00      C1   C
ATOM   2483  O   CYS 6  16      -6.844 -17.069  -8.792  0.00  0.00      C1   O
ATOM   2484  CB  CYS 6  16      -7.869 -16.616  -5.988  0.00  0.00      C1   C
ATOM   2485  SG  CYS 6  16      -8.300 -17.174  -4.349  0.00  0.00      C1   S
ATOM   2486  N   MET 6  17      -5.145 -15.824  -7.971  0.00  0.00      C1   N
ATOM   2487  CA  MET 6  17      -4.841 -15.339  -9.329  0.00  0.00      C1   C
ATOM   2488  C   MET 6  17      -4.287 -16.370 -10.302  0.00  0.00      C1   C
ATOM   2489  O   MET 6  17      -3.229 -16.995  -9.949  0.00  0.00      C1   O
ATOM   2490  CB  MET 6  17      -3.982 -14.080  -9.200  0.00  0.00      C1   C
ATOM   2491  CG  MET 6  17      -4.646 -12.842  -8.733  0.00  0.00      C1   C
ATOM   2492  SD  MET 6  17      -5.985 -12.239  -9.892  0.00  0.00      C1   S
ATOM   2493  CE  MET 6  17      -5.641 -10.446 -10.109  0.00  0.00      C1   C
ATOM   2494  N   VAL 6  18      -4.798 -16.590 -11.561  0.00  0.00      C1   N
ATOM   2495  CA  VAL 6  18      -4.123 -17.239 -12.634  0.00  0.00      C1   C
ATOM   2496  C   VAL 6  18      -4.006 -16.393 -13.942  0.00  0.00      C1   C
ATOM   2497  O   VAL 6  18      -4.697 -15.409 -14.035  0.00  0.00      C1   O
ATOM   2498  CB  VAL 6  18      -4.902 -18.583 -12.969  0.00  0.00      C1   C
ATOM   2499  CG1 VAL 6  18      -4.836 -19.479 -11.709  0.00  0.00      C1   C
ATOM   2500  CG2 VAL 6  18      -6.369 -18.282 -13.209  0.00  0.00      C1   C
ATOM   2501  N   GLN 6  19      -3.306 -16.836 -14.948  0.00  0.00      C1   N
ATOM   2502  CA  GLN 6  19      -3.084 -16.225 -16.242  0.00  0.00      C1   C
ATOM   2503  C   GLN 6  19      -3.991 -16.724 -17.324  0.00  0.00      C1   C
ATOM   2504  O   GLN 6  19      -4.114 -17.921 -17.450  0.00  0.00      C1   O
ATOM   2505  CB  GLN 6  19      -1.578 -16.307 -16.753  0.00  0.00      C1   C
ATOM   2506  CG  GLN 6  19      -1.390 -15.607 -18.141  0.00  0.00      C1   C
ATOM   2507  CD  GLN 6  19      -0.015 -16.021 -18.640  0.00  0.00      C1   C
ATOM   2508  NE2 GLN 6  19       0.148 -17.070 -19.317  0.00  0.00      C1   N
ATOM   2509  OE1 GLN 6  19       0.950 -15.327 -18.455  0.00  0.00      C1   O
ATOM   2510  N   VAL 6  20      -4.637 -15.832 -18.038  0.00  0.00      C1   N
ATOM   2511  CA  VAL 6  20      -5.665 -16.048 -19.091  0.00  0.00      C1   C
ATOM   2512  C   VAL 6  20      -5.173 -15.468 -20.367  0.00  0.00      C1   C
ATOM   2513  O   VAL 6  20      -4.848 -14.263 -20.355  0.00  0.00      C1   O
ATOM   2514  CB  VAL 6  20      -7.150 -15.636 -18.704  0.00  0.00      C1   C
ATOM   2515  CG1 VAL 6  20      -8.192 -16.208 -19.658  0.00  0.00      C1   C
ATOM   2516  CG2 VAL 6  20      -7.496 -16.281 -17.352  0.00  0.00      C1   C
ATOM   2517  N   THR 6  21      -4.994 -16.177 -21.448  0.00  0.00      C1   N
ATOM   2518  CA  THR 6  21      -4.653 -15.640 -22.791  0.00  0.00      C1   C
ATOM   2519  C   THR 6  21      -5.717 -16.105 -23.725  0.00  0.00      C1   C
ATOM   2520  O   THR 6  21      -6.005 -17.306 -23.872  0.00  0.00      C1   O
ATOM   2521  CB  THR 6  21      -3.231 -16.104 -23.317  0.00  0.00      C1   C
ATOM   2522  OG1 THR 6  21      -2.189 -15.746 -22.493  0.00  0.00      C1   O
ATOM   2523  CG2 THR 6  21      -2.839 -15.576 -24.706  0.00  0.00      C1   C
ATOM   2524  N   CYS 6  22      -6.257 -15.193 -24.493  0.00  0.00      C1   N
ATOM   2525  CA  CYS 6  22      -7.075 -15.558 -25.696  0.00  0.00      C1   C
ATOM   2526  C   CYS 6  22      -6.987 -14.529 -26.895  0.00  0.00      C1   C
ATOM   2527  O   CYS 6  22      -7.173 -13.358 -26.671  0.00  0.00      C1   O
ATOM   2528  CB  CYS 6  22      -8.550 -15.638 -25.335  0.00  0.00      C1   C
ATOM   2529  SG  CYS 6  22      -9.494 -16.162 -26.767  0.00  0.00      C1   S
ATOM   2530  N   GLY 6  23      -6.583 -15.024 -28.066  0.00  0.00      C1   N
ATOM   2531  CA  GLY 6  23      -6.313 -14.324 -29.271  0.00  0.00      C1   C
ATOM   2532  C   GLY 6  23      -4.905 -13.652 -29.036  0.00  0.00      C1   C
ATOM   2533  O   GLY 6  23      -3.839 -14.290 -28.830  0.00  0.00      C1   O
ATOM   2534  N   THR 6  24      -4.934 -12.312 -29.067  0.00  0.00      C1   N
ATOM   2535  CA  THR 6  24      -3.858 -11.475 -28.633  0.00  0.00      C1   C
ATOM   2536  C   THR 6  24      -3.907 -10.944 -27.163  0.00  0.00      C1   C
ATOM   2537  O   THR 6  24      -3.091 -10.158 -26.699  0.00  0.00      C1   O
ATOM   2538  CB  THR 6  24      -3.626 -10.389 -29.723  0.00  0.00      C1   C
ATOM   2539  OG1 THR 6  24      -4.698  -9.552 -30.036  0.00  0.00      C1   O
ATOM   2540  CG2 THR 6  24      -3.271 -11.049 -31.087  0.00  0.00      C1   C
ATOM   2541  N   THR 6  25      -4.956 -11.316 -26.375  0.00  0.00      C1   N
ATOM   2542  CA  THR 6  25      -5.210 -10.775 -25.036  0.00  0.00      C1   C
ATOM   2543  C   THR 6  25      -4.607 -11.685 -23.900  0.00  0.00      C1   C
ATOM   2544  O   THR 6  25      -5.076 -12.815 -23.648  0.00  0.00      C1   O
ATOM   2545  CB  THR 6  25      -6.748 -10.489 -24.900  0.00  0.00      C1   C
ATOM   2546  OG1 THR 6  25      -7.046  -9.329 -25.622  0.00  0.00      C1   O
ATOM   2547  CG2 THR 6  25      -7.196 -10.142 -23.492  0.00  0.00      C1   C
ATOM   2548  N   THR 6  26      -3.604 -11.166 -23.150  0.00  0.00      C1   N
ATOM   2549  CA  THR 6  26      -3.163 -11.770 -21.868  0.00  0.00      C1   C
ATOM   2550  C   THR 6  26      -3.558 -10.910 -20.669  0.00  0.00      C1   C
ATOM   2551  O   THR 6  26      -3.229  -9.710 -20.627  0.00  0.00      C1   O
ATOM   2552  CB  THR 6  26      -1.652 -12.064 -21.828  0.00  0.00      C1   C
ATOM   2553  OG1 THR 6  26      -1.127 -12.761 -22.990  0.00  0.00      C1   O
ATOM   2554  CG2 THR 6  26      -1.323 -13.148 -20.734  0.00  0.00      C1   C
ATOM   2555  N   LEU 6  27      -4.086 -11.590 -19.669  0.00  0.00      C1   N
ATOM   2556  CA  LEU 6  27      -4.397 -10.883 -18.394  0.00  0.00      C1   C
ATOM   2557  C   LEU 6  27      -4.340 -11.887 -17.201  0.00  0.00      C1   C
ATOM   2558  O   LEU 6  27      -4.146 -13.050 -17.279  0.00  0.00      C1   O
ATOM   2559  CB  LEU 6  27      -5.763 -10.133 -18.474  0.00  0.00      C1   C
ATOM   2560  CG  LEU 6  27      -7.099 -11.061 -18.725  0.00  0.00      C1   C
ATOM   2561  CD1 LEU 6  27      -7.739 -11.561 -17.420  0.00  0.00      C1   C
ATOM   2562  CD2 LEU 6  27      -8.148 -10.212 -19.407  0.00  0.00      C1   C
ATOM   2563  N   ASN 6  28      -4.687 -11.459 -15.958  0.00  0.00      C1   N
ATOM   2564  CA  ASN 6  28      -4.834 -12.343 -14.781  0.00  0.00      C1   C
ATOM   2565  C   ASN 6  28      -6.184 -12.302 -14.275  0.00  0.00      C1   C
ATOM   2566  O   ASN 6  28      -6.773 -11.215 -14.286  0.00  0.00      C1   O
ATOM   2567  CB  ASN 6  28      -3.747 -12.170 -13.708  0.00  0.00      C1   C
ATOM   2568  CG  ASN 6  28      -2.307 -12.172 -14.225  0.00  0.00      C1   C
ATOM   2569  OD1 ASN 6  28      -1.848 -11.248 -14.795  0.00  0.00      C1   O
ATOM   2570  ND2 ASN 6  28      -1.604 -13.299 -14.063  0.00  0.00      C1   N
ATOM   2571  N   GLY 6  29      -6.762 -13.428 -13.885  0.00  0.00      C1   N
ATOM   2572  CA  GLY 6  29      -8.100 -13.508 -13.253  0.00  0.00      C1   C
ATOM   2573  C   GLY 6  29      -8.228 -14.468 -12.012  0.00  0.00      C1   C
ATOM   2574  O   GLY 6  29      -7.517 -15.423 -11.912  0.00  0.00      C1   O
ATOM   2575  N   LEU 6  30      -9.190 -14.203 -11.140  0.00  0.00      C1   N
ATOM   2576  CA  LEU 6  30      -9.417 -14.995  -9.953  0.00  0.00      C1   C
ATOM   2577  C   LEU 6  30     -10.104 -16.331 -10.160  0.00  0.00      C1   C
ATOM   2578  O   LEU 6  30     -11.306 -16.341 -10.445  0.00  0.00      C1   O
ATOM   2579  CB  LEU 6  30     -10.273 -14.142  -8.950  0.00  0.00      C1   C
ATOM   2580  CG  LEU 6  30      -9.546 -12.954  -8.343  0.00  0.00      C1   C
ATOM   2581  CD1 LEU 6  30     -10.407 -12.386  -7.230  0.00  0.00      C1   C
ATOM   2582  CD2 LEU 6  30      -8.304 -13.395  -7.633  0.00  0.00      C1   C
ATOM   2583  N   TRP 6  31      -9.315 -17.378 -10.026  0.00  0.00      C1   N
ATOM   2584  CA  TRP 6  31      -9.730 -18.796  -9.672  0.00  0.00      C1   C
ATOM   2585  C   TRP 6  31     -10.397 -19.023  -8.213  0.00  0.00      C1   C
ATOM   2586  O   TRP 6  31      -9.859 -19.024  -7.125  0.00  0.00      C1   O
ATOM   2587  CB  TRP 6  31      -8.520 -19.721  -9.839  0.00  0.00      C1   C
ATOM   2588  CG  TRP 6  31      -8.593 -21.218 -10.121  0.00  0.00      C1   C
ATOM   2589  CD1 TRP 6  31      -9.686 -21.920 -10.329  0.00  0.00      C1   C
ATOM   2590  CD2 TRP 6  31      -7.461 -22.128 -10.067  0.00  0.00      C1   C
ATOM   2591  NE1 TRP 6  31      -9.298 -23.230 -10.483  0.00  0.00      C1   N
ATOM   2592  CE2 TRP 6  31      -7.997 -23.463 -10.273  0.00  0.00      C1   C
ATOM   2593  CE3 TRP 6  31      -6.162 -22.007  -9.581  0.00  0.00      C1   C
ATOM   2594  CZ2 TRP 6  31      -7.184 -24.562 -10.155  0.00  0.00      C1   C
ATOM   2595  CZ3 TRP 6  31      -5.355 -23.157  -9.443  0.00  0.00      C1   C
ATOM   2596  CH2 TRP 6  31      -5.872 -24.465  -9.768  0.00  0.00      C1   C
ATOM   2597  N   LEU 6  32     -11.714 -18.933  -8.268  0.00  0.00      C1   N
ATOM   2598  CA  LEU 6  32     -12.564 -19.003  -7.026  0.00  0.00      C1   C
ATOM   2599  C   LEU 6  32     -13.282 -20.375  -7.024  0.00  0.00      C1   C
ATOM   2600  O   LEU 6  32     -14.390 -20.547  -7.520  0.00  0.00      C1   O
ATOM   2601  CB  LEU 6  32     -13.533 -17.828  -6.895  0.00  0.00      C1   C
ATOM   2602  CG  LEU 6  32     -12.865 -16.502  -6.791  0.00  0.00      C1   C
ATOM   2603  CD1 LEU 6  32     -13.889 -15.365  -6.971  0.00  0.00      C1   C
ATOM   2604  CD2 LEU 6  32     -12.149 -16.207  -5.539  0.00  0.00      C1   C
ATOM   2605  N   ASP 6  33     -12.538 -21.343  -6.429  0.00  0.00      C1   N
ATOM   2606  CA  ASP 6  33     -12.852 -22.733  -6.430  0.00  0.00      C1   C
ATOM   2607  C   ASP 6  33     -12.649 -23.388  -7.786  0.00  0.00      C1   C
ATOM   2608  O   ASP 6  33     -11.493 -23.564  -8.241  0.00  0.00      C1   O
ATOM   2609  CB  ASP 6  33     -14.169 -23.137  -5.689  0.00  0.00      C1   C
ATOM   2610  CG  ASP 6  33     -14.113 -22.625  -4.283  0.00  0.00      C1   C
ATOM   2611  OD1 ASP 6  33     -15.012 -21.738  -3.976  0.00  0.00      C1   O
ATOM   2612  OD2 ASP 6  33     -13.280 -23.140  -3.526  0.00  0.00      C1   O
ATOM   2613  N   ASP 6  34     -13.706 -23.699  -8.512  0.00  0.00      C1   N
ATOM   2614  CA  ASP 6  34     -13.629 -24.163  -9.884  0.00  0.00      C1   C
ATOM   2615  C   ASP 6  34     -13.789 -23.106 -10.963  0.00  0.00      C1   C
ATOM   2616  O   ASP 6  34     -13.760 -23.473 -12.128  0.00  0.00      C1   O
ATOM   2617  CB  ASP 6  34     -14.560 -25.369 -10.081  0.00  0.00      C1   C
ATOM   2618  CG  ASP 6  34     -15.985 -25.209  -9.530  0.00  0.00      C1   C
ATOM   2619  OD1 ASP 6  34     -16.371 -24.208  -8.809  0.00  0.00      C1   O
ATOM   2620  OD2 ASP 6  34     -16.835 -26.023  -9.897  0.00  0.00      C1   O
ATOM   2621  N   VAL 6  35     -14.024 -21.780 -10.669  0.00  0.00      C1   N
ATOM   2622  CA  VAL 6  35     -14.505 -20.730 -11.663  0.00  0.00      C1   C
ATOM   2623  C   VAL 6  35     -13.637 -19.456 -11.645  0.00  0.00      C1   C
ATOM   2624  O   VAL 6  35     -13.489 -18.753 -10.615  0.00  0.00      C1   O
ATOM   2625  CB  VAL 6  35     -16.075 -20.428 -11.663  0.00  0.00      C1   C
ATOM   2626  CG1 VAL 6  35     -16.607 -19.392 -12.690  0.00  0.00      C1   C
ATOM   2627  CG2 VAL 6  35     -17.019 -21.624 -11.866  0.00  0.00      C1   C
ATOM   2628  N   VAL 6  36     -13.006 -19.181 -12.725  0.00  0.00      C1   N
ATOM   2629  CA  VAL 6  36     -12.262 -17.945 -12.949  0.00  0.00      C1   C
ATOM   2630  C   VAL 6  36     -13.120 -16.834 -13.393  0.00  0.00      C1   C
ATOM   2631  O   VAL 6  36     -13.640 -16.897 -14.520  0.00  0.00      C1   O
ATOM   2632  CB  VAL 6  36     -11.046 -18.116 -13.871  0.00  0.00      C1   C
ATOM   2633  CG1 VAL 6  36     -10.145 -16.898 -13.791  0.00  0.00      C1   C
ATOM   2634  CG2 VAL 6  36     -10.214 -19.427 -13.513  0.00  0.00      C1   C
ATOM   2635  N   TYR 6  37     -13.342 -15.870 -12.562  0.00  0.00      C1   N
ATOM   2636  CA  TYR 6  37     -14.137 -14.670 -12.788  0.00  0.00      C1   C
ATOM   2637  C   TYR 6  37     -13.284 -13.785 -13.716  0.00  0.00      C1   C
ATOM   2638  O   TYR 6  37     -12.392 -13.181 -13.160  0.00  0.00      C1   O
ATOM   2639  CB  TYR 6  37     -14.569 -14.101 -11.422  0.00  0.00      C1   C
ATOM   2640  CG  TYR 6  37     -15.729 -14.864 -10.813  0.00  0.00      C1   C
ATOM   2641  CD1 TYR 6  37     -15.471 -16.170 -10.294  0.00  0.00      C1   C
ATOM   2642  CD2 TYR 6  37     -17.080 -14.361 -10.856  0.00  0.00      C1   C
ATOM   2643  CE1 TYR 6  37     -16.555 -16.865  -9.736  0.00  0.00      C1   C
ATOM   2644  CE2 TYR 6  37     -18.126 -15.057 -10.237  0.00  0.00      C1   C
ATOM   2645  CZ  TYR 6  37     -17.813 -16.302  -9.683  0.00  0.00      C1   C
ATOM   2646  OH  TYR 6  37     -18.837 -16.974  -9.194  0.00  0.00      C1   O
ATOM   2647  N   CYS 6  38     -13.618 -13.658 -15.039  0.00  0.00      C1   N
ATOM   2648  CA  CYS 6  38     -12.753 -12.963 -15.970  0.00  0.00      C1   C
ATOM   2649  C   CYS 6  38     -13.441 -11.865 -16.794  0.00  0.00      C1   C
ATOM   2650  O   CYS 6  38     -14.575 -11.906 -17.197  0.00  0.00      C1   O
ATOM   2651  CB  CYS 6  38     -12.212 -14.041 -16.955  0.00  0.00      C1   C
ATOM   2652  SG  CYS 6  38     -10.568 -14.440 -16.309  0.00  0.00      C1   S
ATOM   2653  N   PRO 6  39     -12.565 -10.826 -17.127  0.00  0.00      C1   N
ATOM   2654  CA  PRO 6  39     -12.981  -9.739 -18.021  0.00  0.00      C1   C
ATOM   2655  C   PRO 6  39     -13.516 -10.152 -19.364  0.00  0.00      C1   C
ATOM   2656  O   PRO 6  39     -12.887 -11.004 -19.962  0.00  0.00      C1   O
ATOM   2657  CB  PRO 6  39     -11.647  -8.851 -18.173  0.00  0.00      C1   C
ATOM   2658  CG  PRO 6  39     -10.979  -9.038 -16.772  0.00  0.00      C1   C
ATOM   2659  CD  PRO 6  39     -11.171 -10.488 -16.555  0.00  0.00      C1   C
ATOM   2660  N   ARG 6  40     -14.596  -9.489 -19.852  0.00  0.00      C1   N
ATOM   2661  CA  ARG 6  40     -15.052  -9.589 -21.265  0.00  0.00      C1   C
ATOM   2662  C   ARG 6  40     -13.935  -9.460 -22.237  0.00  0.00      C1   C
ATOM   2663  O   ARG 6  40     -14.057 -10.180 -23.235  0.00  0.00      C1   O
ATOM   2664  CB  ARG 6  40     -16.207  -8.525 -21.527  0.00  0.00      C1   C
ATOM   2665  CG  ARG 6  40     -16.730  -8.461 -22.967  0.00  0.00      C1   C
ATOM   2666  CD  ARG 6  40     -18.015  -7.632 -23.035  0.00  0.00      C1   C
ATOM   2667  NE  ARG 6  40     -17.800  -6.193 -23.054  0.00  0.00      C1   N
ATOM   2668  CZ  ARG 6  40     -18.830  -5.326 -22.859  0.00  0.00      C1   C
ATOM   2669  NH1 ARG 6  40     -20.025  -5.545 -22.260  0.00  0.00      C1   N
ATOM   2670  NH2 ARG 6  40     -18.827  -4.138 -23.394  0.00  0.00      C1   N
ATOM   2671  N   HIS 6  41     -12.900  -8.632 -21.938  0.00  0.00      C1   N
ATOM   2672  CA  HIS 6  41     -11.645  -8.477 -22.685  0.00  0.00      C1   C
ATOM   2673  C   HIS 6  41     -11.231  -9.889 -23.288  0.00  0.00      C1   C
ATOM   2674  O   HIS 6  41     -10.743  -9.918 -24.420  0.00  0.00      C1   O
ATOM   2675  CB  HIS 6  41     -10.562  -7.880 -21.748  0.00  0.00      C1   C
ATOM   2676  CG  HIS 6  41      -9.893  -6.601 -22.331  0.00  0.00      C1   C
ATOM   2677  ND1 HIS 6  41     -10.556  -5.472 -22.766  0.00  0.00      C1   N
ATOM   2678  CD2 HIS 6  41      -8.563  -6.399 -22.370  0.00  0.00      C1   C
ATOM   2679  CE1 HIS 6  41      -9.650  -4.462 -23.077  0.00  0.00      C1   C
ATOM   2680  NE2 HIS 6  41      -8.451  -5.035 -22.750  0.00  0.00      C1   N
ATOM   2681  N   VAL 6  42     -11.353 -11.058 -22.601  0.00  0.00      C1   N
ATOM   2682  CA  VAL 6  42     -10.999 -12.419 -23.020  0.00  0.00      C1   C
ATOM   2683  C   VAL 6  42     -11.707 -12.822 -24.316  0.00  0.00      C1   C
ATOM   2684  O   VAL 6  42     -11.099 -13.456 -25.201  0.00  0.00      C1   O
ATOM   2685  CB  VAL 6  42     -11.217 -13.425 -21.844  0.00  0.00      C1   C
ATOM   2686  CG1 VAL 6  42     -11.225 -14.935 -22.167  0.00  0.00      C1   C
ATOM   2687  CG2 VAL 6  42     -10.335 -13.192 -20.576  0.00  0.00      C1   C
ATOM   2688  N   ILE 6  43     -13.053 -12.619 -24.368  0.00  0.00      C1   N
ATOM   2689  CA  ILE 6  43     -13.924 -12.569 -25.556  0.00  0.00      C1   C
ATOM   2690  C   ILE 6  43     -13.503 -11.422 -26.497  0.00  0.00      C1   C
ATOM   2691  O   ILE 6  43     -13.185 -11.722 -27.658  0.00  0.00      C1   O
ATOM   2692  CB  ILE 6  43     -15.459 -12.499 -25.231  0.00  0.00      C1   C
ATOM   2693  CG1 ILE 6  43     -15.978 -13.777 -24.390  0.00  0.00      C1   C
ATOM   2694  CG2 ILE 6  43     -16.479 -12.377 -26.398  0.00  0.00      C1   C
ATOM   2695  CD1 ILE 6  43     -15.930 -15.197 -24.916  0.00  0.00      C1   C
ATOM   2696  N   CYS 6  44     -13.537 -10.155 -26.066  0.00  0.00      C1   N
ATOM   2697  CA  CYS 6  44     -13.350  -8.978 -26.918  0.00  0.00      C1   C
ATOM   2698  C   CYS 6  44     -12.807  -7.747 -26.109  0.00  0.00      C1   C
ATOM   2699  O   CYS 6  44     -13.422  -7.371 -25.136  0.00  0.00      C1   O
ATOM   2700  CB  CYS 6  44     -14.655  -8.565 -27.676  0.00  0.00      C1   C
ATOM   2701  SG  CYS 6  44     -15.996  -8.327 -26.499  0.00  0.00      C1   S
ATOM   2702  N   THR 6  45     -11.737  -7.110 -26.586  0.00  0.00      C1   N
ATOM   2703  CA  THR 6  45     -11.278  -5.779 -26.044  0.00  0.00      C1   C
ATOM   2704  C   THR 6  45     -12.381  -4.634 -26.126  0.00  0.00      C1   C
ATOM   2705  O   THR 6  45     -12.956  -4.544 -27.194  0.00  0.00      C1   O
ATOM   2706  CB  THR 6  45      -9.921  -5.330 -26.584  0.00  0.00      C1   C
ATOM   2707  OG1 THR 6  45      -9.994  -5.353 -27.966  0.00  0.00      C1   O
ATOM   2708  CG2 THR 6  45      -8.830  -6.147 -26.133  0.00  0.00      C1   C
ATOM   2709  N   SER 6  46     -12.448  -3.730 -25.150  0.00  0.00      C1   N
ATOM   2710  CA  SER 6  46     -13.088  -2.428 -25.357  0.00  0.00      C1   C
ATOM   2711  C   SER 6  46     -12.411  -1.390 -26.315  0.00  0.00      C1   C
ATOM   2712  O   SER 6  46     -11.623  -0.486 -25.897  0.00  0.00      C1   O
ATOM   2713  CB  SER 6  46     -13.343  -1.821 -24.007  0.00  0.00      C1   C
ATOM   2714  OG  SER 6  46     -12.195  -1.875 -23.270  0.00  0.00      C1   O
ATOM   2715  N   GLU 6  47     -12.703  -1.617 -27.599  0.00  0.00      C1   N
ATOM   2716  CA  GLU 6  47     -12.390  -0.722 -28.748  0.00  0.00      C1   C
ATOM   2717  C   GLU 6  47     -13.212   0.589 -28.607  0.00  0.00      C1   C
ATOM   2718  O   GLU 6  47     -14.348   0.609 -29.078  0.00  0.00      C1   O
ATOM   2719  CB  GLU 6  47     -12.592  -1.448 -30.027  0.00  0.00      C1   C
ATOM   2720  CG  GLU 6  47     -11.599  -2.556 -30.248  0.00  0.00      C1   C
ATOM   2721  CD  GLU 6  47     -11.855  -3.173 -31.666  0.00  0.00      C1   C
ATOM   2722  OE1 GLU 6  47     -12.388  -4.295 -31.780  0.00  0.00      C1   O
ATOM   2723  OE2 GLU 6  47     -11.530  -2.503 -32.699  0.00  0.00      C1   O
ATOM   2724  N   ASP 6  48     -12.758   1.581 -27.881  0.00  0.00      C1   N
ATOM   2725  CA  ASP 6  48     -13.135   3.000 -28.019  0.00  0.00      C1   C
ATOM   2726  C   ASP 6  48     -14.297   3.273 -27.030  0.00  0.00      C1   C
ATOM   2727  O   ASP 6  48     -14.188   4.238 -26.304  0.00  0.00      C1   O
ATOM   2728  CB  ASP 6  48     -13.259   3.576 -29.454  0.00  0.00      C1   C
ATOM   2729  CG  ASP 6  48     -12.048   3.282 -30.352  0.00  0.00      C1   C
ATOM   2730  OD1 ASP 6  48     -11.063   2.542 -29.953  0.00  0.00      C1   O
ATOM   2731  OD2 ASP 6  48     -12.157   3.597 -31.555  0.00  0.00      C1   O
ATOM   2732  N   MET 6  49     -15.272   2.292 -26.907  0.00  0.00      C1   N
ATOM   2733  CA  MET 6  49     -16.288   2.214 -25.831  0.00  0.00      C1   C
ATOM   2734  C   MET 6  49     -16.608   0.804 -25.452  0.00  0.00      C1   C
ATOM   2735  O   MET 6  49     -16.141  -0.183 -25.952  0.00  0.00      C1   O
ATOM   2736  CB  MET 6  49     -17.570   2.853 -26.419  0.00  0.00      C1   C
ATOM   2737  CG  MET 6  49     -17.892   2.610 -27.935  0.00  0.00      C1   C
ATOM   2738  SD  MET 6  49     -18.902   1.115 -28.192  0.00  0.00      C1   S
ATOM   2739  CE  MET 6  49     -18.539   0.891 -29.943  0.00  0.00      C1   C
ATOM   2740  N   LEU 6  50     -17.546   0.665 -24.495  0.00  0.00      C1   N
ATOM   2741  CA  LEU 6  50     -18.058  -0.619 -23.953  0.00  0.00      C1   C
ATOM   2742  C   LEU 6  50     -19.259  -1.062 -24.844  0.00  0.00      C1   C
ATOM   2743  O   LEU 6  50     -20.376  -1.037 -24.385  0.00  0.00      C1   O
ATOM   2744  CB  LEU 6  50     -18.309  -0.610 -22.390  0.00  0.00      C1   C
ATOM   2745  CG  LEU 6  50     -17.071  -0.847 -21.524  0.00  0.00      C1   C
ATOM   2746  CD1 LEU 6  50     -17.237  -0.864 -20.022  0.00  0.00      C1   C
ATOM   2747  CD2 LEU 6  50     -16.468  -2.160 -21.944  0.00  0.00      C1   C
ATOM   2748  N   ASN 6  51     -18.913  -1.571 -26.034  0.00  0.00      C1   N
ATOM   2749  CA  ASN 6  51     -19.830  -2.026 -27.050  0.00  0.00      C1   C
ATOM   2750  C   ASN 6  51     -20.831  -3.236 -26.622  0.00  0.00      C1   C
ATOM   2751  O   ASN 6  51     -20.387  -4.363 -26.492  0.00  0.00      C1   O
ATOM   2752  CB  ASN 6  51     -18.950  -2.428 -28.288  0.00  0.00      C1   C
ATOM   2753  CG  ASN 6  51     -19.830  -2.740 -29.489  0.00  0.00      C1   C
ATOM   2754  OD1 ASN 6  51     -21.075  -2.782 -29.529  0.00  0.00      C1   O
ATOM   2755  ND2 ASN 6  51     -19.153  -3.039 -30.616  0.00  0.00      C1   N
ATOM   2756  N   PRO 6  52     -22.122  -2.915 -26.523  0.00  0.00      C1   N
ATOM   2757  CA  PRO 6  52     -23.137  -3.926 -26.257  0.00  0.00      C1   C
ATOM   2758  C   PRO 6  52     -23.175  -5.307 -27.036  0.00  0.00      C1   C
ATOM   2759  O   PRO 6  52     -23.802  -6.357 -26.740  0.00  0.00      C1   O
ATOM   2760  CB  PRO 6  52     -24.473  -3.209 -26.405  0.00  0.00      C1   C
ATOM   2761  CG  PRO 6  52     -24.061  -1.742 -25.991  0.00  0.00      C1   C
ATOM   2762  CD  PRO 6  52     -22.737  -1.657 -26.652  0.00  0.00      C1   C
ATOM   2763  N   ASN 6  53     -22.619  -5.334 -28.249  0.00  0.00      C1   N
ATOM   2764  CA  ASN 6  53     -22.519  -6.515 -29.183  0.00  0.00      C1   C
ATOM   2765  C   ASN 6  53     -21.384  -7.427 -28.760  0.00  0.00      C1   C
ATOM   2766  O   ASN 6  53     -20.215  -7.147 -29.050  0.00  0.00      C1   O
ATOM   2767  CB  ASN 6  53     -22.526  -6.043 -30.665  0.00  0.00      C1   C
ATOM   2768  CG  ASN 6  53     -22.509  -7.243 -31.471  0.00  0.00      C1   C
ATOM   2769  OD1 ASN 6  53     -23.323  -8.171 -31.275  0.00  0.00      C1   O
ATOM   2770  ND2 ASN 6  53     -21.516  -7.573 -32.210  0.00  0.00      C1   N
ATOM   2771  N   TYR 6  54     -21.747  -8.567 -28.138  0.00  0.00      C1   N
ATOM   2772  CA  TYR 6  54     -20.682  -9.528 -27.680  0.00  0.00      C1   C
ATOM   2773  C   TYR 6  54     -21.127 -11.039 -27.655  0.00  0.00      C1   C
ATOM   2774  O   TYR 6  54     -20.332 -11.981 -27.636  0.00  0.00      C1   O
ATOM   2775  CB  TYR 6  54     -20.130  -9.211 -26.306  0.00  0.00      C1   C
ATOM   2776  CG  TYR 6  54     -21.064  -8.899 -25.197  0.00  0.00      C1   C
ATOM   2777  CD1 TYR 6  54     -21.405  -7.513 -24.930  0.00  0.00      C1   C
ATOM   2778  CD2 TYR 6  54     -21.753  -9.957 -24.521  0.00  0.00      C1   C
ATOM   2779  CE1 TYR 6  54     -22.240  -7.264 -23.809  0.00  0.00      C1   C
ATOM   2780  CE2 TYR 6  54     -22.705  -9.653 -23.509  0.00  0.00      C1   C
ATOM   2781  CZ  TYR 6  54     -22.894  -8.307 -23.105  0.00  0.00      C1   C
ATOM   2782  OH  TYR 6  54     -23.836  -7.996 -22.195  0.00  0.00      C1   O
ATOM   2783  N   GLU 6  55     -22.505 -11.269 -27.739  0.00  0.00      C1   N
ATOM   2784  CA  GLU 6  55     -23.107 -12.646 -27.608  0.00  0.00      C1   C
ATOM   2785  C   GLU 6  55     -22.985 -13.450 -28.918  0.00  0.00      C1   C
ATOM   2786  O   GLU 6  55     -22.883 -14.683 -28.914  0.00  0.00      C1   O
ATOM   2787  CB  GLU 6  55     -24.551 -12.573 -27.140  0.00  0.00      C1   C
ATOM   2788  CG  GLU 6  55     -24.987 -13.977 -26.679  0.00  0.00      C1   C
ATOM   2789  CD  GLU 6  55     -26.153 -14.020 -25.724  0.00  0.00      C1   C
ATOM   2790  OE1 GLU 6  55     -26.659 -13.007 -25.309  0.00  0.00      C1   O
ATOM   2791  OE2 GLU 6  55     -26.635 -15.145 -25.348  0.00  0.00      C1   O
ATOM   2792  N   ASP 6  56     -22.851 -12.782 -30.136  0.00  0.00      C1   N
ATOM   2793  CA  ASP 6  56     -22.381 -13.434 -31.389  0.00  0.00      C1   C
ATOM   2794  C   ASP 6  56     -20.919 -13.984 -31.279  0.00  0.00      C1   C
ATOM   2795  O   ASP 6  56     -20.651 -15.080 -31.776  0.00  0.00      C1   O
ATOM   2796  CB  ASP 6  56     -22.378 -12.320 -32.562  0.00  0.00      C1   C
ATOM   2797  CG  ASP 6  56     -21.901 -10.907 -32.314  0.00  0.00      C1   C
ATOM   2798  OD1 ASP 6  56     -21.874 -10.165 -33.289  0.00  0.00      C1   O
ATOM   2799  OD2 ASP 6  56     -21.274 -10.633 -31.284  0.00  0.00      C1   O
ATOM   2800  N   LEU 6  57     -20.041 -13.424 -30.449  0.00  0.00      C1   N
ATOM   2801  CA  LEU 6  57     -18.656 -13.907 -30.090  0.00  0.00      C1   C
ATOM   2802  C   LEU 6  57     -18.650 -14.963 -29.006  0.00  0.00      C1   C
ATOM   2803  O   LEU 6  57     -17.823 -15.909 -29.199  0.00  0.00      C1   O
ATOM   2804  CB  LEU 6  57     -17.770 -12.768 -29.758  0.00  0.00      C1   C
ATOM   2805  CG  LEU 6  57     -17.181 -12.097 -31.039  0.00  0.00      C1   C
ATOM   2806  CD1 LEU 6  57     -16.150 -10.960 -30.663  0.00  0.00      C1   C
ATOM   2807  CD2 LEU 6  57     -16.424 -13.075 -31.964  0.00  0.00      C1   C
ATOM   2808  N   LEU 6  58     -19.588 -14.991 -28.033  0.00  0.00      C1   N
ATOM   2809  CA  LEU 6  58     -19.822 -16.035 -27.053  0.00  0.00      C1   C
ATOM   2810  C   LEU 6  58     -20.151 -17.445 -27.699  0.00  0.00      C1   C
ATOM   2811  O   LEU 6  58     -19.737 -18.452 -27.138  0.00  0.00      C1   O
ATOM   2812  CB  LEU 6  58     -20.885 -15.469 -26.109  0.00  0.00      C1   C
ATOM   2813  CG  LEU 6  58     -21.037 -16.283 -24.790  0.00  0.00      C1   C
ATOM   2814  CD1 LEU 6  58     -19.821 -16.166 -23.869  0.00  0.00      C1   C
ATOM   2815  CD2 LEU 6  58     -22.381 -15.869 -24.217  0.00  0.00      C1   C
ATOM   2816  N   ILE 6  59     -20.851 -17.447 -28.845  0.00  0.00      C1   N
ATOM   2817  CA  ILE 6  59     -21.037 -18.582 -29.679  0.00  0.00      C1   C
ATOM   2818  C   ILE 6  59     -19.677 -18.894 -30.331  0.00  0.00      C1   C
ATOM   2819  O   ILE 6  59     -19.297 -20.025 -30.389  0.00  0.00      C1   O
ATOM   2820  CB  ILE 6  59     -22.169 -18.292 -30.723  0.00  0.00      C1   C
ATOM   2821  CG1 ILE 6  59     -23.448 -18.089 -29.997  0.00  0.00      C1   C
ATOM   2822  CG2 ILE 6  59     -22.215 -19.363 -31.829  0.00  0.00      C1   C
ATOM   2823  CD1 ILE 6  59     -23.881 -19.307 -29.088  0.00  0.00      C1   C
ATOM   2824  N   ARG 6  60     -19.011 -17.965 -30.986  0.00  0.00      C1   N
ATOM   2825  CA  ARG 6  60     -17.805 -18.131 -31.795  0.00  0.00      C1   C
ATOM   2826  C   ARG 6  60     -16.540 -18.667 -31.113  0.00  0.00      C1   C
ATOM   2827  O   ARG 6  60     -15.914 -19.554 -31.678  0.00  0.00      C1   O
ATOM   2828  CB  ARG 6  60     -17.459 -16.817 -32.520  0.00  0.00      C1   C
ATOM   2829  CG  ARG 6  60     -16.377 -16.890 -33.581  0.00  0.00      C1   C
ATOM   2830  CD  ARG 6  60     -16.720 -17.918 -34.669  0.00  0.00      C1   C
ATOM   2831  NE  ARG 6  60     -15.704 -18.199 -35.686  0.00  0.00      C1   N
ATOM   2832  CZ  ARG 6  60     -15.880 -19.046 -36.695  0.00  0.00      C1   C
ATOM   2833  NH1 ARG 6  60     -14.858 -19.216 -37.481  0.00  0.00      C1   N
ATOM   2834  NH2 ARG 6  60     -16.921 -19.737 -36.974  0.00  0.00      C1   N
ATOM   2835  N   LYS 6  61     -16.216 -18.193 -29.903  0.00  0.00      C1   N
ATOM   2836  CA  LYS 6  61     -15.133 -18.718 -29.044  0.00  0.00      C1   C
ATOM   2837  C   LYS 6  61     -15.519 -20.015 -28.311  0.00  0.00      C1   C
ATOM   2838  O   LYS 6  61     -16.608 -20.098 -27.691  0.00  0.00      C1   O
ATOM   2839  CB  LYS 6  61     -14.532 -17.672 -28.159  0.00  0.00      C1   C
ATOM   2840  CG  LYS 6  61     -13.371 -16.997 -28.834  0.00  0.00      C1   C
ATOM   2841  CD  LYS 6  61     -13.170 -15.593 -28.137  0.00  0.00      C1   C
ATOM   2842  CE  LYS 6  61     -12.169 -14.788 -28.896  0.00  0.00      C1   C
ATOM   2843  NZ  LYS 6  61     -11.604 -13.693 -28.149  0.00  0.00      C1   N
ATOM   2844  N   SER 6  62     -14.613 -20.979 -28.279  0.00  0.00      C1   N
ATOM   2845  CA  SER 6  62     -14.751 -22.215 -27.514  0.00  0.00      C1   C
ATOM   2846  C   SER 6  62     -13.739 -22.311 -26.392  0.00  0.00      C1   C
ATOM   2847  O   SER 6  62     -12.776 -21.589 -26.287  0.00  0.00      C1   O
ATOM   2848  CB  SER 6  62     -14.556 -23.434 -28.411  0.00  0.00      C1   C
ATOM   2849  OG  SER 6  62     -15.284 -24.603 -27.843  0.00  0.00      C1   O
ATOM   2850  N   ASN 6  63     -13.971 -23.302 -25.535  0.00  0.00      C1   N
ATOM   2851  CA  ASN 6  63     -13.186 -23.659 -24.300  0.00  0.00      C1   C
ATOM   2852  C   ASN 6  63     -11.693 -23.918 -24.565  0.00  0.00      C1   C
ATOM   2853  O   ASN 6  63     -10.847 -23.483 -23.772  0.00  0.00      C1   O
ATOM   2854  CB  ASN 6  63     -13.822 -24.933 -23.602  0.00  0.00      C1   C
ATOM   2855  CG  ASN 6  63     -15.288 -24.759 -23.225  0.00  0.00      C1   C
ATOM   2856  OD1 ASN 6  63     -15.952 -23.805 -23.583  0.00  0.00      C1   O
ATOM   2857  ND2 ASN 6  63     -15.880 -25.822 -22.636  0.00  0.00      C1   N
ATOM   2858  N   HIS 6  64     -11.381 -24.529 -25.716  0.00  0.00      C1   N
ATOM   2859  CA  HIS 6  64     -10.041 -24.737 -26.249  0.00  0.00      C1   C
ATOM   2860  C   HIS 6  64      -9.349 -23.416 -26.816  0.00  0.00      C1   C
ATOM   2861  O   HIS 6  64      -8.196 -23.432 -27.202  0.00  0.00      C1   O
ATOM   2862  CB  HIS 6  64      -9.926 -25.899 -27.319  0.00  0.00      C1   C
ATOM   2863  CG  HIS 6  64     -10.316 -25.569 -28.786  0.00  0.00      C1   C
ATOM   2864  ND1 HIS 6  64     -11.479 -25.973 -29.435  0.00  0.00      C1   N
ATOM   2865  CD2 HIS 6  64      -9.630 -24.869 -29.695  0.00  0.00      C1   C
ATOM   2866  CE1 HIS 6  64     -11.393 -25.624 -30.747  0.00  0.00      C1   C
ATOM   2867  NE2 HIS 6  64     -10.307 -24.900 -30.933  0.00  0.00      C1   N
ATOM   2868  N   ASN 6  65     -10.021 -22.320 -26.734  0.00  0.00      C1   N
ATOM   2869  CA  ASN 6  65      -9.379 -20.980 -26.979  0.00  0.00      C1   C
ATOM   2870  C   ASN 6  65      -8.810 -20.280 -25.788  0.00  0.00      C1   C
ATOM   2871  O   ASN 6  65      -7.927 -19.504 -25.949  0.00  0.00      C1   O
ATOM   2872  CB  ASN 6  65     -10.301 -20.030 -27.824  0.00  0.00      C1   C
ATOM   2873  CG  ASN 6  65     -10.564 -20.512 -29.205  0.00  0.00      C1   C
ATOM   2874  OD1 ASN 6  65     -11.651 -20.877 -29.481  0.00  0.00      C1   O
ATOM   2875  ND2 ASN 6  65      -9.670 -20.639 -30.144  0.00  0.00      C1   N
ATOM   2876  N   PHE 6  66      -9.273 -20.573 -24.592  0.00  0.00      C1   N
ATOM   2877  CA  PHE 6  66      -8.793 -19.830 -23.357  0.00  0.00      C1   C
ATOM   2878  C   PHE 6  66      -7.635 -20.682 -22.828  0.00  0.00      C1   C
ATOM   2879  O   PHE 6  66      -7.756 -21.811 -22.370  0.00  0.00      C1   O
ATOM   2880  CB  PHE 6  66      -9.967 -19.625 -22.405  0.00  0.00      C1   C
ATOM   2881  CG  PHE 6  66     -11.272 -19.344 -23.128  0.00  0.00      C1   C
ATOM   2882  CD1 PHE 6  66     -12.300 -20.281 -23.007  0.00  0.00      C1   C
ATOM   2883  CD2 PHE 6  66     -11.497 -18.098 -23.774  0.00  0.00      C1   C
ATOM   2884  CE1 PHE 6  66     -13.557 -19.989 -23.562  0.00  0.00      C1   C
ATOM   2885  CE2 PHE 6  66     -12.734 -17.867 -24.346  0.00  0.00      C1   C
ATOM   2886  CZ  PHE 6  66     -13.750 -18.772 -24.218  0.00  0.00      C1   C
ATOM   2887  N   LEU 6  67      -6.393 -20.189 -23.011  0.00  0.00      C1   N
ATOM   2888  CA  LEU 6  67      -5.183 -20.728 -22.493  0.00  0.00      C1   C
ATOM   2889  C   LEU 6  67      -4.973 -20.181 -21.141  0.00  0.00      C1   C
ATOM   2890  O   LEU 6  67      -4.851 -18.995 -21.011  0.00  0.00      C1   O
ATOM   2891  CB  LEU 6  67      -3.994 -20.406 -23.393  0.00  0.00      C1   C
ATOM   2892  CG  LEU 6  67      -4.135 -21.030 -24.774  0.00  0.00      C1   C
ATOM   2893  CD1 LEU 6  67      -3.013 -20.520 -25.609  0.00  0.00      C1   C
ATOM   2894  CD2 LEU 6  67      -4.148 -22.553 -24.873  0.00  0.00      C1   C
ATOM   2895  N   VAL 6  68      -5.047 -21.063 -20.132  0.00  0.00      C1   N
ATOM   2896  CA  VAL 6  68      -5.018 -20.688 -18.695  0.00  0.00      C1   C
ATOM   2897  C   VAL 6  68      -3.885 -21.355 -18.038  0.00  0.00      C1   C
ATOM   2898  O   VAL 6  68      -3.673 -22.548 -18.126  0.00  0.00      C1   O
ATOM   2899  CB  VAL 6  68      -6.438 -21.033 -18.132  0.00  0.00      C1   C
ATOM   2900  CG1 VAL 6  68      -6.427 -20.659 -16.605  0.00  0.00      C1   C
ATOM   2901  CG2 VAL 6  68      -7.722 -20.547 -18.872  0.00  0.00      C1   C
ATOM   2902  N   GLN 6  69      -2.942 -20.610 -17.404  0.00  0.00      C1   N
ATOM   2903  CA  GLN 6  69      -1.673 -21.110 -16.879  0.00  0.00      C1   C
ATOM   2904  C   GLN 6  69      -1.388 -20.762 -15.406  0.00  0.00      C1   C
ATOM   2905  O   GLN 6  69      -1.790 -19.702 -14.952  0.00  0.00      C1   O
ATOM   2906  CB  GLN 6  69      -0.596 -20.423 -17.781  0.00  0.00      C1   C
ATOM   2907  CG  GLN 6  69       0.865 -21.002 -17.507  0.00  0.00      C1   C
ATOM   2908  CD  GLN 6  69       1.009 -22.441 -18.102  0.00  0.00      C1   C
ATOM   2909  OE1 GLN 6  69       0.261 -22.860 -18.976  0.00  0.00      C1   O
ATOM   2910  NE2 GLN 6  69       1.948 -23.241 -17.581  0.00  0.00      C1   N
ATOM   2911  N   ALA 6  70      -0.703 -21.598 -14.613  0.00  0.00      C1   N
ATOM   2912  CA  ALA 6  70      -0.083 -21.210 -13.349  0.00  0.00      C1   C
ATOM   2913  C   ALA 6  70       1.255 -22.018 -13.147  0.00  0.00      C1   C
ATOM   2914  O   ALA 6  70       1.242 -23.229 -12.954  0.00  0.00      C1   O
ATOM   2915  CB  ALA 6  70      -1.080 -21.561 -12.250  0.00  0.00      C1   C
ATOM   2916  N   GLY 6  71       2.383 -21.366 -13.300  0.00  0.00      C1   N
ATOM   2917  CA  GLY 6  71       3.755 -21.843 -13.333  0.00  0.00      C1   C
ATOM   2918  C   GLY 6  71       3.978 -22.781 -14.505  0.00  0.00      C1   C
ATOM   2919  O   GLY 6  71       3.852 -22.447 -15.671  0.00  0.00      C1   O
ATOM   2920  N   ASN 6  72       4.368 -24.030 -14.210  0.00  0.00      C1   N
ATOM   2921  CA  ASN 6  72       4.427 -25.196 -15.122  0.00  0.00      C1   C
ATOM   2922  C   ASN 6  72       3.082 -25.858 -15.453  0.00  0.00      C1   C
ATOM   2923  O   ASN 6  72       3.011 -26.546 -16.391  0.00  0.00      C1   O
ATOM   2924  CB  ASN 6  72       5.534 -26.212 -14.643  0.00  0.00      C1   C
ATOM   2925  CG  ASN 6  72       6.955 -25.731 -14.853  0.00  0.00      C1   C
ATOM   2926  OD1 ASN 6  72       7.504 -25.046 -14.005  0.00  0.00      C1   O
ATOM   2927  ND2 ASN 6  72       7.564 -26.049 -15.975  0.00  0.00      C1   N
ATOM   2928  N   VAL 6  73       1.924 -25.511 -14.776  0.00  0.00      C1   N
ATOM   2929  CA  VAL 6  73       0.621 -26.262 -15.017  0.00  0.00      C1   C
ATOM   2930  C   VAL 6  73      -0.230 -25.423 -15.915  0.00  0.00      C1   C
ATOM   2931  O   VAL 6  73      -0.687 -24.366 -15.528  0.00  0.00      C1   O
ATOM   2932  CB  VAL 6  73      -0.013 -26.721 -13.706  0.00  0.00      C1   C
ATOM   2933  CG1 VAL 6  73      -1.065 -27.738 -13.927  0.00  0.00      C1   C
ATOM   2934  CG2 VAL 6  73       1.029 -27.405 -12.764  0.00  0.00      C1   C
ATOM   2935  N   GLN 6  74      -0.649 -25.931 -17.045  0.00  0.00      C1   N
ATOM   2936  CA  GLN 6  74      -1.821 -25.518 -17.852  0.00  0.00      C1   C
ATOM   2937  C   GLN 6  74      -3.179 -25.995 -17.247  0.00  0.00      C1   C
ATOM   2938  O   GLN 6  74      -3.370 -27.214 -16.992  0.00  0.00      C1   O
ATOM   2939  CB  GLN 6  74      -1.642 -25.786 -19.334  0.00  0.00      C1   C
ATOM   2940  CG  GLN 6  74      -2.801 -25.304 -20.241  0.00  0.00      C1   C
ATOM   2941  CD  GLN 6  74      -2.498 -25.661 -21.712  0.00  0.00      C1   C
ATOM   2942  NE2 GLN 6  74      -3.472 -25.640 -22.585  0.00  0.00      C1   N
ATOM   2943  OE1 GLN 6  74      -1.394 -26.004 -22.119  0.00  0.00      C1   O
ATOM   2944  N   LEU 6  75      -4.112 -25.119 -17.075  0.00  0.00      C1   N
ATOM   2945  CA  LEU 6  75      -5.496 -25.580 -16.774  0.00  0.00      C1   C
ATOM   2946  C   LEU 6  75      -6.354 -25.466 -18.016  0.00  0.00      C1   C
ATOM   2947  O   LEU 6  75      -6.027 -24.785 -19.004  0.00  0.00      C1   O
ATOM   2948  CB  LEU 6  75      -6.222 -24.713 -15.739  0.00  0.00      C1   C
ATOM   2949  CG  LEU 6  75      -5.500 -24.577 -14.344  0.00  0.00      C1   C
ATOM   2950  CD1 LEU 6  75      -6.496 -23.854 -13.424  0.00  0.00      C1   C
ATOM   2951  CD2 LEU 6  75      -5.259 -25.994 -13.776  0.00  0.00      C1   C
ATOM   2952  N   ARG 6  76      -7.517 -26.163 -17.970  0.00  0.00      C1   N
ATOM   2953  CA  ARG 6  76      -8.389 -26.346 -19.119  0.00  0.00      C1   C
ATOM   2954  C   ARG 6  76      -9.806 -26.148 -18.727  0.00  0.00      C1   C
ATOM   2955  O   ARG 6  76     -10.201 -26.505 -17.612  0.00  0.00      C1   O
ATOM   2956  CB  ARG 6  76      -8.134 -27.691 -19.855  0.00  0.00      C1   C
ATOM   2957  CG  ARG 6  76      -8.551 -28.962 -19.167  0.00  0.00      C1   C
ATOM   2958  CD  ARG 6  76      -8.215 -30.229 -20.026  0.00  0.00      C1   C
ATOM   2959  NE  ARG 6  76      -8.795 -31.374 -19.382  0.00  0.00      C1   N
ATOM   2960  CZ  ARG 6  76      -8.445 -32.656 -19.513  0.00  0.00      C1   C
ATOM   2961  NH1 ARG 6  76      -7.513 -33.008 -20.319  0.00  0.00      C1   N
ATOM   2962  NH2 ARG 6  76      -9.155 -33.577 -18.937  0.00  0.00      C1   N
ATOM   2963  N   VAL 6  77     -10.518 -25.494 -19.613  0.00  0.00      C1   N
ATOM   2964  CA  VAL 6  77     -11.837 -25.061 -19.409  0.00  0.00      C1   C
ATOM   2965  C   VAL 6  77     -12.801 -26.199 -19.737  0.00  0.00      C1   C
ATOM   2966  O   VAL 6  77     -12.537 -26.955 -20.657  0.00  0.00      C1   O
ATOM   2967  CB  VAL 6  77     -12.143 -23.762 -20.185  0.00  0.00      C1   C
ATOM   2968  CG1 VAL 6  77     -13.593 -23.375 -20.203  0.00  0.00      C1   C
ATOM   2969  CG2 VAL 6  77     -11.308 -22.611 -19.662  0.00  0.00      C1   C
ATOM   2970  N   ILE 6  78     -13.728 -26.420 -18.848  0.00  0.00      C1   N
ATOM   2971  CA  ILE 6  78     -14.803 -27.444 -18.999  0.00  0.00      C1   C
ATOM   2972  C   ILE 6  78     -16.235 -26.777 -19.196  0.00  0.00      C1   C
ATOM   2973  O   ILE 6  78     -17.159 -27.448 -19.684  0.00  0.00      C1   O
ATOM   2974  CB  ILE 6  78     -14.709 -28.493 -18.019  0.00  0.00      C1   C
ATOM   2975  CG1 ILE 6  78     -14.942 -28.004 -16.607  0.00  0.00      C1   C
ATOM   2976  CG2 ILE 6  78     -13.387 -29.167 -18.158  0.00  0.00      C1   C
ATOM   2977  CD1 ILE 6  78     -15.238 -29.055 -15.527  0.00  0.00      C1   C
ATOM   2978  N   GLY 6  79     -16.513 -25.512 -18.794  0.00  0.00      C1   N
ATOM   2979  CA  GLY 6  79     -17.684 -24.755 -19.201  0.00  0.00      C1   C
ATOM   2980  C   GLY 6  79     -17.642 -23.174 -19.100  0.00  0.00      C1   C
ATOM   2981  O   GLY 6  79     -16.622 -22.646 -18.695  0.00  0.00      C1   O
ATOM   2982  N   HIS 6  80     -18.744 -22.472 -19.349  0.00  0.00      C1   N
ATOM   2983  CA  HIS 6  80     -18.721 -20.980 -19.391  0.00  0.00      C1   C
ATOM   2984  C   HIS 6  80     -20.116 -20.258 -19.363  0.00  0.00      C1   C
ATOM   2985  O   HIS 6  80     -21.154 -20.918 -19.567  0.00  0.00      C1   O
ATOM   2986  CB  HIS 6  80     -18.001 -20.519 -20.676  0.00  0.00      C1   C
ATOM   2987  CG  HIS 6  80     -18.738 -20.910 -21.970  0.00  0.00      C1   C
ATOM   2988  ND1 HIS 6  80     -18.609 -22.140 -22.569  0.00  0.00      C1   N
ATOM   2989  CD2 HIS 6  80     -19.662 -20.149 -22.618  0.00  0.00      C1   C
ATOM   2990  CE1 HIS 6  80     -19.540 -22.108 -23.567  0.00  0.00      C1   C
ATOM   2991  NE2 HIS 6  80     -20.176 -20.950 -23.620  0.00  0.00      C1   N
ATOM   2992  N   SER 6  81     -20.091 -18.940 -19.103  0.00  0.00      C1   N
ATOM   2993  CA  SER 6  81     -21.284 -18.062 -19.277  0.00  0.00      C1   C
ATOM   2994  C   SER 6  81     -20.680 -16.624 -19.364  0.00  0.00      C1   C
ATOM   2995  O   SER 6  81     -19.668 -16.256 -18.805  0.00  0.00      C1   O
ATOM   2996  CB  SER 6  81     -22.260 -18.101 -18.051  0.00  0.00      C1   C
ATOM   2997  OG  SER 6  81     -21.519 -17.939 -16.872  0.00  0.00      C1   O
ATOM   2998  N   MET 6  82     -21.418 -15.660 -19.990  0.00  0.00      C1   N
ATOM   2999  CA  MET 6  82     -21.157 -14.178 -19.848  0.00  0.00      C1   C
ATOM   3000  C   MET 6  82     -22.357 -13.454 -19.461  0.00  0.00      C1   C
ATOM   3001  O   MET 6  82     -23.290 -13.230 -20.188  0.00  0.00      C1   O
ATOM   3002  CB  MET 6  82     -20.481 -13.515 -21.109  0.00  0.00      C1   C
ATOM   3003  CG  MET 6  82     -19.873 -12.115 -20.709  0.00  0.00      C1   C
ATOM   3004  SD  MET 6  82     -18.380 -11.500 -21.566  0.00  0.00      C1   S
ATOM   3005  CE  MET 6  82     -18.874 -11.648 -23.262  0.00  0.00      C1   C
ATOM   3006  N   GLN 6  83     -22.381 -12.909 -18.262  0.00  0.00      C1   N
ATOM   3007  CA  GLN 6  83     -23.238 -11.756 -17.825  0.00  0.00      C1   C
ATOM   3008  C   GLN 6  83     -22.449 -10.501 -18.044  0.00  0.00      C1   C
ATOM   3009  O   GLN 6  83     -21.628 -10.021 -17.288  0.00  0.00      C1   O
ATOM   3010  CB  GLN 6  83     -23.777 -11.812 -16.380  0.00  0.00      C1   C
ATOM   3011  CG  GLN 6  83     -25.077 -10.984 -16.075  0.00  0.00      C1   C
ATOM   3012  CD  GLN 6  83     -24.978  -9.523 -16.322  0.00  0.00      C1   C
ATOM   3013  OE1 GLN 6  83     -25.520  -9.047 -17.324  0.00  0.00      C1   O
ATOM   3014  NE2 GLN 6  83     -24.430  -8.707 -15.492  0.00  0.00      C1   N
ATOM   3015  N   ASN 6  84     -22.787  -9.807 -19.194  0.00  0.00      C1   N
ATOM   3016  CA  ASN 6  84     -22.484  -8.465 -19.513  0.00  0.00      C1   C
ATOM   3017  C   ASN 6  84     -20.983  -8.099 -19.661  0.00  0.00      C1   C
ATOM   3018  O   ASN 6  84     -20.489  -8.031 -20.751  0.00  0.00      C1   O
ATOM   3019  CB  ASN 6  84     -23.298  -7.338 -18.818  0.00  0.00      C1   C
ATOM   3020  CG  ASN 6  84     -22.827  -6.003 -19.318  0.00  0.00      C1   C
ATOM   3021  OD1 ASN 6  84     -22.939  -5.699 -20.511  0.00  0.00      C1   O
ATOM   3022  ND2 ASN 6  84     -22.322  -5.169 -18.401  0.00  0.00      C1   N
ATOM   3023  N   CYS 6  85     -20.241  -7.777 -18.543  0.00  0.00      C1   N
ATOM   3024  CA  CYS 6  85     -18.759  -7.717 -18.618  0.00  0.00      C1   C
ATOM   3025  C   CYS 6  85     -17.988  -8.856 -18.009  0.00  0.00      C1   C
ATOM   3026  O   CYS 6  85     -16.758  -8.804 -18.068  0.00  0.00      C1   O
ATOM   3027  CB  CYS 6  85     -18.261  -6.390 -18.068  0.00  0.00      C1   C
ATOM   3028  SG  CYS 6  85     -17.138  -5.507 -19.240  0.00  0.00      C1   S
ATOM   3029  N   VAL 6  86     -18.618  -9.905 -17.442  0.00  0.00      C1   N
ATOM   3030  CA  VAL 6  86     -17.968 -10.905 -16.620  0.00  0.00      C1   C
ATOM   3031  C   VAL 6  86     -18.264 -12.316 -16.908  0.00  0.00      C1   C
ATOM   3032  O   VAL 6  86     -19.378 -12.834 -16.852  0.00  0.00      C1   O
ATOM   3033  CB  VAL 6  86     -18.156 -10.624 -15.098  0.00  0.00      C1   C
ATOM   3034  CG1 VAL 6  86     -17.109 -11.389 -14.216  0.00  0.00      C1   C
ATOM   3035  CG2 VAL 6  86     -17.791  -9.160 -14.745  0.00  0.00      C1   C
ATOM   3036  N   LEU 6  87     -17.209 -12.960 -17.475  0.00  0.00      C1   N
ATOM   3037  CA  LEU 6  87     -17.215 -14.294 -18.062  0.00  0.00      C1   C
ATOM   3038  C   LEU 6  87     -16.840 -15.306 -16.835  0.00  0.00      C1   C
ATOM   3039  O   LEU 6  87     -15.839 -15.065 -16.226  0.00  0.00      C1   O
ATOM   3040  CB  LEU 6  87     -16.266 -14.237 -19.277  0.00  0.00      C1   C
ATOM   3041  CG  LEU 6  87     -16.116 -15.565 -20.016  0.00  0.00      C1   C
ATOM   3042  CD1 LEU 6  87     -17.157 -15.824 -21.052  0.00  0.00      C1   C
ATOM   3043  CD2 LEU 6  87     -14.737 -15.484 -20.725  0.00  0.00      C1   C
ATOM   3044  N   LYS 6  88     -17.591 -16.328 -16.568  0.00  0.00      C1   N
ATOM   3045  CA  LYS 6  88     -17.323 -17.187 -15.450  0.00  0.00      C1   C
ATOM   3046  C   LYS 6  88     -16.900 -18.502 -16.106  0.00  0.00      C1   C
ATOM   3047  O   LYS 6  88     -17.601 -19.209 -16.761  0.00  0.00      C1   O
ATOM   3048  CB  LYS 6  88     -18.568 -17.398 -14.591  0.00  0.00      C1   C
ATOM   3049  CG  LYS 6  88     -18.755 -16.351 -13.466  0.00  0.00      C1   C
ATOM   3050  CD  LYS 6  88     -20.050 -16.333 -12.645  0.00  0.00      C1   C
ATOM   3051  CE  LYS 6  88     -21.370 -16.527 -13.391  0.00  0.00      C1   C
ATOM   3052  NZ  LYS 6  88     -22.459 -16.492 -12.475  0.00  0.00      C1   N
ATOM   3053  N   LEU 6  89     -15.581 -18.810 -15.956  0.00  0.00      C1   N
ATOM   3054  CA  LEU 6  89     -14.850 -19.943 -16.608  0.00  0.00      C1   C
ATOM   3055  C   LEU 6  89     -14.687 -21.110 -15.639  0.00  0.00      C1   C
ATOM   3056  O   LEU 6  89     -13.790 -21.069 -14.720  0.00  0.00      C1   O
ATOM   3057  CB  LEU 6  89     -13.537 -19.468 -17.246  0.00  0.00      C1   C
ATOM   3058  CG  LEU 6  89     -13.719 -18.650 -18.488  0.00  0.00      C1   C
ATOM   3059  CD1 LEU 6  89     -12.374 -18.427 -19.362  0.00  0.00      C1   C
ATOM   3060  CD2 LEU 6  89     -14.732 -19.145 -19.439  0.00  0.00      C1   C
ATOM   3061  N   LYS 6  90     -15.512 -22.195 -15.743  0.00  0.00      C1   N
ATOM   3062  CA  LYS 6  90     -15.290 -23.345 -14.935  0.00  0.00      C1   C
ATOM   3063  C   LYS 6  90     -14.202 -24.180 -15.584  0.00  0.00      C1   C
ATOM   3064  O   LYS 6  90     -14.321 -24.600 -16.762  0.00  0.00      C1   O
ATOM   3065  CB  LYS 6  90     -16.556 -24.202 -14.813  0.00  0.00      C1   C
ATOM   3066  CG  LYS 6  90     -16.362 -25.385 -13.834  0.00  0.00      C1   C
ATOM   3067  CD  LYS 6  90     -17.751 -26.022 -13.893  0.00  0.00      C1   C
ATOM   3068  CE  LYS 6  90     -17.739 -27.007 -12.751  0.00  0.00      C1   C
ATOM   3069  NZ  LYS 6  90     -19.008 -27.779 -12.712  0.00  0.00      C1   N
ATOM   3070  N   VAL 6  91     -13.203 -24.490 -14.792  0.00  0.00      C1   N
ATOM   3071  CA  VAL 6  91     -12.098 -25.348 -15.227  0.00  0.00      C1   C
ATOM   3072  C   VAL 6  91     -12.207 -26.816 -14.627  0.00  0.00      C1   C
ATOM   3073  O   VAL 6  91     -12.961 -27.186 -13.719  0.00  0.00      C1   O
ATOM   3074  CB  VAL 6  91     -10.696 -24.731 -14.975  0.00  0.00      C1   C
ATOM   3075  CG1 VAL 6  91     -10.589 -23.573 -15.992  0.00  0.00      C1   C
ATOM   3076  CG2 VAL 6  91     -10.493 -24.049 -13.617  0.00  0.00      C1   C
ATOM   3077  N   ASP 6  92     -11.383 -27.775 -15.225  0.00  0.00      C1   N
ATOM   3078  CA  ASP 6  92     -11.239 -29.222 -14.856  0.00  0.00      C1   C
ATOM   3079  C   ASP 6  92     -10.510 -29.527 -13.481  0.00  0.00      C1   C
ATOM   3080  O   ASP 6  92     -10.203 -30.663 -13.248  0.00  0.00      C1   O
ATOM   3081  CB  ASP 6  92     -10.437 -29.955 -15.901  0.00  0.00      C1   C
ATOM   3082  CG  ASP 6  92     -11.237 -31.146 -16.425  0.00  0.00      C1   C
ATOM   3083  OD1 ASP 6  92     -12.181 -31.571 -15.695  0.00  0.00      C1   O
ATOM   3084  OD2 ASP 6  92     -10.927 -31.690 -17.483  0.00  0.00      C1   O
ATOM   3085  N   THR 6  93     -10.257 -28.478 -12.718  0.00  0.00      C1   N
ATOM   3086  CA  THR 6  93      -9.333 -28.472 -11.594  0.00  0.00      C1   C
ATOM   3087  C   THR 6  93      -9.743 -27.356 -10.681  0.00  0.00      C1   C
ATOM   3088  O   THR 6  93      -9.788 -26.180 -11.119  0.00  0.00      C1   O
ATOM   3089  CB  THR 6  93      -7.869 -28.268 -12.220  0.00  0.00      C1   C
ATOM   3090  OG1 THR 6  93      -7.567 -29.156 -13.216  0.00  0.00      C1   O
ATOM   3091  CG2 THR 6  93      -6.884 -28.456 -11.091  0.00  0.00      C1   C
ATOM   3092  N   ALA 6  94     -10.082 -27.726  -9.450  0.00  0.00      C1   N
ATOM   3093  CA  ALA 6  94     -10.334 -26.717  -8.440  0.00  0.00      C1   C
ATOM   3094  C   ALA 6  94      -9.067 -26.233  -7.658  0.00  0.00      C1   C
ATOM   3095  O   ALA 6  94      -8.183 -27.010  -7.305  0.00  0.00      C1   O
ATOM   3096  CB  ALA 6  94     -11.438 -27.246  -7.444  0.00  0.00      C1   C
ATOM   3097  N   ASN 6  95      -9.176 -24.911  -7.305  0.00  0.00      C1   N
ATOM   3098  CA  ASN 6  95      -8.334 -24.065  -6.545  0.00  0.00      C1   C
ATOM   3099  C   ASN 6  95      -8.086 -24.552  -5.052  0.00  0.00      C1   C
ATOM   3100  O   ASN 6  95      -8.943 -24.391  -4.180  0.00  0.00      C1   O
ATOM   3101  CB  ASN 6  95      -8.718 -22.606  -6.611  0.00  0.00      C1   C
ATOM   3102  CG  ASN 6  95      -7.545 -21.697  -6.150  0.00  0.00      C1   C
ATOM   3103  OD1 ASN 6  95      -6.440 -22.110  -5.751  0.00  0.00      C1   O
ATOM   3104  ND2 ASN 6  95      -7.602 -20.410  -6.210  0.00  0.00      C1   N
ATOM   3105  N   PRO 6  96      -6.840 -25.035  -4.701  0.00  0.00      C1   N
ATOM   3106  CA  PRO 6  96      -6.258 -25.247  -3.388  0.00  0.00      C1   C
ATOM   3107  C   PRO 6  96      -6.157 -23.963  -2.501  0.00  0.00      C1   C
ATOM   3108  O   PRO 6  96      -6.124 -24.188  -1.289  0.00  0.00      C1   O
ATOM   3109  CB  PRO 6  96      -4.844 -25.748  -3.678  0.00  0.00      C1   C
ATOM   3110  CG  PRO 6  96      -4.879 -26.212  -5.149  0.00  0.00      C1   C
ATOM   3111  CD  PRO 6  96      -5.818 -25.234  -5.704  0.00  0.00      C1   C
ATOM   3112  N   LYS 6  97      -6.207 -22.741  -3.056  0.00  0.00      C1   N
ATOM   3113  CA  LYS 6  97      -5.991 -21.582  -2.258  0.00  0.00      C1   C
ATOM   3114  C   LYS 6  97      -7.234 -20.632  -2.205  0.00  0.00      C1   C
ATOM   3115  O   LYS 6  97      -7.071 -19.374  -2.316  0.00  0.00      C1   O
ATOM   3116  CB  LYS 6  97      -4.813 -20.813  -2.926  0.00  0.00      C1   C
ATOM   3117  CG  LYS 6  97      -3.522 -21.631  -3.127  0.00  0.00      C1   C
ATOM   3118  CD  LYS 6  97      -2.216 -20.948  -3.546  0.00  0.00      C1   C
ATOM   3119  CE  LYS 6  97      -1.061 -21.960  -3.383  0.00  0.00      C1   C
ATOM   3120  NZ  LYS 6  97       0.276 -21.292  -3.709  0.00  0.00      C1   N
ATOM   3121  N   THR 6  98      -8.459 -21.145  -2.186  0.00  0.00      C1   N
ATOM   3122  CA  THR 6  98      -9.578 -20.151  -2.059  0.00  0.00      C1   C
ATOM   3123  C   THR 6  98      -9.965 -19.895  -0.600  0.00  0.00      C1   C
ATOM   3124  O   THR 6  98     -10.395 -20.879   0.048  0.00  0.00      C1   O
ATOM   3125  CB  THR 6  98     -10.715 -20.488  -3.027  0.00  0.00      C1   C
ATOM   3126  OG1 THR 6  98     -10.332 -20.591  -4.375  0.00  0.00      C1   O
ATOM   3127  CG2 THR 6  98     -11.656 -19.349  -2.997  0.00  0.00      C1   C
ATOM   3128  N   PRO 6  99      -9.786 -18.616  -0.089  0.00  0.00      C1   N
ATOM   3129  CA  PRO 6  99     -10.278 -18.110   1.180  0.00  0.00      C1   C
ATOM   3130  C   PRO 6  99     -11.798 -18.309   1.365  0.00  0.00      C1   C
ATOM   3131  O   PRO 6  99     -12.549 -18.546   0.477  0.00  0.00      C1   O
ATOM   3132  CB  PRO 6  99      -9.915 -16.644   1.290  0.00  0.00      C1   C
ATOM   3133  CG  PRO 6  99      -9.824 -16.180  -0.212  0.00  0.00      C1   C
ATOM   3134  CD  PRO 6  99      -9.366 -17.452  -0.943  0.00  0.00      C1   C
ATOM   3135  N   LYS 6 100     -12.239 -18.240   2.607  0.00  0.00      C1   N
ATOM   3136  CA  LYS 6 100     -13.636 -17.842   2.765  0.00  0.00      C1   C
ATOM   3137  C   LYS 6 100     -13.916 -16.461   2.052  0.00  0.00      C1   C
ATOM   3138  O   LYS 6 100     -13.292 -15.397   2.281  0.00  0.00      C1   O
ATOM   3139  CB  LYS 6 100     -14.016 -17.729   4.298  0.00  0.00      C1   C
ATOM   3140  CG  LYS 6 100     -15.513 -18.016   4.493  0.00  0.00      C1   C
ATOM   3141  CD  LYS 6 100     -15.815 -18.209   6.008  0.00  0.00      C1   C
ATOM   3142  CE  LYS 6 100     -16.239 -16.923   6.625  0.00  0.00      C1   C
ATOM   3143  NZ  LYS 6 100     -16.280 -16.971   8.109  0.00  0.00      C1   N
ATOM   3144  N   TYR 6 101     -14.900 -16.440   1.175  0.00  0.00      C1   N
ATOM   3145  CA  TYR 6 101     -15.208 -15.240   0.407  0.00  0.00      C1   C
ATOM   3146  C   TYR 6 101     -16.653 -14.997   0.110  0.00  0.00      C1   C
ATOM   3147  O   TYR 6 101     -17.499 -15.950   0.120  0.00  0.00      C1   O
ATOM   3148  CB  TYR 6 101     -14.393 -15.320  -0.931  0.00  0.00      C1   C
ATOM   3149  CG  TYR 6 101     -15.044 -16.054  -2.130  0.00  0.00      C1   C
ATOM   3150  CD1 TYR 6 101     -15.869 -15.292  -2.952  0.00  0.00      C1   C
ATOM   3151  CD2 TYR 6 101     -14.765 -17.401  -2.254  0.00  0.00      C1   C
ATOM   3152  CE1 TYR 6 101     -16.379 -15.985  -4.098  0.00  0.00      C1   C
ATOM   3153  CE2 TYR 6 101     -15.284 -18.034  -3.457  0.00  0.00      C1   C
ATOM   3154  CZ  TYR 6 101     -16.158 -17.361  -4.328  0.00  0.00      C1   C
ATOM   3155  OH  TYR 6 101     -16.582 -17.922  -5.529  0.00  0.00      C1   O
ATOM   3156  N   LYS 6 102     -16.908 -13.743  -0.078  0.00  0.00      C1   N
ATOM   3157  CA  LYS 6 102     -18.267 -13.096  -0.227  0.00  0.00      C1   C
ATOM   3158  C   LYS 6 102     -18.173 -12.045  -1.354  0.00  0.00      C1   C
ATOM   3159  O   LYS 6 102     -17.070 -11.497  -1.638  0.00  0.00      C1   O
ATOM   3160  CB  LYS 6 102     -18.838 -12.483   1.075  0.00  0.00      C1   C
ATOM   3161  CG  LYS 6 102     -18.060 -11.389   1.819  0.00  0.00      C1   C
ATOM   3162  CD  LYS 6 102     -18.962 -10.729   2.829  0.00  0.00      C1   C
ATOM   3163  CE  LYS 6 102     -18.173  -9.728   3.654  0.00  0.00      C1   C
ATOM   3164  NZ  LYS 6 102     -18.960  -9.099   4.680  0.00  0.00      C1   N
ATOM   3165  N   PHE 6 103     -19.272 -11.802  -2.024  0.00  0.00      C1   N
ATOM   3166  CA  PHE 6 103     -19.338 -10.836  -3.084  0.00  0.00      C1   C
ATOM   3167  C   PHE 6 103     -20.190  -9.627  -2.578  0.00  0.00      C1   C
ATOM   3168  O   PHE 6 103     -21.264  -9.819  -2.015  0.00  0.00      C1   O
ATOM   3169  CB  PHE 6 103     -19.885 -11.455  -4.379  0.00  0.00      C1   C
ATOM   3170  CG  PHE 6 103     -18.984 -12.364  -5.218  0.00  0.00      C1   C
ATOM   3171  CD1 PHE 6 103     -17.579 -12.309  -5.076  0.00  0.00      C1   C
ATOM   3172  CD2 PHE 6 103     -19.490 -13.120  -6.259  0.00  0.00      C1   C
ATOM   3173  CE1 PHE 6 103     -16.761 -13.159  -5.827  0.00  0.00      C1   C
ATOM   3174  CE2 PHE 6 103     -18.641 -13.892  -7.091  0.00  0.00      C1   C
ATOM   3175  CZ  PHE 6 103     -17.243 -13.942  -6.879  0.00  0.00      C1   C
ATOM   3176  N   VAL 6 104     -19.594  -8.372  -2.677  0.00  0.00      C1   N
ATOM   3177  CA  VAL 6 104     -20.436  -7.194  -2.335  0.00  0.00      C1   C
ATOM   3178  C   VAL 6 104     -20.523  -6.128  -3.488  0.00  0.00      C1   C
ATOM   3179  O   VAL 6 104     -19.546  -5.959  -4.206  0.00  0.00      C1   O
ATOM   3180  CB  VAL 6 104     -20.054  -6.588  -0.905  0.00  0.00      C1   C
ATOM   3181  CG1 VAL 6 104     -20.201  -7.557   0.264  0.00  0.00      C1   C
ATOM   3182  CG2 VAL 6 104     -18.678  -5.908  -0.992  0.00  0.00      C1   C
ATOM   3183  N   ARG 6 105     -21.689  -5.556  -3.757  0.00  0.00      C1   N
ATOM   3184  CA  ARG 6 105     -21.724  -4.233  -4.444  0.00  0.00      C1   C
ATOM   3185  C   ARG 6 105     -21.112  -3.158  -3.595  0.00  0.00      C1   C
ATOM   3186  O   ARG 6 105     -21.416  -3.034  -2.504  0.00  0.00      C1   O
ATOM   3187  CB  ARG 6 105     -23.115  -3.912  -4.877  0.00  0.00      C1   C
ATOM   3188  CG  ARG 6 105     -23.383  -2.931  -5.974  0.00  0.00      C1   C
ATOM   3189  CD  ARG 6 105     -24.504  -3.299  -6.977  0.00  0.00      C1   C
ATOM   3190  NE  ARG 6 105     -24.676  -2.261  -8.010  0.00  0.00      C1   N
ATOM   3191  CZ  ARG 6 105     -23.900  -2.183  -9.114  0.00  0.00      C1   C
ATOM   3192  NH1 ARG 6 105     -23.100  -3.123  -9.552  0.00  0.00      C1   N
ATOM   3193  NH2 ARG 6 105     -24.040  -1.157  -9.847  0.00  0.00      C1   N
ATOM   3194  N   ILE 6 106     -20.272  -2.294  -4.218  0.00  0.00      C1   N
ATOM   3195  CA  ILE 6 106     -19.820  -1.021  -3.652  0.00  0.00      C1   C
ATOM   3196  C   ILE 6 106     -20.942  -0.020  -3.859  0.00  0.00      C1   C
ATOM   3197  O   ILE 6 106     -21.595   0.140  -4.895  0.00  0.00      C1   O
ATOM   3198  CB  ILE 6 106     -18.511  -0.607  -4.359  0.00  0.00      C1   C
ATOM   3199  CG1 ILE 6 106     -17.196  -1.377  -4.079  0.00  0.00      C1   C
ATOM   3200  CG2 ILE 6 106     -18.080   0.892  -4.211  0.00  0.00      C1   C
ATOM   3201  CD1 ILE 6 106     -16.763  -1.396  -2.601  0.00  0.00      C1   C
ATOM   3202  N   GLN 6 107     -21.051   0.768  -2.799  0.00  0.00      C1   N
ATOM   3203  CA  GLN 6 107     -21.797   2.083  -2.772  0.00  0.00      C1   C
ATOM   3204  C   GLN 6 107     -20.745   3.190  -2.352  0.00  0.00      C1   C
ATOM   3205  O   GLN 6 107     -19.783   2.865  -1.713  0.00  0.00      C1   O
ATOM   3206  CB  GLN 6 107     -23.079   2.095  -1.838  0.00  0.00      C1   C
ATOM   3207  CG  GLN 6 107     -24.113   1.027  -2.259  0.00  0.00      C1   C
ATOM   3208  CD  GLN 6 107     -24.611   1.124  -3.724  0.00  0.00      C1   C
ATOM   3209  OE1 GLN 6 107     -24.806   2.171  -4.351  0.00  0.00      C1   O
ATOM   3210  NE2 GLN 6 107     -25.060   0.035  -4.337  0.00  0.00      C1   N
ATOM   3211  N   PRO 6 108     -20.891   4.457  -2.713  0.00  0.00      C1   N
ATOM   3212  CA  PRO 6 108     -20.006   5.618  -2.485  0.00  0.00      C1   C
ATOM   3213  C   PRO 6 108     -19.655   5.937  -0.976  0.00  0.00      C1   C
ATOM   3214  O   PRO 6 108     -20.356   5.655  -0.059  0.00  0.00      C1   O
ATOM   3215  CB  PRO 6 108     -20.741   6.802  -3.125  0.00  0.00      C1   C
ATOM   3216  CG  PRO 6 108     -21.770   6.194  -4.178  0.00  0.00      C1   C
ATOM   3217  CD  PRO 6 108     -22.090   4.821  -3.532  0.00  0.00      C1   C
ATOM   3218  N   GLY 6 109     -18.349   6.267  -0.818  0.00  0.00      C1   N
ATOM   3219  CA  GLY 6 109     -17.575   6.316   0.463  0.00  0.00      C1   C
ATOM   3220  C   GLY 6 109     -16.844   5.084   0.885  0.00  0.00      C1   C
ATOM   3221  O   GLY 6 109     -16.018   5.125   1.794  0.00  0.00      C1   O
ATOM   3222  N   GLN 6 110     -17.073   3.952   0.242  0.00  0.00      C1   N
ATOM   3223  CA  GLN 6 110     -16.345   2.680   0.380  0.00  0.00      C1   C
ATOM   3224  C   GLN 6 110     -14.953   2.745  -0.235  0.00  0.00      C1   C
ATOM   3225  O   GLN 6 110     -14.700   3.259  -1.327  0.00  0.00      C1   O
ATOM   3226  CB  GLN 6 110     -17.343   1.621  -0.047  0.00  0.00      C1   C
ATOM   3227  CG  GLN 6 110     -18.492   1.411   0.911  0.00  0.00      C1   C
ATOM   3228  CD  GLN 6 110     -19.568   0.463   0.359  0.00  0.00      C1   C
ATOM   3229  OE1 GLN 6 110     -19.449  -0.204  -0.711  0.00  0.00      C1   O
ATOM   3230  NE2 GLN 6 110     -20.665   0.317   1.031  0.00  0.00      C1   N
ATOM   3231  N   THR 6 111     -13.983   2.164   0.486  0.00  0.00      C1   N
ATOM   3232  CA  THR 6 111     -12.578   1.914   0.074  0.00  0.00      C1   C
ATOM   3233  C   THR 6 111     -12.410   0.401  -0.102  0.00  0.00      C1   C
ATOM   3234  O   THR 6 111     -13.149  -0.390   0.380  0.00  0.00      C1   O
ATOM   3235  CB  THR 6 111     -11.488   2.498   0.946  0.00  0.00      C1   C
ATOM   3236  OG1 THR 6 111     -11.717   1.950   2.160  0.00  0.00      C1   O
ATOM   3237  CG2 THR 6 111     -11.478   4.002   1.184  0.00  0.00      C1   C
ATOM   3238  N   PHE 6 112     -11.420   0.043  -0.886  0.00  0.00      C1   N
ATOM   3239  CA  PHE 6 112     -10.887  -1.318  -1.184  0.00  0.00      C1   C
ATOM   3240  C   PHE 6 112      -9.375  -1.220  -1.649  0.00  0.00      C1   C
ATOM   3241  O   PHE 6 112      -8.945  -0.242  -2.129  0.00  0.00      C1   O
ATOM   3242  CB  PHE 6 112     -11.759  -2.026  -2.175  0.00  0.00      C1   C
ATOM   3243  CG  PHE 6 112     -11.937  -1.324  -3.572  0.00  0.00      C1   C
ATOM   3244  CD1 PHE 6 112     -11.175  -1.600  -4.698  0.00  0.00      C1   C
ATOM   3245  CD2 PHE 6 112     -13.084  -0.480  -3.595  0.00  0.00      C1   C
ATOM   3246  CE1 PHE 6 112     -11.529  -0.985  -5.902  0.00  0.00      C1   C
ATOM   3247  CE2 PHE 6 112     -13.421   0.114  -4.810  0.00  0.00      C1   C
ATOM   3248  CZ  PHE 6 112     -12.641  -0.101  -5.936  0.00  0.00      C1   C
ATOM   3249  N   SER 6 113      -8.663  -2.341  -1.435  0.00  0.00      C1   N
ATOM   3250  CA  SER 6 113      -7.364  -2.592  -2.125  0.00  0.00      C1   C
ATOM   3251  C   SER 6 113      -7.593  -3.263  -3.513  0.00  0.00      C1   C
ATOM   3252  O   SER 6 113      -8.412  -4.136  -3.701  0.00  0.00      C1   O
ATOM   3253  CB  SER 6 113      -6.444  -3.455  -1.239  0.00  0.00      C1   C
ATOM   3254  OG  SER 6 113      -6.516  -3.035   0.101  0.00  0.00      C1   O
ATOM   3255  N   VAL 6 114      -6.774  -2.837  -4.451  0.00  0.00      C1   N
ATOM   3256  CA  VAL 6 114      -6.748  -3.350  -5.787  0.00  0.00      C1   C
ATOM   3257  C   VAL 6 114      -5.489  -4.111  -5.955  0.00  0.00      C1   C
ATOM   3258  O   VAL 6 114      -4.394  -3.644  -5.607  0.00  0.00      C1   O
ATOM   3259  CB  VAL 6 114      -6.819  -2.221  -6.797  0.00  0.00      C1   C
ATOM   3260  CG1 VAL 6 114      -6.878  -2.687  -8.266  0.00  0.00      C1   C
ATOM   3261  CG2 VAL 6 114      -8.005  -1.300  -6.585  0.00  0.00      C1   C
ATOM   3262  N   LEU 6 115      -5.634  -5.337  -6.449  0.00  0.00      C1   N
ATOM   3263  CA  LEU 6 115      -4.499  -6.129  -7.026  0.00  0.00      C1   C
ATOM   3264  C   LEU 6 115      -4.305  -5.743  -8.520  0.00  0.00      C1   C
ATOM   3265  O   LEU 6 115      -5.235  -5.892  -9.350  0.00  0.00      C1   O
ATOM   3266  CB  LEU 6 115      -4.581  -7.683  -6.799  0.00  0.00      C1   C
ATOM   3267  CG  LEU 6 115      -3.233  -8.373  -7.004  0.00  0.00      C1   C
ATOM   3268  CD1 LEU 6 115      -2.226  -7.913  -5.883  0.00  0.00      C1   C
ATOM   3269  CD2 LEU 6 115      -3.353  -9.814  -7.010  0.00  0.00      C1   C
ATOM   3270  N   ALA 6 116      -3.117  -5.265  -8.922  0.00  0.00      C1   N
ATOM   3271  CA  ALA 6 116      -2.859  -5.010 -10.324  0.00  0.00      C1   C
ATOM   3272  C   ALA 6 116      -1.716  -5.898 -10.931  0.00  0.00      C1   C
ATOM   3273  O   ALA 6 116      -0.800  -6.288 -10.188  0.00  0.00      C1   O
ATOM   3274  CB  ALA 6 116      -2.600  -3.431 -10.340  0.00  0.00      C1   C
ATOM   3275  N   CYS 6 117      -1.856  -6.102 -12.251  0.00  0.00      C1   N
ATOM   3276  CA  CYS 6 117      -1.017  -7.105 -13.047  0.00  0.00      C1   C
ATOM   3277  C   CYS 6 117      -0.375  -6.568 -14.356  0.00  0.00      C1   C
ATOM   3278  O   CYS 6 117      -0.807  -5.511 -14.823  0.00  0.00      C1   O
ATOM   3279  CB  CYS 6 117      -1.953  -8.273 -13.474  0.00  0.00      C1   C
ATOM   3280  SG  CYS 6 117      -2.660  -9.118 -11.998  0.00  0.00      C1   S
ATOM   3281  N   TYR 6 118       0.726  -7.251 -14.785  0.00  0.00      C1   N
ATOM   3282  CA  TYR 6 118       1.530  -6.772 -15.926  0.00  0.00      C1   C
ATOM   3283  C   TYR 6 118       2.321  -8.001 -16.531  0.00  0.00      C1   C
ATOM   3284  O   TYR 6 118       2.907  -8.793 -15.814  0.00  0.00      C1   O
ATOM   3285  CB  TYR 6 118       2.493  -5.734 -15.378  0.00  0.00      C1   C
ATOM   3286  CG  TYR 6 118       3.492  -5.223 -16.443  0.00  0.00      C1   C
ATOM   3287  CD1 TYR 6 118       3.193  -4.281 -17.437  0.00  0.00      C1   C
ATOM   3288  CD2 TYR 6 118       4.791  -5.649 -16.442  0.00  0.00      C1   C
ATOM   3289  CE1 TYR 6 118       4.036  -4.104 -18.542  0.00  0.00      C1   C
ATOM   3290  CE2 TYR 6 118       5.754  -5.370 -17.419  0.00  0.00      C1   C
ATOM   3291  CZ  TYR 6 118       5.332  -4.679 -18.505  0.00  0.00      C1   C
ATOM   3292  OH  TYR 6 118       6.056  -4.340 -19.561  0.00  0.00      C1   O
ATOM   3293  N   ASN 6 119       2.259  -8.121 -17.861  0.00  0.00      C1   N
ATOM   3294  CA  ASN 6 119       2.873  -9.161 -18.630  0.00  0.00      C1   C
ATOM   3295  C   ASN 6 119       2.846 -10.575 -18.072  0.00  0.00      C1   C
ATOM   3296  O   ASN 6 119       3.990 -11.081 -17.870  0.00  0.00      C1   O
ATOM   3297  CB  ASN 6 119       4.195  -8.776 -19.267  0.00  0.00      C1   C
ATOM   3298  CG  ASN 6 119       4.124  -7.592 -20.261  0.00  0.00      C1   C
ATOM   3299  ND2 ASN 6 119       5.192  -7.112 -20.832  0.00  0.00      C1   N
ATOM   3300  OD1 ASN 6 119       3.117  -7.231 -20.839  0.00  0.00      C1   O
ATOM   3301  N   GLY 6 120       1.655 -11.048 -17.676  0.00  0.00      C1   N
ATOM   3302  CA  GLY 6 120       1.587 -12.432 -17.274  0.00  0.00      C1   C
ATOM   3303  C   GLY 6 120       1.389 -12.628 -15.756  0.00  0.00      C1   C
ATOM   3304  O   GLY 6 120       0.974 -13.715 -15.465  0.00  0.00      C1   O
ATOM   3305  N   SER 6 121       1.477 -11.625 -14.857  0.00  0.00      C1   N
ATOM   3306  CA  SER 6 121       1.449 -11.824 -13.423  0.00  0.00      C1   C
ATOM   3307  C   SER 6 121       1.198 -10.597 -12.527  0.00  0.00      C1   C
ATOM   3308  O   SER 6 121       1.491  -9.528 -13.029  0.00  0.00      C1   O
ATOM   3309  CB  SER 6 121       2.867 -12.231 -12.984  0.00  0.00      C1   C
ATOM   3310  OG  SER 6 121       3.864 -11.299 -13.375  0.00  0.00      C1   O
ATOM   3311  N   PRO 6 122       0.626 -10.704 -11.298  0.00  0.00      C1   N
ATOM   3312  CA  PRO 6 122       0.553  -9.607 -10.342  0.00  0.00      C1   C
ATOM   3313  C   PRO 6 122       1.863  -8.885 -10.071  0.00  0.00      C1   C
ATOM   3314  O   PRO 6 122       2.883  -9.491  -9.696  0.00  0.00      C1   O
ATOM   3315  CB  PRO 6 122      -0.062 -10.139  -9.049  0.00  0.00      C1   C
ATOM   3316  CG  PRO 6 122      -0.795 -11.425  -9.552  0.00  0.00      C1   C
ATOM   3317  CD  PRO 6 122      -0.036 -11.854 -10.870  0.00  0.00      C1   C
ATOM   3318  N   SER 6 123       1.767  -7.528 -10.049  0.00  0.00      C1   N
ATOM   3319  CA  SER 6 123       2.946  -6.594  -9.941  0.00  0.00      C1   C
ATOM   3320  C   SER 6 123       2.761  -5.554  -8.838  0.00  0.00      C1   C
ATOM   3321  O   SER 6 123       3.735  -5.043  -8.320  0.00  0.00      C1   O
ATOM   3322  CB  SER 6 123       3.119  -5.959 -11.343  0.00  0.00      C1   C
ATOM   3323  OG  SER 6 123       1.886  -5.375 -11.749  0.00  0.00      C1   O
ATOM   3324  N   GLY 6 124       1.505  -5.230  -8.391  0.00  0.00      C1   N
ATOM   3325  CA  GLY 6 124       1.391  -4.241  -7.235  0.00  0.00      C1   C
ATOM   3326  C   GLY 6 124      -0.034  -4.201  -6.560  0.00  0.00      C1   C
ATOM   3327  O   GLY 6 124      -0.965  -4.820  -7.049  0.00  0.00      C1   O
ATOM   3328  N   VAL 6 125      -0.111  -3.580  -5.382  0.00  0.00      C1   N
ATOM   3329  CA  VAL 6 125      -1.312  -3.481  -4.510  0.00  0.00      C1   C
ATOM   3330  C   VAL 6 125      -1.483  -2.114  -3.902  0.00  0.00      C1   C
ATOM   3331  O   VAL 6 125      -0.632  -1.587  -3.158  0.00  0.00      C1   O
ATOM   3332  CB  VAL 6 125      -1.435  -4.742  -3.546  0.00  0.00      C1   C
ATOM   3333  CG1 VAL 6 125      -0.197  -5.058  -2.721  0.00  0.00      C1   C
ATOM   3334  CG2 VAL 6 125      -2.641  -4.510  -2.650  0.00  0.00      C1   C
ATOM   3335  N   TYR 6 126      -2.585  -1.520  -4.046  0.00  0.00      C1   N
ATOM   3336  CA  TYR 6 126      -2.914  -0.144  -3.585  0.00  0.00      C1   C
ATOM   3337  C   TYR 6 126      -4.424   0.073  -3.251  0.00  0.00      C1   C
ATOM   3338  O   TYR 6 126      -5.205  -0.898  -3.442  0.00  0.00      C1   O
ATOM   3339  CB  TYR 6 126      -2.393   0.900  -4.612  0.00  0.00      C1   C
ATOM   3340  CG  TYR 6 126      -3.092   0.837  -5.895  0.00  0.00      C1   C
ATOM   3341  CD1 TYR 6 126      -4.014   1.838  -6.237  0.00  0.00      C1   C
ATOM   3342  CD2 TYR 6 126      -2.775  -0.173  -6.866  0.00  0.00      C1   C
ATOM   3343  CE1 TYR 6 126      -4.753   1.778  -7.427  0.00  0.00      C1   C
ATOM   3344  CE2 TYR 6 126      -3.508  -0.226  -8.077  0.00  0.00      C1   C
ATOM   3345  CZ  TYR 6 126      -4.505   0.720  -8.358  0.00  0.00      C1   C
ATOM   3346  OH  TYR 6 126      -5.126   0.624  -9.509  0.00  0.00      C1   O
ATOM   3347  N   GLN 6 127      -4.701   1.257  -2.752  0.00  0.00      C1   N
ATOM   3348  CA  GLN 6 127      -6.106   1.717  -2.388  0.00  0.00      C1   C
ATOM   3349  C   GLN 6 127      -6.918   2.463  -3.469  0.00  0.00      C1   C
ATOM   3350  O   GLN 6 127      -6.451   3.394  -4.097  0.00  0.00      C1   O
ATOM   3351  CB  GLN 6 127      -6.006   2.657  -1.137  0.00  0.00      C1   C
ATOM   3352  CG  GLN 6 127      -5.635   2.034   0.204  0.00  0.00      C1   C
ATOM   3353  CD  GLN 6 127      -6.416   0.755   0.459  0.00  0.00      C1   C
ATOM   3354  OE1 GLN 6 127      -6.104  -0.267  -0.033  0.00  0.00      C1   O
ATOM   3355  NE2 GLN 6 127      -7.489   0.823   1.261  0.00  0.00      C1   N
ATOM   3356  N   CYS 6 128      -8.161   2.022  -3.648  0.00  0.00      C1   N
ATOM   3357  CA  CYS 6 128      -9.251   2.744  -4.418  0.00  0.00      C1   C
ATOM   3358  C   CYS 6 128     -10.395   3.232  -3.411  0.00  0.00      C1   C
ATOM   3359  O   CYS 6 128     -10.815   2.644  -2.381  0.00  0.00      C1   O
ATOM   3360  CB  CYS 6 128      -9.841   1.879  -5.592  0.00  0.00      C1   C
ATOM   3361  SG  CYS 6 128      -8.783   1.977  -7.056  0.00  0.00      C1   S
ATOM   3362  N   ALA 6 129     -10.999   4.340  -3.814  0.00  0.00      C1   N
ATOM   3363  CA  ALA 6 129     -12.163   5.016  -3.207  0.00  0.00      C1   C
ATOM   3364  C   ALA 6 129     -13.330   5.315  -4.237  0.00  0.00      C1   C
ATOM   3365  O   ALA 6 129     -13.129   5.826  -5.363  0.00  0.00      C1   O
ATOM   3366  CB  ALA 6 129     -11.679   6.347  -2.474  0.00  0.00      C1   C
ATOM   3367  N   MET 6 130     -14.582   4.961  -3.869  0.00  0.00      C1   N
ATOM   3368  CA  MET 6 130     -15.778   5.418  -4.704  0.00  0.00      C1   C
ATOM   3369  C   MET 6 130     -16.344   6.792  -4.272  0.00  0.00      C1   C
ATOM   3370  O   MET 6 130     -16.758   6.893  -3.145  0.00  0.00      C1   O
ATOM   3371  CB  MET 6 130     -16.863   4.342  -4.822  0.00  0.00      C1   C
ATOM   3372  CG  MET 6 130     -17.858   4.746  -5.931  0.00  0.00      C1   C
ATOM   3373  SD  MET 6 130     -19.342   3.731  -6.233  0.00  0.00      C1   S
ATOM   3374  CE  MET 6 130     -18.774   2.714  -7.631  0.00  0.00      C1   C
ATOM   3375  N   ARG 6 131     -16.209   7.741  -5.244  0.00  0.00      C1   N
ATOM   3376  CA  ARG 6 131     -16.618   9.091  -5.014  0.00  0.00      C1   C
ATOM   3377  C   ARG 6 131     -18.141   9.215  -4.925  0.00  0.00      C1   C
ATOM   3378  O   ARG 6 131     -18.858   8.472  -5.587  0.00  0.00      C1   O
ATOM   3379  CB  ARG 6 131     -15.893  10.104  -5.928  0.00  0.00      C1   C
ATOM   3380  CG  ARG 6 131     -14.526  10.519  -5.180  0.00  0.00      C1   C
ATOM   3381  CD  ARG 6 131     -13.951  11.853  -5.685  0.00  0.00      C1   C
ATOM   3382  NE  ARG 6 131     -12.610  12.107  -5.122  0.00  0.00      C1   N
ATOM   3383  CZ  ARG 6 131     -12.322  12.335  -3.887  0.00  0.00      C1   C
ATOM   3384  NH1 ARG 6 131     -13.200  12.631  -2.985  0.00  0.00      C1   N
ATOM   3385  NH2 ARG 6 131     -11.063  12.269  -3.475  0.00  0.00      C1   N
ATOM   3386  N   PRO 6 132     -18.759  10.195  -4.160  0.00  0.00      C1   N
ATOM   3387  CA  PRO 6 132     -20.152  10.503  -4.184  0.00  0.00      C1   C
ATOM   3388  C   PRO 6 132     -20.872  10.509  -5.645  0.00  0.00      C1   C
ATOM   3389  O   PRO 6 132     -21.975  10.099  -5.795  0.00  0.00      C1   O
ATOM   3390  CB  PRO 6 132     -20.364  11.866  -3.526  0.00  0.00      C1   C
ATOM   3391  CG  PRO 6 132     -19.009  11.888  -2.672  0.00  0.00      C1   C
ATOM   3392  CD  PRO 6 132     -17.959  11.201  -3.495  0.00  0.00      C1   C
ATOM   3393  N   ASN 6 133     -20.248  10.959  -6.733  0.00  0.00      C1   N
ATOM   3394  CA  ASN 6 133     -20.649  10.835  -8.201  0.00  0.00      C1   C
ATOM   3395  C   ASN 6 133     -20.585   9.402  -8.749  0.00  0.00      C1   C
ATOM   3396  O   ASN 6 133     -20.685   9.279  -9.955  0.00  0.00      C1   O
ATOM   3397  CB  ASN 6 133     -19.832  11.777  -9.095  0.00  0.00      C1   C
ATOM   3398  CG  ASN 6 133     -18.347  11.390  -9.066  0.00  0.00      C1   C
ATOM   3399  OD1 ASN 6 133     -17.991  10.304  -8.812  0.00  0.00      C1   O
ATOM   3400  ND2 ASN 6 133     -17.525  12.347  -9.358  0.00  0.00      C1   N
ATOM   3401  N   PHE 6 134     -20.361   8.318  -8.025  0.00  0.00      C1   N
ATOM   3402  CA  PHE 6 134     -20.037   6.852  -8.365  0.00  0.00      C1   C
ATOM   3403  C   PHE 6 134     -18.805   6.545  -9.227  0.00  0.00      C1   C
ATOM   3404  O   PHE 6 134     -18.775   5.578  -9.994  0.00  0.00      C1   O
ATOM   3405  CB  PHE 6 134     -21.345   6.320  -9.008  0.00  0.00      C1   C
ATOM   3406  CG  PHE 6 134     -22.549   6.396  -8.138  0.00  0.00      C1   C
ATOM   3407  CD1 PHE 6 134     -22.672   5.359  -7.207  0.00  0.00      C1   C
ATOM   3408  CD2 PHE 6 134     -23.492   7.440  -8.276  0.00  0.00      C1   C
ATOM   3409  CE1 PHE 6 134     -23.871   5.327  -6.449  0.00  0.00      C1   C
ATOM   3410  CE2 PHE 6 134     -24.669   7.345  -7.601  0.00  0.00      C1   C
ATOM   3411  CZ  PHE 6 134     -24.895   6.301  -6.685  0.00  0.00      C1   C
ATOM   3412  N   THR 6 135     -17.835   7.419  -9.226  0.00  0.00      C1   N
ATOM   3413  CA  THR 6 135     -16.534   7.257  -9.966  0.00  0.00      C1   C
ATOM   3414  C   THR 6 135     -15.338   6.792  -9.139  0.00  0.00      C1   C
ATOM   3415  O   THR 6 135     -15.223   6.980  -7.898  0.00  0.00      C1   O
ATOM   3416  CB  THR 6 135     -16.205   8.499 -10.764  0.00  0.00      C1   C
ATOM   3417  OG1 THR 6 135     -15.801   9.586  -9.901  0.00  0.00      C1   O
ATOM   3418  CG2 THR 6 135     -17.285   8.987 -11.675  0.00  0.00      C1   C
ATOM   3419  N   ILE 6 136     -14.484   6.080  -9.918  0.00  0.00      C1   N
ATOM   3420  CA  ILE 6 136     -13.108   5.726  -9.564  0.00  0.00      C1   C
ATOM   3421  C   ILE 6 136     -12.151   6.492 -10.468  0.00  0.00      C1   C
ATOM   3422  O   ILE 6 136     -12.189   6.274 -11.660  0.00  0.00      C1   O
ATOM   3423  CB  ILE 6 136     -12.816   4.184  -9.565  0.00  0.00      C1   C
ATOM   3424  CG1 ILE 6 136     -13.613   3.381  -8.520  0.00  0.00      C1   C
ATOM   3425  CG2 ILE 6 136     -11.297   3.908  -9.280  0.00  0.00      C1   C
ATOM   3426  CD1 ILE 6 136     -14.993   3.018  -9.032  0.00  0.00      C1   C
ATOM   3427  N   LYS 6 137     -11.312   7.380  -9.947  0.00  0.00      C1   N
ATOM   3428  CA  LYS 6 137     -10.423   8.177 -10.760  0.00  0.00      C1   C
ATOM   3429  C   LYS 6 137      -8.965   8.086 -10.422  0.00  0.00      C1   C
ATOM   3430  O   LYS 6 137      -8.543   8.017  -9.251  0.00  0.00      C1   O
ATOM   3431  CB  LYS 6 137     -10.911   9.650 -10.788  0.00  0.00      C1   C
ATOM   3432  CG  LYS 6 137     -12.191   9.859 -11.538  0.00  0.00      C1   C
ATOM   3433  CD  LYS 6 137     -12.459  11.366 -11.490  0.00  0.00      C1   C
ATOM   3434  CE  LYS 6 137     -13.974  11.721 -11.793  0.00  0.00      C1   C
ATOM   3435  NZ  LYS 6 137     -14.190  13.178 -11.938  0.00  0.00      C1   N
ATOM   3436  N   GLY 6 138      -8.183   8.179 -11.479  0.00  0.00      C1   N
ATOM   3437  CA  GLY 6 138      -6.675   8.154 -11.386  0.00  0.00      C1   C
ATOM   3438  C   GLY 6 138      -5.940   7.638 -12.655  0.00  0.00      C1   C
ATOM   3439  O   GLY 6 138      -6.601   7.348 -13.621  0.00  0.00      C1   O
ATOM   3440  N   SER 6 139      -4.665   7.394 -12.527  0.00  0.00      C1   N
ATOM   3441  CA  SER 6 139      -3.706   6.937 -13.553  0.00  0.00      C1   C
ATOM   3442  C   SER 6 139      -4.195   5.671 -14.244  0.00  0.00      C1   C
ATOM   3443  O   SER 6 139      -4.634   4.744 -13.623  0.00  0.00      C1   O
ATOM   3444  CB  SER 6 139      -2.382   6.461 -12.934  0.00  0.00      C1   C
ATOM   3445  OG  SER 6 139      -1.649   7.593 -12.407  0.00  0.00      C1   O
ATOM   3446  N   PHE 6 140      -4.142   5.624 -15.577  0.00  0.00      C1   N
ATOM   3447  CA  PHE 6 140      -4.466   4.391 -16.294  0.00  0.00      C1   C
ATOM   3448  C   PHE 6 140      -3.152   3.624 -16.361  0.00  0.00      C1   C
ATOM   3449  O   PHE 6 140      -2.149   4.158 -16.836  0.00  0.00      C1   O
ATOM   3450  CB  PHE 6 140      -5.122   4.722 -17.600  0.00  0.00      C1   C
ATOM   3451  CG  PHE 6 140      -6.584   5.027 -17.475  0.00  0.00      C1   C
ATOM   3452  CD1 PHE 6 140      -7.053   6.244 -18.139  0.00  0.00      C1   C
ATOM   3453  CD2 PHE 6 140      -7.465   4.319 -16.668  0.00  0.00      C1   C
ATOM   3454  CE1 PHE 6 140      -8.425   6.622 -17.938  0.00  0.00      C1   C
ATOM   3455  CE2 PHE 6 140      -8.733   4.816 -16.419  0.00  0.00      C1   C
ATOM   3456  CZ  PHE 6 140      -9.275   5.860 -17.137  0.00  0.00      C1   C
ATOM   3457  N   LEU 6 141      -3.073   2.408 -15.729  0.00  0.00      C1   N
ATOM   3458  CA  LEU 6 141      -1.886   1.627 -15.471  0.00  0.00      C1   C
ATOM   3459  C   LEU 6 141      -1.147   1.024 -16.665  0.00  0.00      C1   C
ATOM   3460  O   LEU 6 141      -1.732   0.810 -17.666  0.00  0.00      C1   O
ATOM   3461  CB  LEU 6 141      -2.153   0.475 -14.497  0.00  0.00      C1   C
ATOM   3462  CG  LEU 6 141      -2.588   0.926 -13.067  0.00  0.00      C1   C
ATOM   3463  CD1 LEU 6 141      -2.777  -0.338 -12.260  0.00  0.00      C1   C
ATOM   3464  CD2 LEU 6 141      -1.734   1.811 -12.236  0.00  0.00      C1   C
ATOM   3465  N   ASN 6 142       0.194   0.706 -16.470  0.00  0.00      C1   N
ATOM   3466  CA  ASN 6 142       0.886  -0.135 -17.427  0.00  0.00      C1   C
ATOM   3467  C   ASN 6 142       0.623  -1.576 -16.912  0.00  0.00      C1   C
ATOM   3468  O   ASN 6 142       1.365  -1.976 -16.056  0.00  0.00      C1   O
ATOM   3469  CB  ASN 6 142       2.411   0.341 -17.582  0.00  0.00      C1   C
ATOM   3470  CG  ASN 6 142       3.084  -0.523 -18.551  0.00  0.00      C1   C
ATOM   3471  OD1 ASN 6 142       2.557  -0.688 -19.615  0.00  0.00      C1   O
ATOM   3472  ND2 ASN 6 142       4.225  -1.012 -18.277  0.00  0.00      C1   N
ATOM   3473  N   GLY 6 143      -0.360  -2.266 -17.482  0.00  0.00      C1   N
ATOM   3474  CA  GLY 6 143      -0.848  -3.558 -17.093  0.00  0.00      C1   C
ATOM   3475  C   GLY 6 143      -2.173  -3.876 -17.638  0.00  0.00      C1   C
ATOM   3476  O   GLY 6 143      -2.830  -3.156 -18.406  0.00  0.00      C1   O
ATOM   3477  N   SER 6 144      -2.502  -5.179 -17.507  0.00  0.00      C1   N
ATOM   3478  CA  SER 6 144      -3.533  -5.874 -18.227  0.00  0.00      C1   C
ATOM   3479  C   SER 6 144      -4.968  -5.439 -17.772  0.00  0.00      C1   C
ATOM   3480  O   SER 6 144      -5.111  -4.815 -16.706  0.00  0.00      C1   O
ATOM   3481  CB  SER 6 144      -3.295  -7.408 -18.284  0.00  0.00      C1   C
ATOM   3482  OG  SER 6 144      -3.146  -8.042 -16.980  0.00  0.00      C1   O
ATOM   3483  N   CYS 6 145      -5.997  -5.630 -18.622  0.00  0.00      C1   N
ATOM   3484  CA  CYS 6 145      -7.389  -5.454 -18.223  0.00  0.00      C1   C
ATOM   3485  C   CYS 6 145      -7.629  -6.400 -17.059  0.00  0.00      C1   C
ATOM   3486  O   CYS 6 145      -7.150  -7.518 -16.982  0.00  0.00      C1   O
ATOM   3487  CB  CYS 6 145      -8.231  -5.701 -19.425  0.00  0.00      C1   C
ATOM   3488  SG  CYS 6 145      -9.988  -5.488 -19.001  0.00  0.00      C1   S
ATOM   3489  N   GLY 6 146      -8.456  -5.943 -16.153  0.00  0.00      C1   N
ATOM   3490  CA  GLY 6 146      -8.944  -6.769 -15.017  0.00  0.00      C1   C
ATOM   3491  C   GLY 6 146      -8.354  -6.478 -13.645  0.00  0.00      C1   C
ATOM   3492  O   GLY 6 146      -8.105  -7.471 -12.984  0.00  0.00      C1   O
ATOM   3493  N   SER 6 147      -8.048  -5.264 -13.207  0.00  0.00      C1   N
ATOM   3494  CA  SER 6 147      -7.842  -5.037 -11.812  0.00  0.00      C1   C
ATOM   3495  C   SER 6 147      -9.037  -5.409 -10.943  0.00  0.00      C1   C
ATOM   3496  O   SER 6 147     -10.180  -4.948 -11.224  0.00  0.00      C1   O
ATOM   3497  CB  SER 6 147      -7.378  -3.570 -11.712  0.00  0.00      C1   C
ATOM   3498  OG  SER 6 147      -5.977  -3.523 -11.733  0.00  0.00      C1   O
ATOM   3499  N   VAL 6 148      -8.838  -6.214  -9.918  0.00  0.00      C1   N
ATOM   3500  CA  VAL 6 148      -9.827  -6.558  -8.891  0.00  0.00      C1   C
ATOM   3501  C   VAL 6 148      -9.704  -5.904  -7.514  0.00  0.00      C1   C
ATOM   3502  O   VAL 6 148      -8.664  -5.740  -6.989  0.00  0.00      C1   O
ATOM   3503  CB  VAL 6 148     -10.106  -7.997  -8.591  0.00  0.00      C1   C
ATOM   3504  CG1 VAL 6 148     -10.615  -8.808  -9.742  0.00  0.00      C1   C
ATOM   3505  CG2 VAL 6 148      -8.963  -8.636  -7.934  0.00  0.00      C1   C
ATOM   3506  N   GLY 6 149     -10.843  -5.404  -6.990  0.00  0.00      C1   N
ATOM   3507  CA  GLY 6 149     -10.854  -4.813  -5.626  0.00  0.00      C1   C
ATOM   3508  C   GLY 6 149     -11.400  -5.780  -4.619  0.00  0.00      C1   C
ATOM   3509  O   GLY 6 149     -12.303  -6.642  -4.847  0.00  0.00      C1   O
ATOM   3510  N   PHE 6 150     -10.831  -5.717  -3.404  0.00  0.00      C1   N
ATOM   3511  CA  PHE 6 150     -11.022  -6.613  -2.392  0.00  0.00      C1   C
ATOM   3512  C   PHE 6 150     -10.904  -5.841  -1.035  0.00  0.00      C1   C
ATOM   3513  O   PHE 6 150     -10.235  -4.768  -0.922  0.00  0.00      C1   O
ATOM   3514  CB  PHE 6 150      -9.993  -7.801  -2.425  0.00  0.00      C1   C
ATOM   3515  CG  PHE 6 150      -8.630  -7.414  -2.085  0.00  0.00      C1   C
ATOM   3516  CD1 PHE 6 150      -7.693  -7.045  -3.084  0.00  0.00      C1   C
ATOM   3517  CD2 PHE 6 150      -8.164  -7.624  -0.745  0.00  0.00      C1   C
ATOM   3518  CE1 PHE 6 150      -6.332  -6.842  -2.771  0.00  0.00      C1   C
ATOM   3519  CE2 PHE 6 150      -6.768  -7.506  -0.554  0.00  0.00      C1   C
ATOM   3520  CZ  PHE 6 150      -5.833  -7.156  -1.506  0.00  0.00      C1   C
ATOM   3521  N   ASN 6 151     -11.613  -6.338  -0.009  0.00  0.00      C1   N
ATOM   3522  CA  ASN 6 151     -11.444  -6.087   1.379  0.00  0.00      C1   C
ATOM   3523  C   ASN 6 151     -11.483  -7.384   2.234  0.00  0.00      C1   C
ATOM   3524  O   ASN 6 151     -12.067  -8.342   1.783  0.00  0.00      C1   O
ATOM   3525  CB  ASN 6 151     -12.501  -5.111   1.831  0.00  0.00      C1   C
ATOM   3526  CG  ASN 6 151     -12.339  -3.848   1.145  0.00  0.00      C1   C
ATOM   3527  OD1 ASN 6 151     -11.387  -3.095   1.369  0.00  0.00      C1   O
ATOM   3528  ND2 ASN 6 151     -13.348  -3.336   0.394  0.00  0.00      C1   N
ATOM   3529  N   ILE 6 152     -10.859  -7.272   3.393  0.00  0.00      C1   N
ATOM   3530  CA  ILE 6 152     -10.703  -8.392   4.335  0.00  0.00      C1   C
ATOM   3531  C   ILE 6 152     -11.228  -8.020   5.739  0.00  0.00      C1   C
ATOM   3532  O   ILE 6 152     -11.022  -6.912   6.359  0.00  0.00      C1   O
ATOM   3533  CB  ILE 6 152      -9.267  -9.083   4.290  0.00  0.00      C1   C
ATOM   3534  CG1 ILE 6 152      -8.797  -9.185   2.800  0.00  0.00      C1   C
ATOM   3535  CG2 ILE 6 152      -9.266 -10.564   4.900  0.00  0.00      C1   C
ATOM   3536  CD1 ILE 6 152      -7.462  -9.829   2.545  0.00  0.00      C1   C
ATOM   3537  N   ASP 6 153     -11.824  -9.083   6.370  0.00  0.00      C1   N
ATOM   3538  CA  ASP 6 153     -12.369  -8.951   7.719  0.00  0.00      C1   C
ATOM   3539  C   ASP 6 153     -11.899  -9.998   8.617  0.00  0.00      C1   C
ATOM   3540  O   ASP 6 153     -12.604 -10.991   8.775  0.00  0.00      C1   O
ATOM   3541  CB  ASP 6 153     -13.873  -8.671   7.658  0.00  0.00      C1   C
ATOM   3542  CG  ASP 6 153     -14.437  -8.170   8.993  0.00  0.00      C1   C
ATOM   3543  OD1 ASP 6 153     -15.582  -7.644   8.912  0.00  0.00      C1   O
ATOM   3544  OD2 ASP 6 153     -13.813  -8.185  10.098  0.00  0.00      C1   O
ATOM   3545  N   TYR 6 154     -10.696  -9.882   9.193  0.00  0.00      C1   N
ATOM   3546  CA  TYR 6 154      -9.722 -10.868   9.793  0.00  0.00      C1   C
ATOM   3547  C   TYR 6 154      -9.232 -11.901   8.809  0.00  0.00      C1   C
ATOM   3548  O   TYR 6 154      -8.031 -11.981   8.531  0.00  0.00      C1   O
ATOM   3549  CB  TYR 6 154     -10.219 -11.451  11.143  0.00  0.00      C1   C
ATOM   3550  CG  TYR 6 154      -9.139 -12.278  11.861  0.00  0.00      C1   C
ATOM   3551  CD1 TYR 6 154      -8.097 -11.691  12.611  0.00  0.00      C1   C
ATOM   3552  CD2 TYR 6 154      -9.113 -13.691  11.527  0.00  0.00      C1   C
ATOM   3553  CE1 TYR 6 154      -7.028 -12.509  13.089  0.00  0.00      C1   C
ATOM   3554  CE2 TYR 6 154      -8.026 -14.501  11.945  0.00  0.00      C1   C
ATOM   3555  CZ  TYR 6 154      -6.936 -13.909  12.691  0.00  0.00      C1   C
ATOM   3556  OH  TYR 6 154      -5.863 -14.598  13.145  0.00  0.00      C1   O
ATOM   3557  N   ASP 6 155     -10.175 -12.654   8.215  0.00  0.00      C1   N
ATOM   3558  CA  ASP 6 155      -9.859 -13.701   7.270  0.00  0.00      C1   C
ATOM   3559  C   ASP 6 155     -10.924 -13.786   6.109  0.00  0.00      C1   C
ATOM   3560  O   ASP 6 155     -10.486 -14.103   5.015  0.00  0.00      C1   O
ATOM   3561  CB  ASP 6 155      -9.690 -15.043   8.020  0.00  0.00      C1   C
ATOM   3562  CG  ASP 6 155     -10.879 -15.625   8.861  0.00  0.00      C1   C
ATOM   3563  OD1 ASP 6 155     -11.874 -14.857   8.871  0.00  0.00      C1   O
ATOM   3564  OD2 ASP 6 155     -10.637 -16.691   9.498  0.00  0.00      C1   O
ATOM   3565  N   CYS 6 156     -12.277 -13.433   6.239  0.00  0.00      C1   N
ATOM   3566  CA  CYS 6 156     -13.260 -13.326   5.118  0.00  0.00      C1   C
ATOM   3567  C   CYS 6 156     -12.909 -12.256   4.194  0.00  0.00      C1   C
ATOM   3568  O   CYS 6 156     -12.646 -11.096   4.516  0.00  0.00      C1   O
ATOM   3569  CB  CYS 6 156     -14.723 -13.368   5.725  0.00  0.00      C1   C
ATOM   3570  SG  CYS 6 156     -15.875 -13.917   4.459  0.00  0.00      C1   S
ATOM   3571  N   VAL 6 157     -13.045 -12.562   2.924  0.00  0.00      C1   N
ATOM   3572  CA  VAL 6 157     -12.642 -11.827   1.748  0.00  0.00      C1   C
ATOM   3573  C   VAL 6 157     -13.914 -11.285   1.024  0.00  0.00      C1   C
ATOM   3574  O   VAL 6 157     -14.737 -12.158   0.624  0.00  0.00      C1   O
ATOM   3575  CB  VAL 6 157     -11.682 -12.533   0.809  0.00  0.00      C1   C
ATOM   3576  CG1 VAL 6 157     -11.285 -11.480  -0.283  0.00  0.00      C1   C
ATOM   3577  CG2 VAL 6 157     -10.467 -12.929   1.600  0.00  0.00      C1   C
ATOM   3578  N   SER 6 158     -14.159  -9.969   0.800  0.00  0.00      C1   N
ATOM   3579  CA  SER 6 158     -15.078  -9.330  -0.072  0.00  0.00      C1   C
ATOM   3580  C   SER 6 158     -14.439  -9.043  -1.400  0.00  0.00      C1   C
ATOM   3581  O   SER 6 158     -13.686  -8.058  -1.593  0.00  0.00      C1   O
ATOM   3582  CB  SER 6 158     -15.679  -8.111   0.625  0.00  0.00      C1   C
ATOM   3583  OG  SER 6 158     -16.232  -8.350   1.826  0.00  0.00      C1   O
ATOM   3584  N   PHE 6 159     -14.739  -9.781  -2.449  0.00  0.00      C1   N
ATOM   3585  CA  PHE 6 159     -14.483  -9.391  -3.835  0.00  0.00      C1   C
ATOM   3586  C   PHE 6 159     -15.670  -8.502  -4.303  0.00  0.00      C1   C
ATOM   3587  O   PHE 6 159     -16.802  -8.924  -4.381  0.00  0.00      C1   O
ATOM   3588  CB  PHE 6 159     -14.018 -10.487  -4.785  0.00  0.00      C1   C
ATOM   3589  CG  PHE 6 159     -12.798 -11.278  -4.356  0.00  0.00      C1   C
ATOM   3590  CD1 PHE 6 159     -12.911 -12.649  -4.017  0.00  0.00      C1   C
ATOM   3591  CD2 PHE 6 159     -11.591 -10.594  -4.275  0.00  0.00      C1   C
ATOM   3592  CE1 PHE 6 159     -11.811 -13.255  -3.451  0.00  0.00      C1   C
ATOM   3593  CE2 PHE 6 159     -10.490 -11.295  -3.845  0.00  0.00      C1   C
ATOM   3594  CZ  PHE 6 159     -10.620 -12.625  -3.365  0.00  0.00      C1   C
ATOM   3595  N   CYS 6 160     -15.312  -7.276  -4.650  0.00  0.00      C1   N
ATOM   3596  CA  CYS 6 160     -16.250  -6.249  -4.978  0.00  0.00      C1   C
ATOM   3597  C   CYS 6 160     -16.197  -5.497  -6.253  0.00  0.00      C1   C
ATOM   3598  O   CYS 6 160     -17.218  -4.867  -6.549  0.00  0.00      C1   O
ATOM   3599  CB  CYS 6 160     -16.207  -5.295  -3.802  0.00  0.00      C1   C
ATOM   3600  SG  CYS 6 160     -14.532  -4.589  -3.641  0.00  0.00      C1   S
ATOM   3601  N   TYR 6 161     -15.089  -5.523  -6.987  0.00  0.00      C1   N
ATOM   3602  CA  TYR 6 161     -14.797  -4.636  -8.095  0.00  0.00      C1   C
ATOM   3603  C   TYR 6 161     -13.872  -5.277  -9.160  0.00  0.00      C1   C
ATOM   3604  O   TYR 6 161     -12.925  -5.983  -8.881  0.00  0.00      C1   O
ATOM   3605  CB  TYR 6 161     -14.231  -3.252  -7.657  0.00  0.00      C1   C
ATOM   3606  CG  TYR 6 161     -13.811  -2.289  -8.772  0.00  0.00      C1   C
ATOM   3607  CD1 TYR 6 161     -14.835  -1.366  -9.376  0.00  0.00      C1   C
ATOM   3608  CD2 TYR 6 161     -12.428  -2.242  -9.050  0.00  0.00      C1   C
ATOM   3609  CE1 TYR 6 161     -14.337  -0.433 -10.281  0.00  0.00      C1   C
ATOM   3610  CE2 TYR 6 161     -12.016  -1.239  -9.882  0.00  0.00      C1   C
ATOM   3611  CZ  TYR 6 161     -12.947  -0.358 -10.547  0.00  0.00      C1   C
ATOM   3612  OH  TYR 6 161     -12.402   0.530 -11.466  0.00  0.00      C1   O
ATOM   3613  N   MET 6 162     -14.104  -4.875 -10.418  0.00  0.00      C1   N
ATOM   3614  CA  MET 6 162     -13.388  -5.376 -11.572  0.00  0.00      C1   C
ATOM   3615  C   MET 6 162     -13.356  -4.278 -12.633  0.00  0.00      C1   C
ATOM   3616  O   MET 6 162     -14.423  -3.883 -13.095  0.00  0.00      C1   O
ATOM   3617  CB  MET 6 162     -14.062  -6.685 -12.176  0.00  0.00      C1   C
ATOM   3618  CG  MET 6 162     -13.135  -7.170 -13.244  0.00  0.00      C1   C
ATOM   3619  SD  MET 6 162     -13.559  -8.803 -13.908  0.00  0.00      C1   S
ATOM   3620  CE  MET 6 162     -12.720  -9.981 -12.773  0.00  0.00      C1   C
ATOM   3621  N   HIS 6 163     -12.164  -3.907 -13.070  0.00  0.00      C1   N
ATOM   3622  CA  HIS 6 163     -11.839  -2.864 -14.014  0.00  0.00      C1   C
ATOM   3623  C   HIS 6 163     -11.678  -3.414 -15.430  0.00  0.00      C1   C
ATOM   3624  O   HIS 6 163     -10.927  -4.367 -15.599  0.00  0.00      C1   O
ATOM   3625  CB  HIS 6 163     -10.513  -2.201 -13.615  0.00  0.00      C1   C
ATOM   3626  CG  HIS 6 163     -10.085  -0.956 -14.367  0.00  0.00      C1   C
ATOM   3627  ND1 HIS 6 163      -8.914  -0.746 -15.074  0.00  0.00      C1   N
ATOM   3628  CD2 HIS 6 163     -10.947   0.033 -14.746  0.00  0.00      C1   C
ATOM   3629  CE1 HIS 6 163      -9.015   0.435 -15.737  0.00  0.00      C1   C
ATOM   3630  NE2 HIS 6 163     -10.311   0.832 -15.670  0.00  0.00      C1   N
ATOM   3631  N   HIS 6 164     -12.273  -2.751 -16.400  0.00  0.00      C1   N
ATOM   3632  CA  HIS 6 164     -12.388  -3.147 -17.835  0.00  0.00      C1   C
ATOM   3633  C   HIS 6 164     -12.148  -2.038 -18.863  0.00  0.00      C1   C
ATOM   3634  O   HIS 6 164     -11.806  -2.385 -20.025  0.00  0.00      C1   O
ATOM   3635  CB  HIS 6 164     -13.709  -3.807 -18.117  0.00  0.00      C1   C
ATOM   3636  CG  HIS 6 164     -14.264  -4.823 -17.176  0.00  0.00      C1   C
ATOM   3637  ND1 HIS 6 164     -14.246  -6.222 -17.312  0.00  0.00      C1   N
ATOM   3638  CD2 HIS 6 164     -15.039  -4.499 -16.118  0.00  0.00      C1   C
ATOM   3639  CE1 HIS 6 164     -15.060  -6.711 -16.376  0.00  0.00      C1   C
ATOM   3640  NE2 HIS 6 164     -15.544  -5.690 -15.632  0.00  0.00      C1   N
ATOM   3641  N   MET 6 165     -12.226  -0.741 -18.509  0.00  0.00      C1   N
ATOM   3642  CA  MET 6 165     -12.113   0.287 -19.534  0.00  0.00      C1   C
ATOM   3643  C   MET 6 165     -11.433   1.582 -18.933  0.00  0.00      C1   C
ATOM   3644  O   MET 6 165     -11.686   2.044 -17.821  0.00  0.00      C1   O
ATOM   3645  CB  MET 6 165     -13.468   0.530 -20.220  0.00  0.00      C1   C
ATOM   3646  CG  MET 6 165     -13.477   1.511 -21.382  0.00  0.00      C1   C
ATOM   3647  SD  MET 6 165     -12.171   1.414 -22.711  0.00  0.00      C1   S
ATOM   3648  CE  MET 6 165     -13.129   2.221 -24.036  0.00  0.00      C1   C
ATOM   3649  N   GLU 6 166     -10.486   2.042 -19.771  0.00  0.00      C1   N
ATOM   3650  CA  GLU 6 166      -9.822   3.302 -19.476  0.00  0.00      C1   C
ATOM   3651  C   GLU 6 166     -10.680   4.389 -20.086  0.00  0.00      C1   C
ATOM   3652  O   GLU 6 166     -10.491   4.703 -21.228  0.00  0.00      C1   O
ATOM   3653  CB  GLU 6 166      -8.358   3.283 -19.868  0.00  0.00      C1   C
ATOM   3654  CG  GLU 6 166      -7.883   2.635 -21.162  0.00  0.00      C1   C
ATOM   3655  CD  GLU 6 166      -6.414   2.313 -21.235  0.00  0.00      C1   C
ATOM   3656  OE1 GLU 6 166      -5.961   1.997 -22.396  0.00  0.00      C1   O
ATOM   3657  OE2 GLU 6 166      -5.727   2.158 -20.216  0.00  0.00      C1   O
ATOM   3658  N   LEU 6 167     -11.708   4.911 -19.343  0.00  0.00      C1   N
ATOM   3659  CA  LEU 6 167     -12.519   5.933 -19.945  0.00  0.00      C1   C
ATOM   3660  C   LEU 6 167     -11.963   7.373 -19.652  0.00  0.00      C1   C
ATOM   3661  O   LEU 6 167     -11.399   7.672 -18.589  0.00  0.00      C1   O
ATOM   3662  CB  LEU 6 167     -13.970   5.885 -19.404  0.00  0.00      C1   C
ATOM   3663  CG  LEU 6 167     -14.891   4.834 -19.973  0.00  0.00      C1   C
ATOM   3664  CD1 LEU 6 167     -16.324   4.968 -19.477  0.00  0.00      C1   C
ATOM   3665  CD2 LEU 6 167     -14.759   4.919 -21.455  0.00  0.00      C1   C
ATOM   3666  N   PRO 6 168     -12.116   8.291 -20.628  0.00  0.00      C1   N
ATOM   3667  CA  PRO 6 168     -11.672   9.659 -20.610  0.00  0.00      C1   C
ATOM   3668  C   PRO 6 168     -12.211  10.480 -19.401  0.00  0.00      C1   C
ATOM   3669  O   PRO 6 168     -13.360  10.297 -18.971  0.00  0.00      C1   O
ATOM   3670  CB  PRO 6 168     -12.205  10.341 -21.847  0.00  0.00      C1   C
ATOM   3671  CG  PRO 6 168     -12.498   9.174 -22.692  0.00  0.00      C1   C
ATOM   3672  CD  PRO 6 168     -12.926   8.062 -21.850  0.00  0.00      C1   C
ATOM   3673  N   THR 6 169     -11.235  11.277 -18.874  0.00  0.00      C1   N
ATOM   3674  CA  THR 6 169     -11.101  11.991 -17.536  0.00  0.00      C1   C
ATOM   3675  C   THR 6 169     -10.433  11.032 -16.471  0.00  0.00      C1   C
ATOM   3676  O   THR 6 169     -10.410  11.365 -15.263  0.00  0.00      C1   O
ATOM   3677  CB  THR 6 169     -12.267  12.813 -17.146  0.00  0.00      C1   C
ATOM   3678  OG1 THR 6 169     -13.415  12.052 -16.979  0.00  0.00      C1   O
ATOM   3679  CG2 THR 6 169     -12.430  14.156 -17.951  0.00  0.00      C1   C
ATOM   3680  N   GLY 6 170      -9.846   9.931 -16.808  0.00  0.00      C1   N
ATOM   3681  CA  GLY 6 170      -9.465   8.950 -15.774  0.00  0.00      C1   C
ATOM   3682  C   GLY 6 170     -10.533   8.209 -15.020  0.00  0.00      C1   C
ATOM   3683  O   GLY 6 170     -10.363   7.837 -13.834  0.00  0.00      C1   O
ATOM   3684  N   VAL 6 171     -11.660   7.973 -15.686  0.00  0.00      C1   N
ATOM   3685  CA  VAL 6 171     -12.744   7.108 -15.157  0.00  0.00      C1   C
ATOM   3686  C   VAL 6 171     -12.486   5.612 -15.281  0.00  0.00      C1   C
ATOM   3687  O   VAL 6 171     -12.590   5.051 -16.404  0.00  0.00      C1   O
ATOM   3688  CB  VAL 6 171     -14.117   7.545 -15.741  0.00  0.00      C1   C
ATOM   3689  CG1 VAL 6 171     -15.179   6.596 -15.221  0.00  0.00      C1   C
ATOM   3690  CG2 VAL 6 171     -14.566   8.989 -15.245  0.00  0.00      C1   C
ATOM   3691  N   HIS 6 172     -12.045   4.990 -14.220  0.00  0.00      C1   N
ATOM   3692  CA  HIS 6 172     -11.852   3.496 -14.141  0.00  0.00      C1   C
ATOM   3693  C   HIS 6 172     -13.226   2.798 -14.254  0.00  0.00      C1   C
ATOM   3694  O   HIS 6 172     -13.876   2.454 -13.212  0.00  0.00      C1   O
ATOM   3695  CB  HIS 6 172     -10.999   3.090 -12.946  0.00  0.00      C1   C
ATOM   3696  CG  HIS 6 172      -9.556   3.522 -13.086  0.00  0.00      C1   C
ATOM   3697  ND1 HIS 6 172      -8.562   2.669 -13.554  0.00  0.00      C1   N
ATOM   3698  CD2 HIS 6 172      -8.902   4.695 -12.752  0.00  0.00      C1   C
ATOM   3699  CE1 HIS 6 172      -7.387   3.324 -13.568  0.00  0.00      C1   C
ATOM   3700  NE2 HIS 6 172      -7.610   4.568 -13.139  0.00  0.00      C1   N
ATOM   3701  N   ALA 6 173     -13.696   2.560 -15.481  0.00  0.00      C1   N
ATOM   3702  CA  ALA 6 173     -14.930   1.872 -15.644  0.00  0.00      C1   C
ATOM   3703  C   ALA 6 173     -14.871   0.332 -15.318  0.00  0.00      C1   C
ATOM   3704  O   ALA 6 173     -13.900  -0.343 -15.716  0.00  0.00      C1   O
ATOM   3705  CB  ALA 6 173     -15.599   2.278 -17.011  0.00  0.00      C1   C
ATOM   3706  N   GLY 6 174     -15.865  -0.130 -14.534  0.00  0.00      C1   N
ATOM   3707  CA  GLY 6 174     -15.826  -1.467 -13.869  0.00  0.00      C1   C
ATOM   3708  C   GLY 6 174     -17.232  -2.043 -13.705  0.00  0.00      C1   C
ATOM   3709  O   GLY 6 174     -18.249  -1.392 -13.620  0.00  0.00      C1   O
ATOM   3710  N   THR 6 175     -17.224  -3.316 -13.447  0.00  0.00      C1   N
ATOM   3711  CA  THR 6 175     -18.388  -4.021 -12.872  0.00  0.00      C1   C
ATOM   3712  C   THR 6 175     -18.264  -4.370 -11.307  0.00  0.00      C1   C
ATOM   3713  O   THR 6 175     -17.161  -4.379 -10.735  0.00  0.00      C1   O
ATOM   3714  CB  THR 6 175     -18.777  -5.279 -13.559  0.00  0.00      C1   C
ATOM   3715  OG1 THR 6 175     -17.729  -6.193 -13.513  0.00  0.00      C1   O
ATOM   3716  CG2 THR 6 175     -19.266  -5.186 -15.026  0.00  0.00      C1   C
ATOM   3717  N   ASP 6 176     -19.417  -4.862 -10.766  0.00  0.00      C1   N
ATOM   3718  CA  ASP 6 176     -19.348  -5.686  -9.602  0.00  0.00      C1   C
ATOM   3719  C   ASP 6 176     -18.982  -7.129 -10.078  0.00  0.00      C1   C
ATOM   3720  O   ASP 6 176     -18.736  -7.386 -11.277  0.00  0.00      C1   O
ATOM   3721  CB  ASP 6 176     -20.700  -5.684  -8.699  0.00  0.00      C1   C
ATOM   3722  CG  ASP 6 176     -21.985  -6.151  -9.419  0.00  0.00      C1   C
ATOM   3723  OD1 ASP 6 176     -23.070  -5.820  -8.887  0.00  0.00      C1   O
ATOM   3724  OD2 ASP 6 176     -21.939  -6.878 -10.427  0.00  0.00      C1   O
ATOM   3725  N   LEU 6 177     -18.867  -8.026  -9.149  0.00  0.00      C1   N
ATOM   3726  CA  LEU 6 177     -18.647  -9.420  -9.416  0.00  0.00      C1   C
ATOM   3727  C   LEU 6 177     -19.743 -10.117 -10.212  0.00  0.00      C1   C
ATOM   3728  O   LEU 6 177     -19.413 -10.955 -11.053  0.00  0.00      C1   O
ATOM   3729  CB  LEU 6 177     -18.082 -10.210  -8.211  0.00  0.00      C1   C
ATOM   3730  CG  LEU 6 177     -16.573 -10.010  -7.939  0.00  0.00      C1   C
ATOM   3731  CD1 LEU 6 177     -15.761 -10.824  -8.985  0.00  0.00      C1   C
ATOM   3732  CD2 LEU 6 177     -15.952  -8.595  -7.992  0.00  0.00      C1   C
ATOM   3733  N   GLU 6 178     -21.027  -9.670 -10.116  0.00  0.00      C1   N
ATOM   3734  CA  GLU 6 178     -22.204 -10.205 -10.797  0.00  0.00      C1   C
ATOM   3735  C   GLU 6 178     -22.342  -9.679 -12.290  0.00  0.00      C1   C
ATOM   3736  O   GLU 6 178     -23.352  -9.929 -12.908  0.00  0.00      C1   O
ATOM   3737  CB  GLU 6 178     -23.559 -10.062 -10.031  0.00  0.00      C1   C
ATOM   3738  CG  GLU 6 178     -23.737 -10.803  -8.663  0.00  0.00      C1   C
ATOM   3739  CD  GLU 6 178     -24.112 -12.319  -8.779  0.00  0.00      C1   C
ATOM   3740  OE1 GLU 6 178     -24.222 -12.823  -9.926  0.00  0.00      C1   O
ATOM   3741  OE2 GLU 6 178     -24.175 -12.917  -7.681  0.00  0.00      C1   O
ATOM   3742  N   GLY 6 179     -21.285  -9.010 -12.851  0.00  0.00      C1   N
ATOM   3743  CA  GLY 6 179     -21.302  -8.564 -14.244  0.00  0.00      C1   C
ATOM   3744  C   GLY 6 179     -21.983  -7.149 -14.401  0.00  0.00      C1   C
ATOM   3745  O   GLY 6 179     -22.154  -6.769 -15.573  0.00  0.00      C1   O
ATOM   3746  N   ASN 6 180     -22.414  -6.446 -13.384  0.00  0.00      C1   N
ATOM   3747  CA  ASN 6 180     -23.205  -5.204 -13.509  0.00  0.00      C1   C
ATOM   3748  C   ASN 6 180     -22.366  -4.007 -13.273  0.00  0.00      C1   C
ATOM   3749  O   ASN 6 180     -21.708  -3.773 -12.249  0.00  0.00      C1   O
ATOM   3750  CB  ASN 6 180     -24.312  -5.220 -12.471  0.00  0.00      C1   C
ATOM   3751  CG  ASN 6 180     -25.289  -6.432 -12.528  0.00  0.00      C1   C
ATOM   3752  ND2 ASN 6 180     -25.242  -7.320 -11.544  0.00  0.00      C1   N
ATOM   3753  OD1 ASN 6 180     -26.014  -6.652 -13.546  0.00  0.00      C1   O
ATOM   3754  N   PHE 6 181     -22.394  -3.161 -14.335  0.00  0.00      C1   N
ATOM   3755  CA  PHE 6 181     -21.749  -1.801 -14.483  0.00  0.00      C1   C
ATOM   3756  C   PHE 6 181     -21.992  -0.742 -13.361  0.00  0.00      C1   C
ATOM   3757  O   PHE 6 181     -23.153  -0.516 -12.924  0.00  0.00      C1   O
ATOM   3758  CB  PHE 6 181     -22.182  -1.149 -15.871  0.00  0.00      C1   C
ATOM   3759  CG  PHE 6 181     -21.434  -1.717 -17.061  0.00  0.00      C1   C
ATOM   3760  CD1 PHE 6 181     -20.127  -2.330 -16.945  0.00  0.00      C1   C
ATOM   3761  CD2 PHE 6 181     -22.013  -1.780 -18.351  0.00  0.00      C1   C
ATOM   3762  CE1 PHE 6 181     -19.503  -2.956 -17.969  0.00  0.00      C1   C
ATOM   3763  CE2 PHE 6 181     -21.398  -2.436 -19.411  0.00  0.00      C1   C
ATOM   3764  CZ  PHE 6 181     -20.095  -2.966 -19.196  0.00  0.00      C1   C
ATOM   3765  N   TYR 6 182     -20.929  -0.073 -12.802  0.00  0.00      C1   N
ATOM   3766  CA  TYR 6 182     -21.130   0.920 -11.706  0.00  0.00      C1   C
ATOM   3767  C   TYR 6 182     -21.600   2.246 -12.184  0.00  0.00      C1   C
ATOM   3768  O   TYR 6 182     -20.791   3.210 -12.258  0.00  0.00      C1   O
ATOM   3769  CB  TYR 6 182     -19.765   0.964 -10.920  0.00  0.00      C1   C
ATOM   3770  CG  TYR 6 182     -19.700  -0.100  -9.849  0.00  0.00      C1   C
ATOM   3771  CD1 TYR 6 182     -20.613  -0.076  -8.782  0.00  0.00      C1   C
ATOM   3772  CD2 TYR 6 182     -18.727  -1.197  -9.950  0.00  0.00      C1   C
ATOM   3773  CE1 TYR 6 182     -20.505  -1.016  -7.716  0.00  0.00      C1   C
ATOM   3774  CE2 TYR 6 182     -18.594  -2.062  -8.845  0.00  0.00      C1   C
ATOM   3775  CZ  TYR 6 182     -19.498  -2.013  -7.758  0.00  0.00      C1   C
ATOM   3776  OH  TYR 6 182     -19.501  -2.900  -6.710  0.00  0.00      C1   O
ATOM   3777  N   GLY 6 183     -22.877   2.355 -12.663  0.00  0.00      C1   N
ATOM   3778  CA  GLY 6 183     -23.285   3.584 -13.350  0.00  0.00      C1   C
ATOM   3779  C   GLY 6 183     -23.276   3.479 -14.864  0.00  0.00      C1   C
ATOM   3780  O   GLY 6 183     -22.887   2.460 -15.503  0.00  0.00      C1   O
ATOM   3781  N   PRO 6 184     -23.792   4.581 -15.527  0.00  0.00      C1   N
ATOM   3782  CA  PRO 6 184     -24.102   4.686 -16.948  0.00  0.00      C1   C
ATOM   3783  C   PRO 6 184     -22.905   4.690 -17.823  0.00  0.00      C1   C
ATOM   3784  O   PRO 6 184     -22.983   4.573 -19.036  0.00  0.00      C1   O
ATOM   3785  CB  PRO 6 184     -24.712   6.090 -17.128  0.00  0.00      C1   C
ATOM   3786  CG  PRO 6 184     -23.961   6.845 -16.112  0.00  0.00      C1   C
ATOM   3787  CD  PRO 6 184     -23.919   5.892 -14.934  0.00  0.00      C1   C
ATOM   3788  N   PHE 6 185     -21.690   4.910 -17.254  0.00  0.00      C1   N
ATOM   3789  CA  PHE 6 185     -20.382   5.082 -17.943  0.00  0.00      C1   C
ATOM   3790  C   PHE 6 185     -19.955   3.906 -18.840  0.00  0.00      C1   C
ATOM   3791  O   PHE 6 185     -19.470   2.853 -18.387  0.00  0.00      C1   O
ATOM   3792  CB  PHE 6 185     -19.269   5.445 -16.898  0.00  0.00      C1   C
ATOM   3793  CG  PHE 6 185     -19.602   6.226 -15.680  0.00  0.00      C1   C
ATOM   3794  CD1 PHE 6 185     -19.747   7.613 -15.819  0.00  0.00      C1   C
ATOM   3795  CD2 PHE 6 185     -19.870   5.560 -14.466  0.00  0.00      C1   C
ATOM   3796  CE1 PHE 6 185     -19.941   8.376 -14.660  0.00  0.00      C1   C
ATOM   3797  CE2 PHE 6 185     -20.132   6.329 -13.324  0.00  0.00      C1   C
ATOM   3798  CZ  PHE 6 185     -20.170   7.736 -13.393  0.00  0.00      C1   C
ATOM   3799  N   VAL 6 186     -20.247   4.099 -20.103  0.00  0.00      C1   N
ATOM   3800  CA  VAL 6 186     -19.851   3.187 -21.179  0.00  0.00      C1   C
ATOM   3801  C   VAL 6 186     -18.882   3.733 -22.170  0.00  0.00      C1   C
ATOM   3802  O   VAL 6 186     -18.153   2.983 -22.803  0.00  0.00      C1   O
ATOM   3803  CB  VAL 6 186     -21.061   2.552 -21.943  0.00  0.00      C1   C
ATOM   3804  CG1 VAL 6 186     -21.489   1.327 -21.178  0.00  0.00      C1   C
ATOM   3805  CG2 VAL 6 186     -22.223   3.563 -22.385  0.00  0.00      C1   C
ATOM   3806  N   ASP 6 187     -18.937   5.023 -22.440  0.00  0.00      C1   N
ATOM   3807  CA  ASP 6 187     -18.139   5.693 -23.461  0.00  0.00      C1   C
ATOM   3808  C   ASP 6 187     -17.490   7.009 -22.984  0.00  0.00      C1   C
ATOM   3809  O   ASP 6 187     -17.695   7.430 -21.842  0.00  0.00      C1   O
ATOM   3810  CB  ASP 6 187     -19.041   5.829 -24.763  0.00  0.00      C1   C
ATOM   3811  CG  ASP 6 187     -20.429   6.464 -24.435  0.00  0.00      C1   C
ATOM   3812  OD1 ASP 6 187     -20.635   7.273 -23.478  0.00  0.00      C1   O
ATOM   3813  OD2 ASP 6 187     -21.373   6.233 -25.272  0.00  0.00      C1   O
ATOM   3814  N   ARG 6 188     -16.685   7.692 -23.818  0.00  0.00      C1   N
ATOM   3815  CA  ARG 6 188     -16.327   9.120 -23.681  0.00  0.00      C1   C
ATOM   3816  C   ARG 6 188     -17.498   9.988 -23.343  0.00  0.00      C1   C
ATOM   3817  O   ARG 6 188     -17.340  10.608 -22.311  0.00  0.00      C1   O
ATOM   3818  CB  ARG 6 188     -15.634   9.557 -25.005  0.00  0.00      C1   C
ATOM   3819  CG  ARG 6 188     -15.103  10.983 -24.991  0.00  0.00      C1   C
ATOM   3820  CD  ARG 6 188     -14.190  11.159 -26.150  0.00  0.00      C1   C
ATOM   3821  NE  ARG 6 188     -13.394  12.366 -26.057  0.00  0.00      C1   N
ATOM   3822  CZ  ARG 6 188     -12.180  12.502 -25.558  0.00  0.00      C1   C
ATOM   3823  NH1 ARG 6 188     -11.509  11.445 -25.249  0.00  0.00      C1   N
ATOM   3824  NH2 ARG 6 188     -11.711  13.677 -25.236  0.00  0.00      C1   N
ATOM   3825  N   GLN 6 189     -18.550  10.011 -24.149  0.00  0.00      C1   N
ATOM   3826  CA  GLN 6 189     -19.718  10.866 -23.832  0.00  0.00      C1   C
ATOM   3827  C   GLN 6 189     -20.188  10.731 -22.349  0.00  0.00      C1   C
ATOM   3828  O   GLN 6 189     -20.247  11.730 -21.619  0.00  0.00      C1   O
ATOM   3829  CB  GLN 6 189     -20.864  10.658 -24.834  0.00  0.00      C1   C
ATOM   3830  CG  GLN 6 189     -20.898  11.628 -26.023  0.00  0.00      C1   C
ATOM   3831  CD  GLN 6 189     -22.138  11.783 -26.883  0.00  0.00      C1   C
ATOM   3832  NE2 GLN 6 189     -22.056  12.279 -28.108  0.00  0.00      C1   N
ATOM   3833  OE1 GLN 6 189     -23.271  11.503 -26.488  0.00  0.00      C1   O
ATOM   3834  N   THR 6 190     -20.393   9.474 -21.879  0.00  0.00      C1   N
ATOM   3835  CA  THR 6 190     -20.845   9.196 -20.508  0.00  0.00      C1   C
ATOM   3836  C   THR 6 190     -19.822   9.473 -19.400  0.00  0.00      C1   C
ATOM   3837  O   THR 6 190     -20.236   9.881 -18.340  0.00  0.00      C1   O
ATOM   3838  CB  THR 6 190     -21.500   7.828 -20.335  0.00  0.00      C1   C
ATOM   3839  OG1 THR 6 190     -20.814   6.791 -20.993  0.00  0.00      C1   O
ATOM   3840  CG2 THR 6 190     -22.899   7.714 -20.998  0.00  0.00      C1   C
ATOM   3841  N   ALA 6 191     -18.522   9.204 -19.609  0.00  0.00      C1   N
ATOM   3842  CA  ALA 6 191     -17.473   9.673 -18.707  0.00  0.00      C1   C
ATOM   3843  C   ALA 6 191     -17.324  11.180 -18.571  0.00  0.00      C1   C
ATOM   3844  O   ALA 6 191     -17.304  11.643 -17.443  0.00  0.00      C1   O
ATOM   3845  CB  ALA 6 191     -16.118   9.104 -19.118  0.00  0.00      C1   C
ATOM   3846  N   GLN 6 192     -17.275  11.997 -19.642  0.00  0.00      C1   N
ATOM   3847  CA  GLN 6 192     -17.181  13.431 -19.559  0.00  0.00      C1   C
ATOM   3848  C   GLN 6 192     -18.419  13.952 -18.768  0.00  0.00      C1   C
ATOM   3849  O   GLN 6 192     -18.194  14.912 -17.971  0.00  0.00      C1   O
ATOM   3850  CB  GLN 6 192     -17.134  14.099 -20.918  0.00  0.00      C1   C
ATOM   3851  CG  GLN 6 192     -15.775  13.686 -21.550  0.00  0.00      C1   C
ATOM   3852  CD  GLN 6 192     -15.623  14.265 -22.898  0.00  0.00      C1   C
ATOM   3853  OE1 GLN 6 192     -16.596  14.726 -23.547  0.00  0.00      C1   O
ATOM   3854  NE2 GLN 6 192     -14.415  14.404 -23.388  0.00  0.00      C1   N
ATOM   3855  N   ALA 6 193     -19.560  13.295 -18.848  0.00  0.00      C1   N
ATOM   3856  CA  ALA 6 193     -20.839  13.660 -18.380  0.00  0.00      C1   C
ATOM   3857  C   ALA 6 193     -21.061  13.278 -16.832  0.00  0.00      C1   C
ATOM   3858  O   ALA 6 193     -22.091  13.642 -16.294  0.00  0.00      C1   O
ATOM   3859  CB  ALA 6 193     -21.985  13.051 -19.219  0.00  0.00      C1   C
ATOM   3860  N   ALA 6 194     -20.032  12.694 -16.180  0.00  0.00      C1   N
ATOM   3861  CA  ALA 6 194     -19.997  12.663 -14.688  0.00  0.00      C1   C
ATOM   3862  C   ALA 6 194     -20.213  14.079 -14.038  0.00  0.00      C1   C
ATOM   3863  O   ALA 6 194     -19.836  15.125 -14.614  0.00  0.00      C1   O
ATOM   3864  CB  ALA 6 194     -18.618  12.079 -14.279  0.00  0.00      C1   C
ATOM   3865  N   GLY 6 195     -20.799  13.936 -12.856  0.00  0.00      C1   N
ATOM   3866  CA  GLY 6 195     -20.977  15.106 -11.958  0.00  0.00      C1   C
ATOM   3867  C   GLY 6 195     -19.561  15.351 -11.346  0.00  0.00      C1   C
ATOM   3868  O   GLY 6 195     -18.564  14.689 -11.503  0.00  0.00      C1   O
ATOM   3869  N   THR 6 196     -19.576  16.485 -10.657  0.00  0.00      C1   N
ATOM   3870  CA  THR 6 196     -18.372  17.043  -9.950  0.00  0.00      C1   C
ATOM   3871  C   THR 6 196     -17.689  16.135  -8.967  0.00  0.00      C1   C
ATOM   3872  O   THR 6 196     -18.323  15.301  -8.357  0.00  0.00      C1   O
ATOM   3873  CB  THR 6 196     -18.683  18.443  -9.362  0.00  0.00      C1   C
ATOM   3874  OG1 THR 6 196     -19.878  18.486  -8.655  0.00  0.00      C1   O
ATOM   3875  CG2 THR 6 196     -18.732  19.551 -10.400  0.00  0.00      C1   C
ATOM   3876  N   ASP 6 197     -16.400  16.286  -8.705  0.00  0.00      C1   N
ATOM   3877  CA  ASP 6 197     -15.672  15.574  -7.614  0.00  0.00      C1   C
ATOM   3878  C   ASP 6 197     -15.906  16.133  -6.276  0.00  0.00      C1   C
ATOM   3879  O   ASP 6 197     -15.381  17.207  -5.968  0.00  0.00      C1   O
ATOM   3880  CB  ASP 6 197     -14.182  15.320  -7.881  0.00  0.00      C1   C
ATOM   3881  CG  ASP 6 197     -14.066  14.401  -9.067  0.00  0.00      C1   C
ATOM   3882  OD1 ASP 6 197     -13.102  14.607  -9.888  0.00  0.00      C1   O
ATOM   3883  OD2 ASP 6 197     -14.767  13.403  -9.193  0.00  0.00      C1   O
ATOM   3884  N   THR 6 198     -16.656  15.427  -5.467  0.00  0.00      C1   N
ATOM   3885  CA  THR 6 198     -16.938  15.809  -4.076  0.00  0.00      C1   C
ATOM   3886  C   THR 6 198     -16.141  14.976  -3.022  0.00  0.00      C1   C
ATOM   3887  O   THR 6 198     -15.752  13.807  -3.114  0.00  0.00      C1   O
ATOM   3888  CB  THR 6 198     -18.431  16.042  -3.858  0.00  0.00      C1   C
ATOM   3889  OG1 THR 6 198     -19.302  15.073  -4.516  0.00  0.00      C1   O
ATOM   3890  CG2 THR 6 198     -19.032  17.383  -4.254  0.00  0.00      C1   C
ATOM   3891  N   THR 6 199     -15.960  15.640  -1.884  0.00  0.00      C1   N
ATOM   3892  CA  THR 6 199     -15.226  15.148  -0.681  0.00  0.00      C1   C
ATOM   3893  C   THR 6 199     -16.139  14.142   0.056  0.00  0.00      C1   C
ATOM   3894  O   THR 6 199     -17.238  14.491   0.487  0.00  0.00      C1   O
ATOM   3895  CB  THR 6 199     -14.606  16.315   0.115  0.00  0.00      C1   C
ATOM   3896  OG1 THR 6 199     -13.641  17.065  -0.619  0.00  0.00      C1   O
ATOM   3897  CG2 THR 6 199     -13.994  15.822   1.410  0.00  0.00      C1   C
ATOM   3898  N   ILE 6 200     -15.631  12.894   0.380  0.00  0.00      C1   N
ATOM   3899  CA  ILE 6 200     -16.309  11.919   1.244  0.00  0.00      C1   C
ATOM   3900  C   ILE 6 200     -16.026  12.352   2.745  0.00  0.00      C1   C
ATOM   3901  O   ILE 6 200     -15.001  11.996   3.292  0.00  0.00      C1   O
ATOM   3902  CB  ILE 6 200     -15.885  10.483   0.936  0.00  0.00      C1   C
ATOM   3903  CG1 ILE 6 200     -15.874   9.972  -0.529  0.00  0.00      C1   C
ATOM   3904  CG2 ILE 6 200     -16.765   9.510   1.742  0.00  0.00      C1   C
ATOM   3905  CD1 ILE 6 200     -14.863   8.754  -0.814  0.00  0.00      C1   C
ATOM   3906  N   THR 6 201     -16.959  13.061   3.289  0.00  0.00      C1   N
ATOM   3907  CA  THR 6 201     -16.856  13.919   4.510  0.00  0.00      C1   C
ATOM   3908  C   THR 6 201     -16.460  13.196   5.764  0.00  0.00      C1   C
ATOM   3909  O   THR 6 201     -15.495  13.682   6.375  0.00  0.00      C1   O
ATOM   3910  CB  THR 6 201     -18.154  14.678   4.695  0.00  0.00      C1   C
ATOM   3911  OG1 THR 6 201     -18.647  15.185   3.455  0.00  0.00      C1   O
ATOM   3912  CG2 THR 6 201     -17.969  16.044   5.448  0.00  0.00      C1   C
ATOM   3913  N   VAL 6 202     -16.972  11.997   6.099  0.00  0.00      C1   N
ATOM   3914  CA  VAL 6 202     -16.481  11.040   7.077  0.00  0.00      C1   C
ATOM   3915  C   VAL 6 202     -14.995  10.544   6.944  0.00  0.00      C1   C
ATOM   3916  O   VAL 6 202     -14.407  10.386   7.937  0.00  0.00      C1   O
ATOM   3917  CB  VAL 6 202     -17.320   9.836   7.239  0.00  0.00      C1   C
ATOM   3918  CG1 VAL 6 202     -18.756  10.145   7.601  0.00  0.00      C1   C
ATOM   3919  CG2 VAL 6 202     -17.442   8.902   6.041  0.00  0.00      C1   C
ATOM   3920  N   ASN 6 203     -14.529  10.363   5.759  0.00  0.00      C1   N
ATOM   3921  CA  ASN 6 203     -13.100  10.068   5.445  0.00  0.00      C1   C
ATOM   3922  C   ASN 6 203     -12.151  11.228   5.788  0.00  0.00      C1   C
ATOM   3923  O   ASN 6 203     -11.256  10.988   6.610  0.00  0.00      C1   O
ATOM   3924  CB  ASN 6 203     -12.873   9.449   4.058  0.00  0.00      C1   C
ATOM   3925  CG  ASN 6 203     -13.452   8.094   3.790  0.00  0.00      C1   C
ATOM   3926  OD1 ASN 6 203     -14.294   7.585   4.446  0.00  0.00      C1   O
ATOM   3927  ND2 ASN 6 203     -12.992   7.432   2.691  0.00  0.00      C1   N
ATOM   3928  N   VAL 6 204     -12.325  12.509   5.332  0.00  0.00      C1   N
ATOM   3929  CA  VAL 6 204     -11.603  13.707   5.874  0.00  0.00      C1   C
ATOM   3930  C   VAL 6 204     -11.862  13.907   7.365  0.00  0.00      C1   C
ATOM   3931  O   VAL 6 204     -10.920  14.182   8.071  0.00  0.00      C1   O
ATOM   3932  CB  VAL 6 204     -11.820  15.026   5.134  0.00  0.00      C1   C
ATOM   3933  CG1 VAL 6 204     -11.248  14.931   3.731  0.00  0.00      C1   C
ATOM   3934  CG2 VAL 6 204     -13.229  15.639   4.992  0.00  0.00      C1   C
ATOM   3935  N   LEU 6 205     -13.036  13.648   7.977  0.00  0.00      C1   N
ATOM   3936  CA  LEU 6 205     -13.206  13.714   9.457  0.00  0.00      C1   C
ATOM   3937  C   LEU 6 205     -12.356  12.701  10.173  0.00  0.00      C1   C
ATOM   3938  O   LEU 6 205     -11.701  13.024  11.206  0.00  0.00      C1   O
ATOM   3939  CB  LEU 6 205     -14.761  13.711   9.755  0.00  0.00      C1   C
ATOM   3940  CG  LEU 6 205     -15.379  15.086   9.394  0.00  0.00      C1   C
ATOM   3941  CD1 LEU 6 205     -16.866  15.153   9.529  0.00  0.00      C1   C
ATOM   3942  CD2 LEU 6 205     -14.805  16.087  10.340  0.00  0.00      C1   C
ATOM   3943  N   ALA 6 206     -12.239  11.467   9.636  0.00  0.00      C1   N
ATOM   3944  CA  ALA 6 206     -11.413  10.387  10.157  0.00  0.00      C1   C
ATOM   3945  C   ALA 6 206      -9.943  10.790   9.904  0.00  0.00      C1   C
ATOM   3946  O   ALA 6 206      -9.149  10.554  10.835  0.00  0.00      C1   O
ATOM   3947  CB  ALA 6 206     -11.748   8.994   9.557  0.00  0.00      C1   C
ATOM   3948  N   TRP 6 207      -9.532  11.327   8.749  0.00  0.00      C1   N
ATOM   3949  CA  TRP 6 207      -8.181  11.771   8.385  0.00  0.00      C1   C
ATOM   3950  C   TRP 6 207      -7.676  12.950   9.300  0.00  0.00      C1   C
ATOM   3951  O   TRP 6 207      -6.534  13.104   9.721  0.00  0.00      C1   O
ATOM   3952  CB  TRP 6 207      -8.243  12.123   6.875  0.00  0.00      C1   C
ATOM   3953  CG  TRP 6 207      -7.029  12.856   6.328  0.00  0.00      C1   C
ATOM   3954  CD1 TRP 6 207      -5.850  12.268   5.962  0.00  0.00      C1   C
ATOM   3955  CD2 TRP 6 207      -6.763  14.252   6.113  0.00  0.00      C1   C
ATOM   3956  NE1 TRP 6 207      -4.974  13.224   5.465  0.00  0.00      C1   N
ATOM   3957  CE2 TRP 6 207      -5.451  14.453   5.645  0.00  0.00      C1   C
ATOM   3958  CE3 TRP 6 207      -7.516  15.421   6.331  0.00  0.00      C1   C
ATOM   3959  CZ2 TRP 6 207      -4.944  15.718   5.329  0.00  0.00      C1   C
ATOM   3960  CZ3 TRP 6 207      -6.999  16.725   6.049  0.00  0.00      C1   C
ATOM   3961  CH2 TRP 6 207      -5.742  16.856   5.555  0.00  0.00      C1   C
ATOM   3962  N   LEU 6 208      -8.602  13.827   9.755  0.00  0.00      C1   N
ATOM   3963  CA  LEU 6 208      -8.403  14.764  10.860  0.00  0.00      C1   C
ATOM   3964  C   LEU 6 208      -8.103  14.078  12.169  0.00  0.00      C1   C
ATOM   3965  O   LEU 6 208      -7.058  14.363  12.784  0.00  0.00      C1   O
ATOM   3966  CB  LEU 6 208      -9.577  15.792  10.942  0.00  0.00      C1   C
ATOM   3967  CG  LEU 6 208      -9.421  16.899   9.929  0.00  0.00      C1   C
ATOM   3968  CD1 LEU 6 208     -10.468  18.034  10.136  0.00  0.00      C1   C
ATOM   3969  CD2 LEU 6 208      -8.057  17.485   9.850  0.00  0.00      C1   C
ATOM   3970  N   TYR 6 209      -9.028  13.242  12.587  0.00  0.00      C1   N
ATOM   3971  CA  TYR 6 209      -8.968  12.434  13.817  0.00  0.00      C1   C
ATOM   3972  C   TYR 6 209      -7.685  11.642  13.911  0.00  0.00      C1   C
ATOM   3973  O   TYR 6 209      -7.074  11.606  15.013  0.00  0.00      C1   O
ATOM   3974  CB  TYR 6 209     -10.256  11.588  13.927  0.00  0.00      C1   C
ATOM   3975  CG  TYR 6 209     -11.509  12.293  14.381  0.00  0.00      C1   C
ATOM   3976  CD1 TYR 6 209     -11.519  13.272  15.373  0.00  0.00      C1   C
ATOM   3977  CD2 TYR 6 209     -12.695  11.919  13.779  0.00  0.00      C1   C
ATOM   3978  CE1 TYR 6 209     -12.729  13.800  15.847  0.00  0.00      C1   C
ATOM   3979  CE2 TYR 6 209     -13.922  12.566  14.170  0.00  0.00      C1   C
ATOM   3980  CZ  TYR 6 209     -13.885  13.410  15.283  0.00  0.00      C1   C
ATOM   3981  OH  TYR 6 209     -15.165  13.811  15.736  0.00  0.00      C1   O
ATOM   3982  N   ALA 6 210      -7.152  11.160  12.858  0.00  0.00      C1   N
ATOM   3983  CA  ALA 6 210      -5.845  10.496  12.661  0.00  0.00      C1   C
ATOM   3984  C   ALA 6 210      -4.617  11.412  12.750  0.00  0.00      C1   C
ATOM   3985  O   ALA 6 210      -3.588  10.973  13.327  0.00  0.00      C1   O
ATOM   3986  CB  ALA 6 210      -5.891   9.859  11.277  0.00  0.00      C1   C
ATOM   3987  N   ALA 6 211      -4.737  12.660  12.273  0.00  0.00      C1   N
ATOM   3988  CA  ALA 6 211      -3.744  13.624  12.614  0.00  0.00      C1   C
ATOM   3989  C   ALA 6 211      -3.795  14.144  14.077  0.00  0.00      C1   C
ATOM   3990  O   ALA 6 211      -2.755  14.418  14.689  0.00  0.00      C1   O
ATOM   3991  CB  ALA 6 211      -3.904  14.708  11.633  0.00  0.00      C1   C
ATOM   3992  N   VAL 6 212      -4.970  14.168  14.660  0.00  0.00      C1   N
ATOM   3993  CA  VAL 6 212      -4.899  14.236  16.214  0.00  0.00      C1   C
ATOM   3994  C   VAL 6 212      -4.240  12.968  16.866  0.00  0.00      C1   C
ATOM   3995  O   VAL 6 212      -3.422  13.168  17.793  0.00  0.00      C1   O
ATOM   3996  CB  VAL 6 212      -6.314  14.574  16.874  0.00  0.00      C1   C
ATOM   3997  CG1 VAL 6 212      -6.293  14.731  18.395  0.00  0.00      C1   C
ATOM   3998  CG2 VAL 6 212      -6.811  15.929  16.267  0.00  0.00      C1   C
ATOM   3999  N   ILE 6 213      -4.600  11.739  16.551  0.00  0.00      C1   N
ATOM   4000  CA  ILE 6 213      -3.925  10.479  16.955  0.00  0.00      C1   C
ATOM   4001  C   ILE 6 213      -2.397  10.631  16.921  0.00  0.00      C1   C
ATOM   4002  O   ILE 6 213      -1.666  10.357  17.881  0.00  0.00      C1   O
ATOM   4003  CB  ILE 6 213      -4.641   9.285  16.231  0.00  0.00      C1   C
ATOM   4004  CG1 ILE 6 213      -5.959   8.948  16.984  0.00  0.00      C1   C
ATOM   4005  CG2 ILE 6 213      -3.670   8.101  16.208  0.00  0.00      C1   C
ATOM   4006  CD1 ILE 6 213      -6.847   7.962  16.111  0.00  0.00      C1   C
ATOM   4007  N   ASN 6 214      -1.907  11.106  15.762  0.00  0.00      C1   N
ATOM   4008  CA  ASN 6 214      -0.477  11.356  15.457  0.00  0.00      C1   C
ATOM   4009  C   ASN 6 214       0.014  12.705  16.082  0.00  0.00      C1   C
ATOM   4010  O   ASN 6 214       1.135  13.179  15.680  0.00  0.00      C1   O
ATOM   4011  CB  ASN 6 214      -0.233  11.155  14.029  0.00  0.00      C1   C
ATOM   4012  CG  ASN 6 214      -0.402   9.733  13.399  0.00  0.00      C1   C
ATOM   4013  OD1 ASN 6 214      -1.069   8.880  13.943  0.00  0.00      C1   O
ATOM   4014  ND2 ASN 6 214       0.173   9.451  12.252  0.00  0.00      C1   N
ATOM   4015  N   GLY 6 215      -0.634  13.255  17.140  0.00  0.00      C1   N
ATOM   4016  CA  GLY 6 215      -0.059  14.345  17.968  0.00  0.00      C1   C
ATOM   4017  C   GLY 6 215      -0.303  15.725  17.450  0.00  0.00      C1   C
ATOM   4018  O   GLY 6 215       0.469  16.603  17.867  0.00  0.00      C1   O
ATOM   4019  N   ASP 6 216      -1.167  16.007  16.504  0.00  0.00      C1   N
ATOM   4020  CA  ASP 6 216      -1.517  17.420  16.258  0.00  0.00      C1   C
ATOM   4021  C   ASP 6 216      -2.680  17.967  17.071  0.00  0.00      C1   C
ATOM   4022  O   ASP 6 216      -3.794  17.353  17.219  0.00  0.00      C1   O
ATOM   4023  CB  ASP 6 216      -1.560  17.751  14.751  0.00  0.00      C1   C
ATOM   4024  CG  ASP 6 216      -0.291  17.496  13.905  0.00  0.00      C1   C
ATOM   4025  OD1 ASP 6 216      -0.337  17.838  12.660  0.00  0.00      C1   O
ATOM   4026  OD2 ASP 6 216       0.706  16.919  14.349  0.00  0.00      C1   O
ATOM   4027  N   ARG 6 217      -2.494  19.163  17.548  0.00  0.00      C1   N
ATOM   4028  CA  ARG 6 217      -3.396  20.005  18.418  0.00  0.00      C1   C
ATOM   4029  C   ARG 6 217      -3.618  21.439  17.839  0.00  0.00      C1   C
ATOM   4030  O   ARG 6 217      -4.585  22.081  18.258  0.00  0.00      C1   O
ATOM   4031  CB  ARG 6 217      -2.802  20.097  19.861  0.00  0.00      C1   C
ATOM   4032  CG  ARG 6 217      -3.078  18.773  20.621  0.00  0.00      C1   C
ATOM   4033  CD  ARG 6 217      -2.795  19.046  22.109  0.00  0.00      C1   C
ATOM   4034  NE  ARG 6 217      -3.858  19.707  22.845  0.00  0.00      C1   N
ATOM   4035  CZ  ARG 6 217      -4.846  19.207  23.596  0.00  0.00      C1   C
ATOM   4036  NH1 ARG 6 217      -5.704  19.934  24.299  0.00  0.00      C1   N
ATOM   4037  NH2 ARG 6 217      -5.216  17.907  23.582  0.00  0.00      C1   N
ATOM   4038  N   TRP 6 218      -2.767  21.907  16.881  0.00  0.00      C1   N
ATOM   4039  CA  TRP 6 218      -2.972  23.187  16.111  0.00  0.00      C1   C
ATOM   4040  C   TRP 6 218      -4.345  23.382  15.428  0.00  0.00      C1   C
ATOM   4041  O   TRP 6 218      -4.620  24.567  15.057  0.00  0.00      C1   O
ATOM   4042  CB  TRP 6 218      -1.773  23.412  15.159  0.00  0.00      C1   C
ATOM   4043  CG  TRP 6 218      -1.737  22.498  13.938  0.00  0.00      C1   C
ATOM   4044  CD1 TRP 6 218      -1.038  21.411  13.871  0.00  0.00      C1   C
ATOM   4045  CD2 TRP 6 218      -2.346  22.736  12.697  0.00  0.00      C1   C
ATOM   4046  NE1 TRP 6 218      -1.198  20.850  12.647  0.00  0.00      C1   N
ATOM   4047  CE2 TRP 6 218      -1.946  21.678  11.858  0.00  0.00      C1   C
ATOM   4048  CE3 TRP 6 218      -3.003  23.869  12.011  0.00  0.00      C1   C
ATOM   4049  CZ2 TRP 6 218      -2.217  21.729  10.471  0.00  0.00      C1   C
ATOM   4050  CZ3 TRP 6 218      -3.345  23.882  10.704  0.00  0.00      C1   C
ATOM   4051  CH2 TRP 6 218      -2.961  22.805   9.924  0.00  0.00      C1   C
ATOM   4052  N   PHE 6 219      -5.156  22.301  15.159  0.00  0.00      C1   N
ATOM   4053  CA  PHE 6 219      -6.403  22.522  14.394  0.00  0.00      C1   C
ATOM   4054  C   PHE 6 219      -7.754  22.386  15.231  0.00  0.00      C1   C
ATOM   4055  O   PHE 6 219      -8.839  22.797  14.773  0.00  0.00      C1   O
ATOM   4056  CB  PHE 6 219      -6.388  21.794  13.033  0.00  0.00      C1   C
ATOM   4057  CG  PHE 6 219      -6.190  20.324  12.922  0.00  0.00      C1   C
ATOM   4058  CD1 PHE 6 219      -7.181  19.414  13.474  0.00  0.00      C1   C
ATOM   4059  CD2 PHE 6 219      -5.054  19.746  12.305  0.00  0.00      C1   C
ATOM   4060  CE1 PHE 6 219      -7.053  18.051  13.419  0.00  0.00      C1   C
ATOM   4061  CE2 PHE 6 219      -4.885  18.398  12.350  0.00  0.00      C1   C
ATOM   4062  CZ  PHE 6 219      -5.817  17.564  12.954  0.00  0.00      C1   C
ATOM   4063  N   LEU 6 220      -7.546  22.040  16.537  0.00  0.00      C1   N
ATOM   4064  CA  LEU 6 220      -8.535  21.966  17.576  0.00  0.00      C1   C
ATOM   4065  C   LEU 6 220      -9.109  23.342  17.891  0.00  0.00      C1   C
ATOM   4066  O   LEU 6 220      -8.388  24.253  18.314  0.00  0.00      C1   O
ATOM   4067  CB  LEU 6 220      -7.960  21.341  18.840  0.00  0.00      C1   C
ATOM   4068  CG  LEU 6 220      -7.793  19.811  18.761  0.00  0.00      C1   C
ATOM   4069  CD1 LEU 6 220      -7.144  19.326  20.056  0.00  0.00      C1   C
ATOM   4070  CD2 LEU 6 220      -9.024  18.961  18.492  0.00  0.00      C1   C
ATOM   4071  N   ASN 6 221     -10.420  23.519  17.651  0.00  0.00      C1   N
ATOM   4072  CA  ASN 6 221     -11.110  24.837  17.912  0.00  0.00      C1   C
ATOM   4073  C   ASN 6 221     -11.763  25.033  19.305  0.00  0.00      C1   C
ATOM   4074  O   ASN 6 221     -12.257  24.086  19.864  0.00  0.00      C1   O
ATOM   4075  CB  ASN 6 221     -12.032  25.172  16.716  0.00  0.00      C1   C
ATOM   4076  CG  ASN 6 221     -11.246  25.470  15.413  0.00  0.00      C1   C
ATOM   4077  OD1 ASN 6 221     -11.304  24.815  14.464  0.00  0.00      C1   O
ATOM   4078  ND2 ASN 6 221     -10.445  26.535  15.447  0.00  0.00      C1   N
ATOM   4079  N   ARG 6 222     -11.707  26.249  19.845  0.00  0.00      C1   N
ATOM   4080  CA  ARG 6 222     -12.369  26.726  21.029  0.00  0.00      C1   C
ATOM   4081  C   ARG 6 222     -13.800  27.162  20.703  0.00  0.00      C1   C
ATOM   4082  O   ARG 6 222     -14.279  28.198  21.197  0.00  0.00      C1   O
ATOM   4083  CB  ARG 6 222     -11.544  27.821  21.777  0.00  0.00      C1   C
ATOM   4084  CG  ARG 6 222     -10.220  27.329  22.393  0.00  0.00      C1   C
ATOM   4085  CD  ARG 6 222      -9.487  28.526  23.013  0.00  0.00      C1   C
ATOM   4086  NE  ARG 6 222      -8.130  28.162  23.433  0.00  0.00      C1   N
ATOM   4087  CZ  ARG 6 222      -7.576  27.415  24.392  0.00  0.00      C1   C
ATOM   4088  NH1 ARG 6 222      -8.260  27.063  25.438  0.00  0.00      C1   N
ATOM   4089  NH2 ARG 6 222      -6.382  27.014  24.226  0.00  0.00      C1   N
ATOM   4090  N   PHE 6 223     -14.614  26.400  19.947  0.00  0.00      C1   N
ATOM   4091  CA  PHE 6 223     -15.867  26.729  19.325  0.00  0.00      C1   C
ATOM   4092  C   PHE 6 223     -16.215  25.551  18.406  0.00  0.00      C1   C
ATOM   4093  O   PHE 6 223     -15.329  24.772  18.036  0.00  0.00      C1   O
ATOM   4094  CB  PHE 6 223     -15.863  28.002  18.499  0.00  0.00      C1   C
ATOM   4095  CG  PHE 6 223     -14.819  28.200  17.451  0.00  0.00      C1   C
ATOM   4096  CD1 PHE 6 223     -15.034  27.766  16.080  0.00  0.00      C1   C
ATOM   4097  CD2 PHE 6 223     -13.692  29.041  17.719  0.00  0.00      C1   C
ATOM   4098  CE1 PHE 6 223     -14.001  27.985  15.136  0.00  0.00      C1   C
ATOM   4099  CE2 PHE 6 223     -12.689  29.295  16.766  0.00  0.00      C1   C
ATOM   4100  CZ  PHE 6 223     -12.829  28.681  15.476  0.00  0.00      C1   C
ATOM   4101  N   THR 6 224     -17.484  25.457  18.146  0.00  0.00      C1   N
ATOM   4102  CA  THR 6 224     -18.172  24.436  17.351  0.00  0.00      C1   C
ATOM   4103  C   THR 6 224     -18.872  25.007  16.170  0.00  0.00      C1   C
ATOM   4104  O   THR 6 224     -18.879  26.207  15.884  0.00  0.00      C1   O
ATOM   4105  CB  THR 6 224     -19.028  23.558  18.294  0.00  0.00      C1   C
ATOM   4106  OG1 THR 6 224     -19.470  22.367  17.609  0.00  0.00      C1   O
ATOM   4107  CG2 THR 6 224     -20.286  24.271  18.845  0.00  0.00      C1   C
ATOM   4108  N   THR 6 225     -19.575  24.151  15.461  0.00  0.00      C1   N
ATOM   4109  CA  THR 6 225     -20.446  24.714  14.414  0.00  0.00      C1   C
ATOM   4110  C   THR 6 225     -21.885  24.128  14.377  0.00  0.00      C1   C
ATOM   4111  O   THR 6 225     -22.089  23.136  15.072  0.00  0.00      C1   O
ATOM   4112  CB  THR 6 225     -19.722  24.520  13.099  0.00  0.00      C1   C
ATOM   4113  OG1 THR 6 225     -20.039  25.666  12.339  0.00  0.00      C1   O
ATOM   4114  CG2 THR 6 225     -19.986  23.322  12.147  0.00  0.00      C1   C
ATOM   4115  N   THR 6 226     -22.862  24.657  13.644  0.00  0.00      C1   N
ATOM   4116  CA  THR 6 226     -24.132  23.951  13.549  0.00  0.00      C1   C
ATOM   4117  C   THR 6 226     -24.082  22.994  12.374  0.00  0.00      C1   C
ATOM   4118  O   THR 6 226     -23.467  23.271  11.347  0.00  0.00      C1   O
ATOM   4119  CB  THR 6 226     -25.390  24.891  13.477  0.00  0.00      C1   C
ATOM   4120  OG1 THR 6 226     -25.361  25.678  12.295  0.00  0.00      C1   O
ATOM   4121  CG2 THR 6 226     -25.618  25.665  14.733  0.00  0.00      C1   C
ATOM   4122  N   LEU 6 227     -24.876  21.900  12.444  0.00  0.00      C1   N
ATOM   4123  CA  LEU 6 227     -25.086  20.983  11.292  0.00  0.00      C1   C
ATOM   4124  C   LEU 6 227     -25.882  21.706  10.158  0.00  0.00      C1   C
ATOM   4125  O   LEU 6 227     -25.478  21.511   8.993  0.00  0.00      C1   O
ATOM   4126  CB  LEU 6 227     -25.946  19.738  11.822  0.00  0.00      C1   C
ATOM   4127  CG  LEU 6 227     -26.328  18.683  10.711  0.00  0.00      C1   C
ATOM   4128  CD1 LEU 6 227     -25.052  18.123  10.226  0.00  0.00      C1   C
ATOM   4129  CD2 LEU 6 227     -27.221  17.644  11.341  0.00  0.00      C1   C
ATOM   4130  N   ASN 6 228     -26.899  22.464  10.540  0.00  0.00      C1   N
ATOM   4131  CA  ASN 6 228     -27.578  23.503   9.635  0.00  0.00      C1   C
ATOM   4132  C   ASN 6 228     -26.680  24.286   8.665  0.00  0.00      C1   C
ATOM   4133  O   ASN 6 228     -26.820  24.158   7.459  0.00  0.00      C1   O
ATOM   4134  CB  ASN 6 228     -28.413  24.478  10.500  0.00  0.00      C1   C
ATOM   4135  CG  ASN 6 228     -29.230  25.456   9.624  0.00  0.00      C1   C
ATOM   4136  ND2 ASN 6 228     -28.865  26.703   9.576  0.00  0.00      C1   N
ATOM   4137  OD1 ASN 6 228     -30.206  25.139   9.101  0.00  0.00      C1   O
ATOM   4138  N   ASP 6 229     -25.794  25.064   9.098  0.00  0.00      C1   N
ATOM   4139  CA  ASP 6 229     -24.779  25.841   8.343  0.00  0.00      C1   C
ATOM   4140  C   ASP 6 229     -23.704  24.997   7.727  0.00  0.00      C1   C
ATOM   4141  O   ASP 6 229     -23.435  25.279   6.530  0.00  0.00      C1   O
ATOM   4142  CB  ASP 6 229     -24.234  27.012   9.223  0.00  0.00      C1   C
ATOM   4143  CG  ASP 6 229     -25.122  28.161   9.787  0.00  0.00      C1   C
ATOM   4144  OD1 ASP 6 229     -24.623  29.119  10.486  0.00  0.00      C1   O
ATOM   4145  OD2 ASP 6 229     -26.356  28.145   9.660  0.00  0.00      C1   O
ATOM   4146  N   PHE 6 230     -23.121  23.982   8.410  0.00  0.00      C1   N
ATOM   4147  CA  PHE 6 230     -22.227  23.050   7.753  0.00  0.00      C1   C
ATOM   4148  C   PHE 6 230     -22.830  22.431   6.498  0.00  0.00      C1   C
ATOM   4149  O   PHE 6 230     -22.153  22.434   5.515  0.00  0.00      C1   O
ATOM   4150  CB  PHE 6 230     -21.771  22.003   8.813  0.00  0.00      C1   C
ATOM   4151  CG  PHE 6 230     -20.706  20.950   8.430  0.00  0.00      C1   C
ATOM   4152  CD1 PHE 6 230     -19.398  21.358   8.208  0.00  0.00      C1   C
ATOM   4153  CD2 PHE 6 230     -21.097  19.590   8.182  0.00  0.00      C1   C
ATOM   4154  CE1 PHE 6 230     -18.397  20.408   7.817  0.00  0.00      C1   C
ATOM   4155  CE2 PHE 6 230     -20.070  18.670   7.727  0.00  0.00      C1   C
ATOM   4156  CZ  PHE 6 230     -18.736  19.061   7.575  0.00  0.00      C1   C
ATOM   4157  N   ASN 6 231     -24.048  21.980   6.549  0.00  0.00      C1   N
ATOM   4158  CA  ASN 6 231     -24.679  21.578   5.202  0.00  0.00      C1   C
ATOM   4159  C   ASN 6 231     -25.089  22.710   4.305  0.00  0.00      C1   C
ATOM   4160  O   ASN 6 231     -25.194  22.474   3.071  0.00  0.00      C1   O
ATOM   4161  CB  ASN 6 231     -25.965  20.824   5.604  0.00  0.00      C1   C
ATOM   4162  CG  ASN 6 231     -25.733  19.505   6.232  0.00  0.00      C1   C
ATOM   4163  OD1 ASN 6 231     -24.875  18.735   5.855  0.00  0.00      C1   O
ATOM   4164  ND2 ASN 6 231     -26.549  19.099   7.168  0.00  0.00      C1   N
ATOM   4165  N   LEU 6 232     -25.293  23.917   4.675  0.00  0.00      C1   N
ATOM   4166  CA  LEU 6 232     -25.595  25.061   3.842  0.00  0.00      C1   C
ATOM   4167  C   LEU 6 232     -24.287  25.433   3.025  0.00  0.00      C1   C
ATOM   4168  O   LEU 6 232     -24.405  25.644   1.828  0.00  0.00      C1   O
ATOM   4169  CB  LEU 6 232     -26.231  26.165   4.667  0.00  0.00      C1   C
ATOM   4170  CG  LEU 6 232     -27.756  25.870   4.855  0.00  0.00      C1   C
ATOM   4171  CD1 LEU 6 232     -28.354  26.664   5.962  0.00  0.00      C1   C
ATOM   4172  CD2 LEU 6 232     -28.472  26.071   3.497  0.00  0.00      C1   C
ATOM   4173  N   VAL 6 233     -23.064  25.254   3.617  0.00  0.00      C1   N
ATOM   4174  CA  VAL 6 233     -21.830  25.428   2.857  0.00  0.00      C1   C
ATOM   4175  C   VAL 6 233     -21.222  24.146   2.140  0.00  0.00      C1   C
ATOM   4176  O   VAL 6 233     -20.109  24.202   1.606  0.00  0.00      C1   O
ATOM   4177  CB  VAL 6 233     -20.736  26.209   3.704  0.00  0.00      C1   C
ATOM   4178  CG1 VAL 6 233     -21.228  27.477   4.431  0.00  0.00      C1   C
ATOM   4179  CG2 VAL 6 233     -19.912  25.335   4.624  0.00  0.00      C1   C
ATOM   4180  N   ALA 6 234     -22.115  23.117   1.961  0.00  0.00      C1   N
ATOM   4181  CA  ALA 6 234     -21.818  21.852   1.220  0.00  0.00      C1   C
ATOM   4182  C   ALA 6 234     -21.259  22.099  -0.191  0.00  0.00      C1   C
ATOM   4183  O   ALA 6 234     -20.181  21.564  -0.504  0.00  0.00      C1   O
ATOM   4184  CB  ALA 6 234     -23.145  20.996   1.146  0.00  0.00      C1   C
ATOM   4185  N   MET 6 235     -21.870  22.989  -1.005  0.00  0.00      C1   N
ATOM   4186  CA  MET 6 235     -21.471  23.340  -2.352  0.00  0.00      C1   C
ATOM   4187  C   MET 6 235     -20.282  24.252  -2.479  0.00  0.00      C1   C
ATOM   4188  O   MET 6 235     -19.356  23.830  -3.197  0.00  0.00      C1   O
ATOM   4189  CB  MET 6 235     -22.574  23.643  -3.413  0.00  0.00      C1   C
ATOM   4190  CG  MET 6 235     -23.718  22.640  -3.295  0.00  0.00      C1   C
ATOM   4191  SD  MET 6 235     -24.875  22.773  -1.906  0.00  0.00      C1   S
ATOM   4192  CE  MET 6 235     -26.464  22.231  -2.542  0.00  0.00      C1   C
ATOM   4193  N   LYS 6 236     -20.146  25.308  -1.710  0.00  0.00      C1   N
ATOM   4194  CA  LYS 6 236     -18.912  26.166  -1.597  0.00  0.00      C1   C
ATOM   4195  C   LYS 6 236     -17.604  25.347  -1.235  0.00  0.00      C1   C
ATOM   4196  O   LYS 6 236     -16.558  25.480  -1.836  0.00  0.00      C1   O
ATOM   4197  CB  LYS 6 236     -19.114  27.146  -0.484  0.00  0.00      C1   C
ATOM   4198  CG  LYS 6 236     -17.968  28.202  -0.341  0.00  0.00      C1   C
ATOM   4199  CD  LYS 6 236     -17.485  28.967  -1.576  0.00  0.00      C1   C
ATOM   4200  CE  LYS 6 236     -16.478  30.097  -1.345  0.00  0.00      C1   C
ATOM   4201  NZ  LYS 6 236     -15.300  29.533  -0.724  0.00  0.00      C1   N
ATOM   4202  N   TYR 6 237     -17.746  24.355  -0.332  0.00  0.00      C1   N
ATOM   4203  CA  TYR 6 237     -16.526  23.577   0.005  0.00  0.00      C1   C
ATOM   4204  C   TYR 6 237     -16.453  22.162  -0.646  0.00  0.00      C1   C
ATOM   4205  O   TYR 6 237     -15.590  21.400  -0.291  0.00  0.00      C1   O
ATOM   4206  CB  TYR 6 237     -16.074  23.773   1.450  0.00  0.00      C1   C
ATOM   4207  CG  TYR 6 237     -15.952  25.262   1.797  0.00  0.00      C1   C
ATOM   4208  CD1 TYR 6 237     -14.923  26.013   1.178  0.00  0.00      C1   C
ATOM   4209  CD2 TYR 6 237     -16.611  25.820   2.907  0.00  0.00      C1   C
ATOM   4210  CE1 TYR 6 237     -14.635  27.324   1.513  0.00  0.00      C1   C
ATOM   4211  CE2 TYR 6 237     -16.366  27.152   3.287  0.00  0.00      C1   C
ATOM   4212  CZ  TYR 6 237     -15.347  27.918   2.590  0.00  0.00      C1   C
ATOM   4213  OH  TYR 6 237     -15.225  29.278   2.753  0.00  0.00      C1   O
ATOM   4214  N   ASN 6 238     -17.200  21.963  -1.696  0.00  0.00      C1   N
ATOM   4215  CA  ASN 6 238     -17.299  20.866  -2.627  0.00  0.00      C1   C
ATOM   4216  C   ASN 6 238     -17.271  19.504  -1.930  0.00  0.00      C1   C
ATOM   4217  O   ASN 6 238     -16.688  18.491  -2.381  0.00  0.00      C1   O
ATOM   4218  CB  ASN 6 238     -16.245  21.112  -3.752  0.00  0.00      C1   C
ATOM   4219  CG  ASN 6 238     -14.766  21.186  -3.387  0.00  0.00      C1   C
ATOM   4220  ND2 ASN 6 238     -14.164  20.100  -3.212  0.00  0.00      C1   N
ATOM   4221  OD1 ASN 6 238     -14.160  22.242  -3.298  0.00  0.00      C1   O
ATOM   4222  N   TYR 6 239     -18.041  19.347  -0.791  0.00  0.00      C1   N
ATOM   4223  CA  TYR 6 239     -18.170  18.076  -0.024  0.00  0.00      C1   C
ATOM   4224  C   TYR 6 239     -19.571  17.439   0.095  0.00  0.00      C1   C
ATOM   4225  O   TYR 6 239     -20.502  18.176  -0.183  0.00  0.00      C1   O
ATOM   4226  CB  TYR 6 239     -17.598  18.349   1.386  0.00  0.00      C1   C
ATOM   4227  CG  TYR 6 239     -18.093  19.467   2.326  0.00  0.00      C1   C
ATOM   4228  CD1 TYR 6 239     -19.483  19.599   2.543  0.00  0.00      C1   C
ATOM   4229  CD2 TYR 6 239     -17.196  20.318   3.029  0.00  0.00      C1   C
ATOM   4230  CE1 TYR 6 239     -19.869  20.539   3.545  0.00  0.00      C1   C
ATOM   4231  CE2 TYR 6 239     -17.561  21.219   4.013  0.00  0.00      C1   C
ATOM   4232  CZ  TYR 6 239     -18.976  21.423   4.191  0.00  0.00      C1   C
ATOM   4233  OH  TYR 6 239     -19.401  22.300   5.122  0.00  0.00      C1   O
ATOM   4234  N   GLU 6 240     -19.712  16.221   0.594  0.00  0.00      C1   N
ATOM   4235  CA  GLU 6 240     -20.965  15.560   0.806  0.00  0.00      C1   C
ATOM   4236  C   GLU 6 240     -21.749  16.120   2.080  0.00  0.00      C1   C
ATOM   4237  O   GLU 6 240     -21.215  16.142   3.206  0.00  0.00      C1   O
ATOM   4238  CB  GLU 6 240     -20.653  14.051   0.900  0.00  0.00      C1   C
ATOM   4239  CG  GLU 6 240     -21.827  13.196   1.039  0.00  0.00      C1   C
ATOM   4240  CD  GLU 6 240     -22.469  12.944  -0.379  0.00  0.00      C1   C
ATOM   4241  OE1 GLU 6 240     -23.432  12.090  -0.394  0.00  0.00      C1   O
ATOM   4242  OE2 GLU 6 240     -22.187  13.671  -1.319  0.00  0.00      C1   O
ATOM   4243  N   PRO 6 241     -23.005  16.564   2.024  0.00  0.00      C1   N
ATOM   4244  CA  PRO 6 241     -23.914  16.678   3.131  0.00  0.00      C1   C
ATOM   4245  C   PRO 6 241     -23.958  15.647   4.182  0.00  0.00      C1   C
ATOM   4246  O   PRO 6 241     -23.918  14.432   3.971  0.00  0.00      C1   O
ATOM   4247  CB  PRO 6 241     -25.279  16.637   2.383  0.00  0.00      C1   C
ATOM   4248  CG  PRO 6 241     -25.089  16.069   1.005  0.00  0.00      C1   C
ATOM   4249  CD  PRO 6 241     -23.706  16.562   0.765  0.00  0.00      C1   C
ATOM   4250  N   LEU 6 242     -23.997  16.128   5.395  0.00  0.00      C1   N
ATOM   4251  CA  LEU 6 242     -23.870  15.303   6.588  0.00  0.00      C1   C
ATOM   4252  C   LEU 6 242     -25.216  14.891   7.193  0.00  0.00      C1   C
ATOM   4253  O   LEU 6 242     -26.093  15.742   7.399  0.00  0.00      C1   O
ATOM   4254  CB  LEU 6 242     -22.826  15.912   7.525  0.00  0.00      C1   C
ATOM   4255  CG  LEU 6 242     -22.268  15.020   8.617  0.00  0.00      C1   C
ATOM   4256  CD1 LEU 6 242     -21.005  14.151   8.269  0.00  0.00      C1   C
ATOM   4257  CD2 LEU 6 242     -21.857  15.846   9.859  0.00  0.00      C1   C
ATOM   4258  N   THR 6 243     -25.400  13.536   7.430  0.00  0.00      C1   N
ATOM   4259  CA  THR 6 243     -26.643  12.979   7.945  0.00  0.00      C1   C
ATOM   4260  C   THR 6 243     -26.342  12.220   9.283  0.00  0.00      C1   C
ATOM   4261  O   THR 6 243     -25.237  11.989   9.631  0.00  0.00      C1   O
ATOM   4262  CB  THR 6 243     -27.233  12.062   6.901  0.00  0.00      C1   C
ATOM   4263  OG1 THR 6 243     -26.343  10.954   6.893  0.00  0.00      C1   O
ATOM   4264  CG2 THR 6 243     -27.358  12.696   5.541  0.00  0.00      C1   C
ATOM   4265  N   GLN 6 244     -27.367  11.652   9.908  0.00  0.00      C1   N
ATOM   4266  CA  GLN 6 244     -27.250  10.823  11.148  0.00  0.00      C1   C
ATOM   4267  C   GLN 6 244     -26.556   9.438  10.870  0.00  0.00      C1   C
ATOM   4268  O   GLN 6 244     -25.873   9.037  11.761  0.00  0.00      C1   O
ATOM   4269  CB  GLN 6 244     -28.709  10.713  11.771  0.00  0.00      C1   C
ATOM   4270  CG  GLN 6 244     -28.836  10.183  13.177  0.00  0.00      C1   C
ATOM   4271  CD  GLN 6 244     -28.390  11.177  14.216  0.00  0.00      C1   C
ATOM   4272  OE1 GLN 6 244     -29.143  12.101  14.558  0.00  0.00      C1   O
ATOM   4273  NE2 GLN 6 244     -27.175  11.046  14.674  0.00  0.00      C1   N
ATOM   4274  N   ASP 6 245     -26.561   8.934   9.646  0.00  0.00      C1   N
ATOM   4275  CA  ASP 6 245     -25.746   7.826   9.174  0.00  0.00      C1   C
ATOM   4276  C   ASP 6 245     -24.243   8.139   9.283  0.00  0.00      C1   C
ATOM   4277  O   ASP 6 245     -23.601   7.336   9.864  0.00  0.00      C1   O
ATOM   4278  CB  ASP 6 245     -26.256   7.348   7.727  0.00  0.00      C1   C
ATOM   4279  CG  ASP 6 245     -27.671   6.799   7.631  0.00  0.00      C1   C
ATOM   4280  OD1 ASP 6 245     -28.068   5.989   8.486  0.00  0.00      C1   O
ATOM   4281  OD2 ASP 6 245     -28.341   7.204   6.639  0.00  0.00      C1   O
ATOM   4282  N   HIS 6 246     -23.832   9.289   8.739  0.00  0.00      C1   N
ATOM   4283  CA  HIS 6 246     -22.390   9.774   8.743  0.00  0.00      C1   C
ATOM   4284  C   HIS 6 246     -21.944  10.107  10.175  0.00  0.00      C1   C
ATOM   4285  O   HIS 6 246     -20.911   9.688  10.649  0.00  0.00      C1   O
ATOM   4286  CB  HIS 6 246     -22.189  10.967   7.778  0.00  0.00      C1   C
ATOM   4287  CG  HIS 6 246     -22.745  10.836   6.385  0.00  0.00      C1   C
ATOM   4288  ND1 HIS 6 246     -23.463  11.840   5.753  0.00  0.00      C1   N
ATOM   4289  CD2 HIS 6 246     -22.630   9.805   5.526  0.00  0.00      C1   C
ATOM   4290  CE1 HIS 6 246     -23.819  11.341   4.535  0.00  0.00      C1   C
ATOM   4291  NE2 HIS 6 246     -23.246  10.155   4.380  0.00  0.00      C1   N
ATOM   4292  N   VAL 6 247     -22.782  10.871  10.918  0.00  0.00      C1   N
ATOM   4293  CA  VAL 6 247     -22.666  11.227  12.357  0.00  0.00      C1   C
ATOM   4294  C   VAL 6 247     -22.473   9.976  13.224  0.00  0.00      C1   C
ATOM   4295  O   VAL 6 247     -21.500   9.801  13.927  0.00  0.00      C1   O
ATOM   4296  CB  VAL 6 247     -23.862  12.127  12.744  0.00  0.00      C1   C
ATOM   4297  CG1 VAL 6 247     -23.983  12.155  14.288  0.00  0.00      C1   C
ATOM   4298  CG2 VAL 6 247     -23.582  13.593  12.193  0.00  0.00      C1   C
ATOM   4299  N   ASP 6 248     -23.407   8.975  13.097  0.00  0.00      C1   N
ATOM   4300  CA  ASP 6 248     -23.266   7.681  13.754  0.00  0.00      C1   C
ATOM   4301  C   ASP 6 248     -22.133   6.819  13.335  0.00  0.00      C1   C
ATOM   4302  O   ASP 6 248     -21.557   6.138  14.200  0.00  0.00      C1   O
ATOM   4303  CB  ASP 6 248     -24.615   6.921  13.780  0.00  0.00      C1   C
ATOM   4304  CG  ASP 6 248     -25.863   7.556  14.281  0.00  0.00      C1   C
ATOM   4305  OD1 ASP 6 248     -26.988   7.078  13.957  0.00  0.00      C1   O
ATOM   4306  OD2 ASP 6 248     -25.746   8.557  14.971  0.00  0.00      C1   O
ATOM   4307  N   ILE 6 249     -21.841   6.733  12.046  0.00  0.00      C1   N
ATOM   4308  CA  ILE 6 249     -20.596   6.148  11.581  0.00  0.00      C1   C
ATOM   4309  C   ILE 6 249     -19.406   6.736  12.319  0.00  0.00      C1   C
ATOM   4310  O   ILE 6 249     -18.633   5.958  12.892  0.00  0.00      C1   O
ATOM   4311  CB  ILE 6 249     -20.465   6.186  10.011  0.00  0.00      C1   C
ATOM   4312  CG1 ILE 6 249     -21.205   5.011   9.299  0.00  0.00      C1   C
ATOM   4313  CG2 ILE 6 249     -18.974   6.168   9.580  0.00  0.00      C1   C
ATOM   4314  CD1 ILE 6 249     -21.404   5.142   7.806  0.00  0.00      C1   C
ATOM   4315  N   LEU 6 250     -19.329   8.058  12.445  0.00  0.00      C1   N
ATOM   4316  CA  LEU 6 250     -18.287   8.734  13.267  0.00  0.00      C1   C
ATOM   4317  C   LEU 6 250     -18.361   8.498  14.808  0.00  0.00      C1   C
ATOM   4318  O   LEU 6 250     -17.514   9.160  15.535  0.00  0.00      C1   O
ATOM   4319  CB  LEU 6 250     -18.156  10.287  12.900  0.00  0.00      C1   C
ATOM   4320  CG  LEU 6 250     -17.605  10.479  11.444  0.00  0.00      C1   C
ATOM   4321  CD1 LEU 6 250     -17.859  11.901  10.967  0.00  0.00      C1   C
ATOM   4322  CD2 LEU 6 250     -16.081  10.184  11.464  0.00  0.00      C1   C
ATOM   4323  N   GLY 6 251     -19.289   7.730  15.329  0.00  0.00      C1   N
ATOM   4324  CA  GLY 6 251     -19.385   7.668  16.808  0.00  0.00      C1   C
ATOM   4325  C   GLY 6 251     -18.184   6.982  17.593  0.00  0.00      C1   C
ATOM   4326  O   GLY 6 251     -17.793   7.585  18.596  0.00  0.00      C1   O
ATOM   4327  N   PRO 6 252     -17.599   5.791  17.201  0.00  0.00      C1   N
ATOM   4328  CA  PRO 6 252     -16.496   5.093  17.790  0.00  0.00      C1   C
ATOM   4329  C   PRO 6 252     -15.192   5.889  17.694  0.00  0.00      C1   C
ATOM   4330  O   PRO 6 252     -14.470   6.069  18.667  0.00  0.00      C1   O
ATOM   4331  CB  PRO 6 252     -16.489   3.705  17.092  0.00  0.00      C1   C
ATOM   4332  CG  PRO 6 252     -17.966   3.372  16.620  0.00  0.00      C1   C
ATOM   4333  CD  PRO 6 252     -18.361   4.826  16.321  0.00  0.00      C1   C
ATOM   4334  N   LEU 6 253     -14.856   6.443  16.514  0.00  0.00      C1   N
ATOM   4335  CA  LEU 6 253     -13.772   7.414  16.307  0.00  0.00      C1   C
ATOM   4336  C   LEU 6 253     -13.764   8.827  17.038  0.00  0.00      C1   C
ATOM   4337  O   LEU 6 253     -12.762   9.280  17.591  0.00  0.00      C1   O
ATOM   4338  CB  LEU 6 253     -13.462   7.607  14.855  0.00  0.00      C1   C
ATOM   4339  CG  LEU 6 253     -11.988   8.087  14.535  0.00  0.00      C1   C
ATOM   4340  CD1 LEU 6 253     -10.947   7.192  15.287  0.00  0.00      C1   C
ATOM   4341  CD2 LEU 6 253     -11.736   7.977  13.018  0.00  0.00      C1   C
ATOM   4342  N   SER 6 254     -14.983   9.403  17.129  0.00  0.00      C1   N
ATOM   4343  CA  SER 6 254     -15.160  10.618  17.966  0.00  0.00      C1   C
ATOM   4344  C   SER 6 254     -14.858  10.363  19.422  0.00  0.00      C1   C
ATOM   4345  O   SER 6 254     -14.241  11.300  20.018  0.00  0.00      C1   O
ATOM   4346  CB  SER 6 254     -16.511  11.397  17.808  0.00  0.00      C1   C
ATOM   4347  OG  SER 6 254     -17.683  10.569  18.012  0.00  0.00      C1   O
ATOM   4348  N   ALA 6 255     -15.494   9.352  20.024  0.00  0.00      C1   N
ATOM   4349  CA  ALA 6 255     -15.178   8.831  21.388  0.00  0.00      C1   C
ATOM   4350  C   ALA 6 255     -13.680   8.404  21.557  0.00  0.00      C1   C
ATOM   4351  O   ALA 6 255     -13.128   8.661  22.630  0.00  0.00      C1   O
ATOM   4352  CB  ALA 6 255     -16.174   7.717  21.769  0.00  0.00      C1   C
ATOM   4353  N   GLN 6 256     -13.031   7.750  20.644  0.00  0.00      C1   N
ATOM   4354  CA  GLN 6 256     -11.568   7.405  20.734  0.00  0.00      C1   C
ATOM   4355  C   GLN 6 256     -10.746   8.734  20.884  0.00  0.00      C1   C
ATOM   4356  O   GLN 6 256      -9.963   8.763  21.827  0.00  0.00      C1   O
ATOM   4357  CB  GLN 6 256     -11.088   6.442  19.695  0.00  0.00      C1   C
ATOM   4358  CG  GLN 6 256      -9.602   6.145  19.683  0.00  0.00      C1   C
ATOM   4359  CD  GLN 6 256      -9.093   5.385  20.945  0.00  0.00      C1   C
ATOM   4360  OE1 GLN 6 256      -8.939   4.171  21.010  0.00  0.00      C1   O
ATOM   4361  NE2 GLN 6 256      -8.694   6.146  21.941  0.00  0.00      C1   N
ATOM   4362  N   THR 6 257     -10.926   9.730  19.979  0.00  0.00      C1   N
ATOM   4363  CA  THR 6 257     -10.297  11.021  20.058  0.00  0.00      C1   C
ATOM   4364  C   THR 6 257     -10.684  11.860  21.304  0.00  0.00      C1   C
ATOM   4365  O   THR 6 257      -9.997  12.828  21.576  0.00  0.00      C1   O
ATOM   4366  CB  THR 6 257     -10.432  11.786  18.735  0.00  0.00      C1   C
ATOM   4367  OG1 THR 6 257     -11.803  11.777  18.467  0.00  0.00      C1   O
ATOM   4368  CG2 THR 6 257      -9.709  11.024  17.580  0.00  0.00      C1   C
ATOM   4369  N   GLY 6 258     -11.867  11.688  21.925  0.00  0.00      C1   N
ATOM   4370  CA  GLY 6 258     -12.543  12.671  22.802  0.00  0.00      C1   C
ATOM   4371  C   GLY 6 258     -12.984  13.969  22.109  0.00  0.00      C1   C
ATOM   4372  O   GLY 6 258     -13.063  14.924  22.895  0.00  0.00      C1   O
ATOM   4373  N   ILE 6 259     -13.056  14.132  20.791  0.00  0.00      C1   N
ATOM   4374  CA  ILE 6 259     -13.457  15.439  20.174  0.00  0.00      C1   C
ATOM   4375  C   ILE 6 259     -14.626  15.114  19.375  0.00  0.00      C1   C
ATOM   4376  O   ILE 6 259     -14.618  14.254  18.507  0.00  0.00      C1   O
ATOM   4377  CB  ILE 6 259     -12.314  15.958  19.284  0.00  0.00      C1   C
ATOM   4378  CG1 ILE 6 259     -10.931  16.176  19.965  0.00  0.00      C1   C
ATOM   4379  CG2 ILE 6 259     -12.773  17.178  18.493  0.00  0.00      C1   C
ATOM   4380  CD1 ILE 6 259     -10.721  17.275  21.057  0.00  0.00      C1   C
ATOM   4381  N   ALA 6 260     -15.736  15.759  19.728  0.00  0.00      C1   N
ATOM   4382  CA  ALA 6 260     -17.093  15.465  19.163  0.00  0.00      C1   C
ATOM   4383  C   ALA 6 260     -17.204  15.711  17.689  0.00  0.00      C1   C
ATOM   4384  O   ALA 6 260     -16.515  16.476  17.031  0.00  0.00      C1   O
ATOM   4385  CB  ALA 6 260     -18.087  16.301  20.035  0.00  0.00      C1   C
ATOM   4386  N   VAL 6 261     -18.311  15.191  17.155  0.00  0.00      C1   N
ATOM   4387  CA  VAL 6 261     -18.524  15.095  15.717  0.00  0.00      C1   C
ATOM   4388  C   VAL 6 261     -18.601  16.445  14.986  0.00  0.00      C1   C
ATOM   4389  O   VAL 6 261     -17.833  16.651  14.083  0.00  0.00      C1   O
ATOM   4390  CB  VAL 6 261     -19.699  14.208  15.335  0.00  0.00      C1   C
ATOM   4391  CG1 VAL 6 261     -20.015  14.271  13.812  0.00  0.00      C1   C
ATOM   4392  CG2 VAL 6 261     -19.324  12.734  15.699  0.00  0.00      C1   C
ATOM   4393  N   LEU 6 262     -19.496  17.359  15.402  0.00  0.00      C1   N
ATOM   4394  CA  LEU 6 262     -19.623  18.752  14.904  0.00  0.00      C1   C
ATOM   4395  C   LEU 6 262     -18.488  19.766  15.413  0.00  0.00      C1   C
ATOM   4396  O   LEU 6 262     -18.229  20.850  14.880  0.00  0.00      C1   O
ATOM   4397  CB  LEU 6 262     -21.035  19.312  15.341  0.00  0.00      C1   C
ATOM   4398  CG  LEU 6 262     -22.246  18.659  14.647  0.00  0.00      C1   C
ATOM   4399  CD1 LEU 6 262     -23.409  19.432  15.164  0.00  0.00      C1   C
ATOM   4400  CD2 LEU 6 262     -22.184  18.642  13.068  0.00  0.00      C1   C
ATOM   4401  N   ASP 6 263     -17.808  19.364  16.548  0.00  0.00      C1   N
ATOM   4402  CA  ASP 6 263     -16.605  20.055  17.018  0.00  0.00      C1   C
ATOM   4403  C   ASP 6 263     -15.423  19.929  15.983  0.00  0.00      C1   C
ATOM   4404  O   ASP 6 263     -14.793  20.880  15.706  0.00  0.00      C1   O
ATOM   4405  CB  ASP 6 263     -16.158  19.691  18.451  0.00  0.00      C1   C
ATOM   4406  CG  ASP 6 263     -17.039  20.264  19.598  0.00  0.00      C1   C
ATOM   4407  OD1 ASP 6 263     -16.490  20.300  20.750  0.00  0.00      C1   O
ATOM   4408  OD2 ASP 6 263     -18.234  20.362  19.447  0.00  0.00      C1   O
ATOM   4409  N   MET 6 264     -15.195  18.671  15.515  0.00  0.00      C1   N
ATOM   4410  CA  MET 6 264     -14.307  18.432  14.366  0.00  0.00      C1   C
ATOM   4411  C   MET 6 264     -14.888  19.000  13.095  0.00  0.00      C1   C
ATOM   4412  O   MET 6 264     -14.078  19.432  12.308  0.00  0.00      C1   O
ATOM   4413  CB  MET 6 264     -13.940  16.945  14.187  0.00  0.00      C1   C
ATOM   4414  CG  MET 6 264     -12.633  16.953  13.350  0.00  0.00      C1   C
ATOM   4415  SD  MET 6 264     -11.188  17.869  14.106  0.00  0.00      C1   S
ATOM   4416  CE  MET 6 264     -10.392  16.605  15.105  0.00  0.00      C1   C
ATOM   4417  N   CYS 6 265     -16.208  19.037  12.825  0.00  0.00      C1   N
ATOM   4418  CA  CYS 6 265     -16.726  19.828  11.664  0.00  0.00      C1   C
ATOM   4419  C   CYS 6 265     -16.535  21.358  11.842  0.00  0.00      C1   C
ATOM   4420  O   CYS 6 265     -16.564  22.074  10.798  0.00  0.00      C1   O
ATOM   4421  CB  CYS 6 265     -18.219  19.483  11.492  0.00  0.00      C1   C
ATOM   4422  SG  CYS 6 265     -18.601  17.765  11.084  0.00  0.00      C1   S
ATOM   4423  N   ALA 6 266     -16.338  21.966  12.962  0.00  0.00      C1   N
ATOM   4424  CA  ALA 6 266     -15.847  23.310  13.217  0.00  0.00      C1   C
ATOM   4425  C   ALA 6 266     -14.466  23.617  12.733  0.00  0.00      C1   C
ATOM   4426  O   ALA 6 266     -14.173  24.616  11.963  0.00  0.00      C1   O
ATOM   4427  CB  ALA 6 266     -16.122  23.781  14.682  0.00  0.00      C1   C
ATOM   4428  N   SER 6 267     -13.539  22.682  13.030  0.00  0.00      C1   N
ATOM   4429  CA  SER 6 267     -12.128  22.604  12.610  0.00  0.00      C1   C
ATOM   4430  C   SER 6 267     -11.929  22.281  11.138  0.00  0.00      C1   C
ATOM   4431  O   SER 6 267     -11.000  22.856  10.519  0.00  0.00      C1   O
ATOM   4432  CB  SER 6 267     -11.332  21.499  13.381  0.00  0.00      C1   C
ATOM   4433  OG  SER 6 267     -11.424  21.863  14.758  0.00  0.00      C1   O
ATOM   4434  N   LEU 6 268     -12.791  21.407  10.573  0.00  0.00      C1   N
ATOM   4435  CA  LEU 6 268     -12.919  21.159   9.104  0.00  0.00      C1   C
ATOM   4436  C   LEU 6 268     -13.172  22.368   8.315  0.00  0.00      C1   C
ATOM   4437  O   LEU 6 268     -12.511  22.740   7.316  0.00  0.00      C1   O
ATOM   4438  CB  LEU 6 268     -13.858  19.949   8.713  0.00  0.00      C1   C
ATOM   4439  CG  LEU 6 268     -13.784  19.592   7.233  0.00  0.00      C1   C
ATOM   4440  CD1 LEU 6 268     -12.412  19.126   6.707  0.00  0.00      C1   C
ATOM   4441  CD2 LEU 6 268     -14.783  18.405   7.010  0.00  0.00      C1   C
ATOM   4442  N   LYS 6 269     -14.239  23.086   8.701  0.00  0.00      C1   N
ATOM   4443  CA  LYS 6 269     -14.668  24.357   8.009  0.00  0.00      C1   C
ATOM   4444  C   LYS 6 269     -13.691  25.497   8.262  0.00  0.00      C1   C
ATOM   4445  O   LYS 6 269     -13.282  26.154   7.292  0.00  0.00      C1   O
ATOM   4446  CB  LYS 6 269     -16.080  24.674   8.440  0.00  0.00      C1   C
ATOM   4447  CG  LYS 6 269     -16.828  25.826   7.714  0.00  0.00      C1   C
ATOM   4448  CD  LYS 6 269     -18.115  26.297   8.434  0.00  0.00      C1   C
ATOM   4449  CE  LYS 6 269     -18.611  27.657   7.921  0.00  0.00      C1   C
ATOM   4450  NZ  LYS 6 269     -19.954  28.010   8.440  0.00  0.00      C1   N
ATOM   4451  N   GLU 6 270     -13.071  25.653   9.435  0.00  0.00      C1   N
ATOM   4452  CA  GLU 6 270     -11.953  26.614   9.632  0.00  0.00      C1   C
ATOM   4453  C   GLU 6 270     -10.741  26.361   8.775  0.00  0.00      C1   C
ATOM   4454  O   GLU 6 270     -10.164  27.360   8.361  0.00  0.00      C1   O
ATOM   4455  CB  GLU 6 270     -11.619  26.565  11.159  0.00  0.00      C1   C
ATOM   4456  CG  GLU 6 270     -10.539  27.621  11.609  0.00  0.00      C1   C
ATOM   4457  CD  GLU 6 270     -10.863  29.071  11.251  0.00  0.00      C1   C
ATOM   4458  OE1 GLU 6 270      -9.937  29.884  11.237  0.00  0.00      C1   O
ATOM   4459  OE2 GLU 6 270     -12.033  29.509  11.019  0.00  0.00      C1   O
ATOM   4460  N   LEU 6 271     -10.421  25.133   8.438  0.00  0.00      C1   N
ATOM   4461  CA  LEU 6 271      -9.387  24.904   7.416  0.00  0.00      C1   C
ATOM   4462  C   LEU 6 271      -9.771  25.363   6.030  0.00  0.00      C1   C
ATOM   4463  O   LEU 6 271      -8.998  25.968   5.321  0.00  0.00      C1   O
ATOM   4464  CB  LEU 6 271      -8.939  23.431   7.460  0.00  0.00      C1   C
ATOM   4465  CG  LEU 6 271      -8.030  23.178   8.697  0.00  0.00      C1   C
ATOM   4466  CD1 LEU 6 271      -7.929  21.742   8.900  0.00  0.00      C1   C
ATOM   4467  CD2 LEU 6 271      -6.759  24.045   8.714  0.00  0.00      C1   C
ATOM   4468  N   LEU 6 272     -10.927  24.843   5.600  0.00  0.00      C1   N
ATOM   4469  CA  LEU 6 272     -11.528  25.107   4.290  0.00  0.00      C1   C
ATOM   4470  C   LEU 6 272     -11.803  26.612   4.055  0.00  0.00      C1   C
ATOM   4471  O   LEU 6 272     -11.418  27.075   2.958  0.00  0.00      C1   O
ATOM   4472  CB  LEU 6 272     -12.745  24.152   4.279  0.00  0.00      C1   C
ATOM   4473  CG  LEU 6 272     -12.298  22.658   4.102  0.00  0.00      C1   C
ATOM   4474  CD1 LEU 6 272     -13.481  21.686   4.171  0.00  0.00      C1   C
ATOM   4475  CD2 LEU 6 272     -11.435  22.485   2.851  0.00  0.00      C1   C
ATOM   4476  N   GLN 6 273     -12.290  27.390   5.031  0.00  0.00      C1   N
ATOM   4477  CA  GLN 6 273     -12.372  28.880   5.134  0.00  0.00      C1   C
ATOM   4478  C   GLN 6 273     -11.012  29.633   5.082  0.00  0.00      C1   C
ATOM   4479  O   GLN 6 273     -10.844  30.456   4.203  0.00  0.00      C1   O
ATOM   4480  CB  GLN 6 273     -13.274  29.243   6.351  0.00  0.00      C1   C
ATOM   4481  CG  GLN 6 273     -13.590  30.750   6.404  0.00  0.00      C1   C
ATOM   4482  CD  GLN 6 273     -14.116  31.180   7.799  0.00  0.00      C1   C
ATOM   4483  NE2 GLN 6 273     -13.874  32.336   8.241  0.00  0.00      C1   N
ATOM   4484  OE1 GLN 6 273     -14.842  30.513   8.467  0.00  0.00      C1   O
ATOM   4485  N   ASN 6 274     -10.004  29.351   5.920  0.00  0.00      C1   N
ATOM   4486  CA  ASN 6 274      -8.811  30.176   5.998  0.00  0.00      C1   C
ATOM   4487  C   ASN 6 274      -7.586  29.615   5.377  0.00  0.00      C1   C
ATOM   4488  O   ASN 6 274      -6.582  30.360   5.297  0.00  0.00      C1   O
ATOM   4489  CB  ASN 6 274      -8.637  30.637   7.411  0.00  0.00      C1   C
ATOM   4490  CG  ASN 6 274      -9.689  31.647   7.739  0.00  0.00      C1   C
ATOM   4491  OD1 ASN 6 274     -10.105  32.495   6.951  0.00  0.00      C1   O
ATOM   4492  ND2 ASN 6 274     -10.331  31.490   8.889  0.00  0.00      C1   N
ATOM   4493  N   GLY 6 275      -7.474  28.346   5.021  0.00  0.00      C1   N
ATOM   4494  CA  GLY 6 275      -6.186  27.834   4.540  0.00  0.00      C1   C
ATOM   4495  C   GLY 6 275      -5.451  26.770   5.458  0.00  0.00      C1   C
ATOM   4496  O   GLY 6 275      -5.795  26.666   6.627  0.00  0.00      C1   O
ATOM   4497  N   MET 6 276      -4.334  26.198   4.898  0.00  0.00      C1   N
ATOM   4498  CA  MET 6 276      -3.347  25.524   5.683  0.00  0.00      C1   C
ATOM   4499  C   MET 6 276      -2.114  26.263   6.107  0.00  0.00      C1   C
ATOM   4500  O   MET 6 276      -1.604  25.913   7.167  0.00  0.00      C1   O
ATOM   4501  CB  MET 6 276      -3.006  24.137   5.099  0.00  0.00      C1   C
ATOM   4502  CG  MET 6 276      -4.179  23.175   5.365  0.00  0.00      C1   C
ATOM   4503  SD  MET 6 276      -3.879  21.652   4.399  0.00  0.00      C1   S
ATOM   4504  CE  MET 6 276      -2.526  20.757   5.346  0.00  0.00      C1   C
ATOM   4505  N   ASN 6 277      -1.746  27.258   5.284  0.00  0.00      C1   N
ATOM   4506  CA  ASN 6 277      -0.842  28.323   5.716  0.00  0.00      C1   C
ATOM   4507  C   ASN 6 277       0.503  27.775   6.339  0.00  0.00      C1   C
ATOM   4508  O   ASN 6 277       0.946  28.112   7.479  0.00  0.00      C1   O
ATOM   4509  CB  ASN 6 277      -1.579  29.359   6.633  0.00  0.00      C1   C
ATOM   4510  CG  ASN 6 277      -2.792  29.950   5.904  0.00  0.00      C1   C
ATOM   4511  ND2 ASN 6 277      -3.976  29.479   6.181  0.00  0.00      C1   N
ATOM   4512  OD1 ASN 6 277      -2.693  30.938   5.295  0.00  0.00      C1   O
ATOM   4513  N   GLY 6 278       1.197  26.872   5.595  0.00  0.00      C1   N
ATOM   4514  CA  GLY 6 278       2.466  26.275   5.968  0.00  0.00      C1   C
ATOM   4515  C   GLY 6 278       2.380  24.984   6.806  0.00  0.00      C1   C
ATOM   4516  O   GLY 6 278       3.317  24.181   6.779  0.00  0.00      C1   O
ATOM   4517  N   ARG 6 279       1.470  24.957   7.793  0.00  0.00      C1   N
ATOM   4518  CA  ARG 6 279       1.254  23.668   8.526  0.00  0.00      C1   C
ATOM   4519  C   ARG 6 279       0.911  22.443   7.565  0.00  0.00      C1   C
ATOM   4520  O   ARG 6 279       0.216  22.540   6.544  0.00  0.00      C1   O
ATOM   4521  CB  ARG 6 279       0.220  23.806   9.512  0.00  0.00      C1   C
ATOM   4522  CG  ARG 6 279       0.429  24.877  10.630  0.00  0.00      C1   C
ATOM   4523  CD  ARG 6 279       1.774  24.932  11.349  0.00  0.00      C1   C
ATOM   4524  NE  ARG 6 279       2.277  23.704  12.005  0.00  0.00      C1   N
ATOM   4525  CZ  ARG 6 279       2.115  23.418  13.293  0.00  0.00      C1   C
ATOM   4526  NH1 ARG 6 279       1.578  24.219  14.221  0.00  0.00      C1   N
ATOM   4527  NH2 ARG 6 279       2.759  22.403  13.794  0.00  0.00      C1   N
ATOM   4528  N   THR 6 280       1.334  21.260   7.939  0.00  0.00      C1   N
ATOM   4529  CA  THR 6 280       0.896  20.007   7.180  0.00  0.00      C1   C
ATOM   4530  C   THR 6 280      -0.026  19.086   8.023  0.00  0.00      C1   C
ATOM   4531  O   THR 6 280      -0.167  19.198   9.266  0.00  0.00      C1   O
ATOM   4532  CB  THR 6 280       2.067  19.228   6.635  0.00  0.00      C1   C
ATOM   4533  OG1 THR 6 280       2.920  18.789   7.682  0.00  0.00      C1   O
ATOM   4534  CG2 THR 6 280       2.925  20.111   5.748  0.00  0.00      C1   C
ATOM   4535  N   ILE 6 281      -0.639  18.048   7.451  0.00  0.00      C1   N
ATOM   4536  CA  ILE 6 281      -1.646  17.130   8.103  0.00  0.00      C1   C
ATOM   4537  C   ILE 6 281      -1.407  15.763   7.487  0.00  0.00      C1   C
ATOM   4538  O   ILE 6 281      -1.402  15.546   6.293  0.00  0.00      C1   O
ATOM   4539  CB  ILE 6 281      -3.180  17.433   7.958  0.00  0.00      C1   C
ATOM   4540  CG1 ILE 6 281      -3.412  18.827   8.519  0.00  0.00      C1   C
ATOM   4541  CG2 ILE 6 281      -4.164  16.555   8.696  0.00  0.00      C1   C
ATOM   4542  CD1 ILE 6 281      -4.752  19.512   8.251  0.00  0.00      C1   C
ATOM   4543  N   LEU 6 282      -1.047  14.791   8.350  0.00  0.00      C1   N
ATOM   4544  CA  LEU 6 282      -0.430  13.470   8.052  0.00  0.00      C1   C
ATOM   4545  C   LEU 6 282       0.653  13.462   6.959  0.00  0.00      C1   C
ATOM   4546  O   LEU 6 282       0.618  12.586   6.126  0.00  0.00      C1   O
ATOM   4547  CB  LEU 6 282      -1.598  12.402   7.749  0.00  0.00      C1   C
ATOM   4548  CG  LEU 6 282      -2.390  11.981   8.999  0.00  0.00      C1   C
ATOM   4549  CD1 LEU 6 282      -3.596  11.248   8.511  0.00  0.00      C1   C
ATOM   4550  CD2 LEU 6 282      -1.493  11.108   9.880  0.00  0.00      C1   C
ATOM   4551  N   GLY 6 283       1.416  14.539   6.875  0.00  0.00      C1   N
ATOM   4552  CA  GLY 6 283       2.412  14.700   5.823  0.00  0.00      C1   C
ATOM   4553  C   GLY 6 283       1.827  14.926   4.436  0.00  0.00      C1   C
ATOM   4554  O   GLY 6 283       2.395  14.530   3.449  0.00  0.00      C1   O
ATOM   4555  N   SER 6 284       0.708  15.653   4.363  0.00  0.00      C1   N
ATOM   4556  CA  SER 6 284       0.113  16.206   3.089  0.00  0.00      C1   C
ATOM   4557  C   SER 6 284      -0.158  17.700   3.211  0.00  0.00      C1   C
ATOM   4558  O   SER 6 284      -0.433  18.229   4.321  0.00  0.00      C1   O
ATOM   4559  CB  SER 6 284      -1.114  15.484   2.552  0.00  0.00      C1   C
ATOM   4560  OG  SER 6 284      -1.577  15.978   1.299  0.00  0.00      C1   O
ATOM   4561  N   ALA 6 285      -0.200  18.497   2.126  0.00  0.00      C1   N
ATOM   4562  CA  ALA 6 285      -0.856  19.826   2.158  0.00  0.00      C1   C
ATOM   4563  C   ALA 6 285      -2.267  19.822   1.482  0.00  0.00      C1   C
ATOM   4564  O   ALA 6 285      -2.629  20.819   0.863  0.00  0.00      C1   O
ATOM   4565  CB  ALA 6 285       0.197  20.842   1.567  0.00  0.00      C1   C
ATOM   4566  N   LEU 6 286      -3.053  18.714   1.524  0.00  0.00      C1   N
ATOM   4567  CA  LEU 6 286      -4.356  18.511   0.856  0.00  0.00      C1   C
ATOM   4568  C   LEU 6 286      -5.146  17.555   1.747  0.00  0.00      C1   C
ATOM   4569  O   LEU 6 286      -4.605  16.559   2.312  0.00  0.00      C1   O
ATOM   4570  CB  LEU 6 286      -4.249  17.911  -0.574  0.00  0.00      C1   C
ATOM   4571  CG  LEU 6 286      -3.830  18.819  -1.737  0.00  0.00      C1   C
ATOM   4572  CD1 LEU 6 286      -2.377  18.596  -2.031  0.00  0.00      C1   C
ATOM   4573  CD2 LEU 6 286      -4.647  18.486  -2.943  0.00  0.00      C1   C
ATOM   4574  N   LEU 6 287      -6.414  17.858   1.918  0.00  0.00      C1   N
ATOM   4575  CA  LEU 6 287      -7.272  17.043   2.819  0.00  0.00      C1   C
ATOM   4576  C   LEU 6 287      -7.521  15.702   2.141  0.00  0.00      C1   C
ATOM   4577  O   LEU 6 287      -8.303  15.629   1.145  0.00  0.00      C1   O
ATOM   4578  CB  LEU 6 287      -8.489  17.832   3.344  0.00  0.00      C1   C
ATOM   4579  CG  LEU 6 287      -8.328  19.294   3.973  0.00  0.00      C1   C
ATOM   4580  CD1 LEU 6 287      -7.922  20.434   3.011  0.00  0.00      C1   C
ATOM   4581  CD2 LEU 6 287      -9.494  19.797   4.844  0.00  0.00      C1   C
ATOM   4582  N   GLU 6 288      -6.940  14.647   2.726  0.00  0.00      C1   N
ATOM   4583  CA  GLU 6 288      -7.061  13.299   2.115  0.00  0.00      C1   C
ATOM   4584  C   GLU 6 288      -8.344  12.557   2.529  0.00  0.00      C1   C
ATOM   4585  O   GLU 6 288      -8.671  12.445   3.672  0.00  0.00      C1   O
ATOM   4586  CB  GLU 6 288      -5.808  12.527   2.417  0.00  0.00      C1   C
ATOM   4587  CG  GLU 6 288      -5.762  11.259   1.446  0.00  0.00      C1   C
ATOM   4588  CD  GLU 6 288      -4.361  10.608   1.584  0.00  0.00      C1   C
ATOM   4589  OE1 GLU 6 288      -3.382  11.263   1.356  0.00  0.00      C1   O
ATOM   4590  OE2 GLU 6 288      -4.257   9.367   1.842  0.00  0.00      C1   O
ATOM   4591  N   ASP 6 289      -9.112  11.907   1.622  0.00  0.00      C1   N
ATOM   4592  CA  ASP 6 289     -10.251  10.977   1.887  0.00  0.00      C1   C
ATOM   4593  C   ASP 6 289     -10.077   9.575   1.309  0.00  0.00      C1   C
ATOM   4594  O   ASP 6 289     -11.046   8.936   0.844  0.00  0.00      C1   O
ATOM   4595  CB  ASP 6 289     -11.589  11.679   1.394  0.00  0.00      C1   C
ATOM   4596  CG  ASP 6 289     -11.590  12.427  -0.024  0.00  0.00      C1   C
ATOM   4597  OD1 ASP 6 289     -12.655  13.042  -0.358  0.00  0.00      C1   O
ATOM   4598  OD2 ASP 6 289     -10.633  12.460  -0.832  0.00  0.00      C1   O
ATOM   4599  N   GLU 6 290      -8.876   8.996   1.348  0.00  0.00      C1   N
ATOM   4600  CA  GLU 6 290      -8.636   7.631   0.948  0.00  0.00      C1   C
ATOM   4601  C   GLU 6 290      -8.675   6.603   2.072  0.00  0.00      C1   C
ATOM   4602  O   GLU 6 290      -8.341   5.470   1.859  0.00  0.00      C1   O
ATOM   4603  CB  GLU 6 290      -7.371   7.590   0.075  0.00  0.00      C1   C
ATOM   4604  CG  GLU 6 290      -7.609   8.461  -1.193  0.00  0.00      C1   C
ATOM   4605  CD  GLU 6 290      -6.521   8.230  -2.230  0.00  0.00      C1   C
ATOM   4606  OE1 GLU 6 290      -5.652   7.377  -2.067  0.00  0.00      C1   O
ATOM   4607  OE2 GLU 6 290      -6.536   8.857  -3.297  0.00  0.00      C1   O
ATOM   4608  N   PHE 6 291      -9.047   6.994   3.337  0.00  0.00      C1   N
ATOM   4609  CA  PHE 6 291      -9.211   6.030   4.433  0.00  0.00      C1   C
ATOM   4610  C   PHE 6 291     -10.438   6.380   5.313  0.00  0.00      C1   C
ATOM   4611  O   PHE 6 291     -10.723   7.481   5.629  0.00  0.00      C1   O
ATOM   4612  CB  PHE 6 291      -7.871   5.902   5.240  0.00  0.00      C1   C
ATOM   4613  CG  PHE 6 291      -7.387   7.076   6.014  0.00  0.00      C1   C
ATOM   4614  CD1 PHE 6 291      -6.360   7.794   5.502  0.00  0.00      C1   C
ATOM   4615  CD2 PHE 6 291      -7.923   7.462   7.321  0.00  0.00      C1   C
ATOM   4616  CE1 PHE 6 291      -5.674   8.711   6.280  0.00  0.00      C1   C
ATOM   4617  CE2 PHE 6 291      -7.215   8.388   8.118  0.00  0.00      C1   C
ATOM   4618  CZ  PHE 6 291      -6.028   8.915   7.636  0.00  0.00      C1   C
ATOM   4619  N   THR 6 292     -11.276   5.339   5.698  0.00  0.00      C1   N
ATOM   4620  CA  THR 6 292     -12.593   5.506   6.350  0.00  0.00      C1   C
ATOM   4621  C   THR 6 292     -12.399   5.714   7.876  0.00  0.00      C1   C
ATOM   4622  O   THR 6 292     -11.373   5.346   8.430  0.00  0.00      C1   O
ATOM   4623  CB  THR 6 292     -13.450   4.283   5.984  0.00  0.00      C1   C
ATOM   4624  OG1 THR 6 292     -13.236   3.078   6.684  0.00  0.00      C1   O
ATOM   4625  CG2 THR 6 292     -13.574   3.995   4.491  0.00  0.00      C1   C
ATOM   4626  N   PRO 6 293     -13.471   6.059   8.640  0.00  0.00      C1   N
ATOM   4627  CA  PRO 6 293     -13.634   5.852  10.062  0.00  0.00      C1   C
ATOM   4628  C   PRO 6 293     -13.286   4.416  10.448  0.00  0.00      C1   C
ATOM   4629  O   PRO 6 293     -12.462   4.238  11.344  0.00  0.00      C1   O
ATOM   4630  CB  PRO 6 293     -15.035   6.306  10.405  0.00  0.00      C1   C
ATOM   4631  CG  PRO 6 293     -15.414   7.360   9.346  0.00  0.00      C1   C
ATOM   4632  CD  PRO 6 293     -14.694   6.775   8.077  0.00  0.00      C1   C
ATOM   4633  N   PHE 6 294     -13.903   3.408   9.840  0.00  0.00      C1   N
ATOM   4634  CA  PHE 6 294     -13.676   2.037  10.245  0.00  0.00      C1   C
ATOM   4635  C   PHE 6 294     -12.164   1.636  10.055  0.00  0.00      C1   C
ATOM   4636  O   PHE 6 294     -11.533   1.120  10.931  0.00  0.00      C1   O
ATOM   4637  CB  PHE 6 294     -14.811   1.131   9.635  0.00  0.00      C1   C
ATOM   4638  CG  PHE 6 294     -14.953  -0.222  10.255  0.00  0.00      C1   C
ATOM   4639  CD1 PHE 6 294     -16.059  -0.502  11.107  0.00  0.00      C1   C
ATOM   4640  CD2 PHE 6 294     -14.042  -1.214  10.053  0.00  0.00      C1   C
ATOM   4641  CE1 PHE 6 294     -16.141  -1.766  11.721  0.00  0.00      C1   C
ATOM   4642  CE2 PHE 6 294     -14.116  -2.458  10.608  0.00  0.00      C1   C
ATOM   4643  CZ  PHE 6 294     -15.162  -2.780  11.452  0.00  0.00      C1   C
ATOM   4644  N   ASP 6 295     -11.578   1.998   8.868  0.00  0.00      C1   N
ATOM   4645  CA  ASP 6 295     -10.131   1.989   8.568  0.00  0.00      C1   C
ATOM   4646  C   ASP 6 295      -9.267   2.495   9.724  0.00  0.00      C1   C
ATOM   4647  O   ASP 6 295      -8.472   1.778  10.266  0.00  0.00      C1   O
ATOM   4648  CB  ASP 6 295      -9.641   2.664   7.220  0.00  0.00      C1   C
ATOM   4649  CG  ASP 6 295     -10.363   2.116   5.911  0.00  0.00      C1   C
ATOM   4650  OD1 ASP 6 295     -10.975   1.013   5.891  0.00  0.00      C1   O
ATOM   4651  OD2 ASP 6 295     -10.238   2.763   4.851  0.00  0.00      C1   O
ATOM   4652  N   VAL 6 296      -9.336   3.750  10.261  0.00  0.00      C1   N
ATOM   4653  CA  VAL 6 296      -8.574   4.267  11.430  0.00  0.00      C1   C
ATOM   4654  C   VAL 6 296      -8.818   3.416  12.653  0.00  0.00      C1   C
ATOM   4655  O   VAL 6 296      -7.865   3.002  13.260  0.00  0.00      C1   O
ATOM   4656  CB  VAL 6 296      -8.868   5.774  11.720  0.00  0.00      C1   C
ATOM   4657  CG1 VAL 6 296      -7.833   6.407  12.704  0.00  0.00      C1   C
ATOM   4658  CG2 VAL 6 296      -8.750   6.585  10.440  0.00  0.00      C1   C
ATOM   4659  N   VAL 6 297     -10.071   3.131  13.031  0.00  0.00      C1   N
ATOM   4660  CA  VAL 6 297     -10.392   2.250  14.198  0.00  0.00      C1   C
ATOM   4661  C   VAL 6 297      -9.774   0.773  14.242  0.00  0.00      C1   C
ATOM   4662  O   VAL 6 297      -9.129   0.471  15.275  0.00  0.00      C1   O
ATOM   4663  CB  VAL 6 297     -11.950   2.112  14.278  0.00  0.00      C1   C
ATOM   4664  CG1 VAL 6 297     -12.493   1.092  15.276  0.00  0.00      C1   C
ATOM   4665  CG2 VAL 6 297     -12.609   3.393  14.646  0.00  0.00      C1   C
ATOM   4666  N   ARG 6 298      -9.839  -0.052  13.145  0.00  0.00      C1   N
ATOM   4667  CA  ARG 6 298      -9.243  -1.392  13.123  0.00  0.00      C1   C
ATOM   4668  C   ARG 6 298      -7.701  -1.380  13.068  0.00  0.00      C1   C
ATOM   4669  O   ARG 6 298      -7.148  -2.503  13.123  0.00  0.00      C1   O
ATOM   4670  CB  ARG 6 298      -9.925  -2.271  12.042  0.00  0.00      C1   C
ATOM   4671  CG  ARG 6 298      -9.491  -1.767  10.585  0.00  0.00      C1   C
ATOM   4672  CD  ARG 6 298     -10.335  -2.383   9.514  0.00  0.00      C1   C
ATOM   4673  NE  ARG 6 298     -10.132  -1.821   8.198  0.00  0.00      C1   N
ATOM   4674  CZ  ARG 6 298      -9.073  -1.655   7.469  0.00  0.00      C1   C
ATOM   4675  NH1 ARG 6 298      -9.068  -0.868   6.432  0.00  0.00      C1   N
ATOM   4676  NH2 ARG 6 298      -7.964  -2.354   7.679  0.00  0.00      C1   N
ATOM   4677  N   GLN 6 299      -7.066  -0.204  13.046  0.00  0.00      C1   N
ATOM   4678  CA  GLN 6 299      -5.560   0.021  13.372  0.00  0.00      C1   C
ATOM   4679  C   GLN 6 299      -5.271   0.586  14.783  0.00  0.00      C1   C
ATOM   4680  O   GLN 6 299      -4.422  -0.082  15.460  0.00  0.00      C1   O
ATOM   4681  CB  GLN 6 299      -4.902   0.829  12.284  0.00  0.00      C1   C
ATOM   4682  CG  GLN 6 299      -3.379   1.021  12.232  0.00  0.00      C1   C
ATOM   4683  CD  GLN 6 299      -2.890   2.028  11.224  0.00  0.00      C1   C
ATOM   4684  OE1 GLN 6 299      -1.877   2.642  11.413  0.00  0.00      C1   O
ATOM   4685  NE2 GLN 6 299      -3.457   1.990  10.056  0.00  0.00      C1   N
ATOM   4686  N   CYS 6 300      -5.899   1.625  15.234  0.00  0.00      C1   N
ATOM   4687  CA  CYS 6 300      -5.574   2.374  16.444  0.00  0.00      C1   C
ATOM   4688  C   CYS 6 300      -6.251   1.812  17.740  0.00  0.00      C1   C
ATOM   4689  O   CYS 6 300      -6.082   2.342  18.804  0.00  0.00      C1   O
ATOM   4690  CB  CYS 6 300      -6.157   3.781  16.233  0.00  0.00      C1   C
ATOM   4691  SG  CYS 6 300      -7.975   3.951  16.423  0.00  0.00      C1   S
ATOM   4692  N   SER 6 301      -7.031   0.630  17.679  0.00  0.00      C1   N
ATOM   4693  CA  SER 6 301      -7.718  -0.020  18.772  0.00  0.00      C1   C
ATOM   4694  C   SER 6 301      -7.838  -1.539  18.677  0.00  0.00      C1   C
ATOM   4695  O   SER 6 301      -8.175  -2.117  17.695  0.00  0.00      C1   O
ATOM   4696  CB  SER 6 301      -9.066   0.643  19.057  0.00  0.00      C1   C
ATOM   4697  OG  SER 6 301     -10.047   0.479  18.152  0.00  0.00      C1   O
ATOM   4698  N   GLY 6 302      -7.820  -2.153  19.863  0.00  0.00      C1   N
ATOM   4699  CA  GLY 6 302      -7.962  -3.572  20.083  0.00  0.00      C1   C
ATOM   4700  C   GLY 6 302      -9.432  -3.890  20.127  0.00  0.00      C1   C
ATOM   4701  O   GLY 6 302      -9.818  -4.703  20.993  0.00  0.00      C1   O
ATOM   4702  N   VAL 6 303     -10.299  -3.418  19.200  0.00  0.00      C1   N
ATOM   4703  CA  VAL 6 303     -11.581  -3.975  18.729  0.00  0.00      C1   C
ATOM   4704  C   VAL 6 303     -11.425  -5.464  18.498  0.00  0.00      C1   C
ATOM   4705  O   VAL 6 303     -10.511  -5.997  17.856  0.00  0.00      C1   O
ATOM   4706  CB  VAL 6 303     -12.166  -3.242  17.522  0.00  0.00      C1   C
ATOM   4707  CG1 VAL 6 303     -12.713  -1.929  18.040  0.00  0.00      C1   C
ATOM   4708  CG2 VAL 6 303     -11.126  -2.925  16.373  0.00  0.00      C1   C
ATOM   4709  N   THR 6 304     -12.378  -6.272  19.120  0.00  0.00      C1   N
ATOM   4710  CA  THR 6 304     -12.468  -7.719  19.002  0.00  0.00      C1   C
ATOM   4711  C   THR 6 304     -12.702  -8.244  17.555  0.00  0.00      C1   C
ATOM   4712  O   THR 6 304     -13.095  -7.460  16.700  0.00  0.00      C1   O
ATOM   4713  CB  THR 6 304     -13.577  -8.382  19.878  0.00  0.00      C1   C
ATOM   4714  OG1 THR 6 304     -14.820  -7.682  19.847  0.00  0.00      C1   O
ATOM   4715  CG2 THR 6 304     -13.200  -8.425  21.318  0.00  0.00      C1   C
ATOM   4716  N   PHE 6 305     -12.593  -9.525  17.265  0.00  0.00      C1   N
ATOM   4717  CA  PHE 6 305     -12.841 -10.164  15.978  0.00  0.00      C1   C
ATOM   4718  CB  PHE 6 305     -11.867 -11.332  15.740  0.00  0.00      C1   C
ATOM   4719  CG  PHE 6 305     -10.431 -10.837  15.731  0.00  0.00      C1   C
ATOM   4720  CD1 PHE 6 305     -10.004  -9.692  15.073  0.00  0.00      C1   C
ATOM   4721  CE1 PHE 6 305      -8.655  -9.294  15.160  0.00  0.00      C1   C
ATOM   4722  CZ  PHE 6 305      -7.743 -10.082  15.879  0.00  0.00      C1   C
ATOM   4723  CE2 PHE 6 305      -8.143 -11.289  16.500  0.00  0.00      C1   C
ATOM   4724  CD2 PHE 6 305      -9.501 -11.609  16.506  0.00  0.00      C1   C
ATOM   4725  C   PHE 6 305     -14.371 -10.536  15.887  0.00  0.00      C1   C
ATOM   4726  O   PHE 6 305     -14.691 -11.684  15.601  0.00  0.00      C1   O
ATOM   4727  N   GLN 6 306     -15.315  -9.582  15.966  0.00  0.00      C1   N
ATOM   4728  CA  GLN 6 306     -16.800  -9.835  15.835  0.00  0.00      C1   C
ATOM   4729  CB  GLN 6 306     -17.313  -9.888  17.314  0.00  0.00      C1   C
ATOM   4730  CG  GLN 6 306     -17.456 -11.374  17.727  0.00  0.00      C1   C
ATOM   4731  CD  GLN 6 306     -17.786 -11.440  19.224  0.00  0.00      C1   C
ATOM   4732  OE1 GLN 6 306     -16.923 -11.584  20.059  0.00  0.00      C1   O
ATOM   4733  NE2 GLN 6 306     -19.047 -11.382  19.626  0.00  0.00      C1   N
ATOM   4734  C   GLN 6 306     -17.529  -8.792  15.053  0.00  0.00      C1   C
ATOM   4735  OXT GLN 6 306     -17.081  -7.614  15.018  0.00  0.00      C1   O
ATOM   4736  O   GLN 6 306     -18.563  -9.106  14.406  0.00  0.00      C1   O
END
ATOM   2369  N   SER 6   1       1.912   5.214  19.580  0.00  0.00      C1   N
ATOM   2370  CA  SER 6   1       1.178   4.417  18.583  0.00  0.00      C1   C
ATOM   2371  C   SER 6   1       0.605   5.334  17.528  0.00  0.00      C1   C
ATOM   2372  O   SER 6   1       0.620   6.551  17.606  0.00  0.00      C1   O
ATOM   2373  CB  SER 6   1       0.050   3.755  19.355  0.00  0.00      C1   C
ATOM   2374  OG  SER 6   1       0.548   3.256  20.543  0.00  0.00      C1   O
ATOM   2375  N   GLY 6   2       0.129   4.745  16.465  0.00  0.00      C1   N
ATOM   2376  CA  GLY 6   2      -0.484   5.544  15.405  0.00  0.00      C1   C
ATOM   2377  C   GLY 6   2      -0.958   4.881  14.070  0.00  0.00      C1   C
ATOM   2378  O   GLY 6   2      -0.993   3.629  14.035  0.00  0.00      C1   O
ATOM   2379  N   PHE 6   3      -1.232   5.709  13.090  0.00  0.00      C1   N
ATOM   2380  CA  PHE 6   3      -2.027   5.293  11.964  0.00  0.00      C1   C
ATOM   2381  C   PHE 6   3      -1.277   5.457  10.588  0.00  0.00      C1   C
ATOM   2382  O   PHE 6   3      -0.686   6.523  10.353  0.00  0.00      C1   O
ATOM   2383  CB  PHE 6   3      -3.340   6.120  11.917  0.00  0.00      C1   C
ATOM   2384  CG  PHE 6   3      -3.940   5.939  10.514  0.00  0.00      C1   C
ATOM   2385  CD1 PHE 6   3      -3.758   6.897   9.490  0.00  0.00      C1   C
ATOM   2386  CD2 PHE 6   3      -4.757   4.829  10.222  0.00  0.00      C1   C
ATOM   2387  CE1 PHE 6   3      -4.362   6.768   8.226  0.00  0.00      C1   C
ATOM   2388  CE2 PHE 6   3      -5.427   4.716   8.972  0.00  0.00      C1   C
ATOM   2389  CZ  PHE 6   3      -5.174   5.673   8.029  0.00  0.00      C1   C
ATOM   2390  N   ARG 6   4      -1.364   4.505   9.635  0.00  0.00      C1   N
ATOM   2391  CA  ARG 6   4      -0.926   4.762   8.261  0.00  0.00      C1   C
ATOM   2392  C   ARG 6   4      -1.950   4.158   7.339  0.00  0.00      C1   C
ATOM   2393  O   ARG 6   4      -2.402   3.026   7.487  0.00  0.00      C1   O
ATOM   2394  CB  ARG 6   4       0.565   4.300   8.145  0.00  0.00      C1   C
ATOM   2395  CG  ARG 6   4       1.082   4.831   6.834  0.00  0.00      C1   C
ATOM   2396  CD  ARG 6   4       2.609   4.718   6.866  0.00  0.00      C1   C
ATOM   2397  NE  ARG 6   4       3.281   4.886   5.555  0.00  0.00      C1   N
ATOM   2398  CZ  ARG 6   4       4.534   5.266   5.357  0.00  0.00      C1   C
ATOM   2399  NH1 ARG 6   4       5.336   5.482   6.312  0.00  0.00      C1   N
ATOM   2400  NH2 ARG 6   4       4.967   5.416   4.131  0.00  0.00      C1   N
ATOM   2401  N   LYS 6   5      -2.305   4.939   6.302  0.00  0.00      C1   N
ATOM   2402  CA  LYS 6   5      -3.005   4.445   5.085  0.00  0.00      C1   C
ATOM   2403  C   LYS 6   5      -2.247   3.181   4.638  0.00  0.00      C1   C
ATOM   2404  O   LYS 6   5      -1.061   3.215   4.327  0.00  0.00      C1   O
ATOM   2405  CB  LYS 6   5      -3.079   5.521   4.023  0.00  0.00      C1   C
ATOM   2406  CG  LYS 6   5      -4.029   5.180   2.848  0.00  0.00      C1   C
ATOM   2407  CD  LYS 6   5      -4.170   6.287   1.714  0.00  0.00      C1   C
ATOM   2408  CE  LYS 6   5      -2.842   6.499   0.857  0.00  0.00      C1   C
ATOM   2409  NZ  LYS 6   5      -3.018   7.437  -0.271  0.00  0.00      C1   N
ATOM   2410  N   MET 6   6      -2.991   2.077   4.373  0.00  0.00      C1   N
ATOM   2411  CA  MET 6   6      -2.320   0.819   3.896  0.00  0.00      C1   C
ATOM   2412  C   MET 6   6      -3.313  -0.070   3.307  0.00  0.00      C1   C
ATOM   2413  O   MET 6   6      -4.507  -0.071   3.657  0.00  0.00      C1   O
ATOM   2414  CB  MET 6   6      -1.511   0.123   5.152  0.00  0.00      C1   C
ATOM   2415  CG  MET 6   6      -2.435  -0.360   6.254  0.00  0.00      C1   C
ATOM   2416  SD  MET 6   6      -1.561  -1.253   7.542  0.00  0.00      C1   S
ATOM   2417  CE  MET 6   6      -2.816  -2.132   8.393  0.00  0.00      C1   C
ATOM   2418  N   ALA 6   7      -2.870  -0.919   2.333  0.00  0.00      C1   N
ATOM   2419  CA  ALA 6   7      -3.654  -2.009   1.741  0.00  0.00      C1   C
ATOM   2420  C   ALA 6   7      -3.933  -3.168   2.639  0.00  0.00      C1   C
ATOM   2421  O   ALA 6   7      -3.288  -3.402   3.674  0.00  0.00      C1   O
ATOM   2422  CB  ALA 6   7      -3.046  -2.510   0.380  0.00  0.00      C1   C
ATOM   2423  N   PHE 6   8      -4.861  -4.076   2.260  0.00  0.00      C1   N
ATOM   2424  CA  PHE 6   8      -4.839  -5.482   2.654  0.00  0.00      C1   C
ATOM   2425  C   PHE 6   8      -3.595  -6.164   2.257  0.00  0.00      C1   C
ATOM   2426  O   PHE 6   8      -3.056  -5.899   1.166  0.00  0.00      C1   O
ATOM   2427  CB  PHE 6   8      -6.194  -6.169   2.231  0.00  0.00      C1   C
ATOM   2428  CG  PHE 6   8      -7.390  -5.815   3.170  0.00  0.00      C1   C
ATOM   2429  CD1 PHE 6   8      -7.320  -6.259   4.531  0.00  0.00      C1   C
ATOM   2430  CD2 PHE 6   8      -8.433  -5.007   2.702  0.00  0.00      C1   C
ATOM   2431  CE1 PHE 6   8      -8.318  -5.838   5.395  0.00  0.00      C1   C
ATOM   2432  CE2 PHE 6   8      -9.380  -4.590   3.610  0.00  0.00      C1   C
ATOM   2433  CZ  PHE 6   8      -9.268  -4.868   4.948  0.00  0.00      C1   C
ATOM   2434  N   PRO 6   9      -3.211  -7.169   3.020  0.00  0.00      C1   N
ATOM   2435  CA  PRO 6   9      -2.233  -8.218   2.629  0.00  0.00      C1   C
ATOM   2436  C   PRO 6   9      -2.870  -8.996   1.448  0.00  0.00      C1   C
ATOM   2437  O   PRO 6   9      -3.916  -9.627   1.487  0.00  0.00      C1   O
ATOM   2438  CB  PRO 6   9      -2.101  -9.057   3.889  0.00  0.00      C1   C
ATOM   2439  CG  PRO 6   9      -2.301  -8.064   4.972  0.00  0.00      C1   C
ATOM   2440  CD  PRO 6   9      -3.483  -7.247   4.411  0.00  0.00      C1   C
ATOM   2441  N   SER 6  10      -2.220  -8.901   0.300  0.00  0.00      C1   N
ATOM   2442  CA  SER 6  10      -2.668  -9.482  -0.896  0.00  0.00      C1   C
ATOM   2443  C   SER 6  10      -2.743 -10.990  -1.059  0.00  0.00      C1   C
ATOM   2444  O   SER 6  10      -3.320 -11.461  -1.996  0.00  0.00      C1   O
ATOM   2445  CB  SER 6  10      -1.969  -8.755  -2.081  0.00  0.00      C1   C
ATOM   2446  OG  SER 6  10      -0.553  -8.776  -2.142  0.00  0.00      C1   O
ATOM   2447  N   GLY 6  11      -2.117 -11.787  -0.189  0.00  0.00      C1   N
ATOM   2448  CA  GLY 6  11      -1.852 -13.238  -0.374  0.00  0.00      C1   C
ATOM   2449  C   GLY 6  11      -2.976 -14.191  -0.701  0.00  0.00      C1   C
ATOM   2450  O   GLY 6  11      -2.956 -14.943  -1.689  0.00  0.00      C1   O
ATOM   2451  N   LYS 6  12      -4.091 -14.081  -0.015  0.00  0.00      C1   N
ATOM   2452  CA  LYS 6  12      -5.340 -14.740  -0.340  0.00  0.00      C1   C
ATOM   2453  C   LYS 6  12      -5.891 -14.500  -1.744  0.00  0.00      C1   C
ATOM   2454  O   LYS 6  12      -6.481 -15.340  -2.338  0.00  0.00      C1   O
ATOM   2455  CB  LYS 6  12      -6.353 -14.585   0.838  0.00  0.00      C1   C
ATOM   2456  CG  LYS 6  12      -6.113 -15.133   2.198  0.00  0.00      C1   C
ATOM   2457  CD  LYS 6  12      -7.347 -14.989   3.069  0.00  0.00      C1   C
ATOM   2458  CE  LYS 6  12      -6.941 -15.578   4.426  0.00  0.00      C1   C
ATOM   2459  NZ  LYS 6  12      -8.048 -15.893   5.329  0.00  0.00      C1   N
ATOM   2460  N   VAL 6  13      -5.558 -13.322  -2.334  0.00  0.00      C1   N
ATOM   2461  CA  VAL 6  13      -5.982 -12.978  -3.701  0.00  0.00      C1   C
ATOM   2462  C   VAL 6  13      -4.973 -13.394  -4.720  0.00  0.00      C1   C
ATOM   2463  O   VAL 6  13      -5.362 -13.984  -5.739  0.00  0.00      C1   O
ATOM   2464  CB  VAL 6  13      -6.388 -11.482  -3.895  0.00  0.00      C1   C
ATOM   2465  CG1 VAL 6  13      -6.651 -11.063  -5.334  0.00  0.00      C1   C
ATOM   2466  CG2 VAL 6  13      -7.737 -11.277  -3.147  0.00  0.00      C1   C
ATOM   2467  N   GLU 6  14      -3.619 -13.210  -4.459  0.00  0.00      C1   N
ATOM   2468  CA  GLU 6  14      -2.524 -13.753  -5.296  0.00  0.00      C1   C
ATOM   2469  C   GLU 6  14      -2.659 -15.210  -5.714  0.00  0.00      C1   C
ATOM   2470  O   GLU 6  14      -2.357 -15.585  -6.853  0.00  0.00      C1   O
ATOM   2471  CB  GLU 6  14      -1.178 -13.459  -4.692  0.00  0.00      C1   C
ATOM   2472  CG  GLU 6  14      -0.890 -12.003  -4.587  0.00  0.00      C1   C
ATOM   2473  CD  GLU 6  14       0.480 -11.845  -3.933  0.00  0.00      C1   C
ATOM   2474  OE1 GLU 6  14       0.598 -10.997  -3.033  0.00  0.00      C1   O
ATOM   2475  OE2 GLU 6  14       1.442 -12.592  -4.277  0.00  0.00      C1   O
ATOM   2476  N   GLY 6  15      -3.259 -16.017  -4.836  0.00  0.00      C1   N
ATOM   2477  CA  GLY 6  15      -3.379 -17.436  -5.000  0.00  0.00      C1   C
ATOM   2478  C   GLY 6  15      -4.472 -18.027  -5.950  0.00  0.00      C1   C
ATOM   2479  O   GLY 6  15      -4.498 -19.140  -6.313  0.00  0.00      C1   O
ATOM   2480  N   CYS 6  16      -5.399 -17.099  -6.379  0.00  0.00      C1   N
ATOM   2481  CA  CYS 6  16      -6.482 -17.382  -7.308  0.00  0.00      C1   C
ATOM   2482  C   CYS 6  16      -6.284 -16.834  -8.710  0.00  0.00      C1   C
ATOM   2483  O   CYS 6  16      -7.084 -17.136  -9.589  0.00  0.00      C1   O
ATOM   2484  CB  CYS 6  16      -7.845 -16.902  -6.720  0.00  0.00      C1   C
ATOM   2485  SG  CYS 6  16      -7.999 -17.629  -5.107  0.00  0.00      C1   S
ATOM   2486  N   MET 6  17      -5.249 -16.012  -8.894  0.00  0.00      C1   N
ATOM   2487  CA  MET 6  17      -4.944 -15.153 -10.030  0.00  0.00      C1   C
ATOM   2488  C   MET 6  17      -4.142 -15.853 -11.122  0.00  0.00      C1   C
ATOM   2489  O   MET 6  17      -2.958 -15.562 -11.364  0.00  0.00      C1   O
ATOM   2490  CB  MET 6  17      -4.285 -13.896  -9.517  0.00  0.00      C1   C
ATOM   2491  CG  MET 6  17      -5.304 -12.912  -8.849  0.00  0.00      C1   C
ATOM   2492  SD  MET 6  17      -6.413 -11.738  -9.800  0.00  0.00      C1   S
ATOM   2493  CE  MET 6  17      -6.945 -12.922 -11.100  0.00  0.00      C1   C
ATOM   2494  N   VAL 6  18      -4.805 -16.827 -11.833  0.00  0.00      C1   N
ATOM   2495  CA  VAL 6  18      -4.213 -17.652 -12.897  0.00  0.00      C1   C
ATOM   2496  C   VAL 6  18      -4.035 -16.947 -14.269  0.00  0.00      C1   C
ATOM   2497  O   VAL 6  18      -4.749 -15.960 -14.528  0.00  0.00      C1   O
ATOM   2498  CB  VAL 6  18      -4.971 -18.989 -13.095  0.00  0.00      C1   C
ATOM   2499  CG1 VAL 6  18      -4.714 -19.912 -11.907  0.00  0.00      C1   C
ATOM   2500  CG2 VAL 6  18      -6.439 -18.977 -13.335  0.00  0.00      C1   C
ATOM   2501  N   GLN 6  19      -3.146 -17.488 -15.105  0.00  0.00      C1   N
ATOM   2502  CA  GLN 6  19      -2.899 -16.975 -16.422  0.00  0.00      C1   C
ATOM   2503  C   GLN 6  19      -3.988 -17.487 -17.277  0.00  0.00      C1   C
ATOM   2504  O   GLN 6  19      -4.097 -18.695 -17.562  0.00  0.00      C1   O
ATOM   2505  CB  GLN 6  19      -1.527 -17.382 -16.992  0.00  0.00      C1   C
ATOM   2506  CG  GLN 6  19      -0.474 -16.334 -16.741  0.00  0.00      C1   C
ATOM   2507  CD  GLN 6  19       0.824 -16.628 -17.476  0.00  0.00      C1   C
ATOM   2508  NE2 GLN 6  19       1.539 -17.628 -17.065  0.00  0.00      C1   N
ATOM   2509  OE1 GLN 6  19       1.283 -15.898 -18.383  0.00  0.00      C1   O
ATOM   2510  N   VAL 6  20      -4.744 -16.529 -17.828  0.00  0.00      C1   N
ATOM   2511  CA  VAL 6  20      -5.747 -16.750 -18.874  0.00  0.00      C1   C
ATOM   2512  C   VAL 6  20      -5.185 -16.271 -20.178  0.00  0.00      C1   C
ATOM   2513  O   VAL 6  20      -4.944 -15.111 -20.354  0.00  0.00      C1   O
ATOM   2514  CB  VAL 6  20      -7.088 -16.116 -18.541  0.00  0.00      C1   C
ATOM   2515  CG1 VAL 6  20      -8.089 -16.095 -19.674  0.00  0.00      C1   C
ATOM   2516  CG2 VAL 6  20      -7.771 -16.948 -17.405  0.00  0.00      C1   C
ATOM   2517  N   THR 6  21      -4.883 -17.197 -21.060  0.00  0.00      C1   N
ATOM   2518  CA  THR 6  21      -4.549 -17.002 -22.509  0.00  0.00      C1   C
ATOM   2519  C   THR 6  21      -5.769 -17.280 -23.362  0.00  0.00      C1   C
ATOM   2520  O   THR 6  21      -6.309 -18.409 -23.386  0.00  0.00      C1   O
ATOM   2521  CB  THR 6  21      -3.325 -17.850 -22.930  0.00  0.00      C1   C
ATOM   2522  OG1 THR 6  21      -2.148 -17.636 -22.101  0.00  0.00      C1   O
ATOM   2523  CG2 THR 6  21      -2.983 -17.621 -24.366  0.00  0.00      C1   C
ATOM   2524  N   CYS 6  22      -6.201 -16.311 -24.193  0.00  0.00      C1   N
ATOM   2525  CA  CYS 6  22      -7.101 -16.599 -25.277  0.00  0.00      C1   C
ATOM   2526  C   CYS 6  22      -6.417 -16.002 -26.548  0.00  0.00      C1   C
ATOM   2527  O   CYS 6  22      -6.437 -14.774 -26.734  0.00  0.00      C1   O
ATOM   2528  CB  CYS 6  22      -8.519 -15.998 -24.971  0.00  0.00      C1   C
ATOM   2529  SG  CYS 6  22      -9.527 -16.739 -26.280  0.00  0.00      C1   S
ATOM   2530  N   GLY 6  23      -5.735 -16.834 -27.309  0.00  0.00      C1   N
ATOM   2531  CA  GLY 6  23      -5.032 -16.352 -28.458  0.00  0.00      C1   C
ATOM   2532  C   GLY 6  23      -3.880 -15.490 -28.099  0.00  0.00      C1   C
ATOM   2533  O   GLY 6  23      -2.937 -15.845 -27.316  0.00  0.00      C1   O
ATOM   2534  N   THR 6  24      -3.766 -14.336 -28.703  0.00  0.00      C1   N
ATOM   2535  CA  THR 6  24      -2.677 -13.342 -28.353  0.00  0.00      C1   C
ATOM   2536  C   THR 6  24      -2.929 -12.516 -27.083  0.00  0.00      C1   C
ATOM   2537  O   THR 6  24      -2.074 -11.704 -26.751  0.00  0.00      C1   O
ATOM   2538  CB  THR 6  24      -2.228 -12.537 -29.552  0.00  0.00      C1   C
ATOM   2539  OG1 THR 6  24      -3.289 -11.781 -30.078  0.00  0.00      C1   O
ATOM   2540  CG2 THR 6  24      -1.704 -13.330 -30.773  0.00  0.00      C1   C
ATOM   2541  N   THR 6  25      -4.099 -12.684 -26.458  0.00  0.00      C1   N
ATOM   2542  CA  THR 6  25      -4.459 -11.948 -25.212  0.00  0.00      C1   C
ATOM   2543  C   THR 6  25      -4.227 -12.906 -24.066  0.00  0.00      C1   C
ATOM   2544  O   THR 6  25      -5.015 -13.831 -23.773  0.00  0.00      C1   O
ATOM   2545  CB  THR 6  25      -5.863 -11.365 -25.322  0.00  0.00      C1   C
ATOM   2546  OG1 THR 6  25      -6.072 -10.586 -26.505  0.00  0.00      C1   O
ATOM   2547  CG2 THR 6  25      -6.069 -10.522 -24.062  0.00  0.00      C1   C
ATOM   2548  N   THR 6  26      -3.197 -12.632 -23.244  0.00  0.00      C1   N
ATOM   2549  CA  THR 6  26      -2.956 -13.175 -21.898  0.00  0.00      C1   C
ATOM   2550  C   THR 6  26      -3.148 -12.009 -20.813  0.00  0.00      C1   C
ATOM   2551  O   THR 6  26      -2.778 -10.871 -20.884  0.00  0.00      C1   O
ATOM   2552  CB  THR 6  26      -1.642 -13.949 -21.772  0.00  0.00      C1   C
ATOM   2553  OG1 THR 6  26      -1.762 -15.062 -22.591  0.00  0.00      C1   O
ATOM   2554  CG2 THR 6  26      -1.409 -14.535 -20.378  0.00  0.00      C1   C
ATOM   2555  N   LEU 6  27      -3.651 -12.477 -19.674  0.00  0.00      C1   N
ATOM   2556  CA  LEU 6  27      -4.029 -11.665 -18.509  0.00  0.00      C1   C
ATOM   2557  C   LEU 6  27      -4.236 -12.605 -17.295  0.00  0.00      C1   C
ATOM   2558  O   LEU 6  27      -3.908 -13.815 -17.422  0.00  0.00      C1   O
ATOM   2559  CB  LEU 6  27      -5.239 -10.757 -18.760  0.00  0.00      C1   C
ATOM   2560  CG  LEU 6  27      -6.633 -11.237 -19.238  0.00  0.00      C1   C
ATOM   2561  CD1 LEU 6  27      -7.301 -12.021 -18.108  0.00  0.00      C1   C
ATOM   2562  CD2 LEU 6  27      -7.581 -10.153 -19.644  0.00  0.00      C1   C
ATOM   2563  N   ASN 6  28      -4.741 -12.126 -16.164  0.00  0.00      C1   N
ATOM   2564  CA  ASN 6  28      -4.956 -12.983 -15.008  0.00  0.00      C1   C
ATOM   2565  C   ASN 6  28      -6.403 -13.013 -14.607  0.00  0.00      C1   C
ATOM   2566  O   ASN 6  28      -6.886 -11.946 -14.329  0.00  0.00      C1   O
ATOM   2567  CB  ASN 6  28      -4.007 -12.631 -13.821  0.00  0.00      C1   C
ATOM   2568  CG  ASN 6  28      -2.524 -12.889 -14.184  0.00  0.00      C1   C
ATOM   2569  OD1 ASN 6  28      -1.964 -12.075 -14.859  0.00  0.00      C1   O
ATOM   2570  ND2 ASN 6  28      -1.961 -13.818 -13.508  0.00  0.00      C1   N
ATOM   2571  N   GLY 6  29      -7.016 -14.197 -14.640  0.00  0.00      C1   N
ATOM   2572  CA  GLY 6  29      -8.364 -14.398 -14.149  0.00  0.00      C1   C
ATOM   2573  C   GLY 6  29      -8.426 -15.164 -12.864  0.00  0.00      C1   C
ATOM   2574  O   GLY 6  29      -7.478 -15.816 -12.396  0.00  0.00      C1   O
ATOM   2575  N   LEU 6  30      -9.645 -15.105 -12.359  0.00  0.00      C1   N
ATOM   2576  CA  LEU 6  30      -9.921 -15.380 -10.975  0.00  0.00      C1   C
ATOM   2577  C   LEU 6  30     -10.490 -16.755 -10.712  0.00  0.00      C1   C
ATOM   2578  O   LEU 6  30     -11.705 -16.947 -10.837  0.00  0.00      C1   O
ATOM   2579  CB  LEU 6  30     -10.763 -14.184 -10.404  0.00  0.00      C1   C
ATOM   2580  CG  LEU 6  30     -10.962 -14.200  -8.826  0.00  0.00      C1   C
ATOM   2581  CD1 LEU 6  30      -9.569 -14.273  -8.075  0.00  0.00      C1   C
ATOM   2582  CD2 LEU 6  30     -11.915 -13.148  -8.351  0.00  0.00      C1   C
ATOM   2583  N   TRP 6  31      -9.611 -17.763 -10.469  0.00  0.00      C1   N
ATOM   2584  CA  TRP 6  31      -9.906 -19.181 -10.115  0.00  0.00      C1   C
ATOM   2585  C   TRP 6  31     -10.540 -19.357  -8.699  0.00  0.00      C1   C
ATOM   2586  O   TRP 6  31      -9.806 -19.263  -7.746  0.00  0.00      C1   O
ATOM   2587  CB  TRP 6  31      -8.710 -20.167 -10.356  0.00  0.00      C1   C
ATOM   2588  CG  TRP 6  31      -8.904 -21.695 -10.480  0.00  0.00      C1   C
ATOM   2589  CD1 TRP 6  31     -10.064 -22.378 -10.715  0.00  0.00      C1   C
ATOM   2590  CD2 TRP 6  31      -7.849 -22.700 -10.203  0.00  0.00      C1   C
ATOM   2591  NE1 TRP 6  31      -9.728 -23.752 -10.636  0.00  0.00      C1   N
ATOM   2592  CE2 TRP 6  31      -8.453 -24.009 -10.266  0.00  0.00      C1   C
ATOM   2593  CE3 TRP 6  31      -6.516 -22.706  -9.790  0.00  0.00      C1   C
ATOM   2594  CZ2 TRP 6  31      -7.773 -25.152  -9.985  0.00  0.00      C1   C
ATOM   2595  CZ3 TRP 6  31      -5.762 -23.888  -9.592  0.00  0.00      C1   C
ATOM   2596  CH2 TRP 6  31      -6.410 -25.081  -9.726  0.00  0.00      C1   C
ATOM   2597  N   LEU 6  32     -11.882 -19.398  -8.553  0.00  0.00      C1   N
ATOM   2598  CA  LEU 6  32     -12.557 -19.579  -7.322  0.00  0.00      C1   C
ATOM   2599  C   LEU 6  32     -13.468 -20.743  -7.419  0.00  0.00      C1   C
ATOM   2600  O   LEU 6  32     -14.323 -20.809  -8.288  0.00  0.00      C1   O
ATOM   2601  CB  LEU 6  32     -13.218 -18.337  -6.812  0.00  0.00      C1   C
ATOM   2602  CG  LEU 6  32     -12.340 -17.069  -6.421  0.00  0.00      C1   C
ATOM   2603  CD1 LEU 6  32     -13.363 -15.951  -6.436  0.00  0.00      C1   C
ATOM   2604  CD2 LEU 6  32     -11.629 -17.406  -5.059  0.00  0.00      C1   C
ATOM   2605  N   ASP 6  33     -13.274 -21.774  -6.604  0.00  0.00      C1   N
ATOM   2606  CA  ASP 6  33     -13.629 -23.179  -6.880  0.00  0.00      C1   C
ATOM   2607  C   ASP 6  33     -13.340 -23.679  -8.353  0.00  0.00      C1   C
ATOM   2608  O   ASP 6  33     -12.190 -23.644  -8.791  0.00  0.00      C1   O
ATOM   2609  CB  ASP 6  33     -15.007 -23.533  -6.232  0.00  0.00      C1   C
ATOM   2610  CG  ASP 6  33     -15.329 -22.836  -4.924  0.00  0.00      C1   C
ATOM   2611  OD1 ASP 6  33     -15.780 -21.667  -4.881  0.00  0.00      C1   O
ATOM   2612  OD2 ASP 6  33     -15.337 -23.628  -3.917  0.00  0.00      C1   O
ATOM   2613  N   ASP 6  34     -14.315 -24.280  -8.986  0.00  0.00      C1   N
ATOM   2614  CA  ASP 6  34     -14.188 -24.848 -10.316  0.00  0.00      C1   C
ATOM   2615  C   ASP 6  34     -14.595 -23.828 -11.472  0.00  0.00      C1   C
ATOM   2616  O   ASP 6  34     -15.089 -24.174 -12.572  0.00  0.00      C1   O
ATOM   2617  CB  ASP 6  34     -14.861 -26.232 -10.459  0.00  0.00      C1   C
ATOM   2618  CG  ASP 6  34     -16.404 -26.273 -10.170  0.00  0.00      C1   C
ATOM   2619  OD1 ASP 6  34     -16.870 -27.359 -10.479  0.00  0.00      C1   O
ATOM   2620  OD2 ASP 6  34     -17.094 -25.300  -9.759  0.00  0.00      C1   O
ATOM   2621  N   VAL 6  35     -14.306 -22.513 -11.260  0.00  0.00      C1   N
ATOM   2622  CA  VAL 6  35     -14.601 -21.458 -12.273  0.00  0.00      C1   C
ATOM   2623  C   VAL 6  35     -13.376 -20.485 -12.337  0.00  0.00      C1   C
ATOM   2624  O   VAL 6  35     -12.760 -20.295 -11.298  0.00  0.00      C1   O
ATOM   2625  CB  VAL 6  35     -15.911 -20.712 -11.884  0.00  0.00      C1   C
ATOM   2626  CG1 VAL 6  35     -16.102 -19.286 -12.493  0.00  0.00      C1   C
ATOM   2627  CG2 VAL 6  35     -17.030 -21.504 -12.497  0.00  0.00      C1   C
ATOM   2628  N   VAL 6  36     -13.035 -19.910 -13.509  0.00  0.00      C1   N
ATOM   2629  CA  VAL 6  36     -12.130 -18.775 -13.594  0.00  0.00      C1   C
ATOM   2630  C   VAL 6  36     -13.076 -17.655 -14.213  0.00  0.00      C1   C
ATOM   2631  O   VAL 6  36     -13.512 -17.700 -15.370  0.00  0.00      C1   O
ATOM   2632  CB  VAL 6  36     -10.951 -19.072 -14.434  0.00  0.00      C1   C
ATOM   2633  CG1 VAL 6  36      -9.852 -17.995 -14.314  0.00  0.00      C1   C
ATOM   2634  CG2 VAL 6  36     -10.088 -20.398 -14.170  0.00  0.00      C1   C
ATOM   2635  N   TYR 6  37     -13.252 -16.647 -13.355  0.00  0.00      C1   N
ATOM   2636  CA  TYR 6  37     -13.885 -15.421 -13.679  0.00  0.00      C1   C
ATOM   2637  C   TYR 6  37     -12.883 -14.559 -14.512  0.00  0.00      C1   C
ATOM   2638  O   TYR 6  37     -11.781 -14.161 -13.975  0.00  0.00      C1   O
ATOM   2639  CB  TYR 6  37     -14.394 -14.607 -12.448  0.00  0.00      C1   C
ATOM   2640  CG  TYR 6  37     -15.397 -15.309 -11.504  0.00  0.00      C1   C
ATOM   2641  CD1 TYR 6  37     -14.967 -16.058 -10.350  0.00  0.00      C1   C
ATOM   2642  CD2 TYR 6  37     -16.776 -15.299 -11.819  0.00  0.00      C1   C
ATOM   2643  CE1 TYR 6  37     -15.907 -16.722  -9.584  0.00  0.00      C1   C
ATOM   2644  CE2 TYR 6  37     -17.694 -15.748 -10.837  0.00  0.00      C1   C
ATOM   2645  CZ  TYR 6  37     -17.237 -16.519  -9.761  0.00  0.00      C1   C
ATOM   2646  OH  TYR 6  37     -18.083 -17.248  -8.971  0.00  0.00      C1   O
ATOM   2647  N   CYS 6  38     -13.376 -14.133 -15.629  0.00  0.00      C1   N
ATOM   2648  CA  CYS 6  38     -12.592 -13.414 -16.665  0.00  0.00      C1   C
ATOM   2649  C   CYS 6  38     -13.199 -12.098 -17.079  0.00  0.00      C1   C
ATOM   2650  O   CYS 6  38     -14.411 -11.966 -17.368  0.00  0.00      C1   O
ATOM   2651  CB  CYS 6  38     -12.162 -14.361 -17.864  0.00  0.00      C1   C
ATOM   2652  SG  CYS 6  38     -11.280 -15.857 -17.305  0.00  0.00      C1   S
ATOM   2653  N   PRO 6  39     -12.351 -11.102 -17.240  0.00  0.00      C1   N
ATOM   2654  CA  PRO 6  39     -12.829  -9.806 -17.784  0.00  0.00      C1   C
ATOM   2655  C   PRO 6  39     -13.083  -9.925 -19.305  0.00  0.00      C1   C
ATOM   2656  O   PRO 6  39     -12.281 -10.521 -19.995  0.00  0.00      C1   O
ATOM   2657  CB  PRO 6  39     -11.661  -8.854 -17.381  0.00  0.00      C1   C
ATOM   2658  CG  PRO 6  39     -10.422  -9.771 -17.463  0.00  0.00      C1   C
ATOM   2659  CD  PRO 6  39     -11.015 -11.081 -16.877  0.00  0.00      C1   C
ATOM   2660  N   ARG 6  40     -14.157  -9.329 -19.780  0.00  0.00      C1   N
ATOM   2661  CA  ARG 6  40     -14.753  -9.419 -21.134  0.00  0.00      C1   C
ATOM   2662  C   ARG 6  40     -13.766  -9.352 -22.288  0.00  0.00      C1   C
ATOM   2663  O   ARG 6  40     -13.974 -10.018 -23.318  0.00  0.00      C1   O
ATOM   2664  CB  ARG 6  40     -15.756  -8.293 -21.319  0.00  0.00      C1   C
ATOM   2665  CG  ARG 6  40     -16.843  -8.628 -22.311  0.00  0.00      C1   C
ATOM   2666  CD  ARG 6  40     -18.099  -7.744 -22.359  0.00  0.00      C1   C
ATOM   2667  NE  ARG 6  40     -17.797  -6.434 -22.998  0.00  0.00      C1   N
ATOM   2668  CZ  ARG 6  40     -18.670  -5.466 -23.166  0.00  0.00      C1   C
ATOM   2669  NH1 ARG 6  40     -19.894  -5.479 -22.588  0.00  0.00      C1   N
ATOM   2670  NH2 ARG 6  40     -18.464  -4.351 -23.839  0.00  0.00      C1   N
ATOM   2671  N   HIS 6  41     -12.594  -8.746 -22.059  0.00  0.00      C1   N
ATOM   2672  CA  HIS 6  41     -11.486  -8.622 -23.043  0.00  0.00      C1   C
ATOM   2673  C   HIS 6  41     -11.033  -9.991 -23.619  0.00  0.00      C1   C
ATOM   2674  O   HIS 6  41     -10.444 -10.009 -24.711  0.00  0.00      C1   O
ATOM   2675  CB  HIS 6  41     -10.286  -7.985 -22.309  0.00  0.00      C1   C
ATOM   2676  CG  HIS 6  41      -9.390  -7.142 -23.168  0.00  0.00      C1   C
ATOM   2677  ND1 HIS 6  41      -9.305  -5.780 -23.081  0.00  0.00      C1   N
ATOM   2678  CD2 HIS 6  41      -8.605  -7.556 -24.209  0.00  0.00      C1   C
ATOM   2679  CE1 HIS 6  41      -8.461  -5.375 -24.044  0.00  0.00      C1   C
ATOM   2680  NE2 HIS 6  41      -8.071  -6.436 -24.761  0.00  0.00      C1   N
ATOM   2681  N   VAL 6  42     -11.246 -11.137 -23.005  0.00  0.00      C1   N
ATOM   2682  CA  VAL 6  42     -10.795 -12.437 -23.606  0.00  0.00      C1   C
ATOM   2683  C   VAL 6  42     -11.809 -12.974 -24.671  0.00  0.00      C1   C
ATOM   2684  O   VAL 6  42     -11.577 -14.013 -25.205  0.00  0.00      C1   O
ATOM   2685  CB  VAL 6  42     -10.299 -13.460 -22.442  0.00  0.00      C1   C
ATOM   2686  CG1 VAL 6  42      -9.319 -12.795 -21.498  0.00  0.00      C1   C
ATOM   2687  CG2 VAL 6  42     -11.412 -14.100 -21.639  0.00  0.00      C1   C
ATOM   2688  N   ILE 6  43     -13.071 -12.564 -24.746  0.00  0.00      C1   N
ATOM   2689  CA  ILE 6  43     -14.033 -12.615 -25.844  0.00  0.00      C1   C
ATOM   2690  C   ILE 6  43     -13.520 -11.611 -26.909  0.00  0.00      C1   C
ATOM   2691  O   ILE 6  43     -12.894 -12.020 -27.897  0.00  0.00      C1   O
ATOM   2692  CB  ILE 6  43     -15.499 -12.301 -25.416  0.00  0.00      C1   C
ATOM   2693  CG1 ILE 6  43     -15.957 -13.482 -24.540  0.00  0.00      C1   C
ATOM   2694  CG2 ILE 6  43     -16.521 -11.919 -26.503  0.00  0.00      C1   C
ATOM   2695  CD1 ILE 6  43     -15.844 -14.897 -25.132  0.00  0.00      C1   C
ATOM   2696  N   CYS 6  44     -13.498 -10.320 -26.627  0.00  0.00      C1   N
ATOM   2697  CA  CYS 6  44     -13.151  -9.174 -27.441  0.00  0.00      C1   C
ATOM   2698  C   CYS 6  44     -12.675  -7.938 -26.627  0.00  0.00      C1   C
ATOM   2699  O   CYS 6  44     -13.116  -7.692 -25.450  0.00  0.00      C1   O
ATOM   2700  CB  CYS 6  44     -14.269  -8.916 -28.504  0.00  0.00      C1   C
ATOM   2701  SG  CYS 6  44     -15.725  -8.035 -27.816  0.00  0.00      C1   S
ATOM   2702  N   THR 6  45     -11.719  -7.225 -27.280  0.00  0.00      C1   N
ATOM   2703  CA  THR 6  45     -11.023  -6.039 -26.623  0.00  0.00      C1   C
ATOM   2704  C   THR 6  45     -11.933  -5.013 -26.025  0.00  0.00      C1   C
ATOM   2705  O   THR 6  45     -13.031  -4.769 -26.537  0.00  0.00      C1   O
ATOM   2706  CB  THR 6  45      -9.980  -5.406 -27.540  0.00  0.00      C1   C
ATOM   2707  OG1 THR 6  45      -9.532  -4.212 -26.782  0.00  0.00      C1   O
ATOM   2708  CG2 THR 6  45     -10.348  -5.128 -28.947  0.00  0.00      C1   C
ATOM   2709  N   SER 6  46     -11.590  -4.497 -24.845  0.00  0.00      C1   N
ATOM   2710  CA  SER 6  46     -12.294  -3.408 -24.136  0.00  0.00      C1   C
ATOM   2711  C   SER 6  46     -11.659  -2.014 -24.230  0.00  0.00      C1   C
ATOM   2712  O   SER 6  46     -10.859  -1.552 -23.388  0.00  0.00      C1   O
ATOM   2713  CB  SER 6  46     -12.548  -3.884 -22.702  0.00  0.00      C1   C
ATOM   2714  OG  SER 6  46     -12.944  -5.225 -22.610  0.00  0.00      C1   O
ATOM   2715  N   GLU 6  47     -11.995  -1.261 -25.276  0.00  0.00      C1   N
ATOM   2716  CA  GLU 6  47     -11.480   0.088 -25.581  0.00  0.00      C1   C
ATOM   2717  C   GLU 6  47     -12.467   1.015 -26.212  0.00  0.00      C1   C
ATOM   2718  O   GLU 6  47     -13.294   0.589 -27.015  0.00  0.00      C1   O
ATOM   2719  CB  GLU 6  47     -10.151   0.071 -26.359  0.00  0.00      C1   C
ATOM   2720  CG  GLU 6  47     -10.229  -0.127 -27.886  0.00  0.00      C1   C
ATOM   2721  CD  GLU 6  47      -8.806  -0.244 -28.460  0.00  0.00      C1   C
ATOM   2722  OE1 GLU 6  47      -8.657  -1.270 -29.159  0.00  0.00      C1   O
ATOM   2723  OE2 GLU 6  47      -7.902   0.570 -28.190  0.00  0.00      C1   O
ATOM   2724  N   ASP 6  48     -12.397   2.279 -25.936  0.00  0.00      C1   N
ATOM   2725  CA  ASP 6  48     -13.238   3.380 -26.483  0.00  0.00      C1   C
ATOM   2726  C   ASP 6  48     -14.680   3.460 -26.054  0.00  0.00      C1   C
ATOM   2727  O   ASP 6  48     -15.079   4.537 -25.561  0.00  0.00      C1   O
ATOM   2728  CB  ASP 6  48     -13.199   3.635 -27.990  0.00  0.00      C1   C
ATOM   2729  CG  ASP 6  48     -11.920   3.397 -28.770  0.00  0.00      C1   C
ATOM   2730  OD1 ASP 6  48     -10.865   3.883 -28.279  0.00  0.00      C1   O
ATOM   2731  OD2 ASP 6  48     -11.984   2.811 -29.895  0.00  0.00      C1   O
ATOM   2732  N   MET 6  49     -15.405   2.324 -26.037  0.00  0.00      C1   N
ATOM   2733  CA  MET 6  49     -16.685   2.113 -25.430  0.00  0.00      C1   C
ATOM   2734  C   MET 6  49     -17.020   0.711 -25.077  0.00  0.00      C1   C
ATOM   2735  O   MET 6  49     -16.760  -0.180 -25.857  0.00  0.00      C1   O
ATOM   2736  CB  MET 6  49     -17.784   2.679 -26.319  0.00  0.00      C1   C
ATOM   2737  CG  MET 6  49     -17.926   2.276 -27.737  0.00  0.00      C1   C
ATOM   2738  SD  MET 6  49     -19.482   2.468 -28.673  0.00  0.00      C1   S
ATOM   2739  CE  MET 6  49     -19.682   4.315 -28.706  0.00  0.00      C1   C
ATOM   2740  N   LEU 6  50     -17.804   0.517 -23.974  0.00  0.00      C1   N
ATOM   2741  CA  LEU 6  50     -18.315  -0.830 -23.553  0.00  0.00      C1   C
ATOM   2742  C   LEU 6  50     -19.496  -1.264 -24.424  0.00  0.00      C1   C
ATOM   2743  O   LEU 6  50     -20.568  -1.555 -23.882  0.00  0.00      C1   O
ATOM   2744  CB  LEU 6  50     -18.353  -0.862 -21.939  0.00  0.00      C1   C
ATOM   2745  CG  LEU 6  50     -16.996  -0.702 -21.278  0.00  0.00      C1   C
ATOM   2746  CD1 LEU 6  50     -17.287  -0.267 -19.852  0.00  0.00      C1   C
ATOM   2747  CD2 LEU 6  50     -16.440  -2.064 -21.270  0.00  0.00      C1   C
ATOM   2748  N   ASN 6  51     -19.306  -1.326 -25.712  0.00  0.00      C1   N
ATOM   2749  CA  ASN 6  51     -20.220  -1.743 -26.810  0.00  0.00      C1   C
ATOM   2750  C   ASN 6  51     -20.863  -3.082 -26.480  0.00  0.00      C1   C
ATOM   2751  O   ASN 6  51     -20.164  -4.144 -26.322  0.00  0.00      C1   O
ATOM   2752  CB  ASN 6  51     -19.497  -1.760 -28.159  0.00  0.00      C1   C
ATOM   2753  CG  ASN 6  51     -20.429  -1.717 -29.365  0.00  0.00      C1   C
ATOM   2754  OD1 ASN 6  51     -21.659  -2.022 -29.423  0.00  0.00      C1   O
ATOM   2755  ND2 ASN 6  51     -19.849  -1.388 -30.494  0.00  0.00      C1   N
ATOM   2756  N   PRO 6  52     -22.222  -3.215 -26.463  0.00  0.00      C1   N
ATOM   2757  CA  PRO 6  52     -23.024  -4.483 -26.325  0.00  0.00      C1   C
ATOM   2758  C   PRO 6  52     -23.064  -5.391 -27.588  0.00  0.00      C1   C
ATOM   2759  O   PRO 6  52     -23.877  -6.316 -27.630  0.00  0.00      C1   O
ATOM   2760  CB  PRO 6  52     -24.404  -4.083 -25.808  0.00  0.00      C1   C
ATOM   2761  CG  PRO 6  52     -24.173  -2.653 -25.401  0.00  0.00      C1   C
ATOM   2762  CD  PRO 6  52     -23.106  -2.078 -26.265  0.00  0.00      C1   C
ATOM   2763  N   ASN 6  53     -22.211  -5.251 -28.533  0.00  0.00      C1   N
ATOM   2764  CA  ASN 6  53     -22.171  -6.046 -29.793  0.00  0.00      C1   C
ATOM   2765  C   ASN 6  53     -21.059  -7.173 -29.705  0.00  0.00      C1   C
ATOM   2766  O   ASN 6  53     -20.656  -7.704 -30.714  0.00  0.00      C1   O
ATOM   2767  CB  ASN 6  53     -21.904  -5.018 -30.883  0.00  0.00      C1   C
ATOM   2768  CG  ASN 6  53     -22.120  -5.495 -32.283  0.00  0.00      C1   C
ATOM   2769  OD1 ASN 6  53     -22.810  -6.464 -32.500  0.00  0.00      C1   O
ATOM   2770  ND2 ASN 6  53     -21.564  -4.787 -33.237  0.00  0.00      C1   N
ATOM   2771  N   TYR 6  54     -20.698  -7.670 -28.533  0.00  0.00      C1   N
ATOM   2772  CA  TYR 6  54     -19.845  -8.846 -28.190  0.00  0.00      C1   C
ATOM   2773  C   TYR 6  54     -20.381 -10.172 -28.777  0.00  0.00      C1   C
ATOM   2774  O   TYR 6  54     -19.540 -11.072 -28.940  0.00  0.00      C1   O
ATOM   2775  CB  TYR 6  54     -19.549  -8.932 -26.650  0.00  0.00      C1   C
ATOM   2776  CG  TYR 6  54     -20.800  -8.935 -25.777  0.00  0.00      C1   C
ATOM   2777  CD1 TYR 6  54     -21.064  -7.715 -25.030  0.00  0.00      C1   C
ATOM   2778  CD2 TYR 6  54     -21.738  -9.945 -25.786  0.00  0.00      C1   C
ATOM   2779  CE1 TYR 6  54     -22.291  -7.554 -24.340  0.00  0.00      C1   C
ATOM   2780  CE2 TYR 6  54     -22.878  -9.826 -24.973  0.00  0.00      C1   C
ATOM   2781  CZ  TYR 6  54     -23.186  -8.626 -24.339  0.00  0.00      C1   C
ATOM   2782  OH  TYR 6  54     -24.367  -8.587 -23.637  0.00  0.00      C1   O
ATOM   2783  N   GLU 6  55     -21.635 -10.337 -28.993  0.00  0.00      C1   N
ATOM   2784  CA  GLU 6  55     -22.323 -11.472 -29.561  0.00  0.00      C1   C
ATOM   2785  C   GLU 6  55     -21.558 -12.310 -30.656  0.00  0.00      C1   C
ATOM   2786  O   GLU 6  55     -21.789 -13.507 -30.622  0.00  0.00      C1   O
ATOM   2787  CB  GLU 6  55     -23.634 -11.051 -30.186  0.00  0.00      C1   C
ATOM   2788  CG  GLU 6  55     -24.675 -10.279 -29.348  0.00  0.00      C1   C
ATOM   2789  CD  GLU 6  55     -25.826  -9.671 -30.145  0.00  0.00      C1   C
ATOM   2790  OE1 GLU 6  55     -26.254 -10.158 -31.253  0.00  0.00      C1   O
ATOM   2791  OE2 GLU 6  55     -26.471  -8.639 -29.780  0.00  0.00      C1   O
ATOM   2792  N   ASP 6  56     -20.837 -11.715 -31.618  0.00  0.00      C1   N
ATOM   2793  CA  ASP 6  56     -20.246 -12.528 -32.643  0.00  0.00      C1   C
ATOM   2794  C   ASP 6  56     -19.052 -13.308 -32.136  0.00  0.00      C1   C
ATOM   2795  O   ASP 6  56     -19.111 -14.505 -32.327  0.00  0.00      C1   O
ATOM   2796  CB  ASP 6  56     -19.933 -11.744 -33.919  0.00  0.00      C1   C
ATOM   2797  CG  ASP 6  56     -19.242 -10.412 -33.840  0.00  0.00      C1   C
ATOM   2798  OD1 ASP 6  56     -19.343  -9.672 -34.842  0.00  0.00      C1   O
ATOM   2799  OD2 ASP 6  56     -18.623  -9.997 -32.811  0.00  0.00      C1   O
ATOM   2800  N   LEU 6  57     -18.042 -12.660 -31.532  0.00  0.00      C1   N
ATOM   2801  CA  LEU 6  57     -16.897 -13.315 -30.850  0.00  0.00      C1   C
ATOM   2802  C   LEU 6  57     -17.415 -14.204 -29.670  0.00  0.00      C1   C
ATOM   2803  O   LEU 6  57     -16.823 -15.292 -29.416  0.00  0.00      C1   O
ATOM   2804  CB  LEU 6  57     -15.794 -12.344 -30.551  0.00  0.00      C1   C
ATOM   2805  CG  LEU 6  57     -14.815 -12.051 -31.697  0.00  0.00      C1   C
ATOM   2806  CD1 LEU 6  57     -13.938 -13.317 -31.827  0.00  0.00      C1   C
ATOM   2807  CD2 LEU 6  57     -15.408 -11.764 -33.073  0.00  0.00      C1   C
ATOM   2808  N   LEU 6  58     -18.460 -13.763 -28.979  0.00  0.00      C1   N
ATOM   2809  CA  LEU 6  58     -19.013 -14.680 -27.948  0.00  0.00      C1   C
ATOM   2810  C   LEU 6  58     -19.581 -15.972 -28.496  0.00  0.00      C1   C
ATOM   2811  O   LEU 6  58     -19.405 -17.080 -27.970  0.00  0.00      C1   O
ATOM   2812  CB  LEU 6  58     -20.023 -13.893 -27.155  0.00  0.00      C1   C
ATOM   2813  CG  LEU 6  58     -20.588 -14.629 -25.951  0.00  0.00      C1   C
ATOM   2814  CD1 LEU 6  58     -19.507 -14.815 -24.912  0.00  0.00      C1   C
ATOM   2815  CD2 LEU 6  58     -21.645 -13.769 -25.291  0.00  0.00      C1   C
ATOM   2816  N   ILE 6  59     -20.247 -15.963 -29.649  0.00  0.00      C1   N
ATOM   2817  CA  ILE 6  59     -20.606 -17.256 -30.251  0.00  0.00      C1   C
ATOM   2818  C   ILE 6  59     -19.427 -18.046 -30.898  0.00  0.00      C1   C
ATOM   2819  O   ILE 6  59     -19.395 -19.270 -30.800  0.00  0.00      C1   O
ATOM   2820  CB  ILE 6  59     -21.939 -17.240 -31.104  0.00  0.00      C1   C
ATOM   2821  CG1 ILE 6  59     -23.156 -17.334 -30.243  0.00  0.00      C1   C
ATOM   2822  CG2 ILE 6  59     -21.989 -18.325 -32.214  0.00  0.00      C1   C
ATOM   2823  CD1 ILE 6  59     -23.484 -16.251 -29.180  0.00  0.00      C1   C
ATOM   2824  N   ARG 6  60     -18.466 -17.396 -31.520  0.00  0.00      C1   N
ATOM   2825  CA  ARG 6  60     -17.321 -18.058 -32.168  0.00  0.00      C1   C
ATOM   2826  C   ARG 6  60     -16.412 -18.711 -31.112  0.00  0.00      C1   C
ATOM   2827  O   ARG 6  60     -15.741 -19.665 -31.525  0.00  0.00      C1   O
ATOM   2828  CB  ARG 6  60     -16.637 -16.930 -33.001  0.00  0.00      C1   C
ATOM   2829  CG  ARG 6  60     -17.435 -16.769 -34.301  0.00  0.00      C1   C
ATOM   2830  CD  ARG 6  60     -16.880 -15.867 -35.338  0.00  0.00      C1   C
ATOM   2831  NE  ARG 6  60     -15.613 -16.248 -35.901  0.00  0.00      C1   N
ATOM   2832  CZ  ARG 6  60     -14.594 -15.370 -36.220  0.00  0.00      C1   C
ATOM   2833  NH1 ARG 6  60     -13.332 -15.724 -36.245  0.00  0.00      C1   N
ATOM   2834  NH2 ARG 6  60     -14.779 -14.181 -36.611  0.00  0.00      C1   N
ATOM   2835  N   LYS 6  61     -16.375 -18.285 -29.827  0.00  0.00      C1   N
ATOM   2836  CA  LYS 6  61     -15.414 -18.909 -28.941  0.00  0.00      C1   C
ATOM   2837  C   LYS 6  61     -16.098 -20.026 -28.080  0.00  0.00      C1   C
ATOM   2838  O   LYS 6  61     -17.204 -19.859 -27.644  0.00  0.00      C1   O
ATOM   2839  CB  LYS 6  61     -14.673 -17.824 -28.127  0.00  0.00      C1   C
ATOM   2840  CG  LYS 6  61     -13.894 -16.916 -29.007  0.00  0.00      C1   C
ATOM   2841  CD  LYS 6  61     -13.232 -15.864 -28.086  0.00  0.00      C1   C
ATOM   2842  CE  LYS 6  61     -11.875 -15.404 -28.577  0.00  0.00      C1   C
ATOM   2843  NZ  LYS 6  61     -11.310 -14.265 -27.835  0.00  0.00      C1   N
ATOM   2844  N   SER 6  62     -15.352 -21.126 -27.814  0.00  0.00      C1   N
ATOM   2845  CA  SER 6  62     -15.749 -22.234 -26.940  0.00  0.00      C1   C
ATOM   2846  C   SER 6  62     -14.570 -22.771 -26.015  0.00  0.00      C1   C
ATOM   2847  O   SER 6  62     -13.481 -22.236 -26.062  0.00  0.00      C1   O
ATOM   2848  CB  SER 6  62     -16.349 -23.376 -27.854  0.00  0.00      C1   C
ATOM   2849  OG  SER 6  62     -17.049 -24.182 -26.946  0.00  0.00      C1   O
ATOM   2850  N   ASN 6  63     -14.745 -23.858 -25.274  0.00  0.00      C1   N
ATOM   2851  CA  ASN 6  63     -13.817 -24.591 -24.363  0.00  0.00      C1   C
ATOM   2852  C   ASN 6  63     -12.306 -24.552 -24.728  0.00  0.00      C1   C
ATOM   2853  O   ASN 6  63     -11.450 -24.107 -23.931  0.00  0.00      C1   O
ATOM   2854  CB  ASN 6  63     -14.276 -26.017 -24.186  0.00  0.00      C1   C
ATOM   2855  CG  ASN 6  63     -15.610 -26.249 -23.473  0.00  0.00      C1   C
ATOM   2856  OD1 ASN 6  63     -16.207 -25.347 -22.900  0.00  0.00      C1   O
ATOM   2857  ND2 ASN 6  63     -16.183 -27.436 -23.563  0.00  0.00      C1   N
ATOM   2858  N   HIS 6  64     -11.973 -24.954 -26.004  0.00  0.00      C1   N
ATOM   2859  CA  HIS 6  64     -10.588 -24.998 -26.545  0.00  0.00      C1   C
ATOM   2860  C   HIS 6  64      -9.974 -23.562 -26.620  0.00  0.00      C1   C
ATOM   2861  O   HIS 6  64      -8.726 -23.626 -26.528  0.00  0.00      C1   O
ATOM   2862  CB  HIS 6  64     -10.566 -25.816 -27.868  0.00  0.00      C1   C
ATOM   2863  CG  HIS 6  64     -11.378 -25.088 -28.939  0.00  0.00      C1   C
ATOM   2864  ND1 HIS 6  64     -12.494 -24.288 -28.800  0.00  0.00      C1   N
ATOM   2865  CD2 HIS 6  64     -11.161 -25.271 -30.292  0.00  0.00      C1   C
ATOM   2866  CE1 HIS 6  64     -12.777 -23.851 -30.071  0.00  0.00      C1   C
ATOM   2867  NE2 HIS 6  64     -11.956 -24.378 -30.940  0.00  0.00      C1   N
ATOM   2868  N   ASN 6  65     -10.689 -22.386 -26.825  0.00  0.00      C1   N
ATOM   2869  CA  ASN 6  65     -10.024 -21.060 -26.809  0.00  0.00      C1   C
ATOM   2870  C   ASN 6  65      -9.319 -20.703 -25.516  0.00  0.00      C1   C
ATOM   2871  O   ASN 6  65      -8.707 -19.667 -25.435  0.00  0.00      C1   O
ATOM   2872  CB  ASN 6  65     -11.021 -20.042 -27.403  0.00  0.00      C1   C
ATOM   2873  CG  ASN 6  65     -11.528 -20.446 -28.750  0.00  0.00      C1   C
ATOM   2874  OD1 ASN 6  65     -12.752 -20.563 -28.779  0.00  0.00      C1   O
ATOM   2875  ND2 ASN 6  65     -10.704 -20.782 -29.726  0.00  0.00      C1   N
ATOM   2876  N   PHE 6  66      -9.379 -21.445 -24.455  0.00  0.00      C1   N
ATOM   2877  CA  PHE 6  66      -8.975 -20.864 -23.208  0.00  0.00      C1   C
ATOM   2878  C   PHE 6  66      -7.864 -21.767 -22.536  0.00  0.00      C1   C
ATOM   2879  O   PHE 6  66      -8.151 -22.715 -21.873  0.00  0.00      C1   O
ATOM   2880  CB  PHE 6  66     -10.283 -20.744 -22.417  0.00  0.00      C1   C
ATOM   2881  CG  PHE 6  66     -11.327 -19.775 -22.969  0.00  0.00      C1   C
ATOM   2882  CD1 PHE 6  66     -12.428 -20.319 -23.627  0.00  0.00      C1   C
ATOM   2883  CD2 PHE 6  66     -11.204 -18.365 -22.952  0.00  0.00      C1   C
ATOM   2884  CE1 PHE 6  66     -13.477 -19.485 -24.166  0.00  0.00      C1   C
ATOM   2885  CE2 PHE 6  66     -12.175 -17.485 -23.530  0.00  0.00      C1   C
ATOM   2886  CZ  PHE 6  66     -13.339 -18.072 -24.114  0.00  0.00      C1   C
ATOM   2887  N   LEU 6  67      -6.616 -21.309 -22.640  0.00  0.00      C1   N
ATOM   2888  CA  LEU 6  67      -5.419 -21.985 -22.063  0.00  0.00      C1   C
ATOM   2889  C   LEU 6  67      -5.021 -21.264 -20.801  0.00  0.00      C1   C
ATOM   2890  O   LEU 6  67      -4.908 -20.034 -20.787  0.00  0.00      C1   O
ATOM   2891  CB  LEU 6  67      -4.189 -22.148 -23.024  0.00  0.00      C1   C
ATOM   2892  CG  LEU 6  67      -3.960 -23.535 -23.652  0.00  0.00      C1   C
ATOM   2893  CD1 LEU 6  67      -5.043 -24.071 -24.475  0.00  0.00      C1   C
ATOM   2894  CD2 LEU 6  67      -2.815 -23.417 -24.643  0.00  0.00      C1   C
ATOM   2895  N   VAL 6  68      -4.859 -22.055 -19.746  0.00  0.00      C1   N
ATOM   2896  CA  VAL 6  68      -4.913 -21.534 -18.364  0.00  0.00      C1   C
ATOM   2897  C   VAL 6  68      -3.705 -22.126 -17.591  0.00  0.00      C1   C
ATOM   2898  O   VAL 6  68      -3.719 -23.321 -17.256  0.00  0.00      C1   O
ATOM   2899  CB  VAL 6  68      -6.269 -21.811 -17.771  0.00  0.00      C1   C
ATOM   2900  CG1 VAL 6  68      -6.317 -21.249 -16.347  0.00  0.00      C1   C
ATOM   2901  CG2 VAL 6  68      -7.407 -21.013 -18.425  0.00  0.00      C1   C
ATOM   2902  N   GLN 6  69      -2.752 -21.325 -17.202  0.00  0.00      C1   N
ATOM   2903  CA  GLN 6  69      -1.638 -21.832 -16.411  0.00  0.00      C1   C
ATOM   2904  C   GLN 6  69      -1.792 -21.450 -15.006  0.00  0.00      C1   C
ATOM   2905  O   GLN 6  69      -1.823 -20.319 -14.638  0.00  0.00      C1   O
ATOM   2906  CB  GLN 6  69      -0.313 -21.482 -17.114  0.00  0.00      C1   C
ATOM   2907  CG  GLN 6  69       0.797 -22.312 -16.403  0.00  0.00      C1   C
ATOM   2908  CD  GLN 6  69       2.145 -21.745 -16.932  0.00  0.00      C1   C
ATOM   2909  OE1 GLN 6  69       2.738 -22.196 -17.937  0.00  0.00      C1   O
ATOM   2910  NE2 GLN 6  69       2.581 -20.628 -16.432  0.00  0.00      C1   N
ATOM   2911  N   ALA 6  70      -1.924 -22.492 -14.202  0.00  0.00      C1   N
ATOM   2912  CA  ALA 6  70      -1.957 -22.376 -12.766  0.00  0.00      C1   C
ATOM   2913  C   ALA 6  70      -0.476 -22.763 -12.365  0.00  0.00      C1   C
ATOM   2914  O   ALA 6  70      -0.067 -23.935 -12.279  0.00  0.00      C1   O
ATOM   2915  CB  ALA 6  70      -2.968 -23.273 -12.124  0.00  0.00      C1   C
ATOM   2916  N   GLY 6  71       0.434 -21.761 -12.262  0.00  0.00      C1   N
ATOM   2917  CA  GLY 6  71       1.783 -21.848 -11.915  0.00  0.00      C1   C
ATOM   2918  C   GLY 6  71       2.617 -22.482 -12.959  0.00  0.00      C1   C
ATOM   2919  O   GLY 6  71       3.072 -21.765 -13.831  0.00  0.00      C1   O
ATOM   2920  N   ASN 6  72       2.787 -23.826 -12.857  0.00  0.00      C1   N
ATOM   2921  CA  ASN 6  72       3.556 -24.503 -13.846  0.00  0.00      C1   C
ATOM   2922  C   ASN 6  72       2.704 -25.514 -14.704  0.00  0.00      C1   C
ATOM   2923  O   ASN 6  72       3.274 -26.340 -15.487  0.00  0.00      C1   O
ATOM   2924  CB  ASN 6  72       4.822 -25.230 -13.237  0.00  0.00      C1   C
ATOM   2925  CG  ASN 6  72       5.798 -24.301 -12.648  0.00  0.00      C1   C
ATOM   2926  OD1 ASN 6  72       5.510 -23.245 -12.162  0.00  0.00      C1   O
ATOM   2927  ND2 ASN 6  72       7.096 -24.585 -12.662  0.00  0.00      C1   N
ATOM   2928  N   VAL 6  73       1.334 -25.541 -14.532  0.00  0.00      C1   N
ATOM   2929  CA  VAL 6  73       0.474 -26.586 -15.089  0.00  0.00      C1   C
ATOM   2930  C   VAL 6  73      -0.743 -26.009 -15.751  0.00  0.00      C1   C
ATOM   2931  O   VAL 6  73      -1.365 -25.022 -15.329  0.00  0.00      C1   O
ATOM   2932  CB  VAL 6  73       0.075 -27.666 -14.021  0.00  0.00      C1   C
ATOM   2933  CG1 VAL 6  73       1.371 -28.318 -13.525  0.00  0.00      C1   C
ATOM   2934  CG2 VAL 6  73      -0.669 -27.250 -12.771  0.00  0.00      C1   C
ATOM   2935  N   GLN 6  74      -1.096 -26.606 -16.872  0.00  0.00      C1   N
ATOM   2936  CA  GLN 6  74      -2.323 -26.245 -17.555  0.00  0.00      C1   C
ATOM   2937  C   GLN 6  74      -3.584 -26.919 -17.025  0.00  0.00      C1   C
ATOM   2938  O   GLN 6  74      -3.699 -28.144 -16.855  0.00  0.00      C1   O
ATOM   2939  CB  GLN 6  74      -2.154 -26.570 -18.990  0.00  0.00      C1   C
ATOM   2940  CG  GLN 6  74      -1.377 -25.407 -19.652  0.00  0.00      C1   C
ATOM   2941  CD  GLN 6  74      -1.189 -25.596 -21.124  0.00  0.00      C1   C
ATOM   2942  NE2 GLN 6  74      -0.851 -24.612 -21.931  0.00  0.00      C1   N
ATOM   2943  OE1 GLN 6  74      -1.604 -26.642 -21.565  0.00  0.00      C1   O
ATOM   2944  N   LEU 6  75      -4.537 -26.096 -16.640  0.00  0.00      C1   N
ATOM   2945  CA  LEU 6  75      -5.895 -26.483 -16.344  0.00  0.00      C1   C
ATOM   2946  C   LEU 6  75      -6.640 -26.928 -17.576  0.00  0.00      C1   C
ATOM   2947  O   LEU 6  75      -6.267 -26.630 -18.712  0.00  0.00      C1   O
ATOM   2948  CB  LEU 6  75      -6.626 -25.282 -15.688  0.00  0.00      C1   C
ATOM   2949  CG  LEU 6  75      -6.011 -24.834 -14.322  0.00  0.00      C1   C
ATOM   2950  CD1 LEU 6  75      -6.947 -23.896 -13.544  0.00  0.00      C1   C
ATOM   2951  CD2 LEU 6  75      -5.640 -25.925 -13.406  0.00  0.00      C1   C
ATOM   2952  N   ARG 6  76      -7.814 -27.511 -17.285  0.00  0.00      C1   N
ATOM   2953  CA  ARG 6  76      -8.840 -27.889 -18.337  0.00  0.00      C1   C
ATOM   2954  C   ARG 6  76     -10.121 -27.096 -18.288  0.00  0.00      C1   C
ATOM   2955  O   ARG 6  76     -10.735 -27.037 -17.237  0.00  0.00      C1   O
ATOM   2956  CB  ARG 6  76      -9.037 -29.433 -18.237  0.00  0.00      C1   C
ATOM   2957  CG  ARG 6  76      -9.885 -29.938 -19.499  0.00  0.00      C1   C
ATOM   2958  CD  ARG 6  76     -10.513 -31.304 -19.080  0.00  0.00      C1   C
ATOM   2959  NE  ARG 6  76     -11.174 -32.144 -20.144  0.00  0.00      C1   N
ATOM   2960  CZ  ARG 6  76     -11.484 -33.373 -20.110  0.00  0.00      C1   C
ATOM   2961  NH1 ARG 6  76     -11.434 -33.998 -18.988  0.00  0.00      C1   N
ATOM   2962  NH2 ARG 6  76     -11.922 -34.033 -21.092  0.00  0.00      C1   N
ATOM   2963  N   VAL 6  77     -10.575 -26.597 -19.436  0.00  0.00      C1   N
ATOM   2964  CA  VAL 6  77     -11.883 -25.959 -19.570  0.00  0.00      C1   C
ATOM   2965  C   VAL 6  77     -12.953 -26.816 -20.182  0.00  0.00      C1   C
ATOM   2966  O   VAL 6  77     -12.726 -27.403 -21.185  0.00  0.00      C1   O
ATOM   2967  CB  VAL 6  77     -11.826 -24.636 -20.264  0.00  0.00      C1   C
ATOM   2968  CG1 VAL 6  77     -13.219 -23.891 -20.439  0.00  0.00      C1   C
ATOM   2969  CG2 VAL 6  77     -10.783 -23.692 -19.677  0.00  0.00      C1   C
ATOM   2970  N   ILE 6  78     -14.131 -26.960 -19.538  0.00  0.00      C1   N
ATOM   2971  CA  ILE 6  78     -15.249 -27.831 -19.817  0.00  0.00      C1   C
ATOM   2972  C   ILE 6  78     -16.591 -27.042 -20.208  0.00  0.00      C1   C
ATOM   2973  O   ILE 6  78     -17.507 -27.679 -20.757  0.00  0.00      C1   O
ATOM   2974  CB  ILE 6  78     -15.322 -28.914 -18.653  0.00  0.00      C1   C
ATOM   2975  CG1 ILE 6  78     -15.624 -28.373 -17.248  0.00  0.00      C1   C
ATOM   2976  CG2 ILE 6  78     -14.083 -29.838 -18.612  0.00  0.00      C1   C
ATOM   2977  CD1 ILE 6  78     -15.793 -29.450 -16.154  0.00  0.00      C1   C
ATOM   2978  N   GLY 6  79     -16.706 -25.745 -19.831  0.00  0.00      C1   N
ATOM   2979  CA  GLY 6  79     -17.841 -24.926 -20.328  0.00  0.00      C1   C
ATOM   2980  C   GLY 6  79     -17.559 -23.439 -20.189  0.00  0.00      C1   C
ATOM   2981  O   GLY 6  79     -16.424 -23.081 -19.741  0.00  0.00      C1   O
ATOM   2982  N   HIS 6  80     -18.533 -22.634 -20.626  0.00  0.00      C1   N
ATOM   2983  CA  HIS 6  80     -18.480 -21.164 -20.521  0.00  0.00      C1   C
ATOM   2984  C   HIS 6  80     -19.819 -20.469 -20.440  0.00  0.00      C1   C
ATOM   2985  O   HIS 6  80     -20.784 -20.967 -21.023  0.00  0.00      C1   O
ATOM   2986  CB  HIS 6  80     -17.685 -20.667 -21.737  0.00  0.00      C1   C
ATOM   2987  CG  HIS 6  80     -18.034 -21.268 -23.126  0.00  0.00      C1   C
ATOM   2988  ND1 HIS 6  80     -19.149 -20.945 -23.813  0.00  0.00      C1   N
ATOM   2989  CD2 HIS 6  80     -17.445 -22.374 -23.757  0.00  0.00      C1   C
ATOM   2990  CE1 HIS 6  80     -19.192 -21.723 -24.896  0.00  0.00      C1   C
ATOM   2991  NE2 HIS 6  80     -18.195 -22.570 -24.953  0.00  0.00      C1   N
ATOM   2992  N   SER 6  81     -19.812 -19.372 -19.747  0.00  0.00      C1   N
ATOM   2993  CA  SER 6  81     -20.999 -18.434 -19.753  0.00  0.00      C1   C
ATOM   2994  C   SER 6  81     -20.691 -17.014 -19.366  0.00  0.00      C1   C
ATOM   2995  O   SER 6  81     -19.983 -16.844 -18.337  0.00  0.00      C1   O
ATOM   2996  CB  SER 6  81     -22.140 -18.992 -18.980  0.00  0.00      C1   C
ATOM   2997  OG  SER 6  81     -21.884 -19.225 -17.628  0.00  0.00      C1   O
ATOM   2998  N   MET 6  82     -21.231 -16.058 -20.007  0.00  0.00      C1   N
ATOM   2999  CA  MET 6  82     -20.922 -14.690 -19.706  0.00  0.00      C1   C
ATOM   3000  C   MET 6  82     -22.190 -14.049 -19.184  0.00  0.00      C1   C
ATOM   3001  O   MET 6  82     -23.213 -14.118 -19.892  0.00  0.00      C1   O
ATOM   3002  CB  MET 6  82     -20.356 -13.986 -21.032  0.00  0.00      C1   C
ATOM   3003  CG  MET 6  82     -19.865 -12.591 -20.689  0.00  0.00      C1   C
ATOM   3004  SD  MET 6  82     -18.978 -11.732 -22.004  0.00  0.00      C1   S
ATOM   3005  CE  MET 6  82     -20.344 -10.783 -22.695  0.00  0.00      C1   C
ATOM   3006  N   GLN 6  83     -22.179 -13.367 -18.020  0.00  0.00      C1   N
ATOM   3007  CA  GLN 6  83     -23.152 -12.345 -17.670  0.00  0.00      C1   C
ATOM   3008  C   GLN 6  83     -22.541 -10.937 -17.827  0.00  0.00      C1   C
ATOM   3009  O   GLN 6  83     -21.693 -10.443 -16.979  0.00  0.00      C1   O
ATOM   3010  CB  GLN 6  83     -23.869 -12.539 -16.272  0.00  0.00      C1   C
ATOM   3011  CG  GLN 6  83     -24.925 -13.608 -16.282  0.00  0.00      C1   C
ATOM   3012  CD  GLN 6  83     -25.534 -13.686 -14.961  0.00  0.00      C1   C
ATOM   3013  OE1 GLN 6  83     -25.445 -14.634 -14.171  0.00  0.00      C1   O
ATOM   3014  NE2 GLN 6  83     -26.361 -12.801 -14.612  0.00  0.00      C1   N
ATOM   3015  N   ASN 6  84     -22.925 -10.323 -18.991  0.00  0.00      C1   N
ATOM   3016  CA  ASN 6  84     -22.694  -8.970 -19.417  0.00  0.00      C1   C
ATOM   3017  C   ASN 6  84     -21.267  -8.560 -19.680  0.00  0.00      C1   C
ATOM   3018  O   ASN 6  84     -20.948  -7.963 -20.728  0.00  0.00      C1   O
ATOM   3019  CB  ASN 6  84     -23.606  -8.085 -18.478  0.00  0.00      C1   C
ATOM   3020  CG  ASN 6  84     -23.779  -6.754 -18.945  0.00  0.00      C1   C
ATOM   3021  OD1 ASN 6  84     -24.501  -6.526 -19.891  0.00  0.00      C1   O
ATOM   3022  ND2 ASN 6  84     -23.342  -5.800 -18.194  0.00  0.00      C1   N
ATOM   3023  N   CYS 6  85     -20.364  -8.953 -18.824  0.00  0.00      C1   N
ATOM   3024  CA  CYS 6  85     -19.002  -8.444 -18.622  0.00  0.00      C1   C
ATOM   3025  C   CYS 6  85     -18.076  -9.523 -17.992  0.00  0.00      C1   C
ATOM   3026  O   CYS 6  85     -16.885  -9.463 -18.287  0.00  0.00      C1   O
ATOM   3027  CB  CYS 6  85     -19.074  -7.084 -17.930  0.00  0.00      C1   C
ATOM   3028  SG  CYS 6  85     -18.045  -5.981 -19.010  0.00  0.00      C1   S
ATOM   3029  N   VAL 6  86     -18.585 -10.402 -17.137  0.00  0.00      C1   N
ATOM   3030  CA  VAL 6  86     -17.670 -11.348 -16.500  0.00  0.00      C1   C
ATOM   3031  C   VAL 6  86     -17.983 -12.751 -17.096  0.00  0.00      C1   C
ATOM   3032  O   VAL 6  86     -19.130 -13.263 -16.953  0.00  0.00      C1   O
ATOM   3033  CB  VAL 6  86     -17.657 -11.256 -15.006  0.00  0.00      C1   C
ATOM   3034  CG1 VAL 6  86     -16.528 -12.064 -14.318  0.00  0.00      C1   C
ATOM   3035  CG2 VAL 6  86     -17.712  -9.824 -14.445  0.00  0.00      C1   C
ATOM   3036  N   LEU 6  87     -17.011 -13.367 -17.787  0.00  0.00      C1   N
ATOM   3037  CA  LEU 6  87     -17.052 -14.768 -18.272  0.00  0.00      C1   C
ATOM   3038  C   LEU 6  87     -16.824 -15.695 -17.165  0.00  0.00      C1   C
ATOM   3039  O   LEU 6  87     -15.829 -15.583 -16.452  0.00  0.00      C1   O
ATOM   3040  CB  LEU 6  87     -15.955 -14.868 -19.333  0.00  0.00      C1   C
ATOM   3041  CG  LEU 6  87     -15.571 -16.231 -19.872  0.00  0.00      C1   C
ATOM   3042  CD1 LEU 6  87     -16.825 -16.959 -20.577  0.00  0.00      C1   C
ATOM   3043  CD2 LEU 6  87     -14.494 -16.089 -20.968  0.00  0.00      C1   C
ATOM   3044  N   LYS 6  88     -17.665 -16.627 -16.925  0.00  0.00      C1   N
ATOM   3045  CA  LYS 6  88     -17.323 -17.860 -16.196  0.00  0.00      C1   C
ATOM   3046  C   LYS 6  88     -16.733 -18.931 -17.132  0.00  0.00      C1   C
ATOM   3047  O   LYS 6  88     -17.464 -19.652 -17.892  0.00  0.00      C1   O
ATOM   3048  CB  LYS 6  88     -18.608 -18.317 -15.512  0.00  0.00      C1   C
ATOM   3049  CG  LYS 6  88     -18.756 -17.527 -14.190  0.00  0.00      C1   C
ATOM   3050  CD  LYS 6  88     -19.749 -18.092 -13.191  0.00  0.00      C1   C
ATOM   3051  CE  LYS 6  88     -21.237 -17.665 -13.419  0.00  0.00      C1   C
ATOM   3052  NZ  LYS 6  88     -22.138 -18.023 -12.289  0.00  0.00      C1   N
ATOM   3053  N   LEU 6  89     -15.414 -19.023 -17.143  0.00  0.00      C1   N
ATOM   3054  CA  LEU 6  89     -14.946 -20.369 -17.484  0.00  0.00      C1   C
ATOM   3055  C   LEU 6  89     -15.203 -21.505 -16.463  0.00  0.00      C1   C
ATOM   3056  O   LEU 6  89     -14.852 -21.440 -15.316  0.00  0.00      C1   O
ATOM   3057  CB  LEU 6  89     -13.436 -20.378 -17.812  0.00  0.00      C1   C
ATOM   3058  CG  LEU 6  89     -13.127 -19.499 -19.057  0.00  0.00      C1   C
ATOM   3059  CD1 LEU 6  89     -11.581 -19.386 -19.184  0.00  0.00      C1   C
ATOM   3060  CD2 LEU 6  89     -13.626 -20.023 -20.371  0.00  0.00      C1   C
ATOM   3061  N   LYS 6  90     -15.737 -22.607 -17.011  0.00  0.00      C1   N
ATOM   3062  CA  LYS 6  90     -16.136 -23.702 -16.180  0.00  0.00      C1   C
ATOM   3063  C   LYS 6  90     -14.956 -24.646 -16.310  0.00  0.00      C1   C
ATOM   3064  O   LYS 6  90     -14.742 -25.273 -17.326  0.00  0.00      C1   O
ATOM   3065  CB  LYS 6  90     -17.504 -24.151 -16.615  0.00  0.00      C1   C
ATOM   3066  CG  LYS 6  90     -18.611 -23.129 -16.585  0.00  0.00      C1   C
ATOM   3067  CD  LYS 6  90     -20.071 -23.535 -16.550  0.00  0.00      C1   C
ATOM   3068  CE  LYS 6  90     -20.403 -24.498 -15.346  0.00  0.00      C1   C
ATOM   3069  NZ  LYS 6  90     -21.726 -25.131 -15.471  0.00  0.00      C1   N
ATOM   3070  N   VAL 6  91     -14.113 -24.788 -15.262  0.00  0.00      C1   N
ATOM   3071  CA  VAL 6  91     -12.988 -25.703 -15.368  0.00  0.00      C1   C
ATOM   3072  C   VAL 6  91     -13.166 -27.078 -14.603  0.00  0.00      C1   C
ATOM   3073  O   VAL 6  91     -14.100 -27.329 -13.821  0.00  0.00      C1   O
ATOM   3074  CB  VAL 6  91     -11.768 -24.919 -14.846  0.00  0.00      C1   C
ATOM   3075  CG1 VAL 6  91     -11.206 -23.982 -15.908  0.00  0.00      C1   C
ATOM   3076  CG2 VAL 6  91     -11.861 -24.223 -13.492  0.00  0.00      C1   C
ATOM   3077  N   ASP 6  92     -12.428 -28.099 -15.065  0.00  0.00      C1   N
ATOM   3078  CA  ASP 6  92     -12.532 -29.485 -14.593  0.00  0.00      C1   C
ATOM   3079  C   ASP 6  92     -12.168 -29.686 -13.107  0.00  0.00      C1   C
ATOM   3080  O   ASP 6  92     -12.446 -30.710 -12.496  0.00  0.00      C1   O
ATOM   3081  CB  ASP 6  92     -11.710 -30.358 -15.549  0.00  0.00      C1   C
ATOM   3082  CG  ASP 6  92     -11.965 -31.824 -15.486  0.00  0.00      C1   C
ATOM   3083  OD1 ASP 6  92     -13.069 -32.251 -15.007  0.00  0.00      C1   O
ATOM   3084  OD2 ASP 6  92     -11.099 -32.566 -16.086  0.00  0.00      C1   O
ATOM   3085  N   THR 6  93     -11.446 -28.775 -12.434  0.00  0.00      C1   N
ATOM   3086  CA  THR 6  93     -11.075 -28.962 -11.037  0.00  0.00      C1   C
ATOM   3087  C   THR 6  93     -11.273 -27.630 -10.212  0.00  0.00      C1   C
ATOM   3088  O   THR 6  93     -11.146 -26.537 -10.712  0.00  0.00      C1   O
ATOM   3089  CB  THR 6  93      -9.626 -29.497 -10.784  0.00  0.00      C1   C
ATOM   3090  OG1 THR 6  93      -8.644 -28.613 -11.384  0.00  0.00      C1   O
ATOM   3091  CG2 THR 6  93      -9.387 -30.898 -11.398  0.00  0.00      C1   C
ATOM   3092  N   ALA 6  94     -11.416 -27.800  -8.911  0.00  0.00      C1   N
ATOM   3093  CA  ALA 6  94     -11.481 -26.637  -8.077  0.00  0.00      C1   C
ATOM   3094  C   ALA 6  94     -10.136 -26.189  -7.575  0.00  0.00      C1   C
ATOM   3095  O   ALA 6  94      -9.300 -27.042  -7.248  0.00  0.00      C1   O
ATOM   3096  CB  ALA 6  94     -12.616 -26.761  -7.037  0.00  0.00      C1   C
ATOM   3097  N   ASN 6  95      -9.975 -24.848  -7.420  0.00  0.00      C1   N
ATOM   3098  CA  ASN 6  95      -8.810 -24.150  -6.872  0.00  0.00      C1   C
ATOM   3099  C   ASN 6  95      -8.420 -24.691  -5.483  0.00  0.00      C1   C
ATOM   3100  O   ASN 6  95      -9.266 -24.659  -4.578  0.00  0.00      C1   O
ATOM   3101  CB  ASN 6  95      -8.911 -22.641  -7.020  0.00  0.00      C1   C
ATOM   3102  CG  ASN 6  95      -7.677 -21.919  -6.458  0.00  0.00      C1   C
ATOM   3103  OD1 ASN 6  95      -6.700 -22.483  -5.998  0.00  0.00      C1   O
ATOM   3104  ND2 ASN 6  95      -7.641 -20.580  -6.445  0.00  0.00      C1   N
ATOM   3105  N   PRO 6  96      -7.198 -25.225  -5.319  0.00  0.00      C1   N
ATOM   3106  CA  PRO 6  96      -6.625 -25.647  -4.054  0.00  0.00      C1   C
ATOM   3107  C   PRO 6  96      -6.621 -24.605  -2.893  0.00  0.00      C1   C
ATOM   3108  O   PRO 6  96      -6.656 -24.982  -1.716  0.00  0.00      C1   O
ATOM   3109  CB  PRO 6  96      -5.170 -26.140  -4.399  0.00  0.00      C1   C
ATOM   3110  CG  PRO 6  96      -5.368 -26.632  -5.860  0.00  0.00      C1   C
ATOM   3111  CD  PRO 6  96      -6.348 -25.580  -6.441  0.00  0.00      C1   C
ATOM   3112  N   LYS 6  97      -6.343 -23.317  -3.259  0.00  0.00      C1   N
ATOM   3113  CA  LYS 6  97      -6.567 -22.278  -2.276  0.00  0.00      C1   C
ATOM   3114  C   LYS 6  97      -7.742 -21.390  -2.671  0.00  0.00      C1   C
ATOM   3115  O   LYS 6  97      -7.533 -20.319  -3.191  0.00  0.00      C1   O
ATOM   3116  CB  LYS 6  97      -5.252 -21.561  -1.931  0.00  0.00      C1   C
ATOM   3117  CG  LYS 6  97      -4.119 -22.408  -1.409  0.00  0.00      C1   C
ATOM   3118  CD  LYS 6  97      -3.253 -21.846  -0.308  0.00  0.00      C1   C
ATOM   3119  CE  LYS 6  97      -2.294 -22.778   0.400  0.00  0.00      C1   C
ATOM   3120  NZ  LYS 6  97      -1.187 -23.220  -0.343  0.00  0.00      C1   N
ATOM   3121  N   THR 6  98      -8.929 -21.972  -2.637  0.00  0.00      C1   N
ATOM   3122  CA  THR 6  98     -10.107 -21.117  -2.554  0.00  0.00      C1   C
ATOM   3123  C   THR 6  98     -10.208 -20.595  -1.107  0.00  0.00      C1   C
ATOM   3124  O   THR 6  98     -10.187 -21.422  -0.169  0.00  0.00      C1   O
ATOM   3125  CB  THR 6  98     -11.380 -21.865  -2.928  0.00  0.00      C1   C
ATOM   3126  OG1 THR 6  98     -11.385 -22.350  -4.262  0.00  0.00      C1   O
ATOM   3127  CG2 THR 6  98     -12.663 -20.984  -2.866  0.00  0.00      C1   C
ATOM   3128  N   PRO 6  99     -10.194 -19.307  -0.857  0.00  0.00      C1   N
ATOM   3129  CA  PRO 6  99     -10.155 -18.764   0.452  0.00  0.00      C1   C
ATOM   3130  C   PRO 6  99     -11.600 -18.809   1.005  0.00  0.00      C1   C
ATOM   3131  O   PRO 6  99     -12.556 -19.122   0.333  0.00  0.00      C1   O
ATOM   3132  CB  PRO 6  99      -9.623 -17.374   0.225  0.00  0.00      C1   C
ATOM   3133  CG  PRO 6  99     -10.194 -16.903  -1.127  0.00  0.00      C1   C
ATOM   3134  CD  PRO 6  99     -10.245 -18.259  -1.902  0.00  0.00      C1   C
ATOM   3135  N   LYS 6 100     -11.837 -18.228   2.214  0.00  0.00      C1   N
ATOM   3136  CA  LYS 6 100     -13.180 -17.834   2.601  0.00  0.00      C1   C
ATOM   3137  C   LYS 6 100     -13.547 -16.543   1.861  0.00  0.00      C1   C
ATOM   3138  O   LYS 6 100     -12.914 -15.493   2.051  0.00  0.00      C1   O
ATOM   3139  CB  LYS 6 100     -13.239 -17.851   4.053  0.00  0.00      C1   C
ATOM   3140  CG  LYS 6 100     -14.713 -17.690   4.558  0.00  0.00      C1   C
ATOM   3141  CD  LYS 6 100     -14.687 -17.553   6.072  0.00  0.00      C1   C
ATOM   3142  CE  LYS 6 100     -16.154 -17.095   6.389  0.00  0.00      C1   C
ATOM   3143  NZ  LYS 6 100     -16.410 -16.847   7.780  0.00  0.00      C1   N
ATOM   3144  N   TYR 6 101     -14.581 -16.653   0.999  0.00  0.00      C1   N
ATOM   3145  CA  TYR 6 101     -14.903 -15.542   0.195  0.00  0.00      C1   C
ATOM   3146  C   TYR 6 101     -16.406 -15.163   0.017  0.00  0.00      C1   C
ATOM   3147  O   TYR 6 101     -17.272 -16.047   0.006  0.00  0.00      C1   O
ATOM   3148  CB  TYR 6 101     -14.241 -15.675  -1.208  0.00  0.00      C1   C
ATOM   3149  CG  TYR 6 101     -14.992 -16.605  -2.136  0.00  0.00      C1   C
ATOM   3150  CD1 TYR 6 101     -15.882 -16.089  -3.102  0.00  0.00      C1   C
ATOM   3151  CD2 TYR 6 101     -14.818 -18.013  -2.045  0.00  0.00      C1   C
ATOM   3152  CE1 TYR 6 101     -16.476 -16.956  -4.017  0.00  0.00      C1   C
ATOM   3153  CE2 TYR 6 101     -15.372 -18.847  -3.024  0.00  0.00      C1   C
ATOM   3154  CZ  TYR 6 101     -16.198 -18.340  -4.000  0.00  0.00      C1   C
ATOM   3155  OH  TYR 6 101     -16.634 -19.096  -5.061  0.00  0.00      C1   O
ATOM   3156  N   LYS 6 102     -16.686 -13.863  -0.275  0.00  0.00      C1   N
ATOM   3157  CA  LYS 6 102     -17.983 -13.316  -0.720  0.00  0.00      C1   C
ATOM   3158  C   LYS 6 102     -17.919 -12.339  -1.931  0.00  0.00      C1   C
ATOM   3159  O   LYS 6 102     -16.865 -11.749  -2.112  0.00  0.00      C1   O
ATOM   3160  CB  LYS 6 102     -18.552 -12.703   0.572  0.00  0.00      C1   C
ATOM   3161  CG  LYS 6 102     -17.855 -11.548   1.229  0.00  0.00      C1   C
ATOM   3162  CD  LYS 6 102     -18.456 -11.008   2.519  0.00  0.00      C1   C
ATOM   3163  CE  LYS 6 102     -17.389 -10.148   3.274  0.00  0.00      C1   C
ATOM   3164  NZ  LYS 6 102     -17.871 -10.025   4.658  0.00  0.00      C1   N
ATOM   3165  N   PHE 6 103     -19.033 -12.111  -2.613  0.00  0.00      C1   N
ATOM   3166  CA  PHE 6 103     -19.138 -11.140  -3.673  0.00  0.00      C1   C
ATOM   3167  C   PHE 6 103     -19.903  -9.941  -3.170  0.00  0.00      C1   C
ATOM   3168  O   PHE 6 103     -20.963 -10.022  -2.536  0.00  0.00      C1   O
ATOM   3169  CB  PHE 6 103     -19.841 -11.637  -4.898  0.00  0.00      C1   C
ATOM   3170  CG  PHE 6 103     -19.057 -12.710  -5.674  0.00  0.00      C1   C
ATOM   3171  CD1 PHE 6 103     -17.681 -12.609  -5.896  0.00  0.00      C1   C
ATOM   3172  CD2 PHE 6 103     -19.688 -13.936  -5.979  0.00  0.00      C1   C
ATOM   3173  CE1 PHE 6 103     -16.968 -13.745  -6.353  0.00  0.00      C1   C
ATOM   3174  CE2 PHE 6 103     -18.975 -15.024  -6.534  0.00  0.00      C1   C
ATOM   3175  CZ  PHE 6 103     -17.594 -14.988  -6.702  0.00  0.00      C1   C
ATOM   3176  N   VAL 6 104     -19.253  -8.781  -3.374  0.00  0.00      C1   N
ATOM   3177  CA  VAL 6 104     -19.789  -7.492  -2.866  0.00  0.00      C1   C
ATOM   3178  C   VAL 6 104     -19.861  -6.329  -3.878  0.00  0.00      C1   C
ATOM   3179  O   VAL 6 104     -18.893  -6.051  -4.528  0.00  0.00      C1   O
ATOM   3180  CB  VAL 6 104     -19.159  -7.059  -1.489  0.00  0.00      C1   C
ATOM   3181  CG1 VAL 6 104     -19.817  -5.804  -0.977  0.00  0.00      C1   C
ATOM   3182  CG2 VAL 6 104     -19.234  -8.132  -0.489  0.00  0.00      C1   C
ATOM   3183  N   ARG 6 105     -20.984  -5.704  -3.956  0.00  0.00      C1   N
ATOM   3184  CA  ARG 6 105     -21.023  -4.345  -4.626  0.00  0.00      C1   C
ATOM   3185  C   ARG 6 105     -20.670  -3.134  -3.736  0.00  0.00      C1   C
ATOM   3186  O   ARG 6 105     -21.277  -2.823  -2.690  0.00  0.00      C1   O
ATOM   3187  CB  ARG 6 105     -22.331  -4.094  -5.317  0.00  0.00      C1   C
ATOM   3188  CG  ARG 6 105     -22.345  -2.783  -6.130  0.00  0.00      C1   C
ATOM   3189  CD  ARG 6 105     -23.622  -2.770  -7.074  0.00  0.00      C1   C
ATOM   3190  NE  ARG 6 105     -23.530  -1.547  -7.968  0.00  0.00      C1   N
ATOM   3191  CZ  ARG 6 105     -22.913  -1.417  -9.150  0.00  0.00      C1   C
ATOM   3192  NH1 ARG 6 105     -22.509  -2.422  -9.844  0.00  0.00      C1   N
ATOM   3193  NH2 ARG 6 105     -23.002  -0.322  -9.669  0.00  0.00      C1   N
ATOM   3194  N   ILE 6 106     -19.589  -2.377  -4.098  0.00  0.00      C1   N
ATOM   3195  CA  ILE 6 106     -19.063  -1.102  -3.545  0.00  0.00      C1   C
ATOM   3196  C   ILE 6 106     -20.128   0.051  -3.609  0.00  0.00      C1   C
ATOM   3197  O   ILE 6 106     -20.648   0.410  -4.674  0.00  0.00      C1   O
ATOM   3198  CB  ILE 6 106     -17.875  -0.610  -4.329  0.00  0.00      C1   C
ATOM   3199  CG1 ILE 6 106     -16.720  -1.619  -4.171  0.00  0.00      C1   C
ATOM   3200  CG2 ILE 6 106     -17.357   0.717  -3.932  0.00  0.00      C1   C
ATOM   3201  CD1 ILE 6 106     -16.334  -2.035  -2.767  0.00  0.00      C1   C
ATOM   3202  N   GLN 6 107     -20.347   0.668  -2.435  0.00  0.00      C1   N
ATOM   3203  CA  GLN 6 107     -20.987   1.944  -2.266  0.00  0.00      C1   C
ATOM   3204  C   GLN 6 107     -20.058   3.182  -2.137  0.00  0.00      C1   C
ATOM   3205  O   GLN 6 107     -18.884   3.047  -1.856  0.00  0.00      C1   O
ATOM   3206  CB  GLN 6 107     -22.192   2.032  -1.301  0.00  0.00      C1   C
ATOM   3207  CG  GLN 6 107     -23.138   0.856  -1.396  0.00  0.00      C1   C
ATOM   3208  CD  GLN 6 107     -24.432   0.844  -0.657  0.00  0.00      C1   C
ATOM   3209  OE1 GLN 6 107     -24.846   1.795   0.052  0.00  0.00      C1   O
ATOM   3210  NE2 GLN 6 107     -25.199  -0.225  -0.653  0.00  0.00      C1   N
ATOM   3211  N   PRO 6 108     -20.612   4.371  -2.447  0.00  0.00      C1   N
ATOM   3212  CA  PRO 6 108     -19.818   5.567  -2.513  0.00  0.00      C1   C
ATOM   3213  C   PRO 6 108     -19.235   5.965  -1.146  0.00  0.00      C1   C
ATOM   3214  O   PRO 6 108     -19.785   5.690  -0.102  0.00  0.00      C1   O
ATOM   3215  CB  PRO 6 108     -20.605   6.775  -3.009  0.00  0.00      C1   C
ATOM   3216  CG  PRO 6 108     -21.613   5.999  -3.906  0.00  0.00      C1   C
ATOM   3217  CD  PRO 6 108     -21.868   4.661  -3.140  0.00  0.00      C1   C
ATOM   3218  N   GLY 6 109     -18.005   6.471  -1.159  0.00  0.00      C1   N
ATOM   3219  CA  GLY 6 109     -17.309   6.732   0.098  0.00  0.00      C1   C
ATOM   3220  C   GLY 6 109     -16.431   5.564   0.611  0.00  0.00      C1   C
ATOM   3221  O   GLY 6 109     -15.365   5.911   1.068  0.00  0.00      C1   O
ATOM   3222  N   GLN 6 110     -16.837   4.359   0.417  0.00  0.00      C1   N
ATOM   3223  CA  GLN 6 110     -16.025   3.165   0.687  0.00  0.00      C1   C
ATOM   3224  C   GLN 6 110     -14.670   2.947  -0.022  0.00  0.00      C1   C
ATOM   3225  O   GLN 6 110     -14.435   3.394  -1.126  0.00  0.00      C1   O
ATOM   3226  CB  GLN 6 110     -16.830   1.866   0.280  0.00  0.00      C1   C
ATOM   3227  CG  GLN 6 110     -18.175   1.579   0.966  0.00  0.00      C1   C
ATOM   3228  CD  GLN 6 110     -18.862   0.348   0.349  0.00  0.00      C1   C
ATOM   3229  OE1 GLN 6 110     -18.452  -0.194  -0.692  0.00  0.00      C1   O
ATOM   3230  NE2 GLN 6 110     -19.878  -0.264   0.974  0.00  0.00      C1   N
ATOM   3231  N   THR 6 111     -13.795   2.289   0.710  0.00  0.00      C1   N
ATOM   3232  CA  THR 6 111     -12.449   1.854   0.357  0.00  0.00      C1   C
ATOM   3233  C   THR 6 111     -12.304   0.301  -0.067  0.00  0.00      C1   C
ATOM   3234  O   THR 6 111     -13.237  -0.437   0.176  0.00  0.00      C1   O
ATOM   3235  CB  THR 6 111     -11.350   2.227   1.420  0.00  0.00      C1   C
ATOM   3236  OG1 THR 6 111     -11.618   1.636   2.691  0.00  0.00      C1   O
ATOM   3237  CG2 THR 6 111     -11.206   3.738   1.762  0.00  0.00      C1   C
ATOM   3238  N   PHE 6 112     -11.177  -0.042  -0.768  0.00  0.00      C1   N
ATOM   3239  CA  PHE 6 112     -10.788  -1.424  -1.191  0.00  0.00      C1   C
ATOM   3240  C   PHE 6 112      -9.386  -1.378  -1.731  0.00  0.00      C1   C
ATOM   3241  O   PHE 6 112      -8.848  -0.308  -2.022  0.00  0.00      C1   O
ATOM   3242  CB  PHE 6 112     -11.743  -2.052  -2.291  0.00  0.00      C1   C
ATOM   3243  CG  PHE 6 112     -12.010  -1.190  -3.511  0.00  0.00      C1   C
ATOM   3244  CD1 PHE 6 112     -11.375  -1.434  -4.698  0.00  0.00      C1   C
ATOM   3245  CD2 PHE 6 112     -13.015  -0.189  -3.445  0.00  0.00      C1   C
ATOM   3246  CE1 PHE 6 112     -11.633  -0.669  -5.927  0.00  0.00      C1   C
ATOM   3247  CE2 PHE 6 112     -13.315   0.540  -4.632  0.00  0.00      C1   C
ATOM   3248  CZ  PHE 6 112     -12.597   0.252  -5.808  0.00  0.00      C1   C
ATOM   3249  N   SER 6 113      -8.742  -2.536  -1.717  0.00  0.00      C1   N
ATOM   3250  CA  SER 6 113      -7.367  -2.741  -2.120  0.00  0.00      C1   C
ATOM   3251  C   SER 6 113      -7.449  -3.249  -3.504  0.00  0.00      C1   C
ATOM   3252  O   SER 6 113      -8.288  -4.109  -3.801  0.00  0.00      C1   O
ATOM   3253  CB  SER 6 113      -6.487  -3.621  -1.164  0.00  0.00      C1   C
ATOM   3254  OG  SER 6 113      -6.569  -3.239   0.176  0.00  0.00      C1   O
ATOM   3255  N   VAL 6 114      -6.630  -2.747  -4.393  0.00  0.00      C1   N
ATOM   3256  CA  VAL 6 114      -6.536  -3.270  -5.763  0.00  0.00      C1   C
ATOM   3257  C   VAL 6 114      -5.279  -3.986  -5.946  0.00  0.00      C1   C
ATOM   3258  O   VAL 6 114      -4.231  -3.395  -5.859  0.00  0.00      C1   O
ATOM   3259  CB  VAL 6 114      -6.720  -2.230  -6.918  0.00  0.00      C1   C
ATOM   3260  CG1 VAL 6 114      -6.956  -3.038  -8.194  0.00  0.00      C1   C
ATOM   3261  CG2 VAL 6 114      -8.065  -1.497  -6.571  0.00  0.00      C1   C
ATOM   3262  N   LEU 6 115      -5.349  -5.249  -6.199  0.00  0.00      C1   N
ATOM   3263  CA  LEU 6 115      -4.352  -6.107  -6.847  0.00  0.00      C1   C
ATOM   3264  C   LEU 6 115      -4.268  -5.932  -8.352  0.00  0.00      C1   C
ATOM   3265  O   LEU 6 115      -5.169  -6.340  -9.120  0.00  0.00      C1   O
ATOM   3266  CB  LEU 6 115      -4.626  -7.573  -6.335  0.00  0.00      C1   C
ATOM   3267  CG  LEU 6 115      -3.557  -8.666  -6.599  0.00  0.00      C1   C
ATOM   3268  CD1 LEU 6 115      -3.888  -9.440  -7.868  0.00  0.00      C1   C
ATOM   3269  CD2 LEU 6 115      -2.141  -8.221  -6.545  0.00  0.00      C1   C
ATOM   3270  N   ALA 6 116      -3.140  -5.397  -8.842  0.00  0.00      C1   N
ATOM   3271  CA  ALA 6 116      -2.706  -5.396 -10.271  0.00  0.00      C1   C
ATOM   3272  C   ALA 6 116      -1.582  -6.309 -10.682  0.00  0.00      C1   C
ATOM   3273  O   ALA 6 116      -0.792  -6.766  -9.812  0.00  0.00      C1   O
ATOM   3274  CB  ALA 6 116      -2.522  -3.888 -10.689  0.00  0.00      C1   C
ATOM   3275  N   CYS 6 117      -1.481  -6.606 -11.962  0.00  0.00      C1   N
ATOM   3276  CA  CYS 6 117      -0.589  -7.649 -12.619  0.00  0.00      C1   C
ATOM   3277  C   CYS 6 117       0.070  -7.087 -13.881  0.00  0.00      C1   C
ATOM   3278  O   CYS 6 117      -0.281  -6.006 -14.333  0.00  0.00      C1   O
ATOM   3279  CB  CYS 6 117      -1.560  -8.874 -12.962  0.00  0.00      C1   C
ATOM   3280  SG  CYS 6 117      -2.524  -9.690 -11.674  0.00  0.00      C1   S
ATOM   3281  N   TYR 6 118       0.940  -7.838 -14.421  0.00  0.00      C1   N
ATOM   3282  CA  TYR 6 118       1.648  -7.644 -15.649  0.00  0.00      C1   C
ATOM   3283  C   TYR 6 118       2.394  -8.926 -16.046  0.00  0.00      C1   C
ATOM   3284  O   TYR 6 118       2.872  -9.685 -15.156  0.00  0.00      C1   O
ATOM   3285  CB  TYR 6 118       2.733  -6.499 -15.326  0.00  0.00      C1   C
ATOM   3286  CG  TYR 6 118       3.870  -6.382 -16.367  0.00  0.00      C1   C
ATOM   3287  CD1 TYR 6 118       3.672  -5.518 -17.419  0.00  0.00      C1   C
ATOM   3288  CD2 TYR 6 118       5.219  -6.976 -16.116  0.00  0.00      C1   C
ATOM   3289  CE1 TYR 6 118       4.629  -5.308 -18.456  0.00  0.00      C1   C
ATOM   3290  CE2 TYR 6 118       6.204  -6.664 -17.081  0.00  0.00      C1   C
ATOM   3291  CZ  TYR 6 118       5.890  -5.857 -18.262  0.00  0.00      C1   C
ATOM   3292  OH  TYR 6 118       6.933  -5.654 -19.123  0.00  0.00      C1   O
ATOM   3293  N   ASN 6 119       2.384  -9.220 -17.366  0.00  0.00      C1   N
ATOM   3294  CA  ASN 6 119       2.868 -10.413 -18.065  0.00  0.00      C1   C
ATOM   3295  C   ASN 6 119       2.601 -11.809 -17.351  0.00  0.00      C1   C
ATOM   3296  O   ASN 6 119       3.478 -12.673 -17.288  0.00  0.00      C1   O
ATOM   3297  CB  ASN 6 119       4.398 -10.252 -18.478  0.00  0.00      C1   C
ATOM   3298  CG  ASN 6 119       4.595  -9.158 -19.544  0.00  0.00      C1   C
ATOM   3299  ND2 ASN 6 119       5.851  -8.738 -19.735  0.00  0.00      C1   N
ATOM   3300  OD1 ASN 6 119       3.672  -8.803 -20.175  0.00  0.00      C1   O
ATOM   3301  N   GLY 6 120       1.358 -12.034 -16.763  0.00  0.00      C1   N
ATOM   3302  CA  GLY 6 120       0.976 -13.211 -16.108  0.00  0.00      C1   C
ATOM   3303  C   GLY 6 120       1.201 -13.170 -14.579  0.00  0.00      C1   C
ATOM   3304  O   GLY 6 120       0.740 -14.107 -13.970  0.00  0.00      C1   O
ATOM   3305  N   SER 6 121       1.786 -12.158 -13.925  0.00  0.00      C1   N
ATOM   3306  CA  SER 6 121       1.920 -12.193 -12.447  0.00  0.00      C1   C
ATOM   3307  C   SER 6 121       1.563 -10.850 -11.799  0.00  0.00      C1   C
ATOM   3308  O   SER 6 121       1.645  -9.821 -12.456  0.00  0.00      C1   O
ATOM   3309  CB  SER 6 121       3.202 -12.750 -11.953  0.00  0.00      C1   C
ATOM   3310  OG  SER 6 121       4.296 -11.992 -12.416  0.00  0.00      C1   O
ATOM   3311  N   PRO 6 122       1.211 -10.871 -10.487  0.00  0.00      C1   N
ATOM   3312  CA  PRO 6 122       0.992  -9.637  -9.782  0.00  0.00      C1   C
ATOM   3313  C   PRO 6 122       2.197  -8.712  -9.836  0.00  0.00      C1   C
ATOM   3314  O   PRO 6 122       3.346  -9.154  -9.819  0.00  0.00      C1   O
ATOM   3315  CB  PRO 6 122       0.748 -10.088  -8.341  0.00  0.00      C1   C
ATOM   3316  CG  PRO 6 122      -0.073 -11.379  -8.570  0.00  0.00      C1   C
ATOM   3317  CD  PRO 6 122       0.559 -11.967  -9.841  0.00  0.00      C1   C
ATOM   3318  N   SER 6 123       1.917  -7.382  -9.825  0.00  0.00      C1   N
ATOM   3319  CA  SER 6 123       2.950  -6.435 -10.107  0.00  0.00      C1   C
ATOM   3320  C   SER 6 123       3.073  -5.412  -8.941  0.00  0.00      C1   C
ATOM   3321  O   SER 6 123       4.160  -5.335  -8.353  0.00  0.00      C1   O
ATOM   3322  CB  SER 6 123       2.785  -5.808 -11.519  0.00  0.00      C1   C
ATOM   3323  OG  SER 6 123       1.582  -4.976 -11.460  0.00  0.00      C1   O
ATOM   3324  N   GLY 6 124       1.947  -4.869  -8.506  0.00  0.00      C1   N
ATOM   3325  CA  GLY 6 124       1.765  -4.171  -7.262  0.00  0.00      C1   C
ATOM   3326  C   GLY 6 124       0.309  -4.214  -6.729  0.00  0.00      C1   C
ATOM   3327  O   GLY 6 124      -0.673  -4.692  -7.317  0.00  0.00      C1   O
ATOM   3328  N   VAL 6 125       0.112  -3.629  -5.553  0.00  0.00      C1   N
ATOM   3329  CA  VAL 6 125      -1.144  -3.566  -4.719  0.00  0.00      C1   C
ATOM   3330  C   VAL 6 125      -1.146  -2.224  -3.973  0.00  0.00      C1   C
ATOM   3331  O   VAL 6 125      -0.151  -1.665  -3.528  0.00  0.00      C1   O
ATOM   3332  CB  VAL 6 125      -1.333  -4.763  -3.742  0.00  0.00      C1   C
ATOM   3333  CG1 VAL 6 125      -0.132  -4.928  -2.850  0.00  0.00      C1   C
ATOM   3334  CG2 VAL 6 125      -2.535  -4.611  -2.764  0.00  0.00      C1   C
ATOM   3335  N   TYR 6 126      -2.356  -1.621  -3.893  0.00  0.00      C1   N
ATOM   3336  CA  TYR 6 126      -2.561  -0.244  -3.585  0.00  0.00      C1   C
ATOM   3337  C   TYR 6 126      -3.997  -0.040  -3.019  0.00  0.00      C1   C
ATOM   3338  O   TYR 6 126      -4.858  -0.892  -3.097  0.00  0.00      C1   O
ATOM   3339  CB  TYR 6 126      -2.266   0.711  -4.803  0.00  0.00      C1   C
ATOM   3340  CG  TYR 6 126      -3.088   0.546  -6.123  0.00  0.00      C1   C
ATOM   3341  CD1 TYR 6 126      -4.270   1.233  -6.300  0.00  0.00      C1   C
ATOM   3342  CD2 TYR 6 126      -2.676  -0.271  -7.165  0.00  0.00      C1   C
ATOM   3343  CE1 TYR 6 126      -5.004   1.179  -7.500  0.00  0.00      C1   C
ATOM   3344  CE2 TYR 6 126      -3.451  -0.405  -8.310  0.00  0.00      C1   C
ATOM   3345  CZ  TYR 6 126      -4.683   0.298  -8.515  0.00  0.00      C1   C
ATOM   3346  OH  TYR 6 126      -5.404   0.063  -9.662  0.00  0.00      C1   O
ATOM   3347  N   GLN 6 127      -4.314   1.173  -2.506  0.00  0.00      C1   N
ATOM   3348  CA  GLN 6 127      -5.609   1.652  -2.033  0.00  0.00      C1   C
ATOM   3349  C   GLN 6 127      -6.456   2.548  -2.965  0.00  0.00      C1   C
ATOM   3350  O   GLN 6 127      -5.936   3.349  -3.791  0.00  0.00      C1   O
ATOM   3351  CB  GLN 6 127      -5.445   2.383  -0.583  0.00  0.00      C1   C
ATOM   3352  CG  GLN 6 127      -5.248   1.376   0.517  0.00  0.00      C1   C
ATOM   3353  CD  GLN 6 127      -6.373   0.370   0.769  0.00  0.00      C1   C
ATOM   3354  OE1 GLN 6 127      -6.430  -0.711   0.253  0.00  0.00      C1   O
ATOM   3355  NE2 GLN 6 127      -7.346   0.643   1.629  0.00  0.00      C1   N
ATOM   3356  N   CYS 6 128      -7.731   2.374  -2.717  0.00  0.00      C1   N
ATOM   3357  CA  CYS 6 128      -8.776   3.112  -3.420  0.00  0.00      C1   C
ATOM   3358  C   CYS 6 128      -9.881   3.627  -2.548  0.00  0.00      C1   C
ATOM   3359  O   CYS 6 128     -10.068   3.230  -1.410  0.00  0.00      C1   O
ATOM   3360  CB  CYS 6 128      -9.334   2.282  -4.578  0.00  0.00      C1   C
ATOM   3361  SG  CYS 6 128      -8.094   2.044  -5.887  0.00  0.00      C1   S
ATOM   3362  N   ALA 6 129     -10.714   4.506  -3.183  0.00  0.00      C1   N
ATOM   3363  CA  ALA 6 129     -11.990   4.986  -2.640  0.00  0.00      C1   C
ATOM   3364  C   ALA 6 129     -12.853   5.539  -3.777  0.00  0.00      C1   C
ATOM   3365  O   ALA 6 129     -12.412   6.041  -4.827  0.00  0.00      C1   O
ATOM   3366  CB  ALA 6 129     -11.784   5.987  -1.478  0.00  0.00      C1   C
ATOM   3367  N   MET 6 130     -14.140   5.318  -3.573  0.00  0.00      C1   N
ATOM   3368  CA  MET 6 130     -15.205   5.687  -4.528  0.00  0.00      C1   C
ATOM   3369  C   MET 6 130     -15.767   7.114  -4.129  0.00  0.00      C1   C
ATOM   3370  O   MET 6 130     -16.265   7.347  -3.065  0.00  0.00      C1   O
ATOM   3371  CB  MET 6 130     -16.224   4.620  -4.853  0.00  0.00      C1   C
ATOM   3372  CG  MET 6 130     -17.160   5.055  -6.002  0.00  0.00      C1   C
ATOM   3373  SD  MET 6 130     -18.743   4.186  -6.044  0.00  0.00      C1   S
ATOM   3374  CE  MET 6 130     -18.283   2.799  -7.064  0.00  0.00      C1   C
ATOM   3375  N   ARG 6 131     -15.638   8.067  -5.049  0.00  0.00      C1   N
ATOM   3376  CA  ARG 6 131     -16.239   9.396  -4.915  0.00  0.00      C1   C
ATOM   3377  C   ARG 6 131     -17.805   9.339  -4.958  0.00  0.00      C1   C
ATOM   3378  O   ARG 6 131     -18.356   8.445  -5.609  0.00  0.00      C1   O
ATOM   3379  CB  ARG 6 131     -15.663  10.452  -5.871  0.00  0.00      C1   C
ATOM   3380  CG  ARG 6 131     -14.419  11.127  -5.187  0.00  0.00      C1   C
ATOM   3381  CD  ARG 6 131     -13.987  12.461  -5.870  0.00  0.00      C1   C
ATOM   3382  NE  ARG 6 131     -12.593  12.711  -5.465  0.00  0.00      C1   N
ATOM   3383  CZ  ARG 6 131     -12.233  12.820  -4.208  0.00  0.00      C1   C
ATOM   3384  NH1 ARG 6 131     -13.058  13.143  -3.263  0.00  0.00      C1   N
ATOM   3385  NH2 ARG 6 131     -11.012  12.721  -3.843  0.00  0.00      C1   N
ATOM   3386  N   PRO 6 132     -18.501  10.358  -4.374  0.00  0.00      C1   N
ATOM   3387  CA  PRO 6 132     -20.025  10.514  -4.473  0.00  0.00      C1   C
ATOM   3388  C   PRO 6 132     -20.732  10.352  -5.858  0.00  0.00      C1   C
ATOM   3389  O   PRO 6 132     -21.666   9.514  -5.882  0.00  0.00      C1   O
ATOM   3390  CB  PRO 6 132     -20.357  11.853  -3.784  0.00  0.00      C1   C
ATOM   3391  CG  PRO 6 132     -19.232  11.806  -2.638  0.00  0.00      C1   C
ATOM   3392  CD  PRO 6 132     -18.033  11.188  -3.329  0.00  0.00      C1   C
ATOM   3393  N   ASN 6 133     -20.244  10.943  -6.949  0.00  0.00      C1   N
ATOM   3394  CA  ASN 6 133     -20.614  10.768  -8.410  0.00  0.00      C1   C
ATOM   3395  C   ASN 6 133     -20.394   9.328  -8.975  0.00  0.00      C1   C
ATOM   3396  O   ASN 6 133     -20.612   9.192 -10.163  0.00  0.00      C1   O
ATOM   3397  CB  ASN 6 133     -19.784  11.813  -9.109  0.00  0.00      C1   C
ATOM   3398  CG  ASN 6 133     -18.255  11.430  -9.074  0.00  0.00      C1   C
ATOM   3399  OD1 ASN 6 133     -17.818  10.420  -8.535  0.00  0.00      C1   O
ATOM   3400  ND2 ASN 6 133     -17.396  12.185  -9.715  0.00  0.00      C1   N
ATOM   3401  N   PHE 6 134     -19.966   8.275  -8.224  0.00  0.00      C1   N
ATOM   3402  CA  PHE 6 134     -19.651   6.870  -8.526  0.00  0.00      C1   C
ATOM   3403  C   PHE 6 134     -18.230   6.580  -9.140  0.00  0.00      C1   C
ATOM   3404  O   PHE 6 134     -18.073   5.697  -9.935  0.00  0.00      C1   O
ATOM   3405  CB  PHE 6 134     -20.781   6.135  -9.216  0.00  0.00      C1   C
ATOM   3406  CG  PHE 6 134     -22.113   6.069  -8.429  0.00  0.00      C1   C
ATOM   3407  CD1 PHE 6 134     -22.243   5.261  -7.254  0.00  0.00      C1   C
ATOM   3408  CD2 PHE 6 134     -23.238   6.757  -8.875  0.00  0.00      C1   C
ATOM   3409  CE1 PHE 6 134     -23.406   5.233  -6.623  0.00  0.00      C1   C
ATOM   3410  CE2 PHE 6 134     -24.483   6.613  -8.277  0.00  0.00      C1   C
ATOM   3411  CZ  PHE 6 134     -24.544   5.812  -7.136  0.00  0.00      C1   C
ATOM   3412  N   THR 6 135     -17.261   7.522  -8.857  0.00  0.00      C1   N
ATOM   3413  CA  THR 6 135     -16.023   7.475  -9.610  0.00  0.00      C1   C
ATOM   3414  C   THR 6 135     -14.853   6.875  -8.811  0.00  0.00      C1   C
ATOM   3415  O   THR 6 135     -14.739   6.972  -7.625  0.00  0.00      C1   O
ATOM   3416  CB  THR 6 135     -15.656   8.803 -10.277  0.00  0.00      C1   C
ATOM   3417  OG1 THR 6 135     -15.448   9.886  -9.477  0.00  0.00      C1   O
ATOM   3418  CG2 THR 6 135     -16.609   9.132 -11.377  0.00  0.00      C1   C
ATOM   3419  N   ILE 6 136     -13.973   6.198  -9.585  0.00  0.00      C1   N
ATOM   3420  CA  ILE 6 136     -12.679   5.699  -9.109  0.00  0.00      C1   C
ATOM   3421  C   ILE 6 136     -11.649   6.185 -10.109  0.00  0.00      C1   C
ATOM   3422  O   ILE 6 136     -11.587   5.777 -11.285  0.00  0.00      C1   O
ATOM   3423  CB  ILE 6 136     -12.839   4.110  -9.070  0.00  0.00      C1   C
ATOM   3424  CG1 ILE 6 136     -14.033   3.544  -8.250  0.00  0.00      C1   C
ATOM   3425  CG2 ILE 6 136     -11.590   3.563  -8.369  0.00  0.00      C1   C
ATOM   3426  CD1 ILE 6 136     -14.345   2.150  -8.619  0.00  0.00      C1   C
ATOM   3427  N   LYS 6 137     -10.901   7.184  -9.717  0.00  0.00      C1   N
ATOM   3428  CA  LYS 6 137     -10.078   7.858 -10.644  0.00  0.00      C1   C
ATOM   3429  C   LYS 6 137      -8.560   7.651 -10.401  0.00  0.00      C1   C
ATOM   3430  O   LYS 6 137      -8.111   7.397  -9.246  0.00  0.00      C1   O
ATOM   3431  CB  LYS 6 137     -10.394   9.320 -10.677  0.00  0.00      C1   C
ATOM   3432  CG  LYS 6 137     -11.512   9.556 -11.591  0.00  0.00      C1   C
ATOM   3433  CD  LYS 6 137     -11.880  11.106 -11.673  0.00  0.00      C1   C
ATOM   3434  CE  LYS 6 137     -10.695  12.152 -11.831  0.00  0.00      C1   C
ATOM   3435  NZ  LYS 6 137     -11.229  13.538 -11.865  0.00  0.00      C1   N
ATOM   3436  N   GLY 6 138      -7.609   7.896 -11.354  0.00  0.00      C1   N
ATOM   3437  CA  GLY 6 138      -6.195   7.716 -11.132  0.00  0.00      C1   C
ATOM   3438  C   GLY 6 138      -5.436   7.294 -12.398  0.00  0.00      C1   C
ATOM   3439  O   GLY 6 138      -6.052   7.056 -13.475  0.00  0.00      C1   O
ATOM   3440  N   SER 6 139      -4.118   7.054 -12.211  0.00  0.00      C1   N
ATOM   3441  CA  SER 6 139      -3.241   6.599 -13.302  0.00  0.00      C1   C
ATOM   3442  C   SER 6 139      -3.387   5.138 -13.690  0.00  0.00      C1   C
ATOM   3443  O   SER 6 139      -3.457   4.170 -12.892  0.00  0.00      C1   O
ATOM   3444  CB  SER 6 139      -1.840   7.122 -13.047  0.00  0.00      C1   C
ATOM   3445  OG  SER 6 139      -1.373   6.474 -11.950  0.00  0.00      C1   O
ATOM   3446  N   PHE 6 140      -3.504   4.909 -15.007  0.00  0.00      C1   N
ATOM   3447  CA  PHE 6 140      -3.566   3.675 -15.752  0.00  0.00      C1   C
ATOM   3448  C   PHE 6 140      -2.176   3.000 -15.676  0.00  0.00      C1   C
ATOM   3449  O   PHE 6 140      -1.174   3.495 -16.257  0.00  0.00      C1   O
ATOM   3450  CB  PHE 6 140      -4.049   3.944 -17.121  0.00  0.00      C1   C
ATOM   3451  CG  PHE 6 140      -5.456   4.434 -17.104  0.00  0.00      C1   C
ATOM   3452  CD1 PHE 6 140      -5.736   5.694 -17.688  0.00  0.00      C1   C
ATOM   3453  CD2 PHE 6 140      -6.492   3.716 -16.457  0.00  0.00      C1   C
ATOM   3454  CE1 PHE 6 140      -7.065   6.168 -17.557  0.00  0.00      C1   C
ATOM   3455  CE2 PHE 6 140      -7.863   4.167 -16.403  0.00  0.00      C1   C
ATOM   3456  CZ  PHE 6 140      -8.132   5.426 -16.930  0.00  0.00      C1   C
ATOM   3457  N   LEU 6 141      -2.172   1.880 -14.957  0.00  0.00      C1   N
ATOM   3458  CA  LEU 6 141      -0.951   1.127 -14.870  0.00  0.00      C1   C
ATOM   3459  C   LEU 6 141      -0.422   0.588 -16.194  0.00  0.00      C1   C
ATOM   3460  O   LEU 6 141      -1.198   0.034 -16.971  0.00  0.00      C1   O
ATOM   3461  CB  LEU 6 141      -1.123  -0.050 -13.867  0.00  0.00      C1   C
ATOM   3462  CG  LEU 6 141      -1.297   0.560 -12.417  0.00  0.00      C1   C
ATOM   3463  CD1 LEU 6 141      -1.486  -0.545 -11.400  0.00  0.00      C1   C
ATOM   3464  CD2 LEU 6 141      -0.024   1.347 -11.993  0.00  0.00      C1   C
ATOM   3465  N   ASN 6 142       0.924   0.690 -16.358  0.00  0.00      C1   N
ATOM   3466  CA  ASN 6 142       1.635  -0.171 -17.312  0.00  0.00      C1   C
ATOM   3467  C   ASN 6 142       1.615  -1.609 -16.863  0.00  0.00      C1   C
ATOM   3468  O   ASN 6 142       2.531  -2.117 -16.236  0.00  0.00      C1   O
ATOM   3469  CB  ASN 6 142       3.199   0.290 -17.269  0.00  0.00      C1   C
ATOM   3470  CG  ASN 6 142       3.329   1.611 -17.941  0.00  0.00      C1   C
ATOM   3471  OD1 ASN 6 142       3.354   1.655 -19.202  0.00  0.00      C1   O
ATOM   3472  ND2 ASN 6 142       3.152   2.679 -17.231  0.00  0.00      C1   N
ATOM   3473  N   GLY 6 143       0.483  -2.279 -16.990  0.00  0.00      C1   N
ATOM   3474  CA  GLY 6 143       0.199  -3.665 -16.617  0.00  0.00      C1   C
ATOM   3475  C   GLY 6 143      -1.093  -4.129 -17.125  0.00  0.00      C1   C
ATOM   3476  O   GLY 6 143      -1.742  -3.348 -17.845  0.00  0.00      C1   O
ATOM   3477  N   SER 6 144      -1.592  -5.249 -16.681  0.00  0.00      C1   N
ATOM   3478  CA  SER 6 144      -2.612  -6.067 -17.369  0.00  0.00      C1   C
ATOM   3479  C   SER 6 144      -4.141  -5.628 -17.122  0.00  0.00      C1   C
ATOM   3480  O   SER 6 144      -4.553  -5.312 -16.034  0.00  0.00      C1   O
ATOM   3481  CB  SER 6 144      -2.407  -7.606 -17.278  0.00  0.00      C1   C
ATOM   3482  OG  SER 6 144      -2.362  -8.073 -15.919  0.00  0.00      C1   O
ATOM   3483  N   CYS 6 145      -4.894  -5.703 -18.185  0.00  0.00      C1   N
ATOM   3484  CA  CYS 6 145      -6.370  -5.633 -18.121  0.00  0.00      C1   C
ATOM   3485  C   CYS 6 145      -7.013  -6.514 -17.083  0.00  0.00      C1   C
ATOM   3486  O   CYS 6 145      -6.624  -7.714 -16.969  0.00  0.00      C1   O
ATOM   3487  CB  CYS 6 145      -7.013  -5.846 -19.475  0.00  0.00      C1   C
ATOM   3488  SG  CYS 6 145      -6.520  -4.505 -20.625  0.00  0.00      C1   S
ATOM   3489  N   GLY 6 146      -7.970  -5.976 -16.353  0.00  0.00      C1   N
ATOM   3490  CA  GLY 6 146      -8.692  -6.798 -15.397  0.00  0.00      C1   C
ATOM   3491  C   GLY 6 146      -8.029  -6.938 -14.009  0.00  0.00      C1   C
ATOM   3492  O   GLY 6 146      -7.997  -7.976 -13.348  0.00  0.00      C1   O
ATOM   3493  N   SER 6 147      -7.521  -5.824 -13.496  0.00  0.00      C1   N
ATOM   3494  CA  SER 6 147      -7.329  -5.664 -12.068  0.00  0.00      C1   C
ATOM   3495  C   SER 6 147      -8.593  -5.895 -11.120  0.00  0.00      C1   C
ATOM   3496  O   SER 6 147      -9.746  -5.636 -11.490  0.00  0.00      C1   O
ATOM   3497  CB  SER 6 147      -6.697  -4.315 -11.775  0.00  0.00      C1   C
ATOM   3498  OG  SER 6 147      -7.605  -3.398 -12.228  0.00  0.00      C1   O
ATOM   3499  N   VAL 6 148      -8.327  -6.449  -9.950  0.00  0.00      C1   N
ATOM   3500  CA  VAL 6 148      -9.305  -6.986  -9.053  0.00  0.00      C1   C
ATOM   3501  C   VAL 6 148      -9.242  -6.182  -7.719  0.00  0.00      C1   C
ATOM   3502  O   VAL 6 148      -8.255  -6.060  -7.000  0.00  0.00      C1   O
ATOM   3503  CB  VAL 6 148      -9.245  -8.464  -8.813  0.00  0.00      C1   C
ATOM   3504  CG1 VAL 6 148     -10.267  -9.021  -7.739  0.00  0.00      C1   C
ATOM   3505  CG2 VAL 6 148      -9.294  -9.226 -10.175  0.00  0.00      C1   C
ATOM   3506  N   GLY 6 149     -10.383  -5.573  -7.309  0.00  0.00      C1   N
ATOM   3507  CA  GLY 6 149     -10.609  -5.118  -5.920  0.00  0.00      C1   C
ATOM   3508  C   GLY 6 149     -11.062  -6.091  -4.984  0.00  0.00      C1   C
ATOM   3509  O   GLY 6 149     -11.974  -6.942  -5.248  0.00  0.00      C1   O
ATOM   3510  N   PHE 6 150     -10.477  -6.012  -3.792  0.00  0.00      C1   N
ATOM   3511  CA  PHE 6 150     -10.664  -6.950  -2.685  0.00  0.00      C1   C
ATOM   3512  C   PHE 6 150     -10.705  -6.155  -1.364  0.00  0.00      C1   C
ATOM   3513  O   PHE 6 150     -10.129  -5.090  -1.230  0.00  0.00      C1   O
ATOM   3514  CB  PHE 6 150      -9.766  -8.167  -2.696  0.00  0.00      C1   C
ATOM   3515  CG  PHE 6 150      -8.260  -8.023  -2.315  0.00  0.00      C1   C
ATOM   3516  CD1 PHE 6 150      -7.441  -7.152  -3.005  0.00  0.00      C1   C
ATOM   3517  CD2 PHE 6 150      -7.864  -8.574  -1.139  0.00  0.00      C1   C
ATOM   3518  CE1 PHE 6 150      -6.184  -6.771  -2.500  0.00  0.00      C1   C
ATOM   3519  CE2 PHE 6 150      -6.546  -8.310  -0.662  0.00  0.00      C1   C
ATOM   3520  CZ  PHE 6 150      -5.689  -7.408  -1.349  0.00  0.00      C1   C
ATOM   3521  N   ASN 6 151     -11.336  -6.790  -0.401  0.00  0.00      C1   N
ATOM   3522  CA  ASN 6 151     -11.164  -6.420   1.015  0.00  0.00      C1   C
ATOM   3523  C   ASN 6 151     -10.998  -7.643   1.957  0.00  0.00      C1   C
ATOM   3524  O   ASN 6 151     -11.330  -8.746   1.552  0.00  0.00      C1   O
ATOM   3525  CB  ASN 6 151     -12.279  -5.479   1.498  0.00  0.00      C1   C
ATOM   3526  CG  ASN 6 151     -12.279  -4.040   1.002  0.00  0.00      C1   C
ATOM   3527  OD1 ASN 6 151     -11.331  -3.331   1.107  0.00  0.00      C1   O
ATOM   3528  ND2 ASN 6 151     -13.288  -3.562   0.291  0.00  0.00      C1   N
ATOM   3529  N   ILE 6 152     -10.760  -7.469   3.210  0.00  0.00      C1   N
ATOM   3530  CA  ILE 6 152     -10.569  -8.673   4.075  0.00  0.00      C1   C
ATOM   3531  C   ILE 6 152     -11.299  -8.349   5.403  0.00  0.00      C1   C
ATOM   3532  O   ILE 6 152     -10.909  -7.487   6.182  0.00  0.00      C1   O
ATOM   3533  CB  ILE 6 152      -9.207  -9.220   4.351  0.00  0.00      C1   C
ATOM   3534  CG1 ILE 6 152      -8.387  -9.409   3.053  0.00  0.00      C1   C
ATOM   3535  CG2 ILE 6 152      -9.312 -10.539   5.172  0.00  0.00      C1   C
ATOM   3536  CD1 ILE 6 152      -6.937  -9.932   3.231  0.00  0.00      C1   C
ATOM   3537  N   ASP 6 153     -12.435  -9.068   5.705  0.00  0.00      C1   N
ATOM   3538  CA  ASP 6 153     -13.091  -9.201   6.991  0.00  0.00      C1   C
ATOM   3539  C   ASP 6 153     -12.595 -10.310   7.907  0.00  0.00      C1   C
ATOM   3540  O   ASP 6 153     -13.185 -11.393   7.900  0.00  0.00      C1   O
ATOM   3541  CB  ASP 6 153     -14.624  -9.314   6.748  0.00  0.00      C1   C
ATOM   3542  CG  ASP 6 153     -15.157  -8.025   6.155  0.00  0.00      C1   C
ATOM   3543  OD1 ASP 6 153     -14.600  -6.912   6.123  0.00  0.00      C1   O
ATOM   3544  OD2 ASP 6 153     -16.369  -8.106   5.774  0.00  0.00      C1   O
ATOM   3545  N   TYR 6 154     -11.626  -9.953   8.687  0.00  0.00      C1   N
ATOM   3546  CA  TYR 6 154     -10.686 -10.839   9.504  0.00  0.00      C1   C
ATOM   3547  C   TYR 6 154      -9.897 -11.827   8.614  0.00  0.00      C1   C
ATOM   3548  O   TYR 6 154      -8.714 -11.753   8.386  0.00  0.00      C1   O
ATOM   3549  CB  TYR 6 154     -11.482 -11.634  10.600  0.00  0.00      C1   C
ATOM   3550  CG  TYR 6 154     -10.602 -12.345  11.600  0.00  0.00      C1   C
ATOM   3551  CD1 TYR 6 154     -10.706 -13.746  11.850  0.00  0.00      C1   C
ATOM   3552  CD2 TYR 6 154      -9.631 -11.595  12.291  0.00  0.00      C1   C
ATOM   3553  CE1 TYR 6 154     -10.014 -14.357  12.907  0.00  0.00      C1   C
ATOM   3554  CE2 TYR 6 154      -8.790 -12.248  13.254  0.00  0.00      C1   C
ATOM   3555  CZ  TYR 6 154      -8.958 -13.624  13.605  0.00  0.00      C1   C
ATOM   3556  OH  TYR 6 154      -8.231 -14.327  14.568  0.00  0.00      C1   O
ATOM   3557  N   ASP 6 155     -10.579 -12.840   8.126  0.00  0.00      C1   N
ATOM   3558  CA  ASP 6 155     -10.209 -13.885   7.200  0.00  0.00      C1   C
ATOM   3559  C   ASP 6 155     -10.961 -13.904   5.862  0.00  0.00      C1   C
ATOM   3560  O   ASP 6 155     -10.472 -14.497   4.908  0.00  0.00      C1   O
ATOM   3561  CB  ASP 6 155     -10.328 -15.143   8.030  0.00  0.00      C1   C
ATOM   3562  CG  ASP 6 155     -11.707 -15.568   8.445  0.00  0.00      C1   C
ATOM   3563  OD1 ASP 6 155     -11.931 -16.732   8.942  0.00  0.00      C1   O
ATOM   3564  OD2 ASP 6 155     -12.630 -14.687   8.464  0.00  0.00      C1   O
ATOM   3565  N   CYS 6 156     -12.189 -13.357   5.780  0.00  0.00      C1   N
ATOM   3566  CA  CYS 6 156     -13.097 -13.454   4.617  0.00  0.00      C1   C
ATOM   3567  C   CYS 6 156     -12.854 -12.361   3.644  0.00  0.00      C1   C
ATOM   3568  O   CYS 6 156     -12.935 -11.209   3.850  0.00  0.00      C1   O
ATOM   3569  CB  CYS 6 156     -14.565 -13.556   5.001  0.00  0.00      C1   C
ATOM   3570  SG  CYS 6 156     -15.695 -13.901   3.628  0.00  0.00      C1   S
ATOM   3571  N   VAL 6 157     -12.561 -12.869   2.478  0.00  0.00      C1   N
ATOM   3572  CA  VAL 6 157     -12.220 -12.033   1.318  0.00  0.00      C1   C
ATOM   3573  C   VAL 6 157     -13.435 -11.607   0.536  0.00  0.00      C1   C
ATOM   3574  O   VAL 6 157     -14.104 -12.419  -0.079  0.00  0.00      C1   O
ATOM   3575  CB  VAL 6 157     -11.196 -12.740   0.405  0.00  0.00      C1   C
ATOM   3576  CG1 VAL 6 157     -10.674 -11.798  -0.672  0.00  0.00      C1   C
ATOM   3577  CG2 VAL 6 157     -10.038 -13.450   1.171  0.00  0.00      C1   C
ATOM   3578  N   SER 6 158     -13.569 -10.300   0.486  0.00  0.00      C1   N
ATOM   3579  CA  SER 6 158     -14.497  -9.704  -0.360  0.00  0.00      C1   C
ATOM   3580  C   SER 6 158     -13.990  -9.411  -1.758  0.00  0.00      C1   C
ATOM   3581  O   SER 6 158     -12.947  -8.712  -1.896  0.00  0.00      C1   O
ATOM   3582  CB  SER 6 158     -15.101  -8.431   0.321  0.00  0.00      C1   C
ATOM   3583  OG  SER 6 158     -15.615  -8.781   1.620  0.00  0.00      C1   O
ATOM   3584  N   PHE 6 159     -14.694  -9.852  -2.747  0.00  0.00      C1   N
ATOM   3585  CA  PHE 6 159     -14.322  -9.576  -4.137  0.00  0.00      C1   C
ATOM   3586  C   PHE 6 159     -15.440  -8.737  -4.716  0.00  0.00      C1   C
ATOM   3587  O   PHE 6 159     -16.638  -9.016  -4.730  0.00  0.00      C1   O
ATOM   3588  CB  PHE 6 159     -14.274 -10.984  -4.781  0.00  0.00      C1   C
ATOM   3589  CG  PHE 6 159     -13.087 -11.801  -4.448  0.00  0.00      C1   C
ATOM   3590  CD1 PHE 6 159     -13.192 -13.063  -3.919  0.00  0.00      C1   C
ATOM   3591  CD2 PHE 6 159     -11.870 -11.384  -4.968  0.00  0.00      C1   C
ATOM   3592  CE1 PHE 6 159     -12.059 -13.885  -3.741  0.00  0.00      C1   C
ATOM   3593  CE2 PHE 6 159     -10.683 -12.219  -4.834  0.00  0.00      C1   C
ATOM   3594  CZ  PHE 6 159     -10.821 -13.444  -4.238  0.00  0.00      C1   C
ATOM   3595  N   CYS 6 160     -15.065  -7.515  -5.164  0.00  0.00      C1   N
ATOM   3596  CA  CYS 6 160     -15.935  -6.394  -5.251  0.00  0.00      C1   C
ATOM   3597  C   CYS 6 160     -15.851  -5.550  -6.530  0.00  0.00      C1   C
ATOM   3598  O   CYS 6 160     -16.916  -4.970  -6.957  0.00  0.00      C1   O
ATOM   3599  CB  CYS 6 160     -15.854  -5.533  -3.952  0.00  0.00      C1   C
ATOM   3600  SG  CYS 6 160     -14.129  -5.066  -3.594  0.00  0.00      C1   S
ATOM   3601  N   TYR 6 161     -14.630  -5.331  -7.070  0.00  0.00      C1   N
ATOM   3602  CA  TYR 6 161     -14.326  -4.603  -8.298  0.00  0.00      C1   C
ATOM   3603  C   TYR 6 161     -13.619  -5.387  -9.432  0.00  0.00      C1   C
ATOM   3604  O   TYR 6 161     -12.759  -6.185  -9.097  0.00  0.00      C1   O
ATOM   3605  CB  TYR 6 161     -13.582  -3.313  -7.977  0.00  0.00      C1   C
ATOM   3606  CG  TYR 6 161     -13.177  -2.556  -9.142  0.00  0.00      C1   C
ATOM   3607  CD1 TYR 6 161     -13.998  -1.613  -9.747  0.00  0.00      C1   C
ATOM   3608  CD2 TYR 6 161     -11.861  -2.873  -9.697  0.00  0.00      C1   C
ATOM   3609  CE1 TYR 6 161     -13.624  -0.920 -10.897  0.00  0.00      C1   C
ATOM   3610  CE2 TYR 6 161     -11.460  -2.164 -10.797  0.00  0.00      C1   C
ATOM   3611  CZ  TYR 6 161     -12.357  -1.254 -11.423  0.00  0.00      C1   C
ATOM   3612  OH  TYR 6 161     -12.020  -0.594 -12.564  0.00  0.00      C1   O
ATOM   3613  N   MET 6 162     -14.026  -5.208 -10.682  0.00  0.00      C1   N
ATOM   3614  CA  MET 6 162     -13.287  -5.669 -11.843  0.00  0.00      C1   C
ATOM   3615  C   MET 6 162     -13.200  -4.566 -12.935  0.00  0.00      C1   C
ATOM   3616  O   MET 6 162     -14.218  -4.026 -13.379  0.00  0.00      C1   O
ATOM   3617  CB  MET 6 162     -13.830  -6.941 -12.445  0.00  0.00      C1   C
ATOM   3618  CG  MET 6 162     -13.144  -7.475 -13.659  0.00  0.00      C1   C
ATOM   3619  SD  MET 6 162     -13.931  -8.953 -14.379  0.00  0.00      C1   S
ATOM   3620  CE  MET 6 162     -13.066 -10.367 -13.471  0.00  0.00      C1   C
ATOM   3621  N   HIS 6 163     -11.963  -4.220 -13.355  0.00  0.00      C1   N
ATOM   3622  CA  HIS 6 163     -11.584  -3.300 -14.426  0.00  0.00      C1   C
ATOM   3623  C   HIS 6 163     -11.844  -3.776 -15.853  0.00  0.00      C1   C
ATOM   3624  O   HIS 6 163     -11.602  -4.910 -16.232  0.00  0.00      C1   O
ATOM   3625  CB  HIS 6 163     -10.044  -2.884 -14.245  0.00  0.00      C1   C
ATOM   3626  CG  HIS 6 163      -9.466  -1.645 -14.943  0.00  0.00      C1   C
ATOM   3627  ND1 HIS 6 163      -9.617  -1.267 -16.286  0.00  0.00      C1   N
ATOM   3628  CD2 HIS 6 163      -8.912  -0.666 -14.213  0.00  0.00      C1   C
ATOM   3629  CE1 HIS 6 163      -9.027  -0.027 -16.317  0.00  0.00      C1   C
ATOM   3630  NE2 HIS 6 163      -8.525   0.314 -15.108  0.00  0.00      C1   N
ATOM   3631  N   HIS 6 164     -12.438  -2.934 -16.696  0.00  0.00      C1   N
ATOM   3632  CA  HIS 6 164     -12.685  -3.144 -18.141  0.00  0.00      C1   C
ATOM   3633  C   HIS 6 164     -12.273  -1.924 -19.069  0.00  0.00      C1   C
ATOM   3634  O   HIS 6 164     -11.737  -2.197 -20.127  0.00  0.00      C1   O
ATOM   3635  CB  HIS 6 164     -14.139  -3.603 -18.392  0.00  0.00      C1   C
ATOM   3636  CG  HIS 6 164     -14.596  -4.809 -17.568  0.00  0.00      C1   C
ATOM   3637  ND1 HIS 6 164     -14.781  -6.100 -18.032  0.00  0.00      C1   N
ATOM   3638  CD2 HIS 6 164     -15.105  -4.792 -16.295  0.00  0.00      C1   C
ATOM   3639  CE1 HIS 6 164     -15.328  -6.811 -17.043  0.00  0.00      C1   C
ATOM   3640  NE2 HIS 6 164     -15.563  -6.049 -15.962  0.00  0.00      C1   N
ATOM   3641  N   MET 6 165     -12.428  -0.619 -18.710  0.00  0.00      C1   N
ATOM   3642  CA  MET 6 165     -12.150   0.414 -19.672  0.00  0.00      C1   C
ATOM   3643  C   MET 6 165     -11.424   1.533 -19.056  0.00  0.00      C1   C
ATOM   3644  O   MET 6 165     -11.696   2.199 -18.010  0.00  0.00      C1   O
ATOM   3645  CB  MET 6 165     -13.359   0.790 -20.501  0.00  0.00      C1   C
ATOM   3646  CG  MET 6 165     -13.001   0.474 -21.958  0.00  0.00      C1   C
ATOM   3647  SD  MET 6 165     -14.153   1.050 -23.163  0.00  0.00      C1   S
ATOM   3648  CE  MET 6 165     -14.436   2.669 -22.439  0.00  0.00      C1   C
ATOM   3649  N   GLU 6 166     -10.393   1.953 -19.795  0.00  0.00      C1   N
ATOM   3650  CA  GLU 6 166      -9.743   3.283 -19.566  0.00  0.00      C1   C
ATOM   3651  C   GLU 6 166     -10.581   4.345 -20.241  0.00  0.00      C1   C
ATOM   3652  O   GLU 6 166     -10.994   4.184 -21.424  0.00  0.00      C1   O
ATOM   3653  CB  GLU 6 166      -8.364   3.224 -20.050  0.00  0.00      C1   C
ATOM   3654  CG  GLU 6 166      -7.528   2.103 -19.488  0.00  0.00      C1   C
ATOM   3655  CD  GLU 6 166      -6.051   2.243 -19.623  0.00  0.00      C1   C
ATOM   3656  OE1 GLU 6 166      -5.324   1.406 -19.034  0.00  0.00      C1   O
ATOM   3657  OE2 GLU 6 166      -5.585   3.147 -20.434  0.00  0.00      C1   O
ATOM   3658  N   LEU 6 167     -10.810   5.469 -19.550  0.00  0.00      C1   N
ATOM   3659  CA  LEU 6 167     -11.507   6.662 -19.935  0.00  0.00      C1   C
ATOM   3660  C   LEU 6 167     -10.897   7.994 -19.438  0.00  0.00      C1   C
ATOM   3661  O   LEU 6 167     -10.230   8.060 -18.407  0.00  0.00      C1   O
ATOM   3662  CB  LEU 6 167     -12.960   6.479 -19.375  0.00  0.00      C1   C
ATOM   3663  CG  LEU 6 167     -13.824   5.577 -20.268  0.00  0.00      C1   C
ATOM   3664  CD1 LEU 6 167     -15.194   5.242 -19.739  0.00  0.00      C1   C
ATOM   3665  CD2 LEU 6 167     -13.986   6.337 -21.571  0.00  0.00      C1   C
ATOM   3666  N   PRO 6 168     -11.316   9.180 -20.048  0.00  0.00      C1   N
ATOM   3667  CA  PRO 6 168     -10.970  10.531 -19.585  0.00  0.00      C1   C
ATOM   3668  C   PRO 6 168     -10.935  10.891 -18.130  0.00  0.00      C1   C
ATOM   3669  O   PRO 6 168     -11.728  10.487 -17.330  0.00  0.00      C1   O
ATOM   3670  CB  PRO 6 168     -11.683  11.507 -20.464  0.00  0.00      C1   C
ATOM   3671  CG  PRO 6 168     -11.986  10.729 -21.727  0.00  0.00      C1   C
ATOM   3672  CD  PRO 6 168     -11.932   9.234 -21.311  0.00  0.00      C1   C
ATOM   3673  N   THR 6 169     -10.020  11.744 -17.729  0.00  0.00      C1   N
ATOM   3674  CA  THR 6 169      -9.642  12.074 -16.382  0.00  0.00      C1   C
ATOM   3675  C   THR 6 169      -8.998  10.869 -15.629  0.00  0.00      C1   C
ATOM   3676  O   THR 6 169      -8.916  10.995 -14.437  0.00  0.00      C1   O
ATOM   3677  CB  THR 6 169     -10.575  13.009 -15.555  0.00  0.00      C1   C
ATOM   3678  OG1 THR 6 169     -11.812  12.465 -15.274  0.00  0.00      C1   O
ATOM   3679  CG2 THR 6 169     -10.858  14.357 -16.189  0.00  0.00      C1   C
ATOM   3680  N   GLY 6 170      -8.667   9.723 -16.276  0.00  0.00      C1   N
ATOM   3681  CA  GLY 6 170      -8.387   8.557 -15.510  0.00  0.00      C1   C
ATOM   3682  C   GLY 6 170      -9.579   7.959 -14.846  0.00  0.00      C1   C
ATOM   3683  O   GLY 6 170      -9.447   7.591 -13.705  0.00  0.00      C1   O
ATOM   3684  N   VAL 6 171     -10.775   7.755 -15.480  0.00  0.00      C1   N
ATOM   3685  CA  VAL 6 171     -11.897   6.983 -14.931  0.00  0.00      C1   C
ATOM   3686  C   VAL 6 171     -11.627   5.427 -15.150  0.00  0.00      C1   C
ATOM   3687  O   VAL 6 171     -11.378   5.095 -16.289  0.00  0.00      C1   O
ATOM   3688  CB  VAL 6 171     -13.213   7.590 -15.432  0.00  0.00      C1   C
ATOM   3689  CG1 VAL 6 171     -14.443   6.669 -15.175  0.00  0.00      C1   C
ATOM   3690  CG2 VAL 6 171     -13.494   8.987 -14.913  0.00  0.00      C1   C
ATOM   3691  N   HIS 6 172     -11.693   4.595 -14.162  0.00  0.00      C1   N
ATOM   3692  CA  HIS 6 172     -11.382   3.153 -14.305  0.00  0.00      C1   C
ATOM   3693  C   HIS 6 172     -12.722   2.444 -14.425  0.00  0.00      C1   C
ATOM   3694  O   HIS 6 172     -13.326   2.247 -13.344  0.00  0.00      C1   O
ATOM   3695  CB  HIS 6 172     -10.463   2.618 -13.170  0.00  0.00      C1   C
ATOM   3696  CG  HIS 6 172      -9.044   3.160 -13.181  0.00  0.00      C1   C
ATOM   3697  ND1 HIS 6 172      -7.824   2.448 -13.191  0.00  0.00      C1   N
ATOM   3698  CD2 HIS 6 172      -8.756   4.465 -13.132  0.00  0.00      C1   C
ATOM   3699  CE1 HIS 6 172      -6.821   3.363 -13.269  0.00  0.00      C1   C
ATOM   3700  NE2 HIS 6 172      -7.406   4.551 -13.360  0.00  0.00      C1   N
ATOM   3701  N   ALA 6 173     -13.365   2.321 -15.558  0.00  0.00      C1   N
ATOM   3702  CA  ALA 6 173     -14.667   1.665 -15.662  0.00  0.00      C1   C
ATOM   3703  C   ALA 6 173     -14.596   0.213 -15.153  0.00  0.00      C1   C
ATOM   3704  O   ALA 6 173     -13.678  -0.480 -15.541  0.00  0.00      C1   O
ATOM   3705  CB  ALA 6 173     -15.077   1.788 -17.139  0.00  0.00      C1   C
ATOM   3706  N   GLY 6 174     -15.555  -0.207 -14.268  0.00  0.00      C1   N
ATOM   3707  CA  GLY 6 174     -15.624  -1.485 -13.725  0.00  0.00      C1   C
ATOM   3708  C   GLY 6 174     -17.050  -2.067 -13.548  0.00  0.00      C1   C
ATOM   3709  O   GLY 6 174     -17.971  -1.247 -13.456  0.00  0.00      C1   O
ATOM   3710  N   THR 6 175     -17.058  -3.412 -13.383  0.00  0.00      C1   N
ATOM   3711  CA  THR 6 175     -18.178  -4.130 -12.895  0.00  0.00      C1   C
ATOM   3712  C   THR 6 175     -17.920  -4.566 -11.434  0.00  0.00      C1   C
ATOM   3713  O   THR 6 175     -16.783  -4.508 -11.026  0.00  0.00      C1   O
ATOM   3714  CB  THR 6 175     -18.544  -5.289 -13.790  0.00  0.00      C1   C
ATOM   3715  OG1 THR 6 175     -17.505  -6.166 -13.922  0.00  0.00      C1   O
ATOM   3716  CG2 THR 6 175     -18.887  -4.990 -15.221  0.00  0.00      C1   C
ATOM   3717  N   ASP 6 176     -18.966  -4.978 -10.680  0.00  0.00      C1   N
ATOM   3718  CA  ASP 6 176     -18.891  -5.902  -9.604  0.00  0.00      C1   C
ATOM   3719  C   ASP 6 176     -18.754  -7.295 -10.220  0.00  0.00      C1   C
ATOM   3720  O   ASP 6 176     -18.785  -7.524 -11.478  0.00  0.00      C1   O
ATOM   3721  CB  ASP 6 176     -20.248  -5.872  -8.789  0.00  0.00      C1   C
ATOM   3722  CG  ASP 6 176     -21.528  -6.012  -9.566  0.00  0.00      C1   C
ATOM   3723  OD1 ASP 6 176     -22.506  -5.360  -9.124  0.00  0.00      C1   O
ATOM   3724  OD2 ASP 6 176     -21.481  -6.555 -10.665  0.00  0.00      C1   O
ATOM   3725  N   LEU 6 177     -18.630  -8.309  -9.358  0.00  0.00      C1   N
ATOM   3726  CA  LEU 6 177     -18.576  -9.624  -9.946  0.00  0.00      C1   C
ATOM   3727  C   LEU 6 177     -19.917 -10.196 -10.549  0.00  0.00      C1   C
ATOM   3728  O   LEU 6 177     -19.934 -11.331 -11.101  0.00  0.00      C1   O
ATOM   3729  CB  LEU 6 177     -17.703 -10.557  -9.060  0.00  0.00      C1   C
ATOM   3730  CG  LEU 6 177     -16.145 -10.168  -8.955  0.00  0.00      C1   C
ATOM   3731  CD1 LEU 6 177     -15.356 -11.316  -8.370  0.00  0.00      C1   C
ATOM   3732  CD2 LEU 6 177     -15.648  -9.796 -10.343  0.00  0.00      C1   C
ATOM   3733  N   GLU 6 178     -21.051  -9.569 -10.428  0.00  0.00      C1   N
ATOM   3734  CA  GLU 6 178     -22.318  -9.890 -10.964  0.00  0.00      C1   C
ATOM   3735  C   GLU 6 178     -22.332  -9.467 -12.464  0.00  0.00      C1   C
ATOM   3736  O   GLU 6 178     -23.106  -9.967 -13.177  0.00  0.00      C1   O
ATOM   3737  CB  GLU 6 178     -23.415  -9.204 -10.131  0.00  0.00      C1   C
ATOM   3738  CG  GLU 6 178     -24.774  -9.721 -10.655  0.00  0.00      C1   C
ATOM   3739  CD  GLU 6 178     -25.193 -11.191 -10.417  0.00  0.00      C1   C
ATOM   3740  OE1 GLU 6 178     -26.328 -11.490 -10.822  0.00  0.00      C1   O
ATOM   3741  OE2 GLU 6 178     -24.412 -11.988  -9.810  0.00  0.00      C1   O
ATOM   3742  N   GLY 6 179     -21.597  -8.365 -12.848  0.00  0.00      C1   N
ATOM   3743  CA  GLY 6 179     -21.473  -7.764 -14.115  0.00  0.00      C1   C
ATOM   3744  C   GLY 6 179     -22.080  -6.459 -14.345  0.00  0.00      C1   C
ATOM   3745  O   GLY 6 179     -22.337  -6.110 -15.558  0.00  0.00      C1   O
ATOM   3746  N   ASN 6 180     -22.320  -5.764 -13.243  0.00  0.00      C1   N
ATOM   3747  CA  ASN 6 180     -22.814  -4.427 -13.251  0.00  0.00      C1   C
ATOM   3748  C   ASN 6 180     -21.842  -3.434 -13.232  0.00  0.00      C1   C
ATOM   3749  O   ASN 6 180     -21.097  -3.335 -12.274  0.00  0.00      C1   O
ATOM   3750  CB  ASN 6 180     -23.972  -4.283 -12.236  0.00  0.00      C1   C
ATOM   3751  CG  ASN 6 180     -25.191  -5.088 -12.638  0.00  0.00      C1   C
ATOM   3752  ND2 ASN 6 180     -25.465  -6.199 -11.940  0.00  0.00      C1   N
ATOM   3753  OD1 ASN 6 180     -25.847  -4.888 -13.629  0.00  0.00      C1   O
ATOM   3754  N   PHE 6 181     -21.851  -2.536 -14.265  0.00  0.00      C1   N
ATOM   3755  CA  PHE 6 181     -21.049  -1.287 -14.362  0.00  0.00      C1   C
ATOM   3756  C   PHE 6 181     -21.159  -0.335 -13.098  0.00  0.00      C1   C
ATOM   3757  O   PHE 6 181     -22.208  -0.282 -12.465  0.00  0.00      C1   O
ATOM   3758  CB  PHE 6 181     -21.374  -0.507 -15.649  0.00  0.00      C1   C
ATOM   3759  CG  PHE 6 181     -21.032  -1.309 -16.815  0.00  0.00      C1   C
ATOM   3760  CD1 PHE 6 181     -19.762  -1.956 -16.812  0.00  0.00      C1   C
ATOM   3761  CD2 PHE 6 181     -21.866  -1.343 -17.938  0.00  0.00      C1   C
ATOM   3762  CE1 PHE 6 181     -19.458  -2.813 -17.833  0.00  0.00      C1   C
ATOM   3763  CE2 PHE 6 181     -21.602  -2.214 -18.959  0.00  0.00      C1   C
ATOM   3764  CZ  PHE 6 181     -20.363  -3.012 -18.889  0.00  0.00      C1   C
ATOM   3765  N   TYR 6 182     -20.042   0.332 -12.783  0.00  0.00      C1   N
ATOM   3766  CA  TYR 6 182     -20.050   1.230 -11.630  0.00  0.00      C1   C
ATOM   3767  C   TYR 6 182     -20.380   2.616 -12.212  0.00  0.00      C1   C
ATOM   3768  O   TYR 6 182     -19.764   3.019 -13.170  0.00  0.00      C1   O
ATOM   3769  CB  TYR 6 182     -18.771   1.175 -10.825  0.00  0.00      C1   C
ATOM   3770  CG  TYR 6 182     -18.749   0.189  -9.745  0.00  0.00      C1   C
ATOM   3771  CD1 TYR 6 182     -19.774   0.242  -8.788  0.00  0.00      C1   C
ATOM   3772  CD2 TYR 6 182     -17.815  -0.832  -9.759  0.00  0.00      C1   C
ATOM   3773  CE1 TYR 6 182     -19.805  -0.865  -7.896  0.00  0.00      C1   C
ATOM   3774  CE2 TYR 6 182     -17.855  -1.918  -8.862  0.00  0.00      C1   C
ATOM   3775  CZ  TYR 6 182     -18.769  -1.847  -7.827  0.00  0.00      C1   C
ATOM   3776  OH  TYR 6 182     -18.718  -2.793  -6.823  0.00  0.00      C1   O
ATOM   3777  N   GLY 6 183     -21.399   3.384 -11.699  0.00  0.00      C1   N
ATOM   3778  CA  GLY 6 183     -21.875   4.593 -12.298  0.00  0.00      C1   C
ATOM   3779  C   GLY 6 183     -22.301   4.326 -13.724  0.00  0.00      C1   C
ATOM   3780  O   GLY 6 183     -22.509   3.183 -14.212  0.00  0.00      C1   O
ATOM   3781  N   PRO 6 184     -22.479   5.446 -14.497  0.00  0.00      C1   N
ATOM   3782  CA  PRO 6 184     -22.793   5.526 -15.950  0.00  0.00      C1   C
ATOM   3783  C   PRO 6 184     -21.609   5.486 -16.882  0.00  0.00      C1   C
ATOM   3784  O   PRO 6 184     -21.848   5.733 -18.064  0.00  0.00      C1   O
ATOM   3785  CB  PRO 6 184     -23.671   6.780 -15.985  0.00  0.00      C1   C
ATOM   3786  CG  PRO 6 184     -22.939   7.733 -14.965  0.00  0.00      C1   C
ATOM   3787  CD  PRO 6 184     -22.473   6.772 -13.850  0.00  0.00      C1   C
ATOM   3788  N   PHE 6 185     -20.415   5.270 -16.284  0.00  0.00      C1   N
ATOM   3789  CA  PHE 6 185     -19.104   5.465 -16.978  0.00  0.00      C1   C
ATOM   3790  C   PHE 6 185     -18.940   4.310 -18.037  0.00  0.00      C1   C
ATOM   3791  O   PHE 6 185     -18.603   3.163 -17.722  0.00  0.00      C1   O
ATOM   3792  CB  PHE 6 185     -17.953   5.655 -15.979  0.00  0.00      C1   C
ATOM   3793  CG  PHE 6 185     -18.323   6.789 -14.985  0.00  0.00      C1   C
ATOM   3794  CD1 PHE 6 185     -18.127   8.084 -15.437  0.00  0.00      C1   C
ATOM   3795  CD2 PHE 6 185     -18.761   6.532 -13.675  0.00  0.00      C1   C
ATOM   3796  CE1 PHE 6 185     -18.377   9.150 -14.540  0.00  0.00      C1   C
ATOM   3797  CE2 PHE 6 185     -19.049   7.579 -12.815  0.00  0.00      C1   C
ATOM   3798  CZ  PHE 6 185     -18.917   8.887 -13.237  0.00  0.00      C1   C
ATOM   3799  N   VAL 6 186     -19.374   4.484 -19.348  0.00  0.00      C1   N
ATOM   3800  CA  VAL 6 186     -19.253   3.391 -20.353  0.00  0.00      C1   C
ATOM   3801  C   VAL 6 186     -18.361   3.766 -21.530  0.00  0.00      C1   C
ATOM   3802  O   VAL 6 186     -17.932   2.863 -22.263  0.00  0.00      C1   O
ATOM   3803  CB  VAL 6 186     -20.577   2.723 -20.840  0.00  0.00      C1   C
ATOM   3804  CG1 VAL 6 186     -21.164   1.923 -19.683  0.00  0.00      C1   C
ATOM   3805  CG2 VAL 6 186     -21.617   3.850 -21.194  0.00  0.00      C1   C
ATOM   3806  N   ASP 6 187     -18.187   5.026 -21.890  0.00  0.00      C1   N
ATOM   3807  CA  ASP 6 187     -17.522   5.435 -23.143  0.00  0.00      C1   C
ATOM   3808  C   ASP 6 187     -16.958   6.872 -23.011  0.00  0.00      C1   C
ATOM   3809  O   ASP 6 187     -17.200   7.518 -21.977  0.00  0.00      C1   O
ATOM   3810  CB  ASP 6 187     -18.602   5.460 -24.259  0.00  0.00      C1   C
ATOM   3811  CG  ASP 6 187     -19.936   6.251 -24.017  0.00  0.00      C1   C
ATOM   3812  OD1 ASP 6 187     -20.098   7.060 -23.087  0.00  0.00      C1   O
ATOM   3813  OD2 ASP 6 187     -20.952   6.063 -24.717  0.00  0.00      C1   O
ATOM   3814  N   ARG 6 188     -16.256   7.389 -24.045  0.00  0.00      C1   N
ATOM   3815  CA  ARG 6 188     -15.746   8.716 -23.939  0.00  0.00      C1   C
ATOM   3816  C   ARG 6 188     -16.747   9.806 -23.578  0.00  0.00      C1   C
ATOM   3817  O   ARG 6 188     -16.304  10.592 -22.736  0.00  0.00      C1   O
ATOM   3818  CB  ARG 6 188     -15.112   9.052 -25.284  0.00  0.00      C1   C
ATOM   3819  CG  ARG 6 188     -13.910   8.147 -25.534  0.00  0.00      C1   C
ATOM   3820  CD  ARG 6 188     -13.154   8.879 -26.650  0.00  0.00      C1   C
ATOM   3821  NE  ARG 6 188     -12.232   9.960 -26.088  0.00  0.00      C1   N
ATOM   3822  CZ  ARG 6 188     -10.979   9.832 -25.707  0.00  0.00      C1   C
ATOM   3823  NH1 ARG 6 188     -10.289   8.735 -26.025  0.00  0.00      C1   N
ATOM   3824  NH2 ARG 6 188     -10.406  10.772 -25.024  0.00  0.00      C1   N
ATOM   3825  N   GLN 6 189     -17.921   9.928 -24.123  0.00  0.00      C1   N
ATOM   3826  CA  GLN 6 189     -18.859  10.965 -23.922  0.00  0.00      C1   C
ATOM   3827  C   GLN 6 189     -19.413  10.868 -22.499  0.00  0.00      C1   C
ATOM   3828  O   GLN 6 189     -19.558  11.946 -21.908  0.00  0.00      C1   O
ATOM   3829  CB  GLN 6 189     -20.046  10.798 -24.982  0.00  0.00      C1   C
ATOM   3830  CG  GLN 6 189     -21.156  11.919 -24.858  0.00  0.00      C1   C
ATOM   3831  CD  GLN 6 189     -22.231  11.811 -26.030  0.00  0.00      C1   C
ATOM   3832  NE2 GLN 6 189     -22.984  12.878 -26.231  0.00  0.00      C1   N
ATOM   3833  OE1 GLN 6 189     -22.462  10.844 -26.785  0.00  0.00      C1   O
ATOM   3834  N   THR 6 190     -19.635   9.748 -21.834  0.00  0.00      C1   N
ATOM   3835  CA  THR 6 190     -20.011   9.670 -20.359  0.00  0.00      C1   C
ATOM   3836  C   THR 6 190     -18.873  10.023 -19.376  0.00  0.00      C1   C
ATOM   3837  O   THR 6 190     -19.085  10.478 -18.224  0.00  0.00      C1   O
ATOM   3838  CB  THR 6 190     -20.559   8.296 -20.046  0.00  0.00      C1   C
ATOM   3839  OG1 THR 6 190     -19.659   7.316 -20.477  0.00  0.00      C1   O
ATOM   3840  CG2 THR 6 190     -21.958   7.981 -20.608  0.00  0.00      C1   C
ATOM   3841  N   ALA 6 191     -17.589   9.640 -19.699  0.00  0.00      C1   N
ATOM   3842  CA  ALA 6 191     -16.551  10.288 -19.005  0.00  0.00      C1   C
ATOM   3843  C   ALA 6 191     -16.557  11.822 -19.231  0.00  0.00      C1   C
ATOM   3844  O   ALA 6 191     -16.216  12.607 -18.338  0.00  0.00      C1   O
ATOM   3845  CB  ALA 6 191     -15.327   9.674 -19.575  0.00  0.00      C1   C
ATOM   3846  N   GLN 6 192     -16.710  12.376 -20.442  0.00  0.00      C1   N
ATOM   3847  CA  GLN 6 192     -16.792  13.888 -20.615  0.00  0.00      C1   C
ATOM   3848  C   GLN 6 192     -17.994  14.567 -20.028  0.00  0.00      C1   C
ATOM   3849  O   GLN 6 192     -17.796  15.641 -19.487  0.00  0.00      C1   O
ATOM   3850  CB  GLN 6 192     -16.580  14.234 -22.075  0.00  0.00      C1   C
ATOM   3851  CG  GLN 6 192     -15.071  14.083 -22.408  0.00  0.00      C1   C
ATOM   3852  CD  GLN 6 192     -14.824  14.110 -23.888  0.00  0.00      C1   C
ATOM   3853  OE1 GLN 6 192     -15.460  13.512 -24.750  0.00  0.00      C1   O
ATOM   3854  NE2 GLN 6 192     -13.852  14.902 -24.294  0.00  0.00      C1   N
ATOM   3855  N   ALA 6 193     -19.137  13.930 -20.024  0.00  0.00      C1   N
ATOM   3856  CA  ALA 6 193     -20.284  14.283 -19.173  0.00  0.00      C1   C
ATOM   3857  C   ALA 6 193     -20.221  13.706 -17.664  0.00  0.00      C1   C
ATOM   3858  O   ALA 6 193     -21.306  13.521 -17.100  0.00  0.00      C1   O
ATOM   3859  CB  ALA 6 193     -21.567  14.020 -19.943  0.00  0.00      C1   C
ATOM   3860  N   ALA 6 194     -19.013  13.385 -17.172  0.00  0.00      C1   N
ATOM   3861  CA  ALA 6 194     -18.837  13.059 -15.762  0.00  0.00      C1   C
ATOM   3862  C   ALA 6 194     -19.273  14.191 -14.806  0.00  0.00      C1   C
ATOM   3863  O   ALA 6 194     -18.946  15.324 -15.028  0.00  0.00      C1   O
ATOM   3864  CB  ALA 6 194     -17.319  12.724 -15.491  0.00  0.00      C1   C
ATOM   3865  N   GLY 6 195     -20.112  13.862 -13.795  0.00  0.00      C1   N
ATOM   3866  CA  GLY 6 195     -20.393  14.667 -12.519  0.00  0.00      C1   C
ATOM   3867  C   GLY 6 195     -19.117  14.922 -11.675  0.00  0.00      C1   C
ATOM   3868  O   GLY 6 195     -18.163  14.218 -11.819  0.00  0.00      C1   O
ATOM   3869  N   THR 6 196     -19.173  15.976 -10.840  0.00  0.00      C1   N
ATOM   3870  CA  THR 6 196     -17.952  16.506 -10.348  0.00  0.00      C1   C
ATOM   3871  C   THR 6 196     -17.427  15.728  -9.123  0.00  0.00      C1   C
ATOM   3872  O   THR 6 196     -18.161  15.024  -8.411  0.00  0.00      C1   O
ATOM   3873  CB  THR 6 196     -17.981  17.976 -10.011  0.00  0.00      C1   C
ATOM   3874  OG1 THR 6 196     -18.826  18.372  -8.932  0.00  0.00      C1   O
ATOM   3875  CG2 THR 6 196     -18.332  18.878 -11.153  0.00  0.00      C1   C
ATOM   3876  N   ASP 6 197     -16.081  15.833  -9.060  0.00  0.00      C1   N
ATOM   3877  CA  ASP 6 197     -15.223  15.422  -7.919  0.00  0.00      C1   C
ATOM   3878  C   ASP 6 197     -15.721  16.157  -6.661  0.00  0.00      C1   C
ATOM   3879  O   ASP 6 197     -15.406  17.361  -6.454  0.00  0.00      C1   O
ATOM   3880  CB  ASP 6 197     -13.749  15.780  -8.247  0.00  0.00      C1   C
ATOM   3881  CG  ASP 6 197     -13.215  14.896  -9.390  0.00  0.00      C1   C
ATOM   3882  OD1 ASP 6 197     -12.057  15.097  -9.816  0.00  0.00      C1   O
ATOM   3883  OD2 ASP 6 197     -13.922  13.940  -9.934  0.00  0.00      C1   O
ATOM   3884  N   THR 6 198     -16.409  15.425  -5.754  0.00  0.00      C1   N
ATOM   3885  CA  THR 6 198     -16.799  16.094  -4.473  0.00  0.00      C1   C
ATOM   3886  C   THR 6 198     -16.204  15.228  -3.308  0.00  0.00      C1   C
ATOM   3887  O   THR 6 198     -15.693  14.144  -3.501  0.00  0.00      C1   O
ATOM   3888  CB  THR 6 198     -18.338  16.244  -4.305  0.00  0.00      C1   C
ATOM   3889  OG1 THR 6 198     -19.087  15.057  -4.524  0.00  0.00      C1   O
ATOM   3890  CG2 THR 6 198     -18.875  17.200  -5.380  0.00  0.00      C1   C
ATOM   3891  N   THR 6 199     -16.319  15.669  -2.045  0.00  0.00      C1   N
ATOM   3892  CA  THR 6 199     -15.737  15.138  -0.859  0.00  0.00      C1   C
ATOM   3893  C   THR 6 199     -16.641  14.115  -0.187  0.00  0.00      C1   C
ATOM   3894  O   THR 6 199     -17.780  14.333   0.135  0.00  0.00      C1   O
ATOM   3895  CB  THR 6 199     -15.214  16.340  -0.003  0.00  0.00      C1   C
ATOM   3896  OG1 THR 6 199     -14.194  17.139  -0.611  0.00  0.00      C1   O
ATOM   3897  CG2 THR 6 199     -14.666  15.912   1.337  0.00  0.00      C1   C
ATOM   3898  N   ILE 6 200     -15.900  13.089   0.234  0.00  0.00      C1   N
ATOM   3899  CA  ILE 6 200     -16.453  12.114   1.200  0.00  0.00      C1   C
ATOM   3900  C   ILE 6 200     -16.215  12.607   2.615  0.00  0.00      C1   C
ATOM   3901  O   ILE 6 200     -15.110  12.559   3.142  0.00  0.00      C1   O
ATOM   3902  CB  ILE 6 200     -15.854  10.720   1.027  0.00  0.00      C1   C
ATOM   3903  CG1 ILE 6 200     -15.955  10.165  -0.460  0.00  0.00      C1   C
ATOM   3904  CG2 ILE 6 200     -16.651   9.757   2.020  0.00  0.00      C1   C
ATOM   3905  CD1 ILE 6 200     -14.711   9.397  -0.623  0.00  0.00      C1   C
ATOM   3906  N   THR 6 201     -17.267  13.120   3.218  0.00  0.00      C1   N
ATOM   3907  CA  THR 6 201     -17.252  13.829   4.506  0.00  0.00      C1   C
ATOM   3908  C   THR 6 201     -16.818  12.988   5.758  0.00  0.00      C1   C
ATOM   3909  O   THR 6 201     -15.999  13.490   6.546  0.00  0.00      C1   O
ATOM   3910  CB  THR 6 201     -18.652  14.391   4.724  0.00  0.00      C1   C
ATOM   3911  OG1 THR 6 201     -19.133  14.921   3.490  0.00  0.00      C1   O
ATOM   3912  CG2 THR 6 201     -18.485  15.699   5.586  0.00  0.00      C1   C
ATOM   3913  N   VAL 6 202     -17.208  11.734   5.960  0.00  0.00      C1   N
ATOM   3914  CA  VAL 6 202     -16.735  10.836   7.001  0.00  0.00      C1   C
ATOM   3915  C   VAL 6 202     -15.232  10.598   6.775  0.00  0.00      C1   C
ATOM   3916  O   VAL 6 202     -14.481  10.732   7.680  0.00  0.00      C1   O
ATOM   3917  CB  VAL 6 202     -17.628   9.589   7.095  0.00  0.00      C1   C
ATOM   3918  CG1 VAL 6 202     -19.011   9.959   7.449  0.00  0.00      C1   C
ATOM   3919  CG2 VAL 6 202     -17.612   8.695   5.814  0.00  0.00      C1   C
ATOM   3920  N   ASN 6 203     -14.753  10.305   5.520  0.00  0.00      C1   N
ATOM   3921  CA  ASN 6 203     -13.377  10.020   5.266  0.00  0.00      C1   C
ATOM   3922  C   ASN 6 203     -12.534  11.187   5.619  0.00  0.00      C1   C
ATOM   3923  O   ASN 6 203     -11.443  10.991   6.167  0.00  0.00      C1   O
ATOM   3924  CB  ASN 6 203     -13.107   9.622   3.785  0.00  0.00      C1   C
ATOM   3925  CG  ASN 6 203     -13.695   8.176   3.546  0.00  0.00      C1   C
ATOM   3926  OD1 ASN 6 203     -14.421   7.623   4.374  0.00  0.00      C1   O
ATOM   3927  ND2 ASN 6 203     -13.397   7.686   2.398  0.00  0.00      C1   N
ATOM   3928  N   VAL 6 204     -12.875  12.439   5.243  0.00  0.00      C1   N
ATOM   3929  CA  VAL 6 204     -12.088  13.596   5.589  0.00  0.00      C1   C
ATOM   3930  C   VAL 6 204     -12.145  13.970   7.205  0.00  0.00      C1   C
ATOM   3931  O   VAL 6 204     -11.180  14.342   7.810  0.00  0.00      C1   O
ATOM   3932  CB  VAL 6 204     -12.079  14.779   4.583  0.00  0.00      C1   C
ATOM   3933  CG1 VAL 6 204     -13.355  15.626   4.840  0.00  0.00      C1   C
ATOM   3934  CG2 VAL 6 204     -10.896  15.701   4.791  0.00  0.00      C1   C
ATOM   3935  N   LEU 6 205     -13.302  13.826   7.800  0.00  0.00      C1   N
ATOM   3936  CA  LEU 6 205     -13.324  13.828   9.303  0.00  0.00      C1   C
ATOM   3937  C   LEU 6 205     -12.486  12.785  10.068  0.00  0.00      C1   C
ATOM   3938  O   LEU 6 205     -11.913  13.124  11.108  0.00  0.00      C1   O
ATOM   3939  CB  LEU 6 205     -14.831  13.690   9.826  0.00  0.00      C1   C
ATOM   3940  CG  LEU 6 205     -15.607  14.981   9.534  0.00  0.00      C1   C
ATOM   3941  CD1 LEU 6 205     -17.047  14.626   9.457  0.00  0.00      C1   C
ATOM   3942  CD2 LEU 6 205     -15.386  16.114  10.475  0.00  0.00      C1   C
ATOM   3943  N   ALA 6 206     -12.224  11.652   9.389  0.00  0.00      C1   N
ATOM   3944  CA  ALA 6 206     -11.250  10.563   9.863  0.00  0.00      C1   C
ATOM   3945  C   ALA 6 206      -9.735  10.849   9.603  0.00  0.00      C1   C
ATOM   3946  O   ALA 6 206      -8.990  10.537  10.512  0.00  0.00      C1   O
ATOM   3947  CB  ALA 6 206     -11.631   9.180   9.152  0.00  0.00      C1   C
ATOM   3948  N   TRP 6 207      -9.335  11.438   8.503  0.00  0.00      C1   N
ATOM   3949  CA  TRP 6 207      -8.101  12.144   8.268  0.00  0.00      C1   C
ATOM   3950  C   TRP 6 207      -7.801  13.147   9.376  0.00  0.00      C1   C
ATOM   3951  O   TRP 6 207      -6.834  13.036  10.013  0.00  0.00      C1   O
ATOM   3952  CB  TRP 6 207      -8.009  12.669   6.852  0.00  0.00      C1   C
ATOM   3953  CG  TRP 6 207      -6.747  13.341   6.419  0.00  0.00      C1   C
ATOM   3954  CD1 TRP 6 207      -5.834  12.780   5.690  0.00  0.00      C1   C
ATOM   3955  CD2 TRP 6 207      -6.496  14.775   6.260  0.00  0.00      C1   C
ATOM   3956  NE1 TRP 6 207      -4.898  13.741   5.184  0.00  0.00      C1   N
ATOM   3957  CE2 TRP 6 207      -5.265  14.993   5.657  0.00  0.00      C1   C
ATOM   3958  CE3 TRP 6 207      -7.249  15.949   6.446  0.00  0.00      C1   C
ATOM   3959  CZ2 TRP 6 207      -4.794  16.236   5.272  0.00  0.00      C1   C
ATOM   3960  CZ3 TRP 6 207      -6.696  17.219   6.268  0.00  0.00      C1   C
ATOM   3961  CH2 TRP 6 207      -5.477  17.380   5.670  0.00  0.00      C1   C
ATOM   3962  N   LEU 6 208      -8.761  13.952   9.841  0.00  0.00      C1   N
ATOM   3963  CA  LEU 6 208      -8.586  14.797  11.080  0.00  0.00      C1   C
ATOM   3964  C   LEU 6 208      -8.352  13.878  12.355  0.00  0.00      C1   C
ATOM   3965  O   LEU 6 208      -7.418  14.130  13.118  0.00  0.00      C1   O
ATOM   3966  CB  LEU 6 208      -9.694  15.845  11.251  0.00  0.00      C1   C
ATOM   3967  CG  LEU 6 208      -9.844  16.817  10.010  0.00  0.00      C1   C
ATOM   3968  CD1 LEU 6 208     -11.092  17.700  10.207  0.00  0.00      C1   C
ATOM   3969  CD2 LEU 6 208      -8.505  17.589   9.812  0.00  0.00      C1   C
ATOM   3970  N   TYR 6 209      -9.234  12.900  12.637  0.00  0.00      C1   N
ATOM   3971  CA  TYR 6 209      -9.001  11.886  13.699  0.00  0.00      C1   C
ATOM   3972  C   TYR 6 209      -7.633  11.200  13.661  0.00  0.00      C1   C
ATOM   3973  O   TYR 6 209      -6.961  11.202  14.683  0.00  0.00      C1   O
ATOM   3974  CB  TYR 6 209     -10.213  10.887  13.766  0.00  0.00      C1   C
ATOM   3975  CG  TYR 6 209     -11.355  11.512  14.506  0.00  0.00      C1   C
ATOM   3976  CD1 TYR 6 209     -11.192  11.863  15.871  0.00  0.00      C1   C
ATOM   3977  CD2 TYR 6 209     -12.669  11.721  13.860  0.00  0.00      C1   C
ATOM   3978  CE1 TYR 6 209     -12.280  12.438  16.621  0.00  0.00      C1   C
ATOM   3979  CE2 TYR 6 209     -13.714  12.240  14.640  0.00  0.00      C1   C
ATOM   3980  CZ  TYR 6 209     -13.528  12.650  15.979  0.00  0.00      C1   C
ATOM   3981  OH  TYR 6 209     -14.629  13.118  16.742  0.00  0.00      C1   O
ATOM   3982  N   ALA 6 210      -7.226  10.599  12.505  0.00  0.00      C1   N
ATOM   3983  CA  ALA 6 210      -5.941   9.918  12.390  0.00  0.00      C1   C
ATOM   3984  C   ALA 6 210      -4.793  10.883  12.548  0.00  0.00      C1   C
ATOM   3985  O   ALA 6 210      -3.806  10.466  13.023  0.00  0.00      C1   O
ATOM   3986  CB  ALA 6 210      -5.943   9.207  11.058  0.00  0.00      C1   C
ATOM   3987  N   ALA 6 211      -4.890  12.114  12.011  0.00  0.00      C1   N
ATOM   3988  CA  ALA 6 211      -3.907  13.154  12.445  0.00  0.00      C1   C
ATOM   3989  C   ALA 6 211      -3.936  13.462  13.887  0.00  0.00      C1   C
ATOM   3990  O   ALA 6 211      -2.850  13.593  14.392  0.00  0.00      C1   O
ATOM   3991  CB  ALA 6 211      -4.252  14.381  11.597  0.00  0.00      C1   C
ATOM   3992  N   VAL 6 212      -5.062  13.586  14.635  0.00  0.00      C1   N
ATOM   3993  CA  VAL 6 212      -5.159  13.573  16.081  0.00  0.00      C1   C
ATOM   3994  C   VAL 6 212      -4.367  12.335  16.672  0.00  0.00      C1   C
ATOM   3995  O   VAL 6 212      -3.438  12.641  17.472  0.00  0.00      C1   O
ATOM   3996  CB  VAL 6 212      -6.515  13.755  16.574  0.00  0.00      C1   C
ATOM   3997  CG1 VAL 6 212      -6.850  13.159  17.974  0.00  0.00      C1   C
ATOM   3998  CG2 VAL 6 212      -6.623  15.334  16.742  0.00  0.00      C1   C
ATOM   3999  N   ILE 6 213      -4.607  11.119  16.243  0.00  0.00      C1   N
ATOM   4000  CA  ILE 6 213      -3.897   9.900  16.653  0.00  0.00      C1   C
ATOM   4001  C   ILE 6 213      -2.376  10.041  16.451  0.00  0.00      C1   C
ATOM   4002  O   ILE 6 213      -1.642   9.817  17.432  0.00  0.00      C1   O
ATOM   4003  CB  ILE 6 213      -4.474   8.647  15.927  0.00  0.00      C1   C
ATOM   4004  CG1 ILE 6 213      -5.893   8.384  16.502  0.00  0.00      C1   C
ATOM   4005  CG2 ILE 6 213      -3.640   7.355  15.921  0.00  0.00      C1   C
ATOM   4006  CD1 ILE 6 213      -6.802   7.369  15.747  0.00  0.00      C1   C
ATOM   4007  N   ASN 6 214      -1.876  10.440  15.253  0.00  0.00      C1   N
ATOM   4008  CA  ASN 6 214      -0.490  10.808  14.904  0.00  0.00      C1   C
ATOM   4009  C   ASN 6 214       0.016  12.086  15.590  0.00  0.00      C1   C
ATOM   4010  O   ASN 6 214       1.242  12.406  15.569  0.00  0.00      C1   O
ATOM   4011  CB  ASN 6 214      -0.156  10.751  13.388  0.00  0.00      C1   C
ATOM   4012  CG  ASN 6 214      -0.329   9.365  12.762  0.00  0.00      C1   C
ATOM   4013  OD1 ASN 6 214      -0.973   8.494  13.297  0.00  0.00      C1   O
ATOM   4014  ND2 ASN 6 214       0.381   9.116  11.660  0.00  0.00      C1   N
ATOM   4015  N   GLY 6 215      -0.763  12.865  16.320  0.00  0.00      C1   N
ATOM   4016  CA  GLY 6 215      -0.337  13.970  17.186  0.00  0.00      C1   C
ATOM   4017  C   GLY 6 215      -0.385  15.377  16.617  0.00  0.00      C1   C
ATOM   4018  O   GLY 6 215       0.149  16.170  17.383  0.00  0.00      C1   O
ATOM   4019  N   ASP 6 216      -1.085  15.649  15.512  0.00  0.00      C1   N
ATOM   4020  CA  ASP 6 216      -1.460  17.034  15.084  0.00  0.00      C1   C
ATOM   4021  C   ASP 6 216      -2.494  17.678  16.107  0.00  0.00      C1   C
ATOM   4022  O   ASP 6 216      -3.442  17.061  16.581  0.00  0.00      C1   O
ATOM   4023  CB  ASP 6 216      -1.951  17.121  13.618  0.00  0.00      C1   C
ATOM   4024  CG  ASP 6 216      -0.956  16.901  12.477  0.00  0.00      C1   C
ATOM   4025  OD1 ASP 6 216      -1.112  15.902  11.725  0.00  0.00      C1   O
ATOM   4026  OD2 ASP 6 216      -0.020  17.725  12.274  0.00  0.00      C1   O
ATOM   4027  N   ARG 6 217      -2.236  18.932  16.529  0.00  0.00      C1   N
ATOM   4028  CA  ARG 6 217      -3.132  19.653  17.483  0.00  0.00      C1   C
ATOM   4029  C   ARG 6 217      -3.409  21.150  17.072  0.00  0.00      C1   C
ATOM   4030  O   ARG 6 217      -4.126  21.842  17.839  0.00  0.00      C1   O
ATOM   4031  CB  ARG 6 217      -2.344  19.660  18.818  0.00  0.00      C1   C
ATOM   4032  CG  ARG 6 217      -2.196  18.295  19.537  0.00  0.00      C1   C
ATOM   4033  CD  ARG 6 217      -3.613  17.761  19.882  0.00  0.00      C1   C
ATOM   4034  NE  ARG 6 217      -3.615  16.450  20.566  0.00  0.00      C1   N
ATOM   4035  CZ  ARG 6 217      -3.379  15.272  20.097  0.00  0.00      C1   C
ATOM   4036  NH1 ARG 6 217      -3.667  14.241  20.865  0.00  0.00      C1   N
ATOM   4037  NH2 ARG 6 217      -2.999  15.019  18.936  0.00  0.00      C1   N
ATOM   4038  N   TRP 6 218      -3.024  21.706  15.906  0.00  0.00      C1   N
ATOM   4039  CA  TRP 6 218      -3.185  23.154  15.585  0.00  0.00      C1   C
ATOM   4040  C   TRP 6 218      -4.631  23.584  15.222  0.00  0.00      C1   C
ATOM   4041  O   TRP 6 218      -4.989  24.773  15.305  0.00  0.00      C1   O
ATOM   4042  CB  TRP 6 218      -2.117  23.590  14.525  0.00  0.00      C1   C
ATOM   4043  CG  TRP 6 218      -2.324  23.118  13.150  0.00  0.00      C1   C
ATOM   4044  CD1 TRP 6 218      -1.591  22.069  12.642  0.00  0.00      C1   C
ATOM   4045  CD2 TRP 6 218      -3.182  23.588  12.033  0.00  0.00      C1   C
ATOM   4046  NE1 TRP 6 218      -1.818  21.860  11.271  0.00  0.00      C1   N
ATOM   4047  CE2 TRP 6 218      -2.864  22.792  10.863  0.00  0.00      C1   C
ATOM   4048  CE3 TRP 6 218      -4.331  24.476  11.849  0.00  0.00      C1   C
ATOM   4049  CZ2 TRP 6 218      -3.444  23.083   9.624  0.00  0.00      C1   C
ATOM   4050  CZ3 TRP 6 218      -4.868  24.756  10.622  0.00  0.00      C1   C
ATOM   4051  CH2 TRP 6 218      -4.403  24.034   9.493  0.00  0.00      C1   C
ATOM   4052  N   PHE 6 219      -5.383  22.598  14.748  0.00  0.00      C1   N
ATOM   4053  CA  PHE 6 219      -6.759  22.787  14.219  0.00  0.00      C1   C
ATOM   4054  C   PHE 6 219      -7.898  22.457  15.151  0.00  0.00      C1   C
ATOM   4055  O   PHE 6 219      -9.042  22.751  14.835  0.00  0.00      C1   O
ATOM   4056  CB  PHE 6 219      -6.753  22.016  12.903  0.00  0.00      C1   C
ATOM   4057  CG  PHE 6 219      -6.742  20.466  12.923  0.00  0.00      C1   C
ATOM   4058  CD1 PHE 6 219      -7.736  19.655  13.517  0.00  0.00      C1   C
ATOM   4059  CD2 PHE 6 219      -5.570  19.843  12.315  0.00  0.00      C1   C
ATOM   4060  CE1 PHE 6 219      -7.668  18.308  13.400  0.00  0.00      C1   C
ATOM   4061  CE2 PHE 6 219      -5.562  18.468  12.149  0.00  0.00      C1   C
ATOM   4062  CZ  PHE 6 219      -6.606  17.714  12.616  0.00  0.00      C1   C
ATOM   4063  N   LEU 6 220      -7.590  21.897  16.335  0.00  0.00      C1   N
ATOM   4064  CA  LEU 6 220      -8.436  21.953  17.475  0.00  0.00      C1   C
ATOM   4065  C   LEU 6 220      -8.536  23.348  18.064  0.00  0.00      C1   C
ATOM   4066  O   LEU 6 220      -7.618  24.142  18.262  0.00  0.00      C1   O
ATOM   4067  CB  LEU 6 220      -7.974  20.922  18.533  0.00  0.00      C1   C
ATOM   4068  CG  LEU 6 220      -7.943  19.420  18.141  0.00  0.00      C1   C
ATOM   4069  CD1 LEU 6 220      -7.190  18.642  19.186  0.00  0.00      C1   C
ATOM   4070  CD2 LEU 6 220      -9.341  18.837  18.058  0.00  0.00      C1   C
ATOM   4071  N   ASN 6 221      -9.745  23.831  18.318  0.00  0.00      C1   N
ATOM   4072  CA  ASN 6 221     -10.007  25.084  18.957  0.00  0.00      C1   C
ATOM   4073  C   ASN 6 221     -11.222  24.931  19.946  0.00  0.00      C1   C
ATOM   4074  O   ASN 6 221     -11.675  23.847  20.210  0.00  0.00      C1   O
ATOM   4075  CB  ASN 6 221     -10.199  26.147  17.803  0.00  0.00      C1   C
ATOM   4076  CG  ASN 6 221      -9.945  27.602  18.330  0.00  0.00      C1   C
ATOM   4077  OD1 ASN 6 221     -10.707  28.311  19.014  0.00  0.00      C1   O
ATOM   4078  ND2 ASN 6 221      -8.778  28.119  18.031  0.00  0.00      C1   N
ATOM   4079  N   ARG 6 222     -11.708  26.108  20.420  0.00  0.00      C1   N
ATOM   4080  CA  ARG 6 222     -12.885  26.164  21.318  0.00  0.00      C1   C
ATOM   4081  C   ARG 6 222     -14.185  26.626  20.658  0.00  0.00      C1   C
ATOM   4082  O   ARG 6 222     -15.177  26.562  21.405  0.00  0.00      C1   O
ATOM   4083  CB  ARG 6 222     -12.539  26.942  22.626  0.00  0.00      C1   C
ATOM   4084  CG  ARG 6 222     -11.933  25.916  23.646  0.00  0.00      C1   C
ATOM   4085  CD  ARG 6 222     -11.490  26.708  24.876  0.00  0.00      C1   C
ATOM   4086  NE  ARG 6 222     -10.662  25.907  25.861  0.00  0.00      C1   N
ATOM   4087  CZ  ARG 6 222     -10.185  26.333  26.998  0.00  0.00      C1   C
ATOM   4088  NH1 ARG 6 222      -9.996  27.634  27.139  0.00  0.00      C1   N
ATOM   4089  NH2 ARG 6 222      -9.779  25.484  27.875  0.00  0.00      C1   N
ATOM   4090  N   PHE 6 223     -14.190  27.049  19.410  0.00  0.00      C1   N
ATOM   4091  CA  PHE 6 223     -15.320  27.537  18.608  0.00  0.00      C1   C
ATOM   4092  C   PHE 6 223     -16.189  26.310  18.176  0.00  0.00      C1   C
ATOM   4093  O   PHE 6 223     -15.733  25.417  17.460  0.00  0.00      C1   O
ATOM   4094  CB  PHE 6 223     -14.906  28.448  17.461  0.00  0.00      C1   C
ATOM   4095  CG  PHE 6 223     -14.282  29.812  17.876  0.00  0.00      C1   C
ATOM   4096  CD1 PHE 6 223     -14.855  30.600  18.884  0.00  0.00      C1   C
ATOM   4097  CD2 PHE 6 223     -13.196  30.290  17.213  0.00  0.00      C1   C
ATOM   4098  CE1 PHE 6 223     -14.465  31.918  19.101  0.00  0.00      C1   C
ATOM   4099  CE2 PHE 6 223     -12.661  31.557  17.458  0.00  0.00      C1   C
ATOM   4100  CZ  PHE 6 223     -13.332  32.393  18.390  0.00  0.00      C1   C
ATOM   4101  N   THR 6 224     -17.550  26.387  18.389  0.00  0.00      C1   N
ATOM   4102  CA  THR 6 224     -18.532  25.310  18.194  0.00  0.00      C1   C
ATOM   4103  C   THR 6 224     -19.417  25.528  16.961  0.00  0.00      C1   C
ATOM   4104  O   THR 6 224     -19.668  26.611  16.433  0.00  0.00      C1   O
ATOM   4105  CB  THR 6 224     -19.423  25.129  19.434  0.00  0.00      C1   C
ATOM   4106  OG1 THR 6 224     -19.721  26.332  20.179  0.00  0.00      C1   O
ATOM   4107  CG2 THR 6 224     -18.869  24.120  20.444  0.00  0.00      C1   C
ATOM   4108  N   THR 6 225     -20.025  24.429  16.556  0.00  0.00      C1   N
ATOM   4109  CA  THR 6 225     -20.973  24.362  15.399  0.00  0.00      C1   C
ATOM   4110  C   THR 6 225     -22.060  23.411  15.718  0.00  0.00      C1   C
ATOM   4111  O   THR 6 225     -21.947  22.602  16.654  0.00  0.00      C1   O
ATOM   4112  CB  THR 6 225     -20.210  24.022  14.041  0.00  0.00      C1   C
ATOM   4113  OG1 THR 6 225     -20.954  24.486  12.974  0.00  0.00      C1   O
ATOM   4114  CG2 THR 6 225     -19.890  22.590  13.685  0.00  0.00      C1   C
ATOM   4115  N   THR 6 226     -23.125  23.383  14.920  0.00  0.00      C1   N
ATOM   4116  CA  THR 6 226     -24.187  22.402  14.777  0.00  0.00      C1   C
ATOM   4117  C   THR 6 226     -24.227  21.724  13.415  0.00  0.00      C1   C
ATOM   4118  O   THR 6 226     -23.579  22.181  12.486  0.00  0.00      C1   O
ATOM   4119  CB  THR 6 226     -25.579  23.013  15.047  0.00  0.00      C1   C
ATOM   4120  OG1 THR 6 226     -25.851  23.992  14.066  0.00  0.00      C1   O
ATOM   4121  CG2 THR 6 226     -25.723  23.570  16.398  0.00  0.00      C1   C
ATOM   4122  N   LEU 6 227     -24.989  20.633  13.268  0.00  0.00      C1   N
ATOM   4123  CA  LEU 6 227     -25.322  19.977  12.004  0.00  0.00      C1   C
ATOM   4124  C   LEU 6 227     -25.950  21.014  11.080  0.00  0.00      C1   C
ATOM   4125  O   LEU 6 227     -25.499  21.030   9.983  0.00  0.00      C1   O
ATOM   4126  CB  LEU 6 227     -26.270  18.779  12.206  0.00  0.00      C1   C
ATOM   4127  CG  LEU 6 227     -25.626  17.526  12.757  0.00  0.00      C1   C
ATOM   4128  CD1 LEU 6 227     -26.641  16.314  12.854  0.00  0.00      C1   C
ATOM   4129  CD2 LEU 6 227     -24.385  16.962  12.070  0.00  0.00      C1   C
ATOM   4130  N   ASN 6 228     -26.977  21.705  11.547  0.00  0.00      C1   N
ATOM   4131  CA  ASN 6 228     -27.569  22.748  10.678  0.00  0.00      C1   C
ATOM   4132  C   ASN 6 228     -26.497  23.740  10.130  0.00  0.00      C1   C
ATOM   4133  O   ASN 6 228     -26.455  23.973   8.908  0.00  0.00      C1   O
ATOM   4134  CB  ASN 6 228     -28.730  23.554  11.340  0.00  0.00      C1   C
ATOM   4135  CG  ASN 6 228     -29.182  24.759  10.574  0.00  0.00      C1   C
ATOM   4136  ND2 ASN 6 228     -28.645  25.910  10.903  0.00  0.00      C1   N
ATOM   4137  OD1 ASN 6 228     -30.218  24.714   9.909  0.00  0.00      C1   O
ATOM   4138  N   ASP 6 229     -25.480  24.182  10.924  0.00  0.00      C1   N
ATOM   4139  CA  ASP 6 229     -24.418  25.139  10.523  0.00  0.00      C1   C
ATOM   4140  C   ASP 6 229     -23.223  24.630   9.747  0.00  0.00      C1   C
ATOM   4141  O   ASP 6 229     -22.686  25.245   8.792  0.00  0.00      C1   O
ATOM   4142  CB  ASP 6 229     -23.984  26.138  11.617  0.00  0.00      C1   C
ATOM   4143  CG  ASP 6 229     -25.112  26.748  12.545  0.00  0.00      C1   C
ATOM   4144  OD1 ASP 6 229     -24.745  27.542  13.455  0.00  0.00      C1   O
ATOM   4145  OD2 ASP 6 229     -26.351  26.402  12.437  0.00  0.00      C1   O
ATOM   4146  N   PHE 6 230     -22.744  23.427  10.100  0.00  0.00      C1   N
ATOM   4147  CA  PHE 6 230     -21.877  22.562   9.300  0.00  0.00      C1   C
ATOM   4148  C   PHE 6 230     -22.398  22.314   7.916  0.00  0.00      C1   C
ATOM   4149  O   PHE 6 230     -21.711  22.575   6.987  0.00  0.00      C1   O
ATOM   4150  CB  PHE 6 230     -21.523  21.290  10.189  0.00  0.00      C1   C
ATOM   4151  CG  PHE 6 230     -20.628  20.300   9.410  0.00  0.00      C1   C
ATOM   4152  CD1 PHE 6 230     -19.245  20.456   9.571  0.00  0.00      C1   C
ATOM   4153  CD2 PHE 6 230     -21.122  19.302   8.528  0.00  0.00      C1   C
ATOM   4154  CE1 PHE 6 230     -18.382  19.710   8.729  0.00  0.00      C1   C
ATOM   4155  CE2 PHE 6 230     -20.275  18.429   7.835  0.00  0.00      C1   C
ATOM   4156  CZ  PHE 6 230     -18.884  18.600   8.007  0.00  0.00      C1   C
ATOM   4157  N   ASN 6 231     -23.607  21.796   7.782  0.00  0.00      C1   N
ATOM   4158  CA  ASN 6 231     -24.275  21.613   6.500  0.00  0.00      C1   C
ATOM   4159  C   ASN 6 231     -24.463  22.934   5.749  0.00  0.00      C1   C
ATOM   4160  O   ASN 6 231     -24.574  22.870   4.477  0.00  0.00      C1   O
ATOM   4161  CB  ASN 6 231     -25.567  20.874   6.760  0.00  0.00      C1   C
ATOM   4162  CG  ASN 6 231     -25.264  19.467   7.174  0.00  0.00      C1   C
ATOM   4163  OD1 ASN 6 231     -24.179  18.948   7.075  0.00  0.00      C1   O
ATOM   4164  ND2 ASN 6 231     -26.254  18.817   7.807  0.00  0.00      C1   N
ATOM   4165  N   LEU 6 232     -24.692  24.061   6.392  0.00  0.00      C1   N
ATOM   4166  CA  LEU 6 232     -24.918  25.334   5.833  0.00  0.00      C1   C
ATOM   4167  C   LEU 6 232     -23.929  25.829   4.776  0.00  0.00      C1   C
ATOM   4168  O   LEU 6 232     -24.329  26.605   3.953  0.00  0.00      C1   O
ATOM   4169  CB  LEU 6 232     -25.181  26.337   6.980  0.00  0.00      C1   C
ATOM   4170  CG  LEU 6 232     -26.099  27.532   6.691  0.00  0.00      C1   C
ATOM   4171  CD1 LEU 6 232     -27.488  26.931   6.357  0.00  0.00      C1   C
ATOM   4172  CD2 LEU 6 232     -26.296  28.500   7.835  0.00  0.00      C1   C
ATOM   4173  N   VAL 6 233     -22.645  25.410   4.805  0.00  0.00      C1   N
ATOM   4174  CA  VAL 6 233     -21.643  25.823   3.830  0.00  0.00      C1   C
ATOM   4175  C   VAL 6 233     -21.138  24.649   2.895  0.00  0.00      C1   C
ATOM   4176  O   VAL 6 233     -20.268  24.901   2.032  0.00  0.00      C1   O
ATOM   4177  CB  VAL 6 233     -20.507  26.551   4.444  0.00  0.00      C1   C
ATOM   4178  CG1 VAL 6 233     -21.001  27.953   4.954  0.00  0.00      C1   C
ATOM   4179  CG2 VAL 6 233     -19.712  25.875   5.630  0.00  0.00      C1   C
ATOM   4180  N   ALA 6 234     -21.708  23.405   3.061  0.00  0.00      C1   N
ATOM   4181  CA  ALA 6 234     -21.279  22.127   2.426  0.00  0.00      C1   C
ATOM   4182  C   ALA 6 234     -21.136  22.297   0.899  0.00  0.00      C1   C
ATOM   4183  O   ALA 6 234     -20.234  21.750   0.298  0.00  0.00      C1   O
ATOM   4184  CB  ALA 6 234     -22.235  21.058   2.866  0.00  0.00      C1   C
ATOM   4185  N   MET 6 235     -22.104  22.990   0.222  0.00  0.00      C1   N
ATOM   4186  CA  MET 6 235     -22.162  23.307  -1.219  0.00  0.00      C1   C
ATOM   4187  C   MET 6 235     -21.078  24.263  -1.671  0.00  0.00      C1   C
ATOM   4188  O   MET 6 235     -20.522  24.036  -2.749  0.00  0.00      C1   O
ATOM   4189  CB  MET 6 235     -23.620  23.625  -1.583  0.00  0.00      C1   C
ATOM   4190  CG  MET 6 235     -23.704  24.140  -3.048  0.00  0.00      C1   C
ATOM   4191  SD  MET 6 235     -24.004  22.900  -4.411  0.00  0.00      C1   S
ATOM   4192  CE  MET 6 235     -22.280  22.348  -4.656  0.00  0.00      C1   C
ATOM   4193  N   LYS 6 236     -20.732  25.214  -0.834  0.00  0.00      C1   N
ATOM   4194  CA  LYS 6 236     -19.574  26.097  -1.124  0.00  0.00      C1   C
ATOM   4195  C   LYS 6 236     -18.253  25.373  -1.204  0.00  0.00      C1   C
ATOM   4196  O   LYS 6 236     -17.377  25.719  -1.960  0.00  0.00      C1   O
ATOM   4197  CB  LYS 6 236     -19.610  27.393  -0.191  0.00  0.00      C1   C
ATOM   4198  CG  LYS 6 236     -18.602  28.401  -0.774  0.00  0.00      C1   C
ATOM   4199  CD  LYS 6 236     -18.594  29.716   0.119  0.00  0.00      C1   C
ATOM   4200  CE  LYS 6 236     -17.429  30.646  -0.243  0.00  0.00      C1   C
ATOM   4201  NZ  LYS 6 236     -17.487  31.200  -1.574  0.00  0.00      C1   N
ATOM   4202  N   TYR 6 237     -18.044  24.352  -0.361  0.00  0.00      C1   N
ATOM   4203  CA  TYR 6 237     -16.849  23.575  -0.157  0.00  0.00      C1   C
ATOM   4204  C   TYR 6 237     -16.915  22.094  -0.541  0.00  0.00      C1   C
ATOM   4205  O   TYR 6 237     -16.208  21.266   0.090  0.00  0.00      C1   O
ATOM   4206  CB  TYR 6 237     -16.287  23.821   1.237  0.00  0.00      C1   C
ATOM   4207  CG  TYR 6 237     -15.810  25.273   1.445  0.00  0.00      C1   C
ATOM   4208  CD1 TYR 6 237     -14.588  25.665   0.852  0.00  0.00      C1   C
ATOM   4209  CD2 TYR 6 237     -16.595  26.196   2.133  0.00  0.00      C1   C
ATOM   4210  CE1 TYR 6 237     -14.097  26.926   1.131  0.00  0.00      C1   C
ATOM   4211  CE2 TYR 6 237     -16.203  27.525   2.294  0.00  0.00      C1   C
ATOM   4212  CZ  TYR 6 237     -14.918  27.893   1.732  0.00  0.00      C1   C
ATOM   4213  OH  TYR 6 237     -14.683  29.225   1.832  0.00  0.00      C1   O
ATOM   4214  N   ASN 6 238     -17.760  21.839  -1.548  0.00  0.00      C1   N
ATOM   4215  CA  ASN 6 238     -18.039  20.470  -2.182  0.00  0.00      C1   C
ATOM   4216  C   ASN 6 238     -18.083  19.208  -1.271  0.00  0.00      C1   C
ATOM   4217  O   ASN 6 238     -17.534  18.179  -1.691  0.00  0.00      C1   O
ATOM   4218  CB  ASN 6 238     -17.144  20.210  -3.433  0.00  0.00      C1   C
ATOM   4219  CG  ASN 6 238     -15.702  20.385  -3.101  0.00  0.00      C1   C
ATOM   4220  ND2 ASN 6 238     -15.020  19.491  -2.554  0.00  0.00      C1   N
ATOM   4221  OD1 ASN 6 238     -15.171  21.466  -3.320  0.00  0.00      C1   O
ATOM   4222  N   TYR 6 239     -18.756  19.141  -0.091  0.00  0.00      C1   N
ATOM   4223  CA  TYR 6 239     -18.960  17.854   0.581  0.00  0.00      C1   C
ATOM   4224  C   TYR 6 239     -20.373  17.556   0.752  0.00  0.00      C1   C
ATOM   4225  O   TYR 6 239     -21.243  18.398   0.553  0.00  0.00      C1   O
ATOM   4226  CB  TYR 6 239     -18.280  17.974   1.981  0.00  0.00      C1   C
ATOM   4227  CG  TYR 6 239     -18.543  19.131   2.965  0.00  0.00      C1   C
ATOM   4228  CD1 TYR 6 239     -19.669  19.042   3.858  0.00  0.00      C1   C
ATOM   4229  CD2 TYR 6 239     -17.768  20.322   2.991  0.00  0.00      C1   C
ATOM   4230  CE1 TYR 6 239     -19.850  20.030   4.817  0.00  0.00      C1   C
ATOM   4231  CE2 TYR 6 239     -17.979  21.275   4.044  0.00  0.00      C1   C
ATOM   4232  CZ  TYR 6 239     -19.019  21.142   4.944  0.00  0.00      C1   C
ATOM   4233  OH  TYR 6 239     -19.302  22.085   5.940  0.00  0.00      C1   O
ATOM   4234  N   GLU 6 240     -20.633  16.321   1.225  0.00  0.00      C1   N
ATOM   4235  CA  GLU 6 240     -21.969  15.722   1.569  0.00  0.00      C1   C
ATOM   4236  C   GLU 6 240     -22.414  16.037   2.992  0.00  0.00      C1   C
ATOM   4237  O   GLU 6 240     -21.724  15.808   3.978  0.00  0.00      C1   O
ATOM   4238  CB  GLU 6 240     -21.889  14.293   1.202  0.00  0.00      C1   C
ATOM   4239  CG  GLU 6 240     -23.255  13.522   1.320  0.00  0.00      C1   C
ATOM   4240  CD  GLU 6 240     -23.141  12.129   0.732  0.00  0.00      C1   C
ATOM   4241  OE1 GLU 6 240     -24.133  11.552   0.222  0.00  0.00      C1   O
ATOM   4242  OE2 GLU 6 240     -22.107  11.423   0.931  0.00  0.00      C1   O
ATOM   4243  N   PRO 6 241     -23.538  16.695   3.104  0.00  0.00      C1   N
ATOM   4244  CA  PRO 6 241     -24.122  17.040   4.398  0.00  0.00      C1   C
ATOM   4245  C   PRO 6 241     -24.322  15.834   5.349  0.00  0.00      C1   C
ATOM   4246  O   PRO 6 241     -24.568  14.744   4.868  0.00  0.00      C1   O
ATOM   4247  CB  PRO 6 241     -25.541  17.673   4.039  0.00  0.00      C1   C
ATOM   4248  CG  PRO 6 241     -25.718  17.390   2.573  0.00  0.00      C1   C
ATOM   4249  CD  PRO 6 241     -24.324  17.232   1.996  0.00  0.00      C1   C
ATOM   4250  N   LEU 6 242     -24.135  16.010   6.638  0.00  0.00      C1   N
ATOM   4251  CA  LEU 6 242     -23.809  15.048   7.656  0.00  0.00      C1   C
ATOM   4252  C   LEU 6 242     -25.105  14.865   8.431  0.00  0.00      C1   C
ATOM   4253  O   LEU 6 242     -25.846  15.747   8.777  0.00  0.00      C1   O
ATOM   4254  CB  LEU 6 242     -22.559  15.648   8.468  0.00  0.00      C1   C
ATOM   4255  CG  LEU 6 242     -21.742  14.620   9.212  0.00  0.00      C1   C
ATOM   4256  CD1 LEU 6 242     -20.886  13.874   8.247  0.00  0.00      C1   C
ATOM   4257  CD2 LEU 6 242     -20.776  15.306  10.176  0.00  0.00      C1   C
ATOM   4258  N   THR 6 243     -25.454  13.598   8.599  0.00  0.00      C1   N
ATOM   4259  CA  THR 6 243     -26.579  13.157   9.473  0.00  0.00      C1   C
ATOM   4260  C   THR 6 243     -26.155  12.633  10.819  0.00  0.00      C1   C
ATOM   4261  O   THR 6 243     -24.955  12.248  11.097  0.00  0.00      C1   O
ATOM   4262  CB  THR 6 243     -27.520  12.180   8.752  0.00  0.00      C1   C
ATOM   4263  OG1 THR 6 243     -26.881  10.976   8.551  0.00  0.00      C1   O
ATOM   4264  CG2 THR 6 243     -28.046  12.685   7.462  0.00  0.00      C1   C
ATOM   4265  N   GLN 6 244     -27.112  12.438  11.659  0.00  0.00      C1   N
ATOM   4266  CA  GLN 6 244     -27.092  11.647  12.873  0.00  0.00      C1   C
ATOM   4267  C   GLN 6 244     -26.536  10.199  12.642  0.00  0.00      C1   C
ATOM   4268  O   GLN 6 244     -25.751   9.662  13.424  0.00  0.00      C1   O
ATOM   4269  CB  GLN 6 244     -28.516  11.531  13.508  0.00  0.00      C1   C
ATOM   4270  CG  GLN 6 244     -29.107  12.862  14.137  0.00  0.00      C1   C
ATOM   4271  CD  GLN 6 244     -28.286  13.591  15.146  0.00  0.00      C1   C
ATOM   4272  OE1 GLN 6 244     -27.229  13.129  15.580  0.00  0.00      C1   O
ATOM   4273  NE2 GLN 6 244     -28.740  14.783  15.578  0.00  0.00      C1   N
ATOM   4274  N   ASP 6 245     -26.814   9.517  11.514  0.00  0.00      C1   N
ATOM   4275  CA  ASP 6 245     -26.282   8.234  11.164  0.00  0.00      C1   C
ATOM   4276  C   ASP 6 245     -24.749   8.264  10.909  0.00  0.00      C1   C
ATOM   4277  O   ASP 6 245     -24.075   7.451  11.454  0.00  0.00      C1   O
ATOM   4278  CB  ASP 6 245     -27.000   7.690   9.870  0.00  0.00      C1   C
ATOM   4279  CG  ASP 6 245     -28.511   7.651   9.916  0.00  0.00      C1   C
ATOM   4280  OD1 ASP 6 245     -29.103   7.001   9.035  0.00  0.00      C1   O
ATOM   4281  OD2 ASP 6 245     -29.130   8.530  10.633  0.00  0.00      C1   O
ATOM   4282  N   HIS 6 246     -24.291   9.307  10.189  0.00  0.00      C1   N
ATOM   4283  CA  HIS 6 246     -22.847   9.613   9.910  0.00  0.00      C1   C
ATOM   4284  C   HIS 6 246     -22.020  10.026  11.157  0.00  0.00      C1   C
ATOM   4285  O   HIS 6 246     -20.928   9.465  11.357  0.00  0.00      C1   O
ATOM   4286  CB  HIS 6 246     -22.607  10.681   8.846  0.00  0.00      C1   C
ATOM   4287  CG  HIS 6 246     -23.357  10.436   7.663  0.00  0.00      C1   C
ATOM   4288  ND1 HIS 6 246     -24.290  11.300   7.172  0.00  0.00      C1   N
ATOM   4289  CD2 HIS 6 246     -23.314   9.320   6.878  0.00  0.00      C1   C
ATOM   4290  CE1 HIS 6 246     -24.707  10.753   6.022  0.00  0.00      C1   C
ATOM   4291  NE2 HIS 6 246     -24.259   9.499   5.920  0.00  0.00      C1   N
ATOM   4292  N   VAL 6 247     -22.601  10.915  12.054  0.00  0.00      C1   N
ATOM   4293  CA  VAL 6 247     -22.179  11.134  13.466  0.00  0.00      C1   C
ATOM   4294  C   VAL 6 247     -22.072   9.789  14.313  0.00  0.00      C1   C
ATOM   4295  O   VAL 6 247     -21.075   9.620  14.988  0.00  0.00      C1   O
ATOM   4296  CB  VAL 6 247     -23.237  12.018  14.177  0.00  0.00      C1   C
ATOM   4297  CG1 VAL 6 247     -23.286  12.062  15.699  0.00  0.00      C1   C
ATOM   4298  CG2 VAL 6 247     -23.121  13.496  13.715  0.00  0.00      C1   C
ATOM   4299  N   ASP 6 248     -22.974   8.800  14.201  0.00  0.00      C1   N
ATOM   4300  CA  ASP 6 248     -22.867   7.438  14.780  0.00  0.00      C1   C
ATOM   4301  C   ASP 6 248     -21.763   6.569  14.170  0.00  0.00      C1   C
ATOM   4302  O   ASP 6 248     -21.151   5.862  14.966  0.00  0.00      C1   O
ATOM   4303  CB  ASP 6 248     -24.260   6.736  14.814  0.00  0.00      C1   C
ATOM   4304  CG  ASP 6 248     -24.214   5.487  15.702  0.00  0.00      C1   C
ATOM   4305  OD1 ASP 6 248     -23.377   5.517  16.654  0.00  0.00      C1   O
ATOM   4306  OD2 ASP 6 248     -25.045   4.611  15.533  0.00  0.00      C1   O
ATOM   4307  N   ILE 6 249     -21.461   6.591  12.855  0.00  0.00      C1   N
ATOM   4308  CA  ILE 6 249     -20.283   6.033  12.079  0.00  0.00      C1   C
ATOM   4309  C   ILE 6 249     -19.007   6.667  12.575  0.00  0.00      C1   C
ATOM   4310  O   ILE 6 249     -18.032   5.962  12.697  0.00  0.00      C1   O
ATOM   4311  CB  ILE 6 249     -20.494   6.331  10.564  0.00  0.00      C1   C
ATOM   4312  CG1 ILE 6 249     -21.427   5.186  10.043  0.00  0.00      C1   C
ATOM   4313  CG2 ILE 6 249     -19.242   6.528   9.678  0.00  0.00      C1   C
ATOM   4314  CD1 ILE 6 249     -20.858   3.804   9.839  0.00  0.00      C1   C
ATOM   4315  N   LEU 6 250     -19.013   7.954  12.977  0.00  0.00      C1   N
ATOM   4316  CA  LEU 6 250     -17.876   8.680  13.568  0.00  0.00      C1   C
ATOM   4317  C   LEU 6 250     -17.654   8.399  15.102  0.00  0.00      C1   C
ATOM   4318  O   LEU 6 250     -16.664   8.855  15.724  0.00  0.00      C1   O
ATOM   4319  CB  LEU 6 250     -17.970  10.175  13.205  0.00  0.00      C1   C
ATOM   4320  CG  LEU 6 250     -17.830  10.464  11.741  0.00  0.00      C1   C
ATOM   4321  CD1 LEU 6 250     -18.063  11.969  11.466  0.00  0.00      C1   C
ATOM   4322  CD2 LEU 6 250     -16.392  10.218  11.439  0.00  0.00      C1   C
ATOM   4323  N   GLY 6 251     -18.486   7.667  15.761  0.00  0.00      C1   N
ATOM   4324  CA  GLY 6 251     -18.599   7.526  17.238  0.00  0.00      C1   C
ATOM   4325  C   GLY 6 251     -17.706   6.540  17.924  0.00  0.00      C1   C
ATOM   4326  O   GLY 6 251     -17.218   6.902  19.058  0.00  0.00      C1   O
ATOM   4327  N   PRO 6 252     -17.429   5.312  17.474  0.00  0.00      C1   N
ATOM   4328  CA  PRO 6 252     -16.284   4.546  17.983  0.00  0.00      C1   C
ATOM   4329  C   PRO 6 252     -14.873   5.297  17.886  0.00  0.00      C1   C
ATOM   4330  O   PRO 6 252     -14.209   5.471  18.900  0.00  0.00      C1   O
ATOM   4331  CB  PRO 6 252     -16.354   3.291  17.190  0.00  0.00      C1   C
ATOM   4332  CG  PRO 6 252     -17.830   3.041  16.898  0.00  0.00      C1   C
ATOM   4333  CD  PRO 6 252     -18.264   4.462  16.691  0.00  0.00      C1   C
ATOM   4334  N   LEU 6 253     -14.434   5.826  16.744  0.00  0.00      C1   N
ATOM   4335  CA  LEU 6 253     -13.130   6.551  16.680  0.00  0.00      C1   C
ATOM   4336  C   LEU 6 253     -13.158   7.807  17.608  0.00  0.00      C1   C
ATOM   4337  O   LEU 6 253     -12.095   8.167  18.172  0.00  0.00      C1   O
ATOM   4338  CB  LEU 6 253     -12.911   6.923  15.192  0.00  0.00      C1   C
ATOM   4339  CG  LEU 6 253     -11.586   7.592  14.957  0.00  0.00      C1   C
ATOM   4340  CD1 LEU 6 253     -10.433   6.659  15.446  0.00  0.00      C1   C
ATOM   4341  CD2 LEU 6 253     -11.355   7.852  13.433  0.00  0.00      C1   C
ATOM   4342  N   SER 6 254     -14.294   8.458  17.730  0.00  0.00      C1   N
ATOM   4343  CA  SER 6 254     -14.559   9.543  18.728  0.00  0.00      C1   C
ATOM   4344  C   SER 6 254     -14.466   9.136  20.168  0.00  0.00      C1   C
ATOM   4345  O   SER 6 254     -13.674   9.772  20.879  0.00  0.00      C1   O
ATOM   4346  CB  SER 6 254     -15.911  10.150  18.381  0.00  0.00      C1   C
ATOM   4347  OG  SER 6 254     -16.326  11.204  19.236  0.00  0.00      C1   O
ATOM   4348  N   ALA 6 255     -15.116   8.053  20.634  0.00  0.00      C1   N
ATOM   4349  CA  ALA 6 255     -14.862   7.579  22.007  0.00  0.00      C1   C
ATOM   4350  C   ALA 6 255     -13.442   7.058  22.205  0.00  0.00      C1   C
ATOM   4351  O   ALA 6 255     -12.945   7.323  23.341  0.00  0.00      C1   O
ATOM   4352  CB  ALA 6 255     -15.963   6.445  22.199  0.00  0.00      C1   C
ATOM   4353  N   GLN 6 256     -12.730   6.580  21.191  0.00  0.00      C1   N
ATOM   4354  CA  GLN 6 256     -11.281   6.256  21.297  0.00  0.00      C1   C
ATOM   4355  C   GLN 6 256     -10.323   7.392  21.209  0.00  0.00      C1   C
ATOM   4356  O   GLN 6 256      -9.255   7.227  21.808  0.00  0.00      C1   O
ATOM   4357  CB  GLN 6 256     -11.124   5.156  20.149  0.00  0.00      C1   C
ATOM   4358  CG  GLN 6 256      -9.783   4.363  20.060  0.00  0.00      C1   C
ATOM   4359  CD  GLN 6 256      -9.568   3.545  21.360  0.00  0.00      C1   C
ATOM   4360  OE1 GLN 6 256     -10.392   2.712  21.752  0.00  0.00      C1   O
ATOM   4361  NE2 GLN 6 256      -8.579   3.847  22.173  0.00  0.00      C1   N
ATOM   4362  N   THR 6 257     -10.489   8.559  20.620  0.00  0.00      C1   N
ATOM   4363  CA  THR 6 257      -9.533   9.702  20.675  0.00  0.00      C1   C
ATOM   4364  C   THR 6 257      -9.905  10.706  21.730  0.00  0.00      C1   C
ATOM   4365  O   THR 6 257      -9.134  11.514  22.075  0.00  0.00      C1   O
ATOM   4366  CB  THR 6 257      -9.504  10.290  19.251  0.00  0.00      C1   C
ATOM   4367  OG1 THR 6 257     -10.827  10.579  18.790  0.00  0.00      C1   O
ATOM   4368  CG2 THR 6 257      -8.816   9.494  18.242  0.00  0.00      C1   C
ATOM   4369  N   GLY 6 258     -11.107  10.580  22.302  0.00  0.00      C1   N
ATOM   4370  CA  GLY 6 258     -11.579  11.401  23.425  0.00  0.00      C1   C
ATOM   4371  C   GLY 6 258     -12.071  12.815  22.994  0.00  0.00      C1   C
ATOM   4372  O   GLY 6 258     -12.070  13.724  23.797  0.00  0.00      C1   O
ATOM   4373  N   ILE 6 259     -12.369  13.044  21.687  0.00  0.00      C1   N
ATOM   4374  CA  ILE 6 259     -12.822  14.336  21.130  0.00  0.00      C1   C
ATOM   4375  C   ILE 6 259     -14.156  14.161  20.368  0.00  0.00      C1   C
ATOM   4376  O   ILE 6 259     -14.285  13.348  19.441  0.00  0.00      C1   O
ATOM   4377  CB  ILE 6 259     -11.721  15.015  20.219  0.00  0.00      C1   C
ATOM   4378  CG1 ILE 6 259     -10.313  14.988  20.917  0.00  0.00      C1   C
ATOM   4379  CG2 ILE 6 259     -12.138  16.535  20.023  0.00  0.00      C1   C
ATOM   4380  CD1 ILE 6 259      -9.204  15.642  20.096  0.00  0.00      C1   C
ATOM   4381  N   ALA 6 260     -15.192  14.844  20.804  0.00  0.00      C1   N
ATOM   4382  CA  ALA 6 260     -16.531  14.815  20.241  0.00  0.00      C1   C
ATOM   4383  C   ALA 6 260     -16.654  15.007  18.698  0.00  0.00      C1   C
ATOM   4384  O   ALA 6 260     -15.860  15.832  18.135  0.00  0.00      C1   O
ATOM   4385  CB  ALA 6 260     -17.375  15.892  20.933  0.00  0.00      C1   C
ATOM   4386  N   VAL 6 261     -17.612  14.412  17.962  0.00  0.00      C1   N
ATOM   4387  CA  VAL 6 261     -17.773  14.524  16.512  0.00  0.00      C1   C
ATOM   4388  C   VAL 6 261     -18.020  15.909  16.029  0.00  0.00      C1   C
ATOM   4389  O   VAL 6 261     -17.357  16.270  15.060  0.00  0.00      C1   O
ATOM   4390  CB  VAL 6 261     -18.844  13.558  15.952  0.00  0.00      C1   C
ATOM   4391  CG1 VAL 6 261     -18.942  13.722  14.426  0.00  0.00      C1   C
ATOM   4392  CG2 VAL 6 261     -18.588  12.055  16.144  0.00  0.00      C1   C
ATOM   4393  N   LEU 6 262     -19.041  16.606  16.463  0.00  0.00      C1   N
ATOM   4394  CA  LEU 6 262     -19.301  17.999  16.147  0.00  0.00      C1   C
ATOM   4395  C   LEU 6 262     -18.104  18.983  16.435  0.00  0.00      C1   C
ATOM   4396  O   LEU 6 262     -17.993  19.950  15.673  0.00  0.00      C1   O
ATOM   4397  CB  LEU 6 262     -20.643  18.609  16.625  0.00  0.00      C1   C
ATOM   4398  CG  LEU 6 262     -21.906  18.194  15.804  0.00  0.00      C1   C
ATOM   4399  CD1 LEU 6 262     -23.176  18.811  16.436  0.00  0.00      C1   C
ATOM   4400  CD2 LEU 6 262     -21.765  18.549  14.290  0.00  0.00      C1   C
ATOM   4401  N   ASP 6 263     -17.262  18.735  17.422  0.00  0.00      C1   N
ATOM   4402  CA  ASP 6 263     -15.956  19.486  17.655  0.00  0.00      C1   C
ATOM   4403  C   ASP 6 263     -14.909  19.260  16.535  0.00  0.00      C1   C
ATOM   4404  O   ASP 6 263     -14.434  20.215  15.920  0.00  0.00      C1   O
ATOM   4405  CB  ASP 6 263     -15.153  19.063  18.924  0.00  0.00      C1   C
ATOM   4406  CG  ASP 6 263     -15.981  19.210  20.233  0.00  0.00      C1   C
ATOM   4407  OD1 ASP 6 263     -15.473  18.702  21.261  0.00  0.00      C1   O
ATOM   4408  OD2 ASP 6 263     -17.199  19.634  20.262  0.00  0.00      C1   O
ATOM   4409  N   MET 6 264     -14.727  18.013  16.031  0.00  0.00      C1   N
ATOM   4410  CA  MET 6 264     -13.935  17.705  14.850  0.00  0.00      C1   C
ATOM   4411  C   MET 6 264     -14.627  18.233  13.556  0.00  0.00      C1   C
ATOM   4412  O   MET 6 264     -13.934  18.708  12.646  0.00  0.00      C1   O
ATOM   4413  CB  MET 6 264     -13.668  16.155  14.759  0.00  0.00      C1   C
ATOM   4414  CG  MET 6 264     -12.258  15.969  14.160  0.00  0.00      C1   C
ATOM   4415  SD  MET 6 264     -10.952  16.579  15.116  0.00  0.00      C1   S
ATOM   4416  CE  MET 6 264     -10.692  15.398  16.428  0.00  0.00      C1   C
ATOM   4417  N   CYS 6 265     -15.932  18.330  13.572  0.00  0.00      C1   N
ATOM   4418  CA  CYS 6 265     -16.733  19.044  12.564  0.00  0.00      C1   C
ATOM   4419  C   CYS 6 265     -16.566  20.543  12.430  0.00  0.00      C1   C
ATOM   4420  O   CYS 6 265     -16.220  21.078  11.337  0.00  0.00      C1   O
ATOM   4421  CB  CYS 6 265     -18.280  18.658  12.583  0.00  0.00      C1   C
ATOM   4422  SG  CYS 6 265     -18.579  16.840  12.299  0.00  0.00      C1   S
ATOM   4423  N   ALA 6 266     -16.625  21.279  13.572  0.00  0.00      C1   N
ATOM   4424  CA  ALA 6 266     -16.162  22.611  13.835  0.00  0.00      C1   C
ATOM   4425  C   ALA 6 266     -14.792  22.844  13.148  0.00  0.00      C1   C
ATOM   4426  O   ALA 6 266     -14.665  23.846  12.388  0.00  0.00      C1   O
ATOM   4427  CB  ALA 6 266     -16.038  22.840  15.286  0.00  0.00      C1   C
ATOM   4428  N   SER 6 267     -13.746  22.054  13.425  0.00  0.00      C1   N
ATOM   4429  CA  SER 6 267     -12.411  22.063  12.809  0.00  0.00      C1   C
ATOM   4430  C   SER 6 267     -12.488  21.956  11.308  0.00  0.00      C1   C
ATOM   4431  O   SER 6 267     -11.925  22.881  10.650  0.00  0.00      C1   O
ATOM   4432  CB  SER 6 267     -11.564  20.896  13.293  0.00  0.00      C1   C
ATOM   4433  OG  SER 6 267     -11.666  20.636  14.641  0.00  0.00      C1   O
ATOM   4434  N   LEU 6 268     -13.021  20.901  10.626  0.00  0.00      C1   N
ATOM   4435  CA  LEU 6 268     -13.067  20.835   9.189  0.00  0.00      C1   C
ATOM   4436  C   LEU 6 268     -13.720  22.003   8.483  0.00  0.00      C1   C
ATOM   4437  O   LEU 6 268     -13.083  22.495   7.551  0.00  0.00      C1   O
ATOM   4438  CB  LEU 6 268     -13.827  19.562   8.761  0.00  0.00      C1   C
ATOM   4439  CG  LEU 6 268     -13.937  19.289   7.240  0.00  0.00      C1   C
ATOM   4440  CD1 LEU 6 268     -12.592  18.812   6.625  0.00  0.00      C1   C
ATOM   4441  CD2 LEU 6 268     -15.041  18.455   6.757  0.00  0.00      C1   C
ATOM   4442  N   LYS 6 269     -14.858  22.555   8.999  0.00  0.00      C1   N
ATOM   4443  CA  LYS 6 269     -15.506  23.789   8.628  0.00  0.00      C1   C
ATOM   4444  C   LYS 6 269     -14.454  24.947   8.668  0.00  0.00      C1   C
ATOM   4445  O   LYS 6 269     -14.291  25.690   7.708  0.00  0.00      C1   O
ATOM   4446  CB  LYS 6 269     -16.715  24.110   9.526  0.00  0.00      C1   C
ATOM   4447  CG  LYS 6 269     -17.508  25.294   8.963  0.00  0.00      C1   C
ATOM   4448  CD  LYS 6 269     -18.850  25.549   9.723  0.00  0.00      C1   C
ATOM   4449  CE  LYS 6 269     -19.509  26.837   9.159  0.00  0.00      C1   C
ATOM   4450  NZ  LYS 6 269     -20.776  27.051   9.780  0.00  0.00      C1   N
ATOM   4451  N   GLU 6 270     -13.669  25.166   9.725  0.00  0.00      C1   N
ATOM   4452  CA  GLU 6 270     -12.560  26.164   9.851  0.00  0.00      C1   C
ATOM   4453  C   GLU 6 270     -11.383  25.898   8.798  0.00  0.00      C1   C
ATOM   4454  O   GLU 6 270     -10.969  26.843   8.150  0.00  0.00      C1   O
ATOM   4455  CB  GLU 6 270     -12.102  26.370  11.289  0.00  0.00      C1   C
ATOM   4456  CG  GLU 6 270     -11.116  27.505  11.457  0.00  0.00      C1   C
ATOM   4457  CD  GLU 6 270     -11.735  28.906  11.346  0.00  0.00      C1   C
ATOM   4458  OE1 GLU 6 270     -11.016  29.972  11.354  0.00  0.00      C1   O
ATOM   4459  OE2 GLU 6 270     -12.992  29.054  11.434  0.00  0.00      C1   O
ATOM   4460  N   LEU 6 271     -10.954  24.682   8.567  0.00  0.00      C1   N
ATOM   4461  CA  LEU 6 271      -9.940  24.192   7.569  0.00  0.00      C1   C
ATOM   4462  C   LEU 6 271     -10.349  24.430   6.143  0.00  0.00      C1   C
ATOM   4463  O   LEU 6 271      -9.501  24.830   5.388  0.00  0.00      C1   O
ATOM   4464  CB  LEU 6 271      -9.681  22.711   7.801  0.00  0.00      C1   C
ATOM   4465  CG  LEU 6 271      -8.796  22.487   9.029  0.00  0.00      C1   C
ATOM   4466  CD1 LEU 6 271      -8.899  21.013   9.388  0.00  0.00      C1   C
ATOM   4467  CD2 LEU 6 271      -7.317  22.920   8.743  0.00  0.00      C1   C
ATOM   4468  N   LEU 6 272     -11.630  24.246   5.841  0.00  0.00      C1   N
ATOM   4469  CA  LEU 6 272     -12.158  24.575   4.521  0.00  0.00      C1   C
ATOM   4470  C   LEU 6 272     -12.397  26.076   4.389  0.00  0.00      C1   C
ATOM   4471  O   LEU 6 272     -11.862  26.609   3.448  0.00  0.00      C1   O
ATOM   4472  CB  LEU 6 272     -13.350  23.734   4.208  0.00  0.00      C1   C
ATOM   4473  CG  LEU 6 272     -13.015  22.215   4.131  0.00  0.00      C1   C
ATOM   4474  CD1 LEU 6 272     -14.342  21.444   4.225  0.00  0.00      C1   C
ATOM   4475  CD2 LEU 6 272     -12.359  21.919   2.763  0.00  0.00      C1   C
ATOM   4476  N   GLN 6 273     -13.128  26.760   5.299  0.00  0.00      C1   N
ATOM   4477  CA  GLN 6 273     -13.347  28.168   5.214  0.00  0.00      C1   C
ATOM   4478  C   GLN 6 273     -12.195  29.087   5.374  0.00  0.00      C1   C
ATOM   4479  O   GLN 6 273     -12.108  29.905   4.451  0.00  0.00      C1   O
ATOM   4480  CB  GLN 6 273     -14.485  28.711   6.096  0.00  0.00      C1   C
ATOM   4481  CG  GLN 6 273     -15.861  28.174   5.940  0.00  0.00      C1   C
ATOM   4482  CD  GLN 6 273     -16.983  29.139   6.341  0.00  0.00      C1   C
ATOM   4483  NE2 GLN 6 273     -17.059  29.577   7.610  0.00  0.00      C1   N
ATOM   4484  OE1 GLN 6 273     -17.724  29.690   5.595  0.00  0.00      C1   O
ATOM   4485  N   ASN 6 274     -11.286  28.905   6.330  0.00  0.00      C1   N
ATOM   4486  CA  ASN 6 274     -10.084  29.787   6.252  0.00  0.00      C1   C
ATOM   4487  C   ASN 6 274      -8.886  29.053   5.672  0.00  0.00      C1   C
ATOM   4488  O   ASN 6 274      -7.959  29.726   5.126  0.00  0.00      C1   O
ATOM   4489  CB  ASN 6 274      -9.774  30.339   7.669  0.00  0.00      C1   C
ATOM   4490  CG  ASN 6 274      -8.778  31.398   7.686  0.00  0.00      C1   C
ATOM   4491  OD1 ASN 6 274      -7.629  31.296   8.175  0.00  0.00      C1   O
ATOM   4492  ND2 ASN 6 274      -9.130  32.568   7.133  0.00  0.00      C1   N
ATOM   4493  N   GLY 6 275      -8.769  27.735   5.615  0.00  0.00      C1   N
ATOM   4494  CA  GLY 6 275      -7.668  27.075   4.985  0.00  0.00      C1   C
ATOM   4495  C   GLY 6 275      -6.661  26.451   5.885  0.00  0.00      C1   C
ATOM   4496  O   GLY 6 275      -6.707  26.536   7.121  0.00  0.00      C1   O
ATOM   4497  N   MET 6 276      -5.781  25.702   5.247  0.00  0.00      C1   N
ATOM   4498  CA  MET 6 276      -4.651  25.036   5.980  0.00  0.00      C1   C
ATOM   4499  C   MET 6 276      -3.467  26.026   6.252  0.00  0.00      C1   C
ATOM   4500  O   MET 6 276      -2.768  25.925   7.261  0.00  0.00      C1   O
ATOM   4501  CB  MET 6 276      -4.190  23.745   5.328  0.00  0.00      C1   C
ATOM   4502  CG  MET 6 276      -5.154  22.567   5.406  0.00  0.00      C1   C
ATOM   4503  SD  MET 6 276      -4.754  21.069   4.545  0.00  0.00      C1   S
ATOM   4504  CE  MET 6 276      -3.073  20.614   5.082  0.00  0.00      C1   C
ATOM   4505  N   ASN 6 277      -3.276  26.916   5.280  0.00  0.00      C1   N
ATOM   4506  CA  ASN 6 277      -2.459  28.205   5.352  0.00  0.00      C1   C
ATOM   4507  C   ASN 6 277      -0.967  27.967   5.702  0.00  0.00      C1   C
ATOM   4508  O   ASN 6 277      -0.437  28.483   6.672  0.00  0.00      C1   O
ATOM   4509  CB  ASN 6 277      -3.081  29.189   6.389  0.00  0.00      C1   C
ATOM   4510  CG  ASN 6 277      -4.516  29.593   5.948  0.00  0.00      C1   C
ATOM   4511  ND2 ASN 6 277      -5.493  29.281   6.773  0.00  0.00      C1   N
ATOM   4512  OD1 ASN 6 277      -4.798  30.324   4.972  0.00  0.00      C1   O
ATOM   4513  N   GLY 6 278      -0.343  27.024   5.055  0.00  0.00      C1   N
ATOM   4514  CA  GLY 6 278       1.026  26.683   5.188  0.00  0.00      C1   C
ATOM   4515  C   GLY 6 278       1.432  25.676   6.397  0.00  0.00      C1   C
ATOM   4516  O   GLY 6 278       2.600  25.374   6.591  0.00  0.00      C1   O
ATOM   4517  N   ARG 6 279       0.399  25.288   7.105  0.00  0.00      C1   N
ATOM   4518  CA  ARG 6 279       0.531  24.177   8.059  0.00  0.00      C1   C
ATOM   4519  C   ARG 6 279       0.089  22.866   7.489  0.00  0.00      C1   C
ATOM   4520  O   ARG 6 279      -0.950  22.788   6.839  0.00  0.00      C1   O
ATOM   4521  CB  ARG 6 279      -0.280  24.510   9.305  0.00  0.00      C1   C
ATOM   4522  CG  ARG 6 279       0.231  25.707  10.133  0.00  0.00      C1   C
ATOM   4523  CD  ARG 6 279       1.651  25.394  10.651  0.00  0.00      C1   C
ATOM   4524  NE  ARG 6 279       1.746  24.180  11.499  0.00  0.00      C1   N
ATOM   4525  CZ  ARG 6 279       1.577  24.153  12.810  0.00  0.00      C1   C
ATOM   4526  NH1 ARG 6 279       1.019  25.036  13.517  0.00  0.00      C1   N
ATOM   4527  NH2 ARG 6 279       2.128  23.136  13.463  0.00  0.00      C1   N
ATOM   4528  N   THR 6 280       0.927  21.792   7.689  0.00  0.00      C1   N
ATOM   4529  CA  THR 6 280       0.643  20.453   7.311  0.00  0.00      C1   C
ATOM   4530  C   THR 6 280      -0.364  19.786   8.260  0.00  0.00      C1   C
ATOM   4531  O   THR 6 280      -0.507  20.136   9.422  0.00  0.00      C1   O
ATOM   4532  CB  THR 6 280       1.871  19.540   7.040  0.00  0.00      C1   C
ATOM   4533  OG1 THR 6 280       2.548  19.338   8.210  0.00  0.00      C1   O
ATOM   4534  CG2 THR 6 280       2.805  20.040   5.874  0.00  0.00      C1   C
ATOM   4535  N   ILE 6 281      -1.002  18.703   7.710  0.00  0.00      C1   N
ATOM   4536  CA  ILE 6 281      -1.892  17.809   8.454  0.00  0.00      C1   C
ATOM   4537  C   ILE 6 281      -1.632  16.423   7.941  0.00  0.00      C1   C
ATOM   4538  O   ILE 6 281      -1.656  16.177   6.713  0.00  0.00      C1   O
ATOM   4539  CB  ILE 6 281      -3.396  18.160   8.295  0.00  0.00      C1   C
ATOM   4540  CG1 ILE 6 281      -3.781  19.447   9.065  0.00  0.00      C1   C
ATOM   4541  CG2 ILE 6 281      -4.159  16.929   8.726  0.00  0.00      C1   C
ATOM   4542  CD1 ILE 6 281      -5.283  19.865   8.848  0.00  0.00      C1   C
ATOM   4543  N   LEU 6 282      -1.213  15.499   8.821  0.00  0.00      C1   N
ATOM   4544  CA  LEU 6 282      -0.794  14.166   8.478  0.00  0.00      C1   C
ATOM   4545  C   LEU 6 282       0.398  14.032   7.486  0.00  0.00      C1   C
ATOM   4546  O   LEU 6 282       0.475  13.108   6.749  0.00  0.00      C1   O
ATOM   4547  CB  LEU 6 282      -1.999  13.253   8.103  0.00  0.00      C1   C
ATOM   4548  CG  LEU 6 282      -1.878  11.753   8.288  0.00  0.00      C1   C
ATOM   4549  CD1 LEU 6 282      -1.537  11.367   9.736  0.00  0.00      C1   C
ATOM   4550  CD2 LEU 6 282      -3.119  10.988   7.957  0.00  0.00      C1   C
ATOM   4551  N   GLY 6 283       1.344  14.972   7.571  0.00  0.00      C1   N
ATOM   4552  CA  GLY 6 283       2.457  15.176   6.623  0.00  0.00      C1   C
ATOM   4553  C   GLY 6 283       2.046  16.119   5.520  0.00  0.00      C1   C
ATOM   4554  O   GLY 6 283       2.867  16.950   5.092  0.00  0.00      C1   O
ATOM   4555  N   SER 6 284       0.804  16.035   5.072  0.00  0.00      C1   N
ATOM   4556  CA  SER 6 284       0.405  16.645   3.794  0.00  0.00      C1   C
ATOM   4557  C   SER 6 284      -0.048  18.096   3.851  0.00  0.00      C1   C
ATOM   4558  O   SER 6 284      -0.472  18.668   4.897  0.00  0.00      C1   O
ATOM   4559  CB  SER 6 284      -0.710  15.793   3.163  0.00  0.00      C1   C
ATOM   4560  OG  SER 6 284      -0.881  16.283   1.844  0.00  0.00      C1   O
ATOM   4561  N   ALA 6 285       0.229  18.782   2.762  0.00  0.00      C1   N
ATOM   4562  CA  ALA 6 285      -0.235  20.121   2.611  0.00  0.00      C1   C
ATOM   4563  C   ALA 6 285      -1.722  20.200   2.181  0.00  0.00      C1   C
ATOM   4564  O   ALA 6 285      -2.249  21.334   2.083  0.00  0.00      C1   O
ATOM   4565  CB  ALA 6 285       0.729  20.774   1.536  0.00  0.00      C1   C
ATOM   4566  N   LEU 6 286      -2.406  19.099   1.694  0.00  0.00      C1   N
ATOM   4567  CA  LEU 6 286      -3.718  19.071   1.098  0.00  0.00      C1   C
ATOM   4568  C   LEU 6 286      -4.605  17.971   1.727  0.00  0.00      C1   C
ATOM   4569  O   LEU 6 286      -4.032  16.960   2.094  0.00  0.00      C1   O
ATOM   4570  CB  LEU 6 286      -3.606  18.723  -0.434  0.00  0.00      C1   C
ATOM   4571  CG  LEU 6 286      -2.820  19.749  -1.262  0.00  0.00      C1   C
ATOM   4572  CD1 LEU 6 286      -2.670  19.256  -2.651  0.00  0.00      C1   C
ATOM   4573  CD2 LEU 6 286      -3.246  21.213  -1.284  0.00  0.00      C1   C
ATOM   4574  N   LEU 6 287      -5.899  18.173   1.824  0.00  0.00      C1   N
ATOM   4575  CA  LEU 6 287      -6.832  17.220   2.522  0.00  0.00      C1   C
ATOM   4576  C   LEU 6 287      -6.888  15.815   1.780  0.00  0.00      C1   C
ATOM   4577  O   LEU 6 287      -6.753  15.813   0.486  0.00  0.00      C1   O
ATOM   4578  CB  LEU 6 287      -8.222  17.892   2.571  0.00  0.00      C1   C
ATOM   4579  CG  LEU 6 287      -8.363  19.032   3.621  0.00  0.00      C1   C
ATOM   4580  CD1 LEU 6 287      -8.518  20.459   3.193  0.00  0.00      C1   C
ATOM   4581  CD2 LEU 6 287      -9.471  18.774   4.577  0.00  0.00      C1   C
ATOM   4582  N   GLU 6 288      -7.230  14.681   2.459  0.00  0.00      C1   N
ATOM   4583  CA  GLU 6 288      -7.381  13.384   1.673  0.00  0.00      C1   C
ATOM   4584  C   GLU 6 288      -8.723  12.669   2.133  0.00  0.00      C1   C
ATOM   4585  O   GLU 6 288      -9.035  12.637   3.309  0.00  0.00      C1   O
ATOM   4586  CB  GLU 6 288      -6.137  12.531   2.012  0.00  0.00      C1   C
ATOM   4587  CG  GLU 6 288      -5.943  11.305   1.056  0.00  0.00      C1   C
ATOM   4588  CD  GLU 6 288      -4.548  10.577   1.188  0.00  0.00      C1   C
ATOM   4589  OE1 GLU 6 288      -3.913  10.750   2.247  0.00  0.00      C1   O
ATOM   4590  OE2 GLU 6 288      -4.130   9.878   0.205  0.00  0.00      C1   O
ATOM   4591  N   ASP 6 289      -9.426  12.001   1.217  0.00  0.00      C1   N
ATOM   4592  CA  ASP 6 289     -10.606  11.074   1.507  0.00  0.00      C1   C
ATOM   4593  C   ASP 6 289     -10.376   9.599   0.994  0.00  0.00      C1   C
ATOM   4594  O   ASP 6 289     -11.235   8.959   0.371  0.00  0.00      C1   O
ATOM   4595  CB  ASP 6 289     -11.925  11.779   1.148  0.00  0.00      C1   C
ATOM   4596  CG  ASP 6 289     -12.086  12.435  -0.262  0.00  0.00      C1   C
ATOM   4597  OD1 ASP 6 289     -13.048  13.237  -0.438  0.00  0.00      C1   O
ATOM   4598  OD2 ASP 6 289     -11.275  12.257  -1.204  0.00  0.00      C1   O
ATOM   4599  N   GLU 6 290      -9.177   9.016   1.347  0.00  0.00      C1   N
ATOM   4600  CA  GLU 6 290      -8.799   7.683   0.941  0.00  0.00      C1   C
ATOM   4601  C   GLU 6 290      -8.720   6.766   2.124  0.00  0.00      C1   C
ATOM   4602  O   GLU 6 290      -8.323   5.595   1.918  0.00  0.00      C1   O
ATOM   4603  CB  GLU 6 290      -7.437   7.743   0.182  0.00  0.00      C1   C
ATOM   4604  CG  GLU 6 290      -7.586   6.978  -1.156  0.00  0.00      C1   C
ATOM   4605  CD  GLU 6 290      -6.365   6.990  -2.044  0.00  0.00      C1   C
ATOM   4606  OE1 GLU 6 290      -6.572   6.919  -3.260  0.00  0.00      C1   O
ATOM   4607  OE2 GLU 6 290      -5.225   6.923  -1.525  0.00  0.00      C1   O
ATOM   4608  N   PHE 6 291      -9.066   7.092   3.361  0.00  0.00      C1   N
ATOM   4609  CA  PHE 6 291      -9.380   6.194   4.469  0.00  0.00      C1   C
ATOM   4610  C   PHE 6 291     -10.682   6.486   5.205  0.00  0.00      C1   C
ATOM   4611  O   PHE 6 291     -11.122   7.635   5.404  0.00  0.00      C1   O
ATOM   4612  CB  PHE 6 291      -8.102   5.970   5.299  0.00  0.00      C1   C
ATOM   4613  CG  PHE 6 291      -7.528   7.240   5.899  0.00  0.00      C1   C
ATOM   4614  CD1 PHE 6 291      -6.423   7.907   5.228  0.00  0.00      C1   C
ATOM   4615  CD2 PHE 6 291      -7.962   7.678   7.116  0.00  0.00      C1   C
ATOM   4616  CE1 PHE 6 291      -5.831   9.016   5.872  0.00  0.00      C1   C
ATOM   4617  CE2 PHE 6 291      -7.401   8.750   7.658  0.00  0.00      C1   C
ATOM   4618  CZ  PHE 6 291      -6.328   9.521   7.074  0.00  0.00      C1   C
ATOM   4619  N   THR 6 292     -11.350   5.437   5.700  0.00  0.00      C1   N
ATOM   4620  CA  THR 6 292     -12.656   5.599   6.498  0.00  0.00      C1   C
ATOM   4621  C   THR 6 292     -12.360   5.736   7.984  0.00  0.00      C1   C
ATOM   4622  O   THR 6 292     -11.192   5.429   8.410  0.00  0.00      C1   O
ATOM   4623  CB  THR 6 292     -13.630   4.387   6.307  0.00  0.00      C1   C
ATOM   4624  OG1 THR 6 292     -13.045   3.227   6.724  0.00  0.00      C1   O
ATOM   4625  CG2 THR 6 292     -13.690   4.116   4.768  0.00  0.00      C1   C
ATOM   4626  N   PRO 6 293     -13.395   6.130   8.740  0.00  0.00      C1   N
ATOM   4627  CA  PRO 6 293     -13.393   5.903  10.165  0.00  0.00      C1   C
ATOM   4628  C   PRO 6 293     -12.978   4.450  10.659  0.00  0.00      C1   C
ATOM   4629  O   PRO 6 293     -12.159   4.407  11.581  0.00  0.00      C1   O
ATOM   4630  CB  PRO 6 293     -14.838   6.314  10.602  0.00  0.00      C1   C
ATOM   4631  CG  PRO 6 293     -15.282   7.266   9.438  0.00  0.00      C1   C
ATOM   4632  CD  PRO 6 293     -14.635   6.604   8.205  0.00  0.00      C1   C
ATOM   4633  N   PHE 6 294     -13.577   3.362  10.114  0.00  0.00      C1   N
ATOM   4634  CA  PHE 6 294     -13.180   1.963  10.372  0.00  0.00      C1   C
ATOM   4635  C   PHE 6 294     -11.682   1.681  10.217  0.00  0.00      C1   C
ATOM   4636  O   PHE 6 294     -11.061   1.180  11.129  0.00  0.00      C1   O
ATOM   4637  CB  PHE 6 294     -13.992   1.028   9.509  0.00  0.00      C1   C
ATOM   4638  CG  PHE 6 294     -13.848  -0.406   9.902  0.00  0.00      C1   C
ATOM   4639  CD1 PHE 6 294     -14.477  -0.912  11.044  0.00  0.00      C1   C
ATOM   4640  CD2 PHE 6 294     -13.093  -1.303   9.098  0.00  0.00      C1   C
ATOM   4641  CE1 PHE 6 294     -14.363  -2.263  11.450  0.00  0.00      C1   C
ATOM   4642  CE2 PHE 6 294     -12.951  -2.677   9.526  0.00  0.00      C1   C
ATOM   4643  CZ  PHE 6 294     -13.570  -3.140  10.684  0.00  0.00      C1   C
ATOM   4644  N   ASP 6 295     -11.115   1.929   9.005  0.00  0.00      C1   N
ATOM   4645  CA  ASP 6 295      -9.686   1.783   8.646  0.00  0.00      C1   C
ATOM   4646  C   ASP 6 295      -8.733   2.336   9.805  0.00  0.00      C1   C
ATOM   4647  O   ASP 6 295      -7.764   1.602  10.160  0.00  0.00      C1   O
ATOM   4648  CB  ASP 6 295      -9.402   2.594   7.337  0.00  0.00      C1   C
ATOM   4649  CG  ASP 6 295     -10.042   2.108   5.981  0.00  0.00      C1   C
ATOM   4650  OD1 ASP 6 295     -10.733   1.048   6.078  0.00  0.00      C1   O
ATOM   4651  OD2 ASP 6 295      -9.880   2.794   4.888  0.00  0.00      C1   O
ATOM   4652  N   VAL 6 296      -8.971   3.564  10.361  0.00  0.00      C1   N
ATOM   4653  CA  VAL 6 296      -8.335   4.194  11.488  0.00  0.00      C1   C
ATOM   4654  C   VAL 6 296      -8.641   3.553  12.824  0.00  0.00      C1   C
ATOM   4655  O   VAL 6 296      -7.700   3.199  13.490  0.00  0.00      C1   O
ATOM   4656  CB  VAL 6 296      -8.681   5.717  11.488  0.00  0.00      C1   C
ATOM   4657  CG1 VAL 6 296      -8.023   6.457  12.648  0.00  0.00      C1   C
ATOM   4658  CG2 VAL 6 296      -8.248   6.413  10.168  0.00  0.00      C1   C
ATOM   4659  N   VAL 6 297      -9.918   3.359  13.247  0.00  0.00      C1   N
ATOM   4660  CA  VAL 6 297     -10.205   2.696  14.516  0.00  0.00      C1   C
ATOM   4661  C   VAL 6 297      -9.539   1.341  14.703  0.00  0.00      C1   C
ATOM   4662  O   VAL 6 297      -8.990   1.116  15.801  0.00  0.00      C1   O
ATOM   4663  CB  VAL 6 297     -11.678   2.590  14.844  0.00  0.00      C1   C
ATOM   4664  CG1 VAL 6 297     -12.497   1.617  14.055  0.00  0.00      C1   C
ATOM   4665  CG2 VAL 6 297     -11.925   2.430  16.372  0.00  0.00      C1   C
ATOM   4666  N   ARG 6 298      -9.464   0.435  13.668  0.00  0.00      C1   N
ATOM   4667  CA  ARG 6 298      -8.945  -0.915  13.737  0.00  0.00      C1   C
ATOM   4668  C   ARG 6 298      -7.399  -0.976  13.881  0.00  0.00      C1   C
ATOM   4669  O   ARG 6 298      -6.702  -1.900  14.305  0.00  0.00      C1   O
ATOM   4670  CB  ARG 6 298      -9.443  -1.869  12.638  0.00  0.00      C1   C
ATOM   4671  CG  ARG 6 298      -8.872  -1.701  11.268  0.00  0.00      C1   C
ATOM   4672  CD  ARG 6 298      -9.408  -2.782  10.336  0.00  0.00      C1   C
ATOM   4673  NE  ARG 6 298      -8.950  -2.492   8.920  0.00  0.00      C1   N
ATOM   4674  CZ  ARG 6 298      -7.829  -2.879   8.289  0.00  0.00      C1   C
ATOM   4675  NH1 ARG 6 298      -7.822  -2.587   6.984  0.00  0.00      C1   N
ATOM   4676  NH2 ARG 6 298      -6.843  -3.528   8.807  0.00  0.00      C1   N
ATOM   4677  N   GLN 6 299      -6.760   0.192  13.555  0.00  0.00      C1   N
ATOM   4678  CA  GLN 6 299      -5.311   0.354  13.845  0.00  0.00      C1   C
ATOM   4679  C   GLN 6 299      -5.011   0.977  15.217  0.00  0.00      C1   C
ATOM   4680  O   GLN 6 299      -3.979   0.660  15.773  0.00  0.00      C1   O
ATOM   4681  CB  GLN 6 299      -4.530   1.162  12.771  0.00  0.00      C1   C
ATOM   4682  CG  GLN 6 299      -4.400   0.493  11.447  0.00  0.00      C1   C
ATOM   4683  CD  GLN 6 299      -3.678   1.378  10.497  0.00  0.00      C1   C
ATOM   4684  OE1 GLN 6 299      -2.799   2.146  10.817  0.00  0.00      C1   O
ATOM   4685  NE2 GLN 6 299      -3.868   1.294   9.240  0.00  0.00      C1   N
ATOM   4686  N   CYS 6 300      -5.866   1.798  15.777  0.00  0.00      C1   N
ATOM   4687  CA  CYS 6 300      -5.752   2.391  17.107  0.00  0.00      C1   C
ATOM   4688  C   CYS 6 300      -6.501   1.613  18.207  0.00  0.00      C1   C
ATOM   4689  O   CYS 6 300      -6.315   1.985  19.372  0.00  0.00      C1   O
ATOM   4690  CB  CYS 6 300      -6.118   3.877  17.094  0.00  0.00      C1   C
ATOM   4691  SG  CYS 6 300      -7.816   4.237  16.573  0.00  0.00      C1   S
ATOM   4692  N   SER 6 301      -7.073   0.438  17.969  0.00  0.00      C1   N
ATOM   4693  CA  SER 6 301      -7.668  -0.441  18.959  0.00  0.00      C1   C
ATOM   4694  C   SER 6 301      -7.924  -1.903  18.537  0.00  0.00      C1   C
ATOM   4695  O   SER 6 301      -7.794  -2.315  17.374  0.00  0.00      C1   O
ATOM   4696  CB  SER 6 301      -8.914   0.268  19.553  0.00  0.00      C1   C
ATOM   4697  OG  SER 6 301      -9.973   0.411  18.591  0.00  0.00      C1   O
ATOM   4698  N   GLY 6 302      -8.197  -2.763  19.586  0.00  0.00      C1   N
ATOM   4699  CA  GLY 6 302      -8.565  -4.138  19.310  0.00  0.00      C1   C
ATOM   4700  C   GLY 6 302      -9.931  -4.208  18.608  0.00  0.00      C1   C
ATOM   4701  O   GLY 6 302     -10.918  -3.749  19.244  0.00  0.00      C1   O
ATOM   4702  N   VAL 6 303     -10.082  -4.677  17.340  0.00  0.00      C1   N
ATOM   4703  CA  VAL 6 303     -11.361  -4.601  16.540  0.00  0.00      C1   C
ATOM   4704  C   VAL 6 303     -11.580  -5.940  15.904  0.00  0.00      C1   C
ATOM   4705  O   VAL 6 303     -11.202  -6.105  14.766  0.00  0.00      C1   O
ATOM   4706  CB  VAL 6 303     -11.419  -3.351  15.605  0.00  0.00      C1   C
ATOM   4707  CG1 VAL 6 303     -12.682  -3.343  14.861  0.00  0.00      C1   C
ATOM   4708  CG2 VAL 6 303     -11.347  -2.057  16.451  0.00  0.00      C1   C
ATOM   4709  N   THR 6 304     -12.403  -6.779  16.550  0.00  0.00      C1   N
ATOM   4710  CA  THR 6 304     -13.226  -7.885  15.946  0.00  0.00      C1   C
ATOM   4711  C   THR 6 304     -14.192  -7.385  14.869  0.00  0.00      C1   C
ATOM   4712  O   THR 6 304     -14.965  -6.485  15.136  0.00  0.00      C1   O
ATOM   4713  CB  THR 6 304     -14.022  -8.566  17.061  0.00  0.00      C1   C
ATOM   4714  OG1 THR 6 304     -13.910  -8.041  18.399  0.00  0.00      C1   O
ATOM   4715  CG2 THR 6 304     -13.536  -9.980  17.236  0.00  0.00      C1   C
ATOM   4716  N   PHE 6 305     -14.083  -7.872  13.628  0.00  0.00      C1   N
ATOM   4717  CA  PHE 6 305     -15.064  -7.592  12.471  0.00  0.00      C1   C
ATOM   4718  CB  PHE 6 305     -14.542  -8.375  11.246  0.00  0.00      C1   C
ATOM   4719  CG  PHE 6 305     -13.367  -7.666  10.531  0.00  0.00      C1   C
ATOM   4720  CD1 PHE 6 305     -13.723  -6.883   9.410  0.00  0.00      C1   C
ATOM   4721  CE1 PHE 6 305     -12.796  -6.073   8.742  0.00  0.00      C1   C
ATOM   4722  CZ  PHE 6 305     -11.387  -6.166   9.101  0.00  0.00      C1   C
ATOM   4723  CE2 PHE 6 305     -10.989  -6.950  10.248  0.00  0.00      C1   C
ATOM   4724  CD2 PHE 6 305     -12.009  -7.680  10.914  0.00  0.00      C1   C
ATOM   4725  C   PHE 6 305     -16.461  -8.067  12.930  0.00  0.00      C1   C
ATOM   4726  O   PHE 6 305     -16.683  -8.974  13.806  0.00  0.00      C1   O
ATOM   4727  N   GLN 6 306     -17.420  -7.439  12.244  0.00  0.00      C1   N
ATOM   4728  CA  GLN 6 306     -18.872  -7.760  12.447  0.00  0.00      C1   C
ATOM   4729  CB  GLN 6 306     -19.745  -6.521  12.310  0.00  0.00      C1   C
ATOM   4730  CG  GLN 6 306     -19.594  -5.573  13.505  0.00  0.00      C1   C
ATOM   4731  CD  GLN 6 306     -20.817  -4.652  13.700  0.00  0.00      C1   C
ATOM   4732  OE1 GLN 6 306     -21.922  -4.985  14.103  0.00  0.00      C1   O
ATOM   4733  NE2 GLN 6 306     -20.625  -3.379  13.494  0.00  0.00      C1   N
ATOM   4734  C   GLN 6 306     -19.372  -8.990  11.667  0.00  0.00      C1   C
ATOM   4735  OXT GLN 6 306     -18.738  -9.347  10.647  0.00  0.00      C1   O
ATOM   4736  O   GLN 6 306     -20.385  -9.606  12.037  0.00  0.00      C1   O
END
ATOM   2369  N   SER 6   1      -0.749   4.987  19.800  0.00  0.00      C1   N
ATOM   2370  CA  SER 6   1      -1.624   4.409  18.749  0.00  0.00      C1   C
ATOM   2371  C   SER 6   1      -1.702   5.400  17.593  0.00  0.00      C1   C
ATOM   2372  O   SER 6   1      -2.015   6.541  17.802  0.00  0.00      C1   O
ATOM   2373  CB  SER 6   1      -3.070   4.134  19.183  0.00  0.00      C1   C
ATOM   2374  OG  SER 6   1      -3.096   3.280  20.271  0.00  0.00      C1   O
ATOM   2375  N   GLY 6   2      -1.412   4.913  16.366  0.00  0.00      C1   N
ATOM   2376  CA  GLY 6   2      -1.340   5.780  15.119  0.00  0.00      C1   C
ATOM   2377  C   GLY 6   2      -2.348   5.521  14.008  0.00  0.00      C1   C
ATOM   2378  O   GLY 6   2      -3.308   4.789  14.142  0.00  0.00      C1   O
ATOM   2379  N   PHE 6   3      -2.098   6.118  12.900  0.00  0.00      C1   N
ATOM   2380  CA  PHE 6   3      -2.503   5.722  11.565  0.00  0.00      C1   C
ATOM   2381  C   PHE 6   3      -1.513   6.209  10.516  0.00  0.00      C1   C
ATOM   2382  O   PHE 6   3      -1.460   7.430  10.228  0.00  0.00      C1   O
ATOM   2383  CB  PHE 6   3      -3.986   6.363  11.303  0.00  0.00      C1   C
ATOM   2384  CG  PHE 6   3      -4.533   6.083   9.944  0.00  0.00      C1   C
ATOM   2385  CD1 PHE 6   3      -4.362   7.128   8.974  0.00  0.00      C1   C
ATOM   2386  CD2 PHE 6   3      -5.326   4.947   9.571  0.00  0.00      C1   C
ATOM   2387  CE1 PHE 6   3      -4.873   7.032   7.694  0.00  0.00      C1   C
ATOM   2388  CE2 PHE 6   3      -5.815   4.907   8.295  0.00  0.00      C1   C
ATOM   2389  CZ  PHE 6   3      -5.502   5.834   7.339  0.00  0.00      C1   C
ATOM   2390  N   ARG 6   4      -1.108   5.223   9.669  0.00  0.00      C1   N
ATOM   2391  CA  ARG 6   4      -0.817   5.579   8.224  0.00  0.00      C1   C
ATOM   2392  C   ARG 6   4      -1.677   4.662   7.345  0.00  0.00      C1   C
ATOM   2393  O   ARG 6   4      -1.800   3.457   7.626  0.00  0.00      C1   O
ATOM   2394  CB  ARG 6   4       0.705   5.397   7.980  0.00  0.00      C1   C
ATOM   2395  CG  ARG 6   4       1.216   5.394   6.549  0.00  0.00      C1   C
ATOM   2396  CD  ARG 6   4       2.631   5.011   6.387  0.00  0.00      C1   C
ATOM   2397  NE  ARG 6   4       3.269   5.683   5.176  0.00  0.00      C1   N
ATOM   2398  CZ  ARG 6   4       4.517   5.722   4.808  0.00  0.00      C1   C
ATOM   2399  NH1 ARG 6   4       5.451   5.166   5.503  0.00  0.00      C1   N
ATOM   2400  NH2 ARG 6   4       4.753   6.417   3.698  0.00  0.00      C1   N
ATOM   2401  N   LYS 6   5      -2.332   5.171   6.309  0.00  0.00      C1   N
ATOM   2402  CA  LYS 6   5      -3.145   4.448   5.293  0.00  0.00      C1   C
ATOM   2403  C   LYS 6   5      -2.333   3.330   4.522  0.00  0.00      C1   C
ATOM   2404  O   LYS 6   5      -1.205   3.518   4.096  0.00  0.00      C1   O
ATOM   2405  CB  LYS 6   5      -3.720   5.430   4.280  0.00  0.00      C1   C
ATOM   2406  CG  LYS 6   5      -2.777   6.217   3.354  0.00  0.00      C1   C
ATOM   2407  CD  LYS 6   5      -3.500   7.326   2.563  0.00  0.00      C1   C
ATOM   2408  CE  LYS 6   5      -2.420   8.122   1.730  0.00  0.00      C1   C
ATOM   2409  NZ  LYS 6   5      -3.082   9.231   1.079  0.00  0.00      C1   N
ATOM   2410  N   MET 6   6      -2.884   2.094   4.521  0.00  0.00      C1   N
ATOM   2411  CA  MET 6   6      -2.296   0.940   3.824  0.00  0.00      C1   C
ATOM   2412  C   MET 6   6      -3.332  -0.031   3.214  0.00  0.00      C1   C
ATOM   2413  O   MET 6   6      -4.494  -0.068   3.566  0.00  0.00      C1   O
ATOM   2414  CB  MET 6   6      -1.375   0.127   4.803  0.00  0.00      C1   C
ATOM   2415  CG  MET 6   6      -1.979  -0.249   6.133  0.00  0.00      C1   C
ATOM   2416  SD  MET 6   6      -0.895  -1.264   7.006  0.00  0.00      C1   S
ATOM   2417  CE  MET 6   6      -2.013  -1.970   8.206  0.00  0.00      C1   C
ATOM   2418  N   ALA 6   7      -2.892  -0.834   2.231  0.00  0.00      C1   N
ATOM   2419  CA  ALA 6   7      -3.691  -1.909   1.636  0.00  0.00      C1   C
ATOM   2420  C   ALA 6   7      -3.963  -3.162   2.568  0.00  0.00      C1   C
ATOM   2421  O   ALA 6   7      -3.321  -3.297   3.639  0.00  0.00      C1   O
ATOM   2422  CB  ALA 6   7      -3.235  -2.063   0.181  0.00  0.00      C1   C
ATOM   2423  N   PHE 6   8      -4.728  -4.052   2.035  0.00  0.00      C1   N
ATOM   2424  CA  PHE 6   8      -4.882  -5.357   2.573  0.00  0.00      C1   C
ATOM   2425  C   PHE 6   8      -3.718  -6.247   2.135  0.00  0.00      C1   C
ATOM   2426  O   PHE 6   8      -3.240  -6.143   1.001  0.00  0.00      C1   O
ATOM   2427  CB  PHE 6   8      -6.270  -5.982   2.360  0.00  0.00      C1   C
ATOM   2428  CG  PHE 6   8      -7.331  -5.399   3.309  0.00  0.00      C1   C
ATOM   2429  CD1 PHE 6   8      -7.294  -5.746   4.693  0.00  0.00      C1   C
ATOM   2430  CD2 PHE 6   8      -8.438  -4.673   2.793  0.00  0.00      C1   C
ATOM   2431  CE1 PHE 6   8      -8.250  -5.271   5.592  0.00  0.00      C1   C
ATOM   2432  CE2 PHE 6   8      -9.432  -4.189   3.713  0.00  0.00      C1   C
ATOM   2433  CZ  PHE 6   8      -9.341  -4.484   5.108  0.00  0.00      C1   C
ATOM   2434  N   PRO 6   9      -3.357  -7.253   2.962  0.00  0.00      C1   N
ATOM   2435  CA  PRO 6   9      -2.383  -8.334   2.686  0.00  0.00      C1   C
ATOM   2436  C   PRO 6   9      -2.791  -9.125   1.425  0.00  0.00      C1   C
ATOM   2437  O   PRO 6   9      -3.701  -9.938   1.490  0.00  0.00      C1   O
ATOM   2438  CB  PRO 6   9      -2.336  -9.166   3.964  0.00  0.00      C1   C
ATOM   2439  CG  PRO 6   9      -2.438  -8.073   4.967  0.00  0.00      C1   C
ATOM   2440  CD  PRO 6   9      -3.540  -7.224   4.347  0.00  0.00      C1   C
ATOM   2441  N   SER 6  10      -2.270  -8.924   0.241  0.00  0.00      C1   N
ATOM   2442  CA  SER 6  10      -2.709  -9.443  -1.086  0.00  0.00      C1   C
ATOM   2443  C   SER 6  10      -2.604 -10.960  -1.292  0.00  0.00      C1   C
ATOM   2444  O   SER 6  10      -3.275 -11.451  -2.152  0.00  0.00      C1   O
ATOM   2445  CB  SER 6  10      -2.016  -8.733  -2.242  0.00  0.00      C1   C
ATOM   2446  OG  SER 6  10      -0.572  -8.720  -2.065  0.00  0.00      C1   O
ATOM   2447  N   GLY 6  11      -1.834 -11.667  -0.511  0.00  0.00      C1   N
ATOM   2448  CA  GLY 6  11      -1.559 -13.094  -0.612  0.00  0.00      C1   C
ATOM   2449  C   GLY 6  11      -2.778 -14.069  -0.704  0.00  0.00      C1   C
ATOM   2450  O   GLY 6  11      -2.735 -14.871  -1.647  0.00  0.00      C1   O
ATOM   2451  N   LYS 6  12      -3.858 -13.879   0.120  0.00  0.00      C1   N
ATOM   2452  CA  LYS 6  12      -5.095 -14.668  -0.175  0.00  0.00      C1   C
ATOM   2453  C   LYS 6  12      -5.647 -14.536  -1.579  0.00  0.00      C1   C
ATOM   2454  O   LYS 6  12      -6.032 -15.535  -2.182  0.00  0.00      C1   O
ATOM   2455  CB  LYS 6  12      -6.065 -14.501   1.000  0.00  0.00      C1   C
ATOM   2456  CG  LYS 6  12      -5.599 -15.280   2.228  0.00  0.00      C1   C
ATOM   2457  CD  LYS 6  12      -6.547 -15.078   3.409  0.00  0.00      C1   C
ATOM   2458  CE  LYS 6  12      -6.236 -15.852   4.653  0.00  0.00      C1   C
ATOM   2459  NZ  LYS 6  12      -5.031 -15.380   5.365  0.00  0.00      C1   N
ATOM   2460  N   VAL 6  13      -5.657 -13.318  -2.149  0.00  0.00      C1   N
ATOM   2461  CA  VAL 6  13      -6.041 -13.110  -3.589  0.00  0.00      C1   C
ATOM   2462  C   VAL 6  13      -4.986 -13.851  -4.481  0.00  0.00      C1   C
ATOM   2463  O   VAL 6  13      -5.396 -14.447  -5.483  0.00  0.00      C1   O
ATOM   2464  CB  VAL 6  13      -6.260 -11.592  -3.850  0.00  0.00      C1   C
ATOM   2465  CG1 VAL 6  13      -7.029 -11.484  -5.124  0.00  0.00      C1   C
ATOM   2466  CG2 VAL 6  13      -7.080 -10.874  -2.721  0.00  0.00      C1   C
ATOM   2467  N   GLU 6  14      -3.622 -13.626  -4.220  0.00  0.00      C1   N
ATOM   2468  CA  GLU 6  14      -2.510 -14.139  -5.060  0.00  0.00      C1   C
ATOM   2469  C   GLU 6  14      -2.459 -15.724  -5.100  0.00  0.00      C1   C
ATOM   2470  O   GLU 6  14      -2.288 -16.201  -6.222  0.00  0.00      C1   O
ATOM   2471  CB  GLU 6  14      -1.179 -13.675  -4.455  0.00  0.00      C1   C
ATOM   2472  CG  GLU 6  14      -0.765 -12.179  -4.491  0.00  0.00      C1   C
ATOM   2473  CD  GLU 6  14       0.614 -11.914  -3.921  0.00  0.00      C1   C
ATOM   2474  OE1 GLU 6  14       0.718 -11.067  -3.019  0.00  0.00      C1   O
ATOM   2475  OE2 GLU 6  14       1.599 -12.568  -4.337  0.00  0.00      C1   O
ATOM   2476  N   GLY 6  15      -2.710 -16.493  -4.007  0.00  0.00      C1   N
ATOM   2477  CA  GLY 6  15      -3.042 -17.910  -4.080  0.00  0.00      C1   C
ATOM   2478  C   GLY 6  15      -4.129 -18.287  -5.111  0.00  0.00      C1   C
ATOM   2479  O   GLY 6  15      -4.028 -19.381  -5.631  0.00  0.00      C1   O
ATOM   2480  N   CYS 6  16      -5.145 -17.455  -5.242  0.00  0.00      C1   N
ATOM   2481  CA  CYS 6  16      -6.151 -17.624  -6.300  0.00  0.00      C1   C
ATOM   2482  C   CYS 6  16      -5.767 -17.086  -7.732  0.00  0.00      C1   C
ATOM   2483  O   CYS 6  16      -6.479 -17.356  -8.684  0.00  0.00      C1   O
ATOM   2484  CB  CYS 6  16      -7.506 -16.961  -5.840  0.00  0.00      C1   C
ATOM   2485  SG  CYS 6  16      -8.174 -18.039  -4.569  0.00  0.00      C1   S
ATOM   2486  N   MET 6  17      -4.729 -16.306  -7.958  0.00  0.00      C1   N
ATOM   2487  CA  MET 6  17      -4.645 -15.509  -9.149  0.00  0.00      C1   C
ATOM   2488  C   MET 6  17      -3.828 -16.206 -10.260  0.00  0.00      C1   C
ATOM   2489  O   MET 6  17      -2.578 -16.240 -10.282  0.00  0.00      C1   O
ATOM   2490  CB  MET 6  17      -4.218 -14.158  -8.764  0.00  0.00      C1   C
ATOM   2491  CG  MET 6  17      -4.074 -13.408 -10.094  0.00  0.00      C1   C
ATOM   2492  SD  MET 6  17      -4.670 -11.638 -10.116  0.00  0.00      C1   S
ATOM   2493  CE  MET 6  17      -6.393 -11.830 -10.805  0.00  0.00      C1   C
ATOM   2494  N   VAL 6  18      -4.524 -16.969 -11.070  0.00  0.00      C1   N
ATOM   2495  CA  VAL 6  18      -3.865 -17.747 -12.146  0.00  0.00      C1   C
ATOM   2496  C   VAL 6  18      -3.451 -16.808 -13.338  0.00  0.00      C1   C
ATOM   2497  O   VAL 6  18      -3.936 -15.703 -13.539  0.00  0.00      C1   O
ATOM   2498  CB  VAL 6  18      -4.654 -19.046 -12.526  0.00  0.00      C1   C
ATOM   2499  CG1 VAL 6  18      -4.834 -19.916 -11.321  0.00  0.00      C1   C
ATOM   2500  CG2 VAL 6  18      -5.961 -18.815 -13.277  0.00  0.00      C1   C
ATOM   2501  N   GLN 6  19      -2.719 -17.378 -14.271  0.00  0.00      C1   N
ATOM   2502  CA  GLN 6  19      -2.431 -16.802 -15.616  0.00  0.00      C1   C
ATOM   2503  C   GLN 6  19      -3.336 -17.526 -16.692  0.00  0.00      C1   C
ATOM   2504  O   GLN 6  19      -3.513 -18.753 -16.663  0.00  0.00      C1   O
ATOM   2505  CB  GLN 6  19      -0.873 -16.879 -15.850  0.00  0.00      C1   C
ATOM   2506  CG  GLN 6  19      -0.481 -16.081 -17.039  0.00  0.00      C1   C
ATOM   2507  CD  GLN 6  19       0.966 -16.275 -17.490  0.00  0.00      C1   C
ATOM   2508  NE2 GLN 6  19       1.271 -17.392 -18.077  0.00  0.00      C1   N
ATOM   2509  OE1 GLN 6  19       1.880 -15.458 -17.446  0.00  0.00      C1   O
ATOM   2510  N   VAL 6  20      -3.861 -16.765 -17.623  0.00  0.00      C1   N
ATOM   2511  CA  VAL 6  20      -4.434 -17.231 -18.877  0.00  0.00      C1   C
ATOM   2512  C   VAL 6  20      -3.592 -16.732 -20.046  0.00  0.00      C1   C
ATOM   2513  O   VAL 6  20      -3.167 -15.594 -20.035  0.00  0.00      C1   O
ATOM   2514  CB  VAL 6  20      -5.970 -16.816 -19.110  0.00  0.00      C1   C
ATOM   2515  CG1 VAL 6  20      -6.708 -17.399 -20.296  0.00  0.00      C1   C
ATOM   2516  CG2 VAL 6  20      -6.731 -17.092 -17.841  0.00  0.00      C1   C
ATOM   2517  N   THR 6  21      -3.446 -17.545 -21.057  0.00  0.00      C1   N
ATOM   2518  CA  THR 6  21      -2.936 -17.249 -22.372  0.00  0.00      C1   C
ATOM   2519  C   THR 6  21      -3.988 -17.317 -23.493  0.00  0.00      C1   C
ATOM   2520  O   THR 6  21      -4.531 -18.405 -23.656  0.00  0.00      C1   O
ATOM   2521  CB  THR 6  21      -1.717 -18.125 -22.721  0.00  0.00      C1   C
ATOM   2522  OG1 THR 6  21      -0.809 -18.287 -21.686  0.00  0.00      C1   O
ATOM   2523  CG2 THR 6  21      -0.860 -17.828 -23.969  0.00  0.00      C1   C
ATOM   2524  N   CYS 6  22      -4.076 -16.325 -24.370  0.00  0.00      C1   N
ATOM   2525  CA  CYS 6  22      -4.905 -16.455 -25.618  0.00  0.00      C1   C
ATOM   2526  C   CYS 6  22      -4.200 -15.927 -26.958  0.00  0.00      C1   C
ATOM   2527  O   CYS 6  22      -4.211 -14.699 -27.149  0.00  0.00      C1   O
ATOM   2528  CB  CYS 6  22      -6.259 -15.736 -25.482  0.00  0.00      C1   C
ATOM   2529  SG  CYS 6  22      -7.081 -16.542 -24.062  0.00  0.00      C1   S
ATOM   2530  N   GLY 6  23      -3.674 -16.814 -27.758  0.00  0.00      C1   N
ATOM   2531  CA  GLY 6  23      -2.609 -16.466 -28.747  0.00  0.00      C1   C
ATOM   2532  C   GLY 6  23      -1.523 -15.718 -28.069  0.00  0.00      C1   C
ATOM   2533  O   GLY 6  23      -0.899 -16.314 -27.258  0.00  0.00      C1   O
ATOM   2534  N   THR 6  24      -1.211 -14.506 -28.427  0.00  0.00      C1   N
ATOM   2535  CA  THR 6  24      -0.079 -13.794 -27.946  0.00  0.00      C1   C
ATOM   2536  C   THR 6  24      -0.291 -13.060 -26.576  0.00  0.00      C1   C
ATOM   2537  O   THR 6  24       0.670 -12.551 -26.030  0.00  0.00      C1   O
ATOM   2538  CB  THR 6  24       0.554 -12.853 -29.062  0.00  0.00      C1   C
ATOM   2539  OG1 THR 6  24      -0.480 -12.282 -29.795  0.00  0.00      C1   O
ATOM   2540  CG2 THR 6  24       1.603 -13.677 -29.849  0.00  0.00      C1   C
ATOM   2541  N   THR 6  25      -1.510 -13.079 -25.971  0.00  0.00      C1   N
ATOM   2542  CA  THR 6  25      -1.804 -12.412 -24.684  0.00  0.00      C1   C
ATOM   2543  C   THR 6  25      -1.788 -13.249 -23.449  0.00  0.00      C1   C
ATOM   2544  O   THR 6  25      -2.286 -14.346 -23.519  0.00  0.00      C1   O
ATOM   2545  CB  THR 6  25      -3.010 -11.418 -24.838  0.00  0.00      C1   C
ATOM   2546  OG1 THR 6  25      -2.595 -10.482 -25.822  0.00  0.00      C1   O
ATOM   2547  CG2 THR 6  25      -3.243 -10.569 -23.601  0.00  0.00      C1   C
ATOM   2548  N   THR 6  26      -1.277 -12.727 -22.377  0.00  0.00      C1   N
ATOM   2549  CA  THR 6  26      -1.288 -13.311 -21.053  0.00  0.00      C1   C
ATOM   2550  C   THR 6  26      -1.852 -12.304 -20.104  0.00  0.00      C1   C
ATOM   2551  O   THR 6  26      -1.448 -11.175 -20.147  0.00  0.00      C1   O
ATOM   2552  CB  THR 6  26       0.069 -13.924 -20.687  0.00  0.00      C1   C
ATOM   2553  OG1 THR 6  26       1.149 -13.041 -20.923  0.00  0.00      C1   O
ATOM   2554  CG2 THR 6  26       0.391 -15.178 -21.536  0.00  0.00      C1   C
ATOM   2555  N   LEU 6  27      -2.907 -12.769 -19.418  0.00  0.00      C1   N
ATOM   2556  CA  LEU 6  27      -3.522 -11.889 -18.405  0.00  0.00      C1   C
ATOM   2557  C   LEU 6  27      -3.787 -12.664 -17.124  0.00  0.00      C1   C
ATOM   2558  O   LEU 6  27      -3.719 -13.915 -17.114  0.00  0.00      C1   O
ATOM   2559  CB  LEU 6  27      -4.850 -11.144 -18.784  0.00  0.00      C1   C
ATOM   2560  CG  LEU 6  27      -6.036 -12.044 -19.374  0.00  0.00      C1   C
ATOM   2561  CD1 LEU 6  27      -7.293 -11.275 -19.292  0.00  0.00      C1   C
ATOM   2562  CD2 LEU 6  27      -5.746 -12.536 -20.819  0.00  0.00      C1   C
ATOM   2563  N   ASN 6  28      -4.265 -12.058 -15.993  0.00  0.00      C1   N
ATOM   2564  CA  ASN 6  28      -4.660 -12.837 -14.813  0.00  0.00      C1   C
ATOM   2565  C   ASN 6  28      -6.187 -12.982 -14.583  0.00  0.00      C1   C
ATOM   2566  O   ASN 6  28      -6.978 -12.108 -14.881  0.00  0.00      C1   O
ATOM   2567  CB  ASN 6  28      -3.967 -12.468 -13.480  0.00  0.00      C1   C
ATOM   2568  CG  ASN 6  28      -2.439 -12.610 -13.662  0.00  0.00      C1   C
ATOM   2569  OD1 ASN 6  28      -1.741 -11.781 -14.249  0.00  0.00      C1   O
ATOM   2570  ND2 ASN 6  28      -1.922 -13.719 -13.335  0.00  0.00      C1   N
ATOM   2571  N   GLY 6  29      -6.520 -14.156 -14.016  0.00  0.00      C1   N
ATOM   2572  CA  GLY 6  29      -7.904 -14.522 -13.572  0.00  0.00      C1   C
ATOM   2573  C   GLY 6  29      -8.021 -15.109 -12.148  0.00  0.00      C1   C
ATOM   2574  O   GLY 6  29      -7.025 -15.526 -11.590  0.00  0.00      C1   O
ATOM   2575  N   LEU 6  30      -9.204 -15.176 -11.619  0.00  0.00      C1   N
ATOM   2576  CA  LEU 6  30      -9.460 -15.772 -10.288  0.00  0.00      C1   C
ATOM   2577  C   LEU 6  30     -10.070 -17.182 -10.357  0.00  0.00      C1   C
ATOM   2578  O   LEU 6  30     -11.222 -17.375 -10.766  0.00  0.00      C1   O
ATOM   2579  CB  LEU 6  30     -10.184 -14.777  -9.379  0.00  0.00      C1   C
ATOM   2580  CG  LEU 6  30      -9.374 -13.744  -8.693  0.00  0.00      C1   C
ATOM   2581  CD1 LEU 6  30     -10.353 -13.062  -7.697  0.00  0.00      C1   C
ATOM   2582  CD2 LEU 6  30      -8.168 -14.189  -7.902  0.00  0.00      C1   C
ATOM   2583  N   TRP 6  31      -9.338 -18.193  -9.764  0.00  0.00      C1   N
ATOM   2584  CA  TRP 6  31      -9.858 -19.563  -9.518  0.00  0.00      C1   C
ATOM   2585  C   TRP 6  31     -10.764 -19.725  -8.256  0.00  0.00      C1   C
ATOM   2586  O   TRP 6  31     -10.271 -19.924  -7.149  0.00  0.00      C1   O
ATOM   2587  CB  TRP 6  31      -8.597 -20.430  -9.530  0.00  0.00      C1   C
ATOM   2588  CG  TRP 6  31      -8.770 -21.906  -9.519  0.00  0.00      C1   C
ATOM   2589  CD1 TRP 6  31      -9.833 -22.609  -9.810  0.00  0.00      C1   C
ATOM   2590  CD2 TRP 6  31      -7.638 -22.842  -9.309  0.00  0.00      C1   C
ATOM   2591  NE1 TRP 6  31      -9.500 -23.963  -9.887  0.00  0.00      C1   N
ATOM   2592  CE2 TRP 6  31      -8.152 -24.129  -9.545  0.00  0.00      C1   C
ATOM   2593  CE3 TRP 6  31      -6.235 -22.702  -9.052  0.00  0.00      C1   C
ATOM   2594  CZ2 TRP 6  31      -7.398 -25.317  -9.328  0.00  0.00      C1   C
ATOM   2595  CZ3 TRP 6  31      -5.477 -23.904  -8.853  0.00  0.00      C1   C
ATOM   2596  CH2 TRP 6  31      -6.016 -25.192  -9.039  0.00  0.00      C1   C
ATOM   2597  N   LEU 6  32     -12.074 -19.805  -8.431  0.00  0.00      C1   N
ATOM   2598  CA  LEU 6  32     -12.971 -19.754  -7.236  0.00  0.00      C1   C
ATOM   2599  C   LEU 6  32     -13.873 -20.913  -7.201  0.00  0.00      C1   C
ATOM   2600  O   LEU 6  32     -14.976 -20.868  -7.801  0.00  0.00      C1   O
ATOM   2601  CB  LEU 6  32     -13.758 -18.385  -7.065  0.00  0.00      C1   C
ATOM   2602  CG  LEU 6  32     -12.877 -17.097  -6.945  0.00  0.00      C1   C
ATOM   2603  CD1 LEU 6  32     -13.735 -15.933  -6.925  0.00  0.00      C1   C
ATOM   2604  CD2 LEU 6  32     -11.891 -17.154  -5.774  0.00  0.00      C1   C
ATOM   2605  N   ASP 6  33     -13.381 -22.049  -6.719  0.00  0.00      C1   N
ATOM   2606  CA  ASP 6  33     -13.962 -23.403  -6.804  0.00  0.00      C1   C
ATOM   2607  C   ASP 6  33     -13.885 -23.975  -8.189  0.00  0.00      C1   C
ATOM   2608  O   ASP 6  33     -12.871 -24.530  -8.542  0.00  0.00      C1   O
ATOM   2609  CB  ASP 6  33     -15.305 -23.496  -6.021  0.00  0.00      C1   C
ATOM   2610  CG  ASP 6  33     -15.073 -22.987  -4.609  0.00  0.00      C1   C
ATOM   2611  OD1 ASP 6  33     -14.397 -23.781  -3.877  0.00  0.00      C1   O
ATOM   2612  OD2 ASP 6  33     -15.499 -21.851  -4.313  0.00  0.00      C1   O
ATOM   2613  N   ASP 6  34     -14.995 -23.901  -8.986  0.00  0.00      C1   N
ATOM   2614  CA  ASP 6  34     -15.009 -24.610 -10.301  0.00  0.00      C1   C
ATOM   2615  C   ASP 6  34     -14.972 -23.669 -11.506  0.00  0.00      C1   C
ATOM   2616  O   ASP 6  34     -15.249 -24.126 -12.628  0.00  0.00      C1   O
ATOM   2617  CB  ASP 6  34     -16.209 -25.577 -10.391  0.00  0.00      C1   C
ATOM   2618  CG  ASP 6  34     -17.632 -25.105 -10.022  0.00  0.00      C1   C
ATOM   2619  OD1 ASP 6  34     -18.547 -25.900 -10.300  0.00  0.00      C1   O
ATOM   2620  OD2 ASP 6  34     -17.863 -23.998  -9.479  0.00  0.00      C1   O
ATOM   2621  N   VAL 6  35     -14.666 -22.385 -11.359  0.00  0.00      C1   N
ATOM   2622  CA  VAL 6  35     -14.518 -21.456 -12.401  0.00  0.00      C1   C
ATOM   2623  C   VAL 6  35     -13.315 -20.524 -12.242  0.00  0.00      C1   C
ATOM   2624  O   VAL 6  35     -12.802 -20.414 -11.115  0.00  0.00      C1   O
ATOM   2625  CB  VAL 6  35     -15.806 -20.581 -12.425  0.00  0.00      C1   C
ATOM   2626  CG1 VAL 6  35     -17.062 -21.357 -12.631  0.00  0.00      C1   C
ATOM   2627  CG2 VAL 6  35     -15.975 -19.537 -11.280  0.00  0.00      C1   C
ATOM   2628  N   VAL 6  36     -12.986 -19.745 -13.275  0.00  0.00      C1   N
ATOM   2629  CA  VAL 6  36     -11.917 -18.750 -13.276  0.00  0.00      C1   C
ATOM   2630  C   VAL 6  36     -12.424 -17.435 -13.930  0.00  0.00      C1   C
ATOM   2631  O   VAL 6  36     -12.910 -17.519 -15.017  0.00  0.00      C1   O
ATOM   2632  CB  VAL 6  36     -10.685 -19.324 -14.094  0.00  0.00      C1   C
ATOM   2633  CG1 VAL 6  36      -9.723 -18.117 -14.194  0.00  0.00      C1   C
ATOM   2634  CG2 VAL 6  36     -10.009 -20.436 -13.290  0.00  0.00      C1   C
ATOM   2635  N   TYR 6  37     -12.530 -16.307 -13.215  0.00  0.00      C1   N
ATOM   2636  CA  TYR 6  37     -13.064 -14.976 -13.668  0.00  0.00      C1   C
ATOM   2637  C   TYR 6  37     -11.972 -14.157 -14.391  0.00  0.00      C1   C
ATOM   2638  O   TYR 6  37     -10.845 -14.126 -13.960  0.00  0.00      C1   O
ATOM   2639  CB  TYR 6  37     -13.507 -14.287 -12.381  0.00  0.00      C1   C
ATOM   2640  CG  TYR 6  37     -14.879 -14.754 -11.848  0.00  0.00      C1   C
ATOM   2641  CD1 TYR 6  37     -14.982 -15.712 -10.807  0.00  0.00      C1   C
ATOM   2642  CD2 TYR 6  37     -16.041 -14.262 -12.446  0.00  0.00      C1   C
ATOM   2643  CE1 TYR 6  37     -16.223 -15.917 -10.125  0.00  0.00      C1   C
ATOM   2644  CE2 TYR 6  37     -17.266 -14.532 -11.826  0.00  0.00      C1   C
ATOM   2645  CZ  TYR 6  37     -17.342 -15.323 -10.721  0.00  0.00      C1   C
ATOM   2646  OH  TYR 6  37     -18.585 -15.571 -10.260  0.00  0.00      C1   O
ATOM   2647  N   CYS 6  38     -12.316 -13.348 -15.386  0.00  0.00      C1   N
ATOM   2648  CA  CYS 6  38     -11.434 -12.464 -16.146  0.00  0.00      C1   C
ATOM   2649  C   CYS 6  38     -12.197 -11.232 -16.787  0.00  0.00      C1   C
ATOM   2650  O   CYS 6  38     -13.460 -11.211 -16.922  0.00  0.00      C1   O
ATOM   2651  CB  CYS 6  38     -10.793 -13.325 -17.279  0.00  0.00      C1   C
ATOM   2652  SG  CYS 6  38     -10.187 -14.968 -16.860  0.00  0.00      C1   S
ATOM   2653  N   PRO 6  39     -11.529 -10.038 -16.998  0.00  0.00      C1   N
ATOM   2654  CA  PRO 6  39     -12.122  -8.926 -17.825  0.00  0.00      C1   C
ATOM   2655  C   PRO 6  39     -12.570  -9.458 -19.257  0.00  0.00      C1   C
ATOM   2656  O   PRO 6  39     -11.965 -10.366 -19.763  0.00  0.00      C1   O
ATOM   2657  CB  PRO 6  39     -11.027  -7.950 -17.927  0.00  0.00      C1   C
ATOM   2658  CG  PRO 6  39      -9.755  -8.752 -17.885  0.00  0.00      C1   C
ATOM   2659  CD  PRO 6  39     -10.085  -9.930 -16.917  0.00  0.00      C1   C
ATOM   2660  N   ARG 6  40     -13.586  -8.840 -19.865  0.00  0.00      C1   N
ATOM   2661  CA  ARG 6  40     -14.055  -9.215 -21.219  0.00  0.00      C1   C
ATOM   2662  C   ARG 6  40     -12.978  -9.211 -22.357  0.00  0.00      C1   C
ATOM   2663  O   ARG 6  40     -13.170  -9.957 -23.298  0.00  0.00      C1   O
ATOM   2664  CB  ARG 6  40     -15.237  -8.281 -21.558  0.00  0.00      C1   C
ATOM   2665  CG  ARG 6  40     -15.672  -8.120 -23.029  0.00  0.00      C1   C
ATOM   2666  CD  ARG 6  40     -16.895  -7.175 -22.987  0.00  0.00      C1   C
ATOM   2667  NE  ARG 6  40     -17.417  -6.788 -24.382  0.00  0.00      C1   N
ATOM   2668  CZ  ARG 6  40     -18.577  -6.290 -24.668  0.00  0.00      C1   C
ATOM   2669  NH1 ARG 6  40     -19.455  -5.945 -23.747  0.00  0.00      C1   N
ATOM   2670  NH2 ARG 6  40     -18.899  -6.122 -25.930  0.00  0.00      C1   N
ATOM   2671  N   HIS 6  41     -11.833  -8.475 -22.230  0.00  0.00      C1   N
ATOM   2672  CA  HIS 6  41     -10.882  -8.372 -23.386  0.00  0.00      C1   C
ATOM   2673  C   HIS 6  41     -10.276  -9.737 -23.852  0.00  0.00      C1   C
ATOM   2674  O   HIS 6  41      -9.834  -9.786 -24.987  0.00  0.00      C1   O
ATOM   2675  CB  HIS 6  41      -9.777  -7.383 -23.095  0.00  0.00      C1   C
ATOM   2676  CG  HIS 6  41      -8.679  -7.682 -22.143  0.00  0.00      C1   C
ATOM   2677  ND1 HIS 6  41      -7.466  -8.245 -22.447  0.00  0.00      C1   N
ATOM   2678  CD2 HIS 6  41      -8.661  -7.408 -20.770  0.00  0.00      C1   C
ATOM   2679  CE1 HIS 6  41      -6.776  -8.264 -21.301  0.00  0.00      C1   C
ATOM   2680  NE2 HIS 6  41      -7.533  -7.876 -20.242  0.00  0.00      C1   N
ATOM   2681  N   VAL 6  42     -10.256 -10.802 -22.971  0.00  0.00      C1   N
ATOM   2682  CA  VAL 6  42      -9.793 -12.129 -23.390  0.00  0.00      C1   C
ATOM   2683  C   VAL 6  42     -10.745 -12.825 -24.455  0.00  0.00      C1   C
ATOM   2684  O   VAL 6  42     -10.152 -13.340 -25.478  0.00  0.00      C1   O
ATOM   2685  CB  VAL 6  42      -9.443 -13.000 -22.191  0.00  0.00      C1   C
ATOM   2686  CG1 VAL 6  42     -10.674 -13.498 -21.519  0.00  0.00      C1   C
ATOM   2687  CG2 VAL 6  42      -8.540 -14.097 -22.640  0.00  0.00      C1   C
ATOM   2688  N   ILE 6  43     -12.039 -12.561 -24.408  0.00  0.00      C1   N
ATOM   2689  CA  ILE 6  43     -13.110 -12.969 -25.321  0.00  0.00      C1   C
ATOM   2690  C   ILE 6  43     -13.454 -12.019 -26.481  0.00  0.00      C1   C
ATOM   2691  O   ILE 6  43     -13.685 -12.454 -27.590  0.00  0.00      C1   O
ATOM   2692  CB  ILE 6  43     -14.275 -13.558 -24.485  0.00  0.00      C1   C
ATOM   2693  CG1 ILE 6  43     -15.218 -14.314 -25.418  0.00  0.00      C1   C
ATOM   2694  CG2 ILE 6  43     -15.159 -12.415 -23.779  0.00  0.00      C1   C
ATOM   2695  CD1 ILE 6  43     -15.913 -15.564 -24.733  0.00  0.00      C1   C
[truncated: 2,406,156 more chars]
