# Supplementary material for: Candidate Binding Sites for Allosteric Inhibition of the SARS-CoV-2 Main Protease from the Analysis of Large-Scale Molecular Dynamics Simulations
Source: J Phys Chem Lett. 2020 Dec 11;12(1):65–72. doi: 10.1021/acs.jpclett.0c03182 (PMC7755075; doi:10.1021/acs.jpclett.0c03182)
Supplement: Supplementary file 2 — jz0c03182_si_002.zip [file jz0c03182_si_002.zip › core_sets/m2_cset-6.pdb]

ATOM   2369  N   SER 6   1       2.095   4.603  18.386  0.00  0.00      C1   N
ATOM   2370  CA  SER 6   1       0.694   4.202  18.168  0.00  0.00      C1   C
ATOM   2371  C   SER 6   1       0.017   5.137  17.286  0.00  0.00      C1   C
ATOM   2372  O   SER 6   1       0.277   6.375  17.354  0.00  0.00      C1   O
ATOM   2373  CB  SER 6   1      -0.034   3.996  19.443  0.00  0.00      C1   C
ATOM   2374  OG  SER 6   1       0.667   2.952  20.051  0.00  0.00      C1   O
ATOM   2375  N   GLY 6   2      -0.867   4.750  16.348  0.00  0.00      C1   N
ATOM   2376  CA  GLY 6   2      -1.510   5.587  15.352  0.00  0.00      C1   C
ATOM   2377  C   GLY 6   2      -1.805   4.964  14.002  0.00  0.00      C1   C
ATOM   2378  O   GLY 6   2      -1.957   3.791  13.862  0.00  0.00      C1   O
ATOM   2379  N   PHE 6   3      -1.792   5.864  13.047  0.00  0.00      C1   N
ATOM   2380  CA  PHE 6   3      -2.412   5.581  11.768  0.00  0.00      C1   C
ATOM   2381  C   PHE 6   3      -1.449   5.834  10.671  0.00  0.00      C1   C
ATOM   2382  O   PHE 6   3      -0.918   6.970  10.524  0.00  0.00      C1   O
ATOM   2383  CB  PHE 6   3      -3.792   6.334  11.570  0.00  0.00      C1   C
ATOM   2384  CG  PHE 6   3      -4.583   5.839  10.274  0.00  0.00      C1   C
ATOM   2385  CD1 PHE 6   3      -4.339   6.339   8.963  0.00  0.00      C1   C
ATOM   2386  CD2 PHE 6   3      -5.530   4.802  10.395  0.00  0.00      C1   C
ATOM   2387  CE1 PHE 6   3      -5.030   5.910   7.822  0.00  0.00      C1   C
ATOM   2388  CE2 PHE 6   3      -6.135   4.272   9.239  0.00  0.00      C1   C
ATOM   2389  CZ  PHE 6   3      -5.925   4.860   7.999  0.00  0.00      C1   C
ATOM   2390  N   ARG 6   4      -1.463   4.903   9.741  0.00  0.00      C1   N
ATOM   2391  CA  ARG 6   4      -0.783   4.871   8.468  0.00  0.00      C1   C
ATOM   2392  C   ARG 6   4      -1.619   4.031   7.524  0.00  0.00      C1   C
ATOM   2393  O   ARG 6   4      -1.864   2.806   7.655  0.00  0.00      C1   O
ATOM   2394  CB  ARG 6   4       0.583   4.289   8.729  0.00  0.00      C1   C
ATOM   2395  CG  ARG 6   4       1.693   4.953   7.866  0.00  0.00      C1   C
ATOM   2396  CD  ARG 6   4       1.582   4.624   6.366  0.00  0.00      C1   C
ATOM   2397  NE  ARG 6   4       2.490   5.354   5.474  0.00  0.00      C1   N
ATOM   2398  CZ  ARG 6   4       2.481   5.241   4.167  0.00  0.00      C1   C
ATOM   2399  NH1 ARG 6   4       1.591   4.601   3.527  0.00  0.00      C1   N
ATOM   2400  NH2 ARG 6   4       3.338   5.848   3.450  0.00  0.00      C1   N
ATOM   2401  N   LYS 6   5      -2.239   4.703   6.568  0.00  0.00      C1   N
ATOM   2402  CA  LYS 6   5      -3.012   4.119   5.428  0.00  0.00      C1   C
ATOM   2403  C   LYS 6   5      -2.173   3.004   4.726  0.00  0.00      C1   C
ATOM   2404  O   LYS 6   5      -1.059   3.183   4.301  0.00  0.00      C1   O
ATOM   2405  CB  LYS 6   5      -3.540   5.119   4.381  0.00  0.00      C1   C
ATOM   2406  CG  LYS 6   5      -2.530   6.006   3.673  0.00  0.00      C1   C
ATOM   2407  CD  LYS 6   5      -3.109   7.097   2.818  0.00  0.00      C1   C
ATOM   2408  CE  LYS 6   5      -2.072   7.991   2.105  0.00  0.00      C1   C
ATOM   2409  NZ  LYS 6   5      -2.652   9.095   1.292  0.00  0.00      C1   N
ATOM   2410  N   MET 6   6      -2.777   1.791   4.650  0.00  0.00      C1   N
ATOM   2411  CA  MET 6   6      -2.109   0.607   4.091  0.00  0.00      C1   C
ATOM   2412  C   MET 6   6      -3.108  -0.319   3.322  0.00  0.00      C1   C
ATOM   2413  O   MET 6   6      -4.297  -0.315   3.556  0.00  0.00      C1   O
ATOM   2414  CB  MET 6   6      -1.439  -0.103   5.301  0.00  0.00      C1   C
ATOM   2415  CG  MET 6   6      -2.386  -0.645   6.371  0.00  0.00      C1   C
ATOM   2416  SD  MET 6   6      -1.321  -1.539   7.568  0.00  0.00      C1   S
ATOM   2417  CE  MET 6   6      -2.672  -1.937   8.741  0.00  0.00      C1   C
ATOM   2418  N   ALA 6   7      -2.694  -1.147   2.375  0.00  0.00      C1   N
ATOM   2419  CA  ALA 6   7      -3.518  -2.179   1.816  0.00  0.00      C1   C
ATOM   2420  C   ALA 6   7      -3.492  -3.460   2.635  0.00  0.00      C1   C
ATOM   2421  O   ALA 6   7      -2.514  -3.825   3.266  0.00  0.00      C1   O
ATOM   2422  CB  ALA 6   7      -3.139  -2.461   0.380  0.00  0.00      C1   C
ATOM   2423  N   PHE 6   8      -4.619  -4.210   2.578  0.00  0.00      C1   N
ATOM   2424  CA  PHE 6   8      -4.599  -5.655   2.949  0.00  0.00      C1   C
ATOM   2425  C   PHE 6   8      -3.429  -6.515   2.239  0.00  0.00      C1   C
ATOM   2426  O   PHE 6   8      -3.042  -6.248   1.093  0.00  0.00      C1   O
ATOM   2427  CB  PHE 6   8      -5.982  -6.183   2.505  0.00  0.00      C1   C
ATOM   2428  CG  PHE 6   8      -7.018  -5.884   3.596  0.00  0.00      C1   C
ATOM   2429  CD1 PHE 6   8      -8.073  -5.005   3.341  0.00  0.00      C1   C
ATOM   2430  CD2 PHE 6   8      -7.039  -6.545   4.848  0.00  0.00      C1   C
ATOM   2431  CE1 PHE 6   8      -9.083  -4.716   4.325  0.00  0.00      C1   C
ATOM   2432  CE2 PHE 6   8      -8.080  -6.324   5.758  0.00  0.00      C1   C
ATOM   2433  CZ  PHE 6   8      -9.117  -5.388   5.484  0.00  0.00      C1   C
ATOM   2434  N   PRO 6   9      -3.007  -7.532   2.936  0.00  0.00      C1   N
ATOM   2435  CA  PRO 6   9      -2.122  -8.573   2.557  0.00  0.00      C1   C
ATOM   2436  C   PRO 6   9      -2.740  -9.290   1.367  0.00  0.00      C1   C
ATOM   2437  O   PRO 6   9      -3.889  -9.695   1.424  0.00  0.00      C1   O
ATOM   2438  CB  PRO 6   9      -1.971  -9.466   3.753  0.00  0.00      C1   C
ATOM   2439  CG  PRO 6   9      -2.177  -8.500   4.918  0.00  0.00      C1   C
ATOM   2440  CD  PRO 6   9      -3.198  -7.534   4.353  0.00  0.00      C1   C
ATOM   2441  N   SER 6  10      -1.996  -9.463   0.273  0.00  0.00      C1   N
ATOM   2442  CA  SER 6  10      -2.555  -9.797  -0.980  0.00  0.00      C1   C
ATOM   2443  C   SER 6  10      -2.393 -11.294  -1.340  0.00  0.00      C1   C
ATOM   2444  O   SER 6  10      -3.028 -11.585  -2.372  0.00  0.00      C1   O
ATOM   2445  CB  SER 6  10      -1.906  -8.939  -2.100  0.00  0.00      C1   C
ATOM   2446  OG  SER 6  10      -0.499  -9.111  -2.026  0.00  0.00      C1   O
ATOM   2447  N   GLY 6  11      -1.747 -12.207  -0.627  0.00  0.00      C1   N
ATOM   2448  CA  GLY 6  11      -1.606 -13.606  -1.076  0.00  0.00      C1   C
ATOM   2449  C   GLY 6  11      -2.924 -14.381  -1.326  0.00  0.00      C1   C
ATOM   2450  O   GLY 6  11      -3.012 -14.966  -2.439  0.00  0.00      C1   O
ATOM   2451  N   LYS 6  12      -3.970 -14.341  -0.512  0.00  0.00      C1   N
ATOM   2452  CA  LYS 6  12      -5.323 -14.880  -0.771  0.00  0.00      C1   C
ATOM   2453  C   LYS 6  12      -5.937 -14.378  -2.148  0.00  0.00      C1   C
ATOM   2454  O   LYS 6  12      -6.844 -15.001  -2.656  0.00  0.00      C1   O
ATOM   2455  CB  LYS 6  12      -6.274 -14.559   0.474  0.00  0.00      C1   C
ATOM   2456  CG  LYS 6  12      -5.951 -15.434   1.690  0.00  0.00      C1   C
ATOM   2457  CD  LYS 6  12      -6.913 -15.232   2.801  0.00  0.00      C1   C
ATOM   2458  CE  LYS 6  12      -6.499 -15.933   4.032  0.00  0.00      C1   C
ATOM   2459  NZ  LYS 6  12      -6.707 -17.304   3.960  0.00  0.00      C1   N
ATOM   2460  N   VAL 6  13      -5.422 -13.284  -2.710  0.00  0.00      C1   N
ATOM   2461  CA  VAL 6  13      -5.766 -12.838  -4.077  0.00  0.00      C1   C
ATOM   2462  C   VAL 6  13      -4.740 -13.159  -5.116  0.00  0.00      C1   C
ATOM   2463  O   VAL 6  13      -5.187 -13.694  -6.165  0.00  0.00      C1   O
ATOM   2464  CB  VAL 6  13      -6.131 -11.319  -4.149  0.00  0.00      C1   C
ATOM   2465  CG1 VAL 6  13      -6.805 -11.066  -5.485  0.00  0.00      C1   C
ATOM   2466  CG2 VAL 6  13      -7.125 -10.870  -3.028  0.00  0.00      C1   C
ATOM   2467  N   GLU 6  14      -3.428 -13.121  -4.862  0.00  0.00      C1   N
ATOM   2468  CA  GLU 6  14      -2.288 -13.510  -5.767  0.00  0.00      C1   C
ATOM   2469  C   GLU 6  14      -2.485 -14.933  -6.382  0.00  0.00      C1   C
ATOM   2470  O   GLU 6  14      -2.420 -15.010  -7.618  0.00  0.00      C1   O
ATOM   2471  CB  GLU 6  14      -1.011 -13.467  -5.042  0.00  0.00      C1   C
ATOM   2472  CG  GLU 6  14      -0.457 -11.966  -4.873  0.00  0.00      C1   C
ATOM   2473  CD  GLU 6  14       0.773 -11.962  -3.975  0.00  0.00      C1   C
ATOM   2474  OE1 GLU 6  14       0.675 -11.323  -2.853  0.00  0.00      C1   O
ATOM   2475  OE2 GLU 6  14       1.724 -12.728  -4.220  0.00  0.00      C1   O
ATOM   2476  N   GLY 6  15      -2.923 -15.937  -5.624  0.00  0.00      C1   N
ATOM   2477  CA  GLY 6  15      -3.056 -17.392  -6.034  0.00  0.00      C1   C
ATOM   2478  C   GLY 6  15      -4.388 -17.637  -6.734  0.00  0.00      C1   C
ATOM   2479  O   GLY 6  15      -4.503 -18.720  -7.290  0.00  0.00      C1   O
ATOM   2480  N   CYS 6  16      -5.254 -16.578  -6.888  0.00  0.00      C1   N
ATOM   2481  CA  CYS 6  16      -6.360 -16.563  -7.854  0.00  0.00      C1   C
ATOM   2482  C   CYS 6  16      -6.081 -15.778  -9.136  0.00  0.00      C1   C
ATOM   2483  O   CYS 6  16      -6.895 -15.823 -10.008  0.00  0.00      C1   O
ATOM   2484  CB  CYS 6  16      -7.713 -16.298  -7.203  0.00  0.00      C1   C
ATOM   2485  SG  CYS 6  16      -8.049 -17.377  -5.753  0.00  0.00      C1   S
ATOM   2486  N   MET 6  17      -4.906 -15.120  -9.416  0.00  0.00      C1   N
ATOM   2487  CA  MET 6  17      -4.759 -14.224 -10.527  0.00  0.00      C1   C
ATOM   2488  C   MET 6  17      -4.218 -14.989 -11.771  0.00  0.00      C1   C
ATOM   2489  O   MET 6  17      -3.225 -15.699 -11.651  0.00  0.00      C1   O
ATOM   2490  CB  MET 6  17      -3.836 -13.047 -10.177  0.00  0.00      C1   C
ATOM   2491  CG  MET 6  17      -4.482 -12.150  -9.089  0.00  0.00      C1   C
ATOM   2492  SD  MET 6  17      -6.180 -11.607  -9.246  0.00  0.00      C1   S
ATOM   2493  CE  MET 6  17      -5.851 -10.220 -10.328  0.00  0.00      C1   C
ATOM   2494  N   VAL 6  18      -4.871 -14.859 -12.889  0.00  0.00      C1   N
ATOM   2495  CA  VAL 6  18      -4.557 -15.724 -14.051  0.00  0.00      C1   C
ATOM   2496  C   VAL 6  18      -4.404 -14.908 -15.331  0.00  0.00      C1   C
ATOM   2497  O   VAL 6  18      -4.844 -13.781 -15.399  0.00  0.00      C1   O
ATOM   2498  CB  VAL 6  18      -5.580 -16.860 -14.282  0.00  0.00      C1   C
ATOM   2499  CG1 VAL 6  18      -5.531 -17.916 -13.192  0.00  0.00      C1   C
ATOM   2500  CG2 VAL 6  18      -6.973 -16.335 -14.386  0.00  0.00      C1   C
ATOM   2501  N   GLN 6  19      -3.727 -15.558 -16.331  0.00  0.00      C1   N
ATOM   2502  CA  GLN 6  19      -3.663 -15.008 -17.679  0.00  0.00      C1   C
ATOM   2503  C   GLN 6  19      -4.867 -15.434 -18.501  0.00  0.00      C1   C
ATOM   2504  O   GLN 6  19      -5.243 -16.635 -18.483  0.00  0.00      C1   O
ATOM   2505  CB  GLN 6  19      -2.305 -15.427 -18.307  0.00  0.00      C1   C
ATOM   2506  CG  GLN 6  19      -1.954 -14.531 -19.440  0.00  0.00      C1   C
ATOM   2507  CD  GLN 6  19      -0.684 -14.963 -20.179  0.00  0.00      C1   C
ATOM   2508  NE2 GLN 6  19      -0.787 -15.804 -21.191  0.00  0.00      C1   N
ATOM   2509  OE1 GLN 6  19       0.422 -14.563 -19.973  0.00  0.00      C1   O
ATOM   2510  N   VAL 6  20      -5.413 -14.468 -19.258  0.00  0.00      C1   N
ATOM   2511  CA  VAL 6  20      -6.430 -14.784 -20.224  0.00  0.00      C1   C
ATOM   2512  C   VAL 6  20      -5.868 -14.319 -21.595  0.00  0.00      C1   C
ATOM   2513  O   VAL 6  20      -5.412 -13.141 -21.652  0.00  0.00      C1   O
ATOM   2514  CB  VAL 6  20      -7.811 -14.218 -19.985  0.00  0.00      C1   C
ATOM   2515  CG1 VAL 6  20      -8.952 -14.845 -20.915  0.00  0.00      C1   C
ATOM   2516  CG2 VAL 6  20      -8.318 -14.335 -18.489  0.00  0.00      C1   C
ATOM   2517  N   THR 6  21      -6.084 -15.029 -22.673  0.00  0.00      C1   N
ATOM   2518  CA  THR 6  21      -6.087 -14.580 -24.086  0.00  0.00      C1   C
ATOM   2519  C   THR 6  21      -7.367 -14.945 -24.788  0.00  0.00      C1   C
ATOM   2520  O   THR 6  21      -7.887 -16.072 -24.686  0.00  0.00      C1   O
ATOM   2521  CB  THR 6  21      -4.903 -15.034 -24.960  0.00  0.00      C1   C
ATOM   2522  OG1 THR 6  21      -3.710 -15.034 -24.231  0.00  0.00      C1   O
ATOM   2523  CG2 THR 6  21      -4.669 -14.291 -26.248  0.00  0.00      C1   C
ATOM   2524  N   CYS 6  22      -7.869 -13.966 -25.497  0.00  0.00      C1   N
ATOM   2525  CA  CYS 6  22      -9.041 -14.171 -26.332  0.00  0.00      C1   C
ATOM   2526  C   CYS 6  22      -8.801 -13.639 -27.751  0.00  0.00      C1   C
ATOM   2527  O   CYS 6  22      -8.401 -12.502 -27.861  0.00  0.00      C1   O
ATOM   2528  CB  CYS 6  22     -10.260 -13.586 -25.641  0.00  0.00      C1   C
ATOM   2529  SG  CYS 6  22     -11.644 -14.130 -26.539  0.00  0.00      C1   S
ATOM   2530  N   GLY 6  23      -8.880 -14.462 -28.810  0.00  0.00      C1   N
ATOM   2531  CA  GLY 6  23      -8.422 -14.020 -30.095  0.00  0.00      C1   C
ATOM   2532  C   GLY 6  23      -6.916 -13.822 -30.026  0.00  0.00      C1   C
ATOM   2533  O   GLY 6  23      -6.186 -14.792 -29.818  0.00  0.00      C1   O
ATOM   2534  N   THR 6  24      -6.402 -12.615 -30.097  0.00  0.00      C1   N
ATOM   2535  CA  THR 6  24      -4.998 -12.219 -29.971  0.00  0.00      C1   C
ATOM   2536  C   THR 6  24      -4.708 -11.432 -28.657  0.00  0.00      C1   C
ATOM   2537  O   THR 6  24      -3.596 -10.961 -28.425  0.00  0.00      C1   O
ATOM   2538  CB  THR 6  24      -4.665 -11.488 -31.277  0.00  0.00      C1   C
ATOM   2539  OG1 THR 6  24      -5.127 -12.240 -32.347  0.00  0.00      C1   O
ATOM   2540  CG2 THR 6  24      -3.191 -11.217 -31.480  0.00  0.00      C1   C
ATOM   2541  N   THR 6  25      -5.654 -11.180 -27.771  0.00  0.00      C1   N
ATOM   2542  CA  THR 6  25      -5.658 -10.207 -26.664  0.00  0.00      C1   C
ATOM   2543  C   THR 6  25      -5.524 -10.718 -25.267  0.00  0.00      C1   C
ATOM   2544  O   THR 6  25      -6.375 -11.447 -24.738  0.00  0.00      C1   O
ATOM   2545  CB  THR 6  25      -6.832  -9.188 -26.722  0.00  0.00      C1   C
ATOM   2546  OG1 THR 6  25      -6.918  -8.515 -27.932  0.00  0.00      C1   O
ATOM   2547  CG2 THR 6  25      -6.519  -8.115 -25.701  0.00  0.00      C1   C
ATOM   2548  N   THR 6  26      -4.445 -10.282 -24.653  0.00  0.00      C1   N
ATOM   2549  CA  THR 6  26      -3.954 -10.730 -23.335  0.00  0.00      C1   C
ATOM   2550  C   THR 6  26      -4.257  -9.778 -22.178  0.00  0.00      C1   C
ATOM   2551  O   THR 6  26      -4.321  -8.548 -22.326  0.00  0.00      C1   O
ATOM   2552  CB  THR 6  26      -2.406 -10.980 -23.450  0.00  0.00      C1   C
ATOM   2553  OG1 THR 6  26      -2.185 -11.605 -24.639  0.00  0.00      C1   O
ATOM   2554  CG2 THR 6  26      -1.912 -11.965 -22.413  0.00  0.00      C1   C
ATOM   2555  N   LEU 6  27      -4.615 -10.357 -20.972  0.00  0.00      C1   N
ATOM   2556  CA  LEU 6  27      -5.472  -9.811 -19.985  0.00  0.00      C1   C
ATOM   2557  C   LEU 6  27      -5.081 -10.487 -18.616  0.00  0.00      C1   C
ATOM   2558  O   LEU 6  27      -4.445 -11.536 -18.536  0.00  0.00      C1   O
ATOM   2559  CB  LEU 6  27      -6.981 -10.042 -20.399  0.00  0.00      C1   C
ATOM   2560  CG  LEU 6  27      -7.798  -8.778 -20.280  0.00  0.00      C1   C
ATOM   2561  CD1 LEU 6  27      -7.575  -7.719 -21.423  0.00  0.00      C1   C
ATOM   2562  CD2 LEU 6  27      -9.315  -8.988 -20.169  0.00  0.00      C1   C
ATOM   2563  N   ASN 6  28      -5.682  -9.842 -17.607  0.00  0.00      C1   N
ATOM   2564  CA  ASN 6  28      -5.793 -10.398 -16.259  0.00  0.00      C1   C
ATOM   2565  C   ASN 6  28      -7.211 -10.984 -16.025  0.00  0.00      C1   C
ATOM   2566  O   ASN 6  28      -8.185 -10.483 -16.507  0.00  0.00      C1   O
ATOM   2567  CB  ASN 6  28      -5.597  -9.345 -15.161  0.00  0.00      C1   C
ATOM   2568  CG  ASN 6  28      -4.236  -8.708 -15.438  0.00  0.00      C1   C
ATOM   2569  OD1 ASN 6  28      -3.164  -9.225 -15.229  0.00  0.00      C1   O
ATOM   2570  ND2 ASN 6  28      -4.324  -7.397 -15.625  0.00  0.00      C1   N
ATOM   2571  N   GLY 6  29      -7.315 -12.087 -15.205  0.00  0.00      C1   N
ATOM   2572  CA  GLY 6  29      -8.583 -12.619 -14.681  0.00  0.00      C1   C
ATOM   2573  C   GLY 6  29      -8.454 -13.343 -13.320  0.00  0.00      C1   C
ATOM   2574  O   GLY 6  29      -7.392 -13.448 -12.798  0.00  0.00      C1   O
ATOM   2575  N   LEU 6  30      -9.568 -13.565 -12.642  0.00  0.00      C1   N
ATOM   2576  CA  LEU 6  30      -9.704 -14.228 -11.326  0.00  0.00      C1   C
ATOM   2577  C   LEU 6  30     -10.169 -15.734 -11.343  0.00  0.00      C1   C
ATOM   2578  O   LEU 6  30     -11.232 -16.006 -11.827  0.00  0.00      C1   O
ATOM   2579  CB  LEU 6  30     -10.689 -13.315 -10.500  0.00  0.00      C1   C
ATOM   2580  CG  LEU 6  30     -10.773 -13.525  -9.036  0.00  0.00      C1   C
ATOM   2581  CD1 LEU 6  30      -9.486 -13.240  -8.248  0.00  0.00      C1   C
ATOM   2582  CD2 LEU 6  30     -11.887 -12.720  -8.342  0.00  0.00      C1   C
ATOM   2583  N   TRP 6  31      -9.426 -16.688 -10.813  0.00  0.00      C1   N
ATOM   2584  CA  TRP 6  31      -9.792 -18.118 -10.784  0.00  0.00      C1   C
ATOM   2585  C   TRP 6  31     -10.339 -18.505  -9.421  0.00  0.00      C1   C
ATOM   2586  O   TRP 6  31      -9.549 -18.737  -8.494  0.00  0.00      C1   O
ATOM   2587  CB  TRP 6  31      -8.519 -18.892 -11.121  0.00  0.00      C1   C
ATOM   2588  CG  TRP 6  31      -8.606 -20.415 -11.279  0.00  0.00      C1   C
ATOM   2589  CD1 TRP 6  31      -9.687 -21.268 -11.481  0.00  0.00      C1   C
ATOM   2590  CD2 TRP 6  31      -7.493 -21.323 -11.245  0.00  0.00      C1   C
ATOM   2591  NE1 TRP 6  31      -9.260 -22.598 -11.716  0.00  0.00      C1   N
ATOM   2592  CE2 TRP 6  31      -7.889 -22.680 -11.590  0.00  0.00      C1   C
ATOM   2593  CE3 TRP 6  31      -6.100 -21.157 -11.050  0.00  0.00      C1   C
ATOM   2594  CZ2 TRP 6  31      -7.024 -23.771 -11.694  0.00  0.00      C1   C
ATOM   2595  CZ3 TRP 6  31      -5.214 -22.207 -11.171  0.00  0.00      C1   C
ATOM   2596  CH2 TRP 6  31      -5.691 -23.529 -11.439  0.00  0.00      C1   C
ATOM   2597  N   LEU 6  32     -11.680 -18.734  -9.317  0.00  0.00      C1   N
ATOM   2598  CA  LEU 6  32     -12.362 -19.131  -8.101  0.00  0.00      C1   C
ATOM   2599  C   LEU 6  32     -13.059 -20.477  -8.336  0.00  0.00      C1   C
ATOM   2600  O   LEU 6  32     -13.916 -20.643  -9.248  0.00  0.00      C1   O
ATOM   2601  CB  LEU 6  32     -13.350 -17.981  -7.704  0.00  0.00      C1   C
ATOM   2602  CG  LEU 6  32     -12.649 -16.615  -7.530  0.00  0.00      C1   C
ATOM   2603  CD1 LEU 6  32     -13.760 -15.538  -7.309  0.00  0.00      C1   C
ATOM   2604  CD2 LEU 6  32     -11.676 -16.634  -6.370  0.00  0.00      C1   C
ATOM   2605  N   ASP 6  33     -12.667 -21.532  -7.535  0.00  0.00      C1   N
ATOM   2606  CA  ASP 6  33     -13.109 -22.929  -7.782  0.00  0.00      C1   C
ATOM   2607  C   ASP 6  33     -12.783 -23.363  -9.269  0.00  0.00      C1   C
ATOM   2608  O   ASP 6  33     -11.635 -23.271  -9.634  0.00  0.00      C1   O
ATOM   2609  CB  ASP 6  33     -14.576 -23.084  -7.293  0.00  0.00      C1   C
ATOM   2610  CG  ASP 6  33     -14.894 -22.444  -5.902  0.00  0.00      C1   C
ATOM   2611  OD1 ASP 6  33     -14.244 -22.792  -4.865  0.00  0.00      C1   O
ATOM   2612  OD2 ASP 6  33     -15.686 -21.468  -5.837  0.00  0.00      C1   O
ATOM   2613  N   ASP 6  34     -13.776 -23.807 -10.059  0.00  0.00      C1   N
ATOM   2614  CA  ASP 6  34     -13.576 -24.264 -11.452  0.00  0.00      C1   C
ATOM   2615  C   ASP 6  34     -13.926 -23.193 -12.452  0.00  0.00      C1   C
ATOM   2616  O   ASP 6  34     -14.265 -23.539 -13.602  0.00  0.00      C1   O
ATOM   2617  CB  ASP 6  34     -14.423 -25.595 -11.605  0.00  0.00      C1   C
ATOM   2618  CG  ASP 6  34     -15.909 -25.521 -11.356  0.00  0.00      C1   C
ATOM   2619  OD1 ASP 6  34     -16.669 -26.154 -12.153  0.00  0.00      C1   O
ATOM   2620  OD2 ASP 6  34     -16.322 -25.047 -10.275  0.00  0.00      C1   O
ATOM   2621  N   VAL 6  35     -13.944 -21.901 -12.080  0.00  0.00      C1   N
ATOM   2622  CA  VAL 6  35     -14.358 -20.791 -12.911  0.00  0.00      C1   C
ATOM   2623  C   VAL 6  35     -13.307 -19.643 -12.899  0.00  0.00      C1   C
ATOM   2624  O   VAL 6  35     -12.836 -19.244 -11.822  0.00  0.00      C1   O
ATOM   2625  CB  VAL 6  35     -15.790 -20.273 -12.601  0.00  0.00      C1   C
ATOM   2626  CG1 VAL 6  35     -16.358 -19.210 -13.521  0.00  0.00      C1   C
ATOM   2627  CG2 VAL 6  35     -16.891 -21.331 -12.429  0.00  0.00      C1   C
ATOM   2628  N   VAL 6  36     -13.059 -19.085 -14.105  0.00  0.00      C1   N
ATOM   2629  CA  VAL 6  36     -12.342 -17.873 -14.293  0.00  0.00      C1   C
ATOM   2630  C   VAL 6  36     -13.296 -16.709 -14.611  0.00  0.00      C1   C
ATOM   2631  O   VAL 6  36     -14.231 -16.823 -15.393  0.00  0.00      C1   O
ATOM   2632  CB  VAL 6  36     -11.148 -18.179 -15.274  0.00  0.00      C1   C
ATOM   2633  CG1 VAL 6  36     -10.328 -16.944 -15.423  0.00  0.00      C1   C
ATOM   2634  CG2 VAL 6  36     -10.175 -19.254 -14.667  0.00  0.00      C1   C
ATOM   2635  N   TYR 6  37     -13.056 -15.547 -14.060  0.00  0.00      C1   N
ATOM   2636  CA  TYR 6  37     -13.869 -14.340 -14.331  0.00  0.00      C1   C
ATOM   2637  C   TYR 6  37     -12.974 -13.294 -14.972  0.00  0.00      C1   C
ATOM   2638  O   TYR 6  37     -11.896 -13.061 -14.438  0.00  0.00      C1   O
ATOM   2639  CB  TYR 6  37     -14.471 -13.844 -13.029  0.00  0.00      C1   C
ATOM   2640  CG  TYR 6  37     -15.364 -14.854 -12.165  0.00  0.00      C1   C
ATOM   2641  CD1 TYR 6  37     -14.822 -16.051 -11.605  0.00  0.00      C1   C
ATOM   2642  CD2 TYR 6  37     -16.579 -14.435 -11.728  0.00  0.00      C1   C
ATOM   2643  CE1 TYR 6  37     -15.572 -16.814 -10.714  0.00  0.00      C1   C
ATOM   2644  CE2 TYR 6  37     -17.397 -15.112 -10.711  0.00  0.00      C1   C
ATOM   2645  CZ  TYR 6  37     -16.818 -16.285 -10.191  0.00  0.00      C1   C
ATOM   2646  OH  TYR 6  37     -17.631 -16.998  -9.360  0.00  0.00      C1   O
ATOM   2647  N   CYS 6  38     -13.362 -12.649 -16.072  0.00  0.00      C1   N
ATOM   2648  CA  CYS 6  38     -12.668 -11.526 -16.706  0.00  0.00      C1   C
ATOM   2649  C   CYS 6  38     -13.563 -10.608 -17.515  0.00  0.00      C1   C
ATOM   2650  O   CYS 6  38     -14.646 -10.986 -17.900  0.00  0.00      C1   O
ATOM   2651  CB  CYS 6  38     -11.551 -12.129 -17.662  0.00  0.00      C1   C
ATOM   2652  SG  CYS 6  38     -12.191 -13.025 -19.176  0.00  0.00      C1   S
ATOM   2653  N   PRO 6  39     -13.092  -9.420 -17.835  0.00  0.00      C1   N
ATOM   2654  CA  PRO 6  39     -13.787  -8.529 -18.773  0.00  0.00      C1   C
ATOM   2655  C   PRO 6  39     -14.039  -9.177 -20.137  0.00  0.00      C1   C
ATOM   2656  O   PRO 6  39     -13.191  -9.893 -20.646  0.00  0.00      C1   O
ATOM   2657  CB  PRO 6  39     -12.922  -7.345 -18.923  0.00  0.00      C1   C
ATOM   2658  CG  PRO 6  39     -11.960  -7.310 -17.727  0.00  0.00      C1   C
ATOM   2659  CD  PRO 6  39     -11.904  -8.783 -17.350  0.00  0.00      C1   C
ATOM   2660  N   ARG 6  40     -15.281  -8.872 -20.628  0.00  0.00      C1   N
ATOM   2661  CA  ARG 6  40     -15.802  -9.375 -21.873  0.00  0.00      C1   C
ATOM   2662  C   ARG 6  40     -15.388  -8.653 -23.140  0.00  0.00      C1   C
ATOM   2663  O   ARG 6  40     -15.443  -9.299 -24.190  0.00  0.00      C1   O
ATOM   2664  CB  ARG 6  40     -17.314  -9.446 -21.675  0.00  0.00      C1   C
ATOM   2665  CG  ARG 6  40     -18.101  -8.130 -21.909  0.00  0.00      C1   C
ATOM   2666  CD  ARG 6  40     -19.659  -8.242 -21.876  0.00  0.00      C1   C
ATOM   2667  NE  ARG 6  40     -20.142  -6.888 -21.676  0.00  0.00      C1   N
ATOM   2668  CZ  ARG 6  40     -21.370  -6.407 -21.750  0.00  0.00      C1   C
ATOM   2669  NH1 ARG 6  40     -22.329  -7.168 -22.093  0.00  0.00      C1   N
ATOM   2670  NH2 ARG 6  40     -21.576  -5.137 -21.694  0.00  0.00      C1   N
ATOM   2671  N   HIS 6  41     -14.993  -7.376 -23.107  0.00  0.00      C1   N
ATOM   2672  CA  HIS 6  41     -14.712  -6.588 -24.276  0.00  0.00      C1   C
ATOM   2673  C   HIS 6  41     -13.732  -7.242 -25.209  0.00  0.00      C1   C
ATOM   2674  O   HIS 6  41     -13.764  -6.807 -26.367  0.00  0.00      C1   O
ATOM   2675  CB  HIS 6  41     -14.228  -5.198 -23.799  0.00  0.00      C1   C
ATOM   2676  CG  HIS 6  41     -13.032  -5.147 -22.850  0.00  0.00      C1   C
ATOM   2677  ND1 HIS 6  41     -11.810  -5.818 -22.934  0.00  0.00      C1   N
ATOM   2678  CD2 HIS 6  41     -13.070  -4.397 -21.686  0.00  0.00      C1   C
ATOM   2679  CE1 HIS 6  41     -11.109  -5.482 -21.789  0.00  0.00      C1   C
ATOM   2680  NE2 HIS 6  41     -11.894  -4.676 -21.026  0.00  0.00      C1   N
ATOM   2681  N   VAL 6  42     -12.835  -8.205 -24.854  0.00  0.00      C1   N
ATOM   2682  CA  VAL 6  42     -11.967  -9.048 -25.681  0.00  0.00      C1   C
ATOM   2683  C   VAL 6  42     -12.677  -9.891 -26.834  0.00  0.00      C1   C
ATOM   2684  O   VAL 6  42     -12.049 -10.401 -27.745  0.00  0.00      C1   O
ATOM   2685  CB  VAL 6  42     -11.052  -9.896 -24.799  0.00  0.00      C1   C
ATOM   2686  CG1 VAL 6  42     -10.232  -8.994 -23.804  0.00  0.00      C1   C
ATOM   2687  CG2 VAL 6  42     -11.818 -11.039 -24.093  0.00  0.00      C1   C
ATOM   2688  N   ILE 6  43     -14.013 -10.036 -26.837  0.00  0.00      C1   N
ATOM   2689  CA  ILE 6  43     -14.688 -10.983 -27.785  0.00  0.00      C1   C
ATOM   2690  C   ILE 6  43     -14.955 -10.414 -29.152  0.00  0.00      C1   C
ATOM   2691  O   ILE 6  43     -15.334 -11.074 -30.099  0.00  0.00      C1   O
ATOM   2692  CB  ILE 6  43     -15.897 -11.854 -27.130  0.00  0.00      C1   C
ATOM   2693  CG1 ILE 6  43     -17.187 -10.952 -26.883  0.00  0.00      C1   C
ATOM   2694  CG2 ILE 6  43     -15.487 -12.653 -25.896  0.00  0.00      C1   C
ATOM   2695  CD1 ILE 6  43     -18.350 -11.714 -26.368  0.00  0.00      C1   C
ATOM   2696  N   CYS 6  44     -14.900  -9.049 -29.200  0.00  0.00      C1   N
ATOM   2697  CA  CYS 6  44     -15.078  -8.197 -30.335  0.00  0.00      C1   C
ATOM   2698  C   CYS 6  44     -13.955  -8.365 -31.436  0.00  0.00      C1   C
ATOM   2699  O   CYS 6  44     -13.288  -7.405 -31.840  0.00  0.00      C1   O
ATOM   2700  CB  CYS 6  44     -15.294  -6.735 -29.934  0.00  0.00      C1   C
ATOM   2701  SG  CYS 6  44     -16.511  -6.728 -28.618  0.00  0.00      C1   S
ATOM   2702  N   THR 6  45     -13.813  -9.576 -31.926  0.00  0.00      C1   N
ATOM   2703  CA  THR 6  45     -12.888  -9.939 -33.075  0.00  0.00      C1   C
ATOM   2704  C   THR 6  45     -13.612  -9.859 -34.421  0.00  0.00      C1   C
ATOM   2705  O   THR 6  45     -14.775 -10.304 -34.592  0.00  0.00      C1   O
ATOM   2706  CB  THR 6  45     -12.225 -11.283 -32.788  0.00  0.00      C1   C
ATOM   2707  OG1 THR 6  45     -11.826 -11.338 -31.461  0.00  0.00      C1   O
ATOM   2708  CG2 THR 6  45     -10.923 -11.427 -33.569  0.00  0.00      C1   C
ATOM   2709  N   SER 6  46     -12.920  -9.274 -35.427  0.00  0.00      C1   N
ATOM   2710  CA  SER 6  46     -13.373  -9.290 -36.831  0.00  0.00      C1   C
ATOM   2711  C   SER 6  46     -14.745  -8.646 -37.179  0.00  0.00      C1   C
ATOM   2712  O   SER 6  46     -15.431  -9.160 -38.106  0.00  0.00      C1   O
ATOM   2713  CB  SER 6  46     -13.023 -10.581 -37.510  0.00  0.00      C1   C
ATOM   2714  OG  SER 6  46     -11.668 -10.994 -37.176  0.00  0.00      C1   O
ATOM   2715  N   GLU 6  47     -15.064  -7.581 -36.455  0.00  0.00      C1   N
ATOM   2716  CA  GLU 6  47     -16.336  -6.926 -36.662  0.00  0.00      C1   C
ATOM   2717  C   GLU 6  47     -16.098  -5.641 -37.437  0.00  0.00      C1   C
ATOM   2718  O   GLU 6  47     -15.146  -4.892 -37.206  0.00  0.00      C1   O
ATOM   2719  CB  GLU 6  47     -17.193  -6.733 -35.346  0.00  0.00      C1   C
ATOM   2720  CG  GLU 6  47     -17.856  -8.037 -34.869  0.00  0.00      C1   C
ATOM   2721  CD  GLU 6  47     -18.685  -8.674 -35.998  0.00  0.00      C1   C
ATOM   2722  OE1 GLU 6  47     -18.963  -8.004 -37.022  0.00  0.00      C1   O
ATOM   2723  OE2 GLU 6  47     -19.210  -9.778 -35.750  0.00  0.00      C1   O
ATOM   2724  N   ASP 6  48     -17.066  -5.228 -38.226  0.00  0.00      C1   N
ATOM   2725  CA  ASP 6  48     -16.927  -3.994 -38.963  0.00  0.00      C1   C
ATOM   2726  C   ASP 6  48     -17.760  -2.917 -38.324  0.00  0.00      C1   C
ATOM   2727  O   ASP 6  48     -18.018  -1.852 -38.869  0.00  0.00      C1   O
ATOM   2728  CB  ASP 6  48     -17.128  -4.071 -40.494  0.00  0.00      C1   C
ATOM   2729  CG  ASP 6  48     -18.463  -4.701 -40.904  0.00  0.00      C1   C
ATOM   2730  OD1 ASP 6  48     -19.513  -4.498 -40.264  0.00  0.00      C1   O
ATOM   2731  OD2 ASP 6  48     -18.528  -5.410 -41.974  0.00  0.00      C1   O
ATOM   2732  N   MET 6  49     -18.235  -3.199 -37.090  0.00  0.00      C1   N
ATOM   2733  CA  MET 6  49     -18.789  -2.186 -36.182  0.00  0.00      C1   C
ATOM   2734  C   MET 6  49     -17.797  -1.735 -35.168  0.00  0.00      C1   C
ATOM   2735  O   MET 6  49     -17.102  -2.659 -34.641  0.00  0.00      C1   O
ATOM   2736  CB  MET 6  49     -20.146  -2.685 -35.621  0.00  0.00      C1   C
ATOM   2737  CG  MET 6  49     -21.272  -2.716 -36.629  0.00  0.00      C1   C
ATOM   2738  SD  MET 6  49     -21.554  -1.023 -37.372  0.00  0.00      C1   S
ATOM   2739  CE  MET 6  49     -23.006  -1.512 -38.495  0.00  0.00      C1   C
ATOM   2740  N   LEU 6  50     -17.637  -0.428 -34.854  0.00  0.00      C1   N
ATOM   2741  CA  LEU 6  50     -16.870   0.055 -33.668  0.00  0.00      C1   C
ATOM   2742  C   LEU 6  50     -17.549  -0.539 -32.385  0.00  0.00      C1   C
ATOM   2743  O   LEU 6  50     -16.854  -0.960 -31.482  0.00  0.00      C1   O
ATOM   2744  CB  LEU 6  50     -16.666   1.542 -33.782  0.00  0.00      C1   C
ATOM   2745  CG  LEU 6  50     -15.910   2.138 -32.612  0.00  0.00      C1   C
ATOM   2746  CD1 LEU 6  50     -14.490   1.517 -32.558  0.00  0.00      C1   C
ATOM   2747  CD2 LEU 6  50     -15.641   3.652 -33.018  0.00  0.00      C1   C
ATOM   2748  N   ASN 6  51     -18.897  -0.480 -32.271  0.00  0.00      C1   N
ATOM   2749  CA  ASN 6  51     -19.543  -1.128 -31.122  0.00  0.00      C1   C
ATOM   2750  C   ASN 6  51     -20.492  -2.267 -31.323  0.00  0.00      C1   C
ATOM   2751  O   ASN 6  51     -21.683  -2.053 -31.416  0.00  0.00      C1   O
ATOM   2752  CB  ASN 6  51     -20.163  -0.052 -30.158  0.00  0.00      C1   C
ATOM   2753  CG  ASN 6  51     -18.984   0.828 -29.619  0.00  0.00      C1   C
ATOM   2754  OD1 ASN 6  51     -18.223   0.501 -28.704  0.00  0.00      C1   O
ATOM   2755  ND2 ASN 6  51     -18.686   1.953 -30.236  0.00  0.00      C1   N
ATOM   2756  N   PRO 6  52     -20.086  -3.524 -31.518  0.00  0.00      C1   N
ATOM   2757  CA  PRO 6  52     -20.892  -4.597 -32.012  0.00  0.00      C1   C
ATOM   2758  C   PRO 6  52     -21.711  -5.345 -30.916  0.00  0.00      C1   C
ATOM   2759  O   PRO 6  52     -21.584  -5.242 -29.686  0.00  0.00      C1   O
ATOM   2760  CB  PRO 6  52     -19.860  -5.555 -32.686  0.00  0.00      C1   C
ATOM   2761  CG  PRO 6  52     -18.661  -5.398 -31.745  0.00  0.00      C1   C
ATOM   2762  CD  PRO 6  52     -18.685  -3.942 -31.338  0.00  0.00      C1   C
ATOM   2763  N   ASN 6  53     -22.600  -6.166 -31.406  0.00  0.00      C1   N
ATOM   2764  CA  ASN 6  53     -23.540  -6.938 -30.587  0.00  0.00      C1   C
ATOM   2765  C   ASN 6  53     -22.851  -8.097 -29.813  0.00  0.00      C1   C
ATOM   2766  O   ASN 6  53     -22.405  -9.117 -30.324  0.00  0.00      C1   O
ATOM   2767  CB  ASN 6  53     -24.706  -7.434 -31.503  0.00  0.00      C1   C
ATOM   2768  CG  ASN 6  53     -25.794  -8.237 -30.775  0.00  0.00      C1   C
ATOM   2769  OD1 ASN 6  53     -25.624  -8.620 -29.655  0.00  0.00      C1   O
ATOM   2770  ND2 ASN 6  53     -26.926  -8.594 -31.378  0.00  0.00      C1   N
ATOM   2771  N   TYR 6  54     -22.482  -7.742 -28.572  0.00  0.00      C1   N
ATOM   2772  CA  TYR 6  54     -21.934  -8.589 -27.481  0.00  0.00      C1   C
ATOM   2773  C   TYR 6  54     -22.640  -9.975 -27.317  0.00  0.00      C1   C
ATOM   2774  O   TYR 6  54     -21.919 -10.909 -27.074  0.00  0.00      C1   O
ATOM   2775  CB  TYR 6  54     -21.905  -7.819 -26.107  0.00  0.00      C1   C
ATOM   2776  CG  TYR 6  54     -20.735  -7.008 -25.778  0.00  0.00      C1   C
ATOM   2777  CD1 TYR 6  54     -19.414  -7.472 -26.073  0.00  0.00      C1   C
ATOM   2778  CD2 TYR 6  54     -20.865  -5.780 -25.157  0.00  0.00      C1   C
ATOM   2779  CE1 TYR 6  54     -18.265  -6.721 -25.630  0.00  0.00      C1   C
ATOM   2780  CE2 TYR 6  54     -19.767  -4.977 -24.773  0.00  0.00      C1   C
ATOM   2781  CZ  TYR 6  54     -18.487  -5.410 -25.081  0.00  0.00      C1   C
ATOM   2782  OH  TYR 6  54     -17.442  -4.567 -24.655  0.00  0.00      C1   O
ATOM   2783  N   GLU 6  55     -23.935 -10.032 -27.490  0.00  0.00      C1   N
ATOM   2784  CA  GLU 6  55     -24.766 -11.211 -27.318  0.00  0.00      C1   C
ATOM   2785  C   GLU 6  55     -24.471 -12.199 -28.483  0.00  0.00      C1   C
ATOM   2786  O   GLU 6  55     -24.129 -13.319 -28.296  0.00  0.00      C1   O
ATOM   2787  CB  GLU 6  55     -26.230 -10.917 -27.297  0.00  0.00      C1   C
ATOM   2788  CG  GLU 6  55     -27.102 -12.142 -26.946  0.00  0.00      C1   C
ATOM   2789  CD  GLU 6  55     -28.560 -11.822 -26.778  0.00  0.00      C1   C
ATOM   2790  OE1 GLU 6  55     -29.003 -10.644 -26.966  0.00  0.00      C1   O
ATOM   2791  OE2 GLU 6  55     -29.371 -12.787 -26.554  0.00  0.00      C1   O
ATOM   2792  N   ASP 6  56     -24.668 -11.736 -29.752  0.00  0.00      C1   N
ATOM   2793  CA  ASP 6  56     -24.244 -12.390 -31.018  0.00  0.00      C1   C
ATOM   2794  C   ASP 6  56     -22.799 -12.886 -30.976  0.00  0.00      C1   C
ATOM   2795  O   ASP 6  56     -22.535 -14.061 -31.283  0.00  0.00      C1   O
ATOM   2796  CB  ASP 6  56     -24.623 -11.450 -32.204  0.00  0.00      C1   C
ATOM   2797  CG  ASP 6  56     -24.877 -12.281 -33.418  0.00  0.00      C1   C
ATOM   2798  OD1 ASP 6  56     -25.937 -12.935 -33.584  0.00  0.00      C1   O
ATOM   2799  OD2 ASP 6  56     -23.972 -12.347 -34.260  0.00  0.00      C1   O
ATOM   2800  N   LEU 6  57     -21.843 -12.105 -30.537  0.00  0.00      C1   N
ATOM   2801  CA  LEU 6  57     -20.440 -12.455 -30.321  0.00  0.00      C1   C
ATOM   2802  C   LEU 6  57     -20.160 -13.629 -29.377  0.00  0.00      C1   C
ATOM   2803  O   LEU 6  57     -19.255 -14.426 -29.647  0.00  0.00      C1   O
ATOM   2804  CB  LEU 6  57     -19.623 -11.161 -30.008  0.00  0.00      C1   C
ATOM   2805  CG  LEU 6  57     -19.302 -10.331 -31.235  0.00  0.00      C1   C
ATOM   2806  CD1 LEU 6  57     -18.414  -9.149 -30.767  0.00  0.00      C1   C
ATOM   2807  CD2 LEU 6  57     -18.579 -11.084 -32.346  0.00  0.00      C1   C
ATOM   2808  N   LEU 6  58     -20.966 -13.794 -28.298  0.00  0.00      C1   N
ATOM   2809  CA  LEU 6  58     -20.615 -14.878 -27.364  0.00  0.00      C1   C
ATOM   2810  C   LEU 6  58     -21.240 -16.248 -27.784  0.00  0.00      C1   C
ATOM   2811  O   LEU 6  58     -20.609 -17.327 -27.675  0.00  0.00      C1   O
ATOM   2812  CB  LEU 6  58     -20.793 -14.558 -25.929  0.00  0.00      C1   C
ATOM   2813  CG  LEU 6  58     -20.085 -15.412 -24.904  0.00  0.00      C1   C
ATOM   2814  CD1 LEU 6  58     -18.588 -15.427 -25.106  0.00  0.00      C1   C
ATOM   2815  CD2 LEU 6  58     -20.390 -14.856 -23.504  0.00  0.00      C1   C
ATOM   2816  N   ILE 6  59     -22.426 -16.305 -28.472  0.00  0.00      C1   N
ATOM   2817  CA  ILE 6  59     -22.950 -17.362 -29.287  0.00  0.00      C1   C
ATOM   2818  C   ILE 6  59     -21.885 -17.663 -30.394  0.00  0.00      C1   C
ATOM   2819  O   ILE 6  59     -21.426 -18.811 -30.584  0.00  0.00      C1   O
ATOM   2820  CB  ILE 6  59     -24.335 -16.979 -29.976  0.00  0.00      C1   C
ATOM   2821  CG1 ILE 6  59     -25.413 -16.493 -28.905  0.00  0.00      C1   C
ATOM   2822  CG2 ILE 6  59     -24.796 -18.031 -31.053  0.00  0.00      C1   C
ATOM   2823  CD1 ILE 6  59     -26.475 -15.632 -29.597  0.00  0.00      C1   C
ATOM   2824  N   ARG 6  60     -21.430 -16.656 -31.221  0.00  0.00      C1   N
ATOM   2825  CA  ARG 6  60     -20.403 -16.801 -32.335  0.00  0.00      C1   C
ATOM   2826  C   ARG 6  60     -18.936 -17.161 -31.848  0.00  0.00      C1   C
ATOM   2827  O   ARG 6  60     -17.966 -17.107 -32.552  0.00  0.00      C1   O
ATOM   2828  CB  ARG 6  60     -20.535 -15.728 -33.377  0.00  0.00      C1   C
ATOM   2829  CG  ARG 6  60     -21.821 -16.003 -34.142  0.00  0.00      C1   C
ATOM   2830  CD  ARG 6  60     -21.935 -15.226 -35.432  0.00  0.00      C1   C
ATOM   2831  NE  ARG 6  60     -21.882 -13.757 -35.201  0.00  0.00      C1   N
ATOM   2832  CZ  ARG 6  60     -20.890 -12.928 -35.426  0.00  0.00      C1   C
ATOM   2833  NH1 ARG 6  60     -21.018 -11.719 -35.003  0.00  0.00      C1   N
ATOM   2834  NH2 ARG 6  60     -19.804 -13.196 -36.087  0.00  0.00      C1   N
ATOM   2835  N   LYS 6  61     -18.738 -17.615 -30.621  0.00  0.00      C1   N
ATOM   2836  CA  LYS 6  61     -17.440 -18.006 -30.090  0.00  0.00      C1   C
ATOM   2837  C   LYS 6  61     -17.384 -19.503 -29.931  0.00  0.00      C1   C
ATOM   2838  O   LYS 6  61     -18.396 -20.240 -30.058  0.00  0.00      C1   O
ATOM   2839  CB  LYS 6  61     -17.199 -17.218 -28.787  0.00  0.00      C1   C
ATOM   2840  CG  LYS 6  61     -15.833 -16.847 -28.404  0.00  0.00      C1   C
ATOM   2841  CD  LYS 6  61     -15.232 -15.880 -29.444  0.00  0.00      C1   C
ATOM   2842  CE  LYS 6  61     -16.003 -14.778 -30.042  0.00  0.00      C1   C
ATOM   2843  NZ  LYS 6  61     -15.085 -13.841 -30.731  0.00  0.00      C1   N
ATOM   2844  N   SER 6  62     -16.155 -19.998 -29.692  0.00  0.00      C1   N
ATOM   2845  CA  SER 6  62     -15.955 -21.327 -29.266  0.00  0.00      C1   C
ATOM   2846  C   SER 6  62     -14.865 -21.232 -28.157  0.00  0.00      C1   C
ATOM   2847  O   SER 6  62     -14.138 -20.268 -28.041  0.00  0.00      C1   O
ATOM   2848  CB  SER 6  62     -15.553 -22.232 -30.457  0.00  0.00      C1   C
ATOM   2849  OG  SER 6  62     -16.133 -23.550 -30.301  0.00  0.00      C1   O
ATOM   2850  N   ASN 6  63     -14.715 -22.286 -27.327  0.00  0.00      C1   N
ATOM   2851  CA  ASN 6  63     -13.616 -22.501 -26.450  0.00  0.00      C1   C
ATOM   2852  C   ASN 6  63     -12.214 -22.319 -27.087  0.00  0.00      C1   C
ATOM   2853  O   ASN 6  63     -11.318 -21.794 -26.483  0.00  0.00      C1   O
ATOM   2854  CB  ASN 6  63     -13.662 -23.871 -25.828  0.00  0.00      C1   C
ATOM   2855  CG  ASN 6  63     -14.869 -24.341 -25.055  0.00  0.00      C1   C
ATOM   2856  OD1 ASN 6  63     -15.563 -23.483 -24.507  0.00  0.00      C1   O
ATOM   2857  ND2 ASN 6  63     -15.112 -25.608 -24.956  0.00  0.00      C1   N
ATOM   2858  N   HIS 6  64     -12.035 -22.661 -28.381  0.00  0.00      C1   N
ATOM   2859  CA  HIS 6  64     -10.849 -22.275 -29.122  0.00  0.00      C1   C
ATOM   2860  C   HIS 6  64     -10.450 -20.831 -29.167  0.00  0.00      C1   C
ATOM   2861  O   HIS 6  64      -9.258 -20.536 -29.184  0.00  0.00      C1   O
ATOM   2862  CB  HIS 6  64     -10.855 -22.932 -30.510  0.00  0.00      C1   C
ATOM   2863  CG  HIS 6  64     -11.853 -22.382 -31.557  0.00  0.00      C1   C
ATOM   2864  ND1 HIS 6  64     -12.059 -21.042 -31.823  0.00  0.00      C1   N
ATOM   2865  CD2 HIS 6  64     -12.589 -23.225 -32.349  0.00  0.00      C1   C
ATOM   2866  CE1 HIS 6  64     -12.981 -21.082 -32.807  0.00  0.00      C1   C
ATOM   2867  NE2 HIS 6  64     -13.372 -22.369 -33.083  0.00  0.00      C1   N
ATOM   2868  N   ASN 6  65     -11.383 -19.906 -29.116  0.00  0.00      C1   N
ATOM   2869  CA  ASN 6  65     -10.958 -18.518 -28.839  0.00  0.00      C1   C
ATOM   2870  C   ASN 6  65     -10.230 -18.109 -27.487  0.00  0.00      C1   C
ATOM   2871  O   ASN 6  65      -9.718 -16.997 -27.441  0.00  0.00      C1   O
ATOM   2872  CB  ASN 6  65     -12.075 -17.546 -29.219  0.00  0.00      C1   C
ATOM   2873  CG  ASN 6  65     -12.715 -17.927 -30.492  0.00  0.00      C1   C
ATOM   2874  OD1 ASN 6  65     -13.751 -18.610 -30.542  0.00  0.00      C1   O
ATOM   2875  ND2 ASN 6  65     -12.065 -17.512 -31.548  0.00  0.00      C1   N
ATOM   2876  N   PHE 6  66     -10.100 -19.019 -26.508  0.00  0.00      C1   N
ATOM   2877  CA  PHE 6  66      -9.838 -18.714 -25.130  0.00  0.00      C1   C
ATOM   2878  C   PHE 6  66      -8.599 -19.502 -24.538  0.00  0.00      C1   C
ATOM   2879  O   PHE 6  66      -8.627 -20.774 -24.466  0.00  0.00      C1   O
ATOM   2880  CB  PHE 6  66     -11.075 -18.942 -24.267  0.00  0.00      C1   C
ATOM   2881  CG  PHE 6  66     -12.157 -17.881 -24.485  0.00  0.00      C1   C
ATOM   2882  CD1 PHE 6  66     -13.332 -18.204 -25.189  0.00  0.00      C1   C
ATOM   2883  CD2 PHE 6  66     -12.058 -16.660 -23.791  0.00  0.00      C1   C
ATOM   2884  CE1 PHE 6  66     -14.435 -17.256 -25.232  0.00  0.00      C1   C
ATOM   2885  CE2 PHE 6  66     -13.092 -15.732 -23.899  0.00  0.00      C1   C
ATOM   2886  CZ  PHE 6  66     -14.274 -16.022 -24.581  0.00  0.00      C1   C
ATOM   2887  N   LEU 6  67      -7.554 -18.784 -24.185  0.00  0.00      C1   N
ATOM   2888  CA  LEU 6  67      -6.297 -19.421 -23.656  0.00  0.00      C1   C
ATOM   2889  C   LEU 6  67      -6.001 -18.914 -22.226  0.00  0.00      C1   C
ATOM   2890  O   LEU 6  67      -6.030 -17.725 -21.952  0.00  0.00      C1   O
ATOM   2891  CB  LEU 6  67      -4.984 -19.158 -24.538  0.00  0.00      C1   C
ATOM   2892  CG  LEU 6  67      -4.181 -20.443 -24.839  0.00  0.00      C1   C
ATOM   2893  CD1 LEU 6  67      -3.326 -20.825 -23.700  0.00  0.00      C1   C
ATOM   2894  CD2 LEU 6  67      -5.062 -21.595 -25.386  0.00  0.00      C1   C
ATOM   2895  N   VAL 6  68      -5.756 -19.881 -21.293  0.00  0.00      C1   N
ATOM   2896  CA  VAL 6  68      -5.785 -19.624 -19.927  0.00  0.00      C1   C
ATOM   2897  C   VAL 6  68      -4.630 -20.259 -19.232  0.00  0.00      C1   C
ATOM   2898  O   VAL 6  68      -4.422 -21.446 -19.342  0.00  0.00      C1   O
ATOM   2899  CB  VAL 6  68      -7.215 -19.880 -19.370  0.00  0.00      C1   C
ATOM   2900  CG1 VAL 6  68      -7.437 -19.541 -17.924  0.00  0.00      C1   C
ATOM   2901  CG2 VAL 6  68      -8.363 -19.181 -20.140  0.00  0.00      C1   C
ATOM   2902  N   GLN 6  69      -3.934 -19.482 -18.457  0.00  0.00      C1   N
ATOM   2903  CA  GLN 6  69      -2.688 -19.875 -17.800  0.00  0.00      C1   C
ATOM   2904  C   GLN 6  69      -2.496 -19.362 -16.372  0.00  0.00      C1   C
ATOM   2905  O   GLN 6  69      -2.512 -18.147 -16.080  0.00  0.00      C1   O
ATOM   2906  CB  GLN 6  69      -1.454 -19.435 -18.597  0.00  0.00      C1   C
ATOM   2907  CG  GLN 6  69      -0.415 -20.566 -18.649  0.00  0.00      C1   C
ATOM   2908  CD  GLN 6  69       0.785 -20.187 -19.579  0.00  0.00      C1   C
ATOM   2909  OE1 GLN 6  69       0.832 -20.463 -20.754  0.00  0.00      C1   O
ATOM   2910  NE2 GLN 6  69       1.821 -19.445 -19.087  0.00  0.00      C1   N
ATOM   2911  N   ALA 6  70      -2.234 -20.234 -15.451  0.00  0.00      C1   N
ATOM   2912  CA  ALA 6  70      -1.979 -19.944 -13.995  0.00  0.00      C1   C
ATOM   2913  C   ALA 6  70      -0.481 -20.171 -13.646  0.00  0.00      C1   C
ATOM   2914  O   ALA 6  70      -0.138 -21.288 -13.274  0.00  0.00      C1   O
ATOM   2915  CB  ALA 6  70      -2.986 -20.752 -13.215  0.00  0.00      C1   C
ATOM   2916  N   GLY 6  71       0.415 -19.154 -13.794  0.00  0.00      C1   N
ATOM   2917  CA  GLY 6  71       1.843 -19.342 -13.846  0.00  0.00      C1   C
ATOM   2918  C   GLY 6  71       2.198 -20.034 -15.129  0.00  0.00      C1   C
ATOM   2919  O   GLY 6  71       1.755 -19.534 -16.166  0.00  0.00      C1   O
ATOM   2920  N   ASN 6  72       2.919 -21.145 -15.078  0.00  0.00      C1   N
ATOM   2921  CA  ASN 6  72       3.008 -22.040 -16.267  0.00  0.00      C1   C
ATOM   2922  C   ASN 6  72       1.883 -23.080 -16.430  0.00  0.00      C1   C
ATOM   2923  O   ASN 6  72       1.744 -23.648 -17.495  0.00  0.00      C1   O
ATOM   2924  CB  ASN 6  72       4.393 -22.745 -16.209  0.00  0.00      C1   C
ATOM   2925  CG  ASN 6  72       4.671 -23.650 -15.049  0.00  0.00      C1   C
ATOM   2926  OD1 ASN 6  72       3.868 -23.905 -14.123  0.00  0.00      C1   O
ATOM   2927  ND2 ASN 6  72       5.899 -24.206 -15.080  0.00  0.00      C1   N
ATOM   2928  N   VAL 6  73       1.016 -23.190 -15.415  0.00  0.00      C1   N
ATOM   2929  CA  VAL 6  73      -0.022 -24.222 -15.500  0.00  0.00      C1   C
ATOM   2930  C   VAL 6  73      -1.228 -23.714 -16.330  0.00  0.00      C1   C
ATOM   2931  O   VAL 6  73      -1.974 -22.833 -16.016  0.00  0.00      C1   O
ATOM   2932  CB  VAL 6  73      -0.674 -24.741 -14.147  0.00  0.00      C1   C
ATOM   2933  CG1 VAL 6  73      -1.934 -25.601 -14.241  0.00  0.00      C1   C
ATOM   2934  CG2 VAL 6  73       0.364 -25.542 -13.323  0.00  0.00      C1   C
ATOM   2935  N   GLN 6  74      -1.231 -24.359 -17.493  0.00  0.00      C1   N
ATOM   2936  CA  GLN 6  74      -2.275 -24.293 -18.551  0.00  0.00      C1   C
ATOM   2937  C   GLN 6  74      -3.655 -24.813 -18.040  0.00  0.00      C1   C
ATOM   2938  O   GLN 6  74      -3.731 -26.018 -17.675  0.00  0.00      C1   O
ATOM   2939  CB  GLN 6  74      -1.863 -25.142 -19.782  0.00  0.00      C1   C
ATOM   2940  CG  GLN 6  74      -0.579 -24.579 -20.412  0.00  0.00      C1   C
ATOM   2941  CD  GLN 6  74      -0.120 -25.324 -21.710  0.00  0.00      C1   C
ATOM   2942  NE2 GLN 6  74       1.088 -25.048 -22.122  0.00  0.00      C1   N
ATOM   2943  OE1 GLN 6  74      -0.861 -26.135 -22.288  0.00  0.00      C1   O
ATOM   2944  N   LEU 6  75      -4.747 -24.017 -18.245  0.00  0.00      C1   N
ATOM   2945  CA  LEU 6  75      -6.066 -24.436 -17.816  0.00  0.00      C1   C
ATOM   2946  C   LEU 6  75      -6.960 -24.747 -19.042  0.00  0.00      C1   C
ATOM   2947  O   LEU 6  75      -6.992 -23.918 -19.965  0.00  0.00      C1   O
ATOM   2948  CB  LEU 6  75      -6.678 -23.235 -17.005  0.00  0.00      C1   C
ATOM   2949  CG  LEU 6  75      -5.832 -22.925 -15.798  0.00  0.00      C1   C
ATOM   2950  CD1 LEU 6  75      -6.860 -22.115 -15.031  0.00  0.00      C1   C
ATOM   2951  CD2 LEU 6  75      -5.444 -24.121 -14.947  0.00  0.00      C1   C
ATOM   2952  N   ARG 6  76      -7.885 -25.686 -18.930  0.00  0.00      C1   N
ATOM   2953  CA  ARG 6  76      -8.713 -26.081 -20.075  0.00  0.00      C1   C
ATOM   2954  C   ARG 6  76     -10.052 -25.476 -19.954  0.00  0.00      C1   C
ATOM   2955  O   ARG 6  76     -10.780 -25.939 -19.135  0.00  0.00      C1   O
ATOM   2956  CB  ARG 6  76      -8.800 -27.560 -20.349  0.00  0.00      C1   C
ATOM   2957  CG  ARG 6  76      -9.224 -27.915 -21.810  0.00  0.00      C1   C
ATOM   2958  CD  ARG 6  76      -9.252 -29.428 -22.069  0.00  0.00      C1   C
ATOM   2959  NE  ARG 6  76     -10.220 -30.128 -21.172  0.00  0.00      C1   N
ATOM   2960  CZ  ARG 6  76     -11.445 -30.520 -21.433  0.00  0.00      C1   C
ATOM   2961  NH1 ARG 6  76     -11.996 -30.406 -22.616  0.00  0.00      C1   N
ATOM   2962  NH2 ARG 6  76     -12.203 -31.002 -20.501  0.00  0.00      C1   N
ATOM   2963  N   VAL 6  77     -10.403 -24.462 -20.751  0.00  0.00      C1   N
ATOM   2964  CA  VAL 6  77     -11.813 -23.949 -21.025  0.00  0.00      C1   C
ATOM   2965  C   VAL 6  77     -12.719 -25.063 -21.594  0.00  0.00      C1   C
ATOM   2966  O   VAL 6  77     -12.445 -25.701 -22.578  0.00  0.00      C1   O
ATOM   2967  CB  VAL 6  77     -11.730 -22.697 -21.914  0.00  0.00      C1   C
ATOM   2968  CG1 VAL 6  77     -13.037 -22.000 -22.264  0.00  0.00      C1   C
ATOM   2969  CG2 VAL 6  77     -10.844 -21.733 -21.129  0.00  0.00      C1   C
ATOM   2970  N   ILE 6  78     -13.912 -25.180 -20.983  0.00  0.00      C1   N
ATOM   2971  CA  ILE 6  78     -15.012 -26.060 -21.419  0.00  0.00      C1   C
ATOM   2972  C   ILE 6  78     -16.342 -25.327 -21.632  0.00  0.00      C1   C
ATOM   2973  O   ILE 6  78     -17.226 -25.855 -22.345  0.00  0.00      C1   O
ATOM   2974  CB  ILE 6  78     -15.151 -27.364 -20.590  0.00  0.00      C1   C
ATOM   2975  CG1 ILE 6  78     -15.015 -27.181 -19.012  0.00  0.00      C1   C
ATOM   2976  CG2 ILE 6  78     -13.963 -28.158 -21.153  0.00  0.00      C1   C
ATOM   2977  CD1 ILE 6  78     -15.058 -28.544 -18.291  0.00  0.00      C1   C
ATOM   2978  N   GLY 6  79     -16.425 -23.994 -21.223  0.00  0.00      C1   N
ATOM   2979  CA  GLY 6  79     -17.563 -23.153 -21.507  0.00  0.00      C1   C
ATOM   2980  C   GLY 6  79     -17.346 -21.649 -21.219  0.00  0.00      C1   C
ATOM   2981  O   GLY 6  79     -16.483 -21.212 -20.486  0.00  0.00      C1   O
ATOM   2982  N   HIS 6  80     -18.152 -20.806 -21.850  0.00  0.00      C1   N
ATOM   2983  CA  HIS 6  80     -17.932 -19.334 -21.820  0.00  0.00      C1   C
ATOM   2984  C   HIS 6  80     -19.251 -18.544 -21.857  0.00  0.00      C1   C
ATOM   2985  O   HIS 6  80     -20.185 -18.656 -22.736  0.00  0.00      C1   O
ATOM   2986  CB  HIS 6  80     -17.035 -19.039 -23.017  0.00  0.00      C1   C
ATOM   2987  CG  HIS 6  80     -17.488 -19.459 -24.390  0.00  0.00      C1   C
ATOM   2988  ND1 HIS 6  80     -18.742 -19.404 -24.974  0.00  0.00      C1   N
ATOM   2989  CD2 HIS 6  80     -16.680 -20.058 -25.339  0.00  0.00      C1   C
ATOM   2990  CE1 HIS 6  80     -18.624 -19.871 -26.229  0.00  0.00      C1   C
ATOM   2991  NE2 HIS 6  80     -17.424 -20.334 -26.495  0.00  0.00      C1   N
ATOM   2992  N   SER 6  81     -19.459 -17.673 -20.857  0.00  0.00      C1   N
ATOM   2993  CA  SER 6  81     -20.650 -16.874 -20.613  0.00  0.00      C1   C
ATOM   2994  C   SER 6  81     -20.442 -15.469 -20.051  0.00  0.00      C1   C
ATOM   2995  O   SER 6  81     -19.360 -15.185 -19.528  0.00  0.00      C1   O
ATOM   2996  CB  SER 6  81     -21.598 -17.657 -19.625  0.00  0.00      C1   C
ATOM   2997  OG  SER 6  81     -20.988 -17.813 -18.375  0.00  0.00      C1   O
ATOM   2998  N   MET 6  82     -21.459 -14.638 -20.152  0.00  0.00      C1   N
ATOM   2999  CA  MET 6  82     -21.331 -13.286 -19.650  0.00  0.00      C1   C
ATOM   3000  C   MET 6  82     -22.433 -13.073 -18.582  0.00  0.00      C1   C
ATOM   3001  O   MET 6  82     -23.628 -13.013 -18.903  0.00  0.00      C1   O
ATOM   3002  CB  MET 6  82     -21.054 -12.197 -20.697  0.00  0.00      C1   C
ATOM   3003  CG  MET 6  82     -22.168 -11.931 -21.642  0.00  0.00      C1   C
ATOM   3004  SD  MET 6  82     -21.924 -10.712 -22.944  0.00  0.00      C1   S
ATOM   3005  CE  MET 6  82     -23.622 -10.626 -23.728  0.00  0.00      C1   C
ATOM   3006  N   GLN 6  83     -21.979 -12.895 -17.373  0.00  0.00      C1   N
ATOM   3007  CA  GLN 6  83     -22.884 -12.306 -16.323  0.00  0.00      C1   C
ATOM   3008  C   GLN 6  83     -22.594 -10.782 -16.366  0.00  0.00      C1   C
ATOM   3009  O   GLN 6  83     -21.481 -10.347 -16.035  0.00  0.00      C1   O
ATOM   3010  CB  GLN 6  83     -22.521 -13.081 -15.018  0.00  0.00      C1   C
ATOM   3011  CG  GLN 6  83     -22.758 -12.317 -13.689  0.00  0.00      C1   C
ATOM   3012  CD  GLN 6  83     -24.201 -11.831 -13.626  0.00  0.00      C1   C
ATOM   3013  OE1 GLN 6  83     -25.135 -12.549 -14.010  0.00  0.00      C1   O
ATOM   3014  NE2 GLN 6  83     -24.487 -10.606 -13.223  0.00  0.00      C1   N
ATOM   3015  N   ASN 6  84     -23.525 -10.015 -16.845  0.00  0.00      C1   N
ATOM   3016  CA  ASN 6  84     -23.465  -8.580 -17.220  0.00  0.00      C1   C
ATOM   3017  C   ASN 6  84     -22.148  -8.323 -18.035  0.00  0.00      C1   C
ATOM   3018  O   ASN 6  84     -22.015  -8.921 -19.093  0.00  0.00      C1   O
ATOM   3019  CB  ASN 6  84     -23.783  -7.699 -16.014  0.00  0.00      C1   C
ATOM   3020  CG  ASN 6  84     -24.109  -6.308 -16.399  0.00  0.00      C1   C
ATOM   3021  OD1 ASN 6  84     -23.878  -5.912 -17.592  0.00  0.00      C1   O
ATOM   3022  ND2 ASN 6  84     -24.780  -5.569 -15.585  0.00  0.00      C1   N
ATOM   3023  N   CYS 6  85     -21.279  -7.451 -17.659  0.00  0.00      C1   N
ATOM   3024  CA  CYS 6  85     -19.961  -7.371 -18.231  0.00  0.00      C1   C
ATOM   3025  C   CYS 6  85     -18.924  -8.401 -17.996  0.00  0.00      C1   C
ATOM   3026  O   CYS 6  85     -17.881  -8.311 -18.629  0.00  0.00      C1   O
ATOM   3027  CB  CYS 6  85     -19.417  -5.935 -18.060  0.00  0.00      C1   C
ATOM   3028  SG  CYS 6  85     -20.575  -4.684 -18.771  0.00  0.00      C1   S
ATOM   3029  N   VAL 6  86     -19.072  -9.352 -17.120  0.00  0.00      C1   N
ATOM   3030  CA  VAL 6  86     -17.991 -10.351 -16.837  0.00  0.00      C1   C
ATOM   3031  C   VAL 6  86     -18.230 -11.669 -17.609  0.00  0.00      C1   C
ATOM   3032  O   VAL 6  86     -19.276 -12.236 -17.564  0.00  0.00      C1   O
ATOM   3033  CB  VAL 6  86     -17.647 -10.683 -15.406  0.00  0.00      C1   C
ATOM   3034  CG1 VAL 6  86     -16.821  -9.537 -14.805  0.00  0.00      C1   C
ATOM   3035  CG2 VAL 6  86     -18.898 -10.908 -14.523  0.00  0.00      C1   C
ATOM   3036  N   LEU 6  87     -17.210 -12.067 -18.406  0.00  0.00      C1   N
ATOM   3037  CA  LEU 6  87     -17.005 -13.493 -18.688  0.00  0.00      C1   C
ATOM   3038  C   LEU 6  87     -16.805 -14.341 -17.487  0.00  0.00      C1   C
ATOM   3039  O   LEU 6  87     -15.994 -14.130 -16.636  0.00  0.00      C1   O
ATOM   3040  CB  LEU 6  87     -15.945 -13.689 -19.781  0.00  0.00      C1   C
ATOM   3041  CG  LEU 6  87     -16.001 -13.043 -21.082  0.00  0.00      C1   C
ATOM   3042  CD1 LEU 6  87     -14.899 -13.503 -22.006  0.00  0.00      C1   C
ATOM   3043  CD2 LEU 6  87     -17.373 -13.337 -21.771  0.00  0.00      C1   C
ATOM   3044  N   LYS 6  88     -17.580 -15.403 -17.429  0.00  0.00      C1   N
ATOM   3045  CA  LYS 6  88     -17.213 -16.578 -16.713  0.00  0.00      C1   C
ATOM   3046  C   LYS 6  88     -16.735 -17.695 -17.637  0.00  0.00      C1   C
ATOM   3047  O   LYS 6  88     -17.425 -18.175 -18.515  0.00  0.00      C1   O
ATOM   3048  CB  LYS 6  88     -18.348 -16.951 -15.726  0.00  0.00      C1   C
ATOM   3049  CG  LYS 6  88     -18.354 -15.905 -14.588  0.00  0.00      C1   C
ATOM   3050  CD  LYS 6  88     -19.543 -16.078 -13.521  0.00  0.00      C1   C
ATOM   3051  CE  LYS 6  88     -19.763 -17.548 -12.990  0.00  0.00      C1   C
ATOM   3052  NZ  LYS 6  88     -21.010 -17.826 -12.254  0.00  0.00      C1   N
ATOM   3053  N   LEU 6  89     -15.484 -18.065 -17.572  0.00  0.00      C1   N
ATOM   3054  CA  LEU 6  89     -14.813 -19.125 -18.284  0.00  0.00      C1   C
ATOM   3055  C   LEU 6  89     -14.734 -20.374 -17.464  0.00  0.00      C1   C
ATOM   3056  O   LEU 6  89     -13.927 -20.421 -16.536  0.00  0.00      C1   O
ATOM   3057  CB  LEU 6  89     -13.499 -18.521 -18.983  0.00  0.00      C1   C
ATOM   3058  CG  LEU 6  89     -13.655 -17.297 -19.845  0.00  0.00      C1   C
ATOM   3059  CD1 LEU 6  89     -12.328 -17.004 -20.558  0.00  0.00      C1   C
ATOM   3060  CD2 LEU 6  89     -14.545 -17.563 -21.041  0.00  0.00      C1   C
ATOM   3061  N   LYS 6  90     -15.589 -21.327 -17.642  0.00  0.00      C1   N
ATOM   3062  CA  LYS 6  90     -15.576 -22.573 -16.886  0.00  0.00      C1   C
ATOM   3063  C   LYS 6  90     -14.359 -23.362 -17.415  0.00  0.00      C1   C
ATOM   3064  O   LYS 6  90     -14.194 -23.607 -18.621  0.00  0.00      C1   O
ATOM   3065  CB  LYS 6  90     -16.872 -23.379 -16.904  0.00  0.00      C1   C
ATOM   3066  CG  LYS 6  90     -16.894 -24.650 -16.121  0.00  0.00      C1   C
ATOM   3067  CD  LYS 6  90     -18.256 -25.394 -16.119  0.00  0.00      C1   C
ATOM   3068  CE  LYS 6  90     -19.387 -24.635 -15.358  0.00  0.00      C1   C
ATOM   3069  NZ  LYS 6  90     -20.550 -25.515 -15.065  0.00  0.00      C1   N
ATOM   3070  N   VAL 6  91     -13.528 -23.899 -16.489  0.00  0.00      C1   N
ATOM   3071  CA  VAL 6  91     -12.234 -24.579 -16.706  0.00  0.00      C1   C
ATOM   3072  C   VAL 6  91     -12.337 -25.937 -16.000  0.00  0.00      C1   C
ATOM   3073  O   VAL 6  91     -12.986 -26.027 -14.969  0.00  0.00      C1   O
ATOM   3074  CB  VAL 6  91     -11.030 -23.822 -16.191  0.00  0.00      C1   C
ATOM   3075  CG1 VAL 6  91     -10.460 -22.758 -17.117  0.00  0.00      C1   C
ATOM   3076  CG2 VAL 6  91     -11.136 -23.180 -14.784  0.00  0.00      C1   C
ATOM   3077  N   ASP 6  92     -11.722 -26.987 -16.580  0.00  0.00      C1   N
ATOM   3078  CA  ASP 6  92     -11.679 -28.392 -16.177  0.00  0.00      C1   C
ATOM   3079  C   ASP 6  92     -10.960 -28.657 -14.853  0.00  0.00      C1   C
ATOM   3080  O   ASP 6  92     -10.809 -29.780 -14.456  0.00  0.00      C1   O
ATOM   3081  CB  ASP 6  92     -11.167 -29.204 -17.392  0.00  0.00      C1   C
ATOM   3082  CG  ASP 6  92     -11.373 -30.734 -17.251  0.00  0.00      C1   C
ATOM   3083  OD1 ASP 6  92     -10.374 -31.461 -17.604  0.00  0.00      C1   O
ATOM   3084  OD2 ASP 6  92     -12.497 -31.271 -16.996  0.00  0.00      C1   O
ATOM   3085  N   THR 6  93     -10.479 -27.636 -14.087  0.00  0.00      C1   N
ATOM   3086  CA  THR 6  93      -9.740 -27.673 -12.817  0.00  0.00      C1   C
ATOM   3087  C   THR 6  93     -10.299 -26.686 -11.806  0.00  0.00      C1   C
ATOM   3088  O   THR 6  93     -10.471 -25.457 -12.102  0.00  0.00      C1   O
ATOM   3089  CB  THR 6  93      -8.233 -27.440 -12.983  0.00  0.00      C1   C
ATOM   3090  OG1 THR 6  93      -8.001 -26.403 -13.971  0.00  0.00      C1   O
ATOM   3091  CG2 THR 6  93      -7.542 -28.699 -13.522  0.00  0.00      C1   C
ATOM   3092  N   ALA 6  94     -10.537 -27.189 -10.628  0.00  0.00      C1   N
ATOM   3093  CA  ALA 6  94     -10.693 -26.294  -9.498  0.00  0.00      C1   C
ATOM   3094  C   ALA 6  94      -9.398 -25.884  -8.839  0.00  0.00      C1   C
ATOM   3095  O   ALA 6  94      -8.474 -26.576  -8.501  0.00  0.00      C1   O
ATOM   3096  CB  ALA 6  94     -11.595 -27.117  -8.454  0.00  0.00      C1   C
ATOM   3097  N   ASN 6  95      -9.290 -24.567  -8.625  0.00  0.00      C1   N
ATOM   3098  CA  ASN 6  95      -8.115 -23.929  -8.016  0.00  0.00      C1   C
ATOM   3099  C   ASN 6  95      -7.908 -24.320  -6.558  0.00  0.00      C1   C
ATOM   3100  O   ASN 6  95      -8.760 -24.173  -5.669  0.00  0.00      C1   O
ATOM   3101  CB  ASN 6  95      -8.289 -22.355  -8.129  0.00  0.00      C1   C
ATOM   3102  CG  ASN 6  95      -7.106 -21.602  -7.554  0.00  0.00      C1   C
ATOM   3103  OD1 ASN 6  95      -6.094 -22.113  -7.083  0.00  0.00      C1   O
ATOM   3104  ND2 ASN 6  95      -7.189 -20.251  -7.511  0.00  0.00      C1   N
ATOM   3105  N   PRO 6  96      -6.763 -24.926  -6.228  0.00  0.00      C1   N
ATOM   3106  CA  PRO 6  96      -6.534 -25.285  -4.825  0.00  0.00      C1   C
ATOM   3107  C   PRO 6  96      -6.242 -24.121  -3.879  0.00  0.00      C1   C
ATOM   3108  O   PRO 6  96      -6.226 -24.156  -2.672  0.00  0.00      C1   O
ATOM   3109  CB  PRO 6  96      -5.283 -26.116  -4.792  0.00  0.00      C1   C
ATOM   3110  CG  PRO 6  96      -5.166 -26.658  -6.146  0.00  0.00      C1   C
ATOM   3111  CD  PRO 6  96      -5.676 -25.504  -7.007  0.00  0.00      C1   C
ATOM   3112  N   LYS 6  97      -5.942 -22.934  -4.462  0.00  0.00      C1   N
ATOM   3113  CA  LYS 6  97      -5.649 -21.768  -3.663  0.00  0.00      C1   C
ATOM   3114  C   LYS 6  97      -6.793 -20.758  -3.486  0.00  0.00      C1   C
ATOM   3115  O   LYS 6  97      -6.581 -19.587  -3.047  0.00  0.00      C1   O
ATOM   3116  CB  LYS 6  97      -4.394 -21.087  -4.194  0.00  0.00      C1   C
ATOM   3117  CG  LYS 6  97      -3.206 -22.040  -4.124  0.00  0.00      C1   C
ATOM   3118  CD  LYS 6  97      -1.801 -21.375  -4.152  0.00  0.00      C1   C
ATOM   3119  CE  LYS 6  97      -0.726 -22.370  -3.917  0.00  0.00      C1   C
ATOM   3120  NZ  LYS 6  97      -0.619 -22.749  -2.500  0.00  0.00      C1   N
ATOM   3121  N   THR 6  98      -8.048 -21.118  -3.792  0.00  0.00      C1   N
ATOM   3122  CA  THR 6  98      -9.228 -20.308  -3.490  0.00  0.00      C1   C
ATOM   3123  C   THR 6  98      -9.629 -20.356  -1.979  0.00  0.00      C1   C
ATOM   3124  O   THR 6  98      -9.694 -21.479  -1.421  0.00  0.00      C1   O
ATOM   3125  CB  THR 6  98     -10.487 -20.551  -4.367  0.00  0.00      C1   C
ATOM   3126  OG1 THR 6  98     -10.134 -20.136  -5.640  0.00  0.00      C1   O
ATOM   3127  CG2 THR 6  98     -11.767 -19.890  -3.961  0.00  0.00      C1   C
ATOM   3128  N   PRO 6  99      -9.727 -19.226  -1.303  0.00  0.00      C1   N
ATOM   3129  CA  PRO 6  99      -9.931 -18.992   0.106  0.00  0.00      C1   C
ATOM   3130  C   PRO 6  99     -11.421 -19.001   0.434  0.00  0.00      C1   C
ATOM   3131  O   PRO 6  99     -12.339 -19.199  -0.388  0.00  0.00      C1   O
ATOM   3132  CB  PRO 6  99      -9.077 -17.700   0.469  0.00  0.00      C1   C
ATOM   3133  CG  PRO 6  99      -8.910 -17.036  -0.886  0.00  0.00      C1   C
ATOM   3134  CD  PRO 6  99      -9.593 -17.868  -1.933  0.00  0.00      C1   C
ATOM   3135  N   LYS 6 100     -11.772 -18.711   1.719  0.00  0.00      C1   N
ATOM   3136  CA  LYS 6 100     -13.043 -18.251   2.108  0.00  0.00      C1   C
ATOM   3137  C   LYS 6 100     -13.348 -16.966   1.432  0.00  0.00      C1   C
ATOM   3138  O   LYS 6 100     -12.583 -15.993   1.640  0.00  0.00      C1   O
ATOM   3139  CB  LYS 6 100     -13.025 -18.195   3.675  0.00  0.00      C1   C
ATOM   3140  CG  LYS 6 100     -14.523 -18.315   4.165  0.00  0.00      C1   C
ATOM   3141  CD  LYS 6 100     -14.544 -17.846   5.603  0.00  0.00      C1   C
ATOM   3142  CE  LYS 6 100     -15.762 -18.207   6.408  0.00  0.00      C1   C
ATOM   3143  NZ  LYS 6 100     -15.666 -17.703   7.837  0.00  0.00      C1   N
ATOM   3144  N   TYR 6 101     -14.451 -16.828   0.679  0.00  0.00      C1   N
ATOM   3145  CA  TYR 6 101     -14.813 -15.548   0.006  0.00  0.00      C1   C
ATOM   3146  C   TYR 6 101     -16.327 -15.254   0.070  0.00  0.00      C1   C
ATOM   3147  O   TYR 6 101     -17.135 -16.147   0.387  0.00  0.00      C1   O
ATOM   3148  CB  TYR 6 101     -14.264 -15.547  -1.473  0.00  0.00      C1   C
ATOM   3149  CG  TYR 6 101     -14.939 -16.460  -2.468  0.00  0.00      C1   C
ATOM   3150  CD1 TYR 6 101     -14.590 -17.827  -2.502  0.00  0.00      C1   C
ATOM   3151  CD2 TYR 6 101     -15.878 -15.977  -3.444  0.00  0.00      C1   C
ATOM   3152  CE1 TYR 6 101     -15.111 -18.710  -3.490  0.00  0.00      C1   C
ATOM   3153  CE2 TYR 6 101     -16.328 -16.780  -4.467  0.00  0.00      C1   C
ATOM   3154  CZ  TYR 6 101     -15.986 -18.154  -4.482  0.00  0.00      C1   C
ATOM   3155  OH  TYR 6 101     -16.282 -18.885  -5.580  0.00  0.00      C1   O
ATOM   3156  N   LYS 6 102     -16.688 -13.998  -0.110  0.00  0.00      C1   N
ATOM   3157  CA  LYS 6 102     -17.947 -13.451  -0.477  0.00  0.00      C1   C
ATOM   3158  C   LYS 6 102     -17.796 -12.332  -1.457  0.00  0.00      C1   C
ATOM   3159  O   LYS 6 102     -16.660 -11.771  -1.606  0.00  0.00      C1   O
ATOM   3160  CB  LYS 6 102     -18.771 -13.146   0.795  0.00  0.00      C1   C
ATOM   3161  CG  LYS 6 102     -18.267 -11.862   1.446  0.00  0.00      C1   C
ATOM   3162  CD  LYS 6 102     -19.007 -11.572   2.706  0.00  0.00      C1   C
ATOM   3163  CE  LYS 6 102     -18.893 -10.022   3.142  0.00  0.00      C1   C
ATOM   3164  NZ  LYS 6 102     -19.986  -9.519   4.022  0.00  0.00      C1   N
ATOM   3165  N   PHE 6 103     -18.849 -11.958  -2.182  0.00  0.00      C1   N
ATOM   3166  CA  PHE 6 103     -18.910 -10.860  -3.147  0.00  0.00      C1   C
ATOM   3167  C   PHE 6 103     -19.818  -9.770  -2.559  0.00  0.00      C1   C
ATOM   3168  O   PHE 6 103     -20.949  -9.932  -2.123  0.00  0.00      C1   O
ATOM   3169  CB  PHE 6 103     -19.186 -11.238  -4.570  0.00  0.00      C1   C
ATOM   3170  CG  PHE 6 103     -18.290 -12.114  -5.429  0.00  0.00      C1   C
ATOM   3171  CD1 PHE 6 103     -17.048 -12.591  -4.929  0.00  0.00      C1   C
ATOM   3172  CD2 PHE 6 103     -18.629 -12.296  -6.770  0.00  0.00      C1   C
ATOM   3173  CE1 PHE 6 103     -16.280 -13.422  -5.729  0.00  0.00      C1   C
ATOM   3174  CE2 PHE 6 103     -17.889 -13.167  -7.581  0.00  0.00      C1   C
ATOM   3175  CZ  PHE 6 103     -16.784 -13.780  -7.014  0.00  0.00      C1   C
ATOM   3176  N   VAL 6 104     -19.352  -8.523  -2.727  0.00  0.00      C1   N
ATOM   3177  CA  VAL 6 104     -20.180  -7.346  -2.352  0.00  0.00      C1   C
ATOM   3178  C   VAL 6 104     -20.111  -6.150  -3.277  0.00  0.00      C1   C
ATOM   3179  O   VAL 6 104     -19.211  -6.025  -4.149  0.00  0.00      C1   O
ATOM   3180  CB  VAL 6 104     -19.886  -6.946  -0.906  0.00  0.00      C1   C
ATOM   3181  CG1 VAL 6 104     -19.961  -8.008   0.181  0.00  0.00      C1   C
ATOM   3182  CG2 VAL 6 104     -18.466  -6.313  -0.725  0.00  0.00      C1   C
ATOM   3183  N   ARG 6 105     -21.102  -5.248  -3.189  0.00  0.00      C1   N
ATOM   3184  CA  ARG 6 105     -21.026  -3.989  -3.907  0.00  0.00      C1   C
ATOM   3185  C   ARG 6 105     -20.881  -2.873  -2.794  0.00  0.00      C1   C
ATOM   3186  O   ARG 6 105     -21.517  -2.839  -1.740  0.00  0.00      C1   O
ATOM   3187  CB  ARG 6 105     -22.278  -3.688  -4.783  0.00  0.00      C1   C
ATOM   3188  CG  ARG 6 105     -21.910  -2.690  -5.871  0.00  0.00      C1   C
ATOM   3189  CD  ARG 6 105     -23.180  -2.346  -6.679  0.00  0.00      C1   C
ATOM   3190  NE  ARG 6 105     -22.990  -1.218  -7.605  0.00  0.00      C1   N
ATOM   3191  CZ  ARG 6 105     -22.400  -1.167  -8.714  0.00  0.00      C1   C
ATOM   3192  NH1 ARG 6 105     -21.838  -2.202  -9.171  0.00  0.00      C1   N
ATOM   3193  NH2 ARG 6 105     -22.342  -0.060  -9.403  0.00  0.00      C1   N
ATOM   3194  N   ILE 6 106     -19.847  -2.077  -3.032  0.00  0.00      C1   N
ATOM   3195  CA  ILE 6 106     -19.435  -0.984  -2.201  0.00  0.00      C1   C
ATOM   3196  C   ILE 6 106     -20.042   0.343  -2.558  0.00  0.00      C1   C
ATOM   3197  O   ILE 6 106     -20.195   0.662  -3.742  0.00  0.00      C1   O
ATOM   3198  CB  ILE 6 106     -17.916  -0.958  -2.186  0.00  0.00      C1   C
ATOM   3199  CG1 ILE 6 106     -17.277  -0.565  -3.568  0.00  0.00      C1   C
ATOM   3200  CG2 ILE 6 106     -17.385  -2.221  -1.636  0.00  0.00      C1   C
ATOM   3201  CD1 ILE 6 106     -15.759  -0.566  -3.588  0.00  0.00      C1   C
ATOM   3202  N   GLN 6 107     -20.550   1.052  -1.515  0.00  0.00      C1   N
ATOM   3203  CA  GLN 6 107     -20.953   2.443  -1.769  0.00  0.00      C1   C
ATOM   3204  C   GLN 6 107     -19.859   3.514  -1.765  0.00  0.00      C1   C
ATOM   3205  O   GLN 6 107     -18.756   3.307  -1.241  0.00  0.00      C1   O
ATOM   3206  CB  GLN 6 107     -22.109   2.916  -0.828  0.00  0.00      C1   C
ATOM   3207  CG  GLN 6 107     -23.424   2.641  -1.568  0.00  0.00      C1   C
ATOM   3208  CD  GLN 6 107     -24.688   2.979  -0.777  0.00  0.00      C1   C
ATOM   3209  OE1 GLN 6 107     -25.264   4.096  -0.910  0.00  0.00      C1   O
ATOM   3210  NE2 GLN 6 107     -25.118   2.028   0.031  0.00  0.00      C1   N
ATOM   3211  N   PRO 6 108     -20.108   4.661  -2.339  0.00  0.00      C1   N
ATOM   3212  CA  PRO 6 108     -19.223   5.833  -2.361  0.00  0.00      C1   C
ATOM   3213  C   PRO 6 108     -18.982   6.401  -0.979  0.00  0.00      C1   C
ATOM   3214  O   PRO 6 108     -19.836   6.402  -0.141  0.00  0.00      C1   O
ATOM   3215  CB  PRO 6 108     -19.760   6.778  -3.442  0.00  0.00      C1   C
ATOM   3216  CG  PRO 6 108     -20.852   6.105  -4.177  0.00  0.00      C1   C
ATOM   3217  CD  PRO 6 108     -21.253   4.956  -3.286  0.00  0.00      C1   C
ATOM   3218  N   GLY 6 109     -17.689   6.638  -0.688  0.00  0.00      C1   N
ATOM   3219  CA  GLY 6 109     -17.128   6.659   0.719  0.00  0.00      C1   C
ATOM   3220  C   GLY 6 109     -16.213   5.434   0.996  0.00  0.00      C1   C
ATOM   3221  O   GLY 6 109     -15.022   5.676   1.368  0.00  0.00      C1   O
ATOM   3222  N   GLN 6 110     -16.794   4.200   0.951  0.00  0.00      C1   N
ATOM   3223  CA  GLN 6 110     -16.224   2.902   1.328  0.00  0.00      C1   C
ATOM   3224  C   GLN 6 110     -14.893   2.698   0.555  0.00  0.00      C1   C
ATOM   3225  O   GLN 6 110     -14.685   2.975  -0.625  0.00  0.00      C1   O
ATOM   3226  CB  GLN 6 110     -17.160   1.664   1.180  0.00  0.00      C1   C
ATOM   3227  CG  GLN 6 110     -18.371   1.708   2.116  0.00  0.00      C1   C
ATOM   3228  CD  GLN 6 110     -19.262   0.549   1.858  0.00  0.00      C1   C
ATOM   3229  OE1 GLN 6 110     -18.910  -0.633   1.621  0.00  0.00      C1   O
ATOM   3230  NE2 GLN 6 110     -20.566   0.760   1.816  0.00  0.00      C1   N
ATOM   3231  N   THR 6 111     -13.930   2.112   1.314  0.00  0.00      C1   N
ATOM   3232  CA  THR 6 111     -12.605   1.761   0.845  0.00  0.00      C1   C
ATOM   3233  C   THR 6 111     -12.429   0.295   0.551  0.00  0.00      C1   C
ATOM   3234  O   THR 6 111     -13.229  -0.594   0.861  0.00  0.00      C1   O
ATOM   3235  CB  THR 6 111     -11.612   2.238   1.923  0.00  0.00      C1   C
ATOM   3236  OG1 THR 6 111     -12.052   1.842   3.151  0.00  0.00      C1   O
ATOM   3237  CG2 THR 6 111     -11.400   3.732   1.923  0.00  0.00      C1   C
ATOM   3238  N   PHE 6 112     -11.303   0.049  -0.207  0.00  0.00      C1   N
ATOM   3239  CA  PHE 6 112     -10.849  -1.286  -0.627  0.00  0.00      C1   C
ATOM   3240  C   PHE 6 112      -9.287  -1.349  -0.965  0.00  0.00      C1   C
ATOM   3241  O   PHE 6 112      -8.660  -0.322  -1.117  0.00  0.00      C1   O
ATOM   3242  CB  PHE 6 112     -11.688  -1.699  -1.881  0.00  0.00      C1   C
ATOM   3243  CG  PHE 6 112     -11.794  -0.848  -3.178  0.00  0.00      C1   C
ATOM   3244  CD1 PHE 6 112     -11.086  -1.304  -4.306  0.00  0.00      C1   C
ATOM   3245  CD2 PHE 6 112     -12.530   0.334  -3.335  0.00  0.00      C1   C
ATOM   3246  CE1 PHE 6 112     -11.102  -0.630  -5.558  0.00  0.00      C1   C
ATOM   3247  CE2 PHE 6 112     -12.567   1.055  -4.559  0.00  0.00      C1   C
ATOM   3248  CZ  PHE 6 112     -11.799   0.603  -5.652  0.00  0.00      C1   C
ATOM   3249  N   SER 6 113      -8.744  -2.544  -1.126  0.00  0.00      C1   N
ATOM   3250  CA  SER 6 113      -7.369  -2.755  -1.660  0.00  0.00      C1   C
ATOM   3251  C   SER 6 113      -7.468  -3.369  -3.101  0.00  0.00      C1   C
ATOM   3252  O   SER 6 113      -8.321  -4.183  -3.400  0.00  0.00      C1   O
ATOM   3253  CB  SER 6 113      -6.677  -3.773  -0.710  0.00  0.00      C1   C
ATOM   3254  OG  SER 6 113      -6.282  -3.123   0.468  0.00  0.00      C1   O
ATOM   3255  N   VAL 6 114      -6.585  -2.926  -4.008  0.00  0.00      C1   N
ATOM   3256  CA  VAL 6 114      -6.576  -3.355  -5.345  0.00  0.00      C1   C
ATOM   3257  C   VAL 6 114      -5.205  -4.094  -5.536  0.00  0.00      C1   C
ATOM   3258  O   VAL 6 114      -4.167  -3.476  -5.567  0.00  0.00      C1   O
ATOM   3259  CB  VAL 6 114      -6.655  -2.209  -6.359  0.00  0.00      C1   C
ATOM   3260  CG1 VAL 6 114      -6.597  -2.632  -7.819  0.00  0.00      C1   C
ATOM   3261  CG2 VAL 6 114      -7.900  -1.324  -6.156  0.00  0.00      C1   C
ATOM   3262  N   LEU 6 115      -5.264  -5.391  -5.796  0.00  0.00      C1   N
ATOM   3263  CA  LEU 6 115      -4.032  -6.096  -6.274  0.00  0.00      C1   C
ATOM   3264  C   LEU 6 115      -4.106  -6.003  -7.793  0.00  0.00      C1   C
ATOM   3265  O   LEU 6 115      -4.918  -6.583  -8.503  0.00  0.00      C1   O
ATOM   3266  CB  LEU 6 115      -4.074  -7.554  -5.776  0.00  0.00      C1   C
ATOM   3267  CG  LEU 6 115      -3.102  -8.457  -6.521  0.00  0.00      C1   C
ATOM   3268  CD1 LEU 6 115      -1.662  -8.339  -5.906  0.00  0.00      C1   C
ATOM   3269  CD2 LEU 6 115      -3.523  -9.924  -6.693  0.00  0.00      C1   C
ATOM   3270  N   ALA 6 116      -3.154  -5.239  -8.284  0.00  0.00      C1   N
ATOM   3271  CA  ALA 6 116      -2.772  -5.054  -9.738  0.00  0.00      C1   C
ATOM   3272  C   ALA 6 116      -2.001  -6.213 -10.313  0.00  0.00      C1   C
ATOM   3273  O   ALA 6 116      -1.002  -6.680  -9.681  0.00  0.00      C1   O
ATOM   3274  CB  ALA 6 116      -2.122  -3.680  -9.894  0.00  0.00      C1   C
ATOM   3275  N   CYS 6 117      -2.362  -6.602 -11.520  0.00  0.00      C1   N
ATOM   3276  CA  CYS 6 117      -1.554  -7.515 -12.282  0.00  0.00      C1   C
ATOM   3277  C   CYS 6 117      -1.370  -7.013 -13.791  0.00  0.00      C1   C
ATOM   3278  O   CYS 6 117      -2.016  -6.139 -14.281  0.00  0.00      C1   O
ATOM   3279  CB  CYS 6 117      -2.289  -8.811 -12.184  0.00  0.00      C1   C
ATOM   3280  SG  CYS 6 117      -2.111  -9.650 -10.505  0.00  0.00      C1   S
ATOM   3281  N   TYR 6 118      -0.362  -7.614 -14.349  0.00  0.00      C1   N
ATOM   3282  CA  TYR 6 118      -0.052  -7.665 -15.804  0.00  0.00      C1   C
ATOM   3283  C   TYR 6 118       0.271  -9.064 -16.245  0.00  0.00      C1   C
ATOM   3284  O   TYR 6 118       1.087  -9.726 -15.619  0.00  0.00      C1   O
ATOM   3285  CB  TYR 6 118       1.192  -6.768 -16.164  0.00  0.00      C1   C
ATOM   3286  CG  TYR 6 118       1.720  -6.914 -17.596  0.00  0.00      C1   C
ATOM   3287  CD1 TYR 6 118       3.035  -7.342 -17.844  0.00  0.00      C1   C
ATOM   3288  CD2 TYR 6 118       0.888  -6.661 -18.732  0.00  0.00      C1   C
ATOM   3289  CE1 TYR 6 118       3.563  -7.325 -19.154  0.00  0.00      C1   C
ATOM   3290  CE2 TYR 6 118       1.379  -6.765 -20.040  0.00  0.00      C1   C
ATOM   3291  CZ  TYR 6 118       2.760  -7.000 -20.272  0.00  0.00      C1   C
ATOM   3292  OH  TYR 6 118       3.304  -7.078 -21.550  0.00  0.00      C1   O
ATOM   3293  N   ASN 6 119      -0.437  -9.555 -17.319  0.00  0.00      C1   N
ATOM   3294  CA  ASN 6 119      -0.476 -10.973 -17.767  0.00  0.00      C1   C
ATOM   3295  C   ASN 6 119      -0.838 -12.013 -16.675  0.00  0.00      C1   C
ATOM   3296  O   ASN 6 119      -0.408 -13.142 -16.597  0.00  0.00      C1   O
ATOM   3297  CB  ASN 6 119       0.819 -11.326 -18.515  0.00  0.00      C1   C
ATOM   3298  CG  ASN 6 119       1.241 -10.491 -19.696  0.00  0.00      C1   C
ATOM   3299  ND2 ASN 6 119       2.543 -10.245 -19.819  0.00  0.00      C1   N
ATOM   3300  OD1 ASN 6 119       0.440 -10.164 -20.528  0.00  0.00      C1   O
ATOM   3301  N   GLY 6 120      -1.815 -11.589 -15.840  0.00  0.00      C1   N
ATOM   3302  CA  GLY 6 120      -2.292 -12.212 -14.624  0.00  0.00      C1   C
ATOM   3303  C   GLY 6 120      -1.182 -12.336 -13.516  0.00  0.00      C1   C
ATOM   3304  O   GLY 6 120      -1.410 -13.029 -12.581  0.00  0.00      C1   O
ATOM   3305  N   SER 6 121       0.008 -11.699 -13.753  0.00  0.00      C1   N
ATOM   3306  CA  SER 6 121       1.075 -11.873 -12.770  0.00  0.00      C1   C
ATOM   3307  C   SER 6 121       1.281 -10.594 -11.904  0.00  0.00      C1   C
ATOM   3308  O   SER 6 121       1.056  -9.523 -12.475  0.00  0.00      C1   O
ATOM   3309  CB  SER 6 121       2.351 -12.434 -13.337  0.00  0.00      C1   C
ATOM   3310  OG  SER 6 121       2.767 -11.854 -14.538  0.00  0.00      C1   O
ATOM   3311  N   PRO 6 122       1.546 -10.687 -10.634  0.00  0.00      C1   N
ATOM   3312  CA  PRO 6 122       1.441  -9.611  -9.669  0.00  0.00      C1   C
ATOM   3313  C   PRO 6 122       2.348  -8.407 -10.041  0.00  0.00      C1   C
ATOM   3314  O   PRO 6 122       3.515  -8.602 -10.265  0.00  0.00      C1   O
ATOM   3315  CB  PRO 6 122       1.596 -10.207  -8.299  0.00  0.00      C1   C
ATOM   3316  CG  PRO 6 122       1.074 -11.642  -8.503  0.00  0.00      C1   C
ATOM   3317  CD  PRO 6 122       1.601 -11.998  -9.937  0.00  0.00      C1   C
ATOM   3318  N   SER 6 123       1.844  -7.153 -10.097  0.00  0.00      C1   N
ATOM   3319  CA  SER 6 123       2.688  -5.978 -10.184  0.00  0.00      C1   C
ATOM   3320  C   SER 6 123       2.776  -5.198  -8.825  0.00  0.00      C1   C
ATOM   3321  O   SER 6 123       3.828  -4.806  -8.434  0.00  0.00      C1   O
ATOM   3322  CB  SER 6 123       2.329  -5.102 -11.393  0.00  0.00      C1   C
ATOM   3323  OG  SER 6 123       0.928  -4.921 -11.547  0.00  0.00      C1   O
ATOM   3324  N   GLY 6 124       1.710  -5.083  -8.043  0.00  0.00      C1   N
ATOM   3325  CA  GLY 6 124       1.794  -4.537  -6.675  0.00  0.00      C1   C
ATOM   3326  C   GLY 6 124       0.385  -4.349  -6.044  0.00  0.00      C1   C
ATOM   3327  O   GLY 6 124      -0.602  -4.818  -6.604  0.00  0.00      C1   O
ATOM   3328  N   VAL 6 125       0.338  -3.592  -4.933  0.00  0.00      C1   N
ATOM   3329  CA  VAL 6 125      -0.905  -3.539  -4.180  0.00  0.00      C1   C
ATOM   3330  C   VAL 6 125      -1.105  -2.151  -3.554  0.00  0.00      C1   C
ATOM   3331  O   VAL 6 125      -0.212  -1.604  -2.818  0.00  0.00      C1   O
ATOM   3332  CB  VAL 6 125      -1.011  -4.702  -3.243  0.00  0.00      C1   C
ATOM   3333  CG1 VAL 6 125       0.184  -4.811  -2.252  0.00  0.00      C1   C
ATOM   3334  CG2 VAL 6 125      -2.289  -4.722  -2.442  0.00  0.00      C1   C
ATOM   3335  N   TYR 6 126      -2.284  -1.664  -3.717  0.00  0.00      C1   N
ATOM   3336  CA  TYR 6 126      -2.723  -0.389  -3.045  0.00  0.00      C1   C
ATOM   3337  C   TYR 6 126      -4.044  -0.325  -2.393  0.00  0.00      C1   C
ATOM   3338  O   TYR 6 126      -4.889  -1.186  -2.606  0.00  0.00      C1   O
ATOM   3339  CB  TYR 6 126      -2.468   0.717  -4.102  0.00  0.00      C1   C
ATOM   3340  CG  TYR 6 126      -3.343   0.733  -5.284  0.00  0.00      C1   C
ATOM   3341  CD1 TYR 6 126      -4.672   1.271  -5.408  0.00  0.00      C1   C
ATOM   3342  CD2 TYR 6 126      -2.739   0.206  -6.402  0.00  0.00      C1   C
ATOM   3343  CE1 TYR 6 126      -5.404   1.210  -6.642  0.00  0.00      C1   C
ATOM   3344  CE2 TYR 6 126      -3.417   0.154  -7.602  0.00  0.00      C1   C
ATOM   3345  CZ  TYR 6 126      -4.720   0.647  -7.759  0.00  0.00      C1   C
ATOM   3346  OH  TYR 6 126      -5.413   0.369  -8.896  0.00  0.00      C1   O
ATOM   3347  N   GLN 6 127      -4.356   0.786  -1.758  0.00  0.00      C1   N
ATOM   3348  CA  GLN 6 127      -5.741   1.047  -1.262  0.00  0.00      C1   C
ATOM   3349  C   GLN 6 127      -6.328   2.277  -2.026  0.00  0.00      C1   C
ATOM   3350  O   GLN 6 127      -5.637   3.191  -2.457  0.00  0.00      C1   O
ATOM   3351  CB  GLN 6 127      -5.891   1.130   0.271  0.00  0.00      C1   C
ATOM   3352  CG  GLN 6 127      -5.304   2.440   1.050  0.00  0.00      C1   C
ATOM   3353  CD  GLN 6 127      -6.219   3.644   0.767  0.00  0.00      C1   C
ATOM   3354  OE1 GLN 6 127      -5.986   4.602   0.064  0.00  0.00      C1   O
ATOM   3355  NE2 GLN 6 127      -7.420   3.552   1.356  0.00  0.00      C1   N
ATOM   3356  N   CYS 6 128      -7.630   2.135  -2.233  0.00  0.00      C1   N
ATOM   3357  CA  CYS 6 128      -8.490   3.192  -2.933  0.00  0.00      C1   C
ATOM   3358  C   CYS 6 128      -9.938   3.273  -2.357  0.00  0.00      C1   C
ATOM   3359  O   CYS 6 128     -10.374   2.386  -1.719  0.00  0.00      C1   O
ATOM   3360  CB  CYS 6 128      -8.642   2.835  -4.397  0.00  0.00      C1   C
ATOM   3361  SG  CYS 6 128      -7.219   3.651  -5.274  0.00  0.00      C1   S
ATOM   3362  N   ALA 6 129     -10.622   4.376  -2.626  0.00  0.00      C1   N
ATOM   3363  CA  ALA 6 129     -11.985   4.598  -2.114  0.00  0.00      C1   C
ATOM   3364  C   ALA 6 129     -12.950   4.562  -3.277  0.00  0.00      C1   C
ATOM   3365  O   ALA 6 129     -12.562   4.964  -4.377  0.00  0.00      C1   O
ATOM   3366  CB  ALA 6 129     -12.117   5.991  -1.443  0.00  0.00      C1   C
ATOM   3367  N   MET 6 130     -14.180   4.254  -3.085  0.00  0.00      C1   N
ATOM   3368  CA  MET 6 130     -15.184   4.680  -4.044  0.00  0.00      C1   C
ATOM   3369  C   MET 6 130     -15.603   6.104  -3.934  0.00  0.00      C1   C
ATOM   3370  O   MET 6 130     -15.844   6.587  -2.853  0.00  0.00      C1   O
ATOM   3371  CB  MET 6 130     -16.351   3.691  -3.990  0.00  0.00      C1   C
ATOM   3372  CG  MET 6 130     -17.374   4.001  -5.102  0.00  0.00      C1   C
ATOM   3373  SD  MET 6 130     -16.762   4.140  -6.805  0.00  0.00      C1   S
ATOM   3374  CE  MET 6 130     -15.808   2.651  -6.914  0.00  0.00      C1   C
ATOM   3375  N   ARG 6 131     -15.671   6.739  -5.056  0.00  0.00      C1   N
ATOM   3376  CA  ARG 6 131     -15.947   8.168  -5.006  0.00  0.00      C1   C
ATOM   3377  C   ARG 6 131     -17.130   8.631  -5.848  0.00  0.00      C1   C
ATOM   3378  O   ARG 6 131     -17.343   7.908  -6.846  0.00  0.00      C1   O
ATOM   3379  CB  ARG 6 131     -14.666   8.940  -5.292  0.00  0.00      C1   C
ATOM   3380  CG  ARG 6 131     -13.351   8.193  -4.958  0.00  0.00      C1   C
ATOM   3381  CD  ARG 6 131     -12.123   9.058  -5.016  0.00  0.00      C1   C
ATOM   3382  NE  ARG 6 131     -11.702   9.257  -6.474  0.00  0.00      C1   N
ATOM   3383  CZ  ARG 6 131     -10.871  10.154  -6.982  0.00  0.00      C1   C
ATOM   3384  NH1 ARG 6 131     -10.262  11.011  -6.271  0.00  0.00      C1   N
ATOM   3385  NH2 ARG 6 131     -10.544  10.007  -8.242  0.00  0.00      C1   N
ATOM   3386  N   PRO 6 132     -17.805   9.767  -5.562  0.00  0.00      C1   N
ATOM   3387  CA  PRO 6 132     -18.914  10.190  -6.445  0.00  0.00      C1   C
ATOM   3388  C   PRO 6 132     -18.478  10.607  -7.870  0.00  0.00      C1   C
ATOM   3389  O   PRO 6 132     -19.332  10.524  -8.734  0.00  0.00      C1   O
ATOM   3390  CB  PRO 6 132     -19.660  11.328  -5.714  0.00  0.00      C1   C
ATOM   3391  CG  PRO 6 132     -19.215  11.050  -4.280  0.00  0.00      C1   C
ATOM   3392  CD  PRO 6 132     -17.800  10.493  -4.292  0.00  0.00      C1   C
ATOM   3393  N   ASN 6 133     -17.179  10.990  -8.126  0.00  0.00      C1   N
ATOM   3394  CA  ASN 6 133     -16.643  11.095  -9.500  0.00  0.00      C1   C
ATOM   3395  C   ASN 6 133     -16.578   9.726 -10.285  0.00  0.00      C1   C
ATOM   3396  O   ASN 6 133     -16.398   9.617 -11.492  0.00  0.00      C1   O
ATOM   3397  CB  ASN 6 133     -15.346  11.865  -9.609  0.00  0.00      C1   C
ATOM   3398  CG  ASN 6 133     -14.046  11.306  -8.888  0.00  0.00      C1   C
ATOM   3399  OD1 ASN 6 133     -13.894  10.073  -8.837  0.00  0.00      C1   O
ATOM   3400  ND2 ASN 6 133     -13.043  12.163  -8.536  0.00  0.00      C1   N
ATOM   3401  N   PHE 6 134     -16.747   8.626  -9.589  0.00  0.00      C1   N
ATOM   3402  CA  PHE 6 134     -16.632   7.181 -10.052  0.00  0.00      C1   C
ATOM   3403  C   PHE 6 134     -15.270   6.861 -10.773  0.00  0.00      C1   C
ATOM   3404  O   PHE 6 134     -15.149   5.963 -11.585  0.00  0.00      C1   O
ATOM   3405  CB  PHE 6 134     -17.911   6.741 -10.744  0.00  0.00      C1   C
ATOM   3406  CG  PHE 6 134     -19.105   6.641  -9.850  0.00  0.00      C1   C
ATOM   3407  CD1 PHE 6 134     -19.202   5.631  -8.944  0.00  0.00      C1   C
ATOM   3408  CD2 PHE 6 134     -20.114   7.620  -9.872  0.00  0.00      C1   C
ATOM   3409  CE1 PHE 6 134     -20.172   5.601  -7.926  0.00  0.00      C1   C
ATOM   3410  CE2 PHE 6 134     -21.271   7.482  -9.052  0.00  0.00      C1   C
ATOM   3411  CZ  PHE 6 134     -21.263   6.498  -7.985  0.00  0.00      C1   C
ATOM   3412  N   THR 6 135     -14.193   7.709 -10.422  0.00  0.00      C1   N
ATOM   3413  CA  THR 6 135     -12.901   7.449 -10.990  0.00  0.00      C1   C
ATOM   3414  C   THR 6 135     -11.950   6.980  -9.877  0.00  0.00      C1   C
ATOM   3415  O   THR 6 135     -12.060   7.485  -8.719  0.00  0.00      C1   O
ATOM   3416  CB  THR 6 135     -12.392   8.576 -11.905  0.00  0.00      C1   C
ATOM   3417  OG1 THR 6 135     -12.390   9.742 -11.145  0.00  0.00      C1   O
ATOM   3418  CG2 THR 6 135     -13.334   8.641 -13.073  0.00  0.00      C1   C
ATOM   3419  N   ILE 6 136     -11.026   6.060 -10.190  0.00  0.00      C1   N
ATOM   3420  CA  ILE 6 136     -10.171   5.369  -9.232  0.00  0.00      C1   C
ATOM   3421  C   ILE 6 136      -8.768   5.978  -9.041  0.00  0.00      C1   C
ATOM   3422  O   ILE 6 136      -7.976   5.929  -9.948  0.00  0.00      C1   O
ATOM   3423  CB  ILE 6 136     -10.035   3.916  -9.460  0.00  0.00      C1   C
ATOM   3424  CG1 ILE 6 136     -11.365   3.053  -9.620  0.00  0.00      C1   C
ATOM   3425  CG2 ILE 6 136      -9.288   3.291  -8.274  0.00  0.00      C1   C
ATOM   3426  CD1 ILE 6 136     -12.496   3.440  -8.587  0.00  0.00      C1   C
ATOM   3427  N   LYS 6 137      -8.538   6.609  -7.914  0.00  0.00      C1   N
ATOM   3428  CA  LYS 6 137      -7.426   7.496  -7.558  0.00  0.00      C1   C
ATOM   3429  C   LYS 6 137      -6.015   6.831  -7.624  0.00  0.00      C1   C
ATOM   3430  O   LYS 6 137      -5.946   5.596  -7.428  0.00  0.00      C1   O
ATOM   3431  CB  LYS 6 137      -7.717   8.158  -6.176  0.00  0.00      C1   C
ATOM   3432  CG  LYS 6 137      -7.022   9.487  -5.919  0.00  0.00      C1   C
ATOM   3433  CD  LYS 6 137      -7.227   9.885  -4.513  0.00  0.00      C1   C
ATOM   3434  CE  LYS 6 137      -6.796  11.357  -4.431  0.00  0.00      C1   C
ATOM   3435  NZ  LYS 6 137      -6.576  11.964  -3.067  0.00  0.00      C1   N
ATOM   3436  N   GLY 6 138      -4.940   7.592  -7.932  0.00  0.00      C1   N
ATOM   3437  CA  GLY 6 138      -3.546   7.128  -8.188  0.00  0.00      C1   C
ATOM   3438  C   GLY 6 138      -3.113   7.186  -9.693  0.00  0.00      C1   C
ATOM   3439  O   GLY 6 138      -3.885   7.368 -10.676  0.00  0.00      C1   O
ATOM   3440  N   SER 6 139      -1.824   7.021  -9.808  0.00  0.00      C1   N
ATOM   3441  CA  SER 6 139      -0.988   6.999 -11.027  0.00  0.00      C1   C
ATOM   3442  C   SER 6 139      -1.241   5.648 -11.862  0.00  0.00      C1   C
ATOM   3443  O   SER 6 139      -1.593   4.557 -11.360  0.00  0.00      C1   O
ATOM   3444  CB  SER 6 139       0.466   7.286 -10.742  0.00  0.00      C1   C
ATOM   3445  OG  SER 6 139       0.656   8.364  -9.836  0.00  0.00      C1   O
ATOM   3446  N   PHE 6 140      -1.010   5.774 -13.195  0.00  0.00      C1   N
ATOM   3447  CA  PHE 6 140      -1.275   4.799 -14.271  0.00  0.00      C1   C
ATOM   3448  C   PHE 6 140      -0.364   3.569 -13.997  0.00  0.00      C1   C
ATOM   3449  O   PHE 6 140       0.917   3.624 -13.847  0.00  0.00      C1   O
ATOM   3450  CB  PHE 6 140      -0.966   5.241 -15.703  0.00  0.00      C1   C
ATOM   3451  CG  PHE 6 140      -1.933   6.189 -16.329  0.00  0.00      C1   C
ATOM   3452  CD1 PHE 6 140      -1.541   7.390 -16.876  0.00  0.00      C1   C
ATOM   3453  CD2 PHE 6 140      -3.219   5.706 -16.633  0.00  0.00      C1   C
ATOM   3454  CE1 PHE 6 140      -2.429   8.147 -17.621  0.00  0.00      C1   C
ATOM   3455  CE2 PHE 6 140      -4.136   6.370 -17.506  0.00  0.00      C1   C
ATOM   3456  CZ  PHE 6 140      -3.705   7.696 -17.957  0.00  0.00      C1   C
ATOM   3457  N   LEU 6 141      -0.955   2.330 -14.111  0.00  0.00      C1   N
ATOM   3458  CA  LEU 6 141      -0.252   1.052 -14.117  0.00  0.00      C1   C
ATOM   3459  C   LEU 6 141      -0.138   0.613 -15.612  0.00  0.00      C1   C
ATOM   3460  O   LEU 6 141      -0.822   1.057 -16.540  0.00  0.00      C1   O
ATOM   3461  CB  LEU 6 141      -0.988   0.051 -13.213  0.00  0.00      C1   C
ATOM   3462  CG  LEU 6 141      -0.664   0.483 -11.764  0.00  0.00      C1   C
ATOM   3463  CD1 LEU 6 141      -1.165  -0.690 -10.950  0.00  0.00      C1   C
ATOM   3464  CD2 LEU 6 141       0.796   0.734 -11.501  0.00  0.00      C1   C
ATOM   3465  N   ASN 6 142       0.805  -0.313 -15.841  0.00  0.00      C1   N
ATOM   3466  CA  ASN 6 142       0.836  -0.928 -17.135  0.00  0.00      C1   C
ATOM   3467  C   ASN 6 142       0.027  -2.229 -17.275  0.00  0.00      C1   C
ATOM   3468  O   ASN 6 142       0.376  -3.225 -16.629  0.00  0.00      C1   O
ATOM   3469  CB  ASN 6 142       2.315  -0.960 -17.540  0.00  0.00      C1   C
ATOM   3470  CG  ASN 6 142       3.123   0.345 -17.730  0.00  0.00      C1   C
ATOM   3471  OD1 ASN 6 142       2.784   1.437 -17.270  0.00  0.00      C1   O
ATOM   3472  ND2 ASN 6 142       4.282   0.286 -18.275  0.00  0.00      C1   N
ATOM   3473  N   GLY 6 143      -0.865  -2.369 -18.247  0.00  0.00      C1   N
ATOM   3474  CA  GLY 6 143      -1.706  -3.578 -18.642  0.00  0.00      C1   C
ATOM   3475  C   GLY 6 143      -2.580  -4.174 -17.567  0.00  0.00      C1   C
ATOM   3476  O   GLY 6 143      -2.629  -5.371 -17.348  0.00  0.00      C1   O
ATOM   3477  N   SER 6 144      -3.208  -3.330 -16.753  0.00  0.00      C1   N
ATOM   3478  CA  SER 6 144      -3.976  -3.553 -15.523  0.00  0.00      C1   C
ATOM   3479  C   SER 6 144      -5.490  -3.860 -15.636  0.00  0.00      C1   C
ATOM   3480  O   SER 6 144      -6.101  -4.031 -14.596  0.00  0.00      C1   O
ATOM   3481  CB  SER 6 144      -3.504  -2.674 -14.462  0.00  0.00      C1   C
ATOM   3482  OG  SER 6 144      -4.072  -1.313 -14.338  0.00  0.00      C1   O
ATOM   3483  N   CYS 6 145      -6.081  -3.931 -16.816  0.00  0.00      C1   N
ATOM   3484  CA  CYS 6 145      -7.451  -4.308 -17.036  0.00  0.00      C1   C
ATOM   3485  C   CYS 6 145      -7.751  -5.688 -16.518  0.00  0.00      C1   C
ATOM   3486  O   CYS 6 145      -6.976  -6.543 -16.688  0.00  0.00      C1   O
ATOM   3487  CB  CYS 6 145      -7.818  -4.152 -18.516  0.00  0.00      C1   C
ATOM   3488  SG  CYS 6 145      -9.486  -4.711 -18.865  0.00  0.00      C1   S
ATOM   3489  N   GLY 6 146      -8.837  -5.788 -15.786  0.00  0.00      C1   N
ATOM   3490  CA  GLY 6 146      -9.139  -6.978 -15.013  0.00  0.00      C1   C
ATOM   3491  C   GLY 6 146      -8.458  -7.152 -13.649  0.00  0.00      C1   C
ATOM   3492  O   GLY 6 146      -8.609  -8.154 -13.015  0.00  0.00      C1   O
ATOM   3493  N   SER 6 147      -7.652  -6.180 -13.130  0.00  0.00      C1   N
ATOM   3494  CA  SER 6 147      -7.285  -6.134 -11.748  0.00  0.00      C1   C
ATOM   3495  C   SER 6 147      -8.459  -5.887 -10.803  0.00  0.00      C1   C
ATOM   3496  O   SER 6 147      -9.416  -5.183 -11.144  0.00  0.00      C1   O
ATOM   3497  CB  SER 6 147      -6.008  -5.251 -11.489  0.00  0.00      C1   C
ATOM   3498  OG  SER 6 147      -4.867  -5.485 -12.347  0.00  0.00      C1   O
ATOM   3499  N   VAL 6 148      -8.326  -6.437  -9.576  0.00  0.00      C1   N
ATOM   3500  CA  VAL 6 148      -9.506  -6.552  -8.597  0.00  0.00      C1   C
ATOM   3501  C   VAL 6 148      -9.471  -5.797  -7.291  0.00  0.00      C1   C
ATOM   3502  O   VAL 6 148      -8.338  -5.567  -6.788  0.00  0.00      C1   O
ATOM   3503  CB  VAL 6 148     -10.004  -7.953  -8.252  0.00  0.00      C1   C
ATOM   3504  CG1 VAL 6 148     -10.693  -8.530  -9.482  0.00  0.00      C1   C
ATOM   3505  CG2 VAL 6 148      -9.026  -8.943  -7.704  0.00  0.00      C1   C
ATOM   3506  N   GLY 6 149     -10.591  -5.319  -6.794  0.00  0.00      C1   N
ATOM   3507  CA  GLY 6 149     -10.671  -4.820  -5.358  0.00  0.00      C1   C
ATOM   3508  C   GLY 6 149     -11.231  -5.871  -4.428  0.00  0.00      C1   C
ATOM   3509  O   GLY 6 149     -12.156  -6.633  -4.786  0.00  0.00      C1   O
ATOM   3510  N   PHE 6 150     -10.660  -5.902  -3.232  0.00  0.00      C1   N
ATOM   3511  CA  PHE 6 150     -11.044  -6.731  -2.158  0.00  0.00      C1   C
ATOM   3512  C   PHE 6 150     -10.974  -5.952  -0.871  0.00  0.00      C1   C
ATOM   3513  O   PHE 6 150     -10.319  -4.943  -0.727  0.00  0.00      C1   O
ATOM   3514  CB  PHE 6 150     -10.078  -7.940  -2.210  0.00  0.00      C1   C
ATOM   3515  CG  PHE 6 150      -8.611  -7.700  -1.937  0.00  0.00      C1   C
ATOM   3516  CD1 PHE 6 150      -7.750  -7.100  -2.906  0.00  0.00      C1   C
ATOM   3517  CD2 PHE 6 150      -7.991  -8.163  -0.755  0.00  0.00      C1   C
ATOM   3518  CE1 PHE 6 150      -6.451  -6.727  -2.641  0.00  0.00      C1   C
ATOM   3519  CE2 PHE 6 150      -6.631  -7.942  -0.534  0.00  0.00      C1   C
ATOM   3520  CZ  PHE 6 150      -5.854  -7.150  -1.407  0.00  0.00      C1   C
ATOM   3521  N   ASN 6 151     -11.371  -6.691   0.233  0.00  0.00      C1   N
ATOM   3522  CA  ASN 6 151     -10.984  -6.449   1.618  0.00  0.00      C1   C
ATOM   3523  C   ASN 6 151     -10.945  -7.781   2.318  0.00  0.00      C1   C
ATOM   3524  O   ASN 6 151     -11.494  -8.799   1.888  0.00  0.00      C1   O
ATOM   3525  CB  ASN 6 151     -12.040  -5.552   2.299  0.00  0.00      C1   C
ATOM   3526  CG  ASN 6 151     -12.208  -4.093   1.810  0.00  0.00      C1   C
ATOM   3527  OD1 ASN 6 151     -11.299  -3.332   1.893  0.00  0.00      C1   O
ATOM   3528  ND2 ASN 6 151     -13.430  -3.611   1.444  0.00  0.00      C1   N
ATOM   3529  N   ILE 6 152     -10.341  -7.887   3.511  0.00  0.00      C1   N
ATOM   3530  CA  ILE 6 152     -10.221  -9.143   4.329  0.00  0.00      C1   C
ATOM   3531  C   ILE 6 152     -10.894  -9.060   5.710  0.00  0.00      C1   C
ATOM   3532  O   ILE 6 152     -10.432  -8.233   6.524  0.00  0.00      C1   O
ATOM   3533  CB  ILE 6 152      -8.876  -9.838   4.337  0.00  0.00      C1   C
ATOM   3534  CG1 ILE 6 152      -8.156  -9.767   2.906  0.00  0.00      C1   C
ATOM   3535  CG2 ILE 6 152      -9.133 -11.278   4.729  0.00  0.00      C1   C
ATOM   3536  CD1 ILE 6 152      -6.693 -10.216   3.161  0.00  0.00      C1   C
ATOM   3537  N   ASP 6 153     -11.902  -9.850   6.042  0.00  0.00      C1   N
ATOM   3538  CA  ASP 6 153     -12.601  -9.922   7.339  0.00  0.00      C1   C
ATOM   3539  C   ASP 6 153     -12.473 -11.355   7.795  0.00  0.00      C1   C
ATOM   3540  O   ASP 6 153     -13.080 -12.312   7.423  0.00  0.00      C1   O
ATOM   3541  CB  ASP 6 153     -14.046  -9.524   7.287  0.00  0.00      C1   C
ATOM   3542  CG  ASP 6 153     -14.711  -9.482   8.692  0.00  0.00      C1   C
ATOM   3543  OD1 ASP 6 153     -15.806  -8.832   8.789  0.00  0.00      C1   O
ATOM   3544  OD2 ASP 6 153     -14.262  -9.969   9.759  0.00  0.00      C1   O
ATOM   3545  N   TYR 6 154     -11.541 -11.529   8.745  0.00  0.00      C1   N
ATOM   3546  CA  TYR 6 154     -11.415 -12.795   9.540  0.00  0.00      C1   C
ATOM   3547  C   TYR 6 154     -11.231 -14.042   8.745  0.00  0.00      C1   C
ATOM   3548  O   TYR 6 154     -11.955 -15.007   8.809  0.00  0.00      C1   O
ATOM   3549  CB  TYR 6 154     -12.589 -12.856  10.609  0.00  0.00      C1   C
ATOM   3550  CG  TYR 6 154     -12.372 -13.566  11.919  0.00  0.00      C1   C
ATOM   3551  CD1 TYR 6 154     -11.139 -13.551  12.575  0.00  0.00      C1   C
ATOM   3552  CD2 TYR 6 154     -13.443 -14.311  12.482  0.00  0.00      C1   C
ATOM   3553  CE1 TYR 6 154     -10.988 -14.204  13.812  0.00  0.00      C1   C
ATOM   3554  CE2 TYR 6 154     -13.238 -15.045  13.671  0.00  0.00      C1   C
ATOM   3555  CZ  TYR 6 154     -12.031 -14.961  14.377  0.00  0.00      C1   C
ATOM   3556  OH  TYR 6 154     -11.873 -15.608  15.549  0.00  0.00      C1   O
ATOM   3557  N   ASP 6 155     -10.266 -13.926   7.794  0.00  0.00      C1   N
ATOM   3558  CA  ASP 6 155      -9.934 -14.891   6.637  0.00  0.00      C1   C
ATOM   3559  C   ASP 6 155     -10.875 -14.928   5.466  0.00  0.00      C1   C
ATOM   3560  O   ASP 6 155     -10.532 -15.591   4.499  0.00  0.00      C1   O
ATOM   3561  CB  ASP 6 155      -9.662 -16.315   7.250  0.00  0.00      C1   C
ATOM   3562  CG  ASP 6 155      -8.939 -16.400   8.609  0.00  0.00      C1   C
ATOM   3563  OD1 ASP 6 155      -9.426 -17.154   9.428  0.00  0.00      C1   O
ATOM   3564  OD2 ASP 6 155      -7.918 -15.728   8.716  0.00  0.00      C1   O
ATOM   3565  N   CYS 6 156     -11.997 -14.228   5.435  0.00  0.00      C1   N
ATOM   3566  CA  CYS 6 156     -12.934 -14.047   4.301  0.00  0.00      C1   C
ATOM   3567  C   CYS 6 156     -12.573 -12.862   3.368  0.00  0.00      C1   C
ATOM   3568  O   CYS 6 156     -12.560 -11.724   3.794  0.00  0.00      C1   O
ATOM   3569  CB  CYS 6 156     -14.372 -13.965   4.854  0.00  0.00      C1   C
ATOM   3570  SG  CYS 6 156     -15.524 -14.275   3.471  0.00  0.00      C1   S
ATOM   3571  N   VAL 6 157     -12.321 -13.199   2.092  0.00  0.00      C1   N
ATOM   3572  CA  VAL 6 157     -12.125 -12.206   1.026  0.00  0.00      C1   C
ATOM   3573  C   VAL 6 157     -13.409 -11.667   0.498  0.00  0.00      C1   C
ATOM   3574  O   VAL 6 157     -14.106 -12.347  -0.297  0.00  0.00      C1   O
ATOM   3575  CB  VAL 6 157     -11.284 -12.789  -0.097  0.00  0.00      C1   C
ATOM   3576  CG1 VAL 6 157     -10.999 -11.624  -1.110  0.00  0.00      C1   C
ATOM   3577  CG2 VAL 6 157      -9.880 -13.181   0.488  0.00  0.00      C1   C
ATOM   3578  N   SER 6 158     -13.683 -10.391   0.862  0.00  0.00      C1   N
ATOM   3579  CA  SER 6 158     -14.796  -9.606   0.234  0.00  0.00      C1   C
ATOM   3580  C   SER 6 158     -14.420  -8.929  -1.149  0.00  0.00      C1   C
ATOM   3581  O   SER 6 158     -13.833  -7.860  -1.083  0.00  0.00      C1   O
ATOM   3582  CB  SER 6 158     -15.472  -8.587   1.128  0.00  0.00      C1   C
ATOM   3583  OG  SER 6 158     -16.356  -9.247   1.966  0.00  0.00      C1   O
ATOM   3584  N   PHE 6 159     -14.450  -9.600  -2.304  0.00  0.00      C1   N
ATOM   3585  CA  PHE 6 159     -14.278  -8.971  -3.653  0.00  0.00      C1   C
ATOM   3586  C   PHE 6 159     -15.327  -7.844  -3.898  0.00  0.00      C1   C
ATOM   3587  O   PHE 6 159     -16.419  -7.866  -3.369  0.00  0.00      C1   O
ATOM   3588  CB  PHE 6 159     -14.221  -9.999  -4.744  0.00  0.00      C1   C
ATOM   3589  CG  PHE 6 159     -13.056 -11.087  -4.635  0.00  0.00      C1   C
ATOM   3590  CD1 PHE 6 159     -11.786 -10.741  -5.178  0.00  0.00      C1   C
ATOM   3591  CD2 PHE 6 159     -13.348 -12.376  -4.141  0.00  0.00      C1   C
ATOM   3592  CE1 PHE 6 159     -10.852 -11.783  -5.209  0.00  0.00      C1   C
ATOM   3593  CE2 PHE 6 159     -12.337 -13.350  -4.156  0.00  0.00      C1   C
ATOM   3594  CZ  PHE 6 159     -11.109 -13.034  -4.698  0.00  0.00      C1   C
ATOM   3595  N   CYS 6 160     -14.992  -6.784  -4.663  0.00  0.00      C1   N
ATOM   3596  CA  CYS 6 160     -15.931  -5.725  -4.926  0.00  0.00      C1   C
ATOM   3597  C   CYS 6 160     -15.949  -4.917  -6.269  0.00  0.00      C1   C
ATOM   3598  O   CYS 6 160     -16.966  -4.275  -6.631  0.00  0.00      C1   O
ATOM   3599  CB  CYS 6 160     -15.736  -4.669  -3.765  0.00  0.00      C1   C
ATOM   3600  SG  CYS 6 160     -14.122  -4.134  -3.544  0.00  0.00      C1   S
ATOM   3601  N   TYR 6 161     -14.787  -4.889  -6.892  0.00  0.00      C1   N
ATOM   3602  CA  TYR 6 161     -14.512  -4.026  -8.048  0.00  0.00      C1   C
ATOM   3603  C   TYR 6 161     -13.532  -4.738  -8.991  0.00  0.00      C1   C
ATOM   3604  O   TYR 6 161     -12.686  -5.499  -8.487  0.00  0.00      C1   O
ATOM   3605  CB  TYR 6 161     -13.917  -2.678  -7.457  0.00  0.00      C1   C
ATOM   3606  CG  TYR 6 161     -13.254  -1.835  -8.521  0.00  0.00      C1   C
ATOM   3607  CD1 TYR 6 161     -13.986  -0.803  -9.139  0.00  0.00      C1   C
ATOM   3608  CD2 TYR 6 161     -11.999  -2.120  -8.977  0.00  0.00      C1   C
ATOM   3609  CE1 TYR 6 161     -13.536  -0.061 -10.164  0.00  0.00      C1   C
ATOM   3610  CE2 TYR 6 161     -11.435  -1.414 -10.096  0.00  0.00      C1   C
ATOM   3611  CZ  TYR 6 161     -12.271  -0.421 -10.661  0.00  0.00      C1   C
ATOM   3612  OH  TYR 6 161     -11.933   0.366 -11.732  0.00  0.00      C1   O
ATOM   3613  N   MET 6 162     -13.604  -4.518 -10.323  0.00  0.00      C1   N
ATOM   3614  CA  MET 6 162     -12.683  -4.971 -11.393  0.00  0.00      C1   C
ATOM   3615  C   MET 6 162     -12.568  -3.877 -12.332  0.00  0.00      C1   C
ATOM   3616  O   MET 6 162     -13.516  -3.283 -12.783  0.00  0.00      C1   O
ATOM   3617  CB  MET 6 162     -13.217  -6.263 -12.060  0.00  0.00      C1   C
ATOM   3618  CG  MET 6 162     -12.552  -6.775 -13.356  0.00  0.00      C1   C
ATOM   3619  SD  MET 6 162     -13.106  -8.443 -13.947  0.00  0.00      C1   S
ATOM   3620  CE  MET 6 162     -11.904  -9.518 -12.948  0.00  0.00      C1   C
ATOM   3621  N   HIS 6 163     -11.323  -3.591 -12.666  0.00  0.00      C1   N
ATOM   3622  CA  HIS 6 163     -11.015  -2.542 -13.691  0.00  0.00      C1   C
ATOM   3623  C   HIS 6 163     -11.483  -3.055 -15.067  0.00  0.00      C1   C
ATOM   3624  O   HIS 6 163     -11.214  -4.207 -15.440  0.00  0.00      C1   O
ATOM   3625  CB  HIS 6 163      -9.542  -2.182 -13.571  0.00  0.00      C1   C
ATOM   3626  CG  HIS 6 163      -8.773  -1.524 -14.710  0.00  0.00      C1   C
ATOM   3627  ND1 HIS 6 163      -9.062  -1.579 -16.080  0.00  0.00      C1   N
ATOM   3628  CD2 HIS 6 163      -7.542  -0.953 -14.601  0.00  0.00      C1   C
ATOM   3629  CE1 HIS 6 163      -8.024  -0.996 -16.741  0.00  0.00      C1   C
ATOM   3630  NE2 HIS 6 163      -7.131  -0.652 -15.842  0.00  0.00      C1   N
ATOM   3631  N   HIS 6 164     -12.213  -2.172 -15.764  0.00  0.00      C1   N
ATOM   3632  CA  HIS 6 164     -12.623  -2.335 -17.174  0.00  0.00      C1   C
ATOM   3633  C   HIS 6 164     -11.994  -1.352 -18.140  0.00  0.00      C1   C
ATOM   3634  O   HIS 6 164     -11.682  -1.824 -19.233  0.00  0.00      C1   O
ATOM   3635  CB  HIS 6 164     -14.089  -2.433 -17.231  0.00  0.00      C1   C
ATOM   3636  CG  HIS 6 164     -14.677  -3.837 -16.902  0.00  0.00      C1   C
ATOM   3637  ND1 HIS 6 164     -15.355  -4.678 -17.807  0.00  0.00      C1   N
ATOM   3638  CD2 HIS 6 164     -14.635  -4.438 -15.703  0.00  0.00      C1   C
ATOM   3639  CE1 HIS 6 164     -15.684  -5.796 -17.139  0.00  0.00      C1   C
ATOM   3640  NE2 HIS 6 164     -15.202  -5.700 -15.877  0.00  0.00      C1   N
ATOM   3641  N   MET 6 165     -11.885  -0.070 -17.857  0.00  0.00      C1   N
ATOM   3642  CA  MET 6 165     -11.291   0.915 -18.817  0.00  0.00      C1   C
ATOM   3643  C   MET 6 165     -10.433   1.952 -17.987  0.00  0.00      C1   C
ATOM   3644  O   MET 6 165     -10.450   2.139 -16.784  0.00  0.00      C1   O
ATOM   3645  CB  MET 6 165     -12.422   1.696 -19.546  0.00  0.00      C1   C
ATOM   3646  CG  MET 6 165     -13.311   2.603 -18.613  0.00  0.00      C1   C
ATOM   3647  SD  MET 6 165     -14.591   3.644 -19.409  0.00  0.00      C1   S
ATOM   3648  CE  MET 6 165     -13.547   4.781 -20.378  0.00  0.00      C1   C
ATOM   3649  N   GLU 6 166      -9.674   2.706 -18.740  0.00  0.00      C1   N
ATOM   3650  CA  GLU 6 166      -8.813   3.804 -18.401  0.00  0.00      C1   C
ATOM   3651  C   GLU 6 166      -9.215   5.127 -19.092  0.00  0.00      C1   C
ATOM   3652  O   GLU 6 166      -9.538   5.143 -20.192  0.00  0.00      C1   O
ATOM   3653  CB  GLU 6 166      -7.313   3.591 -18.427  0.00  0.00      C1   C
ATOM   3654  CG  GLU 6 166      -6.945   2.203 -17.874  0.00  0.00      C1   C
ATOM   3655  CD  GLU 6 166      -5.488   1.995 -17.611  0.00  0.00      C1   C
ATOM   3656  OE1 GLU 6 166      -5.189   1.105 -16.765  0.00  0.00      C1   O
ATOM   3657  OE2 GLU 6 166      -4.542   2.552 -18.281  0.00  0.00      C1   O
ATOM   3658  N   LEU 6 167      -9.006   6.157 -18.279  0.00  0.00      C1   N
ATOM   3659  CA  LEU 6 167      -9.215   7.523 -18.591  0.00  0.00      C1   C
ATOM   3660  C   LEU 6 167      -7.844   8.245 -18.808  0.00  0.00      C1   C
ATOM   3661  O   LEU 6 167      -7.026   8.308 -17.866  0.00  0.00      C1   O
ATOM   3662  CB  LEU 6 167     -10.144   8.279 -17.608  0.00  0.00      C1   C
ATOM   3663  CG  LEU 6 167     -11.634   7.824 -17.659  0.00  0.00      C1   C
ATOM   3664  CD1 LEU 6 167     -11.881   6.562 -16.835  0.00  0.00      C1   C
ATOM   3665  CD2 LEU 6 167     -12.529   8.944 -17.147  0.00  0.00      C1   C
ATOM   3666  N   PRO 6 168      -7.679   8.861 -20.019  0.00  0.00      C1   N
ATOM   3667  CA  PRO 6 168      -6.380   9.444 -20.452  0.00  0.00      C1   C
ATOM   3668  C   PRO 6 168      -5.861  10.485 -19.482  0.00  0.00      C1   C
ATOM   3669  O   PRO 6 168      -4.614  10.511 -19.225  0.00  0.00      C1   O
ATOM   3670  CB  PRO 6 168      -6.709  10.044 -21.852  0.00  0.00      C1   C
ATOM   3671  CG  PRO 6 168      -7.898   9.161 -22.351  0.00  0.00      C1   C
ATOM   3672  CD  PRO 6 168      -8.641   8.761 -21.115  0.00  0.00      C1   C
ATOM   3673  N   THR 6 169      -6.706  11.197 -18.802  0.00  0.00      C1   N
ATOM   3674  CA  THR 6 169      -6.420  11.957 -17.549  0.00  0.00      C1   C
ATOM   3675  C   THR 6 169      -5.514  11.310 -16.497  0.00  0.00      C1   C
ATOM   3676  O   THR 6 169      -4.821  12.099 -15.830  0.00  0.00      C1   O
ATOM   3677  CB  THR 6 169      -7.708  12.494 -16.909  0.00  0.00      C1   C
ATOM   3678  OG1 THR 6 169      -8.539  11.413 -16.672  0.00  0.00      C1   O
ATOM   3679  CG2 THR 6 169      -8.447  13.456 -17.869  0.00  0.00      C1   C
ATOM   3680  N   GLY 6 170      -5.461  10.025 -16.338  0.00  0.00      C1   N
ATOM   3681  CA  GLY 6 170      -4.627   9.360 -15.394  0.00  0.00      C1   C
ATOM   3682  C   GLY 6 170      -5.268   8.230 -14.550  0.00  0.00      C1   C
ATOM   3683  O   GLY 6 170      -4.517   7.830 -13.664  0.00  0.00      C1   O
ATOM   3684  N   VAL 6 171      -6.522   7.913 -14.745  0.00  0.00      C1   N
ATOM   3685  CA  VAL 6 171      -7.314   7.007 -13.914  0.00  0.00      C1   C
ATOM   3686  C   VAL 6 171      -8.002   5.821 -14.609  0.00  0.00      C1   C
ATOM   3687  O   VAL 6 171      -7.949   5.750 -15.854  0.00  0.00      C1   O
ATOM   3688  CB  VAL 6 171      -8.227   7.792 -12.858  0.00  0.00      C1   C
ATOM   3689  CG1 VAL 6 171      -7.551   8.721 -11.819  0.00  0.00      C1   C
ATOM   3690  CG2 VAL 6 171      -9.140   8.788 -13.640  0.00  0.00      C1   C
ATOM   3691  N   HIS 6 172      -8.647   4.919 -13.808  0.00  0.00      C1   N
ATOM   3692  CA  HIS 6 172      -9.390   3.897 -14.344  0.00  0.00      C1   C
ATOM   3693  C   HIS 6 172     -10.834   3.822 -13.688  0.00  0.00      C1   C
ATOM   3694  O   HIS 6 172     -11.181   4.627 -12.855  0.00  0.00      C1   O
ATOM   3695  CB  HIS 6 172      -8.709   2.546 -14.154  0.00  0.00      C1   C
ATOM   3696  CG  HIS 6 172      -8.412   2.010 -12.761  0.00  0.00      C1   C
ATOM   3697  ND1 HIS 6 172      -9.211   1.140 -11.937  0.00  0.00      C1   N
ATOM   3698  CD2 HIS 6 172      -7.266   2.232 -12.091  0.00  0.00      C1   C
ATOM   3699  CE1 HIS 6 172      -8.394   0.779 -10.933  0.00  0.00      C1   C
ATOM   3700  NE2 HIS 6 172      -7.212   1.469 -10.989  0.00  0.00      C1   N
ATOM   3701  N   ALA 6 173     -11.620   2.879 -14.227  0.00  0.00      C1   N
ATOM   3702  CA  ALA 6 173     -13.016   2.517 -13.912  0.00  0.00      C1   C
ATOM   3703  C   ALA 6 173     -13.349   1.069 -14.156  0.00  0.00      C1   C
ATOM   3704  O   ALA 6 173     -12.564   0.306 -14.758  0.00  0.00      C1   O
ATOM   3705  CB  ALA 6 173     -13.859   3.539 -14.753  0.00  0.00      C1   C
ATOM   3706  N   GLY 6 174     -14.586   0.756 -13.825  0.00  0.00      C1   N
ATOM   3707  CA  GLY 6 174     -14.944  -0.680 -13.924  0.00  0.00      C1   C
ATOM   3708  C   GLY 6 174     -16.174  -0.962 -13.079  0.00  0.00      C1   C
ATOM   3709  O   GLY 6 174     -17.091  -0.119 -12.943  0.00  0.00      C1   O
ATOM   3710  N   THR 6 175     -16.329  -2.302 -12.780  0.00  0.00      C1   N
ATOM   3711  CA  THR 6 175     -17.580  -2.934 -12.390  0.00  0.00      C1   C
ATOM   3712  C   THR 6 175     -17.379  -3.406 -10.965  0.00  0.00      C1   C
ATOM   3713  O   THR 6 175     -16.295  -3.469 -10.359  0.00  0.00      C1   O
ATOM   3714  CB  THR 6 175     -18.056  -4.016 -13.400  0.00  0.00      C1   C
ATOM   3715  OG1 THR 6 175     -17.106  -5.093 -13.406  0.00  0.00      C1   O
ATOM   3716  CG2 THR 6 175     -18.128  -3.472 -14.824  0.00  0.00      C1   C
ATOM   3717  N   ASP 6 176     -18.503  -3.894 -10.455  0.00  0.00      C1   N
ATOM   3718  CA  ASP 6 176     -18.401  -4.997  -9.470  0.00  0.00      C1   C
ATOM   3719  C   ASP 6 176     -18.173  -6.438 -10.138  0.00  0.00      C1   C
ATOM   3720  O   ASP 6 176     -18.190  -6.607 -11.370  0.00  0.00      C1   O
ATOM   3721  CB  ASP 6 176     -19.651  -4.912  -8.587  0.00  0.00      C1   C
ATOM   3722  CG  ASP 6 176     -20.989  -5.120  -9.259  0.00  0.00      C1   C
ATOM   3723  OD1 ASP 6 176     -22.008  -5.039  -8.483  0.00  0.00      C1   O
ATOM   3724  OD2 ASP 6 176     -21.022  -5.589 -10.381  0.00  0.00      C1   O
ATOM   3725  N   LEU 6 177     -17.945  -7.447  -9.261  0.00  0.00      C1   N
ATOM   3726  CA  LEU 6 177     -17.859  -8.858  -9.796  0.00  0.00      C1   C
ATOM   3727  C   LEU 6 177     -19.174  -9.434 -10.301  0.00  0.00      C1   C
ATOM   3728  O   LEU 6 177     -19.107 -10.465 -10.960  0.00  0.00      C1   O
ATOM   3729  CB  LEU 6 177     -17.159  -9.723  -8.750  0.00  0.00      C1   C
ATOM   3730  CG  LEU 6 177     -15.586  -9.753  -8.834  0.00  0.00      C1   C
ATOM   3731  CD1 LEU 6 177     -15.040  -9.880 -10.275  0.00  0.00      C1   C
ATOM   3732  CD2 LEU 6 177     -14.962  -8.433  -8.307  0.00  0.00      C1   C
ATOM   3733  N   GLU 6 178     -20.320  -8.859 -10.059  0.00  0.00      C1   N
ATOM   3734  CA  GLU 6 178     -21.643  -9.078 -10.697  0.00  0.00      C1   C
ATOM   3735  C   GLU 6 178     -21.782  -8.385 -12.073  0.00  0.00      C1   C
ATOM   3736  O   GLU 6 178     -22.824  -8.493 -12.722  0.00  0.00      C1   O
ATOM   3737  CB  GLU 6 178     -22.702  -8.472  -9.779  0.00  0.00      C1   C
ATOM   3738  CG  GLU 6 178     -24.087  -9.065 -10.050  0.00  0.00      C1   C
ATOM   3739  CD  GLU 6 178     -25.150  -8.459  -9.205  0.00  0.00      C1   C
ATOM   3740  OE1 GLU 6 178     -24.907  -8.121  -8.036  0.00  0.00      C1   O
ATOM   3741  OE2 GLU 6 178     -26.244  -8.392  -9.720  0.00  0.00      C1   O
ATOM   3742  N   GLY 6 179     -20.697  -7.751 -12.595  0.00  0.00      C1   N
ATOM   3743  CA  GLY 6 179     -20.656  -7.193 -13.892  0.00  0.00      C1   C
ATOM   3744  C   GLY 6 179     -21.243  -5.855 -14.084  0.00  0.00      C1   C
ATOM   3745  O   GLY 6 179     -21.326  -5.414 -15.210  0.00  0.00      C1   O
ATOM   3746  N   ASN 6 180     -21.694  -5.194 -12.968  0.00  0.00      C1   N
ATOM   3747  CA  ASN 6 180     -22.271  -3.892 -12.993  0.00  0.00      C1   C
ATOM   3748  C   ASN 6 180     -21.308  -2.724 -12.803  0.00  0.00      C1   C
ATOM   3749  O   ASN 6 180     -20.676  -2.547 -11.736  0.00  0.00      C1   O
ATOM   3750  CB  ASN 6 180     -23.476  -3.739 -12.069  0.00  0.00      C1   C
ATOM   3751  CG  ASN 6 180     -24.194  -2.466 -12.185  0.00  0.00      C1   C
ATOM   3752  ND2 ASN 6 180     -24.807  -2.115 -11.098  0.00  0.00      C1   N
ATOM   3753  OD1 ASN 6 180     -24.139  -1.721 -13.126  0.00  0.00      C1   O
ATOM   3754  N   PHE 6 181     -21.144  -1.937 -13.841  0.00  0.00      C1   N
ATOM   3755  CA  PHE 6 181     -20.462  -0.614 -13.862  0.00  0.00      C1   C
ATOM   3756  C   PHE 6 181     -20.795   0.271 -12.632  0.00  0.00      C1   C
ATOM   3757  O   PHE 6 181     -21.954   0.482 -12.314  0.00  0.00      C1   O
ATOM   3758  CB  PHE 6 181     -20.674   0.137 -15.114  0.00  0.00      C1   C
ATOM   3759  CG  PHE 6 181     -19.410  -0.045 -15.954  0.00  0.00      C1   C
ATOM   3760  CD1 PHE 6 181     -19.254  -0.883 -17.082  0.00  0.00      C1   C
ATOM   3761  CD2 PHE 6 181     -18.300   0.803 -15.684  0.00  0.00      C1   C
ATOM   3762  CE1 PHE 6 181     -18.049  -0.985 -17.715  0.00  0.00      C1   C
ATOM   3763  CE2 PHE 6 181     -17.084   0.747 -16.452  0.00  0.00      C1   C
ATOM   3764  CZ  PHE 6 181     -16.931  -0.209 -17.442  0.00  0.00      C1   C
ATOM   3765  N   TYR 6 182     -19.721   0.769 -11.978  0.00  0.00      C1   N
ATOM   3766  CA  TYR 6 182     -19.783   1.900 -11.001  0.00  0.00      C1   C
ATOM   3767  C   TYR 6 182     -19.885   3.240 -11.740  0.00  0.00      C1   C
ATOM   3768  O   TYR 6 182     -19.084   3.619 -12.561  0.00  0.00      C1   O
ATOM   3769  CB  TYR 6 182     -18.628   1.879 -10.009  0.00  0.00      C1   C
ATOM   3770  CG  TYR 6 182     -18.573   0.757  -9.035  0.00  0.00      C1   C
ATOM   3771  CD1 TYR 6 182     -19.506   0.814  -7.931  0.00  0.00      C1   C
ATOM   3772  CD2 TYR 6 182     -17.837  -0.399  -9.217  0.00  0.00      C1   C
ATOM   3773  CE1 TYR 6 182     -19.485  -0.218  -6.991  0.00  0.00      C1   C
ATOM   3774  CE2 TYR 6 182     -17.719  -1.358  -8.165  0.00  0.00      C1   C
ATOM   3775  CZ  TYR 6 182     -18.602  -1.244  -7.088  0.00  0.00      C1   C
ATOM   3776  OH  TYR 6 182     -18.646  -2.167  -6.110  0.00  0.00      C1   O
ATOM   3777  N   GLY 6 183     -20.990   3.928 -11.442  0.00  0.00      C1   N
ATOM   3778  CA  GLY 6 183     -21.379   5.181 -11.987  0.00  0.00      C1   C
ATOM   3779  C   GLY 6 183     -21.459   5.314 -13.476  0.00  0.00      C1   C
ATOM   3780  O   GLY 6 183     -22.061   4.496 -14.137  0.00  0.00      C1   O
ATOM   3781  N   PRO 6 184     -21.028   6.437 -14.029  0.00  0.00      C1   N
ATOM   3782  CA  PRO 6 184     -21.360   6.878 -15.392  0.00  0.00      C1   C
ATOM   3783  C   PRO 6 184     -20.536   6.264 -16.525  0.00  0.00      C1   C
ATOM   3784  O   PRO 6 184     -20.360   6.889 -17.604  0.00  0.00      C1   O
ATOM   3785  CB  PRO 6 184     -21.430   8.438 -15.295  0.00  0.00      C1   C
ATOM   3786  CG  PRO 6 184     -20.372   8.676 -14.158  0.00  0.00      C1   C
ATOM   3787  CD  PRO 6 184     -20.633   7.526 -13.223  0.00  0.00      C1   C
ATOM   3788  N   PHE 6 185     -19.981   5.058 -16.444  0.00  0.00      C1   N
ATOM   3789  CA  PHE 6 185     -19.051   4.410 -17.398  0.00  0.00      C1   C
ATOM   3790  C   PHE 6 185     -19.688   3.236 -18.119  0.00  0.00      C1   C
ATOM   3791  O   PHE 6 185     -20.556   2.548 -17.617  0.00  0.00      C1   O
ATOM   3792  CB  PHE 6 185     -17.735   4.215 -16.668  0.00  0.00      C1   C
ATOM   3793  CG  PHE 6 185     -17.097   5.515 -16.210  0.00  0.00      C1   C
ATOM   3794  CD1 PHE 6 185     -16.545   6.359 -17.190  0.00  0.00      C1   C
ATOM   3795  CD2 PHE 6 185     -17.094   5.846 -14.871  0.00  0.00      C1   C
ATOM   3796  CE1 PHE 6 185     -16.004   7.600 -16.781  0.00  0.00      C1   C
ATOM   3797  CE2 PHE 6 185     -16.533   7.045 -14.456  0.00  0.00      C1   C
ATOM   3798  CZ  PHE 6 185     -15.862   7.856 -15.366  0.00  0.00      C1   C
ATOM   3799  N   VAL 6 186     -19.172   2.880 -19.328  0.00  0.00      C1   N
ATOM   3800  CA  VAL 6 186     -19.596   1.715 -20.112  0.00  0.00      C1   C
ATOM   3801  C   VAL 6 186     -18.297   0.825 -20.640  0.00  0.00      C1   C
ATOM   3802  O   VAL 6 186     -17.224   1.315 -20.726  0.00  0.00      C1   O
ATOM   3803  CB  VAL 6 186     -20.473   2.038 -21.372  0.00  0.00      C1   C
ATOM   3804  CG1 VAL 6 186     -21.911   2.361 -20.959  0.00  0.00      C1   C
ATOM   3805  CG2 VAL 6 186     -19.784   3.184 -22.126  0.00  0.00      C1   C
ATOM   3806  N   ASP 6 187     -18.473  -0.415 -21.073  0.00  0.00      C1   N
ATOM   3807  CA  ASP 6 187     -17.498  -1.199 -21.846  0.00  0.00      C1   C
ATOM   3808  C   ASP 6 187     -17.832  -1.002 -23.337  0.00  0.00      C1   C
ATOM   3809  O   ASP 6 187     -18.207  -1.887 -24.110  0.00  0.00      C1   O
ATOM   3810  CB  ASP 6 187     -17.306  -2.704 -21.503  0.00  0.00      C1   C
ATOM   3811  CG  ASP 6 187     -18.485  -3.699 -21.494  0.00  0.00      C1   C
ATOM   3812  OD1 ASP 6 187     -19.651  -3.284 -21.699  0.00  0.00      C1   O
ATOM   3813  OD2 ASP 6 187     -18.264  -4.872 -21.195  0.00  0.00      C1   O
ATOM   3814  N   ARG 6 188     -17.562   0.247 -23.797  0.00  0.00      C1   N
ATOM   3815  CA  ARG 6 188     -17.840   0.683 -25.125  0.00  0.00      C1   C
ATOM   3816  C   ARG 6 188     -16.669   1.569 -25.577  0.00  0.00      C1   C
ATOM   3817  O   ARG 6 188     -16.246   2.522 -24.888  0.00  0.00      C1   O
ATOM   3818  CB  ARG 6 188     -19.220   1.301 -25.296  0.00  0.00      C1   C
ATOM   3819  CG  ARG 6 188     -20.473   0.423 -25.029  0.00  0.00      C1   C
ATOM   3820  CD  ARG 6 188     -20.882  -0.533 -26.209  0.00  0.00      C1   C
ATOM   3821  NE  ARG 6 188     -19.921  -1.612 -26.527  0.00  0.00      C1   N
ATOM   3822  CZ  ARG 6 188     -20.026  -2.697 -27.271  0.00  0.00      C1   C
ATOM   3823  NH1 ARG 6 188     -21.149  -3.025 -27.890  0.00  0.00      C1   N
ATOM   3824  NH2 ARG 6 188     -19.043  -3.468 -27.487  0.00  0.00      C1   N
ATOM   3825  N   GLN 6 189     -16.192   1.437 -26.847  0.00  0.00      C1   N
ATOM   3826  CA  GLN 6 189     -15.296   2.260 -27.586  0.00  0.00      C1   C
ATOM   3827  C   GLN 6 189     -15.990   3.725 -27.926  0.00  0.00      C1   C
ATOM   3828  O   GLN 6 189     -16.433   4.015 -29.039  0.00  0.00      C1   O
ATOM   3829  CB  GLN 6 189     -14.861   1.491 -28.804  0.00  0.00      C1   C
ATOM   3830  CG  GLN 6 189     -13.974   0.307 -28.534  0.00  0.00      C1   C
ATOM   3831  CD  GLN 6 189     -12.776   0.670 -27.623  0.00  0.00      C1   C
ATOM   3832  NE2 GLN 6 189     -11.560   0.788 -28.121  0.00  0.00      C1   N
ATOM   3833  OE1 GLN 6 189     -12.890   1.037 -26.468  0.00  0.00      C1   O
ATOM   3834  N   THR 6 190     -15.876   4.613 -26.962  0.00  0.00      C1   N
ATOM   3835  CA  THR 6 190     -16.426   5.961 -27.047  0.00  0.00      C1   C
ATOM   3836  C   THR 6 190     -15.910   6.703 -25.730  0.00  0.00      C1   C
ATOM   3837  O   THR 6 190     -15.639   6.159 -24.623  0.00  0.00      C1   O
ATOM   3838  CB  THR 6 190     -17.943   6.054 -27.166  0.00  0.00      C1   C
ATOM   3839  OG1 THR 6 190     -18.546   7.334 -26.953  0.00  0.00      C1   O
ATOM   3840  CG2 THR 6 190     -18.637   5.183 -26.075  0.00  0.00      C1   C
ATOM   3841  N   ALA 6 191     -15.672   7.978 -25.960  0.00  0.00      C1   N
ATOM   3842  CA  ALA 6 191     -15.080   8.937 -24.963  0.00  0.00      C1   C
ATOM   3843  C   ALA 6 191     -16.101   9.334 -23.853  0.00  0.00      C1   C
ATOM   3844  O   ALA 6 191     -17.283   9.460 -24.130  0.00  0.00      C1   O
ATOM   3845  CB  ALA 6 191     -14.417  10.113 -25.625  0.00  0.00      C1   C
ATOM   3846  N   GLN 6 192     -15.598   9.430 -22.664  0.00  0.00      C1   N
ATOM   3847  CA  GLN 6 192     -16.369   9.521 -21.433  0.00  0.00      C1   C
ATOM   3848  C   GLN 6 192     -15.675  10.312 -20.308  0.00  0.00      C1   C
ATOM   3849  O   GLN 6 192     -14.502  10.087 -19.973  0.00  0.00      C1   O
ATOM   3850  CB  GLN 6 192     -16.619   8.087 -20.988  0.00  0.00      C1   C
ATOM   3851  CG  GLN 6 192     -17.461   7.083 -21.784  0.00  0.00      C1   C
ATOM   3852  CD  GLN 6 192     -17.371   5.671 -21.326  0.00  0.00      C1   C
ATOM   3853  OE1 GLN 6 192     -17.967   5.145 -20.366  0.00  0.00      C1   O
ATOM   3854  NE2 GLN 6 192     -16.549   4.845 -21.947  0.00  0.00      C1   N
ATOM   3855  N   ALA 6 193     -16.415  11.291 -19.831  0.00  0.00      C1   N
ATOM   3856  CA  ALA 6 193     -16.081  12.082 -18.615  0.00  0.00      C1   C
ATOM   3857  C   ALA 6 193     -16.517  11.478 -17.274  0.00  0.00      C1   C
ATOM   3858  O   ALA 6 193     -17.377  10.583 -17.189  0.00  0.00      C1   O
ATOM   3859  CB  ALA 6 193     -16.874  13.390 -18.872  0.00  0.00      C1   C
ATOM   3860  N   ALA 6 194     -15.845  11.827 -16.213  0.00  0.00      C1   N
ATOM   3861  CA  ALA 6 194     -16.259  11.427 -14.822  0.00  0.00      C1   C
ATOM   3862  C   ALA 6 194     -17.663  11.889 -14.370  0.00  0.00      C1   C
ATOM   3863  O   ALA 6 194     -18.303  12.817 -14.923  0.00  0.00      C1   O
ATOM   3864  CB  ALA 6 194     -15.164  11.941 -13.861  0.00  0.00      C1   C
ATOM   3865  N   GLY 6 195     -18.131  11.235 -13.261  0.00  0.00      C1   N
ATOM   3866  CA  GLY 6 195     -19.120  11.773 -12.353  0.00  0.00      C1   C
ATOM   3867  C   GLY 6 195     -18.810  13.084 -11.622  0.00  0.00      C1   C
ATOM   3868  O   GLY 6 195     -17.625  13.532 -11.577  0.00  0.00      C1   O
ATOM   3869  N   THR 6 196     -19.875  13.705 -11.096  0.00  0.00      C1   N
ATOM   3870  CA  THR 6 196     -19.908  14.805 -10.154  0.00  0.00      C1   C
ATOM   3871  C   THR 6 196     -18.963  14.612  -8.953  0.00  0.00      C1   C
ATOM   3872  O   THR 6 196     -19.077  13.740  -8.137  0.00  0.00      C1   O
ATOM   3873  CB  THR 6 196     -21.374  14.926  -9.683  0.00  0.00      C1   C
ATOM   3874  OG1 THR 6 196     -22.213  15.239 -10.761  0.00  0.00      C1   O
ATOM   3875  CG2 THR 6 196     -21.570  16.056  -8.664  0.00  0.00      C1   C
ATOM   3876  N   ASP 6 197     -17.957  15.504  -8.944  0.00  0.00      C1   N
ATOM   3877  CA  ASP 6 197     -16.734  15.441  -8.058  0.00  0.00      C1   C
ATOM   3878  C   ASP 6 197     -16.999  16.158  -6.718  0.00  0.00      C1   C
ATOM   3879  O   ASP 6 197     -16.747  17.361  -6.582  0.00  0.00      C1   O
ATOM   3880  CB  ASP 6 197     -15.362  15.755  -8.666  0.00  0.00      C1   C
ATOM   3881  CG  ASP 6 197     -14.119  15.362  -7.812  0.00  0.00      C1   C
ATOM   3882  OD1 ASP 6 197     -13.062  15.996  -8.003  0.00  0.00      C1   O
ATOM   3883  OD2 ASP 6 197     -14.213  14.338  -7.077  0.00  0.00      C1   O
ATOM   3884  N   THR 6 198     -17.646  15.406  -5.851  0.00  0.00      C1   N
ATOM   3885  CA  THR 6 198     -18.014  15.874  -4.475  0.00  0.00      C1   C
ATOM   3886  C   THR 6 198     -16.895  15.362  -3.455  0.00  0.00      C1   C
ATOM   3887  O   THR 6 198     -16.447  14.237  -3.487  0.00  0.00      C1   O
ATOM   3888  CB  THR 6 198     -19.456  15.419  -4.070  0.00  0.00      C1   C
ATOM   3889  OG1 THR 6 198     -20.455  15.701  -5.020  0.00  0.00      C1   O
ATOM   3890  CG2 THR 6 198     -19.958  16.041  -2.796  0.00  0.00      C1   C
ATOM   3891  N   THR 6 199     -16.550  16.111  -2.416  0.00  0.00      C1   N
ATOM   3892  CA  THR 6 199     -15.655  15.857  -1.290  0.00  0.00      C1   C
ATOM   3893  C   THR 6 199     -16.409  14.942  -0.296  0.00  0.00      C1   C
ATOM   3894  O   THR 6 199     -17.483  15.305   0.218  0.00  0.00      C1   O
ATOM   3895  CB  THR 6 199     -15.075  17.141  -0.691  0.00  0.00      C1   C
ATOM   3896  OG1 THR 6 199     -14.592  17.976  -1.754  0.00  0.00      C1   O
ATOM   3897  CG2 THR 6 199     -13.959  16.785   0.337  0.00  0.00      C1   C
ATOM   3898  N   ILE 6 200     -15.813  13.773  -0.006  0.00  0.00      C1   N
ATOM   3899  CA  ILE 6 200     -16.325  12.806   0.908  0.00  0.00      C1   C
ATOM   3900  C   ILE 6 200     -16.050  13.184   2.398  0.00  0.00      C1   C
ATOM   3901  O   ILE 6 200     -15.062  12.795   2.959  0.00  0.00      C1   O
ATOM   3902  CB  ILE 6 200     -15.946  11.284   0.593  0.00  0.00      C1   C
ATOM   3903  CG1 ILE 6 200     -15.917  10.974  -0.971  0.00  0.00      C1   C
ATOM   3904  CG2 ILE 6 200     -17.018  10.457   1.338  0.00  0.00      C1   C
ATOM   3905  CD1 ILE 6 200     -15.552   9.510  -1.321  0.00  0.00      C1   C
ATOM   3906  N   THR 6 201     -17.051  13.936   2.904  0.00  0.00      C1   N
ATOM   3907  CA  THR 6 201     -16.992  14.585   4.260  0.00  0.00      C1   C
ATOM   3908  C   THR 6 201     -16.671  13.551   5.344  0.00  0.00      C1   C
ATOM   3909  O   THR 6 201     -15.730  13.793   6.076  0.00  0.00      C1   O
ATOM   3910  CB  THR 6 201     -18.285  15.242   4.644  0.00  0.00      C1   C
ATOM   3911  OG1 THR 6 201     -18.760  16.176   3.626  0.00  0.00      C1   O
ATOM   3912  CG2 THR 6 201     -18.217  16.166   5.894  0.00  0.00      C1   C
ATOM   3913  N   VAL 6 202     -17.318  12.360   5.325  0.00  0.00      C1   N
ATOM   3914  CA  VAL 6 202     -17.093  11.302   6.277  0.00  0.00      C1   C
ATOM   3915  C   VAL 6 202     -15.588  10.917   6.354  0.00  0.00      C1   C
ATOM   3916  O   VAL 6 202     -15.065  10.836   7.501  0.00  0.00      C1   O
ATOM   3917  CB  VAL 6 202     -18.200  10.198   6.123  0.00  0.00      C1   C
ATOM   3918  CG1 VAL 6 202     -17.715   8.834   6.646  0.00  0.00      C1   C
ATOM   3919  CG2 VAL 6 202     -19.509  10.533   6.916  0.00  0.00      C1   C
ATOM   3920  N   ASN 6 203     -14.955  10.765   5.162  0.00  0.00      C1   N
ATOM   3921  CA  ASN 6 203     -13.563  10.330   4.985  0.00  0.00      C1   C
ATOM   3922  C   ASN 6 203     -12.576  11.372   5.500  0.00  0.00      C1   C
ATOM   3923  O   ASN 6 203     -11.708  11.105   6.357  0.00  0.00      C1   O
ATOM   3924  CB  ASN 6 203     -13.360   9.991   3.499  0.00  0.00      C1   C
ATOM   3925  CG  ASN 6 203     -13.970   8.710   3.052  0.00  0.00      C1   C
ATOM   3926  OD1 ASN 6 203     -14.848   8.184   3.735  0.00  0.00      C1   O
ATOM   3927  ND2 ASN 6 203     -13.557   8.083   2.018  0.00  0.00      C1   N
ATOM   3928  N   VAL 6 204     -12.815  12.610   5.079  0.00  0.00      C1   N
ATOM   3929  CA  VAL 6 204     -12.140  13.791   5.751  0.00  0.00      C1   C
ATOM   3930  C   VAL 6 204     -12.281  13.796   7.262  0.00  0.00      C1   C
ATOM   3931  O   VAL 6 204     -11.212  13.812   7.834  0.00  0.00      C1   O
ATOM   3932  CB  VAL 6 204     -12.598  15.095   5.116  0.00  0.00      C1   C
ATOM   3933  CG1 VAL 6 204     -12.278  16.305   5.992  0.00  0.00      C1   C
ATOM   3934  CG2 VAL 6 204     -11.939  15.360   3.698  0.00  0.00      C1   C
ATOM   3935  N   LEU 6 205     -13.475  13.795   7.865  0.00  0.00      C1   N
ATOM   3936  CA  LEU 6 205     -13.743  13.735   9.309  0.00  0.00      C1   C
ATOM   3937  C   LEU 6 205     -12.887  12.606   9.977  0.00  0.00      C1   C
ATOM   3938  O   LEU 6 205     -12.125  12.809  10.929  0.00  0.00      C1   O
ATOM   3939  CB  LEU 6 205     -15.268  13.620   9.681  0.00  0.00      C1   C
ATOM   3940  CG  LEU 6 205     -15.992  14.980   9.503  0.00  0.00      C1   C
ATOM   3941  CD1 LEU 6 205     -17.472  14.780   9.614  0.00  0.00      C1   C
ATOM   3942  CD2 LEU 6 205     -15.421  16.077  10.441  0.00  0.00      C1   C
ATOM   3943  N   ALA 6 206     -12.866  11.436   9.356  0.00  0.00      C1   N
ATOM   3944  CA  ALA 6 206     -11.916  10.326   9.820  0.00  0.00      C1   C
ATOM   3945  C   ALA 6 206     -10.423  10.663   9.746  0.00  0.00      C1   C
ATOM   3946  O   ALA 6 206      -9.656  10.394  10.645  0.00  0.00      C1   O
ATOM   3947  CB  ALA 6 206     -12.185   9.110   8.960  0.00  0.00      C1   C
ATOM   3948  N   TRP 6 207     -10.004  11.245   8.684  0.00  0.00      C1   N
ATOM   3949  CA  TRP 6 207      -8.635  11.593   8.375  0.00  0.00      C1   C
ATOM   3950  C   TRP 6 207      -8.138  12.722   9.317  0.00  0.00      C1   C
ATOM   3951  O   TRP 6 207      -7.078  12.494   9.880  0.00  0.00      C1   O
ATOM   3952  CB  TRP 6 207      -8.550  11.872   6.873  0.00  0.00      C1   C
ATOM   3953  CG  TRP 6 207      -7.335  12.690   6.427  0.00  0.00      C1   C
ATOM   3954  CD1 TRP 6 207      -6.112  12.233   6.080  0.00  0.00      C1   C
ATOM   3955  CD2 TRP 6 207      -7.312  14.184   6.275  0.00  0.00      C1   C
ATOM   3956  NE1 TRP 6 207      -5.291  13.334   5.713  0.00  0.00      C1   N
ATOM   3957  CE2 TRP 6 207      -6.000  14.545   5.889  0.00  0.00      C1   C
ATOM   3958  CE3 TRP 6 207      -8.260  15.208   6.331  0.00  0.00      C1   C
ATOM   3959  CZ2 TRP 6 207      -5.691  15.869   5.477  0.00  0.00      C1   C
ATOM   3960  CZ3 TRP 6 207      -7.911  16.536   6.083  0.00  0.00      C1   C
ATOM   3961  CH2 TRP 6 207      -6.609  16.892   5.661  0.00  0.00      C1   C
ATOM   3962  N   LEU 6 208      -8.887  13.795   9.580  0.00  0.00      C1   N
ATOM   3963  CA  LEU 6 208      -8.785  14.646  10.784  0.00  0.00      C1   C
ATOM   3964  C   LEU 6 208      -8.631  13.871  12.077  0.00  0.00      C1   C
ATOM   3965  O   LEU 6 208      -7.694  14.226  12.831  0.00  0.00      C1   O
ATOM   3966  CB  LEU 6 208      -9.990  15.665  10.814  0.00  0.00      C1   C
ATOM   3967  CG  LEU 6 208     -10.053  16.668   9.664  0.00  0.00      C1   C
ATOM   3968  CD1 LEU 6 208     -11.310  17.532   9.609  0.00  0.00      C1   C
ATOM   3969  CD2 LEU 6 208      -8.849  17.578   9.675  0.00  0.00      C1   C
ATOM   3970  N   TYR 6 209      -9.603  12.959  12.506  0.00  0.00      C1   N
ATOM   3971  CA  TYR 6 209      -9.500  12.108  13.699  0.00  0.00      C1   C
ATOM   3972  C   TYR 6 209      -8.207  11.260  13.744  0.00  0.00      C1   C
ATOM   3973  O   TYR 6 209      -7.538  11.431  14.759  0.00  0.00      C1   O
ATOM   3974  CB  TYR 6 209     -10.670  11.123  13.777  0.00  0.00      C1   C
ATOM   3975  CG  TYR 6 209     -11.856  11.807  14.415  0.00  0.00      C1   C
ATOM   3976  CD1 TYR 6 209     -11.779  12.386  15.657  0.00  0.00      C1   C
ATOM   3977  CD2 TYR 6 209     -13.099  11.860  13.775  0.00  0.00      C1   C
ATOM   3978  CE1 TYR 6 209     -12.785  13.083  16.333  0.00  0.00      C1   C
ATOM   3979  CE2 TYR 6 209     -14.123  12.605  14.403  0.00  0.00      C1   C
ATOM   3980  CZ  TYR 6 209     -13.980  13.169  15.673  0.00  0.00      C1   C
ATOM   3981  OH  TYR 6 209     -14.952  13.911  16.247  0.00  0.00      C1   O
ATOM   3982  N   ALA 6 210      -7.801  10.558  12.703  0.00  0.00      C1   N
ATOM   3983  CA  ALA 6 210      -6.433   9.897  12.527  0.00  0.00      C1   C
ATOM   3984  C   ALA 6 210      -5.251  10.918  12.640  0.00  0.00      C1   C
ATOM   3985  O   ALA 6 210      -4.295  10.566  13.356  0.00  0.00      C1   O
ATOM   3986  CB  ALA 6 210      -6.301   9.051  11.296  0.00  0.00      C1   C
ATOM   3987  N   ALA 6 211      -5.491  12.157  12.209  0.00  0.00      C1   N
ATOM   3988  CA  ALA 6 211      -4.539  13.351  12.492  0.00  0.00      C1   C
ATOM   3989  C   ALA 6 211      -4.449  13.710  13.935  0.00  0.00      C1   C
ATOM   3990  O   ALA 6 211      -3.273  13.627  14.381  0.00  0.00      C1   O
ATOM   3991  CB  ALA 6 211      -4.874  14.498  11.597  0.00  0.00      C1   C
ATOM   3992  N   VAL 6 212      -5.563  13.902  14.709  0.00  0.00      C1   N
ATOM   3993  CA  VAL 6 212      -5.465  14.124  16.202  0.00  0.00      C1   C
ATOM   3994  C   VAL 6 212      -4.930  12.880  16.959  0.00  0.00      C1   C
ATOM   3995  O   VAL 6 212      -4.056  13.105  17.827  0.00  0.00      C1   O
ATOM   3996  CB  VAL 6 212      -6.788  14.537  16.867  0.00  0.00      C1   C
ATOM   3997  CG1 VAL 6 212      -7.132  15.890  16.396  0.00  0.00      C1   C
ATOM   3998  CG2 VAL 6 212      -8.013  13.614  16.830  0.00  0.00      C1   C
ATOM   3999  N   ILE 6 213      -5.236  11.646  16.640  0.00  0.00      C1   N
ATOM   4000  CA  ILE 6 213      -4.484  10.422  17.075  0.00  0.00      C1   C
ATOM   4001  C   ILE 6 213      -2.971  10.575  16.862  0.00  0.00      C1   C
ATOM   4002  O   ILE 6 213      -2.223  10.571  17.833  0.00  0.00      C1   O
ATOM   4003  CB  ILE 6 213      -4.994   9.185  16.314  0.00  0.00      C1   C
ATOM   4004  CG1 ILE 6 213      -6.316   8.802  16.975  0.00  0.00      C1   C
ATOM   4005  CG2 ILE 6 213      -4.135   7.904  16.442  0.00  0.00      C1   C
ATOM   4006  CD1 ILE 6 213      -7.111   7.615  16.189  0.00  0.00      C1   C
ATOM   4007  N   ASN 6 214      -2.429  10.811  15.654  0.00  0.00      C1   N
ATOM   4008  CA  ASN 6 214      -1.036  10.924  15.358  0.00  0.00      C1   C
ATOM   4009  C   ASN 6 214      -0.370  12.245  15.836  0.00  0.00      C1   C
ATOM   4010  O   ASN 6 214       0.795  12.557  15.549  0.00  0.00      C1   O
ATOM   4011  CB  ASN 6 214      -0.813  10.919  13.839  0.00  0.00      C1   C
ATOM   4012  CG  ASN 6 214      -0.934   9.597  13.192  0.00  0.00      C1   C
ATOM   4013  OD1 ASN 6 214      -0.968   8.565  13.842  0.00  0.00      C1   O
ATOM   4014  ND2 ASN 6 214      -0.893   9.532  11.901  0.00  0.00      C1   N
ATOM   4015  N   GLY 6 215      -0.980  13.079  16.629  0.00  0.00      C1   N
ATOM   4016  CA  GLY 6 215      -0.514  14.382  17.115  0.00  0.00      C1   C
ATOM   4017  C   GLY 6 215      -0.590  15.632  16.310  0.00  0.00      C1   C
ATOM   4018  O   GLY 6 215      -0.099  16.740  16.705  0.00  0.00      C1   O
ATOM   4019  N   ASP 6 216      -1.273  15.604  15.126  0.00  0.00      C1   N
ATOM   4020  CA  ASP 6 216      -1.697  16.832  14.364  0.00  0.00      C1   C
ATOM   4021  C   ASP 6 216      -2.829  17.408  15.215  0.00  0.00      C1   C
ATOM   4022  O   ASP 6 216      -3.904  16.884  15.275  0.00  0.00      C1   O
ATOM   4023  CB  ASP 6 216      -2.067  16.596  12.904  0.00  0.00      C1   C
ATOM   4024  CG  ASP 6 216      -0.914  16.189  11.978  0.00  0.00      C1   C
ATOM   4025  OD1 ASP 6 216       0.252  16.307  12.379  0.00  0.00      C1   O
ATOM   4026  OD2 ASP 6 216      -1.210  15.886  10.827  0.00  0.00      C1   O
ATOM   4027  N   ARG 6 217      -2.582  18.498  15.921  0.00  0.00      C1   N
ATOM   4028  CA  ARG 6 217      -3.700  19.192  16.604  0.00  0.00      C1   C
ATOM   4029  C   ARG 6 217      -3.847  20.719  16.229  0.00  0.00      C1   C
ATOM   4030  O   ARG 6 217      -4.855  21.286  16.595  0.00  0.00      C1   O
ATOM   4031  CB  ARG 6 217      -3.887  18.914  18.079  0.00  0.00      C1   C
ATOM   4032  CG  ARG 6 217      -3.856  17.408  18.397  0.00  0.00      C1   C
ATOM   4033  CD  ARG 6 217      -3.925  17.151  19.917  0.00  0.00      C1   C
ATOM   4034  NE  ARG 6 217      -3.875  15.746  20.302  0.00  0.00      C1   N
ATOM   4035  CZ  ARG 6 217      -4.674  15.088  21.101  0.00  0.00      C1   C
ATOM   4036  NH1 ARG 6 217      -4.372  13.879  21.437  0.00  0.00      C1   N
ATOM   4037  NH2 ARG 6 217      -5.830  15.522  21.488  0.00  0.00      C1   N
ATOM   4038  N   TRP 6 218      -2.885  21.325  15.553  0.00  0.00      C1   N
ATOM   4039  CA  TRP 6 218      -2.843  22.705  15.146  0.00  0.00      C1   C
ATOM   4040  C   TRP 6 218      -4.069  23.295  14.518  0.00  0.00      C1   C
ATOM   4041  O   TRP 6 218      -4.298  24.421  14.765  0.00  0.00      C1   O
ATOM   4042  CB  TRP 6 218      -1.567  23.051  14.327  0.00  0.00      C1   C
ATOM   4043  CG  TRP 6 218      -1.434  22.404  13.013  0.00  0.00      C1   C
ATOM   4044  CD1 TRP 6 218      -0.738  21.305  12.595  0.00  0.00      C1   C
ATOM   4045  CD2 TRP 6 218      -2.231  22.777  11.774  0.00  0.00      C1   C
ATOM   4046  NE1 TRP 6 218      -1.217  20.908  11.346  0.00  0.00      C1   N
ATOM   4047  CE2 TRP 6 218      -2.072  21.772  10.803  0.00  0.00      C1   C
ATOM   4048  CE3 TRP 6 218      -3.099  23.831  11.413  0.00  0.00      C1   C
ATOM   4049  CZ2 TRP 6 218      -2.531  21.885   9.501  0.00  0.00      C1   C
ATOM   4050  CZ3 TRP 6 218      -3.712  23.941  10.141  0.00  0.00      C1   C
ATOM   4051  CH2 TRP 6 218      -3.459  22.945   9.160  0.00  0.00      C1   C
ATOM   4052  N   PHE 6 219      -4.783  22.553  13.683  0.00  0.00      C1   N
ATOM   4053  CA  PHE 6 219      -6.020  22.991  13.030  0.00  0.00      C1   C
ATOM   4054  C   PHE 6 219      -7.308  23.175  13.928  0.00  0.00      C1   C
ATOM   4055  O   PHE 6 219      -8.269  23.677  13.408  0.00  0.00      C1   O
ATOM   4056  CB  PHE 6 219      -6.308  22.091  11.834  0.00  0.00      C1   C
ATOM   4057  CG  PHE 6 219      -6.479  20.636  12.248  0.00  0.00      C1   C
ATOM   4058  CD1 PHE 6 219      -7.758  20.150  12.594  0.00  0.00      C1   C
ATOM   4059  CD2 PHE 6 219      -5.317  19.783  12.188  0.00  0.00      C1   C
ATOM   4060  CE1 PHE 6 219      -7.877  18.838  13.025  0.00  0.00      C1   C
ATOM   4061  CE2 PHE 6 219      -5.510  18.484  12.670  0.00  0.00      C1   C
ATOM   4062  CZ  PHE 6 219      -6.723  18.037  13.163  0.00  0.00      C1   C
ATOM   4063  N   LEU 6 220      -7.298  22.767  15.155  0.00  0.00      C1   N
ATOM   4064  CA  LEU 6 220      -8.597  22.669  15.969  0.00  0.00      C1   C
ATOM   4065  C   LEU 6 220      -9.192  24.066  16.268  0.00  0.00      C1   C
ATOM   4066  O   LEU 6 220      -8.602  24.929  16.943  0.00  0.00      C1   O
ATOM   4067  CB  LEU 6 220      -8.459  21.779  17.236  0.00  0.00      C1   C
ATOM   4068  CG  LEU 6 220      -8.064  20.348  16.898  0.00  0.00      C1   C
ATOM   4069  CD1 LEU 6 220      -7.837  19.641  18.223  0.00  0.00      C1   C
ATOM   4070  CD2 LEU 6 220      -9.127  19.604  16.140  0.00  0.00      C1   C
ATOM   4071  N   ASN 6 221     -10.368  24.333  15.699  0.00  0.00      C1   N
ATOM   4072  CA  ASN 6 221     -11.258  25.457  15.958  0.00  0.00      C1   C
ATOM   4073  C   ASN 6 221     -12.144  25.214  17.182  0.00  0.00      C1   C
ATOM   4074  O   ASN 6 221     -12.964  24.247  17.244  0.00  0.00      C1   O
ATOM   4075  CB  ASN 6 221     -12.090  25.744  14.726  0.00  0.00      C1   C
ATOM   4076  CG  ASN 6 221     -13.043  26.883  14.844  0.00  0.00      C1   C
ATOM   4077  OD1 ASN 6 221     -12.951  27.703  15.794  0.00  0.00      C1   O
ATOM   4078  ND2 ASN 6 221     -13.912  27.115  13.951  0.00  0.00      C1   N
ATOM   4079  N   ARG 6 222     -11.984  26.090  18.194  0.00  0.00      C1   N
ATOM   4080  CA  ARG 6 222     -12.926  26.155  19.376  0.00  0.00      C1   C
ATOM   4081  C   ARG 6 222     -14.252  27.019  19.184  0.00  0.00      C1   C
ATOM   4082  O   ARG 6 222     -15.157  26.882  20.051  0.00  0.00      C1   O
ATOM   4083  CB  ARG 6 222     -12.089  26.824  20.503  0.00  0.00      C1   C
ATOM   4084  CG  ARG 6 222     -10.800  26.086  21.006  0.00  0.00      C1   C
ATOM   4085  CD  ARG 6 222     -11.117  24.678  21.578  0.00  0.00      C1   C
ATOM   4086  NE  ARG 6 222      -9.822  24.000  21.805  0.00  0.00      C1   N
ATOM   4087  CZ  ARG 6 222      -9.588  22.731  22.149  0.00  0.00      C1   C
ATOM   4088  NH1 ARG 6 222     -10.496  21.786  22.081  0.00  0.00      C1   N
ATOM   4089  NH2 ARG 6 222      -8.417  22.313  22.465  0.00  0.00      C1   N
ATOM   4090  N   PHE 6 223     -14.321  27.925  18.153  0.00  0.00      C1   N
ATOM   4091  CA  PHE 6 223     -15.505  28.841  17.897  0.00  0.00      C1   C
ATOM   4092  C   PHE 6 223     -16.572  28.101  17.117  0.00  0.00      C1   C
ATOM   4093  O   PHE 6 223     -16.367  27.911  15.947  0.00  0.00      C1   O
ATOM   4094  CB  PHE 6 223     -15.057  30.255  17.431  0.00  0.00      C1   C
ATOM   4095  CG  PHE 6 223     -14.110  31.087  18.232  0.00  0.00      C1   C
ATOM   4096  CD1 PHE 6 223     -12.739  30.889  18.190  0.00  0.00      C1   C
ATOM   4097  CD2 PHE 6 223     -14.606  31.935  19.205  0.00  0.00      C1   C
ATOM   4098  CE1 PHE 6 223     -11.840  31.591  19.052  0.00  0.00      C1   C
ATOM   4099  CE2 PHE 6 223     -13.709  32.723  19.917  0.00  0.00      C1   C
ATOM   4100  CZ  PHE 6 223     -12.372  32.504  19.980  0.00  0.00      C1   C
ATOM   4101  N   THR 6 224     -17.514  27.581  17.933  0.00  0.00      C1   N
ATOM   4102  CA  THR 6 224     -18.303  26.459  17.543  0.00  0.00      C1   C
ATOM   4103  C   THR 6 224     -19.101  26.731  16.310  0.00  0.00      C1   C
ATOM   4104  O   THR 6 224     -19.430  27.820  15.785  0.00  0.00      C1   O
ATOM   4105  CB  THR 6 224     -19.386  26.127  18.614  0.00  0.00      C1   C
ATOM   4106  OG1 THR 6 224     -19.992  27.303  19.023  0.00  0.00      C1   O
ATOM   4107  CG2 THR 6 224     -18.692  25.517  19.769  0.00  0.00      C1   C
ATOM   4108  N   THR 6 225     -19.540  25.614  15.816  0.00  0.00      C1   N
ATOM   4109  CA  THR 6 225     -20.616  25.565  14.869  0.00  0.00      C1   C
ATOM   4110  C   THR 6 225     -21.781  24.606  15.194  0.00  0.00      C1   C
ATOM   4111  O   THR 6 225     -21.592  23.488  15.767  0.00  0.00      C1   O
ATOM   4112  CB  THR 6 225     -20.082  25.248  13.469  0.00  0.00      C1   C
ATOM   4113  OG1 THR 6 225     -21.036  25.538  12.499  0.00  0.00      C1   O
ATOM   4114  CG2 THR 6 225     -19.665  23.808  13.272  0.00  0.00      C1   C
ATOM   4115  N   THR 6 226     -23.020  24.983  14.782  0.00  0.00      C1   N
ATOM   4116  CA  THR 6 226     -24.092  24.075  14.599  0.00  0.00      C1   C
ATOM   4117  C   THR 6 226     -23.915  23.175  13.411  0.00  0.00      C1   C
ATOM   4118  O   THR 6 226     -23.145  23.525  12.531  0.00  0.00      C1   O
ATOM   4119  CB  THR 6 226     -25.435  24.625  14.753  0.00  0.00      C1   C
ATOM   4120  OG1 THR 6 226     -25.893  25.171  13.516  0.00  0.00      C1   O
ATOM   4121  CG2 THR 6 226     -25.673  25.673  15.808  0.00  0.00      C1   C
ATOM   4122  N   LEU 6 227     -24.577  22.039  13.483  0.00  0.00      C1   N
ATOM   4123  CA  LEU 6 227     -24.619  21.089  12.353  0.00  0.00      C1   C
ATOM   4124  C   LEU 6 227     -25.230  21.772  11.164  0.00  0.00      C1   C
ATOM   4125  O   LEU 6 227     -24.644  21.780  10.102  0.00  0.00      C1   O
ATOM   4126  CB  LEU 6 227     -25.446  19.806  12.789  0.00  0.00      C1   C
ATOM   4127  CG  LEU 6 227     -24.987  18.730  11.761  0.00  0.00      C1   C
ATOM   4128  CD1 LEU 6 227     -23.703  18.010  12.074  0.00  0.00      C1   C
ATOM   4129  CD2 LEU 6 227     -26.036  17.625  11.614  0.00  0.00      C1   C
ATOM   4130  N   ASN 6 228     -26.412  22.440  11.358  0.00  0.00      C1   N
ATOM   4131  CA  ASN 6 228     -27.101  23.361  10.456  0.00  0.00      C1   C
ATOM   4132  C   ASN 6 228     -26.114  24.279   9.745  0.00  0.00      C1   C
ATOM   4133  O   ASN 6 228     -26.028  24.299   8.533  0.00  0.00      C1   O
ATOM   4134  CB  ASN 6 228     -28.219  24.205  11.127  0.00  0.00      C1   C
ATOM   4135  CG  ASN 6 228     -28.834  25.192  10.099  0.00  0.00      C1   C
ATOM   4136  ND2 ASN 6 228     -28.370  26.442  10.094  0.00  0.00      C1   N
ATOM   4137  OD1 ASN 6 228     -29.763  24.861   9.376  0.00  0.00      C1   O
ATOM   4138  N   ASP 6 229     -25.401  25.130  10.542  0.00  0.00      C1   N
ATOM   4139  CA  ASP 6 229     -24.501  26.150  10.076  0.00  0.00      C1   C
ATOM   4140  C   ASP 6 229     -23.203  25.552   9.415  0.00  0.00      C1   C
ATOM   4141  O   ASP 6 229     -22.734  26.190   8.462  0.00  0.00      C1   O
ATOM   4142  CB  ASP 6 229     -24.034  27.143  11.164  0.00  0.00      C1   C
ATOM   4143  CG  ASP 6 229     -25.154  27.952  11.892  0.00  0.00      C1   C
ATOM   4144  OD1 ASP 6 229     -26.345  27.733  11.549  0.00  0.00      C1   O
ATOM   4145  OD2 ASP 6 229     -24.748  28.702  12.773  0.00  0.00      C1   O
ATOM   4146  N   PHE 6 230     -22.766  24.317   9.679  0.00  0.00      C1   N
ATOM   4147  CA  PHE 6 230     -21.760  23.629   8.852  0.00  0.00      C1   C
ATOM   4148  C   PHE 6 230     -22.271  23.057   7.500  0.00  0.00      C1   C
ATOM   4149  O   PHE 6 230     -21.638  23.288   6.414  0.00  0.00      C1   O
ATOM   4150  CB  PHE 6 230     -21.157  22.545   9.739  0.00  0.00      C1   C
ATOM   4151  CG  PHE 6 230     -20.206  21.555   9.054  0.00  0.00      C1   C
ATOM   4152  CD1 PHE 6 230     -18.888  22.061   8.713  0.00  0.00      C1   C
ATOM   4153  CD2 PHE 6 230     -20.604  20.248   8.866  0.00  0.00      C1   C
ATOM   4154  CE1 PHE 6 230     -18.083  21.184   7.937  0.00  0.00      C1   C
ATOM   4155  CE2 PHE 6 230     -19.741  19.352   8.171  0.00  0.00      C1   C
ATOM   4156  CZ  PHE 6 230     -18.518  19.849   7.693  0.00  0.00      C1   C
ATOM   4157  N   ASN 6 231     -23.470  22.481   7.587  0.00  0.00      C1   N
ATOM   4158  CA  ASN 6 231     -24.194  21.937   6.475  0.00  0.00      C1   C
ATOM   4159  C   ASN 6 231     -24.477  23.065   5.445  0.00  0.00      C1   C
ATOM   4160  O   ASN 6 231     -24.315  22.865   4.277  0.00  0.00      C1   O
ATOM   4161  CB  ASN 6 231     -25.463  21.194   6.936  0.00  0.00      C1   C
ATOM   4162  CG  ASN 6 231     -25.109  19.815   7.513  0.00  0.00      C1   C
ATOM   4163  OD1 ASN 6 231     -24.019  19.263   7.222  0.00  0.00      C1   O
ATOM   4164  ND2 ASN 6 231     -25.914  19.247   8.309  0.00  0.00      C1   N
ATOM   4165  N   LEU 6 232     -24.837  24.292   5.850  0.00  0.00      C1   N
ATOM   4166  CA  LEU 6 232     -25.160  25.489   5.085  0.00  0.00      C1   C
ATOM   4167  C   LEU 6 232     -24.236  25.808   3.864  0.00  0.00      C1   C
ATOM   4168  O   LEU 6 232     -24.748  26.178   2.782  0.00  0.00      C1   O
ATOM   4169  CB  LEU 6 232     -25.162  26.627   6.132  0.00  0.00      C1   C
ATOM   4170  CG  LEU 6 232     -25.541  28.001   5.508  0.00  0.00      C1   C
ATOM   4171  CD1 LEU 6 232     -26.856  27.996   4.674  0.00  0.00      C1   C
ATOM   4172  CD2 LEU 6 232     -25.525  29.145   6.556  0.00  0.00      C1   C
ATOM   4173  N   VAL 6 233     -22.962  25.637   4.090  0.00  0.00      C1   N
ATOM   4174  CA  VAL 6 233     -22.022  25.935   3.043  0.00  0.00      C1   C
ATOM   4175  C   VAL 6 233     -21.489  24.680   2.354  0.00  0.00      C1   C
ATOM   4176  O   VAL 6 233     -20.567  24.841   1.558  0.00  0.00      C1   O
ATOM   4177  CB  VAL 6 233     -21.003  26.994   3.484  0.00  0.00      C1   C
ATOM   4178  CG1 VAL 6 233     -21.523  28.259   4.011  0.00  0.00      C1   C
ATOM   4179  CG2 VAL 6 233     -20.061  26.440   4.588  0.00  0.00      C1   C
ATOM   4180  N   ALA 6 234     -21.995  23.461   2.599  0.00  0.00      C1   N
ATOM   4181  CA  ALA 6 234     -21.490  22.245   1.970  0.00  0.00      C1   C
ATOM   4182  C   ALA 6 234     -21.495  22.234   0.401  0.00  0.00      C1   C
ATOM   4183  O   ALA 6 234     -20.535  21.889  -0.212  0.00  0.00      C1   O
ATOM   4184  CB  ALA 6 234     -22.288  21.066   2.452  0.00  0.00      C1   C
ATOM   4185  N   MET 6 235     -22.556  22.735  -0.281  0.00  0.00      C1   N
ATOM   4186  CA  MET 6 235     -22.761  22.774  -1.827  0.00  0.00      C1   C
ATOM   4187  C   MET 6 235     -22.006  24.007  -2.438  0.00  0.00      C1   C
ATOM   4188  O   MET 6 235     -21.118  23.798  -3.229  0.00  0.00      C1   O
ATOM   4189  CB  MET 6 235     -24.178  22.748  -2.341  0.00  0.00      C1   C
ATOM   4190  CG  MET 6 235     -24.902  21.438  -2.064  0.00  0.00      C1   C
ATOM   4191  SD  MET 6 235     -26.022  21.481  -0.681  0.00  0.00      C1   S
ATOM   4192  CE  MET 6 235     -26.490  19.802  -0.681  0.00  0.00      C1   C
ATOM   4193  N   LYS 6 236     -22.138  25.150  -1.737  0.00  0.00      C1   N
ATOM   4194  CA  LYS 6 236     -21.258  26.283  -1.859  0.00  0.00      C1   C
ATOM   4195  C   LYS 6 236     -19.684  25.965  -1.833  0.00  0.00      C1   C
ATOM   4196  O   LYS 6 236     -18.926  26.699  -2.449  0.00  0.00      C1   O
ATOM   4197  CB  LYS 6 236     -21.630  27.306  -0.819  0.00  0.00      C1   C
ATOM   4198  CG  LYS 6 236     -21.105  28.665  -1.200  0.00  0.00      C1   C
ATOM   4199  CD  LYS 6 236     -21.247  29.478   0.082  0.00  0.00      C1   C
ATOM   4200  CE  LYS 6 236     -20.841  30.917  -0.108  0.00  0.00      C1   C
ATOM   4201  NZ  LYS 6 236     -21.003  31.727   1.112  0.00  0.00      C1   N
ATOM   4202  N   TYR 6 237     -19.268  24.917  -1.161  0.00  0.00      C1   N
ATOM   4203  CA  TYR 6 237     -17.907  24.381  -1.215  0.00  0.00      C1   C
ATOM   4204  C   TYR 6 237     -17.701  23.002  -1.826  0.00  0.00      C1   C
ATOM   4205  O   TYR 6 237     -16.595  22.458  -1.676  0.00  0.00      C1   O
ATOM   4206  CB  TYR 6 237     -17.261  24.677   0.191  0.00  0.00      C1   C
ATOM   4207  CG  TYR 6 237     -16.853  26.079   0.551  0.00  0.00      C1   C
ATOM   4208  CD1 TYR 6 237     -15.673  26.666  -0.035  0.00  0.00      C1   C
ATOM   4209  CD2 TYR 6 237     -17.408  26.736   1.607  0.00  0.00      C1   C
ATOM   4210  CE1 TYR 6 237     -15.219  27.916   0.321  0.00  0.00      C1   C
ATOM   4211  CE2 TYR 6 237     -16.971  28.015   2.001  0.00  0.00      C1   C
ATOM   4212  CZ  TYR 6 237     -15.889  28.581   1.339  0.00  0.00      C1   C
ATOM   4213  OH  TYR 6 237     -15.422  29.739   1.748  0.00  0.00      C1   O
ATOM   4214  N   ASN 6 238     -18.567  22.329  -2.582  0.00  0.00      C1   N
ATOM   4215  CA  ASN 6 238     -18.472  20.966  -3.118  0.00  0.00      C1   C
ATOM   4216  C   ASN 6 238     -18.120  19.837  -2.093  0.00  0.00      C1   C
ATOM   4217  O   ASN 6 238     -17.448  18.834  -2.388  0.00  0.00      C1   O
ATOM   4218  CB  ASN 6 238     -17.569  21.018  -4.432  0.00  0.00      C1   C
ATOM   4219  CG  ASN 6 238     -18.162  22.059  -5.431  0.00  0.00      C1   C
ATOM   4220  ND2 ASN 6 238     -17.563  23.196  -5.507  0.00  0.00      C1   N
ATOM   4221  OD1 ASN 6 238     -19.190  21.937  -6.063  0.00  0.00      C1   O
ATOM   4222  N   TYR 6 239     -18.607  19.990  -0.843  0.00  0.00      C1   N
ATOM   4223  CA  TYR 6 239     -18.846  18.852   0.048  0.00  0.00      C1   C
ATOM   4224  C   TYR 6 239     -20.310  18.399   0.225  0.00  0.00      C1   C
ATOM   4225  O   TYR 6 239     -21.190  18.858  -0.540  0.00  0.00      C1   O
ATOM   4226  CB  TYR 6 239     -18.001  18.995   1.381  0.00  0.00      C1   C
ATOM   4227  CG  TYR 6 239     -18.457  20.127   2.278  0.00  0.00      C1   C
ATOM   4228  CD1 TYR 6 239     -19.221  19.832   3.525  0.00  0.00      C1   C
ATOM   4229  CD2 TYR 6 239     -18.092  21.448   2.014  0.00  0.00      C1   C
ATOM   4230  CE1 TYR 6 239     -19.516  20.833   4.400  0.00  0.00      C1   C
ATOM   4231  CE2 TYR 6 239     -18.214  22.411   3.051  0.00  0.00      C1   C
ATOM   4232  CZ  TYR 6 239     -18.890  22.121   4.282  0.00  0.00      C1   C
ATOM   4233  OH  TYR 6 239     -18.966  23.076   5.313  0.00  0.00      C1   O
ATOM   4234  N   GLU 6 240     -20.461  17.438   1.060  0.00  0.00      C1   N
ATOM   4235  CA  GLU 6 240     -21.641  16.739   1.537  0.00  0.00      C1   C
ATOM   4236  C   GLU 6 240     -22.078  17.321   2.891  0.00  0.00      C1   C
ATOM   4237  O   GLU 6 240     -21.284  17.186   3.852  0.00  0.00      C1   O
ATOM   4238  CB  GLU 6 240     -21.380  15.251   1.603  0.00  0.00      C1   C
ATOM   4239  CG  GLU 6 240     -22.718  14.591   1.769  0.00  0.00      C1   C
ATOM   4240  CD  GLU 6 240     -22.708  13.081   1.458  0.00  0.00      C1   C
ATOM   4241  OE1 GLU 6 240     -21.629  12.498   1.332  0.00  0.00      C1   O
ATOM   4242  OE2 GLU 6 240     -23.837  12.547   1.510  0.00  0.00      C1   O
ATOM   4243  N   PRO 6 241     -23.364  17.809   3.027  0.00  0.00      C1   N
ATOM   4244  CA  PRO 6 241     -23.969  18.065   4.280  0.00  0.00      C1   C
ATOM   4245  C   PRO 6 241     -24.435  16.692   4.926  0.00  0.00      C1   C
ATOM   4246  O   PRO 6 241     -24.942  15.701   4.336  0.00  0.00      C1   O
ATOM   4247  CB  PRO 6 241     -25.120  19.018   4.002  0.00  0.00      C1   C
ATOM   4248  CG  PRO 6 241     -25.586  18.635   2.661  0.00  0.00      C1   C
ATOM   4249  CD  PRO 6 241     -24.271  18.187   1.962  0.00  0.00      C1   C
ATOM   4250  N   LEU 6 242     -24.417  16.642   6.197  0.00  0.00      C1   N
ATOM   4251  CA  LEU 6 242     -24.493  15.412   6.961  0.00  0.00      C1   C
ATOM   4252  C   LEU 6 242     -25.822  15.366   7.759  0.00  0.00      C1   C
ATOM   4253  O   LEU 6 242     -26.548  16.309   7.943  0.00  0.00      C1   O
ATOM   4254  CB  LEU 6 242     -23.347  15.417   7.999  0.00  0.00      C1   C
ATOM   4255  CG  LEU 6 242     -21.979  15.404   7.362  0.00  0.00      C1   C
ATOM   4256  CD1 LEU 6 242     -20.899  14.874   8.277  0.00  0.00      C1   C
ATOM   4257  CD2 LEU 6 242     -21.923  14.468   6.127  0.00  0.00      C1   C
ATOM   4258  N   THR 6 243     -26.197  14.206   8.272  0.00  0.00      C1   N
ATOM   4259  CA  THR 6 243     -27.366  13.977   9.204  0.00  0.00      C1   C
ATOM   4260  C   THR 6 243     -26.987  13.290  10.569  0.00  0.00      C1   C
ATOM   4261  O   THR 6 243     -25.818  12.924  10.765  0.00  0.00      C1   O
ATOM   4262  CB  THR 6 243     -28.349  13.086   8.339  0.00  0.00      C1   C
ATOM   4263  OG1 THR 6 243     -27.793  12.029   7.554  0.00  0.00      C1   O
ATOM   4264  CG2 THR 6 243     -29.238  13.888   7.455  0.00  0.00      C1   C
ATOM   4265  N   GLN 6 244     -27.878  13.126  11.459  0.00  0.00      C1   N
ATOM   4266  CA  GLN 6 244     -27.701  12.628  12.827  0.00  0.00      C1   C
ATOM   4267  C   GLN 6 244     -27.067  11.184  12.771  0.00  0.00      C1   C
ATOM   4268  O   GLN 6 244     -26.204  10.912  13.563  0.00  0.00      C1   O
ATOM   4269  CB  GLN 6 244     -28.982  12.557  13.676  0.00  0.00      C1   C
ATOM   4270  CG  GLN 6 244     -28.753  12.664  15.176  0.00  0.00      C1   C
ATOM   4271  CD  GLN 6 244     -28.026  14.032  15.555  0.00  0.00      C1   C
ATOM   4272  OE1 GLN 6 244     -27.910  15.049  14.892  0.00  0.00      C1   O
ATOM   4273  NE2 GLN 6 244     -27.266  13.919  16.668  0.00  0.00      C1   N
ATOM   4274  N   ASP 6 245     -27.440  10.255  11.896  0.00  0.00      C1   N
ATOM   4275  CA  ASP 6 245     -26.694   8.993  11.670  0.00  0.00      C1   C
ATOM   4276  C   ASP 6 245     -25.149   9.075  11.431  0.00  0.00      C1   C
ATOM   4277  O   ASP 6 245     -24.502   8.122  11.849  0.00  0.00      C1   O
ATOM   4278  CB  ASP 6 245     -27.352   8.238  10.533  0.00  0.00      C1   C
ATOM   4279  CG  ASP 6 245     -27.600   8.966   9.271  0.00  0.00      C1   C
ATOM   4280  OD1 ASP 6 245     -27.780   8.222   8.236  0.00  0.00      C1   O
ATOM   4281  OD2 ASP 6 245     -27.435  10.180   9.183  0.00  0.00      C1   O
ATOM   4282  N   HIS 6 246     -24.621  10.128  10.784  0.00  0.00      C1   N
ATOM   4283  CA  HIS 6 246     -23.209  10.436  10.720  0.00  0.00      C1   C
ATOM   4284  C   HIS 6 246     -22.520  10.891  12.057  0.00  0.00      C1   C
ATOM   4285  O   HIS 6 246     -21.418  10.387  12.394  0.00  0.00      C1   O
ATOM   4286  CB  HIS 6 246     -22.879  11.412   9.610  0.00  0.00      C1   C
ATOM   4287  CG  HIS 6 246     -23.528  11.116   8.273  0.00  0.00      C1   C
ATOM   4288  ND1 HIS 6 246     -24.512  11.834   7.636  0.00  0.00      C1   N
ATOM   4289  CD2 HIS 6 246     -23.206  10.022   7.520  0.00  0.00      C1   C
ATOM   4290  CE1 HIS 6 246     -24.863  11.105   6.527  0.00  0.00      C1   C
ATOM   4291  NE2 HIS 6 246     -24.043  10.109   6.440  0.00  0.00      C1   N
ATOM   4292  N   VAL 6 247     -23.232  11.658  12.860  0.00  0.00      C1   N
ATOM   4293  CA  VAL 6 247     -22.935  11.845  14.304  0.00  0.00      C1   C
ATOM   4294  C   VAL 6 247     -22.760  10.445  14.940  0.00  0.00      C1   C
ATOM   4295  O   VAL 6 247     -21.729  10.301  15.606  0.00  0.00      C1   O
ATOM   4296  CB  VAL 6 247     -24.008  12.716  15.031  0.00  0.00      C1   C
ATOM   4297  CG1 VAL 6 247     -23.602  12.871  16.558  0.00  0.00      C1   C
ATOM   4298  CG2 VAL 6 247     -24.036  14.109  14.338  0.00  0.00      C1   C
ATOM   4299  N   ASP 6 248     -23.719   9.469  14.692  0.00  0.00      C1   N
ATOM   4300  CA  ASP 6 248     -23.668   8.061  15.227  0.00  0.00      C1   C
ATOM   4301  C   ASP 6 248     -22.427   7.190  14.728  0.00  0.00      C1   C
ATOM   4302  O   ASP 6 248     -21.760   6.564  15.551  0.00  0.00      C1   O
ATOM   4303  CB  ASP 6 248     -24.997   7.329  15.061  0.00  0.00      C1   C
ATOM   4304  CG  ASP 6 248     -26.150   8.008  15.822  0.00  0.00      C1   C
ATOM   4305  OD1 ASP 6 248     -27.297   7.583  15.499  0.00  0.00      C1   O
ATOM   4306  OD2 ASP 6 248     -25.912   8.896  16.715  0.00  0.00      C1   O
ATOM   4307  N   ILE 6 249     -22.015   7.369  13.443  0.00  0.00      C1   N
ATOM   4308  CA  ILE 6 249     -20.817   6.828  12.881  0.00  0.00      C1   C
ATOM   4309  C   ILE 6 249     -19.582   7.387  13.604  0.00  0.00      C1   C
ATOM   4310  O   ILE 6 249     -18.584   6.615  13.901  0.00  0.00      C1   O
ATOM   4311  CB  ILE 6 249     -20.752   7.018  11.292  0.00  0.00      C1   C
ATOM   4312  CG1 ILE 6 249     -21.884   6.284  10.540  0.00  0.00      C1   C
ATOM   4313  CG2 ILE 6 249     -19.364   6.460  10.810  0.00  0.00      C1   C
ATOM   4314  CD1 ILE 6 249     -22.145   6.970   9.294  0.00  0.00      C1   C
ATOM   4315  N   LEU 6 250     -19.561   8.676  13.865  0.00  0.00      C1   N
ATOM   4316  CA  LEU 6 250     -18.465   9.461  14.425  0.00  0.00      C1   C
ATOM   4317  C   LEU 6 250     -18.348   9.371  15.970  0.00  0.00      C1   C
ATOM   4318  O   LEU 6 250     -17.314   9.879  16.488  0.00  0.00      C1   O
ATOM   4319  CB  LEU 6 250     -18.365  10.909  13.949  0.00  0.00      C1   C
ATOM   4320  CG  LEU 6 250     -17.862  10.751  12.511  0.00  0.00      C1   C
ATOM   4321  CD1 LEU 6 250     -18.145  12.027  11.752  0.00  0.00      C1   C
ATOM   4322  CD2 LEU 6 250     -16.389  10.361  12.456  0.00  0.00      C1   C
ATOM   4323  N   GLY 6 251     -19.348   8.769  16.661  0.00  0.00      C1   N
ATOM   4324  CA  GLY 6 251     -19.280   8.498  18.121  0.00  0.00      C1   C
ATOM   4325  C   GLY 6 251     -17.979   7.765  18.616  0.00  0.00      C1   C
ATOM   4326  O   GLY 6 251     -17.378   8.472  19.412  0.00  0.00      C1   O
ATOM   4327  N   PRO 6 252     -17.507   6.586  18.136  0.00  0.00      C1   N
ATOM   4328  CA  PRO 6 252     -16.307   5.885  18.459  0.00  0.00      C1   C
ATOM   4329  C   PRO 6 252     -14.970   6.686  18.372  0.00  0.00      C1   C
ATOM   4330  O   PRO 6 252     -14.133   6.727  19.290  0.00  0.00      C1   O
ATOM   4331  CB  PRO 6 252     -16.307   4.478  17.693  0.00  0.00      C1   C
ATOM   4332  CG  PRO 6 252     -17.777   4.259  17.801  0.00  0.00      C1   C
ATOM   4333  CD  PRO 6 252     -18.276   5.634  17.362  0.00  0.00      C1   C
ATOM   4334  N   LEU 6 253     -14.647   7.407  17.271  0.00  0.00      C1   N
ATOM   4335  CA  LEU 6 253     -13.444   8.241  17.127  0.00  0.00      C1   C
ATOM   4336  C   LEU 6 253     -13.466   9.497  18.027  0.00  0.00      C1   C
ATOM   4337  O   LEU 6 253     -12.404   9.798  18.579  0.00  0.00      C1   O
ATOM   4338  CB  LEU 6 253     -13.174   8.765  15.657  0.00  0.00      C1   C
ATOM   4339  CG  LEU 6 253     -13.000   7.724  14.610  0.00  0.00      C1   C
ATOM   4340  CD1 LEU 6 253     -13.126   8.219  13.215  0.00  0.00      C1   C
ATOM   4341  CD2 LEU 6 253     -11.575   7.050  14.829  0.00  0.00      C1   C
ATOM   4342  N   SER 6 254     -14.597  10.136  18.215  0.00  0.00      C1   N
ATOM   4343  CA  SER 6 254     -14.878  11.132  19.225  0.00  0.00      C1   C
ATOM   4344  C   SER 6 254     -14.546  10.613  20.637  0.00  0.00      C1   C
ATOM   4345  O   SER 6 254     -13.798  11.307  21.338  0.00  0.00      C1   O
ATOM   4346  CB  SER 6 254     -16.310  11.672  19.211  0.00  0.00      C1   C
ATOM   4347  OG  SER 6 254     -16.476  12.733  20.050  0.00  0.00      C1   O
ATOM   4348  N   ALA 6 255     -15.106   9.500  21.171  0.00  0.00      C1   N
ATOM   4349  CA  ALA 6 255     -14.671   9.077  22.475  0.00  0.00      C1   C
ATOM   4350  C   ALA 6 255     -13.263   8.570  22.572  0.00  0.00      C1   C
ATOM   4351  O   ALA 6 255     -12.569   8.833  23.589  0.00  0.00      C1   O
ATOM   4352  CB  ALA 6 255     -15.763   8.013  22.895  0.00  0.00      C1   C
ATOM   4353  N   GLN 6 256     -12.647   7.801  21.640  0.00  0.00      C1   N
ATOM   4354  CA  GLN 6 256     -11.266   7.291  21.761  0.00  0.00      C1   C
ATOM   4355  C   GLN 6 256     -10.176   8.392  21.782  0.00  0.00      C1   C
ATOM   4356  O   GLN 6 256      -9.123   8.087  22.374  0.00  0.00      C1   O
ATOM   4357  CB  GLN 6 256     -11.138   6.105  20.755  0.00  0.00      C1   C
ATOM   4358  CG  GLN 6 256      -9.781   5.404  20.696  0.00  0.00      C1   C
ATOM   4359  CD  GLN 6 256      -9.767   4.366  19.587  0.00  0.00      C1   C
ATOM   4360  OE1 GLN 6 256     -10.707   3.637  19.406  0.00  0.00      C1   O
ATOM   4361  NE2 GLN 6 256      -8.680   4.173  18.870  0.00  0.00      C1   N
ATOM   4362  N   THR 6 257     -10.432   9.567  21.164  0.00  0.00      C1   N
ATOM   4363  CA  THR 6 257      -9.505  10.683  21.136  0.00  0.00      C1   C
ATOM   4364  C   THR 6 257      -9.861  11.771  22.137  0.00  0.00      C1   C
ATOM   4365  O   THR 6 257      -9.016  12.412  22.705  0.00  0.00      C1   O
ATOM   4366  CB  THR 6 257      -9.487  11.395  19.749  0.00  0.00      C1   C
ATOM   4367  OG1 THR 6 257     -10.724  12.136  19.512  0.00  0.00      C1   O
ATOM   4368  CG2 THR 6 257      -9.263  10.545  18.561  0.00  0.00      C1   C
ATOM   4369  N   GLY 6 258     -11.193  11.982  22.423  0.00  0.00      C1   N
ATOM   4370  CA  GLY 6 258     -11.611  13.150  23.164  0.00  0.00      C1   C
ATOM   4371  C   GLY 6 258     -11.964  14.363  22.351  0.00  0.00      C1   C
ATOM   4372  O   GLY 6 258     -12.321  15.380  22.863  0.00  0.00      C1   O
ATOM   4373  N   ILE 6 259     -11.980  14.398  20.983  0.00  0.00      C1   N
ATOM   4374  CA  ILE 6 259     -12.358  15.616  20.192  0.00  0.00      C1   C
ATOM   4375  C   ILE 6 259     -13.778  15.396  19.704  0.00  0.00      C1   C
ATOM   4376  O   ILE 6 259     -14.104  14.330  19.105  0.00  0.00      C1   O
ATOM   4377  CB  ILE 6 259     -11.363  15.825  19.089  0.00  0.00      C1   C
ATOM   4378  CG1 ILE 6 259      -9.858  15.955  19.539  0.00  0.00      C1   C
ATOM   4379  CG2 ILE 6 259     -11.694  16.904  18.073  0.00  0.00      C1   C
ATOM   4380  CD1 ILE 6 259      -9.539  16.879  20.760  0.00  0.00      C1   C
ATOM   4381  N   ALA 6 260     -14.682  16.411  19.974  0.00  0.00      C1   N
ATOM   4382  CA  ALA 6 260     -16.097  16.380  19.610  0.00  0.00      C1   C
ATOM   4383  C   ALA 6 260     -16.375  16.455  18.071  0.00  0.00      C1   C
ATOM   4384  O   ALA 6 260     -15.696  17.161  17.346  0.00  0.00      C1   O
ATOM   4385  CB  ALA 6 260     -16.798  17.556  20.308  0.00  0.00      C1   C
ATOM   4386  N   VAL 6 261     -17.493  15.857  17.587  0.00  0.00      C1   N
ATOM   4387  CA  VAL 6 261     -17.926  15.814  16.208  0.00  0.00      C1   C
ATOM   4388  C   VAL 6 261     -18.218  17.207  15.567  0.00  0.00      C1   C
ATOM   4389  O   VAL 6 261     -17.582  17.503  14.547  0.00  0.00      C1   O
ATOM   4390  CB  VAL 6 261     -19.226  14.919  16.099  0.00  0.00      C1   C
ATOM   4391  CG1 VAL 6 261     -19.440  14.585  14.578  0.00  0.00      C1   C
ATOM   4392  CG2 VAL 6 261     -19.088  13.530  16.740  0.00  0.00      C1   C
ATOM   4393  N   LEU 6 262     -18.857  18.053  16.303  0.00  0.00      C1   N
ATOM   4394  CA  LEU 6 262     -18.886  19.471  15.835  0.00  0.00      C1   C
ATOM   4395  C   LEU 6 262     -17.724  20.397  16.062  0.00  0.00      C1   C
ATOM   4396  O   LEU 6 262     -17.690  21.391  15.385  0.00  0.00      C1   O
ATOM   4397  CB  LEU 6 262     -20.204  20.110  16.374  0.00  0.00      C1   C
ATOM   4398  CG  LEU 6 262     -21.425  19.447  15.769  0.00  0.00      C1   C
ATOM   4399  CD1 LEU 6 262     -22.724  19.707  16.559  0.00  0.00      C1   C
ATOM   4400  CD2 LEU 6 262     -21.498  20.013  14.366  0.00  0.00      C1   C
ATOM   4401  N   ASP 6 263     -16.635  20.035  16.805  0.00  0.00      C1   N
ATOM   4402  CA  ASP 6 263     -15.353  20.775  16.601  0.00  0.00      C1   C
ATOM   4403  C   ASP 6 263     -14.495  20.350  15.392  0.00  0.00      C1   C
ATOM   4404  O   ASP 6 263     -13.846  21.141  14.693  0.00  0.00      C1   O
ATOM   4405  CB  ASP 6 263     -14.530  20.689  17.921  0.00  0.00      C1   C
ATOM   4406  CG  ASP 6 263     -15.265  20.875  19.381  0.00  0.00      C1   C
ATOM   4407  OD1 ASP 6 263     -16.474  21.091  19.524  0.00  0.00      C1   O
ATOM   4408  OD2 ASP 6 263     -14.485  20.846  20.364  0.00  0.00      C1   O
ATOM   4409  N   MET 6 264     -14.542  19.087  15.002  0.00  0.00      C1   N
ATOM   4410  CA  MET 6 264     -14.176  18.686  13.625  0.00  0.00      C1   C
ATOM   4411  C   MET 6 264     -15.025  19.243  12.611  0.00  0.00      C1   C
ATOM   4412  O   MET 6 264     -14.505  19.710  11.598  0.00  0.00      C1   O
ATOM   4413  CB  MET 6 264     -14.192  17.181  13.590  0.00  0.00      C1   C
ATOM   4414  CG  MET 6 264     -13.133  16.476  14.479  0.00  0.00      C1   C
ATOM   4415  SD  MET 6 264     -11.439  17.015  14.275  0.00  0.00      C1   S
ATOM   4416  CE  MET 6 264     -10.539  15.506  14.690  0.00  0.00      C1   C
ATOM   4417  N   CYS 6 265     -16.284  19.462  12.801  0.00  0.00      C1   N
ATOM   4418  CA  CYS 6 265     -17.106  20.370  11.926  0.00  0.00      C1   C
ATOM   4419  C   CYS 6 265     -16.677  21.827  11.863  0.00  0.00      C1   C
ATOM   4420  O   CYS 6 265     -16.523  22.432  10.792  0.00  0.00      C1   O
ATOM   4421  CB  CYS 6 265     -18.682  20.216  12.144  0.00  0.00      C1   C
ATOM   4422  SG  CYS 6 265     -19.007  18.455  11.933  0.00  0.00      C1   S
ATOM   4423  N   ALA 6 266     -16.528  22.453  13.000  0.00  0.00      C1   N
ATOM   4424  CA  ALA 6 266     -16.073  23.864  13.155  0.00  0.00      C1   C
ATOM   4425  C   ALA 6 266     -14.657  24.082  12.520  0.00  0.00      C1   C
ATOM   4426  O   ALA 6 266     -14.458  25.060  11.807  0.00  0.00      C1   O
ATOM   4427  CB  ALA 6 266     -16.049  24.236  14.659  0.00  0.00      C1   C
ATOM   4428  N   SER 6 267     -13.716  23.126  12.676  0.00  0.00      C1   N
ATOM   4429  CA  SER 6 267     -12.370  23.118  12.083  0.00  0.00      C1   C
ATOM   4430  C   SER 6 267     -12.434  22.961  10.605  0.00  0.00      C1   C
ATOM   4431  O   SER 6 267     -11.810  23.758   9.959  0.00  0.00      C1   O
ATOM   4432  CB  SER 6 267     -11.467  22.027  12.705  0.00  0.00      C1   C
ATOM   4433  OG  SER 6 267     -11.414  22.098  14.130  0.00  0.00      C1   O
ATOM   4434  N   LEU 6 268     -13.157  21.933  10.141  0.00  0.00      C1   N
ATOM   4435  CA  LEU 6 268     -13.388  21.755   8.693  0.00  0.00      C1   C
ATOM   4436  C   LEU 6 268     -14.115  22.994   8.042  0.00  0.00      C1   C
ATOM   4437  O   LEU 6 268     -13.684  23.312   6.928  0.00  0.00      C1   O
ATOM   4438  CB  LEU 6 268     -14.073  20.394   8.421  0.00  0.00      C1   C
ATOM   4439  CG  LEU 6 268     -14.246  20.064   6.933  0.00  0.00      C1   C
ATOM   4440  CD1 LEU 6 268     -12.833  19.763   6.262  0.00  0.00      C1   C
ATOM   4441  CD2 LEU 6 268     -14.999  18.682   6.881  0.00  0.00      C1   C
ATOM   4442  N   LYS 6 269     -15.053  23.724   8.637  0.00  0.00      C1   N
ATOM   4443  CA  LYS 6 269     -15.530  25.047   8.292  0.00  0.00      C1   C
ATOM   4444  C   LYS 6 269     -14.471  26.030   8.044  0.00  0.00      C1   C
ATOM   4445  O   LYS 6 269     -14.524  26.716   6.997  0.00  0.00      C1   O
ATOM   4446  CB  LYS 6 269     -16.754  25.508   9.199  0.00  0.00      C1   C
ATOM   4447  CG  LYS 6 269     -17.641  26.218   8.197  0.00  0.00      C1   C
ATOM   4448  CD  LYS 6 269     -18.902  26.801   8.831  0.00  0.00      C1   C
ATOM   4449  CE  LYS 6 269     -19.542  28.030   8.111  0.00  0.00      C1   C
ATOM   4450  NZ  LYS 6 269     -20.897  28.340   8.655  0.00  0.00      C1   N
ATOM   4451  N   GLU 6 270     -13.480  26.187   8.915  0.00  0.00      C1   N
ATOM   4452  CA  GLU 6 270     -12.406  27.136   8.880  0.00  0.00      C1   C
ATOM   4453  C   GLU 6 270     -11.322  26.796   7.846  0.00  0.00      C1   C
ATOM   4454  O   GLU 6 270     -10.803  27.647   7.085  0.00  0.00      C1   O
ATOM   4455  CB  GLU 6 270     -11.787  27.315  10.291  0.00  0.00      C1   C
ATOM   4456  CG  GLU 6 270     -10.623  28.298  10.471  0.00  0.00      C1   C
ATOM   4457  CD  GLU 6 270     -11.000  29.747  10.128  0.00  0.00      C1   C
ATOM   4458  OE1 GLU 6 270     -12.076  30.026   9.553  0.00  0.00      C1   O
ATOM   4459  OE2 GLU 6 270     -10.198  30.614  10.580  0.00  0.00      C1   O
ATOM   4460  N   LEU 6 271     -10.948  25.538   7.765  0.00  0.00      C1   N
ATOM   4461  CA  LEU 6 271     -10.173  24.917   6.642  0.00  0.00      C1   C
ATOM   4462  C   LEU 6 271     -10.749  25.082   5.199  0.00  0.00      C1   C
ATOM   4463  O   LEU 6 271      -9.926  24.971   4.287  0.00  0.00      C1   O
ATOM   4464  CB  LEU 6 271     -10.028  23.443   7.130  0.00  0.00      C1   C
ATOM   4465  CG  LEU 6 271      -9.071  23.272   8.344  0.00  0.00      C1   C
ATOM   4466  CD1 LEU 6 271      -8.938  21.720   8.479  0.00  0.00      C1   C
ATOM   4467  CD2 LEU 6 271      -7.739  23.955   8.205  0.00  0.00      C1   C
ATOM   4468  N   LEU 6 272     -12.031  25.379   5.056  0.00  0.00      C1   N
ATOM   4469  CA  LEU 6 272     -12.638  25.720   3.780  0.00  0.00      C1   C
ATOM   4470  C   LEU 6 272     -12.862  27.246   3.622  0.00  0.00      C1   C
ATOM   4471  O   LEU 6 272     -12.459  27.680   2.579  0.00  0.00      C1   O
ATOM   4472  CB  LEU 6 272     -13.842  24.794   3.620  0.00  0.00      C1   C
ATOM   4473  CG  LEU 6 272     -13.632  23.251   3.336  0.00  0.00      C1   C
ATOM   4474  CD1 LEU 6 272     -14.827  22.442   3.630  0.00  0.00      C1   C
ATOM   4475  CD2 LEU 6 272     -13.206  22.950   1.923  0.00  0.00      C1   C
ATOM   4476  N   GLN 6 273     -13.503  27.962   4.605  0.00  0.00      C1   N
ATOM   4477  CA  GLN 6 273     -13.809  29.425   4.453  0.00  0.00      C1   C
ATOM   4478  C   GLN 6 273     -12.549  30.300   4.479  0.00  0.00      C1   C
ATOM   4479  O   GLN 6 273     -12.623  31.462   4.048  0.00  0.00      C1   O
ATOM   4480  CB  GLN 6 273     -14.976  29.918   5.323  0.00  0.00      C1   C
ATOM   4481  CG  GLN 6 273     -14.531  30.211   6.833  0.00  0.00      C1   C
ATOM   4482  CD  GLN 6 273     -15.761  30.531   7.637  0.00  0.00      C1   C
ATOM   4483  NE2 GLN 6 273     -16.055  29.892   8.688  0.00  0.00      C1   N
ATOM   4484  OE1 GLN 6 273     -16.490  31.475   7.341  0.00  0.00      C1   O
ATOM   4485  N   ASN 6 274     -11.505  29.799   5.138  0.00  0.00      C1   N
ATOM   4486  CA  ASN 6 274     -10.230  30.419   5.232  0.00  0.00      C1   C
ATOM   4487  C   ASN 6 274      -9.023  29.598   4.714  0.00  0.00      C1   C
ATOM   4488  O   ASN 6 274      -8.131  30.186   4.105  0.00  0.00      C1   O
ATOM   4489  CB  ASN 6 274      -9.933  30.924   6.594  0.00  0.00      C1   C
ATOM   4490  CG  ASN 6 274     -10.660  32.189   6.854  0.00  0.00      C1   C
ATOM   4491  OD1 ASN 6 274     -10.449  33.231   6.228  0.00  0.00      C1   O
ATOM   4492  ND2 ASN 6 274     -11.556  32.241   7.823  0.00  0.00      C1   N
ATOM   4493  N   GLY 6 275      -9.012  28.347   5.080  0.00  0.00      C1   N
ATOM   4494  CA  GLY 6 275      -8.095  27.373   4.401  0.00  0.00      C1   C
ATOM   4495  C   GLY 6 275      -7.235  26.524   5.326  0.00  0.00      C1   C
ATOM   4496  O   GLY 6 275      -7.357  26.606   6.529  0.00  0.00      C1   O
ATOM   4497  N   MET 6 276      -6.348  25.749   4.776  0.00  0.00      C1   N
ATOM   4498  CA  MET 6 276      -5.357  24.989   5.478  0.00  0.00      C1   C
ATOM   4499  C   MET 6 276      -4.226  25.767   6.102  0.00  0.00      C1   C
ATOM   4500  O   MET 6 276      -3.327  25.198   6.779  0.00  0.00      C1   O
ATOM   4501  CB  MET 6 276      -4.867  23.854   4.540  0.00  0.00      C1   C
ATOM   4502  CG  MET 6 276      -6.003  22.791   4.513  0.00  0.00      C1   C
ATOM   4503  SD  MET 6 276      -5.494  21.149   3.968  0.00  0.00      C1   S
ATOM   4504  CE  MET 6 276      -4.511  20.551   5.363  0.00  0.00      C1   C
ATOM   4505  N   ASN 6 277      -4.051  27.069   5.850  0.00  0.00      C1   N
ATOM   4506  CA  ASN 6 277      -3.238  28.171   6.530  0.00  0.00      C1   C
ATOM   4507  C   ASN 6 277      -1.756  27.762   6.639  0.00  0.00      C1   C
ATOM   4508  O   ASN 6 277      -1.122  27.788   7.760  0.00  0.00      C1   O
ATOM   4509  CB  ASN 6 277      -3.972  28.572   7.837  0.00  0.00      C1   C
ATOM   4510  CG  ASN 6 277      -5.077  29.553   7.692  0.00  0.00      C1   C
ATOM   4511  ND2 ASN 6 277      -6.238  29.251   8.233  0.00  0.00      C1   N
ATOM   4512  OD1 ASN 6 277      -4.912  30.668   7.115  0.00  0.00      C1   O
ATOM   4513  N   GLY 6 278      -1.154  27.341   5.498  0.00  0.00      C1   N
ATOM   4514  CA  GLY 6 278       0.254  26.962   5.238  0.00  0.00      C1   C
ATOM   4515  C   GLY 6 278       0.799  25.788   6.061  0.00  0.00      C1   C
ATOM   4516  O   GLY 6 278       1.989  25.621   6.087  0.00  0.00      C1   O
ATOM   4517  N   ARG 6 279       0.028  25.033   6.904  0.00  0.00      C1   N
ATOM   4518  CA  ARG 6 279       0.436  23.807   7.609  0.00  0.00      C1   C
ATOM   4519  C   ARG 6 279      -0.139  22.512   7.076  0.00  0.00      C1   C
ATOM   4520  O   ARG 6 279      -1.013  22.507   6.182  0.00  0.00      C1   O
ATOM   4521  CB  ARG 6 279       0.123  23.888   9.132  0.00  0.00      C1   C
ATOM   4522  CG  ARG 6 279       1.151  24.774   9.853  0.00  0.00      C1   C
ATOM   4523  CD  ARG 6 279       1.219  24.588  11.365  0.00  0.00      C1   C
ATOM   4524  NE  ARG 6 279       1.903  23.332  11.571  0.00  0.00      C1   N
ATOM   4525  CZ  ARG 6 279       2.479  22.939  12.745  0.00  0.00      C1   C
ATOM   4526  NH1 ARG 6 279       2.527  23.570  13.888  0.00  0.00      C1   N
ATOM   4527  NH2 ARG 6 279       2.935  21.691  12.742  0.00  0.00      C1   N
ATOM   4528  N   THR 6 280       0.262  21.348   7.657  0.00  0.00      C1   N
ATOM   4529  CA  THR 6 280       0.139  20.046   7.024  0.00  0.00      C1   C
ATOM   4530  C   THR 6 280      -0.651  19.180   7.913  0.00  0.00      C1   C
ATOM   4531  O   THR 6 280      -0.365  19.018   9.111  0.00  0.00      C1   O
ATOM   4532  CB  THR 6 280       1.497  19.446   6.581  0.00  0.00      C1   C
ATOM   4533  OG1 THR 6 280       2.533  19.353   7.557  0.00  0.00      C1   O
ATOM   4534  CG2 THR 6 280       2.015  20.266   5.445  0.00  0.00      C1   C
ATOM   4535  N   ILE 6 281      -1.528  18.367   7.344  0.00  0.00      C1   N
ATOM   4536  CA  ILE 6 281      -2.257  17.237   7.950  0.00  0.00      C1   C
ATOM   4537  C   ILE 6 281      -1.880  15.941   7.319  0.00  0.00      C1   C
ATOM   4538  O   ILE 6 281      -1.954  15.796   6.125  0.00  0.00      C1   O
ATOM   4539  CB  ILE 6 281      -3.826  17.563   8.056  0.00  0.00      C1   C
ATOM   4540  CG1 ILE 6 281      -4.063  18.940   8.670  0.00  0.00      C1   C
ATOM   4541  CG2 ILE 6 281      -4.640  16.487   8.766  0.00  0.00      C1   C
ATOM   4542  CD1 ILE 6 281      -5.571  19.245   8.761  0.00  0.00      C1   C
ATOM   4543  N   LEU 6 282      -1.372  14.970   8.184  0.00  0.00      C1   N
ATOM   4544  CA  LEU 6 282      -0.646  13.735   7.861  0.00  0.00      C1   C
ATOM   4545  C   LEU 6 282       0.421  13.806   6.730  0.00  0.00      C1   C
ATOM   4546  O   LEU 6 282       0.480  12.966   5.816  0.00  0.00      C1   O
ATOM   4547  CB  LEU 6 282      -1.596  12.478   7.742  0.00  0.00      C1   C
ATOM   4548  CG  LEU 6 282      -2.367  12.285   9.143  0.00  0.00      C1   C
ATOM   4549  CD1 LEU 6 282      -2.920  10.914   8.991  0.00  0.00      C1   C
ATOM   4550  CD2 LEU 6 282      -1.492  12.411  10.415  0.00  0.00      C1   C
ATOM   4551  N   GLY 6 283       1.187  14.909   6.674  0.00  0.00      C1   N
ATOM   4552  CA  GLY 6 283       2.039  15.212   5.577  0.00  0.00      C1   C
ATOM   4553  C   GLY 6 283       1.482  15.778   4.264  0.00  0.00      C1   C
ATOM   4554  O   GLY 6 283       2.251  16.162   3.366  0.00  0.00      C1   O
ATOM   4555  N   SER 6 284       0.183  15.749   4.090  0.00  0.00      C1   N
ATOM   4556  CA  SER 6 284      -0.453  16.483   2.997  0.00  0.00      C1   C
ATOM   4557  C   SER 6 284      -0.736  18.003   3.231  0.00  0.00      C1   C
ATOM   4558  O   SER 6 284      -1.074  18.376   4.386  0.00  0.00      C1   O
ATOM   4559  CB  SER 6 284      -1.658  15.705   2.387  0.00  0.00      C1   C
ATOM   4560  OG  SER 6 284      -2.532  16.578   1.698  0.00  0.00      C1   O
ATOM   4561  N   ALA 6 285      -0.710  18.831   2.194  0.00  0.00      C1   N
ATOM   4562  CA  ALA 6 285      -1.284  20.179   2.257  0.00  0.00      C1   C
ATOM   4563  C   ALA 6 285      -2.702  20.277   1.473  0.00  0.00      C1   C
ATOM   4564  O   ALA 6 285      -3.126  21.348   1.052  0.00  0.00      C1   O
ATOM   4565  CB  ALA 6 285      -0.210  21.183   1.720  0.00  0.00      C1   C
ATOM   4566  N   LEU 6 286      -3.427  19.194   1.351  0.00  0.00      C1   N
ATOM   4567  CA  LEU 6 286      -4.860  19.081   0.931  0.00  0.00      C1   C
ATOM   4568  C   LEU 6 286      -5.736  18.414   1.971  0.00  0.00      C1   C
ATOM   4569  O   LEU 6 286      -5.337  17.612   2.800  0.00  0.00      C1   O
ATOM   4570  CB  LEU 6 286      -4.889  18.166  -0.349  0.00  0.00      C1   C
ATOM   4571  CG  LEU 6 286      -4.166  18.701  -1.584  0.00  0.00      C1   C
ATOM   4572  CD1 LEU 6 286      -4.264  17.799  -2.809  0.00  0.00      C1   C
ATOM   4573  CD2 LEU 6 286      -4.794  20.044  -1.954  0.00  0.00      C1   C
ATOM   4574  N   LEU 6 287      -7.077  18.679   1.968  0.00  0.00      C1   N
ATOM   4575  CA  LEU 6 287      -8.124  17.934   2.722  0.00  0.00      C1   C
ATOM   4576  C   LEU 6 287      -8.282  16.584   2.041  0.00  0.00      C1   C
ATOM   4577  O   LEU 6 287      -8.673  16.502   0.830  0.00  0.00      C1   O
ATOM   4578  CB  LEU 6 287      -9.473  18.590   2.926  0.00  0.00      C1   C
ATOM   4579  CG  LEU 6 287      -9.347  20.033   3.399  0.00  0.00      C1   C
ATOM   4580  CD1 LEU 6 287     -10.672  20.730   3.328  0.00  0.00      C1   C
ATOM   4581  CD2 LEU 6 287      -8.864  20.077   4.850  0.00  0.00      C1   C
ATOM   4582  N   GLU 6 288      -7.970  15.495   2.699  0.00  0.00      C1   N
ATOM   4583  CA  GLU 6 288      -7.926  14.239   1.944  0.00  0.00      C1   C
ATOM   4584  C   GLU 6 288      -9.007  13.237   2.419  0.00  0.00      C1   C
ATOM   4585  O   GLU 6 288      -9.264  13.024   3.609  0.00  0.00      C1   O
ATOM   4586  CB  GLU 6 288      -6.529  13.626   1.727  0.00  0.00      C1   C
ATOM   4587  CG  GLU 6 288      -5.669  14.605   0.884  0.00  0.00      C1   C
ATOM   4588  CD  GLU 6 288      -4.358  13.860   0.554  0.00  0.00      C1   C
ATOM   4589  OE1 GLU 6 288      -3.942  14.003  -0.630  0.00  0.00      C1   O
ATOM   4590  OE2 GLU 6 288      -3.829  13.119   1.362  0.00  0.00      C1   O
ATOM   4591  N   ASP 6 289      -9.596  12.590   1.404  0.00  0.00      C1   N
ATOM   4592  CA  ASP 6 289     -10.767  11.616   1.619  0.00  0.00      C1   C
ATOM   4593  C   ASP 6 289     -10.432  10.184   1.124  0.00  0.00      C1   C
ATOM   4594  O   ASP 6 289     -11.357   9.485   0.649  0.00  0.00      C1   O
ATOM   4595  CB  ASP 6 289     -12.061  12.273   0.982  0.00  0.00      C1   C
ATOM   4596  CG  ASP 6 289     -11.970  12.746  -0.492  0.00  0.00      C1   C
ATOM   4597  OD1 ASP 6 289     -10.973  12.534  -1.247  0.00  0.00      C1   O
ATOM   4598  OD2 ASP 6 289     -12.995  13.181  -1.040  0.00  0.00      C1   O
ATOM   4599  N   GLU 6 290      -9.180   9.747   1.191  0.00  0.00      C1   N
ATOM   4600  CA  GLU 6 290      -8.777   8.415   0.741  0.00  0.00      C1   C
ATOM   4601  C   GLU 6 290      -9.162   7.249   1.712  0.00  0.00      C1   C
ATOM   4602  O   GLU 6 290      -9.069   6.085   1.249  0.00  0.00      C1   O
ATOM   4603  CB  GLU 6 290      -7.268   8.448   0.559  0.00  0.00      C1   C
ATOM   4604  CG  GLU 6 290      -6.934   9.288  -0.663  0.00  0.00      C1   C
ATOM   4605  CD  GLU 6 290      -5.406   9.493  -0.983  0.00  0.00      C1   C
ATOM   4606  OE1 GLU 6 290      -5.139  10.514  -1.686  0.00  0.00      C1   O
ATOM   4607  OE2 GLU 6 290      -4.514   8.729  -0.630  0.00  0.00      C1   O
ATOM   4608  N   PHE 6 291      -9.571   7.485   2.985  0.00  0.00      C1   N
ATOM   4609  CA  PHE 6 291      -9.916   6.426   3.931  0.00  0.00      C1   C
ATOM   4610  C   PHE 6 291     -11.111   6.737   4.883  0.00  0.00      C1   C
ATOM   4611  O   PHE 6 291     -11.425   7.930   5.068  0.00  0.00      C1   O
ATOM   4612  CB  PHE 6 291      -8.637   6.100   4.694  0.00  0.00      C1   C
ATOM   4613  CG  PHE 6 291      -8.162   7.101   5.704  0.00  0.00      C1   C
ATOM   4614  CD1 PHE 6 291      -7.042   7.864   5.271  0.00  0.00      C1   C
ATOM   4615  CD2 PHE 6 291      -8.784   7.326   6.897  0.00  0.00      C1   C
ATOM   4616  CE1 PHE 6 291      -6.435   8.742   6.139  0.00  0.00      C1   C
ATOM   4617  CE2 PHE 6 291      -8.238   8.307   7.770  0.00  0.00      C1   C
ATOM   4618  CZ  PHE 6 291      -6.985   8.928   7.363  0.00  0.00      C1   C
ATOM   4619  N   THR 6 292     -11.739   5.751   5.438  0.00  0.00      C1   N
ATOM   4620  CA  THR 6 292     -13.058   5.901   6.088  0.00  0.00      C1   C
ATOM   4621  C   THR 6 292     -12.848   5.803   7.609  0.00  0.00      C1   C
ATOM   4622  O   THR 6 292     -11.831   5.312   8.083  0.00  0.00      C1   O
ATOM   4623  CB  THR 6 292     -13.980   4.726   5.721  0.00  0.00      C1   C
ATOM   4624  OG1 THR 6 292     -13.459   3.385   6.049  0.00  0.00      C1   O
ATOM   4625  CG2 THR 6 292     -14.312   4.862   4.283  0.00  0.00      C1   C
ATOM   4626  N   PRO 6 293     -13.884   6.126   8.400  0.00  0.00      C1   N
ATOM   4627  CA  PRO 6 293     -13.864   5.942   9.875  0.00  0.00      C1   C
ATOM   4628  C   PRO 6 293     -13.523   4.508  10.366  0.00  0.00      C1   C
ATOM   4629  O   PRO 6 293     -12.879   4.429  11.430  0.00  0.00      C1   O
ATOM   4630  CB  PRO 6 293     -15.336   6.232  10.307  0.00  0.00      C1   C
ATOM   4631  CG  PRO 6 293     -15.691   7.386   9.326  0.00  0.00      C1   C
ATOM   4632  CD  PRO 6 293     -15.032   6.929   8.071  0.00  0.00      C1   C
ATOM   4633  N   PHE 6 294     -13.983   3.511   9.655  0.00  0.00      C1   N
ATOM   4634  CA  PHE 6 294     -13.743   2.073   9.861  0.00  0.00      C1   C
ATOM   4635  C   PHE 6 294     -12.226   1.844   9.725  0.00  0.00      C1   C
ATOM   4636  O   PHE 6 294     -11.669   1.143  10.602  0.00  0.00      C1   O
ATOM   4637  CB  PHE 6 294     -14.635   1.272   8.877  0.00  0.00      C1   C
ATOM   4638  CG  PHE 6 294     -14.350  -0.231   8.824  0.00  0.00      C1   C
ATOM   4639  CD1 PHE 6 294     -14.558  -0.965   7.660  0.00  0.00      C1   C
ATOM   4640  CD2 PHE 6 294     -14.081  -0.970  10.010  0.00  0.00      C1   C
ATOM   4641  CE1 PHE 6 294     -14.299  -2.309   7.632  0.00  0.00      C1   C
ATOM   4642  CE2 PHE 6 294     -13.971  -2.375   9.975  0.00  0.00      C1   C
ATOM   4643  CZ  PHE 6 294     -14.099  -3.047   8.758  0.00  0.00      C1   C
ATOM   4644  N   ASP 6 295     -11.634   2.123   8.546  0.00  0.00      C1   N
ATOM   4645  CA  ASP 6 295     -10.157   1.946   8.334  0.00  0.00      C1   C
ATOM   4646  C   ASP 6 295      -9.317   2.411   9.525  0.00  0.00      C1   C
ATOM   4647  O   ASP 6 295      -8.303   1.755   9.876  0.00  0.00      C1   O
ATOM   4648  CB  ASP 6 295      -9.626   2.715   7.134  0.00  0.00      C1   C
ATOM   4649  CG  ASP 6 295     -10.228   2.301   5.814  0.00  0.00      C1   C
ATOM   4650  OD1 ASP 6 295      -9.848   1.272   5.349  0.00  0.00      C1   O
ATOM   4651  OD2 ASP 6 295     -10.977   3.065   5.140  0.00  0.00      C1   O
ATOM   4652  N   VAL 6 296      -9.611   3.549  10.205  0.00  0.00      C1   N
ATOM   4653  CA  VAL 6 296      -8.975   4.000  11.407  0.00  0.00      C1   C
ATOM   4654  C   VAL 6 296      -9.160   2.968  12.504  0.00  0.00      C1   C
ATOM   4655  O   VAL 6 296      -8.197   2.408  13.047  0.00  0.00      C1   O
ATOM   4656  CB  VAL 6 296      -9.435   5.381  11.936  0.00  0.00      C1   C
ATOM   4657  CG1 VAL 6 296      -8.655   5.946  13.225  0.00  0.00      C1   C
ATOM   4658  CG2 VAL 6 296      -9.424   6.563  10.987  0.00  0.00      C1   C
ATOM   4659  N   VAL 6 297     -10.392   2.649  12.941  0.00  0.00      C1   N
ATOM   4660  CA  VAL 6 297     -10.629   1.793  14.143  0.00  0.00      C1   C
ATOM   4661  C   VAL 6 297     -10.140   0.330  13.936  0.00  0.00      C1   C
ATOM   4662  O   VAL 6 297      -9.781  -0.246  14.936  0.00  0.00      C1   O
ATOM   4663  CB  VAL 6 297     -12.085   1.924  14.738  0.00  0.00      C1   C
ATOM   4664  CG1 VAL 6 297     -12.284   3.288  15.134  0.00  0.00      C1   C
ATOM   4665  CG2 VAL 6 297     -13.198   1.424  13.849  0.00  0.00      C1   C
ATOM   4666  N   ARG 6 298     -10.211  -0.192  12.754  0.00  0.00      C1   N
ATOM   4667  CA  ARG 6 298      -9.682  -1.449  12.341  0.00  0.00      C1   C
ATOM   4668  C   ARG 6 298      -8.148  -1.504  12.521  0.00  0.00      C1   C
ATOM   4669  O   ARG 6 298      -7.721  -2.594  12.876  0.00  0.00      C1   O
ATOM   4670  CB  ARG 6 298     -10.146  -1.845  10.909  0.00  0.00      C1   C
ATOM   4671  CG  ARG 6 298      -9.784  -3.304  10.510  0.00  0.00      C1   C
ATOM   4672  CD  ARG 6 298     -10.080  -3.644   9.000  0.00  0.00      C1   C
ATOM   4673  NE  ARG 6 298      -9.283  -2.747   8.108  0.00  0.00      C1   N
ATOM   4674  CZ  ARG 6 298      -9.838  -1.902   7.193  0.00  0.00      C1   C
ATOM   4675  NH1 ARG 6 298      -9.111  -1.198   6.430  0.00  0.00      C1   N
ATOM   4676  NH2 ARG 6 298     -11.088  -1.736   7.116  0.00  0.00      C1   N
ATOM   4677  N   GLN 6 299      -7.334  -0.396  12.335  0.00  0.00      C1   N
ATOM   4678  CA  GLN 6 299      -6.000  -0.362  12.795  0.00  0.00      C1   C
ATOM   4679  C   GLN 6 299      -5.743   0.243  14.183  0.00  0.00      C1   C
ATOM   4680  O   GLN 6 299      -4.751  -0.121  14.770  0.00  0.00      C1   O
ATOM   4681  CB  GLN 6 299      -5.065   0.178  11.750  0.00  0.00      C1   C
ATOM   4682  CG  GLN 6 299      -5.037   1.641  11.453  0.00  0.00      C1   C
ATOM   4683  CD  GLN 6 299      -3.975   2.080  10.422  0.00  0.00      C1   C
ATOM   4684  OE1 GLN 6 299      -3.052   2.828  10.752  0.00  0.00      C1   O
ATOM   4685  NE2 GLN 6 299      -3.955   1.555   9.208  0.00  0.00      C1   N
ATOM   4686  N   CYS 6 300      -6.492   1.237  14.748  0.00  0.00      C1   N
ATOM   4687  CA  CYS 6 300      -6.156   1.882  15.976  0.00  0.00      C1   C
ATOM   4688  C   CYS 6 300      -7.038   1.567  17.229  0.00  0.00      C1   C
ATOM   4689  O   CYS 6 300      -8.251   1.755  17.176  0.00  0.00      C1   O
ATOM   4690  CB  CYS 6 300      -6.140   3.412  15.880  0.00  0.00      C1   C
ATOM   4691  SG  CYS 6 300      -5.432   4.153  14.418  0.00  0.00      C1   S
ATOM   4692  N   SER 6 301      -6.413   0.948  18.192  0.00  0.00      C1   N
ATOM   4693  CA  SER 6 301      -7.036   0.295  19.376  0.00  0.00      C1   C
ATOM   4694  C   SER 6 301      -7.391   1.314  20.413  0.00  0.00      C1   C
ATOM   4695  O   SER 6 301      -6.588   2.232  20.636  0.00  0.00      C1   O
ATOM   4696  CB  SER 6 301      -6.126  -0.835  19.933  0.00  0.00      C1   C
ATOM   4697  OG  SER 6 301      -5.105  -0.227  20.695  0.00  0.00      C1   O
ATOM   4698  N   GLY 6 302      -8.505   1.081  21.077  0.00  0.00      C1   N
ATOM   4699  CA  GLY 6 302      -8.943   2.035  22.081  0.00  0.00      C1   C
ATOM   4700  C   GLY 6 302      -8.188   2.082  23.432  0.00  0.00      C1   C
ATOM   4701  O   GLY 6 302      -7.293   1.237  23.688  0.00  0.00      C1   O
ATOM   4702  N   VAL 6 303      -8.536   2.959  24.385  0.00  0.00      C1   N
ATOM   4703  CA  VAL 6 303      -7.802   3.114  25.656  0.00  0.00      C1   C
ATOM   4704  C   VAL 6 303      -8.498   2.386  26.886  0.00  0.00      C1   C
ATOM   4705  O   VAL 6 303      -7.764   1.844  27.649  0.00  0.00      C1   O
ATOM   4706  CB  VAL 6 303      -7.494   4.532  26.044  0.00  0.00      C1   C
ATOM   4707  CG1 VAL 6 303      -6.604   5.215  25.027  0.00  0.00      C1   C
ATOM   4708  CG2 VAL 6 303      -8.764   5.384  26.310  0.00  0.00      C1   C
ATOM   4709  N   THR 6 304      -9.855   2.271  26.935  0.00  0.00      C1   N
ATOM   4710  CA  THR 6 304     -10.473   1.524  28.038  0.00  0.00      C1   C
ATOM   4711  C   THR 6 304     -10.105  -0.024  28.051  0.00  0.00      C1   C
ATOM   4712  O   THR 6 304     -10.190  -0.741  27.020  0.00  0.00      C1   O
ATOM   4713  CB  THR 6 304     -11.976   1.697  27.958  0.00  0.00      C1   C
ATOM   4714  OG1 THR 6 304     -12.495   2.900  27.319  0.00  0.00      C1   O
ATOM   4715  CG2 THR 6 304     -12.625   1.741  29.327  0.00  0.00      C1   C
ATOM   4716  N   PHE 6 305      -9.640  -0.497  29.175  0.00  0.00      C1   N
ATOM   4717  CA  PHE 6 305      -9.159  -1.834  29.431  0.00  0.00      C1   C
ATOM   4718  CB  PHE 6 305      -8.667  -1.961  30.824  0.00  0.00      C1   C
ATOM   4719  CG  PHE 6 305      -7.316  -1.431  31.274  0.00  0.00      C1   C
ATOM   4720  CD1 PHE 6 305      -6.550  -2.088  32.268  0.00  0.00      C1   C
ATOM   4721  CE1 PHE 6 305      -5.346  -1.577  32.678  0.00  0.00      C1   C
ATOM   4722  CZ  PHE 6 305      -4.880  -0.344  32.278  0.00  0.00      C1   C
ATOM   4723  CE2 PHE 6 305      -5.553   0.327  31.256  0.00  0.00      C1   C
ATOM   4724  CD2 PHE 6 305      -6.762  -0.252  30.711  0.00  0.00      C1   C
ATOM   4725  C   PHE 6 305     -10.252  -2.869  29.196  0.00  0.00      C1   C
ATOM   4726  O   PHE 6 305     -11.172  -3.049  30.056  0.00  0.00      C1   O
ATOM   4727  N   GLN 6 306     -10.220  -3.527  28.037  0.00  0.00      C1   N
ATOM   4728  CA  GLN 6 306     -11.011  -4.731  27.701  0.00  0.00      C1   C
ATOM   4729  CB  GLN 6 306     -11.736  -4.601  26.326  0.00  0.00      C1   C
ATOM   4730  CG  GLN 6 306     -12.988  -3.678  26.500  0.00  0.00      C1   C
ATOM   4731  CD  GLN 6 306     -14.119  -4.039  27.423  0.00  0.00      C1   C
ATOM   4732  OE1 GLN 6 306     -14.191  -3.585  28.549  0.00  0.00      C1   O
ATOM   4733  NE2 GLN 6 306     -14.968  -4.913  27.075  0.00  0.00      C1   N
ATOM   4734  C   GLN 6 306     -10.190  -6.012  27.795  0.00  0.00      C1   C
ATOM   4735  OXT GLN 6 306      -9.594  -6.410  26.784  0.00  0.00      C1   O
ATOM   4736  O   GLN 6 306     -10.286  -6.626  28.861  0.00  0.00      C1   O
END
ATOM   2369  N   SER 6   1       2.208   4.886  17.728  0.00  0.00      C1   N
ATOM   2370  CA  SER 6   1       0.901   5.362  18.102  0.00  0.00      C1   C
ATOM   2371  C   SER 6   1       0.281   6.179  17.001  0.00  0.00      C1   C
ATOM   2372  O   SER 6   1       1.051   7.031  16.515  0.00  0.00      C1   O
ATOM   2373  CB  SER 6   1       0.750   6.097  19.416  0.00  0.00      C1   C
ATOM   2374  OG  SER 6   1       2.058   6.681  19.677  0.00  0.00      C1   O
ATOM   2375  N   GLY 6   2      -0.995   6.098  16.645  0.00  0.00      C1   N
ATOM   2376  CA  GLY 6   2      -1.500   6.791  15.489  0.00  0.00      C1   C
ATOM   2377  C   GLY 6   2      -2.177   5.937  14.466  0.00  0.00      C1   C
ATOM   2378  O   GLY 6   2      -2.829   4.880  14.751  0.00  0.00      C1   O
ATOM   2379  N   PHE 6   3      -1.961   6.317  13.211  0.00  0.00      C1   N
ATOM   2380  CA  PHE 6   3      -2.673   5.798  12.096  0.00  0.00      C1   C
ATOM   2381  C   PHE 6   3      -1.947   6.075  10.776  0.00  0.00      C1   C
ATOM   2382  O   PHE 6   3      -1.571   7.221  10.508  0.00  0.00      C1   O
ATOM   2383  CB  PHE 6   3      -4.102   6.396  11.993  0.00  0.00      C1   C
ATOM   2384  CG  PHE 6   3      -4.703   6.106  10.646  0.00  0.00      C1   C
ATOM   2385  CD1 PHE 6   3      -4.635   7.081   9.560  0.00  0.00      C1   C
ATOM   2386  CD2 PHE 6   3      -5.227   4.859  10.348  0.00  0.00      C1   C
ATOM   2387  CE1 PHE 6   3      -5.055   6.765   8.239  0.00  0.00      C1   C
ATOM   2388  CE2 PHE 6   3      -5.784   4.571   9.066  0.00  0.00      C1   C
ATOM   2389  CZ  PHE 6   3      -5.578   5.520   8.062  0.00  0.00      C1   C
ATOM   2390  N   ARG 6   4      -1.691   4.955  10.061  0.00  0.00      C1   N
ATOM   2391  CA  ARG 6   4      -1.176   5.066   8.721  0.00  0.00      C1   C
ATOM   2392  C   ARG 6   4      -1.991   4.227   7.759  0.00  0.00      C1   C
ATOM   2393  O   ARG 6   4      -2.070   3.025   7.911  0.00  0.00      C1   O
ATOM   2394  CB  ARG 6   4       0.310   4.784   8.823  0.00  0.00      C1   C
ATOM   2395  CG  ARG 6   4       0.879   5.097   7.429  0.00  0.00      C1   C
ATOM   2396  CD  ARG 6   4       2.434   5.225   7.480  0.00  0.00      C1   C
ATOM   2397  NE  ARG 6   4       3.084   5.469   6.219  0.00  0.00      C1   N
ATOM   2398  CZ  ARG 6   4       4.326   5.759   5.895  0.00  0.00      C1   C
ATOM   2399  NH1 ARG 6   4       5.348   5.774   6.723  0.00  0.00      C1   N
ATOM   2400  NH2 ARG 6   4       4.561   5.926   4.666  0.00  0.00      C1   N
ATOM   2401  N   LYS 6   5      -2.705   4.839   6.790  0.00  0.00      C1   N
ATOM   2402  CA  LYS 6   5      -3.351   4.088   5.713  0.00  0.00      C1   C
ATOM   2403  C   LYS 6   5      -2.481   3.120   4.948  0.00  0.00      C1   C
ATOM   2404  O   LYS 6   5      -1.402   3.479   4.426  0.00  0.00      C1   O
ATOM   2405  CB  LYS 6   5      -4.045   5.145   4.776  0.00  0.00      C1   C
ATOM   2406  CG  LYS 6   5      -3.016   5.980   3.908  0.00  0.00      C1   C
ATOM   2407  CD  LYS 6   5      -3.617   7.278   3.281  0.00  0.00      C1   C
ATOM   2408  CE  LYS 6   5      -2.412   8.260   2.948  0.00  0.00      C1   C
ATOM   2409  NZ  LYS 6   5      -2.807   9.424   2.178  0.00  0.00      C1   N
ATOM   2410  N   MET 6   6      -2.848   1.841   4.956  0.00  0.00      C1   N
ATOM   2411  CA  MET 6   6      -2.168   0.702   4.301  0.00  0.00      C1   C
ATOM   2412  C   MET 6   6      -3.098  -0.321   3.569  0.00  0.00      C1   C
ATOM   2413  O   MET 6   6      -4.302  -0.131   3.737  0.00  0.00      C1   O
ATOM   2414  CB  MET 6   6      -1.135   0.032   5.327  0.00  0.00      C1   C
ATOM   2415  CG  MET 6   6      -1.719  -0.448   6.610  0.00  0.00      C1   C
ATOM   2416  SD  MET 6   6      -0.740  -1.615   7.581  0.00  0.00      C1   S
ATOM   2417  CE  MET 6   6      -1.940  -1.978   8.819  0.00  0.00      C1   C
ATOM   2418  N   ALA 6   7      -2.650  -1.228   2.717  0.00  0.00      C1   N
ATOM   2419  CA  ALA 6   7      -3.489  -2.169   2.013  0.00  0.00      C1   C
ATOM   2420  C   ALA 6   7      -3.652  -3.426   2.853  0.00  0.00      C1   C
ATOM   2421  O   ALA 6   7      -2.818  -3.675   3.781  0.00  0.00      C1   O
ATOM   2422  CB  ALA 6   7      -2.894  -2.337   0.610  0.00  0.00      C1   C
ATOM   2423  N   PHE 6   8      -4.628  -4.237   2.429  0.00  0.00      C1   N
ATOM   2424  CA  PHE 6   8      -4.684  -5.606   2.992  0.00  0.00      C1   C
ATOM   2425  C   PHE 6   8      -3.577  -6.455   2.369  0.00  0.00      C1   C
ATOM   2426  O   PHE 6   8      -3.338  -6.364   1.148  0.00  0.00      C1   O
ATOM   2427  CB  PHE 6   8      -6.127  -6.149   2.881  0.00  0.00      C1   C
ATOM   2428  CG  PHE 6   8      -6.945  -5.827   4.110  0.00  0.00      C1   C
ATOM   2429  CD1 PHE 6   8      -7.854  -4.730   4.034  0.00  0.00      C1   C
ATOM   2430  CD2 PHE 6   8      -6.929  -6.667   5.186  0.00  0.00      C1   C
ATOM   2431  CE1 PHE 6   8      -8.738  -4.475   5.093  0.00  0.00      C1   C
ATOM   2432  CE2 PHE 6   8      -7.935  -6.563   6.195  0.00  0.00      C1   C
ATOM   2433  CZ  PHE 6   8      -8.771  -5.399   6.185  0.00  0.00      C1   C
ATOM   2434  N   PRO 6   9      -2.975  -7.444   3.088  0.00  0.00      C1   N
ATOM   2435  CA  PRO 6   9      -1.994  -8.353   2.580  0.00  0.00      C1   C
ATOM   2436  C   PRO 6   9      -2.475  -9.222   1.447  0.00  0.00      C1   C
ATOM   2437  O   PRO 6   9      -3.496  -9.849   1.544  0.00  0.00      C1   O
ATOM   2438  CB  PRO 6   9      -1.594  -9.257   3.742  0.00  0.00      C1   C
ATOM   2439  CG  PRO 6   9      -2.025  -8.467   4.948  0.00  0.00      C1   C
ATOM   2440  CD  PRO 6   9      -3.228  -7.733   4.463  0.00  0.00      C1   C
ATOM   2441  N   SER 6  10      -1.890  -9.041   0.264  0.00  0.00      C1   N
ATOM   2442  CA  SER 6  10      -2.584  -9.466  -0.930  0.00  0.00      C1   C
ATOM   2443  C   SER 6  10      -2.548 -10.996  -1.235  0.00  0.00      C1   C
ATOM   2444  O   SER 6  10      -3.226 -11.320  -2.209  0.00  0.00      C1   O
ATOM   2445  CB  SER 6  10      -1.839  -8.695  -2.078  0.00  0.00      C1   C
ATOM   2446  OG  SER 6  10      -0.413  -8.880  -2.022  0.00  0.00      C1   O
ATOM   2447  N   GLY 6  11      -1.860 -11.887  -0.595  0.00  0.00      C1   N
ATOM   2448  CA  GLY 6  11      -1.449 -13.320  -0.953  0.00  0.00      C1   C
ATOM   2449  C   GLY 6  11      -2.613 -14.312  -1.063  0.00  0.00      C1   C
ATOM   2450  O   GLY 6  11      -2.538 -15.149  -1.894  0.00  0.00      C1   O
ATOM   2451  N   LYS 6  12      -3.646 -14.066  -0.266  0.00  0.00      C1   N
ATOM   2452  CA  LYS 6  12      -4.932 -14.710  -0.474  0.00  0.00      C1   C
ATOM   2453  C   LYS 6  12      -5.605 -14.447  -1.821  0.00  0.00      C1   C
ATOM   2454  O   LYS 6  12      -6.300 -15.309  -2.341  0.00  0.00      C1   O
ATOM   2455  CB  LYS 6  12      -5.874 -14.309   0.766  0.00  0.00      C1   C
ATOM   2456  CG  LYS 6  12      -5.707 -15.241   1.985  0.00  0.00      C1   C
ATOM   2457  CD  LYS 6  12      -6.752 -14.807   3.076  0.00  0.00      C1   C
ATOM   2458  CE  LYS 6  12      -6.708 -15.781   4.186  0.00  0.00      C1   C
ATOM   2459  NZ  LYS 6  12      -5.944 -15.263   5.281  0.00  0.00      C1   N
ATOM   2460  N   VAL 6  13      -5.476 -13.297  -2.495  0.00  0.00      C1   N
ATOM   2461  CA  VAL 6  13      -5.987 -12.933  -3.823  0.00  0.00      C1   C
ATOM   2462  C   VAL 6  13      -4.869 -13.117  -4.914  0.00  0.00      C1   C
ATOM   2463  O   VAL 6  13      -5.248 -13.452  -5.991  0.00  0.00      C1   O
ATOM   2464  CB  VAL 6  13      -6.500 -11.489  -3.874  0.00  0.00      C1   C
ATOM   2465  CG1 VAL 6  13      -7.039 -10.951  -5.174  0.00  0.00      C1   C
ATOM   2466  CG2 VAL 6  13      -7.661 -11.408  -2.911  0.00  0.00      C1   C
ATOM   2467  N   GLU 6  14      -3.520 -12.973  -4.641  0.00  0.00      C1   N
ATOM   2468  CA  GLU 6  14      -2.501 -13.320  -5.579  0.00  0.00      C1   C
ATOM   2469  C   GLU 6  14      -2.661 -14.667  -6.262  0.00  0.00      C1   C
ATOM   2470  O   GLU 6  14      -2.558 -14.646  -7.450  0.00  0.00      C1   O
ATOM   2471  CB  GLU 6  14      -1.091 -13.312  -5.006  0.00  0.00      C1   C
ATOM   2472  CG  GLU 6  14      -0.729 -11.836  -4.635  0.00  0.00      C1   C
ATOM   2473  CD  GLU 6  14       0.542 -11.748  -3.859  0.00  0.00      C1   C
ATOM   2474  OE1 GLU 6  14       0.618 -11.063  -2.878  0.00  0.00      C1   O
ATOM   2475  OE2 GLU 6  14       1.525 -12.503  -4.154  0.00  0.00      C1   O
ATOM   2476  N   GLY 6  15      -2.879 -15.758  -5.473  0.00  0.00      C1   N
ATOM   2477  CA  GLY 6  15      -3.121 -17.071  -6.061  0.00  0.00      C1   C
ATOM   2478  C   GLY 6  15      -4.411 -17.305  -6.864  0.00  0.00      C1   C
ATOM   2479  O   GLY 6  15      -4.596 -18.357  -7.477  0.00  0.00      C1   O
ATOM   2480  N   CYS 6  16      -5.281 -16.309  -6.883  0.00  0.00      C1   N
ATOM   2481  CA  CYS 6  16      -6.459 -16.267  -7.702  0.00  0.00      C1   C
ATOM   2482  C   CYS 6  16      -6.340 -15.505  -8.998  0.00  0.00      C1   C
ATOM   2483  O   CYS 6  16      -7.248 -15.423  -9.828  0.00  0.00      C1   O
ATOM   2484  CB  CYS 6  16      -7.707 -15.843  -6.828  0.00  0.00      C1   C
ATOM   2485  SG  CYS 6  16      -7.825 -17.020  -5.454  0.00  0.00      C1   S
ATOM   2486  N   MET 6  17      -5.313 -14.621  -9.135  0.00  0.00      C1   N
ATOM   2487  CA  MET 6  17      -5.183 -13.864 -10.441  0.00  0.00      C1   C
ATOM   2488  C   MET 6  17      -4.586 -14.745 -11.555  0.00  0.00      C1   C
ATOM   2489  O   MET 6  17      -3.558 -15.429 -11.367  0.00  0.00      C1   O
ATOM   2490  CB  MET 6  17      -4.248 -12.647 -10.250  0.00  0.00      C1   C
ATOM   2491  CG  MET 6  17      -5.068 -11.461  -9.509  0.00  0.00      C1   C
ATOM   2492  SD  MET 6  17      -6.775 -11.275  -9.998  0.00  0.00      C1   S
ATOM   2493  CE  MET 6  17      -6.556 -10.634 -11.639  0.00  0.00      C1   C
ATOM   2494  N   VAL 6  18      -5.307 -14.644 -12.691  0.00  0.00      C1   N
ATOM   2495  CA  VAL 6  18      -4.973 -15.440 -13.912  0.00  0.00      C1   C
ATOM   2496  C   VAL 6  18      -4.812 -14.619 -15.227  0.00  0.00      C1   C
ATOM   2497  O   VAL 6  18      -5.323 -13.490 -15.305  0.00  0.00      C1   O
ATOM   2498  CB  VAL 6  18      -5.906 -16.696 -14.037  0.00  0.00      C1   C
ATOM   2499  CG1 VAL 6  18      -5.699 -17.797 -12.996  0.00  0.00      C1   C
ATOM   2500  CG2 VAL 6  18      -7.420 -16.347 -14.129  0.00  0.00      C1   C
ATOM   2501  N   GLN 6  19      -4.105 -15.242 -16.198  0.00  0.00      C1   N
ATOM   2502  CA  GLN 6  19      -4.202 -14.702 -17.602  0.00  0.00      C1   C
ATOM   2503  C   GLN 6  19      -5.326 -15.187 -18.598  0.00  0.00      C1   C
ATOM   2504  O   GLN 6  19      -5.486 -16.406 -18.759  0.00  0.00      C1   O
ATOM   2505  CB  GLN 6  19      -2.793 -14.862 -18.346  0.00  0.00      C1   C
ATOM   2506  CG  GLN 6  19      -2.758 -13.857 -19.593  0.00  0.00      C1   C
ATOM   2507  CD  GLN 6  19      -1.429 -13.881 -20.335  0.00  0.00      C1   C
ATOM   2508  NE2 GLN 6  19      -1.350 -13.180 -21.462  0.00  0.00      C1   N
ATOM   2509  OE1 GLN 6  19      -0.450 -14.443 -19.945  0.00  0.00      C1   O
ATOM   2510  N   VAL 6  20      -6.040 -14.177 -19.051  0.00  0.00      C1   N
ATOM   2511  CA  VAL 6  20      -7.058 -14.504 -20.027  0.00  0.00      C1   C
ATOM   2512  C   VAL 6  20      -6.702 -13.955 -21.432  0.00  0.00      C1   C
ATOM   2513  O   VAL 6  20      -6.642 -12.741 -21.638  0.00  0.00      C1   O
ATOM   2514  CB  VAL 6  20      -8.531 -14.094 -19.708  0.00  0.00      C1   C
ATOM   2515  CG1 VAL 6  20      -9.512 -14.847 -20.639  0.00  0.00      C1   C
ATOM   2516  CG2 VAL 6  20      -8.809 -14.434 -18.214  0.00  0.00      C1   C
ATOM   2517  N   THR 6  21      -6.448 -14.844 -22.396  0.00  0.00      C1   N
ATOM   2518  CA  THR 6  21      -6.431 -14.559 -23.846  0.00  0.00      C1   C
ATOM   2519  C   THR 6  21      -7.633 -15.069 -24.640  0.00  0.00      C1   C
ATOM   2520  O   THR 6  21      -8.213 -16.098 -24.386  0.00  0.00      C1   O
ATOM   2521  CB  THR 6  21      -4.978 -15.010 -24.313  0.00  0.00      C1   C
ATOM   2522  OG1 THR 6  21      -3.975 -14.543 -23.378  0.00  0.00      C1   O
ATOM   2523  CG2 THR 6  21      -4.706 -14.477 -25.682  0.00  0.00      C1   C
ATOM   2524  N   CYS 6  22      -8.149 -14.246 -25.566  0.00  0.00      C1   N
ATOM   2525  CA  CYS 6  22      -9.085 -14.682 -26.558  0.00  0.00      C1   C
ATOM   2526  C   CYS 6  22      -8.534 -14.293 -27.859  0.00  0.00      C1   C
ATOM   2527  O   CYS 6  22      -8.537 -13.049 -28.162  0.00  0.00      C1   O
ATOM   2528  CB  CYS 6  22     -10.437 -14.114 -26.180  0.00  0.00      C1   C
ATOM   2529  SG  CYS 6  22     -11.702 -14.946 -27.255  0.00  0.00      C1   S
ATOM   2530  N   GLY 6  23      -8.140 -15.231 -28.669  0.00  0.00      C1   N
ATOM   2531  CA  GLY 6  23      -7.405 -14.930 -29.923  0.00  0.00      C1   C
ATOM   2532  C   GLY 6  23      -6.099 -14.210 -29.717  0.00  0.00      C1   C
ATOM   2533  O   GLY 6  23      -5.194 -14.804 -29.147  0.00  0.00      C1   O
ATOM   2534  N   THR 6  24      -5.993 -12.883 -30.040  0.00  0.00      C1   N
ATOM   2535  CA  THR 6  24      -4.785 -12.017 -29.734  0.00  0.00      C1   C
ATOM   2536  C   THR 6  24      -5.026 -11.167 -28.427  0.00  0.00      C1   C
ATOM   2537  O   THR 6  24      -4.076 -10.704 -27.784  0.00  0.00      C1   O
ATOM   2538  CB  THR 6  24      -4.316 -11.046 -30.800  0.00  0.00      C1   C
ATOM   2539  OG1 THR 6  24      -5.387 -10.384 -31.413  0.00  0.00      C1   O
ATOM   2540  CG2 THR 6  24      -3.364 -11.653 -31.884  0.00  0.00      C1   C
ATOM   2541  N   THR 6  25      -6.269 -10.897 -28.029  0.00  0.00      C1   N
ATOM   2542  CA  THR 6  25      -6.654 -10.077 -26.875  0.00  0.00      C1   C
ATOM   2543  C   THR 6  25      -6.379 -10.651 -25.531  0.00  0.00      C1   C
ATOM   2544  O   THR 6  25      -6.871 -11.766 -25.258  0.00  0.00      C1   O
ATOM   2545  CB  THR 6  25      -8.086  -9.541 -27.039  0.00  0.00      C1   C
ATOM   2546  OG1 THR 6  25      -8.213  -8.856 -28.269  0.00  0.00      C1   O
ATOM   2547  CG2 THR 6  25      -8.433  -8.603 -25.868  0.00  0.00      C1   C
ATOM   2548  N   THR 6  26      -5.563 -10.006 -24.704  0.00  0.00      C1   N
ATOM   2549  CA  THR 6  26      -5.265 -10.487 -23.389  0.00  0.00      C1   C
ATOM   2550  C   THR 6  26      -5.553  -9.538 -22.255  0.00  0.00      C1   C
ATOM   2551  O   THR 6  26      -5.395  -8.336 -22.422  0.00  0.00      C1   O
ATOM   2552  CB  THR 6  26      -3.824 -11.097 -23.277  0.00  0.00      C1   C
ATOM   2553  OG1 THR 6  26      -3.789 -11.988 -22.150  0.00  0.00      C1   O
ATOM   2554  CG2 THR 6  26      -2.776 -10.034 -22.937  0.00  0.00      C1   C
ATOM   2555  N   LEU 6  27      -5.751 -10.021 -20.990  0.00  0.00      C1   N
ATOM   2556  CA  LEU 6  27      -5.746  -9.194 -19.819  0.00  0.00      C1   C
ATOM   2557  C   LEU 6  27      -5.825 -10.110 -18.544  0.00  0.00      C1   C
ATOM   2558  O   LEU 6  27      -5.288 -11.233 -18.489  0.00  0.00      C1   O
ATOM   2559  CB  LEU 6  27      -6.960  -8.264 -19.917  0.00  0.00      C1   C
ATOM   2560  CG  LEU 6  27      -8.319  -8.772 -20.447  0.00  0.00      C1   C
ATOM   2561  CD1 LEU 6  27      -8.781  -9.992 -19.658  0.00  0.00      C1   C
ATOM   2562  CD2 LEU 6  27      -9.490  -7.768 -20.145  0.00  0.00      C1   C
ATOM   2563  N   ASN 6  28      -6.333  -9.560 -17.445  0.00  0.00      C1   N
ATOM   2564  CA  ASN 6  28      -6.211 -10.242 -16.157  0.00  0.00      C1   C
ATOM   2565  C   ASN 6  28      -7.620 -10.678 -15.776  0.00  0.00      C1   C
ATOM   2566  O   ASN 6  28      -8.588  -9.955 -15.922  0.00  0.00      C1   O
ATOM   2567  CB  ASN 6  28      -5.836  -9.303 -15.097  0.00  0.00      C1   C
ATOM   2568  CG  ASN 6  28      -4.542  -8.666 -15.264  0.00  0.00      C1   C
ATOM   2569  OD1 ASN 6  28      -3.441  -9.199 -15.055  0.00  0.00      C1   O
ATOM   2570  ND2 ASN 6  28      -4.551  -7.356 -15.486  0.00  0.00      C1   N
ATOM   2571  N   GLY 6  29      -7.750 -11.851 -15.259  0.00  0.00      C1   N
ATOM   2572  CA  GLY 6  29      -8.956 -12.407 -14.720  0.00  0.00      C1   C
ATOM   2573  C   GLY 6  29      -8.800 -13.059 -13.330  0.00  0.00      C1   C
ATOM   2574  O   GLY 6  29      -7.762 -13.445 -12.871  0.00  0.00      C1   O
ATOM   2575  N   LEU 6  30      -9.901 -13.396 -12.609  0.00  0.00      C1   N
ATOM   2576  CA  LEU 6  30      -9.954 -13.951 -11.245  0.00  0.00      C1   C
ATOM   2577  C   LEU 6  30     -10.635 -15.320 -11.035  0.00  0.00      C1   C
ATOM   2578  O   LEU 6  30     -11.705 -15.577 -11.603  0.00  0.00      C1   O
ATOM   2579  CB  LEU 6  30     -10.847 -12.850 -10.475  0.00  0.00      C1   C
ATOM   2580  CG  LEU 6  30     -10.925 -13.135  -8.966  0.00  0.00      C1   C
ATOM   2581  CD1 LEU 6  30      -9.542 -12.810  -8.296  0.00  0.00      C1   C
ATOM   2582  CD2 LEU 6  30     -11.946 -12.295  -8.310  0.00  0.00      C1   C
ATOM   2583  N   TRP 6  31      -9.853 -16.223 -10.503  0.00  0.00      C1   N
ATOM   2584  CA  TRP 6  31     -10.077 -17.634 -10.450  0.00  0.00      C1   C
ATOM   2585  C   TRP 6  31     -10.539 -18.103  -9.052  0.00  0.00      C1   C
ATOM   2586  O   TRP 6  31      -9.693 -18.321  -8.152  0.00  0.00      C1   O
ATOM   2587  CB  TRP 6  31      -8.779 -18.389 -11.033  0.00  0.00      C1   C
ATOM   2588  CG  TRP 6  31      -8.875 -19.853 -11.334  0.00  0.00      C1   C
ATOM   2589  CD1 TRP 6  31      -9.989 -20.581 -11.451  0.00  0.00      C1   C
ATOM   2590  CD2 TRP 6  31      -7.778 -20.778 -11.228  0.00  0.00      C1   C
ATOM   2591  NE1 TRP 6  31      -9.674 -21.907 -11.618  0.00  0.00      C1   N
ATOM   2592  CE2 TRP 6  31      -8.320 -22.095 -11.312  0.00  0.00      C1   C
ATOM   2593  CE3 TRP 6  31      -6.352 -20.595 -10.965  0.00  0.00      C1   C
ATOM   2594  CZ2 TRP 6  31      -7.569 -23.210 -11.079  0.00  0.00      C1   C
ATOM   2595  CZ3 TRP 6  31      -5.598 -21.747 -10.845  0.00  0.00      C1   C
ATOM   2596  CH2 TRP 6  31      -6.199 -23.034 -10.898  0.00  0.00      C1   C
ATOM   2597  N   LEU 6  32     -11.839 -18.201  -8.970  0.00  0.00      C1   N
ATOM   2598  CA  LEU 6  32     -12.398 -18.498  -7.684  0.00  0.00      C1   C
ATOM   2599  C   LEU 6  32     -13.116 -19.845  -7.751  0.00  0.00      C1   C
ATOM   2600  O   LEU 6  32     -14.242 -19.947  -8.319  0.00  0.00      C1   O
ATOM   2601  CB  LEU 6  32     -13.425 -17.386  -7.367  0.00  0.00      C1   C
ATOM   2602  CG  LEU 6  32     -12.711 -16.032  -6.994  0.00  0.00      C1   C
ATOM   2603  CD1 LEU 6  32     -13.740 -15.017  -6.480  0.00  0.00      C1   C
ATOM   2604  CD2 LEU 6  32     -11.560 -16.223  -6.008  0.00  0.00      C1   C
ATOM   2605  N   ASP 6  33     -12.472 -20.915  -7.234  0.00  0.00      C1   N
ATOM   2606  CA  ASP 6  33     -12.896 -22.252  -7.482  0.00  0.00      C1   C
ATOM   2607  C   ASP 6  33     -12.748 -22.625  -8.979  0.00  0.00      C1   C
ATOM   2608  O   ASP 6  33     -11.652 -22.438  -9.559  0.00  0.00      C1   O
ATOM   2609  CB  ASP 6  33     -14.235 -22.753  -6.719  0.00  0.00      C1   C
ATOM   2610  CG  ASP 6  33     -14.327 -22.167  -5.312  0.00  0.00      C1   C
ATOM   2611  OD1 ASP 6  33     -13.333 -22.086  -4.610  0.00  0.00      C1   O
ATOM   2612  OD2 ASP 6  33     -15.514 -21.884  -4.890  0.00  0.00      C1   O
ATOM   2613  N   ASP 6  34     -13.761 -23.283  -9.591  0.00  0.00      C1   N
ATOM   2614  CA  ASP 6  34     -13.867 -23.653 -10.983  0.00  0.00      C1   C
ATOM   2615  C   ASP 6  34     -14.211 -22.550 -11.991  0.00  0.00      C1   C
ATOM   2616  O   ASP 6  34     -14.583 -22.892 -13.125  0.00  0.00      C1   O
ATOM   2617  CB  ASP 6  34     -14.654 -25.009 -11.030  0.00  0.00      C1   C
ATOM   2618  CG  ASP 6  34     -16.016 -25.100 -10.163  0.00  0.00      C1   C
ATOM   2619  OD1 ASP 6  34     -16.863 -25.940 -10.531  0.00  0.00      C1   O
ATOM   2620  OD2 ASP 6  34     -16.200 -24.435  -9.155  0.00  0.00      C1   O
ATOM   2621  N   VAL 6  35     -14.064 -21.283 -11.578  0.00  0.00      C1   N
ATOM   2622  CA  VAL 6  35     -14.621 -20.209 -12.453  0.00  0.00      C1   C
ATOM   2623  C   VAL 6  35     -13.541 -19.140 -12.523  0.00  0.00      C1   C
ATOM   2624  O   VAL 6  35     -13.052 -18.655 -11.543  0.00  0.00      C1   O
ATOM   2625  CB  VAL 6  35     -15.970 -19.592 -11.927  0.00  0.00      C1   C
ATOM   2626  CG1 VAL 6  35     -16.680 -18.619 -12.928  0.00  0.00      C1   C
ATOM   2627  CG2 VAL 6  35     -17.069 -20.581 -11.513  0.00  0.00      C1   C
ATOM   2628  N   VAL 6  36     -13.248 -18.791 -13.742  0.00  0.00      C1   N
ATOM   2629  CA  VAL 6  36     -12.556 -17.463 -13.897  0.00  0.00      C1   C
ATOM   2630  C   VAL 6  36     -13.587 -16.370 -14.327  0.00  0.00      C1   C
ATOM   2631  O   VAL 6  36     -14.347 -16.400 -15.295  0.00  0.00      C1   O
ATOM   2632  CB  VAL 6  36     -11.422 -17.557 -15.006  0.00  0.00      C1   C
ATOM   2633  CG1 VAL 6  36     -10.735 -16.182 -15.193  0.00  0.00      C1   C
ATOM   2634  CG2 VAL 6  36     -10.276 -18.467 -14.581  0.00  0.00      C1   C
ATOM   2635  N   TYR 6  37     -13.523 -15.221 -13.678  0.00  0.00      C1   N
ATOM   2636  CA  TYR 6  37     -14.204 -13.954 -14.037  0.00  0.00      C1   C
ATOM   2637  C   TYR 6  37     -13.199 -12.947 -14.659  0.00  0.00      C1   C
ATOM   2638  O   TYR 6  37     -12.129 -12.725 -14.085  0.00  0.00      C1   O
ATOM   2639  CB  TYR 6  37     -14.740 -13.245 -12.751  0.00  0.00      C1   C
ATOM   2640  CG  TYR 6  37     -15.660 -14.083 -11.840  0.00  0.00      C1   C
ATOM   2641  CD1 TYR 6  37     -17.013 -13.719 -11.594  0.00  0.00      C1   C
ATOM   2642  CD2 TYR 6  37     -15.153 -15.185 -11.140  0.00  0.00      C1   C
ATOM   2643  CE1 TYR 6  37     -17.730 -14.309 -10.600  0.00  0.00      C1   C
ATOM   2644  CE2 TYR 6  37     -15.977 -15.902 -10.247  0.00  0.00      C1   C
ATOM   2645  CZ  TYR 6  37     -17.291 -15.484  -9.951  0.00  0.00      C1   C
ATOM   2646  OH  TYR 6  37     -18.044 -16.135  -9.068  0.00  0.00      C1   O
ATOM   2647  N   CYS 6  38     -13.662 -12.395 -15.761  0.00  0.00      C1   N
ATOM   2648  CA  CYS 6  38     -12.910 -11.308 -16.468  0.00  0.00      C1   C
ATOM   2649  C   CYS 6  38     -13.867 -10.280 -17.167  0.00  0.00      C1   C
ATOM   2650  O   CYS 6  38     -15.072 -10.446 -17.479  0.00  0.00      C1   O
ATOM   2651  CB  CYS 6  38     -11.953 -12.100 -17.449  0.00  0.00      C1   C
ATOM   2652  SG  CYS 6  38     -12.712 -13.011 -18.918  0.00  0.00      C1   S
ATOM   2653  N   PRO 6  39     -13.272  -9.139 -17.420  0.00  0.00      C1   N
ATOM   2654  CA  PRO 6  39     -13.928  -8.022 -18.159  0.00  0.00      C1   C
ATOM   2655  C   PRO 6  39     -14.388  -8.453 -19.560  0.00  0.00      C1   C
ATOM   2656  O   PRO 6  39     -13.555  -8.841 -20.357  0.00  0.00      C1   O
ATOM   2657  CB  PRO 6  39     -12.902  -6.933 -18.226  0.00  0.00      C1   C
ATOM   2658  CG  PRO 6  39     -12.371  -7.042 -16.824  0.00  0.00      C1   C
ATOM   2659  CD  PRO 6  39     -12.152  -8.615 -16.695  0.00  0.00      C1   C
ATOM   2660  N   ARG 6  40     -15.653  -8.422 -19.924  0.00  0.00      C1   N
ATOM   2661  CA  ARG 6  40     -16.179  -8.990 -21.207  0.00  0.00      C1   C
ATOM   2662  C   ARG 6  40     -15.486  -8.385 -22.446  0.00  0.00      C1   C
ATOM   2663  O   ARG 6  40     -15.399  -9.145 -23.399  0.00  0.00      C1   O
ATOM   2664  CB  ARG 6  40     -17.740  -9.046 -21.246  0.00  0.00      C1   C
ATOM   2665  CG  ARG 6  40     -18.402  -7.706 -21.553  0.00  0.00      C1   C
ATOM   2666  CD  ARG 6  40     -19.848  -7.759 -21.799  0.00  0.00      C1   C
ATOM   2667  NE  ARG 6  40     -20.478  -6.409 -21.656  0.00  0.00      C1   N
ATOM   2668  CZ  ARG 6  40     -21.742  -5.986 -21.829  0.00  0.00      C1   C
ATOM   2669  NH1 ARG 6  40     -22.757  -6.811 -21.788  0.00  0.00      C1   N
ATOM   2670  NH2 ARG 6  40     -21.950  -4.764 -22.075  0.00  0.00      C1   N
ATOM   2671  N   HIS 6  41     -14.918  -7.142 -22.437  0.00  0.00      C1   N
ATOM   2672  CA  HIS 6  41     -14.183  -6.494 -23.586  0.00  0.00      C1   C
ATOM   2673  C   HIS 6  41     -12.936  -7.305 -24.197  0.00  0.00      C1   C
ATOM   2674  O   HIS 6  41     -12.672  -7.025 -25.383  0.00  0.00      C1   O
ATOM   2675  CB  HIS 6  41     -13.723  -5.068 -23.233  0.00  0.00      C1   C
ATOM   2676  CG  HIS 6  41     -12.803  -4.927 -22.075  0.00  0.00      C1   C
ATOM   2677  ND1 HIS 6  41     -11.368  -5.028 -22.131  0.00  0.00      C1   N
ATOM   2678  CD2 HIS 6  41     -13.099  -4.293 -20.899  0.00  0.00      C1   C
ATOM   2679  CE1 HIS 6  41     -10.878  -4.448 -21.073  0.00  0.00      C1   C
ATOM   2680  NE2 HIS 6  41     -11.863  -3.920 -20.362  0.00  0.00      C1   N
ATOM   2681  N   VAL 6  42     -12.398  -8.259 -23.462  0.00  0.00      C1   N
ATOM   2682  CA  VAL 6  42     -11.582  -9.309 -23.970  0.00  0.00      C1   C
ATOM   2683  C   VAL 6  42     -11.901  -9.916 -25.348  0.00  0.00      C1   C
ATOM   2684  O   VAL 6  42     -10.987 -10.308 -26.095  0.00  0.00      C1   O
ATOM   2685  CB  VAL 6  42     -11.354 -10.384 -22.916  0.00  0.00      C1   C
ATOM   2686  CG1 VAL 6  42     -12.481 -11.382 -22.622  0.00  0.00      C1   C
ATOM   2687  CG2 VAL 6  42     -10.014 -11.207 -23.088  0.00  0.00      C1   C
ATOM   2688  N   ILE 6  43     -13.145 -10.075 -25.667  0.00  0.00      C1   N
ATOM   2689  CA  ILE 6  43     -13.518 -10.644 -26.943  0.00  0.00      C1   C
ATOM   2690  C   ILE 6  43     -13.519  -9.647 -28.131  0.00  0.00      C1   C
ATOM   2691  O   ILE 6  43     -13.945  -9.988 -29.239  0.00  0.00      C1   O
ATOM   2692  CB  ILE 6  43     -14.777 -11.519 -26.825  0.00  0.00      C1   C
ATOM   2693  CG1 ILE 6  43     -16.067 -10.679 -26.562  0.00  0.00      C1   C
ATOM   2694  CG2 ILE 6  43     -14.608 -12.723 -25.892  0.00  0.00      C1   C
ATOM   2695  CD1 ILE 6  43     -17.247 -11.611 -26.274  0.00  0.00      C1   C
ATOM   2696  N   CYS 6  44     -13.091  -8.428 -28.001  0.00  0.00      C1   N
ATOM   2697  CA  CYS 6  44     -13.218  -7.495 -29.136  0.00  0.00      C1   C
ATOM   2698  C   CYS 6  44     -12.114  -7.575 -30.135  0.00  0.00      C1   C
ATOM   2699  O   CYS 6  44     -10.930  -7.537 -29.655  0.00  0.00      C1   O
ATOM   2700  CB  CYS 6  44     -13.425  -6.111 -28.524  0.00  0.00      C1   C
ATOM   2701  SG  CYS 6  44     -15.104  -5.954 -27.992  0.00  0.00      C1   S
ATOM   2702  N   THR 6  45     -12.470  -7.668 -31.452  0.00  0.00      C1   N
ATOM   2703  CA  THR 6  45     -11.562  -7.355 -32.586  0.00  0.00      C1   C
ATOM   2704  C   THR 6  45     -11.041  -5.886 -32.438  0.00  0.00      C1   C
ATOM   2705  O   THR 6  45     -11.835  -5.039 -32.033  0.00  0.00      C1   O
ATOM   2706  CB  THR 6  45     -12.205  -7.595 -33.946  0.00  0.00      C1   C
ATOM   2707  OG1 THR 6  45     -13.629  -7.459 -33.987  0.00  0.00      C1   O
ATOM   2708  CG2 THR 6  45     -11.755  -8.905 -34.609  0.00  0.00      C1   C
ATOM   2709  N   SER 6  46      -9.787  -5.660 -32.636  0.00  0.00      C1   N
ATOM   2710  CA  SER 6  46      -9.105  -4.318 -32.471  0.00  0.00      C1   C
ATOM   2711  C   SER 6  46      -9.584  -3.222 -33.440  0.00  0.00      C1   C
ATOM   2712  O   SER 6  46      -9.706  -2.013 -33.052  0.00  0.00      C1   O
ATOM   2713  CB  SER 6  46      -7.584  -4.546 -32.540  0.00  0.00      C1   C
ATOM   2714  OG  SER 6  46      -7.285  -5.037 -33.826  0.00  0.00      C1   O
ATOM   2715  N   GLU 6  47     -10.054  -3.649 -34.599  0.00  0.00      C1   N
ATOM   2716  CA  GLU 6  47     -10.592  -2.798 -35.690  0.00  0.00      C1   C
ATOM   2717  C   GLU 6  47     -12.182  -2.791 -35.694  0.00  0.00      C1   C
ATOM   2718  O   GLU 6  47     -12.829  -3.828 -35.710  0.00  0.00      C1   O
ATOM   2719  CB  GLU 6  47     -10.070  -3.222 -37.027  0.00  0.00      C1   C
ATOM   2720  CG  GLU 6  47      -8.548  -3.261 -37.198  0.00  0.00      C1   C
ATOM   2721  CD  GLU 6  47      -7.985  -3.159 -38.670  0.00  0.00      C1   C
ATOM   2722  OE1 GLU 6  47      -6.767  -3.088 -38.835  0.00  0.00      C1   O
ATOM   2723  OE2 GLU 6  47      -8.778  -3.161 -39.656  0.00  0.00      C1   O
ATOM   2724  N   ASP 6  48     -12.706  -1.563 -35.721  0.00  0.00      C1   N
ATOM   2725  CA  ASP 6  48     -14.125  -1.258 -35.942  0.00  0.00      C1   C
ATOM   2726  C   ASP 6  48     -15.177  -1.659 -34.866  0.00  0.00      C1   C
ATOM   2727  O   ASP 6  48     -16.339  -1.602 -35.226  0.00  0.00      C1   O
ATOM   2728  CB  ASP 6  48     -14.621  -1.594 -37.417  0.00  0.00      C1   C
ATOM   2729  CG  ASP 6  48     -13.621  -1.373 -38.576  0.00  0.00      C1   C
ATOM   2730  OD1 ASP 6  48     -12.500  -0.797 -38.330  0.00  0.00      C1   O
ATOM   2731  OD2 ASP 6  48     -13.847  -1.830 -39.696  0.00  0.00      C1   O
ATOM   2732  N   MET 6  49     -14.687  -2.024 -33.704  0.00  0.00      C1   N
ATOM   2733  CA  MET 6  49     -15.479  -2.411 -32.549  0.00  0.00      C1   C
ATOM   2734  C   MET 6  49     -15.937  -1.211 -31.607  0.00  0.00      C1   C
ATOM   2735  O   MET 6  49     -15.588  -1.201 -30.371  0.00  0.00      C1   O
ATOM   2736  CB  MET 6  49     -14.920  -3.567 -31.744  0.00  0.00      C1   C
ATOM   2737  CG  MET 6  49     -15.095  -4.850 -32.531  0.00  0.00      C1   C
ATOM   2738  SD  MET 6  49     -16.873  -5.344 -32.465  0.00  0.00      C1   S
ATOM   2739  CE  MET 6  49     -16.870  -6.893 -33.382  0.00  0.00      C1   C
ATOM   2740  N   LEU 6  50     -16.522  -0.206 -32.183  0.00  0.00      C1   N
ATOM   2741  CA  LEU 6  50     -17.050   0.945 -31.521  0.00  0.00      C1   C
ATOM   2742  C   LEU 6  50     -18.379   0.753 -30.755  0.00  0.00      C1   C
ATOM   2743  O   LEU 6  50     -18.453   1.247 -29.666  0.00  0.00      C1   O
ATOM   2744  CB  LEU 6  50     -17.145   2.089 -32.532  0.00  0.00      C1   C
ATOM   2745  CG  LEU 6  50     -15.752   2.490 -33.129  0.00  0.00      C1   C
ATOM   2746  CD1 LEU 6  50     -16.032   3.700 -33.999  0.00  0.00      C1   C
ATOM   2747  CD2 LEU 6  50     -14.713   2.909 -32.148  0.00  0.00      C1   C
ATOM   2748  N   ASN 6  51     -19.343  -0.008 -31.266  0.00  0.00      C1   N
ATOM   2749  CA  ASN 6  51     -20.506  -0.520 -30.493  0.00  0.00      C1   C
ATOM   2750  C   ASN 6  51     -20.729  -2.067 -30.490  0.00  0.00      C1   C
ATOM   2751  O   ASN 6  51     -21.618  -2.652 -31.107  0.00  0.00      C1   O
ATOM   2752  CB  ASN 6  51     -21.743   0.237 -30.914  0.00  0.00      C1   C
ATOM   2753  CG  ASN 6  51     -22.873   0.176 -29.889  0.00  0.00      C1   C
ATOM   2754  OD1 ASN 6  51     -22.780  -0.555 -28.906  0.00  0.00      C1   O
ATOM   2755  ND2 ASN 6  51     -23.994   0.935 -30.085  0.00  0.00      C1   N
ATOM   2756  N   PRO 6  52     -19.848  -2.732 -29.690  0.00  0.00      C1   N
ATOM   2757  CA  PRO 6  52     -19.804  -4.209 -29.746  0.00  0.00      C1   C
ATOM   2758  C   PRO 6  52     -21.044  -4.852 -29.157  0.00  0.00      C1   C
ATOM   2759  O   PRO 6  52     -21.355  -4.691 -27.994  0.00  0.00      C1   O
ATOM   2760  CB  PRO 6  52     -18.518  -4.608 -29.035  0.00  0.00      C1   C
ATOM   2761  CG  PRO 6  52     -18.266  -3.452 -28.073  0.00  0.00      C1   C
ATOM   2762  CD  PRO 6  52     -18.882  -2.201 -28.760  0.00  0.00      C1   C
ATOM   2763  N   ASN 6  53     -21.809  -5.582 -30.012  0.00  0.00      C1   N
ATOM   2764  CA  ASN 6  53     -22.858  -6.546 -29.600  0.00  0.00      C1   C
ATOM   2765  C   ASN 6  53     -22.206  -7.801 -29.067  0.00  0.00      C1   C
ATOM   2766  O   ASN 6  53     -22.295  -8.826 -29.748  0.00  0.00      C1   O
ATOM   2767  CB  ASN 6  53     -23.911  -6.653 -30.710  0.00  0.00      C1   C
ATOM   2768  CG  ASN 6  53     -25.151  -7.419 -30.361  0.00  0.00      C1   C
ATOM   2769  OD1 ASN 6  53     -25.431  -7.668 -29.220  0.00  0.00      C1   O
ATOM   2770  ND2 ASN 6  53     -26.008  -7.745 -31.348  0.00  0.00      C1   N
ATOM   2771  N   TYR 6  54     -21.719  -7.707 -27.818  0.00  0.00      C1   N
ATOM   2772  CA  TYR 6  54     -21.104  -8.788 -27.038  0.00  0.00      C1   C
ATOM   2773  C   TYR 6  54     -21.969 -10.080 -27.014  0.00  0.00      C1   C
ATOM   2774  O   TYR 6  54     -21.461 -11.203 -27.045  0.00  0.00      C1   O
ATOM   2775  CB  TYR 6  54     -20.854  -8.435 -25.551  0.00  0.00      C1   C
ATOM   2776  CG  TYR 6  54     -19.738  -7.368 -25.392  0.00  0.00      C1   C
ATOM   2777  CD1 TYR 6  54     -18.430  -7.699 -25.682  0.00  0.00      C1   C
ATOM   2778  CD2 TYR 6  54     -20.109  -6.077 -24.930  0.00  0.00      C1   C
ATOM   2779  CE1 TYR 6  54     -17.450  -6.735 -25.483  0.00  0.00      C1   C
ATOM   2780  CE2 TYR 6  54     -19.119  -5.079 -24.687  0.00  0.00      C1   C
ATOM   2781  CZ  TYR 6  54     -17.785  -5.461 -24.932  0.00  0.00      C1   C
ATOM   2782  OH  TYR 6  54     -16.752  -4.642 -24.505  0.00  0.00      C1   O
ATOM   2783  N   GLU 6  55     -23.301  -9.966 -27.053  0.00  0.00      C1   N
ATOM   2784  CA  GLU 6  55     -24.283 -11.144 -27.135  0.00  0.00      C1   C
ATOM   2785  C   GLU 6  55     -24.225 -11.889 -28.508  0.00  0.00      C1   C
ATOM   2786  O   GLU 6  55     -24.635 -13.076 -28.436  0.00  0.00      C1   O
ATOM   2787  CB  GLU 6  55     -25.660 -10.751 -26.762  0.00  0.00      C1   C
ATOM   2788  CG  GLU 6  55     -25.796  -9.970 -25.416  0.00  0.00      C1   C
ATOM   2789  CD  GLU 6  55     -27.254  -9.595 -24.941  0.00  0.00      C1   C
ATOM   2790  OE1 GLU 6  55     -27.287  -8.865 -23.937  0.00  0.00      C1   O
ATOM   2791  OE2 GLU 6  55     -28.286 -10.004 -25.538  0.00  0.00      C1   O
ATOM   2792  N   ASP 6  56     -23.866 -11.265 -29.582  0.00  0.00      C1   N
ATOM   2793  CA  ASP 6  56     -23.570 -11.857 -30.870  0.00  0.00      C1   C
ATOM   2794  C   ASP 6  56     -22.083 -12.331 -30.867  0.00  0.00      C1   C
ATOM   2795  O   ASP 6  56     -21.699 -13.494 -31.139  0.00  0.00      C1   O
ATOM   2796  CB  ASP 6  56     -23.874 -10.888 -31.975  0.00  0.00      C1   C
ATOM   2797  CG  ASP 6  56     -23.718 -11.411 -33.402  0.00  0.00      C1   C
ATOM   2798  OD1 ASP 6  56     -23.561 -10.602 -34.350  0.00  0.00      C1   O
ATOM   2799  OD2 ASP 6  56     -23.539 -12.612 -33.604  0.00  0.00      C1   O
ATOM   2800  N   LEU 6  57     -21.202 -11.421 -30.485  0.00  0.00      C1   N
ATOM   2801  CA  LEU 6  57     -19.751 -11.535 -30.321  0.00  0.00      C1   C
ATOM   2802  C   LEU 6  57     -19.239 -12.839 -29.548  0.00  0.00      C1   C
ATOM   2803  O   LEU 6  57     -18.502 -13.658 -30.098  0.00  0.00      C1   O
ATOM   2804  CB  LEU 6  57     -19.281 -10.195 -29.768  0.00  0.00      C1   C
ATOM   2805  CG  LEU 6  57     -17.793 -10.079 -29.821  0.00  0.00      C1   C
ATOM   2806  CD1 LEU 6  57     -17.220 -10.458 -31.179  0.00  0.00      C1   C
ATOM   2807  CD2 LEU 6  57     -17.370  -8.614 -29.529  0.00  0.00      C1   C
ATOM   2808  N   LEU 6  58     -19.770 -13.202 -28.292  0.00  0.00      C1   N
ATOM   2809  CA  LEU 6  58     -19.408 -14.428 -27.615  0.00  0.00      C1   C
ATOM   2810  C   LEU 6  58     -19.964 -15.735 -28.285  0.00  0.00      C1   C
ATOM   2811  O   LEU 6  58     -19.277 -16.741 -28.178  0.00  0.00      C1   O
ATOM   2812  CB  LEU 6  58     -20.069 -14.290 -26.255  0.00  0.00      C1   C
ATOM   2813  CG  LEU 6  58     -19.702 -15.511 -25.239  0.00  0.00      C1   C
ATOM   2814  CD1 LEU 6  58     -18.235 -15.681 -25.164  0.00  0.00      C1   C
ATOM   2815  CD2 LEU 6  58     -20.280 -15.012 -23.942  0.00  0.00      C1   C
ATOM   2816  N   ILE 6  59     -21.113 -15.706 -28.984  0.00  0.00      C1   N
ATOM   2817  CA  ILE 6  59     -21.601 -16.789 -29.925  0.00  0.00      C1   C
ATOM   2818  C   ILE 6  59     -20.545 -17.021 -31.018  0.00  0.00      C1   C
ATOM   2819  O   ILE 6  59     -20.220 -18.181 -31.201  0.00  0.00      C1   O
ATOM   2820  CB  ILE 6  59     -23.044 -16.516 -30.428  0.00  0.00      C1   C
ATOM   2821  CG1 ILE 6  59     -24.011 -16.991 -29.252  0.00  0.00      C1   C
ATOM   2822  CG2 ILE 6  59     -23.273 -17.227 -31.765  0.00  0.00      C1   C
ATOM   2823  CD1 ILE 6  59     -25.488 -16.525 -29.491  0.00  0.00      C1   C
ATOM   2824  N   ARG 6  60     -19.922 -15.982 -31.597  0.00  0.00      C1   N
ATOM   2825  CA  ARG 6  60     -18.747 -16.124 -32.520  0.00  0.00      C1   C
ATOM   2826  C   ARG 6  60     -17.545 -16.823 -31.927  0.00  0.00      C1   C
ATOM   2827  O   ARG 6  60     -16.779 -17.378 -32.694  0.00  0.00      C1   O
ATOM   2828  CB  ARG 6  60     -18.612 -14.796 -33.249  0.00  0.00      C1   C
ATOM   2829  CG  ARG 6  60     -17.962 -14.903 -34.581  0.00  0.00      C1   C
ATOM   2830  CD  ARG 6  60     -18.430 -13.770 -35.429  0.00  0.00      C1   C
ATOM   2831  NE  ARG 6  60     -18.053 -12.461 -34.891  0.00  0.00      C1   N
ATOM   2832  CZ  ARG 6  60     -18.773 -11.351 -34.755  0.00  0.00      C1   C
ATOM   2833  NH1 ARG 6  60     -18.127 -10.265 -34.519  0.00  0.00      C1   N
ATOM   2834  NH2 ARG 6  60     -20.027 -11.410 -34.697  0.00  0.00      C1   N
ATOM   2835  N   LYS 6  61     -17.353 -16.839 -30.576  0.00  0.00      C1   N
ATOM   2836  CA  LYS 6  61     -16.264 -17.623 -29.918  0.00  0.00      C1   C
ATOM   2837  C   LYS 6  61     -16.749 -19.051 -29.637  0.00  0.00      C1   C
ATOM   2838  O   LYS 6  61     -17.880 -19.335 -29.225  0.00  0.00      C1   O
ATOM   2839  CB  LYS 6  61     -15.612 -16.896 -28.664  0.00  0.00      C1   C
ATOM   2840  CG  LYS 6  61     -15.243 -15.436 -28.932  0.00  0.00      C1   C
ATOM   2841  CD  LYS 6  61     -14.078 -15.245 -30.044  0.00  0.00      C1   C
ATOM   2842  CE  LYS 6  61     -14.096 -13.841 -30.485  0.00  0.00      C1   C
ATOM   2843  NZ  LYS 6  61     -12.981 -13.539 -31.395  0.00  0.00      C1   N
ATOM   2844  N   SER 6  62     -15.651 -19.969 -29.689  0.00  0.00      C1   N
ATOM   2845  CA  SER 6  62     -15.839 -21.273 -29.087  0.00  0.00      C1   C
ATOM   2846  C   SER 6  62     -14.691 -21.521 -28.051  0.00  0.00      C1   C
ATOM   2847  O   SER 6  62     -13.780 -20.677 -27.966  0.00  0.00      C1   O
ATOM   2848  CB  SER 6  62     -16.015 -22.327 -30.275  0.00  0.00      C1   C
ATOM   2849  OG  SER 6  62     -17.243 -22.026 -30.827  0.00  0.00      C1   O
ATOM   2850  N   ASN 6  63     -14.721 -22.681 -27.303  0.00  0.00      C1   N
ATOM   2851  CA  ASN 6  63     -13.765 -22.922 -26.208  0.00  0.00      C1   C
ATOM   2852  C   ASN 6  63     -12.316 -22.811 -26.634  0.00  0.00      C1   C
ATOM   2853  O   ASN 6  63     -11.547 -22.229 -25.900  0.00  0.00      C1   O
ATOM   2854  CB  ASN 6  63     -14.195 -24.045 -25.273  0.00  0.00      C1   C
ATOM   2855  CG  ASN 6  63     -15.373 -23.842 -24.377  0.00  0.00      C1   C
ATOM   2856  OD1 ASN 6  63     -15.707 -22.721 -24.131  0.00  0.00      C1   O
ATOM   2857  ND2 ASN 6  63     -16.084 -24.810 -23.859  0.00  0.00      C1   N
ATOM   2858  N   HIS 6  64     -11.951 -23.259 -27.838  0.00  0.00      C1   N
ATOM   2859  CA  HIS 6  64     -10.564 -23.076 -28.346  0.00  0.00      C1   C
ATOM   2860  C   HIS 6  64     -10.164 -21.576 -28.580  0.00  0.00      C1   C
ATOM   2861  O   HIS 6  64      -8.998 -21.290 -28.806  0.00  0.00      C1   O
ATOM   2862  CB  HIS 6  64     -10.310 -24.007 -29.582  0.00  0.00      C1   C
ATOM   2863  CG  HIS 6  64     -11.601 -23.851 -30.422  0.00  0.00      C1   C
ATOM   2864  ND1 HIS 6  64     -12.471 -24.893 -30.551  0.00  0.00      C1   N
ATOM   2865  CD2 HIS 6  64     -11.893 -22.865 -31.303  0.00  0.00      C1   C
ATOM   2866  CE1 HIS 6  64     -13.416 -24.466 -31.426  0.00  0.00      C1   C
ATOM   2867  NE2 HIS 6  64     -13.007 -23.303 -31.937  0.00  0.00      C1   N
ATOM   2868  N   ASN 6  65     -11.053 -20.563 -28.728  0.00  0.00      C1   N
ATOM   2869  CA  ASN 6  65     -10.562 -19.163 -28.665  0.00  0.00      C1   C
ATOM   2870  C   ASN 6  65     -10.115 -18.752 -27.294  0.00  0.00      C1   C
ATOM   2871  O   ASN 6  65      -9.627 -17.643 -27.209  0.00  0.00      C1   O
ATOM   2872  CB  ASN 6  65     -11.730 -18.253 -29.113  0.00  0.00      C1   C
ATOM   2873  CG  ASN 6  65     -12.216 -18.569 -30.473  0.00  0.00      C1   C
ATOM   2874  OD1 ASN 6  65     -13.391 -18.762 -30.651  0.00  0.00      C1   O
ATOM   2875  ND2 ASN 6  65     -11.485 -18.340 -31.495  0.00  0.00      C1   N
ATOM   2876  N   PHE 6  66     -10.236 -19.512 -26.229  0.00  0.00      C1   N
ATOM   2877  CA  PHE 6  66      -9.932 -19.001 -24.918  0.00  0.00      C1   C
ATOM   2878  C   PHE 6  66      -8.759 -19.775 -24.353  0.00  0.00      C1   C
ATOM   2879  O   PHE 6  66      -8.896 -20.956 -24.033  0.00  0.00      C1   O
ATOM   2880  CB  PHE 6  66     -11.202 -19.103 -24.072  0.00  0.00      C1   C
ATOM   2881  CG  PHE 6  66     -12.368 -18.164 -24.404  0.00  0.00      C1   C
ATOM   2882  CD1 PHE 6  66     -13.397 -18.608 -25.213  0.00  0.00      C1   C
ATOM   2883  CD2 PHE 6  66     -12.458 -16.861 -23.832  0.00  0.00      C1   C
ATOM   2884  CE1 PHE 6  66     -14.453 -17.696 -25.447  0.00  0.00      C1   C
ATOM   2885  CE2 PHE 6  66     -13.395 -16.006 -24.250  0.00  0.00      C1   C
ATOM   2886  CZ  PHE 6  66     -14.509 -16.390 -24.880  0.00  0.00      C1   C
ATOM   2887  N   LEU 6  67      -7.656 -19.025 -24.224  0.00  0.00      C1   N
ATOM   2888  CA  LEU 6  67      -6.441 -19.476 -23.493  0.00  0.00      C1   C
ATOM   2889  C   LEU 6  67      -6.390 -18.916 -22.118  0.00  0.00      C1   C
ATOM   2890  O   LEU 6  67      -6.186 -17.709 -21.952  0.00  0.00      C1   O
ATOM   2891  CB  LEU 6  67      -5.284 -19.086 -24.456  0.00  0.00      C1   C
ATOM   2892  CG  LEU 6  67      -4.301 -20.277 -24.539  0.00  0.00      C1   C
ATOM   2893  CD1 LEU 6  67      -3.335 -20.087 -25.700  0.00  0.00      C1   C
ATOM   2894  CD2 LEU 6  67      -3.561 -20.710 -23.232  0.00  0.00      C1   C
ATOM   2895  N   VAL 6  68      -6.568 -19.797 -21.122  0.00  0.00      C1   N
ATOM   2896  CA  VAL 6  68      -6.338 -19.399 -19.708  0.00  0.00      C1   C
ATOM   2897  C   VAL 6  68      -5.125 -20.003 -19.191  0.00  0.00      C1   C
ATOM   2898  O   VAL 6  68      -4.964 -21.253 -19.211  0.00  0.00      C1   O
ATOM   2899  CB  VAL 6  68      -7.524 -19.647 -18.845  0.00  0.00      C1   C
ATOM   2900  CG1 VAL 6  68      -7.264 -19.291 -17.369  0.00  0.00      C1   C
ATOM   2901  CG2 VAL 6  68      -8.691 -18.717 -19.221  0.00  0.00      C1   C
ATOM   2902  N   GLN 6  69      -4.248 -19.101 -18.718  0.00  0.00      C1   N
ATOM   2903  CA  GLN 6  69      -3.070 -19.650 -18.090  0.00  0.00      C1   C
ATOM   2904  C   GLN 6  69      -2.900 -19.133 -16.675  0.00  0.00      C1   C
ATOM   2905  O   GLN 6  69      -3.053 -17.965 -16.313  0.00  0.00      C1   O
ATOM   2906  CB  GLN 6  69      -1.817 -19.370 -18.872  0.00  0.00      C1   C
ATOM   2907  CG  GLN 6  69      -1.981 -20.112 -20.295  0.00  0.00      C1   C
ATOM   2908  CD  GLN 6  69      -0.678 -20.557 -20.912  0.00  0.00      C1   C
ATOM   2909  OE1 GLN 6  69      -0.242 -21.710 -20.885  0.00  0.00      C1   O
ATOM   2910  NE2 GLN 6  69      -0.120 -19.625 -21.645  0.00  0.00      C1   N
ATOM   2911  N   ALA 6  70      -2.482 -20.125 -15.842  0.00  0.00      C1   N
ATOM   2912  CA  ALA 6  70      -2.319 -19.876 -14.408  0.00  0.00      C1   C
ATOM   2913  C   ALA 6  70      -0.858 -20.166 -14.219  0.00  0.00      C1   C
ATOM   2914  O   ALA 6  70      -0.466 -21.244 -13.792  0.00  0.00      C1   O
ATOM   2915  CB  ALA 6  70      -3.362 -20.683 -13.617  0.00  0.00      C1   C
ATOM   2916  N   GLY 6  71       0.010 -19.169 -14.611  0.00  0.00      C1   N
ATOM   2917  CA  GLY 6  71       1.488 -19.275 -14.528  0.00  0.00      C1   C
ATOM   2918  C   GLY 6  71       2.051 -20.281 -15.547  0.00  0.00      C1   C
ATOM   2919  O   GLY 6  71       2.157 -19.959 -16.710  0.00  0.00      C1   O
ATOM   2920  N   ASN 6  72       2.458 -21.467 -15.111  0.00  0.00      C1   N
ATOM   2921  CA  ASN 6  72       3.151 -22.369 -16.022  0.00  0.00      C1   C
ATOM   2922  C   ASN 6  72       2.277 -23.593 -16.525  0.00  0.00      C1   C
ATOM   2923  O   ASN 6  72       2.701 -24.707 -16.903  0.00  0.00      C1   O
ATOM   2924  CB  ASN 6  72       4.516 -22.718 -15.320  0.00  0.00      C1   C
ATOM   2925  CG  ASN 6  72       4.440 -23.683 -14.109  0.00  0.00      C1   C
ATOM   2926  OD1 ASN 6  72       3.755 -23.383 -13.125  0.00  0.00      C1   O
ATOM   2927  ND2 ASN 6  72       5.019 -24.843 -14.118  0.00  0.00      C1   N
ATOM   2928  N   VAL 6  73       0.991 -23.399 -16.470  0.00  0.00      C1   N
ATOM   2929  CA  VAL 6  73      -0.059 -24.453 -16.670  0.00  0.00      C1   C
ATOM   2930  C   VAL 6  73      -1.194 -23.740 -17.483  0.00  0.00      C1   C
ATOM   2931  O   VAL 6  73      -1.843 -22.729 -17.013  0.00  0.00      C1   O
ATOM   2932  CB  VAL 6  73      -0.437 -25.065 -15.266  0.00  0.00      C1   C
ATOM   2933  CG1 VAL 6  73      -1.447 -26.206 -15.436  0.00  0.00      C1   C
ATOM   2934  CG2 VAL 6  73       0.661 -25.645 -14.414  0.00  0.00      C1   C
ATOM   2935  N   GLN 6  74      -1.503 -24.356 -18.628  0.00  0.00      C1   N
ATOM   2936  CA  GLN 6  74      -2.597 -24.095 -19.434  0.00  0.00      C1   C
ATOM   2937  C   GLN 6  74      -3.912 -24.754 -18.905  0.00  0.00      C1   C
ATOM   2938  O   GLN 6  74      -3.973 -25.988 -18.796  0.00  0.00      C1   O
ATOM   2939  CB  GLN 6  74      -2.397 -24.371 -20.961  0.00  0.00      C1   C
ATOM   2940  CG  GLN 6  74      -3.697 -23.960 -21.787  0.00  0.00      C1   C
ATOM   2941  CD  GLN 6  74      -3.474 -23.937 -23.291  0.00  0.00      C1   C
ATOM   2942  NE2 GLN 6  74      -4.491 -23.747 -24.098  0.00  0.00      C1   N
ATOM   2943  OE1 GLN 6  74      -2.365 -24.099 -23.811  0.00  0.00      C1   O
ATOM   2944  N   LEU 6  75      -4.895 -23.967 -18.470  0.00  0.00      C1   N
ATOM   2945  CA  LEU 6  75      -6.204 -24.472 -17.978  0.00  0.00      C1   C
ATOM   2946  C   LEU 6  75      -7.262 -24.718 -19.062  0.00  0.00      C1   C
ATOM   2947  O   LEU 6  75      -7.531 -23.821 -19.847  0.00  0.00      C1   O
ATOM   2948  CB  LEU 6  75      -6.860 -23.651 -16.834  0.00  0.00      C1   C
ATOM   2949  CG  LEU 6  75      -5.918 -23.278 -15.616  0.00  0.00      C1   C
ATOM   2950  CD1 LEU 6  75      -6.845 -22.859 -14.469  0.00  0.00      C1   C
ATOM   2951  CD2 LEU 6  75      -4.986 -24.414 -15.268  0.00  0.00      C1   C
ATOM   2952  N   ARG 6  76      -7.858 -25.871 -18.963  0.00  0.00      C1   N
ATOM   2953  CA  ARG 6  76      -8.940 -26.245 -19.889  0.00  0.00      C1   C
ATOM   2954  C   ARG 6  76     -10.170 -25.408 -19.691  0.00  0.00      C1   C
ATOM   2955  O   ARG 6  76     -10.798 -25.514 -18.631  0.00  0.00      C1   O
ATOM   2956  CB  ARG 6  76      -9.105 -27.750 -19.806  0.00  0.00      C1   C
ATOM   2957  CG  ARG 6  76     -10.088 -28.264 -20.825  0.00  0.00      C1   C
ATOM   2958  CD  ARG 6  76     -10.338 -29.783 -20.545  0.00  0.00      C1   C
ATOM   2959  NE  ARG 6  76     -11.407 -30.325 -21.402  0.00  0.00      C1   N
ATOM   2960  CZ  ARG 6  76     -12.326 -31.206 -21.006  0.00  0.00      C1   C
ATOM   2961  NH1 ARG 6  76     -12.348 -31.722 -19.868  0.00  0.00      C1   N
ATOM   2962  NH2 ARG 6  76     -13.179 -31.629 -21.952  0.00  0.00      C1   N
ATOM   2963  N   VAL 6  77     -10.613 -24.644 -20.655  0.00  0.00      C1   N
ATOM   2964  CA  VAL 6  77     -11.940 -23.979 -20.615  0.00  0.00      C1   C
ATOM   2965  C   VAL 6  77     -12.995 -24.850 -21.177  0.00  0.00      C1   C
ATOM   2966  O   VAL 6  77     -12.798 -25.390 -22.303  0.00  0.00      C1   O
ATOM   2967  CB  VAL 6  77     -11.942 -22.591 -21.217  0.00  0.00      C1   C
ATOM   2968  CG1 VAL 6  77     -13.317 -21.958 -21.323  0.00  0.00      C1   C
ATOM   2969  CG2 VAL 6  77     -11.031 -21.574 -20.594  0.00  0.00      C1   C
ATOM   2970  N   ILE 6  78     -14.131 -24.998 -20.449  0.00  0.00      C1   N
ATOM   2971  CA  ILE 6  78     -15.234 -26.112 -20.724  0.00  0.00      C1   C
ATOM   2972  C   ILE 6  78     -16.690 -25.531 -20.838  0.00  0.00      C1   C
ATOM   2973  O   ILE 6  78     -17.648 -26.301 -21.048  0.00  0.00      C1   O
ATOM   2974  CB  ILE 6  78     -15.117 -27.258 -19.770  0.00  0.00      C1   C
ATOM   2975  CG1 ILE 6  78     -15.503 -26.847 -18.348  0.00  0.00      C1   C
ATOM   2976  CG2 ILE 6  78     -13.729 -27.958 -19.802  0.00  0.00      C1   C
ATOM   2977  CD1 ILE 6  78     -15.298 -27.951 -17.294  0.00  0.00      C1   C
ATOM   2978  N   GLY 6  79     -16.794 -24.236 -20.550  0.00  0.00      C1   N
ATOM   2979  CA  GLY 6  79     -18.024 -23.457 -20.566  0.00  0.00      C1   C
ATOM   2980  C   GLY 6  79     -17.658 -21.987 -20.483  0.00  0.00      C1   C
ATOM   2981  O   GLY 6  79     -16.623 -21.635 -19.933  0.00  0.00      C1   O
ATOM   2982  N   HIS 6  80     -18.430 -21.117 -21.124  0.00  0.00      C1   N
ATOM   2983  CA  HIS 6  80     -18.341 -19.660 -21.238  0.00  0.00      C1   C
ATOM   2984  C   HIS 6  80     -19.711 -18.945 -21.224  0.00  0.00      C1   C
ATOM   2985  O   HIS 6  80     -20.643 -19.258 -21.936  0.00  0.00      C1   O
ATOM   2986  CB  HIS 6  80     -17.503 -19.309 -22.488  0.00  0.00      C1   C
ATOM   2987  CG  HIS 6  80     -18.031 -19.796 -23.877  0.00  0.00      C1   C
ATOM   2988  ND1 HIS 6  80     -17.347 -20.715 -24.672  0.00  0.00      C1   N
ATOM   2989  CD2 HIS 6  80     -18.993 -19.261 -24.616  0.00  0.00      C1   C
ATOM   2990  CE1 HIS 6  80     -17.925 -20.750 -25.835  0.00  0.00      C1   C
ATOM   2991  NE2 HIS 6  80     -18.945 -19.918 -25.869  0.00  0.00      C1   N
ATOM   2992  N   SER 6  81     -19.853 -17.925 -20.369  0.00  0.00      C1   N
ATOM   2993  CA  SER 6  81     -21.122 -17.283 -20.108  0.00  0.00      C1   C
ATOM   2994  C   SER 6  81     -20.928 -15.845 -19.674  0.00  0.00      C1   C
ATOM   2995  O   SER 6  81     -19.862 -15.454 -19.252  0.00  0.00      C1   O
ATOM   2996  CB  SER 6  81     -22.015 -18.019 -19.096  0.00  0.00      C1   C
ATOM   2997  OG  SER 6  81     -21.347 -18.213 -17.878  0.00  0.00      C1   O
ATOM   2998  N   MET 6  82     -21.981 -15.025 -19.581  0.00  0.00      C1   N
ATOM   2999  CA  MET 6  82     -21.767 -13.657 -18.988  0.00  0.00      C1   C
ATOM   3000  C   MET 6  82     -22.810 -13.483 -17.868  0.00  0.00      C1   C
ATOM   3001  O   MET 6  82     -23.966 -13.876 -17.978  0.00  0.00      C1   O
ATOM   3002  CB  MET 6  82     -21.720 -12.616 -20.034  0.00  0.00      C1   C
ATOM   3003  CG  MET 6  82     -20.375 -12.722 -20.825  0.00  0.00      C1   C
ATOM   3004  SD  MET 6  82     -20.194 -11.538 -22.162  0.00  0.00      C1   S
ATOM   3005  CE  MET 6  82     -21.829 -11.304 -22.965  0.00  0.00      C1   C
ATOM   3006  N   GLN 6  83     -22.368 -12.656 -16.906  0.00  0.00      C1   N
ATOM   3007  CA  GLN 6  83     -23.359 -11.904 -16.119  0.00  0.00      C1   C
ATOM   3008  C   GLN 6  83     -23.135 -10.384 -16.261  0.00  0.00      C1   C
ATOM   3009  O   GLN 6  83     -22.050  -9.910 -15.978  0.00  0.00      C1   O
ATOM   3010  CB  GLN 6  83     -23.444 -12.323 -14.649  0.00  0.00      C1   C
ATOM   3011  CG  GLN 6  83     -24.731 -11.731 -14.012  0.00  0.00      C1   C
ATOM   3012  CD  GLN 6  83     -24.842 -11.913 -12.453  0.00  0.00      C1   C
ATOM   3013  OE1 GLN 6  83     -24.019 -12.512 -11.813  0.00  0.00      C1   O
ATOM   3014  NE2 GLN 6  83     -25.830 -11.301 -11.809  0.00  0.00      C1   N
ATOM   3015  N   ASN 6  84     -24.180  -9.725 -16.839  0.00  0.00      C1   N
ATOM   3016  CA  ASN 6  84     -24.060  -8.305 -17.372  0.00  0.00      C1   C
ATOM   3017  C   ASN 6  84     -22.839  -8.019 -18.270  0.00  0.00      C1   C
ATOM   3018  O   ASN 6  84     -22.688  -8.615 -19.370  0.00  0.00      C1   O
ATOM   3019  CB  ASN 6  84     -24.318  -7.268 -16.282  0.00  0.00      C1   C
ATOM   3020  CG  ASN 6  84     -25.627  -7.590 -15.624  0.00  0.00      C1   C
ATOM   3021  OD1 ASN 6  84     -26.726  -7.617 -16.149  0.00  0.00      C1   O
ATOM   3022  ND2 ASN 6  84     -25.514  -7.883 -14.387  0.00  0.00      C1   N
ATOM   3023  N   CYS 6  85     -21.846  -7.197 -17.798  0.00  0.00      C1   N
ATOM   3024  CA  CYS 6  85     -20.535  -6.927 -18.399  0.00  0.00      C1   C
ATOM   3025  C   CYS 6  85     -19.392  -7.909 -17.957  0.00  0.00      C1   C
ATOM   3026  O   CYS 6  85     -18.218  -7.657 -18.344  0.00  0.00      C1   O
ATOM   3027  CB  CYS 6  85     -20.107  -5.500 -18.018  0.00  0.00      C1   C
ATOM   3028  SG  CYS 6  85     -21.134  -4.162 -18.692  0.00  0.00      C1   S
ATOM   3029  N   VAL 6  86     -19.529  -8.994 -17.130  0.00  0.00      C1   N
ATOM   3030  CA  VAL 6  86     -18.485  -9.869 -16.797  0.00  0.00      C1   C
ATOM   3031  C   VAL 6  86     -18.629 -11.248 -17.453  0.00  0.00      C1   C
ATOM   3032  O   VAL 6  86     -19.675 -11.878 -17.535  0.00  0.00      C1   O
ATOM   3033  CB  VAL 6  86     -18.089 -10.033 -15.253  0.00  0.00      C1   C
ATOM   3034  CG1 VAL 6  86     -17.438  -8.748 -14.659  0.00  0.00      C1   C
ATOM   3035  CG2 VAL 6  86     -19.240 -10.310 -14.341  0.00  0.00      C1   C
ATOM   3036  N   LEU 6  87     -17.505 -11.716 -17.990  0.00  0.00      C1   N
ATOM   3037  CA  LEU 6  87     -17.201 -12.949 -18.702  0.00  0.00      C1   C
ATOM   3038  C   LEU 6  87     -16.789 -14.024 -17.788  0.00  0.00      C1   C
ATOM   3039  O   LEU 6  87     -15.785 -13.828 -17.106  0.00  0.00      C1   O
ATOM   3040  CB  LEU 6  87     -16.427 -12.611 -19.966  0.00  0.00      C1   C
ATOM   3041  CG  LEU 6  87     -16.116 -13.793 -20.889  0.00  0.00      C1   C
ATOM   3042  CD1 LEU 6  87     -17.368 -14.272 -21.718  0.00  0.00      C1   C
ATOM   3043  CD2 LEU 6  87     -15.135 -13.412 -21.907  0.00  0.00      C1   C
ATOM   3044  N   LYS 6  88     -17.599 -15.090 -17.707  0.00  0.00      C1   N
ATOM   3045  CA  LYS 6  88     -17.456 -16.126 -16.667  0.00  0.00      C1   C
ATOM   3046  C   LYS 6  88     -17.125 -17.458 -17.469  0.00  0.00      C1   C
ATOM   3047  O   LYS 6  88     -17.884 -18.026 -18.237  0.00  0.00      C1   O
ATOM   3048  CB  LYS 6  88     -18.689 -16.262 -15.708  0.00  0.00      C1   C
ATOM   3049  CG  LYS 6  88     -18.613 -15.149 -14.611  0.00  0.00      C1   C
ATOM   3050  CD  LYS 6  88     -19.785 -15.154 -13.739  0.00  0.00      C1   C
ATOM   3051  CE  LYS 6  88     -19.741 -16.215 -12.604  0.00  0.00      C1   C
ATOM   3052  NZ  LYS 6  88     -21.021 -16.056 -11.832  0.00  0.00      C1   N
ATOM   3053  N   LEU 6  89     -15.885 -17.892 -17.385  0.00  0.00      C1   N
ATOM   3054  CA  LEU 6  89     -15.467 -19.079 -18.068  0.00  0.00      C1   C
ATOM   3055  C   LEU 6  89     -15.209 -20.269 -17.083  0.00  0.00      C1   C
ATOM   3056  O   LEU 6  89     -14.546 -20.074 -16.066  0.00  0.00      C1   O
ATOM   3057  CB  LEU 6  89     -14.137 -18.803 -18.759  0.00  0.00      C1   C
ATOM   3058  CG  LEU 6  89     -14.081 -17.633 -19.694  0.00  0.00      C1   C
ATOM   3059  CD1 LEU 6  89     -12.653 -17.576 -20.300  0.00  0.00      C1   C
ATOM   3060  CD2 LEU 6  89     -15.157 -17.449 -20.780  0.00  0.00      C1   C
ATOM   3061  N   LYS 6  90     -15.971 -21.350 -17.230  0.00  0.00      C1   N
ATOM   3062  CA  LYS 6  90     -15.801 -22.535 -16.409  0.00  0.00      C1   C
ATOM   3063  C   LYS 6  90     -14.636 -23.313 -16.861  0.00  0.00      C1   C
ATOM   3064  O   LYS 6  90     -14.295 -23.471 -18.035  0.00  0.00      C1   O
ATOM   3065  CB  LYS 6  90     -17.027 -23.483 -16.490  0.00  0.00      C1   C
ATOM   3066  CG  LYS 6  90     -17.025 -24.560 -15.372  0.00  0.00      C1   C
ATOM   3067  CD  LYS 6  90     -18.291 -25.300 -15.177  0.00  0.00      C1   C
ATOM   3068  CE  LYS 6  90     -18.169 -26.230 -13.990  0.00  0.00      C1   C
ATOM   3069  NZ  LYS 6  90     -19.388 -27.052 -13.794  0.00  0.00      C1   N
ATOM   3070  N   VAL 6  91     -13.884 -23.877 -15.890  0.00  0.00      C1   N
ATOM   3071  CA  VAL 6  91     -12.599 -24.538 -16.245  0.00  0.00      C1   C
ATOM   3072  C   VAL 6  91     -12.451 -25.926 -15.602  0.00  0.00      C1   C
ATOM   3073  O   VAL 6  91     -13.153 -26.268 -14.627  0.00  0.00      C1   O
ATOM   3074  CB  VAL 6  91     -11.360 -23.719 -15.950  0.00  0.00      C1   C
ATOM   3075  CG1 VAL 6  91     -11.231 -22.475 -16.770  0.00  0.00      C1   C
ATOM   3076  CG2 VAL 6  91     -11.141 -23.439 -14.349  0.00  0.00      C1   C
ATOM   3077  N   ASP 6  92     -11.543 -26.851 -16.029  0.00  0.00      C1   N
ATOM   3078  CA  ASP 6  92     -11.385 -28.215 -15.568  0.00  0.00      C1   C
ATOM   3079  C   ASP 6  92     -10.756 -28.451 -14.251  0.00  0.00      C1   C
ATOM   3080  O   ASP 6  92     -10.261 -29.564 -13.865  0.00  0.00      C1   O
ATOM   3081  CB  ASP 6  92     -10.916 -29.246 -16.652  0.00  0.00      C1   C
ATOM   3082  CG  ASP 6  92     -11.361 -30.711 -16.518  0.00  0.00      C1   C
ATOM   3083  OD1 ASP 6  92     -10.902 -31.545 -17.371  0.00  0.00      C1   O
ATOM   3084  OD2 ASP 6  92     -12.222 -31.054 -15.682  0.00  0.00      C1   O
ATOM   3085  N   THR 6  93     -10.763 -27.438 -13.407  0.00  0.00      C1   N
ATOM   3086  CA  THR 6  93     -10.090 -27.390 -12.111  0.00  0.00      C1   C
ATOM   3087  C   THR 6  93     -10.578 -26.224 -11.159  0.00  0.00      C1   C
ATOM   3088  O   THR 6  93     -10.841 -25.055 -11.536  0.00  0.00      C1   O
ATOM   3089  CB  THR 6  93      -8.532 -27.437 -12.294  0.00  0.00      C1   C
ATOM   3090  OG1 THR 6  93      -7.813 -27.226 -11.085  0.00  0.00      C1   O
ATOM   3091  CG2 THR 6  93      -8.111 -26.391 -13.323  0.00  0.00      C1   C
ATOM   3092  N   ALA 6  94     -10.678 -26.586  -9.894  0.00  0.00      C1   N
ATOM   3093  CA  ALA 6  94     -10.952 -25.601  -8.873  0.00  0.00      C1   C
ATOM   3094  C   ALA 6  94      -9.626 -25.307  -8.246  0.00  0.00      C1   C
ATOM   3095  O   ALA 6  94      -9.039 -26.110  -7.480  0.00  0.00      C1   O
ATOM   3096  CB  ALA 6  94     -12.118 -26.168  -8.022  0.00  0.00      C1   C
ATOM   3097  N   ASN 6  95      -9.270 -23.994  -8.330  0.00  0.00      C1   N
ATOM   3098  CA  ASN 6  95      -8.072 -23.310  -7.812  0.00  0.00      C1   C
ATOM   3099  C   ASN 6  95      -7.622 -23.753  -6.416  0.00  0.00      C1   C
ATOM   3100  O   ASN 6  95      -8.301 -23.414  -5.443  0.00  0.00      C1   O
ATOM   3101  CB  ASN 6  95      -8.348 -21.776  -7.975  0.00  0.00      C1   C
ATOM   3102  CG  ASN 6  95      -7.160 -20.992  -7.732  0.00  0.00      C1   C
ATOM   3103  OD1 ASN 6  95      -6.148 -21.495  -7.305  0.00  0.00      C1   O
ATOM   3104  ND2 ASN 6  95      -7.191 -19.692  -7.944  0.00  0.00      C1   N
ATOM   3105  N   PRO 6  96      -6.503 -24.590  -6.343  0.00  0.00      C1   N
ATOM   3106  CA  PRO 6  96      -5.849 -25.029  -5.144  0.00  0.00      C1   C
ATOM   3107  C   PRO 6  96      -5.470 -23.912  -4.199  0.00  0.00      C1   C
ATOM   3108  O   PRO 6  96      -5.083 -24.169  -3.092  0.00  0.00      C1   O
ATOM   3109  CB  PRO 6  96      -4.518 -25.716  -5.555  0.00  0.00      C1   C
ATOM   3110  CG  PRO 6  96      -4.947 -26.265  -6.847  0.00  0.00      C1   C
ATOM   3111  CD  PRO 6  96      -5.840 -25.194  -7.547  0.00  0.00      C1   C
ATOM   3112  N   LYS 6  97      -5.495 -22.602  -4.627  0.00  0.00      C1   N
ATOM   3113  CA  LYS 6  97      -5.170 -21.430  -3.869  0.00  0.00      C1   C
ATOM   3114  C   LYS 6  97      -6.315 -20.518  -3.389  0.00  0.00      C1   C
ATOM   3115  O   LYS 6  97      -6.041 -19.669  -2.560  0.00  0.00      C1   O
ATOM   3116  CB  LYS 6  97      -4.119 -20.653  -4.666  0.00  0.00      C1   C
ATOM   3117  CG  LYS 6  97      -2.773 -21.363  -4.657  0.00  0.00      C1   C
ATOM   3118  CD  LYS 6  97      -1.904 -20.659  -5.709  0.00  0.00      C1   C
ATOM   3119  CE  LYS 6  97      -0.454 -21.134  -5.823  0.00  0.00      C1   C
ATOM   3120  NZ  LYS 6  97       0.205 -20.981  -7.108  0.00  0.00      C1   N
ATOM   3121  N   THR 6  98      -7.552 -20.621  -3.913  0.00  0.00      C1   N
ATOM   3122  CA  THR 6  98      -8.768 -19.814  -3.538  0.00  0.00      C1   C
ATOM   3123  C   THR 6  98      -8.963 -19.695  -1.985  0.00  0.00      C1   C
ATOM   3124  O   THR 6  98      -8.821 -20.646  -1.233  0.00  0.00      C1   O
ATOM   3125  CB  THR 6  98     -10.087 -20.368  -4.163  0.00  0.00      C1   C
ATOM   3126  OG1 THR 6  98     -10.142 -20.284  -5.580  0.00  0.00      C1   O
ATOM   3127  CG2 THR 6  98     -11.275 -19.492  -3.785  0.00  0.00      C1   C
ATOM   3128  N   PRO 6  99      -9.249 -18.454  -1.474  0.00  0.00      C1   N
ATOM   3129  CA  PRO 6  99      -9.473 -18.166  -0.028  0.00  0.00      C1   C
ATOM   3130  C   PRO 6  99     -10.919 -18.621   0.433  0.00  0.00      C1   C
ATOM   3131  O   PRO 6  99     -11.602 -19.350  -0.243  0.00  0.00      C1   O
ATOM   3132  CB  PRO 6  99      -9.205 -16.646   0.012  0.00  0.00      C1   C
ATOM   3133  CG  PRO 6  99      -9.880 -16.169  -1.194  0.00  0.00      C1   C
ATOM   3134  CD  PRO 6  99      -9.316 -17.163  -2.180  0.00  0.00      C1   C
ATOM   3135  N   LYS 6 100     -11.374 -18.279   1.607  0.00  0.00      C1   N
ATOM   3136  CA  LYS 6 100     -12.766 -17.899   1.848  0.00  0.00      C1   C
ATOM   3137  C   LYS 6 100     -13.106 -16.539   1.225  0.00  0.00      C1   C
ATOM   3138  O   LYS 6 100     -12.278 -15.567   1.303  0.00  0.00      C1   O
ATOM   3139  CB  LYS 6 100     -13.198 -17.977   3.324  0.00  0.00      C1   C
ATOM   3140  CG  LYS 6 100     -12.913 -19.309   3.978  0.00  0.00      C1   C
ATOM   3141  CD  LYS 6 100     -13.440 -19.235   5.444  0.00  0.00      C1   C
ATOM   3142  CE  LYS 6 100     -13.303 -20.500   6.266  0.00  0.00      C1   C
ATOM   3143  NZ  LYS 6 100     -11.924 -20.989   6.177  0.00  0.00      C1   N
ATOM   3144  N   TYR 6 101     -14.276 -16.437   0.611  0.00  0.00      C1   N
ATOM   3145  CA  TYR 6 101     -14.723 -15.202  -0.001  0.00  0.00      C1   C
ATOM   3146  C   TYR 6 101     -16.230 -14.952   0.055  0.00  0.00      C1   C
ATOM   3147  O   TYR 6 101     -17.037 -15.863   0.033  0.00  0.00      C1   O
ATOM   3148  CB  TYR 6 101     -14.255 -15.339  -1.481  0.00  0.00      C1   C
ATOM   3149  CG  TYR 6 101     -14.900 -16.448  -2.292  0.00  0.00      C1   C
ATOM   3150  CD1 TYR 6 101     -14.256 -17.692  -2.398  0.00  0.00      C1   C
ATOM   3151  CD2 TYR 6 101     -16.028 -16.212  -3.001  0.00  0.00      C1   C
ATOM   3152  CE1 TYR 6 101     -14.747 -18.703  -3.289  0.00  0.00      C1   C
ATOM   3153  CE2 TYR 6 101     -16.584 -17.208  -3.833  0.00  0.00      C1   C
ATOM   3154  CZ  TYR 6 101     -15.888 -18.415  -4.044  0.00  0.00      C1   C
ATOM   3155  OH  TYR 6 101     -16.441 -19.331  -4.827  0.00  0.00      C1   O
ATOM   3156  N   LYS 6 102     -16.553 -13.645   0.045  0.00  0.00      C1   N
ATOM   3157  CA  LYS 6 102     -17.934 -13.245   0.019  0.00  0.00      C1   C
ATOM   3158  C   LYS 6 102     -17.996 -12.107  -0.929  0.00  0.00      C1   C
ATOM   3159  O   LYS 6 102     -17.313 -11.167  -0.900  0.00  0.00      C1   O
ATOM   3160  CB  LYS 6 102     -18.476 -12.766   1.345  0.00  0.00      C1   C
ATOM   3161  CG  LYS 6 102     -17.470 -12.004   2.179  0.00  0.00      C1   C
ATOM   3162  CD  LYS 6 102     -18.246 -11.352   3.387  0.00  0.00      C1   C
ATOM   3163  CE  LYS 6 102     -17.311 -11.035   4.522  0.00  0.00      C1   C
ATOM   3164  NZ  LYS 6 102     -18.021 -10.431   5.632  0.00  0.00      C1   N
ATOM   3165  N   PHE 6 103     -18.960 -12.174  -1.813  0.00  0.00      C1   N
ATOM   3166  CA  PHE 6 103     -19.263 -11.135  -2.854  0.00  0.00      C1   C
ATOM   3167  C   PHE 6 103     -20.129 -10.009  -2.310  0.00  0.00      C1   C
ATOM   3168  O   PHE 6 103     -21.221 -10.202  -1.689  0.00  0.00      C1   O
ATOM   3169  CB  PHE 6 103     -19.933 -11.823  -4.090  0.00  0.00      C1   C
ATOM   3170  CG  PHE 6 103     -19.133 -12.842  -4.776  0.00  0.00      C1   C
ATOM   3171  CD1 PHE 6 103     -19.542 -14.186  -4.973  0.00  0.00      C1   C
ATOM   3172  CD2 PHE 6 103     -17.906 -12.428  -5.320  0.00  0.00      C1   C
ATOM   3173  CE1 PHE 6 103     -18.781 -15.119  -5.612  0.00  0.00      C1   C
ATOM   3174  CE2 PHE 6 103     -17.079 -13.414  -5.899  0.00  0.00      C1   C
ATOM   3175  CZ  PHE 6 103     -17.526 -14.722  -6.122  0.00  0.00      C1   C
ATOM   3176  N   VAL 6 104     -19.656  -8.761  -2.555  0.00  0.00      C1   N
ATOM   3177  CA  VAL 6 104     -20.205  -7.516  -2.103  0.00  0.00      C1   C
ATOM   3178  C   VAL 6 104     -20.330  -6.418  -3.129  0.00  0.00      C1   C
ATOM   3179  O   VAL 6 104     -19.535  -6.288  -4.033  0.00  0.00      C1   O
ATOM   3180  CB  VAL 6 104     -19.708  -6.985  -0.730  0.00  0.00      C1   C
ATOM   3181  CG1 VAL 6 104     -20.128  -7.934   0.399  0.00  0.00      C1   C
ATOM   3182  CG2 VAL 6 104     -18.146  -6.690  -0.637  0.00  0.00      C1   C
ATOM   3183  N   ARG 6 105     -21.360  -5.580  -2.995  0.00  0.00      C1   N
ATOM   3184  CA  ARG 6 105     -21.278  -4.166  -3.504  0.00  0.00      C1   C
ATOM   3185  C   ARG 6 105     -21.215  -3.086  -2.394  0.00  0.00      C1   C
ATOM   3186  O   ARG 6 105     -22.003  -3.108  -1.423  0.00  0.00      C1   O
ATOM   3187  CB  ARG 6 105     -22.558  -3.790  -4.436  0.00  0.00      C1   C
ATOM   3188  CG  ARG 6 105     -22.257  -2.750  -5.495  0.00  0.00      C1   C
ATOM   3189  CD  ARG 6 105     -23.547  -2.222  -6.168  0.00  0.00      C1   C
ATOM   3190  NE  ARG 6 105     -23.228  -1.129  -7.033  0.00  0.00      C1   N
ATOM   3191  CZ  ARG 6 105     -22.661  -1.047  -8.170  0.00  0.00      C1   C
ATOM   3192  NH1 ARG 6 105     -22.362  -2.171  -8.914  0.00  0.00      C1   N
ATOM   3193  NH2 ARG 6 105     -22.507   0.053  -8.790  0.00  0.00      C1   N
ATOM   3194  N   ILE 6 106     -20.195  -2.198  -2.541  0.00  0.00      C1   N
ATOM   3195  CA  ILE 6 106     -19.955  -1.191  -1.479  0.00  0.00      C1   C
ATOM   3196  C   ILE 6 106     -20.684   0.135  -1.740  0.00  0.00      C1   C
ATOM   3197  O   ILE 6 106     -21.072   0.451  -2.909  0.00  0.00      C1   O
ATOM   3198  CB  ILE 6 106     -18.424  -1.082  -1.260  0.00  0.00      C1   C
ATOM   3199  CG1 ILE 6 106     -17.623  -0.582  -2.551  0.00  0.00      C1   C
ATOM   3200  CG2 ILE 6 106     -17.820  -2.338  -0.702  0.00  0.00      C1   C
ATOM   3201  CD1 ILE 6 106     -16.270   0.056  -2.353  0.00  0.00      C1   C
ATOM   3202  N   GLN 6 107     -21.004   0.912  -0.713  0.00  0.00      C1   N
ATOM   3203  CA  GLN 6 107     -21.613   2.235  -0.835  0.00  0.00      C1   C
ATOM   3204  C   GLN 6 107     -20.537   3.274  -1.136  0.00  0.00      C1   C
ATOM   3205  O   GLN 6 107     -19.395   3.123  -0.709  0.00  0.00      C1   O
ATOM   3206  CB  GLN 6 107     -22.483   2.611   0.470  0.00  0.00      C1   C
ATOM   3207  CG  GLN 6 107     -23.521   1.586   0.796  0.00  0.00      C1   C
ATOM   3208  CD  GLN 6 107     -24.568   1.186  -0.263  0.00  0.00      C1   C
ATOM   3209  OE1 GLN 6 107     -24.519   1.515  -1.428  0.00  0.00      C1   O
ATOM   3210  NE2 GLN 6 107     -25.587   0.418   0.049  0.00  0.00      C1   N
ATOM   3211  N   PRO 6 108     -20.787   4.289  -1.937  0.00  0.00      C1   N
ATOM   3212  CA  PRO 6 108     -19.930   5.378  -2.184  0.00  0.00      C1   C
ATOM   3213  C   PRO 6 108     -19.359   5.946  -0.833  0.00  0.00      C1   C
ATOM   3214  O   PRO 6 108     -20.094   6.156   0.181  0.00  0.00      C1   O
ATOM   3215  CB  PRO 6 108     -20.707   6.444  -2.954  0.00  0.00      C1   C
ATOM   3216  CG  PRO 6 108     -21.752   5.600  -3.707  0.00  0.00      C1   C
ATOM   3217  CD  PRO 6 108     -21.988   4.459  -2.696  0.00  0.00      C1   C
ATOM   3218  N   GLY 6 109     -18.013   6.205  -0.697  0.00  0.00      C1   N
ATOM   3219  CA  GLY 6 109     -17.448   6.348   0.645  0.00  0.00      C1   C
ATOM   3220  C   GLY 6 109     -16.402   5.262   1.026  0.00  0.00      C1   C
ATOM   3221  O   GLY 6 109     -15.405   5.595   1.731  0.00  0.00      C1   O
ATOM   3222  N   GLN 6 110     -16.640   4.007   0.704  0.00  0.00      C1   N
ATOM   3223  CA  GLN 6 110     -15.955   2.886   1.367  0.00  0.00      C1   C
ATOM   3224  C   GLN 6 110     -14.674   2.585   0.682  0.00  0.00      C1   C
ATOM   3225  O   GLN 6 110     -14.518   2.611  -0.514  0.00  0.00      C1   O
ATOM   3226  CB  GLN 6 110     -16.839   1.718   1.403  0.00  0.00      C1   C
ATOM   3227  CG  GLN 6 110     -17.924   1.947   2.443  0.00  0.00      C1   C
ATOM   3228  CD  GLN 6 110     -18.821   0.705   2.520  0.00  0.00      C1   C
ATOM   3229  OE1 GLN 6 110     -18.410  -0.433   2.440  0.00  0.00      C1   O
ATOM   3230  NE2 GLN 6 110     -20.098   0.895   2.503  0.00  0.00      C1   N
ATOM   3231  N   THR 6 111     -13.670   2.288   1.543  0.00  0.00      C1   N
ATOM   3232  CA  THR 6 111     -12.230   2.008   1.212  0.00  0.00      C1   C
ATOM   3233  C   THR 6 111     -12.113   0.544   0.794  0.00  0.00      C1   C
ATOM   3234  O   THR 6 111     -12.817  -0.288   1.296  0.00  0.00      C1   O
ATOM   3235  CB  THR 6 111     -11.280   2.289   2.455  0.00  0.00      C1   C
ATOM   3236  OG1 THR 6 111     -11.705   1.691   3.632  0.00  0.00      C1   O
ATOM   3237  CG2 THR 6 111     -11.214   3.744   2.756  0.00  0.00      C1   C
ATOM   3238  N   PHE 6 112     -11.101   0.212  -0.040  0.00  0.00      C1   N
ATOM   3239  CA  PHE 6 112     -10.720  -1.100  -0.494  0.00  0.00      C1   C
ATOM   3240  C   PHE 6 112      -9.243  -1.117  -1.067  0.00  0.00      C1   C
ATOM   3241  O   PHE 6 112      -8.685  -0.031  -1.302  0.00  0.00      C1   O
ATOM   3242  CB  PHE 6 112     -11.745  -1.649  -1.529  0.00  0.00      C1   C
ATOM   3243  CG  PHE 6 112     -11.742  -0.890  -2.893  0.00  0.00      C1   C
ATOM   3244  CD1 PHE 6 112     -11.105  -1.453  -4.031  0.00  0.00      C1   C
ATOM   3245  CD2 PHE 6 112     -12.583   0.189  -3.104  0.00  0.00      C1   C
ATOM   3246  CE1 PHE 6 112     -11.428  -0.998  -5.329  0.00  0.00      C1   C
ATOM   3247  CE2 PHE 6 112     -12.818   0.709  -4.380  0.00  0.00      C1   C
ATOM   3248  CZ  PHE 6 112     -12.345   0.080  -5.556  0.00  0.00      C1   C
ATOM   3249  N   SER 6 113      -8.756  -2.361  -1.206  0.00  0.00      C1   N
ATOM   3250  CA  SER 6 113      -7.419  -2.656  -1.736  0.00  0.00      C1   C
ATOM   3251  C   SER 6 113      -7.612  -3.076  -3.163  0.00  0.00      C1   C
ATOM   3252  O   SER 6 113      -8.413  -3.890  -3.558  0.00  0.00      C1   O
ATOM   3253  CB  SER 6 113      -6.686  -3.710  -0.893  0.00  0.00      C1   C
ATOM   3254  OG  SER 6 113      -6.407  -3.200   0.425  0.00  0.00      C1   O
ATOM   3255  N   VAL 6 114      -6.719  -2.519  -4.036  0.00  0.00      C1   N
ATOM   3256  CA  VAL 6 114      -6.483  -3.114  -5.344  0.00  0.00      C1   C
ATOM   3257  C   VAL 6 114      -5.144  -3.921  -5.231  0.00  0.00      C1   C
ATOM   3258  O   VAL 6 114      -4.081  -3.400  -4.896  0.00  0.00      C1   O
ATOM   3259  CB  VAL 6 114      -6.364  -2.115  -6.465  0.00  0.00      C1   C
ATOM   3260  CG1 VAL 6 114      -6.349  -2.750  -7.863  0.00  0.00      C1   C
ATOM   3261  CG2 VAL 6 114      -7.606  -1.191  -6.519  0.00  0.00      C1   C
ATOM   3262  N   LEU 6 115      -5.252  -5.204  -5.546  0.00  0.00      C1   N
ATOM   3263  CA  LEU 6 115      -4.133  -5.922  -6.227  0.00  0.00      C1   C
ATOM   3264  C   LEU 6 115      -4.118  -5.597  -7.735  0.00  0.00      C1   C
ATOM   3265  O   LEU 6 115      -5.048  -5.937  -8.449  0.00  0.00      C1   O
ATOM   3266  CB  LEU 6 115      -4.271  -7.397  -5.967  0.00  0.00      C1   C
ATOM   3267  CG  LEU 6 115      -3.096  -8.232  -6.587  0.00  0.00      C1   C
ATOM   3268  CD1 LEU 6 115      -1.755  -7.974  -5.848  0.00  0.00      C1   C
ATOM   3269  CD2 LEU 6 115      -3.430  -9.711  -6.630  0.00  0.00      C1   C
ATOM   3270  N   ALA 6 116      -3.131  -4.819  -8.194  0.00  0.00      C1   N
ATOM   3271  CA  ALA 6 116      -2.876  -4.434  -9.574  0.00  0.00      C1   C
ATOM   3272  C   ALA 6 116      -2.085  -5.466 -10.368  0.00  0.00      C1   C
ATOM   3273  O   ALA 6 116      -1.081  -5.972  -9.788  0.00  0.00      C1   O
ATOM   3274  CB  ALA 6 116      -2.095  -3.068  -9.497  0.00  0.00      C1   C
ATOM   3275  N   CYS 6 117      -2.497  -5.833 -11.579  0.00  0.00      C1   N
ATOM   3276  CA  CYS 6 117      -2.095  -7.031 -12.267  0.00  0.00      C1   C
ATOM   3277  C   CYS 6 117      -1.905  -6.678 -13.755  0.00  0.00      C1   C
ATOM   3278  O   CYS 6 117      -2.347  -5.576 -14.228  0.00  0.00      C1   O
ATOM   3279  CB  CYS 6 117      -3.330  -7.932 -12.251  0.00  0.00      C1   C
ATOM   3280  SG  CYS 6 117      -3.980  -8.267 -10.590  0.00  0.00      C1   S
ATOM   3281  N   TYR 6 118      -1.109  -7.439 -14.564  0.00  0.00      C1   N
ATOM   3282  CA  TYR 6 118      -0.706  -7.185 -15.986  0.00  0.00      C1   C
ATOM   3283  C   TYR 6 118      -0.470  -8.485 -16.849  0.00  0.00      C1   C
ATOM   3284  O   TYR 6 118       0.445  -9.279 -16.565  0.00  0.00      C1   O
ATOM   3285  CB  TYR 6 118       0.639  -6.401 -16.044  0.00  0.00      C1   C
ATOM   3286  CG  TYR 6 118       1.177  -5.994 -17.422  0.00  0.00      C1   C
ATOM   3287  CD1 TYR 6 118       2.464  -6.441 -17.910  0.00  0.00      C1   C
ATOM   3288  CD2 TYR 6 118       0.395  -5.259 -18.271  0.00  0.00      C1   C
ATOM   3289  CE1 TYR 6 118       2.978  -6.055 -19.169  0.00  0.00      C1   C
ATOM   3290  CE2 TYR 6 118       0.816  -5.041 -19.606  0.00  0.00      C1   C
ATOM   3291  CZ  TYR 6 118       2.051  -5.486 -20.073  0.00  0.00      C1   C
ATOM   3292  OH  TYR 6 118       2.350  -5.399 -21.392  0.00  0.00      C1   O
ATOM   3293  N   ASN 6 119      -1.475  -8.826 -17.733  0.00  0.00      C1   N
ATOM   3294  CA  ASN 6 119      -1.418 -10.036 -18.533  0.00  0.00      C1   C
ATOM   3295  C   ASN 6 119      -1.347 -11.286 -17.557  0.00  0.00      C1   C
ATOM   3296  O   ASN 6 119      -0.414 -12.118 -17.681  0.00  0.00      C1   O
ATOM   3297  CB  ASN 6 119      -0.293  -9.946 -19.653  0.00  0.00      C1   C
ATOM   3298  CG  ASN 6 119      -0.463  -8.783 -20.591  0.00  0.00      C1   C
ATOM   3299  ND2 ASN 6 119       0.614  -8.488 -21.326  0.00  0.00      C1   N
ATOM   3300  OD1 ASN 6 119      -1.523  -8.167 -20.655  0.00  0.00      C1   O
ATOM   3301  N   GLY 6 120      -2.255 -11.413 -16.546  0.00  0.00      C1   N
ATOM   3302  CA  GLY 6 120      -2.325 -12.547 -15.667  0.00  0.00      C1   C
ATOM   3303  C   GLY 6 120      -1.623 -12.640 -14.407  0.00  0.00      C1   C
ATOM   3304  O   GLY 6 120      -1.840 -13.584 -13.608  0.00  0.00      C1   O
ATOM   3305  N   SER 6 121      -0.722 -11.698 -14.190  0.00  0.00      C1   N
ATOM   3306  CA  SER 6 121       0.144 -11.578 -13.027  0.00  0.00      C1   C
ATOM   3307  C   SER 6 121       0.175 -10.307 -12.254  0.00  0.00      C1   C
ATOM   3308  O   SER 6 121       0.141  -9.271 -12.862  0.00  0.00      C1   O
ATOM   3309  CB  SER 6 121       1.602 -12.098 -13.216  0.00  0.00      C1   C
ATOM   3310  OG  SER 6 121       1.462 -13.385 -13.712  0.00  0.00      C1   O
ATOM   3311  N   PRO 6 122       0.115 -10.350 -10.944  0.00  0.00      C1   N
ATOM   3312  CA  PRO 6 122       0.103  -9.052 -10.119  0.00  0.00      C1   C
ATOM   3313  C   PRO 6 122       1.459  -8.223 -10.400  0.00  0.00      C1   C
ATOM   3314  O   PRO 6 122       2.564  -8.736 -10.418  0.00  0.00      C1   O
ATOM   3315  CB  PRO 6 122      -0.020  -9.521  -8.708  0.00  0.00      C1   C
ATOM   3316  CG  PRO 6 122       0.723 -10.864  -8.747  0.00  0.00      C1   C
ATOM   3317  CD  PRO 6 122       0.360 -11.519 -10.109  0.00  0.00      C1   C
ATOM   3318  N   SER 6 123       1.442  -6.894 -10.177  0.00  0.00      C1   N
ATOM   3319  CA  SER 6 123       2.587  -5.992 -10.081  0.00  0.00      C1   C
ATOM   3320  C   SER 6 123       2.458  -5.080  -8.859  0.00  0.00      C1   C
ATOM   3321  O   SER 6 123       3.554  -4.794  -8.287  0.00  0.00      C1   O
ATOM   3322  CB  SER 6 123       2.482  -5.116 -11.358  0.00  0.00      C1   C
ATOM   3323  OG  SER 6 123       1.280  -4.409 -11.387  0.00  0.00      C1   O
ATOM   3324  N   GLY 6 124       1.322  -4.677  -8.316  0.00  0.00      C1   N
ATOM   3325  CA  GLY 6 124       1.354  -3.884  -7.083  0.00  0.00      C1   C
ATOM   3326  C   GLY 6 124       0.218  -3.826  -6.186  0.00  0.00      C1   C
ATOM   3327  O   GLY 6 124      -0.833  -4.011  -6.669  0.00  0.00      C1   O
ATOM   3328  N   VAL 6 125       0.358  -3.441  -4.920  0.00  0.00      C1   N
ATOM   3329  CA  VAL 6 125      -0.743  -3.418  -3.941  0.00  0.00      C1   C
ATOM   3330  C   VAL 6 125      -1.011  -1.948  -3.410  0.00  0.00      C1   C
ATOM   3331  O   VAL 6 125      -0.117  -1.394  -2.728  0.00  0.00      C1   O
ATOM   3332  CB  VAL 6 125      -0.427  -4.324  -2.762  0.00  0.00      C1   C
ATOM   3333  CG1 VAL 6 125      -1.750  -4.577  -2.034  0.00  0.00      C1   C
ATOM   3334  CG2 VAL 6 125       0.334  -5.564  -3.109  0.00  0.00      C1   C
ATOM   3335  N   TYR 6 126      -2.172  -1.312  -3.597  0.00  0.00      C1   N
ATOM   3336  CA  TYR 6 126      -2.532  -0.032  -3.064  0.00  0.00      C1   C
ATOM   3337  C   TYR 6 126      -3.972  -0.035  -2.531  0.00  0.00      C1   C
ATOM   3338  O   TYR 6 126      -4.738  -0.998  -2.684  0.00  0.00      C1   O
ATOM   3339  CB  TYR 6 126      -2.304   0.947  -4.149  0.00  0.00      C1   C
ATOM   3340  CG  TYR 6 126      -3.275   0.927  -5.355  0.00  0.00      C1   C
ATOM   3341  CD1 TYR 6 126      -4.419   1.732  -5.456  0.00  0.00      C1   C
ATOM   3342  CD2 TYR 6 126      -2.817   0.200  -6.451  0.00  0.00      C1   C
ATOM   3343  CE1 TYR 6 126      -5.172   1.799  -6.617  0.00  0.00      C1   C
ATOM   3344  CE2 TYR 6 126      -3.581   0.222  -7.630  0.00  0.00      C1   C
ATOM   3345  CZ  TYR 6 126      -4.800   0.980  -7.671  0.00  0.00      C1   C
ATOM   3346  OH  TYR 6 126      -5.451   0.967  -8.876  0.00  0.00      C1   O
ATOM   3347  N   GLN 6 127      -4.289   1.033  -1.777  0.00  0.00      C1   N
ATOM   3348  CA  GLN 6 127      -5.613   1.218  -1.276  0.00  0.00      C1   C
ATOM   3349  C   GLN 6 127      -6.176   2.577  -1.622  0.00  0.00      C1   C
ATOM   3350  O   GLN 6 127      -5.545   3.563  -1.953  0.00  0.00      C1   O
ATOM   3351  CB  GLN 6 127      -5.689   0.876   0.243  0.00  0.00      C1   C
ATOM   3352  CG  GLN 6 127      -5.350   2.114   1.170  0.00  0.00      C1   C
ATOM   3353  CD  GLN 6 127      -6.503   2.997   1.648  0.00  0.00      C1   C
ATOM   3354  OE1 GLN 6 127      -7.252   2.558   2.480  0.00  0.00      C1   O
ATOM   3355  NE2 GLN 6 127      -6.731   4.191   1.245  0.00  0.00      C1   N
ATOM   3356  N   CYS 6 128      -7.460   2.605  -1.575  0.00  0.00      C1   N
ATOM   3357  CA  CYS 6 128      -8.307   3.692  -2.155  0.00  0.00      C1   C
ATOM   3358  C   CYS 6 128      -9.680   3.624  -1.523  0.00  0.00      C1   C
ATOM   3359  O   CYS 6 128     -10.072   2.753  -0.782  0.00  0.00      C1   O
ATOM   3360  CB  CYS 6 128      -8.395   3.469  -3.640  0.00  0.00      C1   C
ATOM   3361  SG  CYS 6 128      -8.969   1.822  -4.140  0.00  0.00      C1   S
ATOM   3362  N   ALA 6 129     -10.459   4.654  -1.816  0.00  0.00      C1   N
ATOM   3363  CA  ALA 6 129     -11.945   4.799  -1.609  0.00  0.00      C1   C
ATOM   3364  C   ALA 6 129     -12.800   5.090  -2.839  0.00  0.00      C1   C
ATOM   3365  O   ALA 6 129     -12.487   6.006  -3.624  0.00  0.00      C1   O
ATOM   3366  CB  ALA 6 129     -12.126   5.914  -0.537  0.00  0.00      C1   C
ATOM   3367  N   MET 6 130     -13.916   4.317  -3.015  0.00  0.00      C1   N
ATOM   3368  CA  MET 6 130     -14.929   4.571  -4.026  0.00  0.00      C1   C
ATOM   3369  C   MET 6 130     -15.646   5.945  -3.801  0.00  0.00      C1   C
ATOM   3370  O   MET 6 130     -16.225   6.185  -2.789  0.00  0.00      C1   O
ATOM   3371  CB  MET 6 130     -15.998   3.446  -4.048  0.00  0.00      C1   C
ATOM   3372  CG  MET 6 130     -16.942   3.618  -5.251  0.00  0.00      C1   C
ATOM   3373  SD  MET 6 130     -16.086   3.489  -6.835  0.00  0.00      C1   S
ATOM   3374  CE  MET 6 130     -16.092   1.710  -7.074  0.00  0.00      C1   C
ATOM   3375  N   ARG 6 131     -15.524   6.745  -4.820  0.00  0.00      C1   N
ATOM   3376  CA  ARG 6 131     -15.904   8.108  -4.714  0.00  0.00      C1   C
ATOM   3377  C   ARG 6 131     -17.258   8.204  -5.336  0.00  0.00      C1   C
ATOM   3378  O   ARG 6 131     -17.590   7.459  -6.237  0.00  0.00      C1   O
ATOM   3379  CB  ARG 6 131     -14.864   8.998  -5.487  0.00  0.00      C1   C
ATOM   3380  CG  ARG 6 131     -13.410   8.839  -5.044  0.00  0.00      C1   C
ATOM   3381  CD  ARG 6 131     -12.491   9.997  -5.541  0.00  0.00      C1   C
ATOM   3382  NE  ARG 6 131     -12.062   9.807  -6.912  0.00  0.00      C1   N
ATOM   3383  CZ  ARG 6 131     -11.145  10.495  -7.578  0.00  0.00      C1   C
ATOM   3384  NH1 ARG 6 131     -10.545  11.564  -7.188  0.00  0.00      C1   N
ATOM   3385  NH2 ARG 6 131     -10.808  10.221  -8.799  0.00  0.00      C1   N
ATOM   3386  N   PRO 6 132     -18.092   9.256  -5.076  0.00  0.00      C1   N
ATOM   3387  CA  PRO 6 132     -19.273   9.487  -5.775  0.00  0.00      C1   C
ATOM   3388  C   PRO 6 132     -19.096   9.667  -7.267  0.00  0.00      C1   C
ATOM   3389  O   PRO 6 132     -19.918   9.198  -7.983  0.00  0.00      C1   O
ATOM   3390  CB  PRO 6 132     -19.871  10.662  -5.042  0.00  0.00      C1   C
ATOM   3391  CG  PRO 6 132     -19.267  10.613  -3.621  0.00  0.00      C1   C
ATOM   3392  CD  PRO 6 132     -17.953   9.967  -3.789  0.00  0.00      C1   C
ATOM   3393  N   ASN 6 133     -18.050  10.394  -7.733  0.00  0.00      C1   N
ATOM   3394  CA  ASN 6 133     -17.671  10.407  -9.148  0.00  0.00      C1   C
ATOM   3395  C   ASN 6 133     -17.359   9.046  -9.875  0.00  0.00      C1   C
ATOM   3396  O   ASN 6 133     -16.993   8.980 -11.022  0.00  0.00      C1   O
ATOM   3397  CB  ASN 6 133     -16.578  11.425  -9.343  0.00  0.00      C1   C
ATOM   3398  CG  ASN 6 133     -15.173  10.938  -9.012  0.00  0.00      C1   C
ATOM   3399  OD1 ASN 6 133     -14.810   9.719  -9.081  0.00  0.00      C1   O
ATOM   3400  ND2 ASN 6 133     -14.236  11.741  -8.644  0.00  0.00      C1   N
ATOM   3401  N   PHE 6 134     -17.351   7.998  -9.067  0.00  0.00      C1   N
ATOM   3402  CA  PHE 6 134     -17.120   6.567  -9.299  0.00  0.00      C1   C
ATOM   3403  C   PHE 6 134     -15.725   6.178  -9.895  0.00  0.00      C1   C
ATOM   3404  O   PHE 6 134     -15.623   5.121 -10.535  0.00  0.00      C1   O
ATOM   3405  CB  PHE 6 134     -18.422   5.975  -9.992  0.00  0.00      C1   C
ATOM   3406  CG  PHE 6 134     -19.660   5.850  -9.126  0.00  0.00      C1   C
ATOM   3407  CD1 PHE 6 134     -19.603   5.224  -7.879  0.00  0.00      C1   C
ATOM   3408  CD2 PHE 6 134     -20.847   6.422  -9.454  0.00  0.00      C1   C
ATOM   3409  CE1 PHE 6 134     -20.816   4.841  -7.205  0.00  0.00      C1   C
ATOM   3410  CE2 PHE 6 134     -22.005   6.198  -8.753  0.00  0.00      C1   C
ATOM   3411  CZ  PHE 6 134     -21.947   5.508  -7.504  0.00  0.00      C1   C
ATOM   3412  N   THR 6 135     -14.766   7.089  -9.650  0.00  0.00      C1   N
ATOM   3413  CA  THR 6 135     -13.371   6.771 -10.090  0.00  0.00      C1   C
ATOM   3414  C   THR 6 135     -12.387   6.586  -8.983  0.00  0.00      C1   C
ATOM   3415  O   THR 6 135     -12.463   7.157  -7.888  0.00  0.00      C1   O
ATOM   3416  CB  THR 6 135     -12.879   7.761 -11.169  0.00  0.00      C1   C
ATOM   3417  OG1 THR 6 135     -12.924   9.107 -10.728  0.00  0.00      C1   O
ATOM   3418  CG2 THR 6 135     -13.625   7.735 -12.509  0.00  0.00      C1   C
ATOM   3419  N   ILE 6 136     -11.457   5.637  -9.163  0.00  0.00      C1   N
ATOM   3420  CA  ILE 6 136     -10.374   5.183  -8.328  0.00  0.00      C1   C
ATOM   3421  C   ILE 6 136      -9.104   5.971  -8.625  0.00  0.00      C1   C
ATOM   3422  O   ILE 6 136      -8.498   5.885  -9.679  0.00  0.00      C1   O
ATOM   3423  CB  ILE 6 136     -10.195   3.652  -8.436  0.00  0.00      C1   C
ATOM   3424  CG1 ILE 6 136     -11.453   2.859  -8.001  0.00  0.00      C1   C
ATOM   3425  CG2 ILE 6 136      -8.989   3.330  -7.533  0.00  0.00      C1   C
ATOM   3426  CD1 ILE 6 136     -12.112   3.287  -6.641  0.00  0.00      C1   C
ATOM   3427  N   LYS 6 137      -8.718   6.791  -7.642  0.00  0.00      C1   N
ATOM   3428  CA  LYS 6 137      -7.585   7.748  -7.630  0.00  0.00      C1   C
ATOM   3429  C   LYS 6 137      -6.271   7.126  -7.839  0.00  0.00      C1   C
ATOM   3430  O   LYS 6 137      -6.021   6.018  -7.356  0.00  0.00      C1   O
ATOM   3431  CB  LYS 6 137      -7.600   8.498  -6.274  0.00  0.00      C1   C
ATOM   3432  CG  LYS 6 137      -6.988   9.920  -6.355  0.00  0.00      C1   C
ATOM   3433  CD  LYS 6 137      -7.224  10.659  -5.016  0.00  0.00      C1   C
ATOM   3434  CE  LYS 6 137      -6.868  12.116  -4.838  0.00  0.00      C1   C
ATOM   3435  NZ  LYS 6 137      -6.822  12.504  -3.406  0.00  0.00      C1   N
ATOM   3436  N   GLY 6 138      -5.327   7.856  -8.346  0.00  0.00      C1   N
ATOM   3437  CA  GLY 6 138      -3.944   7.458  -8.500  0.00  0.00      C1   C
ATOM   3438  C   GLY 6 138      -3.437   7.546  -9.943  0.00  0.00      C1   C
ATOM   3439  O   GLY 6 138      -4.219   7.703 -10.904  0.00  0.00      C1   O
ATOM   3440  N   SER 6 139      -2.115   7.377 -10.154  0.00  0.00      C1   N
ATOM   3441  CA  SER 6 139      -1.434   7.482 -11.501  0.00  0.00      C1   C
ATOM   3442  C   SER 6 139      -1.520   6.224 -12.343  0.00  0.00      C1   C
ATOM   3443  O   SER 6 139      -1.609   5.134 -11.761  0.00  0.00      C1   O
ATOM   3444  CB  SER 6 139      -0.062   8.126 -11.358  0.00  0.00      C1   C
ATOM   3445  OG  SER 6 139       0.776   7.386 -10.523  0.00  0.00      C1   O
ATOM   3446  N   PHE 6 140      -1.547   6.303 -13.702  0.00  0.00      C1   N
ATOM   3447  CA  PHE 6 140      -1.680   5.194 -14.630  0.00  0.00      C1   C
ATOM   3448  C   PHE 6 140      -0.649   4.125 -14.624  0.00  0.00      C1   C
ATOM   3449  O   PHE 6 140       0.551   4.390 -14.722  0.00  0.00      C1   O
ATOM   3450  CB  PHE 6 140      -1.687   5.840 -16.071  0.00  0.00      C1   C
ATOM   3451  CG  PHE 6 140      -1.748   4.808 -17.212  0.00  0.00      C1   C
ATOM   3452  CD1 PHE 6 140      -2.959   4.269 -17.604  0.00  0.00      C1   C
ATOM   3453  CD2 PHE 6 140      -0.570   4.492 -17.866  0.00  0.00      C1   C
ATOM   3454  CE1 PHE 6 140      -3.073   3.545 -18.757  0.00  0.00      C1   C
ATOM   3455  CE2 PHE 6 140      -0.646   3.669 -19.010  0.00  0.00      C1   C
ATOM   3456  CZ  PHE 6 140      -1.884   3.162 -19.461  0.00  0.00      C1   C
ATOM   3457  N   LEU 6 141      -1.145   2.913 -14.662  0.00  0.00      C1   N
ATOM   3458  CA  LEU 6 141      -0.340   1.662 -14.965  0.00  0.00      C1   C
ATOM   3459  C   LEU 6 141      -0.727   1.075 -16.328  0.00  0.00      C1   C
ATOM   3460  O   LEU 6 141      -1.894   0.961 -16.688  0.00  0.00      C1   O
ATOM   3461  CB  LEU 6 141      -0.384   0.578 -13.815  0.00  0.00      C1   C
ATOM   3462  CG  LEU 6 141       0.038   1.071 -12.450  0.00  0.00      C1   C
ATOM   3463  CD1 LEU 6 141      -0.308   0.001 -11.451  0.00  0.00      C1   C
ATOM   3464  CD2 LEU 6 141       1.551   1.339 -12.479  0.00  0.00      C1   C
ATOM   3465  N   ASN 6 142       0.224   0.421 -17.052  0.00  0.00      C1   N
ATOM   3466  CA  ASN 6 142      -0.119  -0.388 -18.263  0.00  0.00      C1   C
ATOM   3467  C   ASN 6 142      -0.790  -1.782 -18.010  0.00  0.00      C1   C
ATOM   3468  O   ASN 6 142      -0.373  -2.475 -17.086  0.00  0.00      C1   O
ATOM   3469  CB  ASN 6 142       1.002  -0.573 -19.366  0.00  0.00      C1   C
ATOM   3470  CG  ASN 6 142       1.230   0.678 -20.200  0.00  0.00      C1   C
ATOM   3471  OD1 ASN 6 142       2.365   1.108 -20.197  0.00  0.00      C1   O
ATOM   3472  ND2 ASN 6 142       0.239   1.237 -20.923  0.00  0.00      C1   N
ATOM   3473  N   GLY 6 143      -1.764  -2.076 -18.843  0.00  0.00      C1   N
ATOM   3474  CA  GLY 6 143      -2.350  -3.486 -18.876  0.00  0.00      C1   C
ATOM   3475  C   GLY 6 143      -3.149  -3.787 -17.607  0.00  0.00      C1   C
ATOM   3476  O   GLY 6 143      -3.036  -4.972 -17.164  0.00  0.00      C1   O
ATOM   3477  N   SER 6 144      -3.825  -2.819 -16.984  0.00  0.00      C1   N
ATOM   3478  CA  SER 6 144      -4.340  -3.054 -15.654  0.00  0.00      C1   C
ATOM   3479  C   SER 6 144      -5.793  -3.593 -15.599  0.00  0.00      C1   C
ATOM   3480  O   SER 6 144      -6.277  -4.020 -14.540  0.00  0.00      C1   O
ATOM   3481  CB  SER 6 144      -4.082  -1.794 -14.786  0.00  0.00      C1   C
ATOM   3482  OG  SER 6 144      -3.828  -2.046 -13.440  0.00  0.00      C1   O
ATOM   3483  N   CYS 6 145      -6.574  -3.499 -16.694  0.00  0.00      C1   N
ATOM   3484  CA  CYS 6 145      -7.839  -4.176 -16.844  0.00  0.00      C1   C
ATOM   3485  C   CYS 6 145      -7.879  -5.623 -16.253  0.00  0.00      C1   C
ATOM   3486  O   CYS 6 145      -7.078  -6.542 -16.571  0.00  0.00      C1   O
ATOM   3487  CB  CYS 6 145      -8.341  -4.088 -18.381  0.00  0.00      C1   C
ATOM   3488  SG  CYS 6 145      -8.677  -2.344 -18.838  0.00  0.00      C1   S
ATOM   3489  N   GLY 6 146      -8.753  -5.905 -15.258  0.00  0.00      C1   N
ATOM   3490  CA  GLY 6 146      -8.894  -7.104 -14.596  0.00  0.00      C1   C
ATOM   3491  C   GLY 6 146      -8.155  -7.090 -13.273  0.00  0.00      C1   C
ATOM   3492  O   GLY 6 146      -8.437  -8.030 -12.570  0.00  0.00      C1   O
ATOM   3493  N   SER 6 147      -7.327  -6.110 -12.874  0.00  0.00      C1   N
ATOM   3494  CA  SER 6 147      -7.045  -5.747 -11.441  0.00  0.00      C1   C
ATOM   3495  C   SER 6 147      -8.302  -5.554 -10.568  0.00  0.00      C1   C
ATOM   3496  O   SER 6 147      -9.363  -5.059 -10.977  0.00  0.00      C1   O
ATOM   3497  CB  SER 6 147      -6.214  -4.496 -11.349  0.00  0.00      C1   C
ATOM   3498  OG  SER 6 147      -5.018  -4.622 -12.117  0.00  0.00      C1   O
ATOM   3499  N   VAL 6 148      -8.215  -6.016  -9.318  0.00  0.00      C1   N
ATOM   3500  CA  VAL 6 148      -9.318  -6.435  -8.410  0.00  0.00      C1   C
ATOM   3501  C   VAL 6 148      -9.220  -5.739  -7.053  0.00  0.00      C1   C
ATOM   3502  O   VAL 6 148      -8.161  -5.590  -6.438  0.00  0.00      C1   O
ATOM   3503  CB  VAL 6 148      -9.347  -7.976  -8.210  0.00  0.00      C1   C
ATOM   3504  CG1 VAL 6 148     -10.243  -8.493  -9.337  0.00  0.00      C1   C
ATOM   3505  CG2 VAL 6 148      -7.944  -8.632  -8.141  0.00  0.00      C1   C
ATOM   3506  N   GLY 6 149     -10.443  -5.553  -6.546  0.00  0.00      C1   N
ATOM   3507  CA  GLY 6 149     -10.770  -4.737  -5.386  0.00  0.00      C1   C
ATOM   3508  C   GLY 6 149     -11.575  -5.534  -4.379  0.00  0.00      C1   C
ATOM   3509  O   GLY 6 149     -12.652  -6.061  -4.633  0.00  0.00      C1   O
ATOM   3510  N   PHE 6 150     -11.018  -5.531  -3.137  0.00  0.00      C1   N
ATOM   3511  CA  PHE 6 150     -11.467  -6.294  -2.003  0.00  0.00      C1   C
ATOM   3512  C   PHE 6 150     -11.195  -5.566  -0.704  0.00  0.00      C1   C
ATOM   3513  O   PHE 6 150     -10.351  -4.647  -0.506  0.00  0.00      C1   O
ATOM   3514  CB  PHE 6 150     -10.759  -7.639  -1.986  0.00  0.00      C1   C
ATOM   3515  CG  PHE 6 150      -9.253  -7.584  -1.824  0.00  0.00      C1   C
ATOM   3516  CD1 PHE 6 150      -8.429  -7.591  -3.007  0.00  0.00      C1   C
ATOM   3517  CD2 PHE 6 150      -8.604  -7.562  -0.553  0.00  0.00      C1   C
ATOM   3518  CE1 PHE 6 150      -7.072  -7.529  -2.866  0.00  0.00      C1   C
ATOM   3519  CE2 PHE 6 150      -7.263  -7.532  -0.447  0.00  0.00      C1   C
ATOM   3520  CZ  PHE 6 150      -6.465  -7.530  -1.636  0.00  0.00      C1   C
ATOM   3521  N   ASN 6 151     -11.703  -6.121   0.385  0.00  0.00      C1   N
ATOM   3522  CA  ASN 6 151     -11.174  -5.993   1.754  0.00  0.00      C1   C
ATOM   3523  C   ASN 6 151     -11.024  -7.456   2.405  0.00  0.00      C1   C
ATOM   3524  O   ASN 6 151     -11.481  -8.389   1.814  0.00  0.00      C1   O
ATOM   3525  CB  ASN 6 151     -12.007  -5.013   2.602  0.00  0.00      C1   C
ATOM   3526  CG  ASN 6 151     -12.035  -3.588   2.076  0.00  0.00      C1   C
ATOM   3527  OD1 ASN 6 151     -11.120  -2.808   2.353  0.00  0.00      C1   O
ATOM   3528  ND2 ASN 6 151     -13.137  -3.277   1.441  0.00  0.00      C1   N
ATOM   3529  N   ILE 6 152     -10.432  -7.580   3.565  0.00  0.00      C1   N
ATOM   3530  CA  ILE 6 152     -10.279  -8.913   4.199  0.00  0.00      C1   C
ATOM   3531  C   ILE 6 152     -10.961  -8.956   5.573  0.00  0.00      C1   C
ATOM   3532  O   ILE 6 152     -10.479  -8.290   6.504  0.00  0.00      C1   O
ATOM   3533  CB  ILE 6 152      -8.840  -9.505   4.101  0.00  0.00      C1   C
ATOM   3534  CG1 ILE 6 152      -8.193  -9.497   2.668  0.00  0.00      C1   C
ATOM   3535  CG2 ILE 6 152      -8.849 -10.936   4.678  0.00  0.00      C1   C
ATOM   3536  CD1 ILE 6 152      -6.765 -10.052   2.465  0.00  0.00      C1   C
ATOM   3537  N   ASP 6 153     -12.091  -9.676   5.712  0.00  0.00      C1   N
ATOM   3538  CA  ASP 6 153     -12.829  -9.717   7.006  0.00  0.00      C1   C
ATOM   3539  C   ASP 6 153     -12.252 -10.912   7.771  0.00  0.00      C1   C
ATOM   3540  O   ASP 6 153     -12.802 -11.983   7.573  0.00  0.00      C1   O
ATOM   3541  CB  ASP 6 153     -14.352  -9.773   6.677  0.00  0.00      C1   C
ATOM   3542  CG  ASP 6 153     -15.331  -9.720   7.904  0.00  0.00      C1   C
ATOM   3543  OD1 ASP 6 153     -14.775  -9.769   9.027  0.00  0.00      C1   O
ATOM   3544  OD2 ASP 6 153     -16.546  -9.597   7.706  0.00  0.00      C1   O
ATOM   3545  N   TYR 6 154     -11.254 -10.665   8.598  0.00  0.00      C1   N
ATOM   3546  CA  TYR 6 154     -10.489 -11.625   9.350  0.00  0.00      C1   C
ATOM   3547  C   TYR 6 154      -9.749 -12.642   8.565  0.00  0.00      C1   C
ATOM   3548  O   TYR 6 154      -8.560 -12.399   8.272  0.00  0.00      C1   O
ATOM   3549  CB  TYR 6 154     -11.252 -12.087  10.600  0.00  0.00      C1   C
ATOM   3550  CG  TYR 6 154     -11.491 -11.029  11.611  0.00  0.00      C1   C
ATOM   3551  CD1 TYR 6 154     -10.471 -10.762  12.567  0.00  0.00      C1   C
ATOM   3552  CD2 TYR 6 154     -12.757 -10.459  11.788  0.00  0.00      C1   C
ATOM   3553  CE1 TYR 6 154     -10.636  -9.832  13.649  0.00  0.00      C1   C
ATOM   3554  CE2 TYR 6 154     -12.998  -9.626  12.922  0.00  0.00      C1   C
ATOM   3555  CZ  TYR 6 154     -11.914  -9.275  13.791  0.00  0.00      C1   C
ATOM   3556  OH  TYR 6 154     -12.186  -8.611  14.967  0.00  0.00      C1   O
ATOM   3557  N   ASP 6 155     -10.427 -13.750   8.060  0.00  0.00      C1   N
ATOM   3558  CA  ASP 6 155      -9.999 -14.581   6.932  0.00  0.00      C1   C
ATOM   3559  C   ASP 6 155     -10.707 -14.301   5.625  0.00  0.00      C1   C
ATOM   3560  O   ASP 6 155     -10.137 -14.470   4.574  0.00  0.00      C1   O
ATOM   3561  CB  ASP 6 155      -9.910 -16.034   7.384  0.00  0.00      C1   C
ATOM   3562  CG  ASP 6 155     -11.221 -16.734   8.084  0.00  0.00      C1   C
ATOM   3563  OD1 ASP 6 155     -12.223 -16.014   8.225  0.00  0.00      C1   O
ATOM   3564  OD2 ASP 6 155     -11.169 -17.951   8.372  0.00  0.00      C1   O
ATOM   3565  N   CYS 6 156     -11.917 -13.852   5.564  0.00  0.00      C1   N
ATOM   3566  CA  CYS 6 156     -12.840 -13.973   4.413  0.00  0.00      C1   C
ATOM   3567  C   CYS 6 156     -12.815 -12.766   3.517  0.00  0.00      C1   C
ATOM   3568  O   CYS 6 156     -13.069 -11.626   3.898  0.00  0.00      C1   O
ATOM   3569  CB  CYS 6 156     -14.268 -14.265   4.849  0.00  0.00      C1   C
ATOM   3570  SG  CYS 6 156     -15.145 -15.064   3.510  0.00  0.00      C1   S
ATOM   3571  N   VAL 6 157     -12.534 -12.928   2.234  0.00  0.00      C1   N
ATOM   3572  CA  VAL 6 157     -12.215 -11.859   1.262  0.00  0.00      C1   C
ATOM   3573  C   VAL 6 157     -13.546 -11.287   0.660  0.00  0.00      C1   C
ATOM   3574  O   VAL 6 157     -14.148 -12.021  -0.115  0.00  0.00      C1   O
ATOM   3575  CB  VAL 6 157     -11.223 -12.291   0.163  0.00  0.00      C1   C
ATOM   3576  CG1 VAL 6 157     -10.752 -11.023  -0.491  0.00  0.00      C1   C
ATOM   3577  CG2 VAL 6 157      -9.990 -13.033   0.720  0.00  0.00      C1   C
ATOM   3578  N   SER 6 158     -13.963 -10.112   1.165  0.00  0.00      C1   N
ATOM   3579  CA  SER 6 158     -15.130  -9.316   0.652  0.00  0.00      C1   C
ATOM   3580  C   SER 6 158     -14.796  -8.717  -0.703  0.00  0.00      C1   C
ATOM   3581  O   SER 6 158     -14.366  -7.547  -0.804  0.00  0.00      C1   O
ATOM   3582  CB  SER 6 158     -15.621  -8.351   1.831  0.00  0.00      C1   C
ATOM   3583  OG  SER 6 158     -14.578  -7.815   2.681  0.00  0.00      C1   O
ATOM   3584  N   PHE 6 159     -14.966  -9.426  -1.816  0.00  0.00      C1   N
ATOM   3585  CA  PHE 6 159     -14.679  -8.864  -3.188  0.00  0.00      C1   C
ATOM   3586  C   PHE 6 159     -15.721  -7.871  -3.558  0.00  0.00      C1   C
ATOM   3587  O   PHE 6 159     -16.935  -8.211  -3.487  0.00  0.00      C1   O
ATOM   3588  CB  PHE 6 159     -14.549 -10.005  -4.177  0.00  0.00      C1   C
ATOM   3589  CG  PHE 6 159     -13.257 -10.714  -3.958  0.00  0.00      C1   C
ATOM   3590  CD1 PHE 6 159     -12.080 -10.245  -4.557  0.00  0.00      C1   C
ATOM   3591  CD2 PHE 6 159     -13.298 -11.983  -3.343  0.00  0.00      C1   C
ATOM   3592  CE1 PHE 6 159     -10.894 -11.065  -4.575  0.00  0.00      C1   C
ATOM   3593  CE2 PHE 6 159     -12.173 -12.820  -3.503  0.00  0.00      C1   C
ATOM   3594  CZ  PHE 6 159     -10.982 -12.378  -4.159  0.00  0.00      C1   C
ATOM   3595  N   CYS 6 160     -15.345  -6.689  -4.014  0.00  0.00      C1   N
ATOM   3596  CA  CYS 6 160     -16.241  -5.585  -4.344  0.00  0.00      C1   C
ATOM   3597  C   CYS 6 160     -16.074  -5.073  -5.827  0.00  0.00      C1   C
ATOM   3598  O   CYS 6 160     -17.081  -4.613  -6.453  0.00  0.00      C1   O
ATOM   3599  CB  CYS 6 160     -16.071  -4.393  -3.347  0.00  0.00      C1   C
ATOM   3600  SG  CYS 6 160     -14.386  -3.732  -3.199  0.00  0.00      C1   S
ATOM   3601  N   TYR 6 161     -14.850  -5.063  -6.375  0.00  0.00      C1   N
ATOM   3602  CA  TYR 6 161     -14.504  -4.320  -7.559  0.00  0.00      C1   C
ATOM   3603  C   TYR 6 161     -13.573  -5.110  -8.519  0.00  0.00      C1   C
ATOM   3604  O   TYR 6 161     -12.733  -5.900  -8.122  0.00  0.00      C1   O
ATOM   3605  CB  TYR 6 161     -13.972  -2.958  -7.121  0.00  0.00      C1   C
ATOM   3606  CG  TYR 6 161     -13.547  -2.007  -8.224  0.00  0.00      C1   C
ATOM   3607  CD1 TYR 6 161     -14.534  -1.246  -8.830  0.00  0.00      C1   C
ATOM   3608  CD2 TYR 6 161     -12.137  -1.862  -8.569  0.00  0.00      C1   C
ATOM   3609  CE1 TYR 6 161     -14.117  -0.376  -9.880  0.00  0.00      C1   C
ATOM   3610  CE2 TYR 6 161     -11.811  -0.980  -9.654  0.00  0.00      C1   C
ATOM   3611  CZ  TYR 6 161     -12.786  -0.202 -10.218  0.00  0.00      C1   C
ATOM   3612  OH  TYR 6 161     -12.385   0.608 -11.238  0.00  0.00      C1   O
ATOM   3613  N   MET 6 162     -13.734  -4.845  -9.768  0.00  0.00      C1   N
ATOM   3614  CA  MET 6 162     -12.793  -5.010 -10.830  0.00  0.00      C1   C
ATOM   3615  C   MET 6 162     -12.777  -3.841 -11.780  0.00  0.00      C1   C
ATOM   3616  O   MET 6 162     -13.803  -3.229 -12.125  0.00  0.00      C1   O
ATOM   3617  CB  MET 6 162     -13.249  -6.204 -11.605  0.00  0.00      C1   C
ATOM   3618  CG  MET 6 162     -12.449  -6.579 -12.810  0.00  0.00      C1   C
ATOM   3619  SD  MET 6 162     -13.009  -8.242 -13.360  0.00  0.00      C1   S
ATOM   3620  CE  MET 6 162     -11.499  -9.181 -12.882  0.00  0.00      C1   C
ATOM   3621  N   HIS 6 163     -11.478  -3.593 -12.173  0.00  0.00      C1   N
ATOM   3622  CA  HIS 6 163     -10.984  -2.678 -13.194  0.00  0.00      C1   C
ATOM   3623  C   HIS 6 163     -11.519  -3.160 -14.599  0.00  0.00      C1   C
ATOM   3624  O   HIS 6 163     -11.219  -4.226 -15.017  0.00  0.00      C1   O
ATOM   3625  CB  HIS 6 163      -9.498  -2.789 -13.066  0.00  0.00      C1   C
ATOM   3626  CG  HIS 6 163      -8.867  -1.698 -13.929  0.00  0.00      C1   C
ATOM   3627  ND1 HIS 6 163      -9.099  -1.557 -15.285  0.00  0.00      C1   N
ATOM   3628  CD2 HIS 6 163      -7.760  -0.993 -13.550  0.00  0.00      C1   C
ATOM   3629  CE1 HIS 6 163      -8.254  -0.586 -15.691  0.00  0.00      C1   C
ATOM   3630  NE2 HIS 6 163      -7.416  -0.274 -14.690  0.00  0.00      C1   N
ATOM   3631  N   HIS 6 164     -12.262  -2.256 -15.250  0.00  0.00      C1   N
ATOM   3632  CA  HIS 6 164     -12.800  -2.416 -16.645  0.00  0.00      C1   C
ATOM   3633  C   HIS 6 164     -12.274  -1.307 -17.641  0.00  0.00      C1   C
ATOM   3634  O   HIS 6 164     -11.796  -1.651 -18.709  0.00  0.00      C1   O
ATOM   3635  CB  HIS 6 164     -14.361  -2.477 -16.689  0.00  0.00      C1   C
ATOM   3636  CG  HIS 6 164     -14.844  -3.912 -16.291  0.00  0.00      C1   C
ATOM   3637  ND1 HIS 6 164     -15.687  -4.627 -17.062  0.00  0.00      C1   N
ATOM   3638  CD2 HIS 6 164     -14.622  -4.694 -15.129  0.00  0.00      C1   C
ATOM   3639  CE1 HIS 6 164     -15.963  -5.760 -16.454  0.00  0.00      C1   C
ATOM   3640  NE2 HIS 6 164     -15.438  -5.797 -15.253  0.00  0.00      C1   N
ATOM   3641  N   MET 6 165     -12.426  -0.035 -17.319  0.00  0.00      C1   N
ATOM   3642  CA  MET 6 165     -12.116   1.077 -18.251  0.00  0.00      C1   C
ATOM   3643  C   MET 6 165     -10.899   1.806 -17.834  0.00  0.00      C1   C
ATOM   3644  O   MET 6 165     -10.894   2.570 -16.871  0.00  0.00      C1   O
ATOM   3645  CB  MET 6 165     -13.382   1.963 -18.594  0.00  0.00      C1   C
ATOM   3646  CG  MET 6 165     -14.534   1.197 -19.209  0.00  0.00      C1   C
ATOM   3647  SD  MET 6 165     -14.291   0.448 -20.820  0.00  0.00      C1   S
ATOM   3648  CE  MET 6 165     -14.198   1.865 -21.915  0.00  0.00      C1   C
ATOM   3649  N   GLU 6 166      -9.869   1.730 -18.673  0.00  0.00      C1   N
ATOM   3650  CA  GLU 6 166      -8.918   2.829 -18.733  0.00  0.00      C1   C
ATOM   3651  C   GLU 6 166      -9.636   4.183 -19.037  0.00  0.00      C1   C
ATOM   3652  O   GLU 6 166     -10.447   4.273 -19.971  0.00  0.00      C1   O
ATOM   3653  CB  GLU 6 166      -7.800   2.513 -19.819  0.00  0.00      C1   C
ATOM   3654  CG  GLU 6 166      -7.159   1.114 -19.599  0.00  0.00      C1   C
ATOM   3655  CD  GLU 6 166      -5.947   0.889 -20.451  0.00  0.00      C1   C
ATOM   3656  OE1 GLU 6 166      -6.136   1.013 -21.697  0.00  0.00      C1   O
ATOM   3657  OE2 GLU 6 166      -4.943   0.488 -19.909  0.00  0.00      C1   O
ATOM   3658  N   LEU 6 167      -9.319   5.229 -18.233  0.00  0.00      C1   N
ATOM   3659  CA  LEU 6 167      -9.878   6.607 -18.325  0.00  0.00      C1   C
ATOM   3660  C   LEU 6 167      -8.779   7.653 -18.584  0.00  0.00      C1   C
ATOM   3661  O   LEU 6 167      -7.651   7.564 -18.086  0.00  0.00      C1   O
ATOM   3662  CB  LEU 6 167     -10.714   6.919 -17.034  0.00  0.00      C1   C
ATOM   3663  CG  LEU 6 167     -12.063   6.224 -16.819  0.00  0.00      C1   C
ATOM   3664  CD1 LEU 6 167     -12.660   6.738 -15.508  0.00  0.00      C1   C
ATOM   3665  CD2 LEU 6 167     -13.017   6.576 -17.937  0.00  0.00      C1   C
ATOM   3666  N   PRO 6 168      -9.119   8.807 -19.286  0.00  0.00      C1   N
ATOM   3667  CA  PRO 6 168      -8.098   9.784 -19.807  0.00  0.00      C1   C
ATOM   3668  C   PRO 6 168      -7.372  10.568 -18.781  0.00  0.00      C1   C
ATOM   3669  O   PRO 6 168      -6.413  11.311 -19.113  0.00  0.00      C1   O
ATOM   3670  CB  PRO 6 168      -8.872  10.722 -20.657  0.00  0.00      C1   C
ATOM   3671  CG  PRO 6 168     -10.051   9.868 -21.136  0.00  0.00      C1   C
ATOM   3672  CD  PRO 6 168     -10.374   8.988 -19.995  0.00  0.00      C1   C
ATOM   3673  N   THR 6 169      -7.738  10.411 -17.539  0.00  0.00      C1   N
ATOM   3674  CA  THR 6 169      -7.082  11.073 -16.375  0.00  0.00      C1   C
ATOM   3675  C   THR 6 169      -6.189  10.054 -15.624  0.00  0.00      C1   C
ATOM   3676  O   THR 6 169      -5.810  10.204 -14.454  0.00  0.00      C1   O
ATOM   3677  CB  THR 6 169      -8.156  11.817 -15.458  0.00  0.00      C1   C
ATOM   3678  OG1 THR 6 169      -9.175  11.005 -15.020  0.00  0.00      C1   O
ATOM   3679  CG2 THR 6 169      -8.737  12.990 -16.178  0.00  0.00      C1   C
ATOM   3680  N   GLY 6 170      -5.760   8.948 -16.248  0.00  0.00      C1   N
ATOM   3681  CA  GLY 6 170      -4.965   7.825 -15.718  0.00  0.00      C1   C
ATOM   3682  C   GLY 6 170      -5.522   6.916 -14.607  0.00  0.00      C1   C
ATOM   3683  O   GLY 6 170      -4.980   5.778 -14.354  0.00  0.00      C1   O
ATOM   3684  N   VAL 6 171      -6.584   7.440 -13.909  0.00  0.00      C1   N
ATOM   3685  CA  VAL 6 171      -7.523   6.660 -13.114  0.00  0.00      C1   C
ATOM   3686  C   VAL 6 171      -8.317   5.638 -13.934  0.00  0.00      C1   C
ATOM   3687  O   VAL 6 171      -8.095   5.530 -15.141  0.00  0.00      C1   O
ATOM   3688  CB  VAL 6 171      -8.505   7.693 -12.284  0.00  0.00      C1   C
ATOM   3689  CG1 VAL 6 171      -7.740   8.761 -11.581  0.00  0.00      C1   C
ATOM   3690  CG2 VAL 6 171      -9.409   8.324 -13.448  0.00  0.00      C1   C
ATOM   3691  N   HIS 6 172      -9.293   5.039 -13.287  0.00  0.00      C1   N
ATOM   3692  CA  HIS 6 172      -9.923   3.908 -13.835  0.00  0.00      C1   C
ATOM   3693  C   HIS 6 172     -11.287   3.604 -13.165  0.00  0.00      C1   C
ATOM   3694  O   HIS 6 172     -11.478   4.023 -12.007  0.00  0.00      C1   O
ATOM   3695  CB  HIS 6 172      -9.065   2.640 -13.732  0.00  0.00      C1   C
ATOM   3696  CG  HIS 6 172      -8.674   2.214 -12.393  0.00  0.00      C1   C
ATOM   3697  ND1 HIS 6 172      -9.359   1.274 -11.634  0.00  0.00      C1   N
ATOM   3698  CD2 HIS 6 172      -7.467   2.468 -11.901  0.00  0.00      C1   C
ATOM   3699  CE1 HIS 6 172      -8.520   1.064 -10.574  0.00  0.00      C1   C
ATOM   3700  NE2 HIS 6 172      -7.422   1.722 -10.802  0.00  0.00      C1   N
ATOM   3701  N   ALA 6 173     -12.121   2.907 -13.874  0.00  0.00      C1   N
ATOM   3702  CA  ALA 6 173     -13.523   2.629 -13.572  0.00  0.00      C1   C
ATOM   3703  C   ALA 6 173     -14.014   1.280 -14.016  0.00  0.00      C1   C
ATOM   3704  O   ALA 6 173     -13.405   0.688 -14.907  0.00  0.00      C1   O
ATOM   3705  CB  ALA 6 173     -14.389   3.708 -14.214  0.00  0.00      C1   C
ATOM   3706  N   GLY 6 174     -14.978   0.714 -13.205  0.00  0.00      C1   N
ATOM   3707  CA  GLY 6 174     -15.296  -0.699 -13.293  0.00  0.00      C1   C
ATOM   3708  C   GLY 6 174     -16.602  -1.117 -12.639  0.00  0.00      C1   C
ATOM   3709  O   GLY 6 174     -17.517  -0.317 -12.436  0.00  0.00      C1   O
ATOM   3710  N   THR 6 175     -16.740  -2.471 -12.481  0.00  0.00      C1   N
ATOM   3711  CA  THR 6 175     -17.980  -3.156 -12.071  0.00  0.00      C1   C
ATOM   3712  C   THR 6 175     -17.804  -3.746 -10.665  0.00  0.00      C1   C
ATOM   3713  O   THR 6 175     -16.707  -3.919 -10.124  0.00  0.00      C1   O
ATOM   3714  CB  THR 6 175     -18.295  -4.252 -13.098  0.00  0.00      C1   C
ATOM   3715  OG1 THR 6 175     -17.449  -5.385 -13.075  0.00  0.00      C1   O
ATOM   3716  CG2 THR 6 175     -18.529  -3.765 -14.514  0.00  0.00      C1   C
ATOM   3717  N   ASP 6 176     -18.974  -4.148 -10.153  0.00  0.00      C1   N
ATOM   3718  CA  ASP 6 176     -18.904  -5.289  -9.138  0.00  0.00      C1   C
ATOM   3719  C   ASP 6 176     -18.834  -6.673  -9.733  0.00  0.00      C1   C
ATOM   3720  O   ASP 6 176     -18.859  -6.802 -10.950  0.00  0.00      C1   O
ATOM   3721  CB  ASP 6 176     -20.080  -5.174  -8.130  0.00  0.00      C1   C
ATOM   3722  CG  ASP 6 176     -21.528  -5.447  -8.623  0.00  0.00      C1   C
ATOM   3723  OD1 ASP 6 176     -22.480  -5.050  -7.882  0.00  0.00      C1   O
ATOM   3724  OD2 ASP 6 176     -21.705  -6.034  -9.712  0.00  0.00      C1   O
ATOM   3725  N   LEU 6 177     -18.632  -7.729  -8.906  0.00  0.00      C1   N
ATOM   3726  CA  LEU 6 177     -18.453  -9.116  -9.437  0.00  0.00      C1   C
ATOM   3727  C   LEU 6 177     -19.805  -9.829  -9.859  0.00  0.00      C1   C
ATOM   3728  O   LEU 6 177     -19.777 -10.849 -10.548  0.00  0.00      C1   O
ATOM   3729  CB  LEU 6 177     -17.546 -10.031  -8.495  0.00  0.00      C1   C
ATOM   3730  CG  LEU 6 177     -16.113  -9.456  -8.229  0.00  0.00      C1   C
ATOM   3731  CD1 LEU 6 177     -15.352  -8.965  -9.465  0.00  0.00      C1   C
ATOM   3732  CD2 LEU 6 177     -16.103  -8.481  -7.058  0.00  0.00      C1   C
ATOM   3733  N   GLU 6 178     -20.988  -9.250  -9.608  0.00  0.00      C1   N
ATOM   3734  CA  GLU 6 178     -22.196  -9.510 -10.426  0.00  0.00      C1   C
ATOM   3735  C   GLU 6 178     -22.300  -8.799 -11.775  0.00  0.00      C1   C
ATOM   3736  O   GLU 6 178     -23.337  -8.862 -12.505  0.00  0.00      C1   O
ATOM   3737  CB  GLU 6 178     -23.522  -9.611  -9.585  0.00  0.00      C1   C
ATOM   3738  CG  GLU 6 178     -23.425 -10.592  -8.445  0.00  0.00      C1   C
ATOM   3739  CD  GLU 6 178     -24.638 -10.792  -7.556  0.00  0.00      C1   C
ATOM   3740  OE1 GLU 6 178     -24.949 -11.969  -7.249  0.00  0.00      C1   O
ATOM   3741  OE2 GLU 6 178     -25.147  -9.742  -7.113  0.00  0.00      C1   O
ATOM   3742  N   GLY 6 179     -21.234  -8.037 -12.235  0.00  0.00      C1   N
ATOM   3743  CA  GLY 6 179     -21.149  -7.456 -13.557  0.00  0.00      C1   C
ATOM   3744  C   GLY 6 179     -21.565  -6.041 -13.787  0.00  0.00      C1   C
ATOM   3745  O   GLY 6 179     -21.725  -5.626 -14.902  0.00  0.00      C1   O
ATOM   3746  N   ASN 6 180     -21.854  -5.265 -12.703  0.00  0.00      C1   N
ATOM   3747  CA  ASN 6 180     -22.497  -3.922 -12.945  0.00  0.00      C1   C
ATOM   3748  C   ASN 6 180     -21.617  -2.722 -12.614  0.00  0.00      C1   C
ATOM   3749  O   ASN 6 180     -21.048  -2.666 -11.496  0.00  0.00      C1   O
ATOM   3750  CB  ASN 6 180     -23.895  -3.690 -12.407  0.00  0.00      C1   C
ATOM   3751  CG  ASN 6 180     -24.998  -4.600 -13.098  0.00  0.00      C1   C
ATOM   3752  ND2 ASN 6 180     -25.660  -5.433 -12.311  0.00  0.00      C1   N
ATOM   3753  OD1 ASN 6 180     -25.096  -4.713 -14.287  0.00  0.00      C1   O
ATOM   3754  N   PHE 6 181     -21.545  -1.735 -13.501  0.00  0.00      C1   N
ATOM   3755  CA  PHE 6 181     -20.612  -0.594 -13.259  0.00  0.00      C1   C
ATOM   3756  C   PHE 6 181     -20.991   0.213 -12.004  0.00  0.00      C1   C
ATOM   3757  O   PHE 6 181     -22.161   0.417 -11.640  0.00  0.00      C1   O
ATOM   3758  CB  PHE 6 181     -20.664   0.294 -14.491  0.00  0.00      C1   C
ATOM   3759  CG  PHE 6 181     -19.599  -0.088 -15.520  0.00  0.00      C1   C
ATOM   3760  CD1 PHE 6 181     -19.826  -1.106 -16.471  0.00  0.00      C1   C
ATOM   3761  CD2 PHE 6 181     -18.302   0.391 -15.436  0.00  0.00      C1   C
ATOM   3762  CE1 PHE 6 181     -18.835  -1.533 -17.372  0.00  0.00      C1   C
ATOM   3763  CE2 PHE 6 181     -17.275  -0.009 -16.322  0.00  0.00      C1   C
ATOM   3764  CZ  PHE 6 181     -17.538  -0.960 -17.287  0.00  0.00      C1   C
ATOM   3765  N   TYR 6 182     -19.880   0.632 -11.386  0.00  0.00      C1   N
ATOM   3766  CA  TYR 6 182     -19.964   1.826 -10.543  0.00  0.00      C1   C
ATOM   3767  C   TYR 6 182     -19.793   3.005 -11.437  0.00  0.00      C1   C
ATOM   3768  O   TYR 6 182     -18.858   3.258 -12.090  0.00  0.00      C1   O
ATOM   3769  CB  TYR 6 182     -18.948   1.831  -9.367  0.00  0.00      C1   C
ATOM   3770  CG  TYR 6 182     -19.146   0.702  -8.352  0.00  0.00      C1   C
ATOM   3771  CD1 TYR 6 182     -19.763   0.947  -7.122  0.00  0.00      C1   C
ATOM   3772  CD2 TYR 6 182     -18.548  -0.495  -8.617  0.00  0.00      C1   C
ATOM   3773  CE1 TYR 6 182     -19.744  -0.042  -6.107  0.00  0.00      C1   C
ATOM   3774  CE2 TYR 6 182     -18.620  -1.507  -7.672  0.00  0.00      C1   C
ATOM   3775  CZ  TYR 6 182     -19.136  -1.299  -6.313  0.00  0.00      C1   C
ATOM   3776  OH  TYR 6 182     -19.086  -2.376  -5.370  0.00  0.00      C1   O
ATOM   3777  N   GLY 6 183     -20.880   3.779 -11.442  0.00  0.00      C1   N
ATOM   3778  CA  GLY 6 183     -21.060   4.997 -12.259  0.00  0.00      C1   C
ATOM   3779  C   GLY 6 183     -21.554   4.744 -13.753  0.00  0.00      C1   C
ATOM   3780  O   GLY 6 183     -21.775   3.670 -14.223  0.00  0.00      C1   O
ATOM   3781  N   PRO 6 184     -21.871   5.895 -14.445  0.00  0.00      C1   N
ATOM   3782  CA  PRO 6 184     -22.514   5.874 -15.780  0.00  0.00      C1   C
ATOM   3783  C   PRO 6 184     -21.655   5.324 -16.933  0.00  0.00      C1   C
ATOM   3784  O   PRO 6 184     -21.979   5.659 -18.118  0.00  0.00      C1   O
ATOM   3785  CB  PRO 6 184     -23.103   7.292 -16.031  0.00  0.00      C1   C
ATOM   3786  CG  PRO 6 184     -23.335   7.652 -14.550  0.00  0.00      C1   C
ATOM   3787  CD  PRO 6 184     -22.112   7.119 -13.791  0.00  0.00      C1   C
ATOM   3788  N   PHE 6 185     -20.589   4.550 -16.637  0.00  0.00      C1   N
ATOM   3789  CA  PHE 6 185     -19.513   4.155 -17.640  0.00  0.00      C1   C
ATOM   3790  C   PHE 6 185     -19.970   2.961 -18.514  0.00  0.00      C1   C
ATOM   3791  O   PHE 6 185     -20.766   2.145 -18.125  0.00  0.00      C1   O
ATOM   3792  CB  PHE 6 185     -18.144   3.917 -16.992  0.00  0.00      C1   C
ATOM   3793  CG  PHE 6 185     -17.563   5.084 -16.268  0.00  0.00      C1   C
ATOM   3794  CD1 PHE 6 185     -16.980   6.109 -16.983  0.00  0.00      C1   C
ATOM   3795  CD2 PHE 6 185     -17.613   5.174 -14.890  0.00  0.00      C1   C
ATOM   3796  CE1 PHE 6 185     -16.354   7.166 -16.311  0.00  0.00      C1   C
ATOM   3797  CE2 PHE 6 185     -16.959   6.192 -14.253  0.00  0.00      C1   C
ATOM   3798  CZ  PHE 6 185     -16.280   7.211 -14.925  0.00  0.00      C1   C
ATOM   3799  N   VAL 6 186     -19.696   2.958 -19.880  0.00  0.00      C1   N
ATOM   3800  CA  VAL 6 186     -20.017   1.830 -20.766  0.00  0.00      C1   C
ATOM   3801  C   VAL 6 186     -18.718   1.162 -21.233  0.00  0.00      C1   C
ATOM   3802  O   VAL 6 186     -17.664   1.786 -21.314  0.00  0.00      C1   O
ATOM   3803  CB  VAL 6 186     -20.871   2.216 -21.958  0.00  0.00      C1   C
ATOM   3804  CG1 VAL 6 186     -22.278   2.529 -21.544  0.00  0.00      C1   C
ATOM   3805  CG2 VAL 6 186     -20.304   3.381 -22.713  0.00  0.00      C1   C
ATOM   3806  N   ASP 6 187     -18.836  -0.072 -21.655  0.00  0.00      C1   N
ATOM   3807  CA  ASP 6 187     -17.607  -0.885 -21.948  0.00  0.00      C1   C
ATOM   3808  C   ASP 6 187     -17.325  -0.938 -23.492  0.00  0.00      C1   C
ATOM   3809  O   ASP 6 187     -16.985  -1.923 -24.146  0.00  0.00      C1   O
ATOM   3810  CB  ASP 6 187     -17.451  -2.251 -21.262  0.00  0.00      C1   C
ATOM   3811  CG  ASP 6 187     -18.650  -3.162 -21.427  0.00  0.00      C1   C
ATOM   3812  OD1 ASP 6 187     -19.746  -2.939 -22.032  0.00  0.00      C1   O
ATOM   3813  OD2 ASP 6 187     -18.556  -4.330 -20.983  0.00  0.00      C1   O
ATOM   3814  N   ARG 6 188     -17.122   0.314 -23.985  0.00  0.00      C1   N
ATOM   3815  CA  ARG 6 188     -16.961   0.584 -25.398  0.00  0.00      C1   C
ATOM   3816  C   ARG 6 188     -16.530   2.041 -25.613  0.00  0.00      C1   C
ATOM   3817  O   ARG 6 188     -16.553   2.959 -24.783  0.00  0.00      C1   O
ATOM   3818  CB  ARG 6 188     -18.273   0.201 -26.205  0.00  0.00      C1   C
ATOM   3819  CG  ARG 6 188     -19.419   1.180 -26.063  0.00  0.00      C1   C
ATOM   3820  CD  ARG 6 188     -20.726   0.774 -26.773  0.00  0.00      C1   C
ATOM   3821  NE  ARG 6 188     -21.625   1.892 -27.098  0.00  0.00      C1   N
ATOM   3822  CZ  ARG 6 188     -21.526   2.851 -27.955  0.00  0.00      C1   C
ATOM   3823  NH1 ARG 6 188     -20.587   2.790 -28.818  0.00  0.00      C1   N
ATOM   3824  NH2 ARG 6 188     -22.302   3.849 -28.111  0.00  0.00      C1   N
ATOM   3825  N   GLN 6 189     -16.080   2.251 -26.851  0.00  0.00      C1   N
ATOM   3826  CA  GLN 6 189     -15.455   3.482 -27.327  0.00  0.00      C1   C
ATOM   3827  C   GLN 6 189     -16.481   4.600 -27.681  0.00  0.00      C1   C
ATOM   3828  O   GLN 6 189     -17.007   4.622 -28.832  0.00  0.00      C1   O
ATOM   3829  CB  GLN 6 189     -14.547   3.347 -28.547  0.00  0.00      C1   C
ATOM   3830  CG  GLN 6 189     -13.256   2.497 -28.103  0.00  0.00      C1   C
ATOM   3831  CD  GLN 6 189     -12.391   2.012 -29.310  0.00  0.00      C1   C
ATOM   3832  NE2 GLN 6 189     -12.369   0.746 -29.522  0.00  0.00      C1   N
ATOM   3833  OE1 GLN 6 189     -11.905   2.818 -30.102  0.00  0.00      C1   O
ATOM   3834  N   THR 6 190     -16.791   5.524 -26.782  0.00  0.00      C1   N
ATOM   3835  CA  THR 6 190     -17.828   6.506 -26.935  0.00  0.00      C1   C
ATOM   3836  C   THR 6 190     -17.543   7.638 -25.877  0.00  0.00      C1   C
ATOM   3837  O   THR 6 190     -16.705   7.416 -25.025  0.00  0.00      C1   O
ATOM   3838  CB  THR 6 190     -19.243   5.856 -26.949  0.00  0.00      C1   C
ATOM   3839  OG1 THR 6 190     -20.198   6.925 -27.066  0.00  0.00      C1   O
ATOM   3840  CG2 THR 6 190     -19.615   5.027 -25.787  0.00  0.00      C1   C
ATOM   3841  N   ALA 6 191     -18.290   8.785 -25.957  0.00  0.00      C1   N
ATOM   3842  CA  ALA 6 191     -18.193   9.910 -25.097  0.00  0.00      C1   C
ATOM   3843  C   ALA 6 191     -18.794   9.465 -23.686  0.00  0.00      C1   C
ATOM   3844  O   ALA 6 191     -20.063   9.340 -23.468  0.00  0.00      C1   O
ATOM   3845  CB  ALA 6 191     -18.911  11.076 -25.824  0.00  0.00      C1   C
ATOM   3846  N   GLN 6 192     -17.904   9.116 -22.721  0.00  0.00      C1   N
ATOM   3847  CA  GLN 6 192     -18.077   8.682 -21.326  0.00  0.00      C1   C
ATOM   3848  C   GLN 6 192     -18.735   9.642 -20.337  0.00  0.00      C1   C
ATOM   3849  O   GLN 6 192     -18.693  10.885 -20.564  0.00  0.00      C1   O
ATOM   3850  CB  GLN 6 192     -16.739   8.177 -20.750  0.00  0.00      C1   C
ATOM   3851  CG  GLN 6 192     -16.105   6.925 -21.374  0.00  0.00      C1   C
ATOM   3852  CD  GLN 6 192     -16.830   5.692 -20.954  0.00  0.00      C1   C
ATOM   3853  OE1 GLN 6 192     -17.745   5.705 -20.167  0.00  0.00      C1   O
ATOM   3854  NE2 GLN 6 192     -16.465   4.561 -21.451  0.00  0.00      C1   N
ATOM   3855  N   ALA 6 193     -19.329   9.103 -19.262  0.00  0.00      C1   N
ATOM   3856  CA  ALA 6 193     -19.992   9.741 -18.165  0.00  0.00      C1   C
ATOM   3857  C   ALA 6 193     -19.524   9.211 -16.860  0.00  0.00      C1   C
ATOM   3858  O   ALA 6 193     -19.603   7.989 -16.603  0.00  0.00      C1   O
ATOM   3859  CB  ALA 6 193     -21.495   9.666 -18.430  0.00  0.00      C1   C
ATOM   3860  N   ALA 6 194     -18.910  10.087 -16.119  0.00  0.00      C1   N
ATOM   3861  CA  ALA 6 194     -18.440   9.852 -14.705  0.00  0.00      C1   C
ATOM   3862  C   ALA 6 194     -19.511  10.424 -13.765  0.00  0.00      C1   C
ATOM   3863  O   ALA 6 194     -20.602  10.905 -14.053  0.00  0.00      C1   O
ATOM   3864  CB  ALA 6 194     -17.151  10.682 -14.574  0.00  0.00      C1   C
ATOM   3865  N   GLY 6 195     -19.218  10.217 -12.486  0.00  0.00      C1   N
ATOM   3866  CA  GLY 6 195     -20.184  10.680 -11.413  0.00  0.00      C1   C
ATOM   3867  C   GLY 6 195     -19.988  12.136 -11.022  0.00  0.00      C1   C
ATOM   3868  O   GLY 6 195     -19.071  12.871 -11.408  0.00  0.00      C1   O
ATOM   3869  N   THR 6 196     -20.922  12.578 -10.185  0.00  0.00      C1   N
ATOM   3870  CA  THR 6 196     -20.922  13.924  -9.498  0.00  0.00      C1   C
ATOM   3871  C   THR 6 196     -19.738  13.982  -8.584  0.00  0.00      C1   C
ATOM   3872  O   THR 6 196     -19.577  13.151  -7.673  0.00  0.00      C1   O
ATOM   3873  CB  THR 6 196     -22.219  13.962  -8.731  0.00  0.00      C1   C
ATOM   3874  OG1 THR 6 196     -23.297  13.807  -9.578  0.00  0.00      C1   O
ATOM   3875  CG2 THR 6 196     -22.438  15.327  -8.202  0.00  0.00      C1   C
ATOM   3876  N   ASP 6 197     -18.915  15.003  -8.649  0.00  0.00      C1   N
ATOM   3877  CA  ASP 6 197     -17.702  15.208  -7.926  0.00  0.00      C1   C
ATOM   3878  C   ASP 6 197     -17.850  15.943  -6.564  0.00  0.00      C1   C
ATOM   3879  O   ASP 6 197     -17.251  17.014  -6.344  0.00  0.00      C1   O
ATOM   3880  CB  ASP 6 197     -16.518  15.731  -8.764  0.00  0.00      C1   C
ATOM   3881  CG  ASP 6 197     -15.253  15.370  -8.051  0.00  0.00      C1   C
ATOM   3882  OD1 ASP 6 197     -14.232  16.145  -8.150  0.00  0.00      C1   O
ATOM   3883  OD2 ASP 6 197     -15.200  14.193  -7.582  0.00  0.00      C1   O
ATOM   3884  N   THR 6 198     -18.710  15.459  -5.701  0.00  0.00      C1   N
ATOM   3885  CA  THR 6 198     -18.737  15.880  -4.321  0.00  0.00      C1   C
ATOM   3886  C   THR 6 198     -17.589  15.325  -3.448  0.00  0.00      C1   C
ATOM   3887  O   THR 6 198     -17.145  14.192  -3.698  0.00  0.00      C1   O
ATOM   3888  CB  THR 6 198     -20.100  15.628  -3.645  0.00  0.00      C1   C
ATOM   3889  OG1 THR 6 198     -20.476  14.293  -3.765  0.00  0.00      C1   O
ATOM   3890  CG2 THR 6 198     -21.304  16.278  -4.332  0.00  0.00      C1   C
ATOM   3891  N   THR 6 199     -17.232  16.049  -2.399  0.00  0.00      C1   N
ATOM   3892  CA  THR 6 199     -16.373  15.504  -1.422  0.00  0.00      C1   C
ATOM   3893  C   THR 6 199     -17.152  14.498  -0.493  0.00  0.00      C1   C
ATOM   3894  O   THR 6 199     -18.300  14.741  -0.023  0.00  0.00      C1   O
ATOM   3895  CB  THR 6 199     -15.691  16.641  -0.559  0.00  0.00      C1   C
ATOM   3896  OG1 THR 6 199     -14.855  17.394  -1.327  0.00  0.00      C1   O
ATOM   3897  CG2 THR 6 199     -14.928  16.172   0.688  0.00  0.00      C1   C
ATOM   3898  N   ILE 6 200     -16.441  13.360  -0.300  0.00  0.00      C1   N
ATOM   3899  CA  ILE 6 200     -16.860  12.373   0.784  0.00  0.00      C1   C
ATOM   3900  C   ILE 6 200     -16.657  12.953   2.148  0.00  0.00      C1   C
ATOM   3901  O   ILE 6 200     -15.545  12.991   2.657  0.00  0.00      C1   O
ATOM   3902  CB  ILE 6 200     -16.131  10.966   0.571  0.00  0.00      C1   C
ATOM   3903  CG1 ILE 6 200     -16.315  10.404  -0.859  0.00  0.00      C1   C
ATOM   3904  CG2 ILE 6 200     -16.740   9.872   1.424  0.00  0.00      C1   C
ATOM   3905  CD1 ILE 6 200     -15.548   9.172  -1.151  0.00  0.00      C1   C
ATOM   3906  N   THR 6 201     -17.714  13.517   2.695  0.00  0.00      C1   N
ATOM   3907  CA  THR 6 201     -17.749  14.248   3.984  0.00  0.00      C1   C
ATOM   3908  C   THR 6 201     -17.130  13.501   5.164  0.00  0.00      C1   C
ATOM   3909  O   THR 6 201     -16.103  13.955   5.697  0.00  0.00      C1   O
ATOM   3910  CB  THR 6 201     -19.221  14.684   4.250  0.00  0.00      C1   C
ATOM   3911  OG1 THR 6 201     -19.943  15.012   3.073  0.00  0.00      C1   O
ATOM   3912  CG2 THR 6 201     -19.205  15.945   5.119  0.00  0.00      C1   C
ATOM   3913  N   VAL 6 202     -17.600  12.269   5.401  0.00  0.00      C1   N
ATOM   3914  CA  VAL 6 202     -17.115  11.404   6.494  0.00  0.00      C1   C
ATOM   3915  C   VAL 6 202     -15.676  11.034   6.207  0.00  0.00      C1   C
ATOM   3916  O   VAL 6 202     -14.863  11.039   7.156  0.00  0.00      C1   O
ATOM   3917  CB  VAL 6 202     -18.145  10.232   6.622  0.00  0.00      C1   C
ATOM   3918  CG1 VAL 6 202     -17.633   9.048   7.497  0.00  0.00      C1   C
ATOM   3919  CG2 VAL 6 202     -19.526  10.796   7.060  0.00  0.00      C1   C
ATOM   3920  N   ASN 6 203     -15.190  10.662   5.006  0.00  0.00      C1   N
ATOM   3921  CA  ASN 6 203     -13.819  10.403   4.706  0.00  0.00      C1   C
ATOM   3922  C   ASN 6 203     -12.883  11.608   5.043  0.00  0.00      C1   C
ATOM   3923  O   ASN 6 203     -11.802  11.438   5.644  0.00  0.00      C1   O
ATOM   3924  CB  ASN 6 203     -13.709   9.769   3.330  0.00  0.00      C1   C
ATOM   3925  CG  ASN 6 203     -14.298   8.410   3.128  0.00  0.00      C1   C
ATOM   3926  OD1 ASN 6 203     -15.241   7.978   3.776  0.00  0.00      C1   O
ATOM   3927  ND2 ASN 6 203     -13.774   7.737   2.164  0.00  0.00      C1   N
ATOM   3928  N   VAL 6 204     -13.227  12.822   4.632  0.00  0.00      C1   N
ATOM   3929  CA  VAL 6 204     -12.308  13.967   4.947  0.00  0.00      C1   C
ATOM   3930  C   VAL 6 204     -12.326  14.329   6.463  0.00  0.00      C1   C
ATOM   3931  O   VAL 6 204     -11.251  14.618   6.960  0.00  0.00      C1   O
ATOM   3932  CB  VAL 6 204     -12.622  15.206   4.027  0.00  0.00      C1   C
ATOM   3933  CG1 VAL 6 204     -13.870  16.091   4.306  0.00  0.00      C1   C
ATOM   3934  CG2 VAL 6 204     -11.378  16.161   4.094  0.00  0.00      C1   C
ATOM   3935  N   LEU 6 205     -13.477  14.352   7.075  0.00  0.00      C1   N
ATOM   3936  CA  LEU 6 205     -13.541  14.429   8.547  0.00  0.00      C1   C
ATOM   3937  C   LEU 6 205     -12.659  13.359   9.282  0.00  0.00      C1   C
ATOM   3938  O   LEU 6 205     -11.824  13.728  10.114  0.00  0.00      C1   O
ATOM   3939  CB  LEU 6 205     -15.003  14.295   9.020  0.00  0.00      C1   C
ATOM   3940  CG  LEU 6 205     -15.798  15.527   8.592  0.00  0.00      C1   C
ATOM   3941  CD1 LEU 6 205     -17.289  15.332   8.903  0.00  0.00      C1   C
ATOM   3942  CD2 LEU 6 205     -15.343  16.769   9.303  0.00  0.00      C1   C
ATOM   3943  N   ALA 6 206     -12.753  12.077   8.950  0.00  0.00      C1   N
ATOM   3944  CA  ALA 6 206     -11.850  11.031   9.405  0.00  0.00      C1   C
ATOM   3945  C   ALA 6 206     -10.332  11.299   9.109  0.00  0.00      C1   C
ATOM   3946  O   ALA 6 206      -9.426  11.022   9.924  0.00  0.00      C1   O
ATOM   3947  CB  ALA 6 206     -12.346   9.734   8.753  0.00  0.00      C1   C
ATOM   3948  N   TRP 6 207      -9.926  11.926   8.016  0.00  0.00      C1   N
ATOM   3949  CA  TRP 6 207      -8.531  12.462   7.773  0.00  0.00      C1   C
ATOM   3950  C   TRP 6 207      -8.066  13.580   8.721  0.00  0.00      C1   C
ATOM   3951  O   TRP 6 207      -6.992  13.514   9.325  0.00  0.00      C1   O
ATOM   3952  CB  TRP 6 207      -8.361  12.780   6.270  0.00  0.00      C1   C
ATOM   3953  CG  TRP 6 207      -7.200  13.528   5.848  0.00  0.00      C1   C
ATOM   3954  CD1 TRP 6 207      -5.958  13.067   5.618  0.00  0.00      C1   C
ATOM   3955  CD2 TRP 6 207      -7.145  14.957   5.477  0.00  0.00      C1   C
ATOM   3956  NE1 TRP 6 207      -5.142  14.075   5.152  0.00  0.00      C1   N
ATOM   3957  CE2 TRP 6 207      -5.786  15.279   5.116  0.00  0.00      C1   C
ATOM   3958  CE3 TRP 6 207      -8.039  16.023   5.556  0.00  0.00      C1   C
ATOM   3959  CZ2 TRP 6 207      -5.405  16.597   4.923  0.00  0.00      C1   C
ATOM   3960  CZ3 TRP 6 207      -7.649  17.380   5.311  0.00  0.00      C1   C
ATOM   3961  CH2 TRP 6 207      -6.282  17.661   5.025  0.00  0.00      C1   C
ATOM   3962  N   LEU 6 208      -8.962  14.533   8.980  0.00  0.00      C1   N
ATOM   3963  CA  LEU 6 208      -8.701  15.597  10.017  0.00  0.00      C1   C
ATOM   3964  C   LEU 6 208      -8.573  14.963  11.394  0.00  0.00      C1   C
ATOM   3965  O   LEU 6 208      -7.689  15.377  12.179  0.00  0.00      C1   O
ATOM   3966  CB  LEU 6 208      -9.873  16.556  10.012  0.00  0.00      C1   C
ATOM   3967  CG  LEU 6 208      -9.832  17.564   8.913  0.00  0.00      C1   C
ATOM   3968  CD1 LEU 6 208     -11.179  18.308   8.790  0.00  0.00      C1   C
ATOM   3969  CD2 LEU 6 208      -8.652  18.473   9.052  0.00  0.00      C1   C
ATOM   3970  N   TYR 6 209      -9.458  14.063  11.753  0.00  0.00      C1   N
ATOM   3971  CA  TYR 6 209      -9.400  13.251  12.981  0.00  0.00      C1   C
ATOM   3972  C   TYR 6 209      -8.103  12.437  13.080  0.00  0.00      C1   C
ATOM   3973  O   TYR 6 209      -7.483  12.408  14.127  0.00  0.00      C1   O
ATOM   3974  CB  TYR 6 209     -10.580  12.241  13.150  0.00  0.00      C1   C
ATOM   3975  CG  TYR 6 209     -11.716  12.938  13.752  0.00  0.00      C1   C
ATOM   3976  CD1 TYR 6 209     -11.423  13.719  14.923  0.00  0.00      C1   C
ATOM   3977  CD2 TYR 6 209     -12.999  12.705  13.214  0.00  0.00      C1   C
ATOM   3978  CE1 TYR 6 209     -12.505  14.186  15.645  0.00  0.00      C1   C
ATOM   3979  CE2 TYR 6 209     -14.030  13.309  13.871  0.00  0.00      C1   C
ATOM   3980  CZ  TYR 6 209     -13.839  14.041  15.097  0.00  0.00      C1   C
ATOM   3981  OH  TYR 6 209     -14.925  14.584  15.728  0.00  0.00      C1   O
ATOM   3982  N   ALA 6 210      -7.667  11.717  12.047  0.00  0.00      C1   N
ATOM   3983  CA  ALA 6 210      -6.410  10.994  12.002  0.00  0.00      C1   C
ATOM   3984  C   ALA 6 210      -5.135  11.880  12.178  0.00  0.00      C1   C
ATOM   3985  O   ALA 6 210      -4.187  11.461  12.868  0.00  0.00      C1   O
ATOM   3986  CB  ALA 6 210      -6.384  10.204  10.696  0.00  0.00      C1   C
ATOM   3987  N   ALA 6 211      -5.116  13.126  11.555  0.00  0.00      C1   N
ATOM   3988  CA  ALA 6 211      -4.109  14.186  11.819  0.00  0.00      C1   C
ATOM   3989  C   ALA 6 211      -3.950  14.458  13.295  0.00  0.00      C1   C
ATOM   3990  O   ALA 6 211      -2.830  14.366  13.741  0.00  0.00      C1   O
ATOM   3991  CB  ALA 6 211      -4.523  15.456  11.091  0.00  0.00      C1   C
ATOM   3992  N   VAL 6 212      -4.996  14.778  13.996  0.00  0.00      C1   N
ATOM   3993  CA  VAL 6 212      -4.928  14.913  15.460  0.00  0.00      C1   C
ATOM   3994  C   VAL 6 212      -4.376  13.700  16.120  0.00  0.00      C1   C
ATOM   3995  O   VAL 6 212      -3.511  13.858  16.920  0.00  0.00      C1   O
ATOM   3996  CB  VAL 6 212      -6.303  15.254  16.100  0.00  0.00      C1   C
ATOM   3997  CG1 VAL 6 212      -6.292  15.320  17.588  0.00  0.00      C1   C
ATOM   3998  CG2 VAL 6 212      -6.795  16.583  15.625  0.00  0.00      C1   C
ATOM   3999  N   ILE 6 213      -4.844  12.437  15.885  0.00  0.00      C1   N
ATOM   4000  CA  ILE 6 213      -4.255  11.188  16.420  0.00  0.00      C1   C
ATOM   4001  C   ILE 6 213      -2.807  10.981  16.095  0.00  0.00      C1   C
ATOM   4002  O   ILE 6 213      -2.050  10.582  16.981  0.00  0.00      C1   O
ATOM   4003  CB  ILE 6 213      -5.158   9.948  15.937  0.00  0.00      C1   C
ATOM   4004  CG1 ILE 6 213      -6.548  10.071  16.681  0.00  0.00      C1   C
ATOM   4005  CG2 ILE 6 213      -4.524   8.575  16.397  0.00  0.00      C1   C
ATOM   4006  CD1 ILE 6 213      -7.508   8.901  16.409  0.00  0.00      C1   C
ATOM   4007  N   ASN 6 214      -2.237  11.422  14.948  0.00  0.00      C1   N
ATOM   4008  CA  ASN 6 214      -0.775  11.354  14.747  0.00  0.00      C1   C
ATOM   4009  C   ASN 6 214      -0.117  12.575  15.367  0.00  0.00      C1   C
ATOM   4010  O   ASN 6 214       0.939  12.332  15.944  0.00  0.00      C1   O
ATOM   4011  CB  ASN 6 214      -0.417  11.150  13.309  0.00  0.00      C1   C
ATOM   4012  CG  ASN 6 214      -0.669   9.742  12.883  0.00  0.00      C1   C
ATOM   4013  OD1 ASN 6 214      -1.266   9.001  13.604  0.00  0.00      C1   O
ATOM   4014  ND2 ASN 6 214      -0.081   9.387  11.774  0.00  0.00      C1   N
ATOM   4015  N   GLY 6 215      -0.596  13.819  15.256  0.00  0.00      C1   N
ATOM   4016  CA  GLY 6 215      -0.096  14.888  16.057  0.00  0.00      C1   C
ATOM   4017  C   GLY 6 215      -0.409  16.400  15.765  0.00  0.00      C1   C
ATOM   4018  O   GLY 6 215      -0.115  17.268  16.549  0.00  0.00      C1   O
ATOM   4019  N   ASP 6 216      -1.024  16.732  14.553  0.00  0.00      C1   N
ATOM   4020  CA  ASP 6 216      -1.358  18.059  14.062  0.00  0.00      C1   C
ATOM   4021  C   ASP 6 216      -2.614  18.642  14.663  0.00  0.00      C1   C
ATOM   4022  O   ASP 6 216      -3.658  17.981  14.671  0.00  0.00      C1   O
ATOM   4023  CB  ASP 6 216      -1.480  17.998  12.577  0.00  0.00      C1   C
ATOM   4024  CG  ASP 6 216      -0.222  17.656  11.766  0.00  0.00      C1   C
ATOM   4025  OD1 ASP 6 216      -0.363  17.297  10.588  0.00  0.00      C1   O
ATOM   4026  OD2 ASP 6 216       0.925  17.848  12.250  0.00  0.00      C1   O
ATOM   4027  N   ARG 6 217      -2.496  19.885  15.052  0.00  0.00      C1   N
ATOM   4028  CA  ARG 6 217      -3.623  20.493  15.776  0.00  0.00      C1   C
ATOM   4029  C   ARG 6 217      -3.960  21.856  15.227  0.00  0.00      C1   C
ATOM   4030  O   ARG 6 217      -5.047  22.398  15.537  0.00  0.00      C1   O
ATOM   4031  CB  ARG 6 217      -3.382  20.656  17.313  0.00  0.00      C1   C
ATOM   4032  CG  ARG 6 217      -3.853  19.320  18.106  0.00  0.00      C1   C
ATOM   4033  CD  ARG 6 217      -3.695  19.366  19.640  0.00  0.00      C1   C
ATOM   4034  NE  ARG 6 217      -3.600  17.971  20.057  0.00  0.00      C1   N
ATOM   4035  CZ  ARG 6 217      -4.532  17.160  20.645  0.00  0.00      C1   C
ATOM   4036  NH1 ARG 6 217      -4.214  15.982  20.980  0.00  0.00      C1   N
ATOM   4037  NH2 ARG 6 217      -5.708  17.597  20.980  0.00  0.00      C1   N
ATOM   4038  N   TRP 6 218      -3.075  22.525  14.486  0.00  0.00      C1   N
ATOM   4039  CA  TRP 6 218      -3.254  23.926  14.007  0.00  0.00      C1   C
ATOM   4040  C   TRP 6 218      -4.608  24.278  13.425  0.00  0.00      C1   C
ATOM   4041  O   TRP 6 218      -5.087  25.373  13.662  0.00  0.00      C1   O
ATOM   4042  CB  TRP 6 218      -2.265  24.277  12.890  0.00  0.00      C1   C
ATOM   4043  CG  TRP 6 218      -2.319  23.479  11.604  0.00  0.00      C1   C
ATOM   4044  CD1 TRP 6 218      -1.547  22.451  11.239  0.00  0.00      C1   C
ATOM   4045  CD2 TRP 6 218      -3.003  23.942  10.417  0.00  0.00      C1   C
ATOM   4046  NE1 TRP 6 218      -1.757  22.069   9.886  0.00  0.00      C1   N
ATOM   4047  CE2 TRP 6 218      -2.630  23.083   9.341  0.00  0.00      C1   C
ATOM   4048  CE3 TRP 6 218      -3.836  25.044  10.132  0.00  0.00      C1   C
ATOM   4049  CZ2 TRP 6 218      -3.000  23.348   7.981  0.00  0.00      C1   C
ATOM   4050  CZ3 TRP 6 218      -4.329  25.273   8.778  0.00  0.00      C1   C
ATOM   4051  CH2 TRP 6 218      -3.868  24.417   7.733  0.00  0.00      C1   C
ATOM   4052  N   PHE 6 219      -5.220  23.326  12.678  0.00  0.00      C1   N
ATOM   4053  CA  PHE 6 219      -6.444  23.581  11.896  0.00  0.00      C1   C
ATOM   4054  C   PHE 6 219      -7.774  23.617  12.736  0.00  0.00      C1   C
ATOM   4055  O   PHE 6 219      -8.857  23.978  12.294  0.00  0.00      C1   O
ATOM   4056  CB  PHE 6 219      -6.584  22.663  10.653  0.00  0.00      C1   C
ATOM   4057  CG  PHE 6 219      -6.480  21.161  11.044  0.00  0.00      C1   C
ATOM   4058  CD1 PHE 6 219      -7.610  20.552  11.539  0.00  0.00      C1   C
ATOM   4059  CD2 PHE 6 219      -5.166  20.566  11.163  0.00  0.00      C1   C
ATOM   4060  CE1 PHE 6 219      -7.435  19.363  12.209  0.00  0.00      C1   C
ATOM   4061  CE2 PHE 6 219      -5.006  19.298  11.808  0.00  0.00      C1   C
ATOM   4062  CZ  PHE 6 219      -6.167  18.802  12.378  0.00  0.00      C1   C
ATOM   4063  N   LEU 6 220      -7.690  23.282  14.017  0.00  0.00      C1   N
ATOM   4064  CA  LEU 6 220      -8.815  23.161  14.955  0.00  0.00      C1   C
ATOM   4065  C   LEU 6 220      -9.443  24.533  15.157  0.00  0.00      C1   C
ATOM   4066  O   LEU 6 220      -8.738  25.436  15.520  0.00  0.00      C1   O
ATOM   4067  CB  LEU 6 220      -8.365  22.557  16.369  0.00  0.00      C1   C
ATOM   4068  CG  LEU 6 220      -8.265  21.067  16.221  0.00  0.00      C1   C
ATOM   4069  CD1 LEU 6 220      -7.578  20.383  17.401  0.00  0.00      C1   C
ATOM   4070  CD2 LEU 6 220      -9.632  20.394  16.238  0.00  0.00      C1   C
ATOM   4071  N   ASN 6 221     -10.747  24.518  15.021  0.00  0.00      C1   N
ATOM   4072  CA  ASN 6 221     -11.413  25.770  15.240  0.00  0.00      C1   C
ATOM   4073  C   ASN 6 221     -12.230  25.747  16.518  0.00  0.00      C1   C
ATOM   4074  O   ASN 6 221     -12.892  24.775  16.857  0.00  0.00      C1   O
ATOM   4075  CB  ASN 6 221     -12.131  26.275  13.924  0.00  0.00      C1   C
ATOM   4076  CG  ASN 6 221     -12.607  27.620  14.131  0.00  0.00      C1   C
ATOM   4077  OD1 ASN 6 221     -13.662  27.887  14.665  0.00  0.00      C1   O
ATOM   4078  ND2 ASN 6 221     -12.072  28.605  13.537  0.00  0.00      C1   N
ATOM   4079  N   ARG 6 222     -12.111  26.783  17.291  0.00  0.00      C1   N
ATOM   4080  CA  ARG 6 222     -12.650  26.583  18.659  0.00  0.00      C1   C
ATOM   4081  C   ARG 6 222     -14.144  27.157  18.845  0.00  0.00      C1   C
ATOM   4082  O   ARG 6 222     -14.731  27.058  19.952  0.00  0.00      C1   O
ATOM   4083  CB  ARG 6 222     -11.579  27.053  19.635  0.00  0.00      C1   C
ATOM   4084  CG  ARG 6 222     -10.463  26.041  19.963  0.00  0.00      C1   C
ATOM   4085  CD  ARG 6 222      -9.531  26.574  21.042  0.00  0.00      C1   C
ATOM   4086  NE  ARG 6 222      -8.745  25.476  21.659  0.00  0.00      C1   N
ATOM   4087  CZ  ARG 6 222      -8.701  25.153  22.920  0.00  0.00      C1   C
ATOM   4088  NH1 ARG 6 222      -9.497  25.659  23.820  0.00  0.00      C1   N
ATOM   4089  NH2 ARG 6 222      -7.773  24.262  23.250  0.00  0.00      C1   N
ATOM   4090  N   PHE 6 223     -14.630  27.751  17.785  0.00  0.00      C1   N
ATOM   4091  CA  PHE 6 223     -16.021  28.314  17.660  0.00  0.00      C1   C
ATOM   4092  C   PHE 6 223     -17.210  27.351  17.352  0.00  0.00      C1   C
ATOM   4093  O   PHE 6 223     -17.251  26.784  16.271  0.00  0.00      C1   O
ATOM   4094  CB  PHE 6 223     -15.951  29.532  16.819  0.00  0.00      C1   C
ATOM   4095  CG  PHE 6 223     -17.263  30.257  16.767  0.00  0.00      C1   C
ATOM   4096  CD1 PHE 6 223     -17.784  30.905  17.897  0.00  0.00      C1   C
ATOM   4097  CD2 PHE 6 223     -17.998  30.324  15.515  0.00  0.00      C1   C
ATOM   4098  CE1 PHE 6 223     -18.943  31.728  17.775  0.00  0.00      C1   C
ATOM   4099  CE2 PHE 6 223     -19.135  31.104  15.475  0.00  0.00      C1   C
ATOM   4100  CZ  PHE 6 223     -19.541  31.861  16.559  0.00  0.00      C1   C
ATOM   4101  N   THR 6 224     -18.119  27.218  18.356  0.00  0.00      C1   N
ATOM   4102  CA  THR 6 224     -19.286  26.409  18.537  0.00  0.00      C1   C
ATOM   4103  C   THR 6 224     -20.252  26.686  17.435  0.00  0.00      C1   C
ATOM   4104  O   THR 6 224     -20.640  27.803  17.239  0.00  0.00      C1   O
ATOM   4105  CB  THR 6 224     -20.027  26.659  19.880  0.00  0.00      C1   C
ATOM   4106  OG1 THR 6 224     -19.110  26.389  20.922  0.00  0.00      C1   O
ATOM   4107  CG2 THR 6 224     -21.285  25.835  20.042  0.00  0.00      C1   C
ATOM   4108  N   THR 6 225     -20.686  25.618  16.713  0.00  0.00      C1   N
ATOM   4109  CA  THR 6 225     -21.709  25.773  15.634  0.00  0.00      C1   C
ATOM   4110  C   THR 6 225     -22.503  24.503  15.358  0.00  0.00      C1   C
ATOM   4111  O   THR 6 225     -22.265  23.520  16.130  0.00  0.00      C1   O
ATOM   4112  CB  THR 6 225     -20.851  26.211  14.398  0.00  0.00      C1   C
ATOM   4113  OG1 THR 6 225     -21.735  26.715  13.443  0.00  0.00      C1   O
ATOM   4114  CG2 THR 6 225     -20.101  25.096  13.746  0.00  0.00      C1   C
ATOM   4115  N   THR 6 226     -23.587  24.488  14.568  0.00  0.00      C1   N
ATOM   4116  CA  THR 6 226     -24.646  23.519  14.464  0.00  0.00      C1   C
ATOM   4117  C   THR 6 226     -24.489  22.562  13.230  0.00  0.00      C1   C
ATOM   4118  O   THR 6 226     -23.902  22.903  12.146  0.00  0.00      C1   O
ATOM   4119  CB  THR 6 226     -25.974  24.361  14.462  0.00  0.00      C1   C
ATOM   4120  OG1 THR 6 226     -26.130  24.998  13.190  0.00  0.00      C1   O
ATOM   4121  CG2 THR 6 226     -26.198  25.366  15.594  0.00  0.00      C1   C
ATOM   4122  N   LEU 6 227     -25.271  21.447  13.211  0.00  0.00      C1   N
ATOM   4123  CA  LEU 6 227     -25.657  20.636  12.087  0.00  0.00      C1   C
ATOM   4124  C   LEU 6 227     -26.158  21.508  10.909  0.00  0.00      C1   C
ATOM   4125  O   LEU 6 227     -25.579  21.371   9.784  0.00  0.00      C1   O
ATOM   4126  CB  LEU 6 227     -26.518  19.421  12.556  0.00  0.00      C1   C
ATOM   4127  CG  LEU 6 227     -26.686  18.322  11.520  0.00  0.00      C1   C
ATOM   4128  CD1 LEU 6 227     -25.320  17.871  11.031  0.00  0.00      C1   C
ATOM   4129  CD2 LEU 6 227     -27.449  17.082  11.991  0.00  0.00      C1   C
ATOM   4130  N   ASN 6 228     -27.141  22.328  11.135  0.00  0.00      C1   N
ATOM   4131  CA  ASN 6 228     -27.633  23.306  10.206  0.00  0.00      C1   C
ATOM   4132  C   ASN 6 228     -26.549  24.234   9.534  0.00  0.00      C1   C
ATOM   4133  O   ASN 6 228     -26.463  24.400   8.354  0.00  0.00      C1   O
ATOM   4134  CB  ASN 6 228     -28.648  24.287  10.819  0.00  0.00      C1   C
ATOM   4135  CG  ASN 6 228     -29.305  25.095   9.744  0.00  0.00      C1   C
ATOM   4136  ND2 ASN 6 228     -29.507  26.372   9.950  0.00  0.00      C1   N
ATOM   4137  OD1 ASN 6 228     -29.847  24.514   8.805  0.00  0.00      C1   O
ATOM   4138  N   ASP 6 229     -25.654  24.886  10.399  0.00  0.00      C1   N
ATOM   4139  CA  ASP 6 229     -24.650  25.770   9.954  0.00  0.00      C1   C
ATOM   4140  C   ASP 6 229     -23.529  25.065   9.145  0.00  0.00      C1   C
ATOM   4141  O   ASP 6 229     -23.004  25.791   8.273  0.00  0.00      C1   O
ATOM   4142  CB  ASP 6 229     -24.082  26.565  11.115  0.00  0.00      C1   C
ATOM   4143  CG  ASP 6 229     -25.016  27.696  11.615  0.00  0.00      C1   C
ATOM   4144  OD1 ASP 6 229     -24.868  28.199  12.727  0.00  0.00      C1   O
ATOM   4145  OD2 ASP 6 229     -25.951  28.063  10.850  0.00  0.00      C1   O
ATOM   4146  N   PHE 6 230     -23.388  23.769   9.319  0.00  0.00      C1   N
ATOM   4147  CA  PHE 6 230     -22.728  22.971   8.261  0.00  0.00      C1   C
ATOM   4148  C   PHE 6 230     -23.518  22.664   6.996  0.00  0.00      C1   C
ATOM   4149  O   PHE 6 230     -23.111  23.061   5.900  0.00  0.00      C1   O
ATOM   4150  CB  PHE 6 230     -22.226  21.695   8.964  0.00  0.00      C1   C
ATOM   4151  CG  PHE 6 230     -21.254  21.005   8.057  0.00  0.00      C1   C
ATOM   4152  CD1 PHE 6 230     -19.886  21.316   8.209  0.00  0.00      C1   C
ATOM   4153  CD2 PHE 6 230     -21.601  19.829   7.422  0.00  0.00      C1   C
ATOM   4154  CE1 PHE 6 230     -19.004  20.534   7.469  0.00  0.00      C1   C
ATOM   4155  CE2 PHE 6 230     -20.691  19.021   6.683  0.00  0.00      C1   C
ATOM   4156  CZ  PHE 6 230     -19.359  19.437   6.724  0.00  0.00      C1   C
ATOM   4157  N   ASN 6 231     -24.640  21.892   7.137  0.00  0.00      C1   N
ATOM   4158  CA  ASN 6 231     -25.434  21.388   5.995  0.00  0.00      C1   C
ATOM   4159  C   ASN 6 231     -26.010  22.555   5.064  0.00  0.00      C1   C
ATOM   4160  O   ASN 6 231     -26.162  22.279   3.844  0.00  0.00      C1   O
ATOM   4161  CB  ASN 6 231     -26.544  20.456   6.506  0.00  0.00      C1   C
ATOM   4162  CG  ASN 6 231     -25.976  19.200   7.167  0.00  0.00      C1   C
ATOM   4163  OD1 ASN 6 231     -24.847  18.692   6.985  0.00  0.00      C1   O
ATOM   4164  ND2 ASN 6 231     -26.800  18.546   7.961  0.00  0.00      C1   N
ATOM   4165  N   LEU 6 232     -26.265  23.777   5.515  0.00  0.00      C1   N
ATOM   4166  CA  LEU 6 232     -26.821  24.848   4.647  0.00  0.00      C1   C
ATOM   4167  C   LEU 6 232     -25.603  25.410   3.778  0.00  0.00      C1   C
ATOM   4168  O   LEU 6 232     -25.898  25.969   2.749  0.00  0.00      C1   O
ATOM   4169  CB  LEU 6 232     -27.638  25.848   5.446  0.00  0.00      C1   C
ATOM   4170  CG  LEU 6 232     -28.334  27.023   4.672  0.00  0.00      C1   C
ATOM   4171  CD1 LEU 6 232     -29.364  26.530   3.612  0.00  0.00      C1   C
ATOM   4172  CD2 LEU 6 232     -29.145  27.894   5.630  0.00  0.00      C1   C
ATOM   4173  N   VAL 6 233     -24.286  25.387   4.023  0.00  0.00      C1   N
ATOM   4174  CA  VAL 6 233     -23.110  25.586   3.114  0.00  0.00      C1   C
ATOM   4175  C   VAL 6 233     -22.414  24.304   2.605  0.00  0.00      C1   C
ATOM   4176  O   VAL 6 233     -21.259  24.425   2.117  0.00  0.00      C1   O
ATOM   4177  CB  VAL 6 233     -22.095  26.601   3.688  0.00  0.00      C1   C
ATOM   4178  CG1 VAL 6 233     -22.763  27.999   3.768  0.00  0.00      C1   C
ATOM   4179  CG2 VAL 6 233     -21.555  26.238   5.052  0.00  0.00      C1   C
ATOM   4180  N   ALA 6 234     -23.155  23.180   2.620  0.00  0.00      C1   N
ATOM   4181  CA  ALA 6 234     -22.802  21.903   1.968  0.00  0.00      C1   C
ATOM   4182  C   ALA 6 234     -22.638  22.136   0.418  0.00  0.00      C1   C
ATOM   4183  O   ALA 6 234     -21.662  21.715  -0.220  0.00  0.00      C1   O
ATOM   4184  CB  ALA 6 234     -23.846  20.773   2.344  0.00  0.00      C1   C
ATOM   4185  N   MET 6 235     -23.646  22.756  -0.198  0.00  0.00      C1   N
ATOM   4186  CA  MET 6 235     -23.635  23.176  -1.555  0.00  0.00      C1   C
ATOM   4187  C   MET 6 235     -22.497  24.166  -1.957  0.00  0.00      C1   C
ATOM   4188  O   MET 6 235     -21.695  23.836  -2.799  0.00  0.00      C1   O
ATOM   4189  CB  MET 6 235     -25.085  23.567  -2.126  0.00  0.00      C1   C
ATOM   4190  CG  MET 6 235     -25.131  24.177  -3.525  0.00  0.00      C1   C
ATOM   4191  SD  MET 6 235     -25.056  25.939  -3.445  0.00  0.00      C1   S
ATOM   4192  CE  MET 6 235     -24.578  26.389  -5.144  0.00  0.00      C1   C
ATOM   4193  N   LYS 6 236     -22.297  25.274  -1.215  0.00  0.00      C1   N
ATOM   4194  CA  LYS 6 236     -21.126  26.185  -1.298  0.00  0.00      C1   C
ATOM   4195  C   LYS 6 236     -19.778  25.501  -1.416  0.00  0.00      C1   C
ATOM   4196  O   LYS 6 236     -19.022  25.887  -2.329  0.00  0.00      C1   O
ATOM   4197  CB  LYS 6 236     -21.323  27.318  -0.258  0.00  0.00      C1   C
ATOM   4198  CG  LYS 6 236     -20.146  28.291  -0.195  0.00  0.00      C1   C
ATOM   4199  CD  LYS 6 236     -20.283  29.183   0.990  0.00  0.00      C1   C
ATOM   4200  CE  LYS 6 236     -19.098  30.093   1.130  0.00  0.00      C1   C
ATOM   4201  NZ  LYS 6 236     -19.112  31.197   0.148  0.00  0.00      C1   N
ATOM   4202  N   TYR 6 237     -19.470  24.534  -0.566  0.00  0.00      C1   N
ATOM   4203  CA  TYR 6 237     -18.169  23.883  -0.602  0.00  0.00      C1   C
ATOM   4204  C   TYR 6 237     -18.035  22.515  -1.289  0.00  0.00      C1   C
ATOM   4205  O   TYR 6 237     -16.937  22.002  -1.469  0.00  0.00      C1   O
ATOM   4206  CB  TYR 6 237     -17.510  23.952   0.802  0.00  0.00      C1   C
ATOM   4207  CG  TYR 6 237     -17.313  25.376   1.379  0.00  0.00      C1   C
ATOM   4208  CD1 TYR 6 237     -17.920  25.684   2.587  0.00  0.00      C1   C
ATOM   4209  CD2 TYR 6 237     -16.482  26.334   0.720  0.00  0.00      C1   C
ATOM   4210  CE1 TYR 6 237     -17.716  26.875   3.230  0.00  0.00      C1   C
ATOM   4211  CE2 TYR 6 237     -16.290  27.542   1.373  0.00  0.00      C1   C
ATOM   4212  CZ  TYR 6 237     -16.873  27.795   2.644  0.00  0.00      C1   C
ATOM   4213  OH  TYR 6 237     -16.679  28.970   3.312  0.00  0.00      C1   O
ATOM   4214  N   ASN 6 238     -19.200  22.101  -1.763  0.00  0.00      C1   N
ATOM   4215  CA  ASN 6 238     -19.397  20.929  -2.576  0.00  0.00      C1   C
ATOM   4216  C   ASN 6 238     -19.186  19.530  -1.950  0.00  0.00      C1   C
ATOM   4217  O   ASN 6 238     -18.670  18.513  -2.490  0.00  0.00      C1   O
ATOM   4218  CB  ASN 6 238     -18.803  21.043  -4.017  0.00  0.00      C1   C
ATOM   4219  CG  ASN 6 238     -19.484  20.151  -5.007  0.00  0.00      C1   C
ATOM   4220  ND2 ASN 6 238     -18.847  19.352  -5.853  0.00  0.00      C1   N
ATOM   4221  OD1 ASN 6 238     -20.695  20.050  -5.116  0.00  0.00      C1   O
ATOM   4222  N   TYR 6 239     -19.644  19.449  -0.710  0.00  0.00      C1   N
ATOM   4223  CA  TYR 6 239     -19.700  18.221   0.066  0.00  0.00      C1   C
ATOM   4224  C   TYR 6 239     -21.088  17.766   0.256  0.00  0.00      C1   C
ATOM   4225  O   TYR 6 239     -22.054  18.541  -0.103  0.00  0.00      C1   O
ATOM   4226  CB  TYR 6 239     -18.922  18.420   1.348  0.00  0.00      C1   C
ATOM   4227  CG  TYR 6 239     -19.351  19.577   2.333  0.00  0.00      C1   C
ATOM   4228  CD1 TYR 6 239     -20.519  19.500   3.064  0.00  0.00      C1   C
ATOM   4229  CD2 TYR 6 239     -18.475  20.663   2.566  0.00  0.00      C1   C
ATOM   4230  CE1 TYR 6 239     -20.870  20.526   3.943  0.00  0.00      C1   C
ATOM   4231  CE2 TYR 6 239     -18.758  21.667   3.476  0.00  0.00      C1   C
ATOM   4232  CZ  TYR 6 239     -20.009  21.615   4.163  0.00  0.00      C1   C
ATOM   4233  OH  TYR 6 239     -20.427  22.662   4.853  0.00  0.00      C1   O
ATOM   4234  N   GLU 6 240     -21.298  16.575   0.823  0.00  0.00      C1   N
ATOM   4235  CA  GLU 6 240     -22.658  16.193   1.072  0.00  0.00      C1   C
ATOM   4236  C   GLU 6 240     -23.073  16.486   2.513  0.00  0.00      C1   C
ATOM   4237  O   GLU 6 240     -22.331  16.365   3.518  0.00  0.00      C1   O
ATOM   4238  CB  GLU 6 240     -22.880  14.703   0.706  0.00  0.00      C1   C
ATOM   4239  CG  GLU 6 240     -22.451  14.367  -0.760  0.00  0.00      C1   C
ATOM   4240  CD  GLU 6 240     -22.793  12.939  -1.283  0.00  0.00      C1   C
ATOM   4241  OE1 GLU 6 240     -22.339  12.039  -0.537  0.00  0.00      C1   O
ATOM   4242  OE2 GLU 6 240     -23.581  12.718  -2.243  0.00  0.00      C1   O
ATOM   4243  N   PRO 6 241     -24.361  16.672   2.716  0.00  0.00      C1   N
ATOM   4244  CA  PRO 6 241     -25.028  16.809   4.023  0.00  0.00      C1   C
ATOM   4245  C   PRO 6 241     -24.736  15.720   5.050  0.00  0.00      C1   C
ATOM   4246  O   PRO 6 241     -24.733  14.521   4.743  0.00  0.00      C1   O
ATOM   4247  CB  PRO 6 241     -26.511  17.024   3.661  0.00  0.00      C1   C
ATOM   4248  CG  PRO 6 241     -26.481  17.581   2.270  0.00  0.00      C1   C
ATOM   4249  CD  PRO 6 241     -25.273  17.077   1.644  0.00  0.00      C1   C
ATOM   4250  N   LEU 6 242     -24.353  16.013   6.309  0.00  0.00      C1   N
ATOM   4251  CA  LEU 6 242     -24.374  14.972   7.329  0.00  0.00      C1   C
ATOM   4252  C   LEU 6 242     -25.688  14.714   7.993  0.00  0.00      C1   C
ATOM   4253  O   LEU 6 242     -26.288  15.671   8.467  0.00  0.00      C1   O
ATOM   4254  CB  LEU 6 242     -23.370  15.207   8.489  0.00  0.00      C1   C
ATOM   4255  CG  LEU 6 242     -21.875  14.994   8.119  0.00  0.00      C1   C
ATOM   4256  CD1 LEU 6 242     -21.000  14.950   9.349  0.00  0.00      C1   C
ATOM   4257  CD2 LEU 6 242     -21.634  13.804   7.176  0.00  0.00      C1   C
ATOM   4258  N   THR 6 243     -26.042  13.470   8.291  0.00  0.00      C1   N
ATOM   4259  CA  THR 6 243     -27.135  13.245   9.164  0.00  0.00      C1   C
ATOM   4260  C   THR 6 243     -26.684  13.055  10.599  0.00  0.00      C1   C
ATOM   4261  O   THR 6 243     -25.475  12.742  10.904  0.00  0.00      C1   O
ATOM   4262  CB  THR 6 243     -27.976  12.031   8.717  0.00  0.00      C1   C
ATOM   4263  OG1 THR 6 243     -27.275  10.946   9.082  0.00  0.00      C1   O
ATOM   4264  CG2 THR 6 243     -28.366  12.014   7.236  0.00  0.00      C1   C
ATOM   4265  N   GLN 6 244     -27.611  13.069  11.572  0.00  0.00      C1   N
ATOM   4266  CA  GLN 6 244     -27.315  12.546  12.960  0.00  0.00      C1   C
ATOM   4267  C   GLN 6 244     -26.924  11.092  12.985  0.00  0.00      C1   C
ATOM   4268  O   GLN 6 244     -26.304  10.634  13.985  0.00  0.00      C1   O
ATOM   4269  CB  GLN 6 244     -28.585  12.821  13.786  0.00  0.00      C1   C
ATOM   4270  CG  GLN 6 244     -28.717  14.335  14.046  0.00  0.00      C1   C
ATOM   4271  CD  GLN 6 244     -27.797  14.955  15.021  0.00  0.00      C1   C
ATOM   4272  OE1 GLN 6 244     -27.059  14.239  15.643  0.00  0.00      C1   O
ATOM   4273  NE2 GLN 6 244     -27.921  16.263  15.215  0.00  0.00      C1   N
ATOM   4274  N   ASP 6 245     -27.089  10.302  11.869  0.00  0.00      C1   N
ATOM   4275  CA  ASP 6 245     -26.530   8.960  11.719  0.00  0.00      C1   C
ATOM   4276  C   ASP 6 245     -25.091   9.029  11.346  0.00  0.00      C1   C
ATOM   4277  O   ASP 6 245     -24.355   8.257  11.937  0.00  0.00      C1   O
ATOM   4278  CB  ASP 6 245     -27.431   8.152  10.731  0.00  0.00      C1   C
ATOM   4279  CG  ASP 6 245     -28.948   8.329  11.019  0.00  0.00      C1   C
ATOM   4280  OD1 ASP 6 245     -29.376   7.808  12.092  0.00  0.00      C1   O
ATOM   4281  OD2 ASP 6 245     -29.552   9.152  10.293  0.00  0.00      C1   O
ATOM   4282  N   HIS 6 246     -24.696  10.039  10.552  0.00  0.00      C1   N
ATOM   4283  CA  HIS 6 246     -23.304  10.281  10.365  0.00  0.00      C1   C
ATOM   4284  C   HIS 6 246     -22.560  10.847  11.596  0.00  0.00      C1   C
ATOM   4285  O   HIS 6 246     -21.418  10.473  11.838  0.00  0.00      C1   O
ATOM   4286  CB  HIS 6 246     -22.965  11.139   9.138  0.00  0.00      C1   C
ATOM   4287  CG  HIS 6 246     -23.579  10.631   7.859  0.00  0.00      C1   C
ATOM   4288  ND1 HIS 6 246     -24.372  11.454   7.016  0.00  0.00      C1   N
ATOM   4289  CD2 HIS 6 246     -23.483   9.434   7.323  0.00  0.00      C1   C
ATOM   4290  CE1 HIS 6 246     -24.821  10.601   6.039  0.00  0.00      C1   C
ATOM   4291  NE2 HIS 6 246     -24.232   9.397   6.174  0.00  0.00      C1   N
ATOM   4292  N   VAL 6 247     -23.262  11.702  12.369  0.00  0.00      C1   N
ATOM   4293  CA  VAL 6 247     -22.818  12.096  13.653  0.00  0.00      C1   C
ATOM   4294  C   VAL 6 247     -22.516  10.902  14.553  0.00  0.00      C1   C
ATOM   4295  O   VAL 6 247     -21.556  10.939  15.276  0.00  0.00      C1   O
ATOM   4296  CB  VAL 6 247     -23.729  13.186  14.267  0.00  0.00      C1   C
ATOM   4297  CG1 VAL 6 247     -23.578  13.333  15.841  0.00  0.00      C1   C
ATOM   4298  CG2 VAL 6 247     -23.659  14.584  13.478  0.00  0.00      C1   C
ATOM   4299  N   ASP 6 248     -23.344   9.806  14.703  0.00  0.00      C1   N
ATOM   4300  CA  ASP 6 248     -23.130   8.620  15.509  0.00  0.00      C1   C
ATOM   4301  C   ASP 6 248     -22.011   7.753  14.941  0.00  0.00      C1   C
ATOM   4302  O   ASP 6 248     -21.235   7.200  15.782  0.00  0.00      C1   O
ATOM   4303  CB  ASP 6 248     -24.440   7.795  15.592  0.00  0.00      C1   C
ATOM   4304  CG  ASP 6 248     -24.374   6.752  16.784  0.00  0.00      C1   C
ATOM   4305  OD1 ASP 6 248     -24.570   5.520  16.559  0.00  0.00      C1   O
ATOM   4306  OD2 ASP 6 248     -24.072   7.185  17.910  0.00  0.00      C1   O
ATOM   4307  N   ILE 6 249     -21.871   7.568  13.582  0.00  0.00      C1   N
ATOM   4308  CA  ILE 6 249     -20.720   6.941  12.881  0.00  0.00      C1   C
ATOM   4309  C   ILE 6 249     -19.414   7.693  13.233  0.00  0.00      C1   C
ATOM   4310  O   ILE 6 249     -18.416   6.929  13.368  0.00  0.00      C1   O
ATOM   4311  CB  ILE 6 249     -20.975   6.945  11.327  0.00  0.00      C1   C
ATOM   4312  CG1 ILE 6 249     -21.987   5.976  10.801  0.00  0.00      C1   C
ATOM   4313  CG2 ILE 6 249     -19.686   6.754  10.569  0.00  0.00      C1   C
ATOM   4314  CD1 ILE 6 249     -21.675   4.567  11.287  0.00  0.00      C1   C
ATOM   4315  N   LEU 6 250     -19.390   9.039  13.381  0.00  0.00      C1   N
ATOM   4316  CA  LEU 6 250     -18.141   9.732  13.862  0.00  0.00      C1   C
ATOM   4317  C   LEU 6 250     -17.926   9.614  15.377  0.00  0.00      C1   C
ATOM   4318  O   LEU 6 250     -16.917  10.180  15.859  0.00  0.00      C1   O
ATOM   4319  CB  LEU 6 250     -18.039  11.122  13.234  0.00  0.00      C1   C
ATOM   4320  CG  LEU 6 250     -17.493  10.902  11.766  0.00  0.00      C1   C
ATOM   4321  CD1 LEU 6 250     -17.634  12.230  10.915  0.00  0.00      C1   C
ATOM   4322  CD2 LEU 6 250     -15.931  10.684  11.783  0.00  0.00      C1   C
ATOM   4323  N   GLY 6 251     -18.770   8.859  16.059  0.00  0.00      C1   N
ATOM   4324  CA  GLY 6 251     -18.753   8.723  17.541  0.00  0.00      C1   C
ATOM   4325  C   GLY 6 251     -17.465   8.117  18.113  0.00  0.00      C1   C
ATOM   4326  O   GLY 6 251     -16.973   8.694  19.146  0.00  0.00      C1   O
ATOM   4327  N   PRO 6 252     -16.926   6.975  17.537  0.00  0.00      C1   N
ATOM   4328  CA  PRO 6 252     -15.576   6.534  17.914  0.00  0.00      C1   C
ATOM   4329  C   PRO 6 252     -14.528   7.652  17.826  0.00  0.00      C1   C
ATOM   4330  O   PRO 6 252     -13.918   8.024  18.823  0.00  0.00      C1   O
ATOM   4331  CB  PRO 6 252     -15.259   5.273  17.114  0.00  0.00      C1   C
ATOM   4332  CG  PRO 6 252     -16.683   4.688  16.818  0.00  0.00      C1   C
ATOM   4333  CD  PRO 6 252     -17.615   5.935  16.791  0.00  0.00      C1   C
ATOM   4334  N   LEU 6 253     -14.304   8.267  16.637  0.00  0.00      C1   N
ATOM   4335  CA  LEU 6 253     -13.122   9.142  16.435  0.00  0.00      C1   C
ATOM   4336  C   LEU 6 253     -13.193  10.340  17.266  0.00  0.00      C1   C
ATOM   4337  O   LEU 6 253     -12.154  10.808  17.801  0.00  0.00      C1   O
ATOM   4338  CB  LEU 6 253     -12.837   9.404  15.022  0.00  0.00      C1   C
ATOM   4339  CG  LEU 6 253     -12.168   8.210  14.409  0.00  0.00      C1   C
ATOM   4340  CD1 LEU 6 253     -12.103   8.273  12.903  0.00  0.00      C1   C
ATOM   4341  CD2 LEU 6 253     -10.780   7.939  14.947  0.00  0.00      C1   C
ATOM   4342  N   SER 6 254     -14.390  10.925  17.592  0.00  0.00      C1   N
ATOM   4343  CA  SER 6 254     -14.574  11.970  18.616  0.00  0.00      C1   C
ATOM   4344  C   SER 6 254     -14.089  11.548  19.989  0.00  0.00      C1   C
ATOM   4345  O   SER 6 254     -13.292  12.213  20.576  0.00  0.00      C1   O
ATOM   4346  CB  SER 6 254     -16.056  12.410  18.721  0.00  0.00      C1   C
ATOM   4347  OG  SER 6 254     -16.190  13.448  19.628  0.00  0.00      C1   O
ATOM   4348  N   ALA 6 255     -14.448  10.383  20.610  0.00  0.00      C1   N
ATOM   4349  CA  ALA 6 255     -13.850   9.853  21.815  0.00  0.00      C1   C
ATOM   4350  C   ALA 6 255     -12.322   9.724  21.749  0.00  0.00      C1   C
ATOM   4351  O   ALA 6 255     -11.612  10.143  22.673  0.00  0.00      C1   O
ATOM   4352  CB  ALA 6 255     -14.555   8.509  22.213  0.00  0.00      C1   C
ATOM   4353  N   GLN 6 256     -11.833   9.101  20.634  0.00  0.00      C1   N
ATOM   4354  CA  GLN 6 256     -10.377   8.856  20.428  0.00  0.00      C1   C
ATOM   4355  C   GLN 6 256      -9.555  10.190  20.605  0.00  0.00      C1   C
ATOM   4356  O   GLN 6 256      -8.516  10.195  21.310  0.00  0.00      C1   O
ATOM   4357  CB  GLN 6 256     -10.193   8.116  19.186  0.00  0.00      C1   C
ATOM   4358  CG  GLN 6 256     -10.384   6.606  19.311  0.00  0.00      C1   C
ATOM   4359  CD  GLN 6 256      -9.428   5.929  20.309  0.00  0.00      C1   C
ATOM   4360  OE1 GLN 6 256      -8.407   6.290  20.747  0.00  0.00      C1   O
ATOM   4361  NE2 GLN 6 256      -9.809   4.798  20.625  0.00  0.00      C1   N
ATOM   4362  N   THR 6 257     -10.046  11.309  20.084  0.00  0.00      C1   N
ATOM   4363  CA  THR 6 257      -9.325  12.586  20.100  0.00  0.00      C1   C
ATOM   4364  C   THR 6 257      -9.890  13.585  21.117  0.00  0.00      C1   C
ATOM   4365  O   THR 6 257      -9.390  14.673  21.166  0.00  0.00      C1   O
ATOM   4366  CB  THR 6 257      -9.364  13.255  18.722  0.00  0.00      C1   C
ATOM   4367  OG1 THR 6 257     -10.625  13.433  18.197  0.00  0.00      C1   O
ATOM   4368  CG2 THR 6 257      -8.531  12.549  17.705  0.00  0.00      C1   C
ATOM   4369  N   GLY 6 258     -10.944  13.326  21.889  0.00  0.00      C1   N
ATOM   4370  CA  GLY 6 258     -11.552  14.473  22.669  0.00  0.00      C1   C
ATOM   4371  C   GLY 6 258     -12.262  15.650  21.925  0.00  0.00      C1   C
ATOM   4372  O   GLY 6 258     -12.800  16.512  22.655  0.00  0.00      C1   O
ATOM   4373  N   ILE 6 259     -12.328  15.684  20.567  0.00  0.00      C1   N
ATOM   4374  CA  ILE 6 259     -12.935  16.694  19.753  0.00  0.00      C1   C
ATOM   4375  C   ILE 6 259     -14.212  16.166  19.145  0.00  0.00      C1   C
ATOM   4376  O   ILE 6 259     -14.273  15.184  18.470  0.00  0.00      C1   O
ATOM   4377  CB  ILE 6 259     -11.818  17.373  18.874  0.00  0.00      C1   C
ATOM   4378  CG1 ILE 6 259     -10.614  17.887  19.571  0.00  0.00      C1   C
ATOM   4379  CG2 ILE 6 259     -12.456  18.414  18.013  0.00  0.00      C1   C
ATOM   4380  CD1 ILE 6 259     -10.853  18.977  20.615  0.00  0.00      C1   C
ATOM   4381  N   ALA 6 260     -15.267  16.856  19.475  0.00  0.00      C1   N
ATOM   4382  CA  ALA 6 260     -16.616  16.589  19.042  0.00  0.00      C1   C
ATOM   4383  C   ALA 6 260     -16.848  16.623  17.568  0.00  0.00      C1   C
ATOM   4384  O   ALA 6 260     -16.280  17.478  16.923  0.00  0.00      C1   O
ATOM   4385  CB  ALA 6 260     -17.568  17.521  19.810  0.00  0.00      C1   C
ATOM   4386  N   VAL 6 261     -17.840  15.924  16.985  0.00  0.00      C1   N
ATOM   4387  CA  VAL 6 261     -18.068  15.885  15.550  0.00  0.00      C1   C
ATOM   4388  C   VAL 6 261     -18.525  17.209  14.897  0.00  0.00      C1   C
ATOM   4389  O   VAL 6 261     -17.877  17.675  13.979  0.00  0.00      C1   O
ATOM   4390  CB  VAL 6 261     -19.173  14.810  15.111  0.00  0.00      C1   C
ATOM   4391  CG1 VAL 6 261     -19.109  14.504  13.623  0.00  0.00      C1   C
ATOM   4392  CG2 VAL 6 261     -18.955  13.467  15.920  0.00  0.00      C1   C
ATOM   4393  N   LEU 6 262     -19.482  17.968  15.461  0.00  0.00      C1   N
ATOM   4394  CA  LEU 6 262     -19.760  19.391  15.157  0.00  0.00      C1   C
ATOM   4395  C   LEU 6 262     -18.589  20.432  15.269  0.00  0.00      C1   C
ATOM   4396  O   LEU 6 262     -18.593  21.443  14.572  0.00  0.00      C1   O
ATOM   4397  CB  LEU 6 262     -21.057  19.910  15.860  0.00  0.00      C1   C
ATOM   4398  CG  LEU 6 262     -22.264  19.265  15.290  0.00  0.00      C1   C
ATOM   4399  CD1 LEU 6 262     -23.456  19.807  16.066  0.00  0.00      C1   C
ATOM   4400  CD2 LEU 6 262     -22.466  19.490  13.740  0.00  0.00      C1   C
ATOM   4401  N   ASP 6 263     -17.675  20.187  16.192  0.00  0.00      C1   N
ATOM   4402  CA  ASP 6 263     -16.390  20.929  16.256  0.00  0.00      C1   C
ATOM   4403  C   ASP 6 263     -15.331  20.607  15.162  0.00  0.00      C1   C
ATOM   4404  O   ASP 6 263     -14.649  21.513  14.700  0.00  0.00      C1   O
ATOM   4405  CB  ASP 6 263     -15.700  20.874  17.657  0.00  0.00      C1   C
ATOM   4406  CG  ASP 6 263     -16.662  21.152  18.874  0.00  0.00      C1   C
ATOM   4407  OD1 ASP 6 263     -16.054  21.258  19.962  0.00  0.00      C1   O
ATOM   4408  OD2 ASP 6 263     -17.930  21.367  18.762  0.00  0.00      C1   O
ATOM   4409  N   MET 6 264     -15.207  19.374  14.664  0.00  0.00      C1   N
ATOM   4410  CA  MET 6 264     -14.545  19.014  13.416  0.00  0.00      C1   C
ATOM   4411  C   MET 6 264     -15.257  19.545  12.190  0.00  0.00      C1   C
ATOM   4412  O   MET 6 264     -14.614  20.148  11.384  0.00  0.00      C1   O
ATOM   4413  CB  MET 6 264     -14.142  17.522  13.406  0.00  0.00      C1   C
ATOM   4414  CG  MET 6 264     -12.764  17.270  13.979  0.00  0.00      C1   C
ATOM   4415  SD  MET 6 264     -11.508  18.421  13.422  0.00  0.00      C1   S
ATOM   4416  CE  MET 6 264     -10.097  17.552  14.308  0.00  0.00      C1   C
ATOM   4417  N   CYS 6 265     -16.616  19.493  12.107  0.00  0.00      C1   N
ATOM   4418  CA  CYS 6 265     -17.394  20.420  11.220  0.00  0.00      C1   C
ATOM   4419  C   CYS 6 265     -17.089  21.937  11.281  0.00  0.00      C1   C
ATOM   4420  O   CYS 6 265     -16.892  22.453  10.199  0.00  0.00      C1   O
ATOM   4421  CB  CYS 6 265     -18.919  20.313  11.420  0.00  0.00      C1   C
ATOM   4422  SG  CYS 6 265     -19.540  18.597  11.439  0.00  0.00      C1   S
ATOM   4423  N   ALA 6 266     -16.913  22.603  12.438  0.00  0.00      C1   N
ATOM   4424  CA  ALA 6 266     -16.348  23.986  12.523  0.00  0.00      C1   C
ATOM   4425  C   ALA 6 266     -14.944  24.001  11.849  0.00  0.00      C1   C
ATOM   4426  O   ALA 6 266     -14.778  24.782  10.893  0.00  0.00      C1   O
ATOM   4427  CB  ALA 6 266     -16.246  24.474  13.976  0.00  0.00      C1   C
ATOM   4428  N   SER 6 267     -13.924  23.279  12.403  0.00  0.00      C1   N
ATOM   4429  CA  SER 6 267     -12.523  23.109  11.898  0.00  0.00      C1   C
ATOM   4430  C   SER 6 267     -12.475  22.908  10.356  0.00  0.00      C1   C
ATOM   4431  O   SER 6 267     -11.655  23.529   9.663  0.00  0.00      C1   O
ATOM   4432  CB  SER 6 267     -11.887  21.963  12.619  0.00  0.00      C1   C
ATOM   4433  OG  SER 6 267     -11.958  22.134  14.042  0.00  0.00      C1   O
ATOM   4434  N   LEU 6 268     -13.354  22.121   9.761  0.00  0.00      C1   N
ATOM   4435  CA  LEU 6 268     -13.452  21.932   8.327  0.00  0.00      C1   C
ATOM   4436  C   LEU 6 268     -14.059  23.216   7.561  0.00  0.00      C1   C
ATOM   4437  O   LEU 6 268     -13.553  23.382   6.394  0.00  0.00      C1   O
ATOM   4438  CB  LEU 6 268     -14.262  20.682   8.061  0.00  0.00      C1   C
ATOM   4439  CG  LEU 6 268     -14.408  20.260   6.517  0.00  0.00      C1   C
ATOM   4440  CD1 LEU 6 268     -13.005  19.949   5.886  0.00  0.00      C1   C
ATOM   4441  CD2 LEU 6 268     -15.223  18.980   6.351  0.00  0.00      C1   C
ATOM   4442  N   LYS 6 269     -15.007  23.942   8.118  0.00  0.00      C1   N
ATOM   4443  CA  LYS 6 269     -15.611  25.129   7.546  0.00  0.00      C1   C
ATOM   4444  C   LYS 6 269     -14.631  26.302   7.454  0.00  0.00      C1   C
ATOM   4445  O   LYS 6 269     -14.742  27.035   6.499  0.00  0.00      C1   O
ATOM   4446  CB  LYS 6 269     -16.912  25.461   8.343  0.00  0.00      C1   C
ATOM   4447  CG  LYS 6 269     -18.076  24.735   7.631  0.00  0.00      C1   C
ATOM   4448  CD  LYS 6 269     -19.371  25.377   8.086  0.00  0.00      C1   C
ATOM   4449  CE  LYS 6 269     -19.620  26.845   7.826  0.00  0.00      C1   C
ATOM   4450  NZ  LYS 6 269     -20.754  27.367   8.541  0.00  0.00      C1   N
ATOM   4451  N   GLU 6 270     -13.721  26.483   8.427  0.00  0.00      C1   N
ATOM   4452  CA  GLU 6 270     -12.526  27.252   8.381  0.00  0.00      C1   C
ATOM   4453  C   GLU 6 270     -11.509  26.818   7.363  0.00  0.00      C1   C
ATOM   4454  O   GLU 6 270     -11.267  27.598   6.407  0.00  0.00      C1   O
ATOM   4455  CB  GLU 6 270     -11.959  27.493   9.713  0.00  0.00      C1   C
ATOM   4456  CG  GLU 6 270     -10.995  28.755   9.679  0.00  0.00      C1   C
ATOM   4457  CD  GLU 6 270     -10.303  29.013  11.023  0.00  0.00      C1   C
ATOM   4458  OE1 GLU 6 270      -9.914  28.064  11.794  0.00  0.00      C1   O
ATOM   4459  OE2 GLU 6 270     -10.317  30.223  11.379  0.00  0.00      C1   O
ATOM   4460  N   LEU 6 271     -10.893  25.657   7.441  0.00  0.00      C1   N
ATOM   4461  CA  LEU 6 271      -9.976  25.096   6.428  0.00  0.00      C1   C
ATOM   4462  C   LEU 6 271     -10.443  25.267   4.992  0.00  0.00      C1   C
ATOM   4463  O   LEU 6 271      -9.642  25.574   4.115  0.00  0.00      C1   O
ATOM   4464  CB  LEU 6 271      -9.879  23.585   6.848  0.00  0.00      C1   C
ATOM   4465  CG  LEU 6 271      -8.572  22.931   6.264  0.00  0.00      C1   C
ATOM   4466  CD1 LEU 6 271      -7.296  23.636   6.752  0.00  0.00      C1   C
ATOM   4467  CD2 LEU 6 271      -8.519  21.485   6.725  0.00  0.00      C1   C
ATOM   4468  N   LEU 6 272     -11.733  24.992   4.712  0.00  0.00      C1   N
ATOM   4469  CA  LEU 6 272     -12.368  25.225   3.398  0.00  0.00      C1   C
ATOM   4470  C   LEU 6 272     -12.370  26.725   3.032  0.00  0.00      C1   C
ATOM   4471  O   LEU 6 272     -12.090  27.004   1.820  0.00  0.00      C1   O
ATOM   4472  CB  LEU 6 272     -13.735  24.501   3.311  0.00  0.00      C1   C
ATOM   4473  CG  LEU 6 272     -13.575  23.015   2.914  0.00  0.00      C1   C
ATOM   4474  CD1 LEU 6 272     -14.901  22.308   3.125  0.00  0.00      C1   C
ATOM   4475  CD2 LEU 6 272     -13.059  22.837   1.499  0.00  0.00      C1   C
ATOM   4476  N   GLN 6 273     -12.733  27.686   3.931  0.00  0.00      C1   N
ATOM   4477  CA  GLN 6 273     -12.689  29.113   3.765  0.00  0.00      C1   C
ATOM   4478  C   GLN 6 273     -11.229  29.525   3.439  0.00  0.00      C1   C
ATOM   4479  O   GLN 6 273     -11.038  30.410   2.624  0.00  0.00      C1   O
ATOM   4480  CB  GLN 6 273     -13.251  29.866   4.956  0.00  0.00      C1   C
ATOM   4481  CG  GLN 6 273     -13.055  31.363   4.835  0.00  0.00      C1   C
ATOM   4482  CD  GLN 6 273     -13.543  32.192   5.989  0.00  0.00      C1   C
ATOM   4483  NE2 GLN 6 273     -12.828  32.268   7.042  0.00  0.00      C1   N
ATOM   4484  OE1 GLN 6 273     -14.682  32.716   5.991  0.00  0.00      C1   O
ATOM   4485  N   ASN 6 274     -10.257  29.055   4.273  0.00  0.00      C1   N
ATOM   4486  CA  ASN 6 274      -8.911  29.696   4.473  0.00  0.00      C1   C
ATOM   4487  C   ASN 6 274      -7.949  29.250   3.392  0.00  0.00      C1   C
ATOM   4488  O   ASN 6 274      -7.339  30.183   2.836  0.00  0.00      C1   O
ATOM   4489  CB  ASN 6 274      -8.414  29.501   5.900  0.00  0.00      C1   C
ATOM   4490  CG  ASN 6 274      -9.178  30.417   6.743  0.00  0.00      C1   C
ATOM   4491  OD1 ASN 6 274      -9.977  31.243   6.275  0.00  0.00      C1   O
ATOM   4492  ND2 ASN 6 274      -8.898  30.489   7.992  0.00  0.00      C1   N
ATOM   4493  N   GLY 6 275      -7.734  27.940   3.207  0.00  0.00      C1   N
ATOM   4494  CA  GLY 6 275      -6.710  27.343   2.406  0.00  0.00      C1   C
ATOM   4495  C   GLY 6 275      -5.516  26.961   3.258  0.00  0.00      C1   C
ATOM   4496  O   GLY 6 275      -5.391  27.274   4.445  0.00  0.00      C1   O
ATOM   4497  N   MET 6 276      -4.675  26.118   2.622  0.00  0.00      C1   N
ATOM   4498  CA  MET 6 276      -3.592  25.411   3.277  0.00  0.00      C1   C
ATOM   4499  C   MET 6 276      -2.513  26.376   3.788  0.00  0.00      C1   C
ATOM   4500  O   MET 6 276      -1.892  26.060   4.783  0.00  0.00      C1   O
ATOM   4501  CB  MET 6 276      -3.076  24.258   2.321  0.00  0.00      C1   C
ATOM   4502  CG  MET 6 276      -2.820  23.041   3.154  0.00  0.00      C1   C
ATOM   4503  SD  MET 6 276      -4.405  22.468   3.894  0.00  0.00      C1   S
ATOM   4504  CE  MET 6 276      -4.018  20.696   4.045  0.00  0.00      C1   C
ATOM   4505  N   ASN 6 277      -2.239  27.576   3.243  0.00  0.00      C1   N
ATOM   4506  CA  ASN 6 277      -1.464  28.656   3.735  0.00  0.00      C1   C
ATOM   4507  C   ASN 6 277      -0.058  28.235   4.313  0.00  0.00      C1   C
ATOM   4508  O   ASN 6 277       0.297  28.656   5.403  0.00  0.00      C1   O
ATOM   4509  CB  ASN 6 277      -2.351  29.492   4.659  0.00  0.00      C1   C
ATOM   4510  CG  ASN 6 277      -3.496  30.106   3.960  0.00  0.00      C1   C
ATOM   4511  ND2 ASN 6 277      -4.647  30.308   4.597  0.00  0.00      C1   N
ATOM   4512  OD1 ASN 6 277      -3.444  30.365   2.742  0.00  0.00      C1   O
ATOM   4513  N   GLY 6 278       0.742  27.456   3.529  0.00  0.00      C1   N
ATOM   4514  CA  GLY 6 278       2.102  27.064   3.860  0.00  0.00      C1   C
ATOM   4515  C   GLY 6 278       2.214  26.007   4.988  0.00  0.00      C1   C
ATOM   4516  O   GLY 6 278       3.303  25.740   5.513  0.00  0.00      C1   O
ATOM   4517  N   ARG 6 279       1.101  25.359   5.463  0.00  0.00      C1   N
ATOM   4518  CA  ARG 6 279       1.203  24.139   6.342  0.00  0.00      C1   C
ATOM   4519  C   ARG 6 279       0.729  22.818   5.656  0.00  0.00      C1   C
ATOM   4520  O   ARG 6 279       0.264  22.824   4.548  0.00  0.00      C1   O
ATOM   4521  CB  ARG 6 279       0.343  24.361   7.627  0.00  0.00      C1   C
ATOM   4522  CG  ARG 6 279       0.772  25.493   8.544  0.00  0.00      C1   C
ATOM   4523  CD  ARG 6 279      -0.033  25.602   9.795  0.00  0.00      C1   C
ATOM   4524  NE  ARG 6 279      -0.100  26.945  10.396  0.00  0.00      C1   N
ATOM   4525  CZ  ARG 6 279       0.807  27.536  11.120  0.00  0.00      C1   C
ATOM   4526  NH1 ARG 6 279       1.896  27.010  11.462  0.00  0.00      C1   N
ATOM   4527  NH2 ARG 6 279       0.561  28.726  11.555  0.00  0.00      C1   N
ATOM   4528  N   THR 6 280       0.948  21.721   6.413  0.00  0.00      C1   N
ATOM   4529  CA  THR 6 280       0.391  20.400   6.073  0.00  0.00      C1   C
ATOM   4530  C   THR 6 280      -0.601  19.825   7.147  0.00  0.00      C1   C
ATOM   4531  O   THR 6 280      -0.486  20.232   8.320  0.00  0.00      C1   O
ATOM   4532  CB  THR 6 280       1.455  19.363   5.781  0.00  0.00      C1   C
ATOM   4533  OG1 THR 6 280       2.422  19.251   6.844  0.00  0.00      C1   O
ATOM   4534  CG2 THR 6 280       2.277  19.455   4.499  0.00  0.00      C1   C
ATOM   4535  N   ILE 6 281      -1.458  18.903   6.649  0.00  0.00      C1   N
ATOM   4536  CA  ILE 6 281      -2.215  17.951   7.519  0.00  0.00      C1   C
ATOM   4537  C   ILE 6 281      -1.786  16.507   7.185  0.00  0.00      C1   C
ATOM   4538  O   ILE 6 281      -2.047  16.064   6.045  0.00  0.00      C1   O
ATOM   4539  CB  ILE 6 281      -3.750  18.229   7.429  0.00  0.00      C1   C
ATOM   4540  CG1 ILE 6 281      -4.071  19.717   7.742  0.00  0.00      C1   C
ATOM   4541  CG2 ILE 6 281      -4.615  17.233   8.261  0.00  0.00      C1   C
ATOM   4542  CD1 ILE 6 281      -5.549  20.097   7.905  0.00  0.00      C1   C
ATOM   4543  N   LEU 6 282      -1.275  15.811   8.178  0.00  0.00      C1   N
ATOM   4544  CA  LEU 6 282      -0.833  14.365   8.047  0.00  0.00      C1   C
ATOM   4545  C   LEU 6 282       0.101  14.068   6.827  0.00  0.00      C1   C
ATOM   4546  O   LEU 6 282       0.164  12.985   6.248  0.00  0.00      C1   O
ATOM   4547  CB  LEU 6 282      -2.169  13.516   8.041  0.00  0.00      C1   C
ATOM   4548  CG  LEU 6 282      -1.991  12.024   8.469  0.00  0.00      C1   C
ATOM   4549  CD1 LEU 6 282      -1.461  11.816   9.795  0.00  0.00      C1   C
ATOM   4550  CD2 LEU 6 282      -3.270  11.292   8.122  0.00  0.00      C1   C
ATOM   4551  N   GLY 6 283       0.982  15.010   6.475  0.00  0.00      C1   N
ATOM   4552  CA  GLY 6 283       1.894  15.032   5.344  0.00  0.00      C1   C
ATOM   4553  C   GLY 6 283       1.335  15.775   3.996  0.00  0.00      C1   C
ATOM   4554  O   GLY 6 283       2.186  15.978   3.132  0.00  0.00      C1   O
ATOM   4555  N   SER 6 284       0.040  16.111   3.857  0.00  0.00      C1   N
ATOM   4556  CA  SER 6 284      -0.492  16.571   2.594  0.00  0.00      C1   C
ATOM   4557  C   SER 6 284      -0.695  18.095   2.651  0.00  0.00      C1   C
ATOM   4558  O   SER 6 284      -1.031  18.652   3.698  0.00  0.00      C1   O
ATOM   4559  CB  SER 6 284      -1.845  15.835   2.330  0.00  0.00      C1   C
ATOM   4560  OG  SER 6 284      -2.281  16.249   1.031  0.00  0.00      C1   O
ATOM   4561  N   ALA 6 285      -0.539  18.805   1.485  0.00  0.00      C1   N
ATOM   4562  CA  ALA 6 285      -1.061  20.152   1.274  0.00  0.00      C1   C
ATOM   4563  C   ALA 6 285      -2.447  20.126   0.578  0.00  0.00      C1   C
ATOM   4564  O   ALA 6 285      -2.950  21.145   0.107  0.00  0.00      C1   O
ATOM   4565  CB  ALA 6 285       0.047  21.062   0.700  0.00  0.00      C1   C
ATOM   4566  N   LEU 6 286      -3.120  19.009   0.431  0.00  0.00      C1   N
ATOM   4567  CA  LEU 6 286      -4.469  18.859  -0.214  0.00  0.00      C1   C
ATOM   4568  C   LEU 6 286      -5.466  18.387   0.842  0.00  0.00      C1   C
ATOM   4569  O   LEU 6 286      -5.109  17.765   1.858  0.00  0.00      C1   O
ATOM   4570  CB  LEU 6 286      -4.471  18.025  -1.530  0.00  0.00      C1   C
ATOM   4571  CG  LEU 6 286      -3.550  18.464  -2.677  0.00  0.00      C1   C
ATOM   4572  CD1 LEU 6 286      -3.460  17.415  -3.790  0.00  0.00      C1   C
ATOM   4573  CD2 LEU 6 286      -4.005  19.752  -3.282  0.00  0.00      C1   C
ATOM   4574  N   LEU 6 287      -6.753  18.625   0.644  0.00  0.00      C1   N
ATOM   4575  CA  LEU 6 287      -7.831  18.092   1.459  0.00  0.00      C1   C
ATOM   4576  C   LEU 6 287      -8.169  16.737   0.912  0.00  0.00      C1   C
ATOM   4577  O   LEU 6 287      -8.677  16.594  -0.263  0.00  0.00      C1   O
ATOM   4578  CB  LEU 6 287      -9.069  19.035   1.610  0.00  0.00      C1   C
ATOM   4579  CG  LEU 6 287      -8.716  20.532   1.891  0.00  0.00      C1   C
ATOM   4580  CD1 LEU 6 287     -10.047  21.333   2.055  0.00  0.00      C1   C
ATOM   4581  CD2 LEU 6 287      -7.798  20.770   3.141  0.00  0.00      C1   C
ATOM   4582  N   GLU 6 288      -7.900  15.671   1.739  0.00  0.00      C1   N
ATOM   4583  CA  GLU 6 288      -7.955  14.314   1.169  0.00  0.00      C1   C
ATOM   4584  C   GLU 6 288      -9.093  13.509   1.801  0.00  0.00      C1   C
ATOM   4585  O   GLU 6 288      -9.090  13.356   3.028  0.00  0.00      C1   O
ATOM   4586  CB  GLU 6 288      -6.549  13.616   1.263  0.00  0.00      C1   C
ATOM   4587  CG  GLU 6 288      -5.739  14.219   0.048  0.00  0.00      C1   C
ATOM   4588  CD  GLU 6 288      -4.252  13.806   0.140  0.00  0.00      C1   C
ATOM   4589  OE1 GLU 6 288      -3.492  14.306  -0.775  0.00  0.00      C1   O
ATOM   4590  OE2 GLU 6 288      -3.847  12.925   0.913  0.00  0.00      C1   O
ATOM   4591  N   ASP 6 289      -9.844  12.789   0.969  0.00  0.00      C1   N
ATOM   4592  CA  ASP 6 289     -10.938  11.853   1.377  0.00  0.00      C1   C
ATOM   4593  C   ASP 6 289     -10.657  10.399   1.139  0.00  0.00      C1   C
ATOM   4594  O   ASP 6 289     -11.553   9.651   0.719  0.00  0.00      C1   O
ATOM   4595  CB  ASP 6 289     -12.286  12.331   0.840  0.00  0.00      C1   C
ATOM   4596  CG  ASP 6 289     -12.421  12.771  -0.623  0.00  0.00      C1   C
ATOM   4597  OD1 ASP 6 289     -11.496  12.557  -1.469  0.00  0.00      C1   O
ATOM   4598  OD2 ASP 6 289     -13.510  13.199  -1.044  0.00  0.00      C1   O
ATOM   4599  N   GLU 6 290      -9.413   9.869   1.328  0.00  0.00      C1   N
ATOM   4600  CA  GLU 6 290      -8.977   8.545   0.758  0.00  0.00      C1   C
ATOM   4601  C   GLU 6 290      -9.327   7.309   1.665  0.00  0.00      C1   C
ATOM   4602  O   GLU 6 290      -9.191   6.182   1.195  0.00  0.00      C1   O
ATOM   4603  CB  GLU 6 290      -7.439   8.481   0.214  0.00  0.00      C1   C
ATOM   4604  CG  GLU 6 290      -7.133   9.731  -0.667  0.00  0.00      C1   C
ATOM   4605  CD  GLU 6 290      -5.822   9.625  -1.367  0.00  0.00      C1   C
ATOM   4606  OE1 GLU 6 290      -5.170   8.562  -1.320  0.00  0.00      C1   O
ATOM   4607  OE2 GLU 6 290      -5.509  10.525  -2.142  0.00  0.00      C1   O
ATOM   4608  N   PHE 6 291      -9.758   7.457   2.922  0.00  0.00      C1   N
ATOM   4609  CA  PHE 6 291      -9.900   6.363   3.872  0.00  0.00      C1   C
ATOM   4610  C   PHE 6 291     -11.063   6.688   4.846  0.00  0.00      C1   C
ATOM   4611  O   PHE 6 291     -11.582   7.819   4.929  0.00  0.00      C1   O
ATOM   4612  CB  PHE 6 291      -8.546   6.011   4.578  0.00  0.00      C1   C
ATOM   4613  CG  PHE 6 291      -7.823   7.153   5.232  0.00  0.00      C1   C
ATOM   4614  CD1 PHE 6 291      -6.874   7.941   4.531  0.00  0.00      C1   C
ATOM   4615  CD2 PHE 6 291      -8.139   7.538   6.545  0.00  0.00      C1   C
ATOM   4616  CE1 PHE 6 291      -6.243   9.063   5.152  0.00  0.00      C1   C
ATOM   4617  CE2 PHE 6 291      -7.418   8.620   7.131  0.00  0.00      C1   C
ATOM   4618  CZ  PHE 6 291      -6.518   9.373   6.403  0.00  0.00      C1   C
ATOM   4619  N   THR 6 292     -11.422   5.754   5.688  0.00  0.00      C1   N
ATOM   4620  CA  THR 6 292     -12.670   5.789   6.538  0.00  0.00      C1   C
ATOM   4621  C   THR 6 292     -12.485   5.688   8.115  0.00  0.00      C1   C
ATOM   4622  O   THR 6 292     -11.421   5.144   8.510  0.00  0.00      C1   O
ATOM   4623  CB  THR 6 292     -13.630   4.754   6.056  0.00  0.00      C1   C
ATOM   4624  OG1 THR 6 292     -13.069   3.569   5.538  0.00  0.00      C1   O
ATOM   4625  CG2 THR 6 292     -14.584   5.212   5.022  0.00  0.00      C1   C
ATOM   4626  N   PRO 6 293     -13.467   5.998   8.972  0.00  0.00      C1   N
ATOM   4627  CA  PRO 6 293     -13.476   5.899  10.471  0.00  0.00      C1   C
ATOM   4628  C   PRO 6 293     -12.920   4.581  11.034  0.00  0.00      C1   C
ATOM   4629  O   PRO 6 293     -11.864   4.565  11.705  0.00  0.00      C1   O
ATOM   4630  CB  PRO 6 293     -14.933   6.177  10.898  0.00  0.00      C1   C
ATOM   4631  CG  PRO 6 293     -15.389   7.165   9.815  0.00  0.00      C1   C
ATOM   4632  CD  PRO 6 293     -14.608   6.729   8.611  0.00  0.00      C1   C
ATOM   4633  N   PHE 6 294     -13.581   3.454  10.754  0.00  0.00      C1   N
ATOM   4634  CA  PHE 6 294     -13.021   2.184  11.233  0.00  0.00      C1   C
ATOM   4635  C   PHE 6 294     -11.538   1.863  10.913  0.00  0.00      C1   C
ATOM   4636  O   PHE 6 294     -10.821   1.379  11.807  0.00  0.00      C1   O
ATOM   4637  CB  PHE 6 294     -13.984   1.079  10.742  0.00  0.00      C1   C
ATOM   4638  CG  PHE 6 294     -13.570  -0.402  10.970  0.00  0.00      C1   C
ATOM   4639  CD1 PHE 6 294     -13.968  -1.322  10.077  0.00  0.00      C1   C
ATOM   4640  CD2 PHE 6 294     -13.154  -0.808  12.264  0.00  0.00      C1   C
ATOM   4641  CE1 PHE 6 294     -13.952  -2.736  10.373  0.00  0.00      C1   C
ATOM   4642  CE2 PHE 6 294     -12.893  -2.196  12.509  0.00  0.00      C1   C
ATOM   4643  CZ  PHE 6 294     -13.325  -3.157  11.555  0.00  0.00      C1   C
ATOM   4644  N   ASP 6 295     -11.011   2.051   9.700  0.00  0.00      C1   N
ATOM   4645  CA  ASP 6 295      -9.616   1.955   9.302  0.00  0.00      C1   C
ATOM   4646  C   ASP 6 295      -8.732   2.716  10.246  0.00  0.00      C1   C
ATOM   4647  O   ASP 6 295      -7.761   2.094  10.679  0.00  0.00      C1   O
ATOM   4648  CB  ASP 6 295      -9.490   2.574   7.856  0.00  0.00      C1   C
ATOM   4649  CG  ASP 6 295     -10.627   2.433   6.846  0.00  0.00      C1   C
ATOM   4650  OD1 ASP 6 295     -11.730   1.879   7.114  0.00  0.00      C1   O
ATOM   4651  OD2 ASP 6 295     -10.413   2.988   5.781  0.00  0.00      C1   O
ATOM   4652  N   VAL 6 296      -9.090   3.933  10.642  0.00  0.00      C1   N
ATOM   4653  CA  VAL 6 296      -8.450   4.627  11.692  0.00  0.00      C1   C
ATOM   4654  C   VAL 6 296      -8.512   3.999  13.061  0.00  0.00      C1   C
ATOM   4655  O   VAL 6 296      -7.551   3.573  13.674  0.00  0.00      C1   O
ATOM   4656  CB  VAL 6 296      -8.793   6.121  11.802  0.00  0.00      C1   C
ATOM   4657  CG1 VAL 6 296      -7.818   6.817  12.680  0.00  0.00      C1   C
ATOM   4658  CG2 VAL 6 296      -8.993   6.984  10.605  0.00  0.00      C1   C
ATOM   4659  N   VAL 6 297      -9.785   3.664  13.556  0.00  0.00      C1   N
ATOM   4660  CA  VAL 6 297     -10.118   2.977  14.808  0.00  0.00      C1   C
ATOM   4661  C   VAL 6 297      -9.264   1.693  15.066  0.00  0.00      C1   C
ATOM   4662  O   VAL 6 297      -8.544   1.608  16.067  0.00  0.00      C1   O
ATOM   4663  CB  VAL 6 297     -11.584   2.845  15.043  0.00  0.00      C1   C
ATOM   4664  CG1 VAL 6 297     -11.853   2.095  16.391  0.00  0.00      C1   C
ATOM   4665  CG2 VAL 6 297     -12.228   4.264  15.104  0.00  0.00      C1   C
ATOM   4666  N   ARG 6 298      -9.279   0.808  14.065  0.00  0.00      C1   N
ATOM   4667  CA  ARG 6 298      -8.452  -0.407  14.010  0.00  0.00      C1   C
ATOM   4668  C   ARG 6 298      -6.923  -0.265  13.964  0.00  0.00      C1   C
ATOM   4669  O   ARG 6 298      -6.233  -1.287  14.175  0.00  0.00      C1   O
ATOM   4670  CB  ARG 6 298      -9.052  -1.461  12.999  0.00  0.00      C1   C
ATOM   4671  CG  ARG 6 298      -8.472  -1.152  11.621  0.00  0.00      C1   C
ATOM   4672  CD  ARG 6 298      -9.372  -1.846  10.561  0.00  0.00      C1   C
ATOM   4673  NE  ARG 6 298      -9.013  -1.602   9.108  0.00  0.00      C1   N
ATOM   4674  CZ  ARG 6 298      -9.932  -1.458   8.139  0.00  0.00      C1   C
ATOM   4675  NH1 ARG 6 298      -9.501  -1.132   6.944  0.00  0.00      C1   N
ATOM   4676  NH2 ARG 6 298     -11.207  -1.471   8.256  0.00  0.00      C1   N
ATOM   4677  N   GLN 6 299      -6.368   0.954  13.795  0.00  0.00      C1   N
ATOM   4678  CA  GLN 6 299      -4.963   1.230  14.130  0.00  0.00      C1   C
ATOM   4679  C   GLN 6 299      -4.816   1.943  15.478  0.00  0.00      C1   C
ATOM   4680  O   GLN 6 299      -3.861   1.562  16.200  0.00  0.00      C1   O
ATOM   4681  CB  GLN 6 299      -4.193   1.930  12.952  0.00  0.00      C1   C
ATOM   4682  CG  GLN 6 299      -4.118   1.022  11.685  0.00  0.00      C1   C
ATOM   4683  CD  GLN 6 299      -3.340   1.567  10.516  0.00  0.00      C1   C
ATOM   4684  OE1 GLN 6 299      -2.506   2.471  10.791  0.00  0.00      C1   O
ATOM   4685  NE2 GLN 6 299      -3.743   1.295   9.267  0.00  0.00      C1   N
ATOM   4686  N   CYS 6 300      -5.664   2.804  15.924  0.00  0.00      C1   N
ATOM   4687  CA  CYS 6 300      -5.625   3.356  17.289  0.00  0.00      C1   C
ATOM   4688  C   CYS 6 300      -6.021   2.528  18.453  0.00  0.00      C1   C
ATOM   4689  O   CYS 6 300      -5.675   2.846  19.581  0.00  0.00      C1   O
ATOM   4690  CB  CYS 6 300      -6.288   4.781  17.219  0.00  0.00      C1   C
ATOM   4691  SG  CYS 6 300      -8.167   4.541  17.404  0.00  0.00      C1   S
ATOM   4692  N   SER 6 301      -6.746   1.406  18.285  0.00  0.00      C1   N
ATOM   4693  CA  SER 6 301      -7.239   0.492  19.306  0.00  0.00      C1   C
ATOM   4694  C   SER 6 301      -7.512  -0.904  18.777  0.00  0.00      C1   C
ATOM   4695  O   SER 6 301      -7.769  -1.089  17.628  0.00  0.00      C1   O
ATOM   4696  CB  SER 6 301      -8.451   1.175  20.034  0.00  0.00      C1   C
ATOM   4697  OG  SER 6 301      -9.690   0.959  19.289  0.00  0.00      C1   O
ATOM   4698  N   GLY 6 302      -7.594  -1.893  19.673  0.00  0.00      C1   N
ATOM   4699  CA  GLY 6 302      -7.722  -3.321  19.453  0.00  0.00      C1   C
ATOM   4700  C   GLY 6 302      -9.079  -3.892  19.072  0.00  0.00      C1   C
ATOM   4701  O   GLY 6 302      -9.661  -4.687  19.734  0.00  0.00      C1   O
ATOM   4702  N   VAL 6 303      -9.682  -3.283  18.104  0.00  0.00      C1   N
ATOM   4703  CA  VAL 6 303     -10.931  -3.749  17.482  0.00  0.00      C1   C
ATOM   4704  C   VAL 6 303     -10.779  -5.013  16.675  0.00  0.00      C1   C
ATOM   4705  O   VAL 6 303     -11.579  -5.915  16.838  0.00  0.00      C1   O
ATOM   4706  CB  VAL 6 303     -11.781  -2.610  16.796  0.00  0.00      C1   C
ATOM   4707  CG1 VAL 6 303     -12.294  -1.676  17.856  0.00  0.00      C1   C
ATOM   4708  CG2 VAL 6 303     -11.009  -1.883  15.749  0.00  0.00      C1   C
ATOM   4709  N   THR 6 304      -9.674  -5.261  15.906  0.00  0.00      C1   N
ATOM   4710  CA  THR 6 304      -9.507  -6.467  15.084  0.00  0.00      C1   C
ATOM   4711  C   THR 6 304      -8.249  -7.229  15.431  0.00  0.00      C1   C
ATOM   4712  O   THR 6 304      -8.088  -8.388  15.116  0.00  0.00      C1   O
ATOM   4713  CB  THR 6 304      -9.489  -6.300  13.563  0.00  0.00      C1   C
ATOM   4714  OG1 THR 6 304      -8.562  -5.289  13.253  0.00  0.00      C1   O
ATOM   4715  CG2 THR 6 304     -10.889  -5.801  13.170  0.00  0.00      C1   C
ATOM   4716  N   PHE 6 305      -7.374  -6.723  16.297  0.00  0.00      C1   N
ATOM   4717  CA  PHE 6 305      -6.180  -7.417  16.789  0.00  0.00      C1   C
ATOM   4718  CB  PHE 6 305      -4.985  -6.799  16.030  0.00  0.00      C1   C
ATOM   4719  CG  PHE 6 305      -4.774  -7.467  14.687  0.00  0.00      C1   C
ATOM   4720  CD1 PHE 6 305      -5.109  -6.807  13.489  0.00  0.00      C1   C
ATOM   4721  CE1 PHE 6 305      -4.881  -7.392  12.274  0.00  0.00      C1   C
ATOM   4722  CZ  PHE 6 305      -4.400  -8.715  12.192  0.00  0.00      C1   C
ATOM   4723  CE2 PHE 6 305      -4.127  -9.441  13.402  0.00  0.00      C1   C
ATOM   4724  CD2 PHE 6 305      -4.435  -8.824  14.607  0.00  0.00      C1   C
ATOM   4725  C   PHE 6 305      -6.152  -7.436  18.325  0.00  0.00      C1   C
ATOM   4726  O   PHE 6 305      -6.236  -6.393  18.953  0.00  0.00      C1   O
ATOM   4727  N   GLN 6 306      -6.199  -8.693  18.807  0.00  0.00      C1   N
ATOM   4728  CA  GLN 6 306      -6.509  -9.006  20.260  0.00  0.00      C1   C
ATOM   4729  CB  GLN 6 306      -7.979  -9.297  20.424  0.00  0.00      C1   C
ATOM   4730  CG  GLN 6 306      -8.803  -8.032  20.176  0.00  0.00      C1   C
ATOM   4731  CD  GLN 6 306     -10.355  -8.174  20.514  0.00  0.00      C1   C
ATOM   4732  OE1 GLN 6 306     -10.861  -9.179  20.914  0.00  0.00      C1   O
ATOM   4733  NE2 GLN 6 306     -11.053  -7.111  20.441  0.00  0.00      C1   N
ATOM   4734  C   GLN 6 306      -5.680 -10.167  20.722  0.00  0.00      C1   C
ATOM   4735  OXT GLN 6 306      -5.225 -10.090  21.873  0.00  0.00      C1   O
ATOM   4736  O   GLN 6 306      -5.406 -11.100  19.922  0.00  0.00      C1   O
END
ATOM   2369  N   SER 6   1       2.239   6.622  19.267  0.00  0.00      C1   N
ATOM   2370  CA  SER 6   1       1.066   6.049  18.511  0.00  0.00      C1   C
ATOM   2371  C   SER 6   1       0.893   6.887  17.253  0.00  0.00      C1   C
ATOM   2372  O   SER 6   1       1.104   8.115  17.242  0.00  0.00      C1   O
ATOM   2373  CB  SER 6   1      -0.198   6.081  19.232  0.00  0.00      C1   C
ATOM   2374  OG  SER 6   1      -0.267   7.284  19.993  0.00  0.00      C1   O
ATOM   2375  N   GLY 6   2       0.404   6.198  16.222  0.00  0.00      C1   N
ATOM   2376  CA  GLY 6   2      -0.005   6.775  14.897  0.00  0.00      C1   C
ATOM   2377  C   GLY 6   2      -0.919   5.820  14.053  0.00  0.00      C1   C
ATOM   2378  O   GLY 6   2      -0.886   4.655  14.360  0.00  0.00      C1   O
ATOM   2379  N   PHE 6   3      -1.707   6.451  13.151  0.00  0.00      C1   N
ATOM   2380  CA  PHE 6   3      -2.295   5.758  11.984  0.00  0.00      C1   C
ATOM   2381  C   PHE 6   3      -1.407   5.838  10.745  0.00  0.00      C1   C
ATOM   2382  O   PHE 6   3      -0.720   6.827  10.519  0.00  0.00      C1   O
ATOM   2383  CB  PHE 6   3      -3.787   6.259  11.748  0.00  0.00      C1   C
ATOM   2384  CG  PHE 6   3      -4.349   6.044  10.340  0.00  0.00      C1   C
ATOM   2385  CD1 PHE 6   3      -3.917   6.774   9.191  0.00  0.00      C1   C
ATOM   2386  CD2 PHE 6   3      -5.169   4.842  10.160  0.00  0.00      C1   C
ATOM   2387  CE1 PHE 6   3      -4.411   6.448   7.902  0.00  0.00      C1   C
ATOM   2388  CE2 PHE 6   3      -5.727   4.570   8.908  0.00  0.00      C1   C
ATOM   2389  CZ  PHE 6   3      -5.378   5.397   7.809  0.00  0.00      C1   C
ATOM   2390  N   ARG 6   4      -1.448   4.852   9.890  0.00  0.00      C1   N
ATOM   2391  CA  ARG 6   4      -1.020   4.950   8.458  0.00  0.00      C1   C
ATOM   2392  C   ARG 6   4      -1.885   4.227   7.462  0.00  0.00      C1   C
ATOM   2393  O   ARG 6   4      -2.236   3.108   7.722  0.00  0.00      C1   O
ATOM   2394  CB  ARG 6   4       0.476   4.617   8.331  0.00  0.00      C1   C
ATOM   2395  CG  ARG 6   4       0.960   4.967   6.944  0.00  0.00      C1   C
ATOM   2396  CD  ARG 6   4       2.515   4.646   6.849  0.00  0.00      C1   C
ATOM   2397  NE  ARG 6   4       3.070   4.714   5.493  0.00  0.00      C1   N
ATOM   2398  CZ  ARG 6   4       4.273   5.145   5.148  0.00  0.00      C1   C
ATOM   2399  NH1 ARG 6   4       5.247   5.416   5.968  0.00  0.00      C1   N
ATOM   2400  NH2 ARG 6   4       4.604   5.320   3.878  0.00  0.00      C1   N
ATOM   2401  N   LYS 6   5      -2.211   4.784   6.261  0.00  0.00      C1   N
ATOM   2402  CA  LYS 6   5      -3.089   4.144   5.264  0.00  0.00      C1   C
ATOM   2403  C   LYS 6   5      -2.496   2.922   4.500  0.00  0.00      C1   C
ATOM   2404  O   LYS 6   5      -1.418   3.066   3.986  0.00  0.00      C1   O
ATOM   2405  CB  LYS 6   5      -3.865   5.107   4.411  0.00  0.00      C1   C
ATOM   2406  CG  LYS 6   5      -3.010   5.603   3.139  0.00  0.00      C1   C
ATOM   2407  CD  LYS 6   5      -3.769   6.755   2.476  0.00  0.00      C1   C
ATOM   2408  CE  LYS 6   5      -2.835   7.385   1.346  0.00  0.00      C1   C
ATOM   2409  NZ  LYS 6   5      -3.263   8.601   0.686  0.00  0.00      C1   N
ATOM   2410  N   MET 6   6      -3.159   1.759   4.480  0.00  0.00      C1   N
ATOM   2411  CA  MET 6   6      -2.506   0.576   3.849  0.00  0.00      C1   C
ATOM   2412  C   MET 6   6      -3.509  -0.349   3.131  0.00  0.00      C1   C
ATOM   2413  O   MET 6   6      -4.651  -0.507   3.607  0.00  0.00      C1   O
ATOM   2414  CB  MET 6   6      -1.716  -0.244   4.951  0.00  0.00      C1   C
ATOM   2415  CG  MET 6   6      -2.610  -0.950   6.009  0.00  0.00      C1   C
ATOM   2416  SD  MET 6   6      -1.527  -1.652   7.273  0.00  0.00      C1   S
ATOM   2417  CE  MET 6   6      -2.686  -1.989   8.591  0.00  0.00      C1   C
ATOM   2418  N   ALA 6   7      -3.019  -1.090   2.105  0.00  0.00      C1   N
ATOM   2419  CA  ALA 6   7      -3.719  -2.217   1.515  0.00  0.00      C1   C
ATOM   2420  C   ALA 6   7      -3.758  -3.429   2.520  0.00  0.00      C1   C
ATOM   2421  O   ALA 6   7      -3.082  -3.441   3.544  0.00  0.00      C1   O
ATOM   2422  CB  ALA 6   7      -3.143  -2.518   0.134  0.00  0.00      C1   C
ATOM   2423  N   PHE 6   8      -4.642  -4.414   2.211  0.00  0.00      C1   N
ATOM   2424  CA  PHE 6   8      -4.684  -5.697   2.809  0.00  0.00      C1   C
ATOM   2425  C   PHE 6   8      -3.517  -6.637   2.289  0.00  0.00      C1   C
ATOM   2426  O   PHE 6   8      -3.296  -6.652   1.063  0.00  0.00      C1   O
ATOM   2427  CB  PHE 6   8      -6.101  -6.343   2.664  0.00  0.00      C1   C
ATOM   2428  CG  PHE 6   8      -7.035  -5.918   3.821  0.00  0.00      C1   C
ATOM   2429  CD1 PHE 6   8      -7.856  -4.797   3.697  0.00  0.00      C1   C
ATOM   2430  CD2 PHE 6   8      -7.189  -6.746   5.007  0.00  0.00      C1   C
ATOM   2431  CE1 PHE 6   8      -8.872  -4.403   4.571  0.00  0.00      C1   C
ATOM   2432  CE2 PHE 6   8      -8.320  -6.432   5.862  0.00  0.00      C1   C
ATOM   2433  CZ  PHE 6   8      -9.176  -5.297   5.653  0.00  0.00      C1   C
ATOM   2434  N   PRO 6   9      -3.026  -7.628   3.062  0.00  0.00      C1   N
ATOM   2435  CA  PRO 6   9      -1.971  -8.564   2.682  0.00  0.00      C1   C
ATOM   2436  C   PRO 6   9      -2.641  -9.445   1.615  0.00  0.00      C1   C
ATOM   2437  O   PRO 6   9      -3.766  -9.916   1.708  0.00  0.00      C1   O
ATOM   2438  CB  PRO 6   9      -1.539  -9.270   3.937  0.00  0.00      C1   C
ATOM   2439  CG  PRO 6   9      -2.824  -9.240   4.810  0.00  0.00      C1   C
ATOM   2440  CD  PRO 6   9      -3.536  -7.975   4.432  0.00  0.00      C1   C
ATOM   2441  N   SER 6  10      -1.934  -9.573   0.506  0.00  0.00      C1   N
ATOM   2442  CA  SER 6  10      -2.575  -9.757  -0.871  0.00  0.00      C1   C
ATOM   2443  C   SER 6  10      -2.475 -11.212  -1.468  0.00  0.00      C1   C
ATOM   2444  O   SER 6  10      -3.140 -11.429  -2.515  0.00  0.00      C1   O
ATOM   2445  CB  SER 6  10      -2.048  -8.790  -1.912  0.00  0.00      C1   C
ATOM   2446  OG  SER 6  10      -0.598  -8.932  -2.106  0.00  0.00      C1   O
ATOM   2447  N   GLY 6  11      -1.668 -12.117  -0.843  0.00  0.00      C1   N
ATOM   2448  CA  GLY 6  11      -1.530 -13.545  -1.246  0.00  0.00      C1   C
ATOM   2449  C   GLY 6  11      -2.829 -14.413  -1.528  0.00  0.00      C1   C
ATOM   2450  O   GLY 6  11      -2.907 -15.057  -2.597  0.00  0.00      C1   O
ATOM   2451  N   LYS 6  12      -3.959 -14.268  -0.735  0.00  0.00      C1   N
ATOM   2452  CA  LYS 6  12      -5.220 -14.926  -1.108  0.00  0.00      C1   C
ATOM   2453  C   LYS 6  12      -5.871 -14.415  -2.344  0.00  0.00      C1   C
ATOM   2454  O   LYS 6  12      -6.520 -15.186  -2.975  0.00  0.00      C1   O
ATOM   2455  CB  LYS 6  12      -6.230 -14.818   0.035  0.00  0.00      C1   C
ATOM   2456  CG  LYS 6  12      -5.843 -15.804   1.136  0.00  0.00      C1   C
ATOM   2457  CD  LYS 6  12      -6.741 -15.687   2.365  0.00  0.00      C1   C
ATOM   2458  CE  LYS 6  12      -6.650 -16.873   3.320  0.00  0.00      C1   C
ATOM   2459  NZ  LYS 6  12      -7.539 -16.740   4.481  0.00  0.00      C1   N
ATOM   2460  N   VAL 6  13      -5.492 -13.241  -2.859  0.00  0.00      C1   N
ATOM   2461  CA  VAL 6  13      -5.727 -12.921  -4.306  0.00  0.00      C1   C
ATOM   2462  C   VAL 6  13      -4.641 -13.190  -5.344  0.00  0.00      C1   C
ATOM   2463  O   VAL 6  13      -4.929 -13.626  -6.425  0.00  0.00      C1   O
ATOM   2464  CB  VAL 6  13      -6.104 -11.460  -4.510  0.00  0.00      C1   C
ATOM   2465  CG1 VAL 6  13      -6.675 -11.018  -5.929  0.00  0.00      C1   C
ATOM   2466  CG2 VAL 6  13      -7.229 -11.066  -3.567  0.00  0.00      C1   C
ATOM   2467  N   GLU 6  14      -3.356 -13.067  -4.893  0.00  0.00      C1   N
ATOM   2468  CA  GLU 6  14      -2.135 -13.534  -5.759  0.00  0.00      C1   C
ATOM   2469  C   GLU 6  14      -2.329 -14.932  -6.417  0.00  0.00      C1   C
ATOM   2470  O   GLU 6  14      -2.235 -15.054  -7.680  0.00  0.00      C1   O
ATOM   2471  CB  GLU 6  14      -0.867 -13.498  -5.008  0.00  0.00      C1   C
ATOM   2472  CG  GLU 6  14      -0.398 -12.056  -4.944  0.00  0.00      C1   C
ATOM   2473  CD  GLU 6  14       0.858 -11.777  -4.139  0.00  0.00      C1   C
ATOM   2474  OE1 GLU 6  14       0.749 -11.107  -3.108  0.00  0.00      C1   O
ATOM   2475  OE2 GLU 6  14       1.907 -12.340  -4.469  0.00  0.00      C1   O
ATOM   2476  N   GLY 6  15      -2.602 -15.866  -5.501  0.00  0.00      C1   N
ATOM   2477  CA  GLY 6  15      -3.071 -17.215  -5.882  0.00  0.00      C1   C
ATOM   2478  C   GLY 6  15      -4.260 -17.409  -6.845  0.00  0.00      C1   C
ATOM   2479  O   GLY 6  15      -4.392 -18.492  -7.395  0.00  0.00      C1   O
ATOM   2480  N   CYS 6  16      -5.100 -16.409  -7.133  0.00  0.00      C1   N
ATOM   2481  CA  CYS 6  16      -6.283 -16.580  -7.940  0.00  0.00      C1   C
ATOM   2482  C   CYS 6  16      -6.378 -15.661  -9.141  0.00  0.00      C1   C
ATOM   2483  O   CYS 6  16      -7.312 -15.700  -9.881  0.00  0.00      C1   O
ATOM   2484  CB  CYS 6  16      -7.518 -16.303  -7.027  0.00  0.00      C1   C
ATOM   2485  SG  CYS 6  16      -7.776 -17.616  -5.826  0.00  0.00      C1   S
ATOM   2486  N   MET 6  17      -5.413 -14.762  -9.426  0.00  0.00      C1   N
ATOM   2487  CA  MET 6  17      -5.252 -13.949 -10.677  0.00  0.00      C1   C
ATOM   2488  C   MET 6  17      -4.621 -14.814 -11.747  0.00  0.00      C1   C
ATOM   2489  O   MET 6  17      -3.593 -15.394 -11.481  0.00  0.00      C1   O
ATOM   2490  CB  MET 6  17      -4.576 -12.568 -10.416  0.00  0.00      C1   C
ATOM   2491  CG  MET 6  17      -5.382 -11.603  -9.605  0.00  0.00      C1   C
ATOM   2492  SD  MET 6  17      -7.213 -11.480  -9.904  0.00  0.00      C1   S
ATOM   2493  CE  MET 6  17      -7.216 -10.301 -11.263  0.00  0.00      C1   C
ATOM   2494  N   VAL 6  18      -5.202 -14.814 -12.944  0.00  0.00      C1   N
ATOM   2495  CA  VAL 6  18      -4.645 -15.433 -14.210  0.00  0.00      C1   C
ATOM   2496  C   VAL 6  18      -4.741 -14.568 -15.466  0.00  0.00      C1   C
ATOM   2497  O   VAL 6  18      -5.377 -13.507 -15.370  0.00  0.00      C1   O
ATOM   2498  CB  VAL 6  18      -5.345 -16.814 -14.395  0.00  0.00      C1   C
ATOM   2499  CG1 VAL 6  18      -5.104 -17.891 -13.286  0.00  0.00      C1   C
ATOM   2500  CG2 VAL 6  18      -6.842 -16.810 -14.773  0.00  0.00      C1   C
ATOM   2501  N   GLN 6  19      -4.074 -14.942 -16.561  0.00  0.00      C1   N
ATOM   2502  CA  GLN 6  19      -4.232 -14.337 -17.863  0.00  0.00      C1   C
ATOM   2503  C   GLN 6  19      -5.359 -14.940 -18.719  0.00  0.00      C1   C
ATOM   2504  O   GLN 6  19      -5.500 -16.171 -18.772  0.00  0.00      C1   O
ATOM   2505  CB  GLN 6  19      -2.927 -14.406 -18.711  0.00  0.00      C1   C
ATOM   2506  CG  GLN 6  19      -2.993 -13.615 -20.038  0.00  0.00      C1   C
ATOM   2507  CD  GLN 6  19      -1.667 -13.426 -20.790  0.00  0.00      C1   C
ATOM   2508  NE2 GLN 6  19      -1.596 -12.690 -21.814  0.00  0.00      C1   N
ATOM   2509  OE1 GLN 6  19      -0.592 -13.936 -20.424  0.00  0.00      C1   O
ATOM   2510  N   VAL 6  20      -6.085 -14.016 -19.435  0.00  0.00      C1   N
ATOM   2511  CA  VAL 6  20      -7.212 -14.453 -20.229  0.00  0.00      C1   C
ATOM   2512  C   VAL 6  20      -7.135 -13.842 -21.651  0.00  0.00      C1   C
ATOM   2513  O   VAL 6  20      -7.059 -12.588 -21.816  0.00  0.00      C1   O
ATOM   2514  CB  VAL 6  20      -8.603 -14.077 -19.650  0.00  0.00      C1   C
ATOM   2515  CG1 VAL 6  20      -9.766 -14.690 -20.520  0.00  0.00      C1   C
ATOM   2516  CG2 VAL 6  20      -8.780 -14.668 -18.255  0.00  0.00      C1   C
ATOM   2517  N   THR 6  21      -7.129 -14.669 -22.722  0.00  0.00      C1   N
ATOM   2518  CA  THR 6  21      -6.871 -14.272 -24.160  0.00  0.00      C1   C
ATOM   2519  C   THR 6  21      -8.067 -14.761 -25.001  0.00  0.00      C1   C
ATOM   2520  O   THR 6  21      -8.508 -15.885 -24.831  0.00  0.00      C1   O
ATOM   2521  CB  THR 6  21      -5.452 -14.893 -24.488  0.00  0.00      C1   C
ATOM   2522  OG1 THR 6  21      -4.441 -14.335 -23.696  0.00  0.00      C1   O
ATOM   2523  CG2 THR 6  21      -5.121 -14.555 -25.932  0.00  0.00      C1   C
ATOM   2524  N   CYS 6  22      -8.551 -13.976 -25.938  0.00  0.00      C1   N
ATOM   2525  CA  CYS 6  22      -9.581 -14.302 -26.908  0.00  0.00      C1   C
ATOM   2526  C   CYS 6  22      -9.242 -13.613 -28.249  0.00  0.00      C1   C
ATOM   2527  O   CYS 6  22      -9.168 -12.382 -28.308  0.00  0.00      C1   O
ATOM   2528  CB  CYS 6  22     -11.033 -13.886 -26.389  0.00  0.00      C1   C
ATOM   2529  SG  CYS 6  22     -12.343 -14.790 -27.188  0.00  0.00      C1   S
ATOM   2530  N   GLY 6  23      -9.144 -14.302 -29.370  0.00  0.00      C1   N
ATOM   2531  CA  GLY 6  23      -8.293 -13.863 -30.478  0.00  0.00      C1   C
ATOM   2532  C   GLY 6  23      -6.899 -13.759 -29.905  0.00  0.00      C1   C
ATOM   2533  O   GLY 6  23      -6.367 -14.703 -29.312  0.00  0.00      C1   O
ATOM   2534  N   THR 6  24      -6.384 -12.531 -29.981  0.00  0.00      C1   N
ATOM   2535  CA  THR 6  24      -5.123 -12.137 -29.351  0.00  0.00      C1   C
ATOM   2536  C   THR 6  24      -5.322 -11.105 -28.190  0.00  0.00      C1   C
ATOM   2537  O   THR 6  24      -4.496 -11.086 -27.283  0.00  0.00      C1   O
ATOM   2538  CB  THR 6  24      -4.166 -11.371 -30.168  0.00  0.00      C1   C
ATOM   2539  OG1 THR 6  24      -4.790 -10.254 -30.746  0.00  0.00      C1   O
ATOM   2540  CG2 THR 6  24      -3.653 -12.399 -31.187  0.00  0.00      C1   C
ATOM   2541  N   THR 6  25      -6.426 -10.335 -28.134  0.00  0.00      C1   N
ATOM   2542  CA  THR 6  25      -6.933  -9.530 -26.997  0.00  0.00      C1   C
ATOM   2543  C   THR 6  25      -6.699 -10.227 -25.674  0.00  0.00      C1   C
ATOM   2544  O   THR 6  25      -7.164 -11.350 -25.502  0.00  0.00      C1   O
ATOM   2545  CB  THR 6  25      -8.449  -9.358 -27.144  0.00  0.00      C1   C
ATOM   2546  OG1 THR 6  25      -8.790  -8.816 -28.366  0.00  0.00      C1   O
ATOM   2547  CG2 THR 6  25      -8.971  -8.348 -26.104  0.00  0.00      C1   C
ATOM   2548  N   THR 6  26      -6.155  -9.533 -24.697  0.00  0.00      C1   N
ATOM   2549  CA  THR 6  26      -5.781 -10.133 -23.446  0.00  0.00      C1   C
ATOM   2550  C   THR 6  26      -5.935  -9.100 -22.377  0.00  0.00      C1   C
ATOM   2551  O   THR 6  26      -5.685  -7.888 -22.621  0.00  0.00      C1   O
ATOM   2552  CB  THR 6  26      -4.439 -10.805 -23.675  0.00  0.00      C1   C
ATOM   2553  OG1 THR 6  26      -3.973 -11.498 -22.572  0.00  0.00      C1   O
ATOM   2554  CG2 THR 6  26      -3.299  -9.858 -23.964  0.00  0.00      C1   C
ATOM   2555  N   LEU 6  27      -6.067  -9.593 -21.186  0.00  0.00      C1   N
ATOM   2556  CA  LEU 6  27      -6.324  -8.917 -19.901  0.00  0.00      C1   C
ATOM   2557  C   LEU 6  27      -6.259  -9.924 -18.715  0.00  0.00      C1   C
ATOM   2558  O   LEU 6  27      -6.031 -11.136 -18.940  0.00  0.00      C1   O
ATOM   2559  CB  LEU 6  27      -7.703  -8.134 -19.847  0.00  0.00      C1   C
ATOM   2560  CG  LEU 6  27      -8.907  -8.892 -20.376  0.00  0.00      C1   C
ATOM   2561  CD1 LEU 6  27      -9.487  -9.889 -19.434  0.00  0.00      C1   C
ATOM   2562  CD2 LEU 6  27     -10.096  -7.881 -20.590  0.00  0.00      C1   C
ATOM   2563  N   ASN 6  28      -6.388  -9.479 -17.408  0.00  0.00      C1   N
ATOM   2564  CA  ASN 6  28      -6.454 -10.244 -16.173  0.00  0.00      C1   C
ATOM   2565  C   ASN 6  28      -7.814 -10.823 -15.764  0.00  0.00      C1   C
ATOM   2566  O   ASN 6  28      -8.804 -10.037 -15.779  0.00  0.00      C1   O
ATOM   2567  CB  ASN 6  28      -5.790  -9.456 -14.988  0.00  0.00      C1   C
ATOM   2568  CG  ASN 6  28      -4.569  -8.765 -15.457  0.00  0.00      C1   C
ATOM   2569  OD1 ASN 6  28      -3.585  -9.402 -15.700  0.00  0.00      C1   O
ATOM   2570  ND2 ASN 6  28      -4.631  -7.518 -15.810  0.00  0.00      C1   N
ATOM   2571  N   GLY 6  29      -7.808 -12.064 -15.298  0.00  0.00      C1   N
ATOM   2572  CA  GLY 6  29      -8.964 -12.753 -14.802  0.00  0.00      C1   C
ATOM   2573  C   GLY 6  29      -8.830 -13.312 -13.389  0.00  0.00      C1   C
ATOM   2574  O   GLY 6  29      -7.699 -13.490 -12.945  0.00  0.00      C1   O
ATOM   2575  N   LEU 6  30      -9.900 -13.641 -12.747  0.00  0.00      C1   N
ATOM   2576  CA  LEU 6  30      -9.993 -14.133 -11.393  0.00  0.00      C1   C
ATOM   2577  C   LEU 6  30     -10.523 -15.602 -11.414  0.00  0.00      C1   C
ATOM   2578  O   LEU 6  30     -11.673 -15.951 -11.670  0.00  0.00      C1   O
ATOM   2579  CB  LEU 6  30     -10.858 -13.070 -10.627  0.00  0.00      C1   C
ATOM   2580  CG  LEU 6  30     -11.218 -13.542  -9.154  0.00  0.00      C1   C
ATOM   2581  CD1 LEU 6  30     -10.064 -13.549  -8.209  0.00  0.00      C1   C
ATOM   2582  CD2 LEU 6  30     -12.380 -12.753  -8.525  0.00  0.00      C1   C
ATOM   2583  N   TRP 6  31      -9.670 -16.544 -11.072  0.00  0.00      C1   N
ATOM   2584  CA  TRP 6  31      -9.943 -17.979 -11.062  0.00  0.00      C1   C
ATOM   2585  C   TRP 6  31     -10.329 -18.387  -9.655  0.00  0.00      C1   C
ATOM   2586  O   TRP 6  31      -9.504 -18.346  -8.707  0.00  0.00      C1   O
ATOM   2587  CB  TRP 6  31      -8.676 -18.665 -11.561  0.00  0.00      C1   C
ATOM   2588  CG  TRP 6  31      -8.726 -20.131 -11.877  0.00  0.00      C1   C
ATOM   2589  CD1 TRP 6  31      -9.790 -20.881 -12.321  0.00  0.00      C1   C
ATOM   2590  CD2 TRP 6  31      -7.625 -21.078 -11.774  0.00  0.00      C1   C
ATOM   2591  NE1 TRP 6  31      -9.394 -22.158 -12.587  0.00  0.00      C1   N
ATOM   2592  CE2 TRP 6  31      -8.100 -22.381 -12.132  0.00  0.00      C1   C
ATOM   2593  CE3 TRP 6  31      -6.247 -21.036 -11.421  0.00  0.00      C1   C
ATOM   2594  CZ2 TRP 6  31      -7.343 -23.514 -12.134  0.00  0.00      C1   C
ATOM   2595  CZ3 TRP 6  31      -5.419 -22.222 -11.367  0.00  0.00      C1   C
ATOM   2596  CH2 TRP 6  31      -5.994 -23.452 -11.787  0.00  0.00      C1   C
ATOM   2597  N   LEU 6  32     -11.612 -18.646  -9.460  0.00  0.00      C1   N
ATOM   2598  CA  LEU 6  32     -12.291 -19.115  -8.185  0.00  0.00      C1   C
ATOM   2599  C   LEU 6  32     -13.175 -20.334  -8.491  0.00  0.00      C1   C
ATOM   2600  O   LEU 6  32     -14.011 -20.298  -9.405  0.00  0.00      C1   O
ATOM   2601  CB  LEU 6  32     -13.146 -17.938  -7.631  0.00  0.00      C1   C
ATOM   2602  CG  LEU 6  32     -12.395 -16.736  -7.065  0.00  0.00      C1   C
ATOM   2603  CD1 LEU 6  32     -13.298 -15.629  -6.613  0.00  0.00      C1   C
ATOM   2604  CD2 LEU 6  32     -11.341 -17.057  -6.059  0.00  0.00      C1   C
ATOM   2605  N   ASP 6  33     -12.941 -21.415  -7.755  0.00  0.00      C1   N
ATOM   2606  CA  ASP 6  33     -13.453 -22.767  -7.997  0.00  0.00      C1   C
ATOM   2607  C   ASP 6  33     -13.106 -23.120  -9.437  0.00  0.00      C1   C
ATOM   2608  O   ASP 6  33     -11.922 -22.934  -9.827  0.00  0.00      C1   O
ATOM   2609  CB  ASP 6  33     -14.841 -22.935  -7.481  0.00  0.00      C1   C
ATOM   2610  CG  ASP 6  33     -15.148 -22.258  -6.159  0.00  0.00      C1   C
ATOM   2611  OD1 ASP 6  33     -15.918 -21.303  -6.222  0.00  0.00      C1   O
ATOM   2612  OD2 ASP 6  33     -14.721 -22.747  -5.085  0.00  0.00      C1   O
ATOM   2613  N   ASP 6  34     -14.044 -23.665 -10.218  0.00  0.00      C1   N
ATOM   2614  CA  ASP 6  34     -13.896 -23.859 -11.647  0.00  0.00      C1   C
ATOM   2615  C   ASP 6  34     -14.161 -22.681 -12.531  0.00  0.00      C1   C
ATOM   2616  O   ASP 6  34     -14.188 -22.916 -13.749  0.00  0.00      C1   O
ATOM   2617  CB  ASP 6  34     -14.683 -25.143 -12.023  0.00  0.00      C1   C
ATOM   2618  CG  ASP 6  34     -16.228 -25.169 -11.731  0.00  0.00      C1   C
ATOM   2619  OD1 ASP 6  34     -16.761 -24.254 -10.993  0.00  0.00      C1   O
ATOM   2620  OD2 ASP 6  34     -16.956 -25.999 -12.276  0.00  0.00      C1   O
ATOM   2621  N   VAL 6  35     -14.326 -21.429 -12.053  0.00  0.00      C1   N
ATOM   2622  CA  VAL 6  35     -14.774 -20.272 -12.930  0.00  0.00      C1   C
ATOM   2623  C   VAL 6  35     -13.700 -19.255 -12.972  0.00  0.00      C1   C
ATOM   2624  O   VAL 6  35     -13.309 -18.687 -11.942  0.00  0.00      C1   O
ATOM   2625  CB  VAL 6  35     -16.215 -19.809 -12.544  0.00  0.00      C1   C
ATOM   2626  CG1 VAL 6  35     -16.637 -18.529 -13.316  0.00  0.00      C1   C
ATOM   2627  CG2 VAL 6  35     -17.248 -20.924 -12.825  0.00  0.00      C1   C
ATOM   2628  N   VAL 6  36     -13.249 -18.927 -14.201  0.00  0.00      C1   N
ATOM   2629  CA  VAL 6  36     -12.560 -17.631 -14.523  0.00  0.00      C1   C
ATOM   2630  C   VAL 6  36     -13.679 -16.581 -14.677  0.00  0.00      C1   C
ATOM   2631  O   VAL 6  36     -14.696 -16.771 -15.278  0.00  0.00      C1   O
ATOM   2632  CB  VAL 6  36     -11.413 -17.815 -15.542  0.00  0.00      C1   C
ATOM   2633  CG1 VAL 6  36     -10.635 -16.456 -15.659  0.00  0.00      C1   C
ATOM   2634  CG2 VAL 6  36     -10.429 -18.932 -15.289  0.00  0.00      C1   C
ATOM   2635  N   TYR 6  37     -13.368 -15.467 -14.073  0.00  0.00      C1   N
ATOM   2636  CA  TYR 6  37     -14.193 -14.191 -14.199  0.00  0.00      C1   C
ATOM   2637  C   TYR 6  37     -13.271 -13.083 -14.724  0.00  0.00      C1   C
ATOM   2638  O   TYR 6  37     -12.113 -12.922 -14.232  0.00  0.00      C1   O
ATOM   2639  CB  TYR 6  37     -14.753 -13.759 -12.819  0.00  0.00      C1   C
ATOM   2640  CG  TYR 6  37     -15.813 -14.586 -12.205  0.00  0.00      C1   C
ATOM   2641  CD1 TYR 6  37     -17.158 -14.222 -12.413  0.00  0.00      C1   C
ATOM   2642  CD2 TYR 6  37     -15.506 -15.625 -11.318  0.00  0.00      C1   C
ATOM   2643  CE1 TYR 6  37     -18.186 -14.792 -11.685  0.00  0.00      C1   C
ATOM   2644  CE2 TYR 6  37     -16.570 -16.272 -10.614  0.00  0.00      C1   C
ATOM   2645  CZ  TYR 6  37     -17.879 -15.749 -10.736  0.00  0.00      C1   C
ATOM   2646  OH  TYR 6  37     -18.868 -16.133  -9.926  0.00  0.00      C1   O
ATOM   2647  N   CYS 6  38     -13.762 -12.282 -15.632  0.00  0.00      C1   N
ATOM   2648  CA  CYS 6  38     -13.022 -11.192 -16.285  0.00  0.00      C1   C
ATOM   2649  C   CYS 6  38     -13.884 -10.165 -17.050  0.00  0.00      C1   C
ATOM   2650  O   CYS 6  38     -15.014 -10.441 -17.450  0.00  0.00      C1   O
ATOM   2651  CB  CYS 6  38     -12.041 -11.820 -17.363  0.00  0.00      C1   C
ATOM   2652  SG  CYS 6  38     -12.854 -12.530 -18.896  0.00  0.00      C1   S
ATOM   2653  N   PRO 6  39     -13.387  -8.899 -17.199  0.00  0.00      C1   N
ATOM   2654  CA  PRO 6  39     -14.061  -7.831 -18.050  0.00  0.00      C1   C
ATOM   2655  C   PRO 6  39     -14.367  -8.413 -19.424  0.00  0.00      C1   C
ATOM   2656  O   PRO 6  39     -13.478  -8.792 -20.143  0.00  0.00      C1   O
ATOM   2657  CB  PRO 6  39     -13.083  -6.645 -18.129  0.00  0.00      C1   C
ATOM   2658  CG  PRO 6  39     -11.988  -6.890 -17.121  0.00  0.00      C1   C
ATOM   2659  CD  PRO 6  39     -12.089  -8.383 -16.644  0.00  0.00      C1   C
ATOM   2660  N   ARG 6  40     -15.680  -8.570 -19.762  0.00  0.00      C1   N
ATOM   2661  CA  ARG 6  40     -16.106  -9.194 -21.028  0.00  0.00      C1   C
ATOM   2662  C   ARG 6  40     -15.575  -8.549 -22.362  0.00  0.00      C1   C
ATOM   2663  O   ARG 6  40     -15.448  -9.275 -23.333  0.00  0.00      C1   O
ATOM   2664  CB  ARG 6  40     -17.608  -9.327 -21.112  0.00  0.00      C1   C
ATOM   2665  CG  ARG 6  40     -18.328  -8.044 -21.310  0.00  0.00      C1   C
ATOM   2666  CD  ARG 6  40     -19.805  -8.196 -21.454  0.00  0.00      C1   C
ATOM   2667  NE  ARG 6  40     -20.349  -6.773 -21.539  0.00  0.00      C1   N
ATOM   2668  CZ  ARG 6  40     -21.633  -6.442 -21.757  0.00  0.00      C1   C
ATOM   2669  NH1 ARG 6  40     -22.615  -7.312 -21.671  0.00  0.00      C1   N
ATOM   2670  NH2 ARG 6  40     -21.916  -5.162 -22.046  0.00  0.00      C1   N
ATOM   2671  N   HIS 6  41     -15.106  -7.311 -22.324  0.00  0.00      C1   N
ATOM   2672  CA  HIS 6  41     -14.353  -6.669 -23.426  0.00  0.00      C1   C
ATOM   2673  C   HIS 6  41     -13.112  -7.374 -24.036  0.00  0.00      C1   C
ATOM   2674  O   HIS 6  41     -12.795  -7.111 -25.199  0.00  0.00      C1   O
ATOM   2675  CB  HIS 6  41     -14.267  -5.181 -23.204  0.00  0.00      C1   C
ATOM   2676  CG  HIS 6  41     -13.105  -4.668 -22.418  0.00  0.00      C1   C
ATOM   2677  ND1 HIS 6  41     -11.865  -5.349 -22.207  0.00  0.00      C1   N
ATOM   2678  CD2 HIS 6  41     -13.166  -3.607 -21.533  0.00  0.00      C1   C
ATOM   2679  CE1 HIS 6  41     -11.238  -4.653 -21.258  0.00  0.00      C1   C
ATOM   2680  NE2 HIS 6  41     -12.037  -3.698 -20.770  0.00  0.00      C1   N
ATOM   2681  N   VAL 6  42     -12.587  -8.441 -23.417  0.00  0.00      C1   N
ATOM   2682  CA  VAL 6  42     -11.771  -9.411 -24.149  0.00  0.00      C1   C
ATOM   2683  C   VAL 6  42     -12.320 -10.002 -25.463  0.00  0.00      C1   C
ATOM   2684  O   VAL 6  42     -11.572 -10.280 -26.378  0.00  0.00      C1   O
ATOM   2685  CB  VAL 6  42     -11.354 -10.579 -23.188  0.00  0.00      C1   C
ATOM   2686  CG1 VAL 6  42     -12.401 -11.657 -22.849  0.00  0.00      C1   C
ATOM   2687  CG2 VAL 6  42     -10.102 -11.395 -23.593  0.00  0.00      C1   C
ATOM   2688  N   ILE 6  43     -13.648 -10.272 -25.509  0.00  0.00      C1   N
ATOM   2689  CA  ILE 6  43     -14.209 -10.676 -26.815  0.00  0.00      C1   C
ATOM   2690  C   ILE 6  43     -14.324  -9.517 -27.860  0.00  0.00      C1   C
ATOM   2691  O   ILE 6  43     -14.648  -9.815 -29.029  0.00  0.00      C1   O
ATOM   2692  CB  ILE 6  43     -15.525 -11.496 -26.734  0.00  0.00      C1   C
ATOM   2693  CG1 ILE 6  43     -16.761 -10.620 -26.459  0.00  0.00      C1   C
ATOM   2694  CG2 ILE 6  43     -15.346 -12.748 -25.891  0.00  0.00      C1   C
ATOM   2695  CD1 ILE 6  43     -18.183 -11.312 -26.386  0.00  0.00      C1   C
[truncated: 2,219,080 more chars]
