# Supplementary material for: Candidate Binding Sites for Allosteric Inhibition of the SARS-CoV-2 Main Protease from the Analysis of Large-Scale Molecular Dynamics Simulations
Source: J Phys Chem Lett. 2020 Dec 11;12(1):65–72. doi: 10.1021/acs.jpclett.0c03182 (PMC7755075; doi:10.1021/acs.jpclett.0c03182)
Supplement: Supplementary file 2 — jz0c03182_si_002.zip [file jz0c03182_si_002.zip › core_sets/m2_cset-7.pdb]

ATOM   2369  N   SER 6   1      -0.811   5.998  20.361  0.00  0.00      C1   N
ATOM   2370  CA  SER 6   1      -1.299   5.131  19.301  0.00  0.00      C1   C
ATOM   2371  C   SER 6   1      -0.819   5.662  17.986  0.00  0.00      C1   C
ATOM   2372  O   SER 6   1      -0.350   6.790  17.982  0.00  0.00      C1   O
ATOM   2373  CB  SER 6   1      -2.790   4.952  19.356  0.00  0.00      C1   C
ATOM   2374  OG  SER 6   1      -3.249   4.848  20.635  0.00  0.00      C1   O
ATOM   2375  N   GLY 6   2      -0.859   4.859  16.936  0.00  0.00      C1   N
ATOM   2376  CA  GLY 6   2      -0.411   5.254  15.644  0.00  0.00      C1   C
ATOM   2377  C   GLY 6   2      -1.492   5.129  14.597  0.00  0.00      C1   C
ATOM   2378  O   GLY 6   2      -2.643   4.888  14.899  0.00  0.00      C1   O
ATOM   2379  N   PHE 6   3      -1.107   5.442  13.322  0.00  0.00      C1   N
ATOM   2380  CA  PHE 6   3      -1.913   5.305  12.076  0.00  0.00      C1   C
ATOM   2381  C   PHE 6   3      -0.966   5.670  10.923  0.00  0.00      C1   C
ATOM   2382  O   PHE 6   3      -0.536   6.823  10.871  0.00  0.00      C1   O
ATOM   2383  CB  PHE 6   3      -3.214   6.190  12.084  0.00  0.00      C1   C
ATOM   2384  CG  PHE 6   3      -3.853   6.014  10.736  0.00  0.00      C1   C
ATOM   2385  CD1 PHE 6   3      -3.496   6.858   9.657  0.00  0.00      C1   C
ATOM   2386  CD2 PHE 6   3      -4.762   5.083  10.453  0.00  0.00      C1   C
ATOM   2387  CE1 PHE 6   3      -4.032   6.575   8.363  0.00  0.00      C1   C
ATOM   2388  CE2 PHE 6   3      -5.422   4.819   9.163  0.00  0.00      C1   C
ATOM   2389  CZ  PHE 6   3      -4.989   5.594   8.044  0.00  0.00      C1   C
ATOM   2390  N   ARG 6   4      -0.946   4.761   9.871  0.00  0.00      C1   N
ATOM   2391  CA  ARG 6   4      -0.549   5.037   8.529  0.00  0.00      C1   C
ATOM   2392  C   ARG 6   4      -1.395   4.098   7.593  0.00  0.00      C1   C
ATOM   2393  O   ARG 6   4      -1.506   2.888   7.851  0.00  0.00      C1   O
ATOM   2394  CB  ARG 6   4       0.961   4.760   8.348  0.00  0.00      C1   C
ATOM   2395  CG  ARG 6   4       1.478   5.010   6.962  0.00  0.00      C1   C
ATOM   2396  CD  ARG 6   4       2.876   4.490   6.973  0.00  0.00      C1   C
ATOM   2397  NE  ARG 6   4       3.507   4.459   5.611  0.00  0.00      C1   N
ATOM   2398  CZ  ARG 6   4       4.738   4.905   5.391  0.00  0.00      C1   C
ATOM   2399  NH1 ARG 6   4       5.669   4.984   6.355  0.00  0.00      C1   N
ATOM   2400  NH2 ARG 6   4       5.065   5.156   4.140  0.00  0.00      C1   N
ATOM   2401  N   LYS 6   5      -1.866   4.656   6.451  0.00  0.00      C1   N
ATOM   2402  CA  LYS 6   5      -2.701   4.039   5.428  0.00  0.00      C1   C
ATOM   2403  C   LYS 6   5      -1.957   2.838   4.706  0.00  0.00      C1   C
ATOM   2404  O   LYS 6   5      -0.825   2.939   4.394  0.00  0.00      C1   O
ATOM   2405  CB  LYS 6   5      -3.323   5.039   4.470  0.00  0.00      C1   C
ATOM   2406  CG  LYS 6   5      -2.315   5.781   3.639  0.00  0.00      C1   C
ATOM   2407  CD  LYS 6   5      -3.037   6.966   2.884  0.00  0.00      C1   C
ATOM   2408  CE  LYS 6   5      -2.104   7.666   1.824  0.00  0.00      C1   C
ATOM   2409  NZ  LYS 6   5      -2.794   8.794   1.131  0.00  0.00      C1   N
ATOM   2410  N   MET 6   6      -2.622   1.710   4.625  0.00  0.00      C1   N
ATOM   2411  CA  MET 6   6      -2.132   0.524   3.961  0.00  0.00      C1   C
ATOM   2412  C   MET 6   6      -3.264  -0.312   3.292  0.00  0.00      C1   C
ATOM   2413  O   MET 6   6      -4.408  -0.278   3.812  0.00  0.00      C1   O
ATOM   2414  CB  MET 6   6      -1.348  -0.338   5.042  0.00  0.00      C1   C
ATOM   2415  CG  MET 6   6      -2.264  -0.897   6.138  0.00  0.00      C1   C
ATOM   2416  SD  MET 6   6      -1.230  -1.388   7.618  0.00  0.00      C1   S
ATOM   2417  CE  MET 6   6      -2.407  -2.184   8.732  0.00  0.00      C1   C
ATOM   2418  N   ALA 6   7      -2.881  -1.126   2.409  0.00  0.00      C1   N
ATOM   2419  CA  ALA 6   7      -3.717  -2.150   1.806  0.00  0.00      C1   C
ATOM   2420  C   ALA 6   7      -3.877  -3.451   2.620  0.00  0.00      C1   C
ATOM   2421  O   ALA 6   7      -3.124  -3.657   3.599  0.00  0.00      C1   O
ATOM   2422  CB  ALA 6   7      -3.238  -2.494   0.389  0.00  0.00      C1   C
ATOM   2423  N   PHE 6   8      -4.822  -4.300   2.334  0.00  0.00      C1   N
ATOM   2424  CA  PHE 6   8      -4.918  -5.675   2.818  0.00  0.00      C1   C
ATOM   2425  C   PHE 6   8      -3.796  -6.489   2.164  0.00  0.00      C1   C
ATOM   2426  O   PHE 6   8      -3.429  -6.315   1.032  0.00  0.00      C1   O
ATOM   2427  CB  PHE 6   8      -6.297  -6.241   2.516  0.00  0.00      C1   C
ATOM   2428  CG  PHE 6   8      -7.438  -5.719   3.353  0.00  0.00      C1   C
ATOM   2429  CD1 PHE 6   8      -8.290  -4.705   2.958  0.00  0.00      C1   C
ATOM   2430  CD2 PHE 6   8      -7.647  -6.312   4.614  0.00  0.00      C1   C
ATOM   2431  CE1 PHE 6   8      -9.375  -4.323   3.787  0.00  0.00      C1   C
ATOM   2432  CE2 PHE 6   8      -8.778  -6.026   5.380  0.00  0.00      C1   C
ATOM   2433  CZ  PHE 6   8      -9.702  -5.124   4.954  0.00  0.00      C1   C
ATOM   2434  N   PRO 6   9      -3.375  -7.545   2.876  0.00  0.00      C1   N
ATOM   2435  CA  PRO 6   9      -2.369  -8.491   2.395  0.00  0.00      C1   C
ATOM   2436  C   PRO 6   9      -2.877  -9.275   1.251  0.00  0.00      C1   C
ATOM   2437  O   PRO 6   9      -4.011  -9.780   1.301  0.00  0.00      C1   O
ATOM   2438  CB  PRO 6   9      -1.757  -9.248   3.648  0.00  0.00      C1   C
ATOM   2439  CG  PRO 6   9      -2.307  -8.456   4.821  0.00  0.00      C1   C
ATOM   2440  CD  PRO 6   9      -3.559  -7.812   4.344  0.00  0.00      C1   C
ATOM   2441  N   SER 6  10      -2.031  -9.440   0.232  0.00  0.00      C1   N
ATOM   2442  CA  SER 6  10      -2.449 -10.244  -0.987  0.00  0.00      C1   C
ATOM   2443  C   SER 6  10      -2.421 -11.778  -0.895  0.00  0.00      C1   C
ATOM   2444  O   SER 6  10      -2.919 -12.384  -1.839  0.00  0.00      C1   O
ATOM   2445  CB  SER 6  10      -1.685  -9.706  -2.173  0.00  0.00      C1   C
ATOM   2446  OG  SER 6  10      -0.355 -10.002  -1.958  0.00  0.00      C1   O
ATOM   2447  N   GLY 6  11      -1.847 -12.396   0.117  0.00  0.00      C1   N
ATOM   2448  CA  GLY 6  11      -1.612 -13.811   0.216  0.00  0.00      C1   C
ATOM   2449  C   GLY 6  11      -2.765 -14.747   0.110  0.00  0.00      C1   C
ATOM   2450  O   GLY 6  11      -2.641 -15.828  -0.561  0.00  0.00      C1   O
ATOM   2451  N   LYS 6  12      -3.990 -14.398   0.639  0.00  0.00      C1   N
ATOM   2452  CA  LYS 6  12      -5.163 -15.060   0.368  0.00  0.00      C1   C
ATOM   2453  C   LYS 6  12      -5.849 -14.788  -0.990  0.00  0.00      C1   C
ATOM   2454  O   LYS 6  12      -6.879 -15.365  -1.303  0.00  0.00      C1   O
ATOM   2455  CB  LYS 6  12      -6.227 -14.810   1.517  0.00  0.00      C1   C
ATOM   2456  CG  LYS 6  12      -5.879 -15.629   2.780  0.00  0.00      C1   C
ATOM   2457  CD  LYS 6  12      -6.945 -15.439   3.829  0.00  0.00      C1   C
ATOM   2458  CE  LYS 6  12      -6.912 -16.398   5.000  0.00  0.00      C1   C
ATOM   2459  NZ  LYS 6  12      -5.667 -16.164   5.813  0.00  0.00      C1   N
ATOM   2460  N   VAL 6  13      -5.246 -13.914  -1.821  0.00  0.00      C1   N
ATOM   2461  CA  VAL 6  13      -5.883 -13.332  -3.074  0.00  0.00      C1   C
ATOM   2462  C   VAL 6  13      -5.048 -13.773  -4.258  0.00  0.00      C1   C
ATOM   2463  O   VAL 6  13      -5.676 -14.327  -5.143  0.00  0.00      C1   O
ATOM   2464  CB  VAL 6  13      -6.079 -11.845  -3.022  0.00  0.00      C1   C
ATOM   2465  CG1 VAL 6  13      -7.103 -11.436  -4.075  0.00  0.00      C1   C
ATOM   2466  CG2 VAL 6  13      -6.555 -11.376  -1.620  0.00  0.00      C1   C
ATOM   2467  N   GLU 6  14      -3.752 -13.489  -4.377  0.00  0.00      C1   N
ATOM   2468  CA  GLU 6  14      -2.809 -13.483  -5.496  0.00  0.00      C1   C
ATOM   2469  C   GLU 6  14      -2.829 -14.721  -6.459  0.00  0.00      C1   C
ATOM   2470  O   GLU 6  14      -2.888 -14.594  -7.704  0.00  0.00      C1   O
ATOM   2471  CB  GLU 6  14      -1.375 -12.969  -5.066  0.00  0.00      C1   C
ATOM   2472  CG  GLU 6  14      -0.524 -14.043  -4.268  0.00  0.00      C1   C
ATOM   2473  CD  GLU 6  14       0.496 -13.524  -3.306  0.00  0.00      C1   C
ATOM   2474  OE1 GLU 6  14       0.469 -12.397  -2.867  0.00  0.00      C1   O
ATOM   2475  OE2 GLU 6  14       1.443 -14.289  -3.037  0.00  0.00      C1   O
ATOM   2476  N   GLY 6  15      -2.957 -15.953  -5.916  0.00  0.00      C1   N
ATOM   2477  CA  GLY 6  15      -3.128 -17.261  -6.496  0.00  0.00      C1   C
ATOM   2478  C   GLY 6  15      -4.446 -17.528  -7.156  0.00  0.00      C1   C
ATOM   2479  O   GLY 6  15      -4.569 -18.636  -7.642  0.00  0.00      C1   O
ATOM   2480  N   CYS 6  16      -5.395 -16.596  -7.086  0.00  0.00      C1   N
ATOM   2481  CA  CYS 6  16      -6.574 -16.655  -7.884  0.00  0.00      C1   C
ATOM   2482  C   CYS 6  16      -6.461 -16.070  -9.300  0.00  0.00      C1   C
ATOM   2483  O   CYS 6  16      -7.393 -16.184 -10.083  0.00  0.00      C1   O
ATOM   2484  CB  CYS 6  16      -7.744 -16.185  -7.064  0.00  0.00      C1   C
ATOM   2485  SG  CYS 6  16      -8.008 -16.997  -5.532  0.00  0.00      C1   S
ATOM   2486  N   MET 6  17      -5.359 -15.475  -9.722  0.00  0.00      C1   N
ATOM   2487  CA  MET 6  17      -5.186 -14.665 -10.959  0.00  0.00      C1   C
ATOM   2488  C   MET 6  17      -4.436 -15.321 -12.070  0.00  0.00      C1   C
ATOM   2489  O   MET 6  17      -3.496 -16.060 -11.847  0.00  0.00      C1   O
ATOM   2490  CB  MET 6  17      -4.509 -13.312 -10.574  0.00  0.00      C1   C
ATOM   2491  CG  MET 6  17      -5.252 -12.371  -9.679  0.00  0.00      C1   C
ATOM   2492  SD  MET 6  17      -7.006 -11.853  -9.998  0.00  0.00      C1   S
ATOM   2493  CE  MET 6  17      -6.656 -10.704 -11.383  0.00  0.00      C1   C
ATOM   2494  N   VAL 6  18      -4.954 -14.987 -13.296  0.00  0.00      C1   N
ATOM   2495  CA  VAL 6  18      -4.616 -15.681 -14.586  0.00  0.00      C1   C
ATOM   2496  C   VAL 6  18      -4.726 -14.731 -15.823  0.00  0.00      C1   C
ATOM   2497  O   VAL 6  18      -5.369 -13.733 -15.747  0.00  0.00      C1   O
ATOM   2498  CB  VAL 6  18      -5.546 -16.951 -14.758  0.00  0.00      C1   C
ATOM   2499  CG1 VAL 6  18      -5.221 -18.070 -13.733  0.00  0.00      C1   C
ATOM   2500  CG2 VAL 6  18      -6.998 -16.632 -14.809  0.00  0.00      C1   C
ATOM   2501  N   GLN 6  19      -4.052 -15.050 -16.893  0.00  0.00      C1   N
ATOM   2502  CA  GLN 6  19      -3.996 -14.370 -18.207  0.00  0.00      C1   C
ATOM   2503  C   GLN 6  19      -5.220 -14.765 -19.063  0.00  0.00      C1   C
ATOM   2504  O   GLN 6  19      -5.597 -15.955 -19.104  0.00  0.00      C1   O
ATOM   2505  CB  GLN 6  19      -2.678 -14.659 -18.871  0.00  0.00      C1   C
ATOM   2506  CG  GLN 6  19      -2.309 -13.828 -20.113  0.00  0.00      C1   C
ATOM   2507  CD  GLN 6  19      -1.139 -14.384 -20.801  0.00  0.00      C1   C
ATOM   2508  NE2 GLN 6  19       0.011 -14.137 -20.236  0.00  0.00      C1   N
ATOM   2509  OE1 GLN 6  19      -1.193 -15.125 -21.766  0.00  0.00      C1   O
ATOM   2510  N   VAL 6  20      -5.899 -13.818 -19.589  0.00  0.00      C1   N
ATOM   2511  CA  VAL 6  20      -7.035 -14.072 -20.585  0.00  0.00      C1   C
ATOM   2512  C   VAL 6  20      -6.770 -13.257 -21.824  0.00  0.00      C1   C
ATOM   2513  O   VAL 6  20      -6.746 -12.026 -21.791  0.00  0.00      C1   O
ATOM   2514  CB  VAL 6  20      -8.377 -13.908 -19.906  0.00  0.00      C1   C
ATOM   2515  CG1 VAL 6  20      -9.478 -14.023 -21.003  0.00  0.00      C1   C
ATOM   2516  CG2 VAL 6  20      -8.781 -14.917 -18.831  0.00  0.00      C1   C
ATOM   2517  N   THR 6  21      -6.647 -13.976 -22.928  0.00  0.00      C1   N
ATOM   2518  CA  THR 6  21      -6.125 -13.457 -24.186  0.00  0.00      C1   C
ATOM   2519  C   THR 6  21      -6.934 -13.848 -25.382  0.00  0.00      C1   C
ATOM   2520  O   THR 6  21      -7.343 -15.030 -25.511  0.00  0.00      C1   O
ATOM   2521  CB  THR 6  21      -4.713 -14.007 -24.395  0.00  0.00      C1   C
ATOM   2522  OG1 THR 6  21      -3.749 -13.565 -23.490  0.00  0.00      C1   O
ATOM   2523  CG2 THR 6  21      -3.999 -13.790 -25.823  0.00  0.00      C1   C
ATOM   2524  N   CYS 6  22      -7.207 -12.848 -26.285  0.00  0.00      C1   N
ATOM   2525  CA  CYS 6  22      -8.019 -13.039 -27.459  0.00  0.00      C1   C
ATOM   2526  C   CYS 6  22      -7.412 -12.198 -28.635  0.00  0.00      C1   C
ATOM   2527  O   CYS 6  22      -7.350 -10.955 -28.555  0.00  0.00      C1   O
ATOM   2528  CB  CYS 6  22      -9.430 -12.603 -27.304  0.00  0.00      C1   C
ATOM   2529  SG  CYS 6  22     -10.327 -13.890 -26.451  0.00  0.00      C1   S
ATOM   2530  N   GLY 6  23      -6.969 -12.949 -29.644  0.00  0.00      C1   N
ATOM   2531  CA  GLY 6  23      -6.090 -12.467 -30.711  0.00  0.00      C1   C
ATOM   2532  C   GLY 6  23      -4.782 -11.942 -30.122  0.00  0.00      C1   C
ATOM   2533  O   GLY 6  23      -4.006 -12.621 -29.446  0.00  0.00      C1   O
ATOM   2534  N   THR 6  24      -4.655 -10.619 -30.246  0.00  0.00      C1   N
ATOM   2535  CA  THR 6  24      -3.595  -9.884 -29.551  0.00  0.00      C1   C
ATOM   2536  C   THR 6  24      -3.923  -9.423 -28.137  0.00  0.00      C1   C
ATOM   2537  O   THR 6  24      -2.987  -9.092 -27.406  0.00  0.00      C1   O
ATOM   2538  CB  THR 6  24      -3.214  -8.665 -30.376  0.00  0.00      C1   C
ATOM   2539  OG1 THR 6  24      -4.288  -7.887 -30.825  0.00  0.00      C1   O
ATOM   2540  CG2 THR 6  24      -2.327  -9.244 -31.524  0.00  0.00      C1   C
ATOM   2541  N   THR 6  25      -5.212  -9.246 -27.756  0.00  0.00      C1   N
ATOM   2542  CA  THR 6  25      -5.507  -8.597 -26.464  0.00  0.00      C1   C
ATOM   2543  C   THR 6  25      -5.029  -9.520 -25.354  0.00  0.00      C1   C
ATOM   2544  O   THR 6  25      -5.411 -10.692 -25.349  0.00  0.00      C1   O
ATOM   2545  CB  THR 6  25      -6.999  -8.219 -26.300  0.00  0.00      C1   C
ATOM   2546  OG1 THR 6  25      -7.380  -7.483 -27.414  0.00  0.00      C1   O
ATOM   2547  CG2 THR 6  25      -7.198  -7.364 -25.129  0.00  0.00      C1   C
ATOM   2548  N   THR 6  26      -4.357  -8.968 -24.360  0.00  0.00      C1   N
ATOM   2549  CA  THR 6  26      -4.039  -9.697 -23.124  0.00  0.00      C1   C
ATOM   2550  C   THR 6  26      -4.542  -8.974 -21.886  0.00  0.00      C1   C
ATOM   2551  O   THR 6  26      -4.120  -7.814 -21.709  0.00  0.00      C1   O
ATOM   2552  CB  THR 6  26      -2.599 -10.200 -23.180  0.00  0.00      C1   C
ATOM   2553  OG1 THR 6  26      -2.532 -11.038 -24.353  0.00  0.00      C1   O
ATOM   2554  CG2 THR 6  26      -2.126 -11.072 -22.036  0.00  0.00      C1   C
ATOM   2555  N   LEU 6  27      -5.447  -9.544 -21.089  0.00  0.00      C1   N
ATOM   2556  CA  LEU 6  27      -5.958  -8.952 -19.834  0.00  0.00      C1   C
ATOM   2557  C   LEU 6  27      -5.601 -10.001 -18.682  0.00  0.00      C1   C
ATOM   2558  O   LEU 6  27      -4.962 -11.038 -18.961  0.00  0.00      C1   O
ATOM   2559  CB  LEU 6  27      -7.445  -8.840 -19.931  0.00  0.00      C1   C
ATOM   2560  CG  LEU 6  27      -7.999  -8.006 -21.063  0.00  0.00      C1   C
ATOM   2561  CD1 LEU 6  27      -9.497  -7.858 -20.722  0.00  0.00      C1   C
ATOM   2562  CD2 LEU 6  27      -7.418  -6.641 -21.273  0.00  0.00      C1   C
ATOM   2563  N   ASN 6  28      -6.056  -9.616 -17.466  0.00  0.00      C1   N
ATOM   2564  CA  ASN 6  28      -6.141 -10.385 -16.223  0.00  0.00      C1   C
ATOM   2565  C   ASN 6  28      -7.608 -10.839 -15.928  0.00  0.00      C1   C
ATOM   2566  O   ASN 6  28      -8.519 -10.196 -16.386  0.00  0.00      C1   O
ATOM   2567  CB  ASN 6  28      -5.489  -9.619 -15.044  0.00  0.00      C1   C
ATOM   2568  CG  ASN 6  28      -4.140  -9.077 -15.440  0.00  0.00      C1   C
ATOM   2569  OD1 ASN 6  28      -3.132  -9.707 -15.401  0.00  0.00      C1   O
ATOM   2570  ND2 ASN 6  28      -4.167  -7.730 -15.573  0.00  0.00      C1   N
ATOM   2571  N   GLY 6  29      -7.659 -12.041 -15.325  0.00  0.00      C1   N
ATOM   2572  CA  GLY 6  29      -8.875 -12.593 -14.807  0.00  0.00      C1   C
ATOM   2573  C   GLY 6  29      -8.616 -13.353 -13.455  0.00  0.00      C1   C
ATOM   2574  O   GLY 6  29      -7.515 -13.659 -13.035  0.00  0.00      C1   O
ATOM   2575  N   LEU 6  30      -9.779 -13.645 -12.828  0.00  0.00      C1   N
ATOM   2576  CA  LEU 6  30      -9.884 -14.287 -11.476  0.00  0.00      C1   C
ATOM   2577  C   LEU 6  30     -10.561 -15.667 -11.531  0.00  0.00      C1   C
ATOM   2578  O   LEU 6  30     -11.674 -15.740 -11.977  0.00  0.00      C1   O
ATOM   2579  CB  LEU 6  30     -10.721 -13.358 -10.684  0.00  0.00      C1   C
ATOM   2580  CG  LEU 6  30     -11.155 -13.777  -9.269  0.00  0.00      C1   C
ATOM   2581  CD1 LEU 6  30      -9.944 -13.829  -8.346  0.00  0.00      C1   C
ATOM   2582  CD2 LEU 6  30     -12.112 -12.736  -8.660  0.00  0.00      C1   C
ATOM   2583  N   TRP 6  31      -9.800 -16.653 -11.139  0.00  0.00      C1   N
ATOM   2584  CA  TRP 6  31     -10.218 -18.028 -11.074  0.00  0.00      C1   C
ATOM   2585  C   TRP 6  31     -10.516 -18.592  -9.666  0.00  0.00      C1   C
ATOM   2586  O   TRP 6  31      -9.619 -18.828  -8.800  0.00  0.00      C1   O
ATOM   2587  CB  TRP 6  31      -9.072 -18.854 -11.672  0.00  0.00      C1   C
ATOM   2588  CG  TRP 6  31      -9.249 -20.376 -11.862  0.00  0.00      C1   C
ATOM   2589  CD1 TRP 6  31     -10.352 -21.176 -11.921  0.00  0.00      C1   C
ATOM   2590  CD2 TRP 6  31      -8.135 -21.266 -11.771  0.00  0.00      C1   C
ATOM   2591  NE1 TRP 6  31      -9.899 -22.525 -11.894  0.00  0.00      C1   N
ATOM   2592  CE2 TRP 6  31      -8.554 -22.617 -11.951  0.00  0.00      C1   C
ATOM   2593  CE3 TRP 6  31      -6.719 -21.091 -11.592  0.00  0.00      C1   C
ATOM   2594  CZ2 TRP 6  31      -7.696 -23.693 -11.940  0.00  0.00      C1   C
ATOM   2595  CZ3 TRP 6  31      -5.800 -22.177 -11.577  0.00  0.00      C1   C
ATOM   2596  CH2 TRP 6  31      -6.297 -23.476 -11.865  0.00  0.00      C1   C
ATOM   2597  N   LEU 6  32     -11.807 -18.836  -9.462  0.00  0.00      C1   N
ATOM   2598  CA  LEU 6  32     -12.285 -19.188  -8.136  0.00  0.00      C1   C
ATOM   2599  C   LEU 6  32     -13.071 -20.540  -8.304  0.00  0.00      C1   C
ATOM   2600  O   LEU 6  32     -13.969 -20.584  -9.142  0.00  0.00      C1   O
ATOM   2601  CB  LEU 6  32     -13.317 -18.166  -7.641  0.00  0.00      C1   C
ATOM   2602  CG  LEU 6  32     -12.567 -16.979  -7.066  0.00  0.00      C1   C
ATOM   2603  CD1 LEU 6  32     -13.492 -15.823  -6.586  0.00  0.00      C1   C
ATOM   2604  CD2 LEU 6  32     -11.886 -17.287  -5.747  0.00  0.00      C1   C
ATOM   2605  N   ASP 6  33     -12.615 -21.604  -7.630  0.00  0.00      C1   N
ATOM   2606  CA  ASP 6  33     -13.085 -23.002  -7.898  0.00  0.00      C1   C
ATOM   2607  C   ASP 6  33     -12.810 -23.366  -9.357  0.00  0.00      C1   C
ATOM   2608  O   ASP 6  33     -11.646 -23.662  -9.658  0.00  0.00      C1   O
ATOM   2609  CB  ASP 6  33     -14.529 -23.229  -7.353  0.00  0.00      C1   C
ATOM   2610  CG  ASP 6  33     -14.872 -22.745  -5.963  0.00  0.00      C1   C
ATOM   2611  OD1 ASP 6  33     -14.909 -23.575  -5.073  0.00  0.00      C1   O
ATOM   2612  OD2 ASP 6  33     -15.337 -21.580  -5.851  0.00  0.00      C1   O
ATOM   2613  N   ASP 6  34     -13.838 -23.457 -10.212  0.00  0.00      C1   N
ATOM   2614  CA  ASP 6  34     -13.877 -23.972 -11.594  0.00  0.00      C1   C
ATOM   2615  C   ASP 6  34     -14.206 -22.825 -12.591  0.00  0.00      C1   C
ATOM   2616  O   ASP 6  34     -14.527 -23.077 -13.781  0.00  0.00      C1   O
ATOM   2617  CB  ASP 6  34     -14.806 -25.123 -11.796  0.00  0.00      C1   C
ATOM   2618  CG  ASP 6  34     -16.195 -25.005 -11.149  0.00  0.00      C1   C
ATOM   2619  OD1 ASP 6  34     -16.585 -23.894 -10.733  0.00  0.00      C1   O
ATOM   2620  OD2 ASP 6  34     -16.804 -26.074 -10.852  0.00  0.00      C1   O
ATOM   2621  N   VAL 6  35     -14.288 -21.524 -12.207  0.00  0.00      C1   N
ATOM   2622  CA  VAL 6  35     -14.684 -20.469 -13.190  0.00  0.00      C1   C
ATOM   2623  C   VAL 6  35     -13.815 -19.232 -13.112  0.00  0.00      C1   C
ATOM   2624  O   VAL 6  35     -13.182 -18.983 -12.016  0.00  0.00      C1   O
ATOM   2625  CB  VAL 6  35     -16.161 -20.036 -12.974  0.00  0.00      C1   C
ATOM   2626  CG1 VAL 6  35     -17.209 -21.039 -13.526  0.00  0.00      C1   C
ATOM   2627  CG2 VAL 6  35     -16.577 -19.731 -11.499  0.00  0.00      C1   C
ATOM   2628  N   VAL 6  36     -13.687 -18.532 -14.269  0.00  0.00      C1   N
ATOM   2629  CA  VAL 6  36     -12.734 -17.495 -14.639  0.00  0.00      C1   C
ATOM   2630  C   VAL 6  36     -13.522 -16.287 -15.143  0.00  0.00      C1   C
ATOM   2631  O   VAL 6  36     -13.713 -16.117 -16.386  0.00  0.00      C1   O
ATOM   2632  CB  VAL 6  36     -11.673 -18.039 -15.555  0.00  0.00      C1   C
ATOM   2633  CG1 VAL 6  36     -10.584 -17.069 -15.450  0.00  0.00      C1   C
ATOM   2634  CG2 VAL 6  36     -10.990 -19.356 -14.980  0.00  0.00      C1   C
ATOM   2635  N   TYR 6  37     -13.922 -15.385 -14.255  0.00  0.00      C1   N
ATOM   2636  CA  TYR 6  37     -14.325 -13.949 -14.439  0.00  0.00      C1   C
ATOM   2637  C   TYR 6  37     -13.136 -13.190 -15.165  0.00  0.00      C1   C
ATOM   2638  O   TYR 6  37     -11.964 -13.386 -14.877  0.00  0.00      C1   O
ATOM   2639  CB  TYR 6  37     -14.716 -13.420 -13.066  0.00  0.00      C1   C
ATOM   2640  CG  TYR 6  37     -15.825 -14.278 -12.379  0.00  0.00      C1   C
ATOM   2641  CD1 TYR 6  37     -17.217 -14.012 -12.509  0.00  0.00      C1   C
ATOM   2642  CD2 TYR 6  37     -15.375 -15.278 -11.455  0.00  0.00      C1   C
ATOM   2643  CE1 TYR 6  37     -18.119 -14.776 -11.761  0.00  0.00      C1   C
ATOM   2644  CE2 TYR 6  37     -16.325 -16.149 -10.790  0.00  0.00      C1   C
ATOM   2645  CZ  TYR 6  37     -17.714 -15.881 -10.970  0.00  0.00      C1   C
ATOM   2646  OH  TYR 6  37     -18.681 -16.691 -10.482  0.00  0.00      C1   O
ATOM   2647  N   CYS 6  38     -13.449 -12.340 -16.152  0.00  0.00      C1   N
ATOM   2648  CA  CYS 6  38     -12.606 -11.287 -16.758  0.00  0.00      C1   C
ATOM   2649  C   CYS 6  38     -13.468 -10.174 -17.484  0.00  0.00      C1   C
ATOM   2650  O   CYS 6  38     -14.665 -10.288 -17.504  0.00  0.00      C1   O
ATOM   2651  CB  CYS 6  38     -11.546 -11.936 -17.722  0.00  0.00      C1   C
ATOM   2652  SG  CYS 6  38     -12.617 -12.695 -19.102  0.00  0.00      C1   S
ATOM   2653  N   PRO 6  39     -12.860  -9.122 -18.061  0.00  0.00      C1   N
ATOM   2654  CA  PRO 6  39     -13.679  -8.026 -18.686  0.00  0.00      C1   C
ATOM   2655  C   PRO 6  39     -14.229  -8.301 -20.137  0.00  0.00      C1   C
ATOM   2656  O   PRO 6  39     -13.482  -8.671 -21.100  0.00  0.00      C1   O
ATOM   2657  CB  PRO 6  39     -12.738  -6.784 -18.771  0.00  0.00      C1   C
ATOM   2658  CG  PRO 6  39     -11.638  -6.972 -17.752  0.00  0.00      C1   C
ATOM   2659  CD  PRO 6  39     -11.573  -8.506 -17.723  0.00  0.00      C1   C
ATOM   2660  N   ARG 6  40     -15.547  -8.323 -20.365  0.00  0.00      C1   N
ATOM   2661  CA  ARG 6  40     -16.058  -8.700 -21.691  0.00  0.00      C1   C
ATOM   2662  C   ARG 6  40     -15.492  -8.171 -22.968  0.00  0.00      C1   C
ATOM   2663  O   ARG 6  40     -15.362  -8.942 -23.934  0.00  0.00      C1   O
ATOM   2664  CB  ARG 6  40     -17.557  -8.647 -21.803  0.00  0.00      C1   C
ATOM   2665  CG  ARG 6  40     -18.007  -7.217 -22.166  0.00  0.00      C1   C
ATOM   2666  CD  ARG 6  40     -19.553  -6.939 -22.147  0.00  0.00      C1   C
ATOM   2667  NE  ARG 6  40     -19.940  -5.504 -22.362  0.00  0.00      C1   N
ATOM   2668  CZ  ARG 6  40     -21.150  -5.031 -22.620  0.00  0.00      C1   C
ATOM   2669  NH1 ARG 6  40     -22.242  -5.766 -22.637  0.00  0.00      C1   N
ATOM   2670  NH2 ARG 6  40     -21.289  -3.746 -22.753  0.00  0.00      C1   N
ATOM   2671  N   HIS 6  41     -14.987  -6.867 -22.945  0.00  0.00      C1   N
ATOM   2672  CA  HIS 6  41     -14.353  -6.177 -24.025  0.00  0.00      C1   C
ATOM   2673  C   HIS 6  41     -13.225  -6.958 -24.751  0.00  0.00      C1   C
ATOM   2674  O   HIS 6  41     -13.006  -6.693 -25.950  0.00  0.00      C1   O
ATOM   2675  CB  HIS 6  41     -14.008  -4.737 -23.668  0.00  0.00      C1   C
ATOM   2676  CG  HIS 6  41     -13.099  -4.535 -22.531  0.00  0.00      C1   C
ATOM   2677  ND1 HIS 6  41     -11.907  -5.207 -22.298  0.00  0.00      C1   N
ATOM   2678  CD2 HIS 6  41     -13.167  -3.477 -21.694  0.00  0.00      C1   C
ATOM   2679  CE1 HIS 6  41     -11.391  -4.640 -21.217  0.00  0.00      C1   C
ATOM   2680  NE2 HIS 6  41     -12.117  -3.576 -20.817  0.00  0.00      C1   N
ATOM   2681  N   VAL 6  42     -12.597  -7.921 -24.175  0.00  0.00      C1   N
ATOM   2682  CA  VAL 6  42     -11.652  -8.905 -24.750  0.00  0.00      C1   C
ATOM   2683  C   VAL 6  42     -12.199  -9.547 -26.035  0.00  0.00      C1   C
ATOM   2684  O   VAL 6  42     -11.389  -9.853 -26.896  0.00  0.00      C1   O
ATOM   2685  CB  VAL 6  42     -11.364  -9.949 -23.613  0.00  0.00      C1   C
ATOM   2686  CG1 VAL 6  42     -12.459 -10.988 -23.336  0.00  0.00      C1   C
ATOM   2687  CG2 VAL 6  42      -9.978 -10.529 -23.677  0.00  0.00      C1   C
ATOM   2688  N   ILE 6  43     -13.526  -9.773 -26.071  0.00  0.00      C1   N
ATOM   2689  CA  ILE 6  43     -14.119 -10.500 -27.240  0.00  0.00      C1   C
ATOM   2690  C   ILE 6  43     -14.557  -9.635 -28.472  0.00  0.00      C1   C
ATOM   2691  O   ILE 6  43     -15.245 -10.039 -29.437  0.00  0.00      C1   O
ATOM   2692  CB  ILE 6  43     -15.168 -11.588 -26.929  0.00  0.00      C1   C
ATOM   2693  CG1 ILE 6  43     -16.433 -10.906 -26.374  0.00  0.00      C1   C
ATOM   2694  CG2 ILE 6  43     -14.661 -12.646 -25.968  0.00  0.00      C1   C
ATOM   2695  CD1 ILE 6  43     -17.623 -11.911 -26.380  0.00  0.00      C1   C
ATOM   2696  N   CYS 6  44     -14.244  -8.321 -28.298  0.00  0.00      C1   N
ATOM   2697  CA  CYS 6  44     -14.803  -7.256 -29.130  0.00  0.00      C1   C
ATOM   2698  C   CYS 6  44     -13.789  -6.996 -30.175  0.00  0.00      C1   C
ATOM   2699  O   CYS 6  44     -12.591  -6.831 -29.857  0.00  0.00      C1   O
ATOM   2700  CB  CYS 6  44     -15.125  -6.026 -28.289  0.00  0.00      C1   C
ATOM   2701  SG  CYS 6  44     -16.047  -4.771 -29.234  0.00  0.00      C1   S
ATOM   2702  N   THR 6  45     -14.180  -6.976 -31.458  0.00  0.00      C1   N
ATOM   2703  CA  THR 6  45     -13.393  -6.622 -32.635  0.00  0.00      C1   C
ATOM   2704  C   THR 6  45     -14.181  -5.393 -33.174  0.00  0.00      C1   C
ATOM   2705  O   THR 6  45     -14.848  -5.514 -34.188  0.00  0.00      C1   O
ATOM   2706  CB  THR 6  45     -13.280  -7.868 -33.591  0.00  0.00      C1   C
ATOM   2707  OG1 THR 6  45     -12.637  -8.948 -32.861  0.00  0.00      C1   O
ATOM   2708  CG2 THR 6  45     -12.297  -7.631 -34.724  0.00  0.00      C1   C
ATOM   2709  N   SER 6  46     -14.161  -4.216 -32.452  0.00  0.00      C1   N
ATOM   2710  CA  SER 6  46     -14.754  -2.934 -32.927  0.00  0.00      C1   C
ATOM   2711  C   SER 6  46     -13.726  -1.783 -32.858  0.00  0.00      C1   C
ATOM   2712  O   SER 6  46     -12.675  -1.870 -32.186  0.00  0.00      C1   O
ATOM   2713  CB  SER 6  46     -16.137  -2.610 -32.249  0.00  0.00      C1   C
ATOM   2714  OG  SER 6  46     -17.044  -3.495 -32.883  0.00  0.00      C1   O
ATOM   2715  N   GLU 6  47     -14.053  -0.624 -33.417  0.00  0.00      C1   N
ATOM   2716  CA  GLU 6  47     -13.534   0.709 -33.155  0.00  0.00      C1   C
ATOM   2717  C   GLU 6  47     -14.086   1.088 -31.767  0.00  0.00      C1   C
ATOM   2718  O   GLU 6  47     -15.288   0.856 -31.508  0.00  0.00      C1   O
ATOM   2719  CB  GLU 6  47     -13.807   1.712 -34.345  0.00  0.00      C1   C
ATOM   2720  CG  GLU 6  47     -13.117   1.328 -35.641  0.00  0.00      C1   C
ATOM   2721  CD  GLU 6  47     -13.393   2.226 -36.826  0.00  0.00      C1   C
ATOM   2722  OE1 GLU 6  47     -12.422   3.000 -37.173  0.00  0.00      C1   O
ATOM   2723  OE2 GLU 6  47     -14.518   2.232 -37.397  0.00  0.00      C1   O
ATOM   2724  N   ASP 6  48     -13.160   1.674 -30.985  0.00  0.00      C1   N
ATOM   2725  CA  ASP 6  48     -13.201   2.119 -29.518  0.00  0.00      C1   C
ATOM   2726  C   ASP 6  48     -14.497   2.810 -29.006  0.00  0.00      C1   C
ATOM   2727  O   ASP 6  48     -14.806   2.599 -27.894  0.00  0.00      C1   O
ATOM   2728  CB  ASP 6  48     -11.944   2.847 -29.061  0.00  0.00      C1   C
ATOM   2729  CG  ASP 6  48     -11.647   4.241 -29.692  0.00  0.00      C1   C
ATOM   2730  OD1 ASP 6  48     -10.503   4.714 -29.420  0.00  0.00      C1   O
ATOM   2731  OD2 ASP 6  48     -12.449   4.940 -30.396  0.00  0.00      C1   O
ATOM   2732  N   MET 6  49     -15.176   3.588 -29.900  0.00  0.00      C1   N
ATOM   2733  CA  MET 6  49     -16.466   4.252 -29.679  0.00  0.00      C1   C
ATOM   2734  C   MET 6  49     -17.704   3.416 -29.884  0.00  0.00      C1   C
ATOM   2735  O   MET 6  49     -18.758   3.927 -29.533  0.00  0.00      C1   O
ATOM   2736  CB  MET 6  49     -16.613   5.516 -30.486  0.00  0.00      C1   C
ATOM   2737  CG  MET 6  49     -16.630   5.260 -32.013  0.00  0.00      C1   C
ATOM   2738  SD  MET 6  49     -15.043   4.999 -32.910  0.00  0.00      C1   S
ATOM   2739  CE  MET 6  49     -15.608   4.716 -34.634  0.00  0.00      C1   C
ATOM   2740  N   LEU 6  50     -17.667   2.203 -30.475  0.00  0.00      C1   N
ATOM   2741  CA  LEU 6  50     -18.970   1.580 -30.877  0.00  0.00      C1   C
ATOM   2742  C   LEU 6  50     -19.567   0.807 -29.725  0.00  0.00      C1   C
ATOM   2743  O   LEU 6  50     -18.969   0.652 -28.678  0.00  0.00      C1   O
ATOM   2744  CB  LEU 6  50     -18.703   0.736 -32.099  0.00  0.00      C1   C
ATOM   2745  CG  LEU 6  50     -18.271   1.578 -33.319  0.00  0.00      C1   C
ATOM   2746  CD1 LEU 6  50     -17.761   0.558 -34.399  0.00  0.00      C1   C
ATOM   2747  CD2 LEU 6  50     -19.453   2.440 -33.808  0.00  0.00      C1   C
ATOM   2748  N   ASN 6  51     -20.811   0.257 -29.805  0.00  0.00      C1   N
ATOM   2749  CA  ASN 6  51     -21.444  -0.614 -28.785  0.00  0.00      C1   C
ATOM   2750  C   ASN 6  51     -22.071  -1.854 -29.435  0.00  0.00      C1   C
ATOM   2751  O   ASN 6  51     -23.320  -1.896 -29.433  0.00  0.00      C1   O
ATOM   2752  CB  ASN 6  51     -22.355   0.262 -27.926  0.00  0.00      C1   C
ATOM   2753  CG  ASN 6  51     -22.552  -0.285 -26.532  0.00  0.00      C1   C
ATOM   2754  OD1 ASN 6  51     -21.689  -0.915 -25.987  0.00  0.00      C1   O
ATOM   2755  ND2 ASN 6  51     -23.663   0.134 -25.864  0.00  0.00      C1   N
ATOM   2756  N   PRO 6  52     -21.244  -2.812 -29.868  0.00  0.00      C1   N
ATOM   2757  CA  PRO 6  52     -21.658  -4.093 -30.471  0.00  0.00      C1   C
ATOM   2758  C   PRO 6  52     -22.586  -4.805 -29.513  0.00  0.00      C1   C
ATOM   2759  O   PRO 6  52     -22.464  -4.680 -28.339  0.00  0.00      C1   O
ATOM   2760  CB  PRO 6  52     -20.451  -4.932 -30.803  0.00  0.00      C1   C
ATOM   2761  CG  PRO 6  52     -19.396  -4.397 -29.862  0.00  0.00      C1   C
ATOM   2762  CD  PRO 6  52     -19.812  -2.922 -29.700  0.00  0.00      C1   C
ATOM   2763  N   ASN 6  53     -23.373  -5.742 -30.081  0.00  0.00      C1   N
ATOM   2764  CA  ASN 6  53     -24.153  -6.692 -29.300  0.00  0.00      C1   C
ATOM   2765  C   ASN 6  53     -23.301  -7.860 -28.958  0.00  0.00      C1   C
ATOM   2766  O   ASN 6  53     -22.750  -8.608 -29.767  0.00  0.00      C1   O
ATOM   2767  CB  ASN 6  53     -25.305  -7.051 -30.326  0.00  0.00      C1   C
ATOM   2768  CG  ASN 6  53     -26.289  -8.070 -29.798  0.00  0.00      C1   C
ATOM   2769  OD1 ASN 6  53     -26.010  -9.232 -29.652  0.00  0.00      C1   O
ATOM   2770  ND2 ASN 6  53     -27.448  -7.623 -29.486  0.00  0.00      C1   N
ATOM   2771  N   TYR 6  54     -23.110  -7.935 -27.638  0.00  0.00      C1   N
ATOM   2772  CA  TYR 6  54     -22.203  -8.931 -27.039  0.00  0.00      C1   C
ATOM   2773  C   TYR 6  54     -22.867 -10.321 -26.912  0.00  0.00      C1   C
ATOM   2774  O   TYR 6  54     -22.077 -11.220 -26.704  0.00  0.00      C1   O
ATOM   2775  CB  TYR 6  54     -21.730  -8.328 -25.777  0.00  0.00      C1   C
ATOM   2776  CG  TYR 6  54     -20.389  -7.607 -25.878  0.00  0.00      C1   C
ATOM   2777  CD1 TYR 6  54     -20.446  -6.184 -25.868  0.00  0.00      C1   C
ATOM   2778  CD2 TYR 6  54     -19.142  -8.300 -25.908  0.00  0.00      C1   C
ATOM   2779  CE1 TYR 6  54     -19.259  -5.454 -25.781  0.00  0.00      C1   C
ATOM   2780  CE2 TYR 6  54     -17.979  -7.495 -25.945  0.00  0.00      C1   C
ATOM   2781  CZ  TYR 6  54     -18.019  -6.100 -25.829  0.00  0.00      C1   C
ATOM   2782  OH  TYR 6  54     -16.898  -5.356 -25.658  0.00  0.00      C1   O
ATOM   2783  N   GLU 6  55     -24.158 -10.486 -26.947  0.00  0.00      C1   N
ATOM   2784  CA  GLU 6  55     -24.856 -11.782 -27.090  0.00  0.00      C1   C
ATOM   2785  C   GLU 6  55     -24.334 -12.414 -28.407  0.00  0.00      C1   C
ATOM   2786  O   GLU 6  55     -23.835 -13.562 -28.389  0.00  0.00      C1   O
ATOM   2787  CB  GLU 6  55     -26.387 -11.787 -27.066  0.00  0.00      C1   C
ATOM   2788  CG  GLU 6  55     -26.928 -11.802 -25.716  0.00  0.00      C1   C
ATOM   2789  CD  GLU 6  55     -28.402 -12.181 -25.569  0.00  0.00      C1   C
ATOM   2790  OE1 GLU 6  55     -28.677 -13.106 -24.714  0.00  0.00      C1   O
ATOM   2791  OE2 GLU 6  55     -29.288 -11.510 -26.168  0.00  0.00      C1   O
ATOM   2792  N   ASP 6  56     -24.512 -11.741 -29.553  0.00  0.00      C1   N
ATOM   2793  CA  ASP 6  56     -24.128 -12.171 -30.874  0.00  0.00      C1   C
ATOM   2794  C   ASP 6  56     -22.675 -12.538 -30.987  0.00  0.00      C1   C
ATOM   2795  O   ASP 6  56     -22.387 -13.613 -31.494  0.00  0.00      C1   O
ATOM   2796  CB  ASP 6  56     -24.409 -11.072 -31.857  0.00  0.00      C1   C
ATOM   2797  CG  ASP 6  56     -24.018 -11.387 -33.355  0.00  0.00      C1   C
ATOM   2798  OD1 ASP 6  56     -23.581 -10.517 -34.134  0.00  0.00      C1   O
ATOM   2799  OD2 ASP 6  56     -24.284 -12.523 -33.864  0.00  0.00      C1   O
ATOM   2800  N   LEU 6  57     -21.758 -11.696 -30.358  0.00  0.00      C1   N
ATOM   2801  CA  LEU 6  57     -20.315 -11.981 -30.129  0.00  0.00      C1   C
ATOM   2802  C   LEU 6  57     -20.052 -13.192 -29.230  0.00  0.00      C1   C
ATOM   2803  O   LEU 6  57     -19.284 -14.030 -29.700  0.00  0.00      C1   O
ATOM   2804  CB  LEU 6  57     -19.586 -10.757 -29.409  0.00  0.00      C1   C
ATOM   2805  CG  LEU 6  57     -19.273  -9.537 -30.302  0.00  0.00      C1   C
ATOM   2806  CD1 LEU 6  57     -18.783  -8.361 -29.432  0.00  0.00      C1   C
ATOM   2807  CD2 LEU 6  57     -18.372  -9.781 -31.422  0.00  0.00      C1   C
ATOM   2808  N   LEU 6  58     -20.586 -13.450 -28.029  0.00  0.00      C1   N
ATOM   2809  CA  LEU 6  58     -20.382 -14.686 -27.244  0.00  0.00      C1   C
ATOM   2810  C   LEU 6  58     -21.079 -15.932 -27.835  0.00  0.00      C1   C
ATOM   2811  O   LEU 6  58     -20.683 -17.034 -27.445  0.00  0.00      C1   O
ATOM   2812  CB  LEU 6  58     -20.925 -14.316 -25.782  0.00  0.00      C1   C
ATOM   2813  CG  LEU 6  58     -20.473 -15.370 -24.868  0.00  0.00      C1   C
ATOM   2814  CD1 LEU 6  58     -18.951 -15.440 -24.597  0.00  0.00      C1   C
ATOM   2815  CD2 LEU 6  58     -21.140 -14.987 -23.609  0.00  0.00      C1   C
ATOM   2816  N   ILE 6  59     -22.040 -15.826 -28.752  0.00  0.00      C1   N
ATOM   2817  CA  ILE 6  59     -22.326 -16.923 -29.700  0.00  0.00      C1   C
ATOM   2818  C   ILE 6  59     -21.161 -17.223 -30.576  0.00  0.00      C1   C
ATOM   2819  O   ILE 6  59     -20.643 -18.385 -30.511  0.00  0.00      C1   O
ATOM   2820  CB  ILE 6  59     -23.673 -16.642 -30.425  0.00  0.00      C1   C
ATOM   2821  CG1 ILE 6  59     -24.816 -16.747 -29.375  0.00  0.00      C1   C
ATOM   2822  CG2 ILE 6  59     -23.959 -17.659 -31.551  0.00  0.00      C1   C
ATOM   2823  CD1 ILE 6  59     -26.201 -16.350 -29.835  0.00  0.00      C1   C
ATOM   2824  N   ARG 6  60     -20.763 -16.281 -31.409  0.00  0.00      C1   N
ATOM   2825  CA  ARG 6  60     -19.612 -16.406 -32.396  0.00  0.00      C1   C
ATOM   2826  C   ARG 6  60     -18.227 -16.824 -31.845  0.00  0.00      C1   C
ATOM   2827  O   ARG 6  60     -17.668 -17.848 -32.309  0.00  0.00      C1   O
ATOM   2828  CB  ARG 6  60     -19.440 -15.052 -33.054  0.00  0.00      C1   C
ATOM   2829  CG  ARG 6  60     -20.512 -14.777 -34.094  0.00  0.00      C1   C
ATOM   2830  CD  ARG 6  60     -20.369 -13.410 -34.662  0.00  0.00      C1   C
ATOM   2831  NE  ARG 6  60     -21.681 -13.058 -35.170  0.00  0.00      C1   N
ATOM   2832  CZ  ARG 6  60     -22.012 -12.982 -36.439  0.00  0.00      C1   C
ATOM   2833  NH1 ARG 6  60     -23.239 -12.639 -36.738  0.00  0.00      C1   N
ATOM   2834  NH2 ARG 6  60     -21.178 -13.318 -37.397  0.00  0.00      C1   N
ATOM   2835  N   LYS 6  61     -17.768 -16.186 -30.712  0.00  0.00      C1   N
ATOM   2836  CA  LYS 6  61     -16.660 -16.694 -29.902  0.00  0.00      C1   C
ATOM   2837  C   LYS 6  61     -16.925 -18.136 -29.406  0.00  0.00      C1   C
ATOM   2838  O   LYS 6  61     -17.942 -18.443 -28.786  0.00  0.00      C1   O
ATOM   2839  CB  LYS 6  61     -16.318 -15.736 -28.779  0.00  0.00      C1   C
ATOM   2840  CG  LYS 6  61     -14.824 -15.745 -28.322  0.00  0.00      C1   C
ATOM   2841  CD  LYS 6  61     -13.733 -15.416 -29.327  0.00  0.00      C1   C
ATOM   2842  CE  LYS 6  61     -12.286 -15.523 -28.796  0.00  0.00      C1   C
ATOM   2843  NZ  LYS 6  61     -11.234 -15.047 -29.730  0.00  0.00      C1   N
ATOM   2844  N   SER 6  62     -15.991 -18.988 -29.517  0.00  0.00      C1   N
ATOM   2845  CA  SER 6  62     -15.925 -20.424 -29.134  0.00  0.00      C1   C
ATOM   2846  C   SER 6  62     -14.854 -20.727 -28.075  0.00  0.00      C1   C
ATOM   2847  O   SER 6  62     -13.712 -20.196 -28.080  0.00  0.00      C1   O
ATOM   2848  CB  SER 6  62     -15.558 -21.285 -30.302  0.00  0.00      C1   C
ATOM   2849  OG  SER 6  62     -16.299 -21.088 -31.559  0.00  0.00      C1   O
ATOM   2850  N   ASN 6  63     -15.169 -21.717 -27.144  0.00  0.00      C1   N
ATOM   2851  CA  ASN 6  63     -14.286 -22.182 -26.117  0.00  0.00      C1   C
ATOM   2852  C   ASN 6  63     -12.846 -22.484 -26.548  0.00  0.00      C1   C
ATOM   2853  O   ASN 6  63     -11.952 -22.108 -25.825  0.00  0.00      C1   O
ATOM   2854  CB  ASN 6  63     -14.847 -23.530 -25.569  0.00  0.00      C1   C
ATOM   2855  CG  ASN 6  63     -16.029 -23.443 -24.654  0.00  0.00      C1   C
ATOM   2856  OD1 ASN 6  63     -16.364 -22.428 -24.022  0.00  0.00      C1   O
ATOM   2857  ND2 ASN 6  63     -16.783 -24.477 -24.422  0.00  0.00      C1   N
ATOM   2858  N   HIS 6  64     -12.613 -23.071 -27.744  0.00  0.00      C1   N
ATOM   2859  CA  HIS 6  64     -11.224 -23.294 -28.279  0.00  0.00      C1   C
ATOM   2860  C   HIS 6  64     -10.304 -22.071 -28.557  0.00  0.00      C1   C
ATOM   2861  O   HIS 6  64      -9.046 -22.198 -28.604  0.00  0.00      C1   O
ATOM   2862  CB  HIS 6  64     -11.182 -24.357 -29.291  0.00  0.00      C1   C
ATOM   2863  CG  HIS 6  64     -11.904 -24.077 -30.574  0.00  0.00      C1   C
ATOM   2864  ND1 HIS 6  64     -13.262 -23.720 -30.677  0.00  0.00      C1   N
ATOM   2865  CD2 HIS 6  64     -11.305 -23.775 -31.756  0.00  0.00      C1   C
ATOM   2866  CE1 HIS 6  64     -13.499 -23.442 -31.914  0.00  0.00      C1   C
ATOM   2867  NE2 HIS 6  64     -12.325 -23.323 -32.611  0.00  0.00      C1   N
ATOM   2868  N   ASN 6  65     -10.897 -20.903 -28.629  0.00  0.00      C1   N
ATOM   2869  CA  ASN 6  65     -10.141 -19.664 -28.848  0.00  0.00      C1   C
ATOM   2870  C   ASN 6  65     -10.180 -18.723 -27.623  0.00  0.00      C1   C
ATOM   2871  O   ASN 6  65      -9.675 -17.595 -27.748  0.00  0.00      C1   O
ATOM   2872  CB  ASN 6  65     -10.410 -18.985 -30.175  0.00  0.00      C1   C
ATOM   2873  CG  ASN 6  65     -10.035 -19.892 -31.261  0.00  0.00      C1   C
ATOM   2874  OD1 ASN 6  65      -8.895 -20.326 -31.379  0.00  0.00      C1   O
ATOM   2875  ND2 ASN 6  65     -11.017 -20.191 -32.139  0.00  0.00      C1   N
ATOM   2876  N   PHE 6  66     -10.550 -19.208 -26.390  0.00  0.00      C1   N
ATOM   2877  CA  PHE 6  66     -10.099 -18.482 -25.161  0.00  0.00      C1   C
ATOM   2878  C   PHE 6  66      -8.723 -19.034 -24.776  0.00  0.00      C1   C
ATOM   2879  O   PHE 6  66      -8.650 -20.239 -24.465  0.00  0.00      C1   O
ATOM   2880  CB  PHE 6  66     -11.106 -18.399 -23.920  0.00  0.00      C1   C
ATOM   2881  CG  PHE 6  66     -12.476 -17.886 -24.348  0.00  0.00      C1   C
ATOM   2882  CD1 PHE 6  66     -13.455 -18.852 -24.651  0.00  0.00      C1   C
ATOM   2883  CD2 PHE 6  66     -12.849 -16.531 -24.257  0.00  0.00      C1   C
ATOM   2884  CE1 PHE 6  66     -14.754 -18.419 -25.025  0.00  0.00      C1   C
ATOM   2885  CE2 PHE 6  66     -14.171 -16.053 -24.605  0.00  0.00      C1   C
ATOM   2886  CZ  PHE 6  66     -15.101 -17.025 -25.139  0.00  0.00      C1   C
ATOM   2887  N   LEU 6  67      -7.806 -18.086 -24.653  0.00  0.00      C1   N
ATOM   2888  CA  LEU 6  67      -6.497 -18.462 -24.097  0.00  0.00      C1   C
ATOM   2889  C   LEU 6  67      -6.592 -18.089 -22.562  0.00  0.00      C1   C
ATOM   2890  O   LEU 6  67      -6.538 -16.870 -22.203  0.00  0.00      C1   O
ATOM   2891  CB  LEU 6  67      -5.373 -17.894 -24.930  0.00  0.00      C1   C
ATOM   2892  CG  LEU 6  67      -4.016 -18.122 -24.194  0.00  0.00      C1   C
ATOM   2893  CD1 LEU 6  67      -3.665 -19.610 -24.072  0.00  0.00      C1   C
ATOM   2894  CD2 LEU 6  67      -2.914 -17.263 -24.896  0.00  0.00      C1   C
ATOM   2895  N   VAL 6  68      -6.580 -19.114 -21.693  0.00  0.00      C1   N
ATOM   2896  CA  VAL 6  68      -6.540 -18.861 -20.275  0.00  0.00      C1   C
ATOM   2897  C   VAL 6  68      -5.310 -19.534 -19.648  0.00  0.00      C1   C
ATOM   2898  O   VAL 6  68      -5.172 -20.770 -19.684  0.00  0.00      C1   O
ATOM   2899  CB  VAL 6  68      -7.851 -19.394 -19.570  0.00  0.00      C1   C
ATOM   2900  CG1 VAL 6  68      -7.899 -18.939 -18.158  0.00  0.00      C1   C
ATOM   2901  CG2 VAL 6  68      -9.187 -19.029 -20.282  0.00  0.00      C1   C
ATOM   2902  N   GLN 6  69      -4.433 -18.654 -19.122  0.00  0.00      C1   N
ATOM   2903  CA  GLN 6  69      -3.132 -19.119 -18.548  0.00  0.00      C1   C
ATOM   2904  C   GLN 6  69      -2.892 -18.927 -17.121  0.00  0.00      C1   C
ATOM   2905  O   GLN 6  69      -2.480 -17.886 -16.609  0.00  0.00      C1   O
ATOM   2906  CB  GLN 6  69      -1.931 -18.616 -19.358  0.00  0.00      C1   C
ATOM   2907  CG  GLN 6  69      -2.147 -18.764 -20.863  0.00  0.00      C1   C
ATOM   2908  CD  GLN 6  69      -0.795 -18.846 -21.613  0.00  0.00      C1   C
ATOM   2909  OE1 GLN 6  69      -0.206 -19.876 -21.898  0.00  0.00      C1   O
ATOM   2910  NE2 GLN 6  69      -0.276 -17.715 -22.059  0.00  0.00      C1   N
ATOM   2911  N   ALA 6  70      -2.948 -20.014 -16.330  0.00  0.00      C1   N
ATOM   2912  CA  ALA 6  70      -2.450 -20.091 -14.941  0.00  0.00      C1   C
ATOM   2913  C   ALA 6  70      -0.881 -20.251 -14.806  0.00  0.00      C1   C
ATOM   2914  O   ALA 6  70      -0.338 -21.293 -14.433  0.00  0.00      C1   O
ATOM   2915  CB  ALA 6  70      -3.244 -21.205 -14.176  0.00  0.00      C1   C
ATOM   2916  N   GLY 6  71      -0.174 -19.155 -15.142  0.00  0.00      C1   N
ATOM   2917  CA  GLY 6  71       1.325 -19.203 -15.185  0.00  0.00      C1   C
ATOM   2918  C   GLY 6  71       1.842 -19.936 -16.470  0.00  0.00      C1   C
ATOM   2919  O   GLY 6  71       1.445 -19.615 -17.550  0.00  0.00      C1   O
ATOM   2920  N   ASN 6  72       2.750 -20.876 -16.286  0.00  0.00      C1   N
ATOM   2921  CA  ASN 6  72       3.171 -21.770 -17.374  0.00  0.00      C1   C
ATOM   2922  C   ASN 6  72       2.147 -22.805 -17.788  0.00  0.00      C1   C
ATOM   2923  O   ASN 6  72       2.446 -23.581 -18.711  0.00  0.00      C1   O
ATOM   2924  CB  ASN 6  72       4.558 -22.353 -17.182  0.00  0.00      C1   C
ATOM   2925  CG  ASN 6  72       4.572 -23.437 -16.216  0.00  0.00      C1   C
ATOM   2926  OD1 ASN 6  72       4.262 -23.375 -15.076  0.00  0.00      C1   O
ATOM   2927  ND2 ASN 6  72       4.903 -24.624 -16.713  0.00  0.00      C1   N
ATOM   2928  N   VAL 6  73       0.952 -22.834 -17.213  0.00  0.00      C1   N
ATOM   2929  CA  VAL 6  73      -0.183 -23.727 -17.546  0.00  0.00      C1   C
ATOM   2930  C   VAL 6  73      -1.334 -23.113 -18.363  0.00  0.00      C1   C
ATOM   2931  O   VAL 6  73      -1.825 -22.012 -18.083  0.00  0.00      C1   O
ATOM   2932  CB  VAL 6  73      -0.554 -24.604 -16.343  0.00  0.00      C1   C
ATOM   2933  CG1 VAL 6  73      -1.890 -25.280 -16.445  0.00  0.00      C1   C
ATOM   2934  CG2 VAL 6  73       0.517 -25.630 -15.887  0.00  0.00      C1   C
ATOM   2935  N   GLN 6  74      -1.801 -23.910 -19.300  0.00  0.00      C1   N
ATOM   2936  CA  GLN 6  74      -2.985 -23.597 -20.100  0.00  0.00      C1   C
ATOM   2937  C   GLN 6  74      -4.314 -24.323 -19.763  0.00  0.00      C1   C
ATOM   2938  O   GLN 6  74      -4.345 -25.566 -19.605  0.00  0.00      C1   O
ATOM   2939  CB  GLN 6  74      -2.625 -23.715 -21.635  0.00  0.00      C1   C
ATOM   2940  CG  GLN 6  74      -3.694 -22.959 -22.450  0.00  0.00      C1   C
ATOM   2941  CD  GLN 6  74      -3.513 -23.008 -23.910  0.00  0.00      C1   C
ATOM   2942  NE2 GLN 6  74      -4.501 -22.703 -24.682  0.00  0.00      C1   N
ATOM   2943  OE1 GLN 6  74      -2.442 -23.362 -24.455  0.00  0.00      C1   O
ATOM   2944  N   LEU 6  75      -5.398 -23.614 -19.520  0.00  0.00      C1   N
ATOM   2945  CA  LEU 6  75      -6.694 -24.157 -19.048  0.00  0.00      C1   C
ATOM   2946  C   LEU 6  75      -7.690 -24.566 -20.235  0.00  0.00      C1   C
ATOM   2947  O   LEU 6  75      -7.814 -23.877 -21.232  0.00  0.00      C1   O
ATOM   2948  CB  LEU 6  75      -7.245 -23.213 -18.000  0.00  0.00      C1   C
ATOM   2949  CG  LEU 6  75      -6.450 -22.962 -16.710  0.00  0.00      C1   C
ATOM   2950  CD1 LEU 6  75      -7.432 -22.254 -15.737  0.00  0.00      C1   C
ATOM   2951  CD2 LEU 6  75      -5.920 -24.264 -16.201  0.00  0.00      C1   C
ATOM   2952  N   ARG 6  76      -8.435 -25.644 -19.928  0.00  0.00      C1   N
ATOM   2953  CA  ARG 6  76      -9.453 -26.223 -20.793  0.00  0.00      C1   C
ATOM   2954  C   ARG 6  76     -10.840 -25.631 -20.555  0.00  0.00      C1   C
ATOM   2955  O   ARG 6  76     -11.556 -26.022 -19.558  0.00  0.00      C1   O
ATOM   2956  CB  ARG 6  76      -9.350 -27.676 -20.688  0.00  0.00      C1   C
ATOM   2957  CG  ARG 6  76     -10.258 -28.309 -21.771  0.00  0.00      C1   C
ATOM   2958  CD  ARG 6  76     -10.294 -29.843 -21.625  0.00  0.00      C1   C
ATOM   2959  NE  ARG 6  76     -10.404 -30.399 -22.997  0.00  0.00      C1   N
ATOM   2960  CZ  ARG 6  76     -10.155 -31.675 -23.251  0.00  0.00      C1   C
ATOM   2961  NH1 ARG 6  76      -9.858 -32.567 -22.373  0.00  0.00      C1   N
ATOM   2962  NH2 ARG 6  76     -10.236 -32.045 -24.533  0.00  0.00      C1   N
ATOM   2963  N   VAL 6  77     -11.264 -24.693 -21.390  0.00  0.00      C1   N
ATOM   2964  CA  VAL 6  77     -12.576 -24.069 -21.288  0.00  0.00      C1   C
ATOM   2965  C   VAL 6  77     -13.602 -25.108 -21.787  0.00  0.00      C1   C
ATOM   2966  O   VAL 6  77     -13.357 -25.692 -22.850  0.00  0.00      C1   O
ATOM   2967  CB  VAL 6  77     -12.644 -22.638 -21.987  0.00  0.00      C1   C
ATOM   2968  CG1 VAL 6  77     -13.916 -21.931 -21.590  0.00  0.00      C1   C
ATOM   2969  CG2 VAL 6  77     -11.499 -21.695 -21.353  0.00  0.00      C1   C
ATOM   2970  N   ILE 6  78     -14.705 -25.391 -21.040  0.00  0.00      C1   N
ATOM   2971  CA  ILE 6  78     -15.770 -26.326 -21.458  0.00  0.00      C1   C
ATOM   2972  C   ILE 6  78     -17.153 -25.597 -21.464  0.00  0.00      C1   C
ATOM   2973  O   ILE 6  78     -18.119 -26.216 -21.838  0.00  0.00      C1   O
ATOM   2974  CB  ILE 6  78     -15.698 -27.624 -20.604  0.00  0.00      C1   C
ATOM   2975  CG1 ILE 6  78     -16.131 -27.408 -19.216  0.00  0.00      C1   C
ATOM   2976  CG2 ILE 6  78     -14.389 -28.393 -20.804  0.00  0.00      C1   C
ATOM   2977  CD1 ILE 6  78     -16.462 -28.656 -18.377  0.00  0.00      C1   C
ATOM   2978  N   GLY 6  79     -17.251 -24.350 -21.051  0.00  0.00      C1   N
ATOM   2979  CA  GLY 6  79     -18.470 -23.534 -21.172  0.00  0.00      C1   C
ATOM   2980  C   GLY 6  79     -18.288 -22.041 -20.722  0.00  0.00      C1   C
ATOM   2981  O   GLY 6  79     -17.318 -21.756 -20.011  0.00  0.00      C1   O
ATOM   2982  N   HIS 6  80     -19.183 -21.118 -21.115  0.00  0.00      C1   N
ATOM   2983  CA  HIS 6  80     -18.905 -19.716 -20.883  0.00  0.00      C1   C
ATOM   2984  C   HIS 6  80     -20.235 -18.951 -20.744  0.00  0.00      C1   C
ATOM   2985  O   HIS 6  80     -21.249 -19.491 -21.201  0.00  0.00      C1   O
ATOM   2986  CB  HIS 6  80     -18.016 -19.203 -22.029  0.00  0.00      C1   C
ATOM   2987  CG  HIS 6  80     -18.532 -19.450 -23.441  0.00  0.00      C1   C
ATOM   2988  ND1 HIS 6  80     -18.074 -20.440 -24.277  0.00  0.00      C1   N
ATOM   2989  CD2 HIS 6  80     -19.684 -18.932 -24.013  0.00  0.00      C1   C
ATOM   2990  CE1 HIS 6  80     -18.744 -20.440 -25.355  0.00  0.00      C1   C
ATOM   2991  NE2 HIS 6  80     -19.794 -19.558 -25.266  0.00  0.00      C1   N
ATOM   2992  N   SER 6  81     -20.231 -17.704 -20.219  0.00  0.00      C1   N
ATOM   2993  CA  SER 6  81     -21.409 -16.832 -20.067  0.00  0.00      C1   C
ATOM   2994  C   SER 6  81     -21.013 -15.377 -19.763  0.00  0.00      C1   C
ATOM   2995  O   SER 6  81     -19.888 -15.160 -19.328  0.00  0.00      C1   O
ATOM   2996  CB  SER 6  81     -22.402 -17.395 -19.046  0.00  0.00      C1   C
ATOM   2997  OG  SER 6  81     -21.882 -17.470 -17.692  0.00  0.00      C1   O
ATOM   2998  N   MET 6  82     -21.938 -14.458 -19.952  0.00  0.00      C1   N
ATOM   2999  CA  MET 6  82     -21.694 -13.030 -19.527  0.00  0.00      C1   C
ATOM   3000  C   MET 6  82     -22.650 -12.582 -18.426  0.00  0.00      C1   C
ATOM   3001  O   MET 6  82     -23.855 -12.988 -18.411  0.00  0.00      C1   O
ATOM   3002  CB  MET 6  82     -21.900 -12.151 -20.824  0.00  0.00      C1   C
ATOM   3003  CG  MET 6  82     -21.677 -10.652 -20.612  0.00  0.00      C1   C
ATOM   3004  SD  MET 6  82     -21.635  -9.632 -22.122  0.00  0.00      C1   S
ATOM   3005  CE  MET 6  82     -23.382  -9.724 -22.653  0.00  0.00      C1   C
ATOM   3006  N   GLN 6  83     -22.148 -11.753 -17.448  0.00  0.00      C1   N
ATOM   3007  CA  GLN 6  83     -23.068 -11.044 -16.546  0.00  0.00      C1   C
ATOM   3008  C   GLN 6  83     -22.813  -9.547 -16.694  0.00  0.00      C1   C
ATOM   3009  O   GLN 6  83     -21.807  -9.049 -16.153  0.00  0.00      C1   O
ATOM   3010  CB  GLN 6  83     -23.088 -11.399 -15.053  0.00  0.00      C1   C
ATOM   3011  CG  GLN 6  83     -23.729 -12.778 -14.932  0.00  0.00      C1   C
ATOM   3012  CD  GLN 6  83     -25.169 -12.705 -15.408  0.00  0.00      C1   C
ATOM   3013  OE1 GLN 6  83     -26.023 -11.999 -14.912  0.00  0.00      C1   O
ATOM   3014  NE2 GLN 6  83     -25.525 -13.561 -16.294  0.00  0.00      C1   N
ATOM   3015  N   ASN 6  84     -23.695  -8.847 -17.461  0.00  0.00      C1   N
ATOM   3016  CA  ASN 6  84     -23.510  -7.401 -17.868  0.00  0.00      C1   C
ATOM   3017  C   ASN 6  84     -22.168  -7.157 -18.646  0.00  0.00      C1   C
ATOM   3018  O   ASN 6  84     -22.123  -7.410 -19.847  0.00  0.00      C1   O
ATOM   3019  CB  ASN 6  84     -23.817  -6.450 -16.716  0.00  0.00      C1   C
ATOM   3020  CG  ASN 6  84     -24.201  -5.111 -17.191  0.00  0.00      C1   C
ATOM   3021  OD1 ASN 6  84     -23.773  -4.570 -18.206  0.00  0.00      C1   O
ATOM   3022  ND2 ASN 6  84     -25.185  -4.462 -16.600  0.00  0.00      C1   N
ATOM   3023  N   CYS 6  85     -21.124  -6.664 -17.950  0.00  0.00      C1   N
ATOM   3024  CA  CYS 6  85     -19.710  -6.440 -18.481  0.00  0.00      C1   C
ATOM   3025  C   CYS 6  85     -18.811  -7.585 -17.916  0.00  0.00      C1   C
ATOM   3026  O   CYS 6  85     -17.742  -7.645 -18.436  0.00  0.00      C1   O
ATOM   3027  CB  CYS 6  85     -19.262  -5.005 -18.259  0.00  0.00      C1   C
ATOM   3028  SG  CYS 6  85     -20.422  -3.902 -19.150  0.00  0.00      C1   S
ATOM   3029  N   VAL 6  86     -19.088  -8.388 -16.896  0.00  0.00      C1   N
ATOM   3030  CA  VAL 6  86     -18.058  -9.419 -16.534  0.00  0.00      C1   C
ATOM   3031  C   VAL 6  86     -18.286 -10.629 -17.421  0.00  0.00      C1   C
ATOM   3032  O   VAL 6  86     -19.437 -11.058 -17.528  0.00  0.00      C1   O
ATOM   3033  CB  VAL 6  86     -18.110  -9.710 -15.092  0.00  0.00      C1   C
ATOM   3034  CG1 VAL 6  86     -17.182 -10.896 -14.760  0.00  0.00      C1   C
ATOM   3035  CG2 VAL 6  86     -17.666  -8.620 -14.094  0.00  0.00      C1   C
ATOM   3036  N   LEU 6  87     -17.308 -11.267 -18.051  0.00  0.00      C1   N
ATOM   3037  CA  LEU 6  87     -17.374 -12.595 -18.684  0.00  0.00      C1   C
ATOM   3038  C   LEU 6  87     -16.953 -13.682 -17.678  0.00  0.00      C1   C
ATOM   3039  O   LEU 6  87     -15.977 -13.485 -16.960  0.00  0.00      C1   O
ATOM   3040  CB  LEU 6  87     -16.394 -12.790 -19.910  0.00  0.00      C1   C
ATOM   3041  CG  LEU 6  87     -17.000 -12.186 -21.215  0.00  0.00      C1   C
ATOM   3042  CD1 LEU 6  87     -16.078 -11.961 -22.396  0.00  0.00      C1   C
ATOM   3043  CD2 LEU 6  87     -18.211 -13.012 -21.775  0.00  0.00      C1   C
ATOM   3044  N   LYS 6  88     -17.573 -14.880 -17.744  0.00  0.00      C1   N
ATOM   3045  CA  LYS 6  88     -17.234 -16.008 -16.980  0.00  0.00      C1   C
ATOM   3046  C   LYS 6  88     -17.042 -17.371 -17.760  0.00  0.00      C1   C
ATOM   3047  O   LYS 6  88     -17.894 -17.853 -18.496  0.00  0.00      C1   O
ATOM   3048  CB  LYS 6  88     -18.250 -16.113 -15.852  0.00  0.00      C1   C
ATOM   3049  CG  LYS 6  88     -18.052 -17.265 -14.899  0.00  0.00      C1   C
ATOM   3050  CD  LYS 6  88     -19.214 -17.487 -13.855  0.00  0.00      C1   C
ATOM   3051  CE  LYS 6  88     -20.493 -18.127 -14.422  0.00  0.00      C1   C
ATOM   3052  NZ  LYS 6  88     -21.500 -18.436 -13.327  0.00  0.00      C1   N
ATOM   3053  N   LEU 6  89     -15.770 -17.888 -17.655  0.00  0.00      C1   N
ATOM   3054  CA  LEU 6  89     -15.301 -19.091 -18.271  0.00  0.00      C1   C
ATOM   3055  C   LEU 6  89     -15.213 -20.263 -17.267  0.00  0.00      C1   C
ATOM   3056  O   LEU 6  89     -14.628 -20.130 -16.223  0.00  0.00      C1   O
ATOM   3057  CB  LEU 6  89     -13.932 -18.834 -18.849  0.00  0.00      C1   C
ATOM   3058  CG  LEU 6  89     -13.815 -17.604 -19.862  0.00  0.00      C1   C
ATOM   3059  CD1 LEU 6  89     -12.452 -17.671 -20.566  0.00  0.00      C1   C
ATOM   3060  CD2 LEU 6  89     -14.949 -17.762 -20.880  0.00  0.00      C1   C
ATOM   3061  N   LYS 6  90     -15.754 -21.416 -17.564  0.00  0.00      C1   N
ATOM   3062  CA  LYS 6  90     -15.681 -22.640 -16.808  0.00  0.00      C1   C
ATOM   3063  C   LYS 6  90     -14.670 -23.588 -17.456  0.00  0.00      C1   C
ATOM   3064  O   LYS 6  90     -14.596 -23.788 -18.693  0.00  0.00      C1   O
ATOM   3065  CB  LYS 6  90     -17.166 -23.229 -16.657  0.00  0.00      C1   C
ATOM   3066  CG  LYS 6  90     -17.266 -24.441 -15.732  0.00  0.00      C1   C
ATOM   3067  CD  LYS 6  90     -18.632 -25.069 -15.715  0.00  0.00      C1   C
ATOM   3068  CE  LYS 6  90     -18.421 -26.334 -14.816  0.00  0.00      C1   C
ATOM   3069  NZ  LYS 6  90     -19.674 -27.113 -14.685  0.00  0.00      C1   N
ATOM   3070  N   VAL 6  91     -13.824 -24.156 -16.580  0.00  0.00      C1   N
ATOM   3071  CA  VAL 6  91     -12.645 -24.935 -16.928  0.00  0.00      C1   C
ATOM   3072  C   VAL 6  91     -12.751 -26.390 -16.315  0.00  0.00      C1   C
ATOM   3073  O   VAL 6  91     -13.591 -26.596 -15.428  0.00  0.00      C1   O
ATOM   3074  CB  VAL 6  91     -11.325 -24.262 -16.623  0.00  0.00      C1   C
ATOM   3075  CG1 VAL 6  91     -11.290 -22.985 -17.414  0.00  0.00      C1   C
ATOM   3076  CG2 VAL 6  91     -11.133 -24.050 -15.105  0.00  0.00      C1   C
ATOM   3077  N   ASP 6  92     -12.082 -27.316 -16.932  0.00  0.00      C1   N
ATOM   3078  CA  ASP 6  92     -11.914 -28.750 -16.576  0.00  0.00      C1   C
ATOM   3079  C   ASP 6  92     -10.904 -29.021 -15.396  0.00  0.00      C1   C
ATOM   3080  O   ASP 6  92     -10.639 -30.224 -15.191  0.00  0.00      C1   O
ATOM   3081  CB  ASP 6  92     -11.650 -29.526 -17.882  0.00  0.00      C1   C
ATOM   3082  CG  ASP 6  92     -12.526 -30.793 -17.977  0.00  0.00      C1   C
ATOM   3083  OD1 ASP 6  92     -12.398 -31.414 -19.008  0.00  0.00      C1   O
ATOM   3084  OD2 ASP 6  92     -13.292 -31.141 -17.018  0.00  0.00      C1   O
ATOM   3085  N   THR 6  93     -10.304 -27.981 -14.697  0.00  0.00      C1   N
ATOM   3086  CA  THR 6  93      -9.553 -28.192 -13.377  0.00  0.00      C1   C
ATOM   3087  C   THR 6  93     -10.054 -27.228 -12.263  0.00  0.00      C1   C
ATOM   3088  O   THR 6  93     -10.895 -26.362 -12.581  0.00  0.00      C1   O
ATOM   3089  CB  THR 6  93      -8.063 -28.153 -13.581  0.00  0.00      C1   C
ATOM   3090  OG1 THR 6  93      -7.559 -27.070 -14.367  0.00  0.00      C1   O
ATOM   3091  CG2 THR 6  93      -7.466 -29.415 -14.174  0.00  0.00      C1   C
ATOM   3092  N   ALA 6  94      -9.644 -27.369 -10.998  0.00  0.00      C1   N
ATOM   3093  CA  ALA 6  94      -9.994 -26.535  -9.847  0.00  0.00      C1   C
ATOM   3094  C   ALA 6  94      -8.709 -25.766  -9.353  0.00  0.00      C1   C
ATOM   3095  O   ALA 6  94      -7.563 -26.270  -9.359  0.00  0.00      C1   O
ATOM   3096  CB  ALA 6  94     -10.546 -27.428  -8.699  0.00  0.00      C1   C
ATOM   3097  N   ASN 6  95      -8.899 -24.537  -8.922  0.00  0.00      C1   N
ATOM   3098  CA  ASN 6  95      -7.876 -23.760  -8.282  0.00  0.00      C1   C
ATOM   3099  C   ASN 6  95      -7.587 -24.302  -6.859  0.00  0.00      C1   C
ATOM   3100  O   ASN 6  95      -8.507 -24.287  -6.016  0.00  0.00      C1   O
ATOM   3101  CB  ASN 6  95      -8.212 -22.275  -8.279  0.00  0.00      C1   C
ATOM   3102  CG  ASN 6  95      -6.978 -21.480  -8.001  0.00  0.00      C1   C
ATOM   3103  OD1 ASN 6  95      -5.970 -21.951  -7.523  0.00  0.00      C1   O
ATOM   3104  ND2 ASN 6  95      -7.001 -20.238  -8.246  0.00  0.00      C1   N
ATOM   3105  N   PRO 6  96      -6.352 -24.717  -6.678  0.00  0.00      C1   N
ATOM   3106  CA  PRO 6  96      -5.892 -25.105  -5.387  0.00  0.00      C1   C
ATOM   3107  C   PRO 6  96      -5.628 -24.064  -4.341  0.00  0.00      C1   C
ATOM   3108  O   PRO 6  96      -5.453 -24.316  -3.157  0.00  0.00      C1   O
ATOM   3109  CB  PRO 6  96      -4.579 -25.829  -5.668  0.00  0.00      C1   C
ATOM   3110  CG  PRO 6  96      -4.519 -26.203  -7.143  0.00  0.00      C1   C
ATOM   3111  CD  PRO 6  96      -5.260 -24.961  -7.645  0.00  0.00      C1   C
ATOM   3112  N   LYS 6  97      -5.612 -22.748  -4.707  0.00  0.00      C1   N
ATOM   3113  CA  LYS 6  97      -5.529 -21.552  -3.861  0.00  0.00      C1   C
ATOM   3114  C   LYS 6  97      -6.950 -20.932  -3.441  0.00  0.00      C1   C
ATOM   3115  O   LYS 6  97      -6.907 -19.923  -2.726  0.00  0.00      C1   O
ATOM   3116  CB  LYS 6  97      -4.703 -20.525  -4.579  0.00  0.00      C1   C
ATOM   3117  CG  LYS 6  97      -3.355 -21.092  -5.159  0.00  0.00      C1   C
ATOM   3118  CD  LYS 6  97      -2.492 -21.718  -4.012  0.00  0.00      C1   C
ATOM   3119  CE  LYS 6  97      -1.001 -22.170  -4.383  0.00  0.00      C1   C
ATOM   3120  NZ  LYS 6  97      -0.465 -23.039  -3.303  0.00  0.00      C1   N
ATOM   3121  N   THR 6  98      -8.091 -21.483  -3.865  0.00  0.00      C1   N
ATOM   3122  CA  THR 6  98      -9.429 -20.849  -3.564  0.00  0.00      C1   C
ATOM   3123  C   THR 6  98      -9.570 -20.682  -2.069  0.00  0.00      C1   C
ATOM   3124  O   THR 6  98      -9.285 -21.690  -1.374  0.00  0.00      C1   O
ATOM   3125  CB  THR 6  98     -10.663 -21.504  -4.210  0.00  0.00      C1   C
ATOM   3126  OG1 THR 6  98     -10.383 -21.744  -5.569  0.00  0.00      C1   O
ATOM   3127  CG2 THR 6  98     -11.963 -20.681  -4.212  0.00  0.00      C1   C
ATOM   3128  N   PRO 6  99     -10.061 -19.486  -1.583  0.00  0.00      C1   N
ATOM   3129  CA  PRO 6  99     -10.168 -19.234  -0.129  0.00  0.00      C1   C
ATOM   3130  C   PRO 6  99     -11.687 -19.166   0.300  0.00  0.00      C1   C
ATOM   3131  O   PRO 6  99     -12.580 -19.519  -0.494  0.00  0.00      C1   O
ATOM   3132  CB  PRO 6  99      -9.524 -17.820   0.032  0.00  0.00      C1   C
ATOM   3133  CG  PRO 6  99     -10.005 -17.100  -1.239  0.00  0.00      C1   C
ATOM   3134  CD  PRO 6  99     -10.053 -18.220  -2.366  0.00  0.00      C1   C
ATOM   3135  N   LYS 6 100     -11.975 -18.878   1.600  0.00  0.00      C1   N
ATOM   3136  CA  LYS 6 100     -13.315 -18.417   1.932  0.00  0.00      C1   C
ATOM   3137  C   LYS 6 100     -13.707 -17.089   1.239  0.00  0.00      C1   C
ATOM   3138  O   LYS 6 100     -12.941 -16.154   1.464  0.00  0.00      C1   O
ATOM   3139  CB  LYS 6 100     -13.416 -18.488   3.469  0.00  0.00      C1   C
ATOM   3140  CG  LYS 6 100     -14.800 -18.191   4.015  0.00  0.00      C1   C
ATOM   3141  CD  LYS 6 100     -14.670 -17.772   5.507  0.00  0.00      C1   C
ATOM   3142  CE  LYS 6 100     -14.578 -19.020   6.345  0.00  0.00      C1   C
ATOM   3143  NZ  LYS 6 100     -14.602 -18.602   7.766  0.00  0.00      C1   N
ATOM   3144  N   TYR 6 101     -14.772 -16.921   0.418  0.00  0.00      C1   N
ATOM   3145  CA  TYR 6 101     -15.049 -15.607  -0.210  0.00  0.00      C1   C
ATOM   3146  C   TYR 6 101     -16.440 -15.184  -0.224  0.00  0.00      C1   C
ATOM   3147  O   TYR 6 101     -17.382 -15.945  -0.187  0.00  0.00      C1   O
ATOM   3148  CB  TYR 6 101     -14.445 -15.556  -1.619  0.00  0.00      C1   C
ATOM   3149  CG  TYR 6 101     -14.918 -16.466  -2.715  0.00  0.00      C1   C
ATOM   3150  CD1 TYR 6 101     -14.373 -17.740  -2.878  0.00  0.00      C1   C
ATOM   3151  CD2 TYR 6 101     -16.001 -16.125  -3.548  0.00  0.00      C1   C
ATOM   3152  CE1 TYR 6 101     -14.957 -18.706  -3.796  0.00  0.00      C1   C
ATOM   3153  CE2 TYR 6 101     -16.439 -17.023  -4.530  0.00  0.00      C1   C
ATOM   3154  CZ  TYR 6 101     -16.017 -18.343  -4.617  0.00  0.00      C1   C
ATOM   3155  OH  TYR 6 101     -16.575 -19.280  -5.414  0.00  0.00      C1   O
ATOM   3156  N   LYS 6 102     -16.667 -13.860  -0.370  0.00  0.00      C1   N
ATOM   3157  CA  LYS 6 102     -17.988 -13.259  -0.495  0.00  0.00      C1   C
ATOM   3158  C   LYS 6 102     -17.845 -12.112  -1.529  0.00  0.00      C1   C
ATOM   3159  O   LYS 6 102     -16.829 -11.424  -1.757  0.00  0.00      C1   O
ATOM   3160  CB  LYS 6 102     -18.414 -12.790   0.991  0.00  0.00      C1   C
ATOM   3161  CG  LYS 6 102     -17.517 -11.744   1.647  0.00  0.00      C1   C
ATOM   3162  CD  LYS 6 102     -18.026 -11.291   3.052  0.00  0.00      C1   C
ATOM   3163  CE  LYS 6 102     -16.967 -10.493   3.821  0.00  0.00      C1   C
ATOM   3164  NZ  LYS 6 102     -17.330 -10.319   5.286  0.00  0.00      C1   N
ATOM   3165  N   PHE 6 103     -18.981 -11.967  -2.297  0.00  0.00      C1   N
ATOM   3166  CA  PHE 6 103     -19.194 -10.965  -3.373  0.00  0.00      C1   C
ATOM   3167  C   PHE 6 103     -19.987  -9.806  -2.929  0.00  0.00      C1   C
ATOM   3168  O   PHE 6 103     -21.123  -9.938  -2.573  0.00  0.00      C1   O
ATOM   3169  CB  PHE 6 103     -19.707 -11.575  -4.682  0.00  0.00      C1   C
ATOM   3170  CG  PHE 6 103     -18.759 -12.588  -5.346  0.00  0.00      C1   C
ATOM   3171  CD1 PHE 6 103     -17.370 -12.412  -5.259  0.00  0.00      C1   C
ATOM   3172  CD2 PHE 6 103     -19.343 -13.586  -6.144  0.00  0.00      C1   C
ATOM   3173  CE1 PHE 6 103     -16.552 -13.364  -5.895  0.00  0.00      C1   C
ATOM   3174  CE2 PHE 6 103     -18.562 -14.545  -6.777  0.00  0.00      C1   C
ATOM   3175  CZ  PHE 6 103     -17.157 -14.485  -6.642  0.00  0.00      C1   C
ATOM   3176  N   VAL 6 104     -19.378  -8.626  -3.037  0.00  0.00      C1   N
ATOM   3177  CA  VAL 6 104     -19.980  -7.344  -2.422  0.00  0.00      C1   C
ATOM   3178  C   VAL 6 104     -19.878  -6.110  -3.323  0.00  0.00      C1   C
ATOM   3179  O   VAL 6 104     -18.811  -5.913  -3.923  0.00  0.00      C1   O
ATOM   3180  CB  VAL 6 104     -19.296  -6.994  -1.056  0.00  0.00      C1   C
ATOM   3181  CG1 VAL 6 104     -19.942  -5.824  -0.300  0.00  0.00      C1   C
ATOM   3182  CG2 VAL 6 104     -19.128  -8.202  -0.116  0.00  0.00      C1   C
ATOM   3183  N   ARG 6 105     -21.030  -5.492  -3.564  0.00  0.00      C1   N
ATOM   3184  CA  ARG 6 105     -21.213  -4.172  -4.072  0.00  0.00      C1   C
ATOM   3185  C   ARG 6 105     -21.204  -3.119  -2.902  0.00  0.00      C1   C
ATOM   3186  O   ARG 6 105     -21.996  -3.092  -1.993  0.00  0.00      C1   O
ATOM   3187  CB  ARG 6 105     -22.333  -4.124  -5.049  0.00  0.00      C1   C
ATOM   3188  CG  ARG 6 105     -22.369  -2.781  -5.868  0.00  0.00      C1   C
ATOM   3189  CD  ARG 6 105     -23.726  -2.741  -6.583  0.00  0.00      C1   C
ATOM   3190  NE  ARG 6 105     -23.792  -1.702  -7.618  0.00  0.00      C1   N
ATOM   3191  CZ  ARG 6 105     -23.313  -1.676  -8.874  0.00  0.00      C1   C
ATOM   3192  NH1 ARG 6 105     -22.865  -2.768  -9.426  0.00  0.00      C1   N
ATOM   3193  NH2 ARG 6 105     -23.339  -0.615  -9.614  0.00  0.00      C1   N
ATOM   3194  N   ILE 6 106     -20.238  -2.143  -2.948  0.00  0.00      C1   N
ATOM   3195  CA  ILE 6 106     -19.959  -1.128  -1.935  0.00  0.00      C1   C
ATOM   3196  C   ILE 6 106     -20.321   0.251  -2.446  0.00  0.00      C1   C
ATOM   3197  O   ILE 6 106     -20.127   0.631  -3.591  0.00  0.00      C1   O
ATOM   3198  CB  ILE 6 106     -18.413  -1.310  -1.437  0.00  0.00      C1   C
ATOM   3199  CG1 ILE 6 106     -17.347  -1.214  -2.554  0.00  0.00      C1   C
ATOM   3200  CG2 ILE 6 106     -18.459  -2.579  -0.599  0.00  0.00      C1   C
ATOM   3201  CD1 ILE 6 106     -15.891  -1.162  -2.041  0.00  0.00      C1   C
ATOM   3202  N   GLN 6 107     -20.870   1.061  -1.531  0.00  0.00      C1   N
ATOM   3203  CA  GLN 6 107     -21.337   2.397  -1.782  0.00  0.00      C1   C
ATOM   3204  C   GLN 6 107     -20.264   3.447  -1.562  0.00  0.00      C1   C
ATOM   3205  O   GLN 6 107     -19.352   3.257  -0.771  0.00  0.00      C1   O
ATOM   3206  CB  GLN 6 107     -22.496   2.682  -0.834  0.00  0.00      C1   C
ATOM   3207  CG  GLN 6 107     -23.818   1.910  -1.169  0.00  0.00      C1   C
ATOM   3208  CD  GLN 6 107     -24.261   2.111  -2.600  0.00  0.00      C1   C
ATOM   3209  OE1 GLN 6 107     -24.016   1.223  -3.463  0.00  0.00      C1   O
ATOM   3210  NE2 GLN 6 107     -24.819   3.214  -3.045  0.00  0.00      C1   N
ATOM   3211  N   PRO 6 108     -20.467   4.600  -2.193  0.00  0.00      C1   N
ATOM   3212  CA  PRO 6 108     -19.528   5.793  -2.039  0.00  0.00      C1   C
ATOM   3213  C   PRO 6 108     -19.016   6.094  -0.607  0.00  0.00      C1   C
ATOM   3214  O   PRO 6 108     -19.774   6.198   0.406  0.00  0.00      C1   O
ATOM   3215  CB  PRO 6 108     -20.270   6.999  -2.742  0.00  0.00      C1   C
ATOM   3216  CG  PRO 6 108     -21.135   6.342  -3.716  0.00  0.00      C1   C
ATOM   3217  CD  PRO 6 108     -21.463   5.006  -3.101  0.00  0.00      C1   C
ATOM   3218  N   GLY 6 109     -17.701   6.193  -0.434  0.00  0.00      C1   N
ATOM   3219  CA  GLY 6 109     -16.954   6.434   0.780  0.00  0.00      C1   C
ATOM   3220  C   GLY 6 109     -16.219   5.213   1.306  0.00  0.00      C1   C
ATOM   3221  O   GLY 6 109     -15.262   5.427   2.048  0.00  0.00      C1   O
ATOM   3222  N   GLN 6 110     -16.632   3.962   0.944  0.00  0.00      C1   N
ATOM   3223  CA  GLN 6 110     -16.055   2.718   1.407  0.00  0.00      C1   C
ATOM   3224  C   GLN 6 110     -14.667   2.391   0.733  0.00  0.00      C1   C
ATOM   3225  O   GLN 6 110     -14.520   2.625  -0.469  0.00  0.00      C1   O
ATOM   3226  CB  GLN 6 110     -17.041   1.528   1.129  0.00  0.00      C1   C
ATOM   3227  CG  GLN 6 110     -16.708   0.212   1.891  0.00  0.00      C1   C
ATOM   3228  CD  GLN 6 110     -16.217   0.475   3.361  0.00  0.00      C1   C
ATOM   3229  OE1 GLN 6 110     -15.020   0.564   3.648  0.00  0.00      C1   O
ATOM   3230  NE2 GLN 6 110     -17.123   0.487   4.315  0.00  0.00      C1   N
ATOM   3231  N   THR 6 111     -13.730   1.837   1.472  0.00  0.00      C1   N
ATOM   3232  CA  THR 6 111     -12.414   1.462   0.905  0.00  0.00      C1   C
ATOM   3233  C   THR 6 111     -12.379  -0.017   0.563  0.00  0.00      C1   C
ATOM   3234  O   THR 6 111     -13.053  -0.874   1.152  0.00  0.00      C1   O
ATOM   3235  CB  THR 6 111     -11.306   1.824   1.892  0.00  0.00      C1   C
ATOM   3236  OG1 THR 6 111     -11.402   1.248   3.167  0.00  0.00      C1   O
ATOM   3237  CG2 THR 6 111     -11.093   3.288   1.952  0.00  0.00      C1   C
ATOM   3238  N   PHE 6 112     -11.358  -0.284  -0.260  0.00  0.00      C1   N
ATOM   3239  CA  PHE 6 112     -10.948  -1.622  -0.768  0.00  0.00      C1   C
ATOM   3240  C   PHE 6 112      -9.473  -1.542  -1.240  0.00  0.00      C1   C
ATOM   3241  O   PHE 6 112      -8.985  -0.472  -1.482  0.00  0.00      C1   O
ATOM   3242  CB  PHE 6 112     -11.913  -2.041  -1.881  0.00  0.00      C1   C
ATOM   3243  CG  PHE 6 112     -11.858  -1.203  -3.179  0.00  0.00      C1   C
ATOM   3244  CD1 PHE 6 112     -12.476   0.079  -3.277  0.00  0.00      C1   C
ATOM   3245  CD2 PHE 6 112     -11.295  -1.838  -4.282  0.00  0.00      C1   C
ATOM   3246  CE1 PHE 6 112     -12.596   0.596  -4.596  0.00  0.00      C1   C
ATOM   3247  CE2 PHE 6 112     -11.377  -1.266  -5.569  0.00  0.00      C1   C
ATOM   3248  CZ  PHE 6 112     -12.084  -0.083  -5.704  0.00  0.00      C1   C
ATOM   3249  N   SER 6 113      -8.745  -2.642  -1.272  0.00  0.00      C1   N
ATOM   3250  CA  SER 6 113      -7.424  -2.699  -1.840  0.00  0.00      C1   C
ATOM   3251  C   SER 6 113      -7.406  -3.417  -3.165  0.00  0.00      C1   C
ATOM   3252  O   SER 6 113      -8.199  -4.342  -3.391  0.00  0.00      C1   O
ATOM   3253  CB  SER 6 113      -6.594  -3.516  -0.904  0.00  0.00      C1   C
ATOM   3254  OG  SER 6 113      -6.360  -2.803   0.300  0.00  0.00      C1   O
ATOM   3255  N   VAL 6 114      -6.429  -3.129  -4.069  0.00  0.00      C1   N
ATOM   3256  CA  VAL 6 114      -6.450  -3.775  -5.433  0.00  0.00      C1   C
ATOM   3257  C   VAL 6 114      -5.224  -4.602  -5.622  0.00  0.00      C1   C
ATOM   3258  O   VAL 6 114      -4.109  -4.045  -5.567  0.00  0.00      C1   O
ATOM   3259  CB  VAL 6 114      -6.578  -2.747  -6.526  0.00  0.00      C1   C
ATOM   3260  CG1 VAL 6 114      -6.470  -3.426  -7.869  0.00  0.00      C1   C
ATOM   3261  CG2 VAL 6 114      -7.953  -1.992  -6.510  0.00  0.00      C1   C
ATOM   3262  N   LEU 6 115      -5.372  -5.949  -5.857  0.00  0.00      C1   N
ATOM   3263  CA  LEU 6 115      -4.403  -6.746  -6.462  0.00  0.00      C1   C
ATOM   3264  C   LEU 6 115      -4.186  -6.352  -7.937  0.00  0.00      C1   C
ATOM   3265  O   LEU 6 115      -4.889  -6.829  -8.828  0.00  0.00      C1   O
ATOM   3266  CB  LEU 6 115      -4.783  -8.233  -6.204  0.00  0.00      C1   C
ATOM   3267  CG  LEU 6 115      -3.640  -9.187  -6.573  0.00  0.00      C1   C
ATOM   3268  CD1 LEU 6 115      -2.432  -9.014  -5.700  0.00  0.00      C1   C
ATOM   3269  CD2 LEU 6 115      -4.189 -10.618  -6.622  0.00  0.00      C1   C
ATOM   3270  N   ALA 6 116      -3.256  -5.444  -8.196  0.00  0.00      C1   N
ATOM   3271  CA  ALA 6 116      -2.765  -5.244  -9.552  0.00  0.00      C1   C
ATOM   3272  C   ALA 6 116      -2.075  -6.519 -10.102  0.00  0.00      C1   C
ATOM   3273  O   ALA 6 116      -1.172  -7.000  -9.461  0.00  0.00      C1   O
ATOM   3274  CB  ALA 6 116      -1.839  -3.984  -9.617  0.00  0.00      C1   C
ATOM   3275  N   CYS 6 117      -2.431  -6.878 -11.364  0.00  0.00      C1   N
ATOM   3276  CA  CYS 6 117      -1.567  -7.893 -12.051  0.00  0.00      C1   C
ATOM   3277  C   CYS 6 117      -1.144  -7.330 -13.443  0.00  0.00      C1   C
ATOM   3278  O   CYS 6 117      -1.772  -6.424 -14.030  0.00  0.00      C1   O
ATOM   3279  CB  CYS 6 117      -2.527  -9.115 -12.264  0.00  0.00      C1   C
ATOM   3280  SG  CYS 6 117      -3.092  -9.849 -10.691  0.00  0.00      C1   S
ATOM   3281  N   TYR 6 118      -0.174  -8.016 -14.117  0.00  0.00      C1   N
ATOM   3282  CA  TYR 6 118       0.144  -7.918 -15.495  0.00  0.00      C1   C
ATOM   3283  C   TYR 6 118       0.313  -9.230 -16.219  0.00  0.00      C1   C
ATOM   3284  O   TYR 6 118       0.914 -10.175 -15.803  0.00  0.00      C1   O
ATOM   3285  CB  TYR 6 118       1.401  -7.016 -15.736  0.00  0.00      C1   C
ATOM   3286  CG  TYR 6 118       1.564  -6.791 -17.254  0.00  0.00      C1   C
ATOM   3287  CD1 TYR 6 118       0.868  -5.786 -17.884  0.00  0.00      C1   C
ATOM   3288  CD2 TYR 6 118       2.558  -7.567 -17.969  0.00  0.00      C1   C
ATOM   3289  CE1 TYR 6 118       1.143  -5.517 -19.236  0.00  0.00      C1   C
ATOM   3290  CE2 TYR 6 118       2.735  -7.377 -19.344  0.00  0.00      C1   C
ATOM   3291  CZ  TYR 6 118       1.970  -6.347 -19.972  0.00  0.00      C1   C
ATOM   3292  OH  TYR 6 118       2.345  -6.064 -21.235  0.00  0.00      C1   O
ATOM   3293  N   ASN 6 119      -0.461  -9.350 -17.370  0.00  0.00      C1   N
ATOM   3294  CA  ASN 6 119      -0.536 -10.441 -18.318  0.00  0.00      C1   C
ATOM   3295  C   ASN 6 119      -0.694 -11.768 -17.529  0.00  0.00      C1   C
ATOM   3296  O   ASN 6 119       0.089 -12.684 -17.676  0.00  0.00      C1   O
ATOM   3297  CB  ASN 6 119       0.701 -10.444 -19.317  0.00  0.00      C1   C
ATOM   3298  CG  ASN 6 119       0.601  -9.538 -20.591  0.00  0.00      C1   C
ATOM   3299  ND2 ASN 6 119       1.430  -9.842 -21.578  0.00  0.00      C1   N
ATOM   3300  OD1 ASN 6 119      -0.252  -8.629 -20.664  0.00  0.00      C1   O
ATOM   3301  N   GLY 6 120      -1.742 -11.803 -16.675  0.00  0.00      C1   N
ATOM   3302  CA  GLY 6 120      -2.062 -12.953 -15.821  0.00  0.00      C1   C
ATOM   3303  C   GLY 6 120      -1.267 -13.041 -14.499  0.00  0.00      C1   C
ATOM   3304  O   GLY 6 120      -1.563 -13.994 -13.808  0.00  0.00      C1   O
ATOM   3305  N   SER 6 121      -0.313 -12.179 -14.205  0.00  0.00      C1   N
ATOM   3306  CA  SER 6 121       0.571 -12.366 -13.073  0.00  0.00      C1   C
ATOM   3307  C   SER 6 121       0.535 -11.178 -12.097  0.00  0.00      C1   C
ATOM   3308  O   SER 6 121       0.867 -10.066 -12.540  0.00  0.00      C1   O
ATOM   3309  CB  SER 6 121       2.026 -12.731 -13.598  0.00  0.00      C1   C
ATOM   3310  OG  SER 6 121       2.853 -13.240 -12.645  0.00  0.00      C1   O
ATOM   3311  N   PRO 6 122       0.218 -11.351 -10.798  0.00  0.00      C1   N
ATOM   3312  CA  PRO 6 122       0.364 -10.395  -9.711  0.00  0.00      C1   C
ATOM   3313  C   PRO 6 122       1.618  -9.545  -9.809  0.00  0.00      C1   C
ATOM   3314  O   PRO 6 122       2.802  -9.988  -9.704  0.00  0.00      C1   O
ATOM   3315  CB  PRO 6 122       0.275 -11.216  -8.452  0.00  0.00      C1   C
ATOM   3316  CG  PRO 6 122      -0.520 -12.519  -8.784  0.00  0.00      C1   C
ATOM   3317  CD  PRO 6 122      -0.272 -12.610 -10.343  0.00  0.00      C1   C
ATOM   3318  N   SER 6 123       1.454  -8.202  -9.972  0.00  0.00      C1   N
ATOM   3319  CA  SER 6 123       2.569  -7.237 -10.036  0.00  0.00      C1   C
ATOM   3320  C   SER 6 123       2.645  -6.305  -8.802  0.00  0.00      C1   C
ATOM   3321  O   SER 6 123       3.722  -5.854  -8.557  0.00  0.00      C1   O
ATOM   3322  CB  SER 6 123       2.498  -6.391 -11.317  0.00  0.00      C1   C
ATOM   3323  OG  SER 6 123       1.166  -6.257 -11.629  0.00  0.00      C1   O
ATOM   3324  N   GLY 6 124       1.566  -5.986  -8.083  0.00  0.00      C1   N
ATOM   3325  CA  GLY 6 124       1.639  -5.082  -7.032  0.00  0.00      C1   C
ATOM   3326  C   GLY 6 124       0.307  -5.115  -6.283  0.00  0.00      C1   C
ATOM   3327  O   GLY 6 124      -0.633  -5.884  -6.649  0.00  0.00      C1   O
ATOM   3328  N   VAL 6 125       0.183  -4.307  -5.226  0.00  0.00      C1   N
ATOM   3329  CA  VAL 6 125      -1.010  -4.115  -4.423  0.00  0.00      C1   C
ATOM   3330  C   VAL 6 125      -0.957  -2.631  -3.909  0.00  0.00      C1   C
ATOM   3331  O   VAL 6 125       0.071  -2.196  -3.409  0.00  0.00      C1   O
ATOM   3332  CB  VAL 6 125      -1.186  -5.131  -3.351  0.00  0.00      C1   C
ATOM   3333  CG1 VAL 6 125      -0.073  -5.419  -2.283  0.00  0.00      C1   C
ATOM   3334  CG2 VAL 6 125      -2.502  -4.855  -2.640  0.00  0.00      C1   C
ATOM   3335  N   TYR 6 126      -2.136  -2.008  -3.971  0.00  0.00      C1   N
ATOM   3336  CA  TYR 6 126      -2.407  -0.652  -3.526  0.00  0.00      C1   C
ATOM   3337  C   TYR 6 126      -3.764  -0.403  -2.921  0.00  0.00      C1   C
ATOM   3338  O   TYR 6 126      -4.678  -1.161  -3.184  0.00  0.00      C1   O
ATOM   3339  CB  TYR 6 126      -2.159   0.329  -4.701  0.00  0.00      C1   C
ATOM   3340  CG  TYR 6 126      -3.155   0.265  -5.868  0.00  0.00      C1   C
ATOM   3341  CD1 TYR 6 126      -4.422   0.877  -5.828  0.00  0.00      C1   C
ATOM   3342  CD2 TYR 6 126      -2.759  -0.343  -7.050  0.00  0.00      C1   C
ATOM   3343  CE1 TYR 6 126      -5.407   0.843  -6.847  0.00  0.00      C1   C
ATOM   3344  CE2 TYR 6 126      -3.693  -0.412  -8.119  0.00  0.00      C1   C
ATOM   3345  CZ  TYR 6 126      -4.965   0.200  -8.035  0.00  0.00      C1   C
ATOM   3346  OH  TYR 6 126      -5.808   0.215  -9.105  0.00  0.00      C1   O
ATOM   3347  N   GLN 6 127      -3.902   0.646  -2.134  0.00  0.00      C1   N
ATOM   3348  CA  GLN 6 127      -5.167   1.035  -1.524  0.00  0.00      C1   C
ATOM   3349  C   GLN 6 127      -5.901   2.108  -2.340  0.00  0.00      C1   C
ATOM   3350  O   GLN 6 127      -5.300   2.911  -3.067  0.00  0.00      C1   O
ATOM   3351  CB  GLN 6 127      -4.954   1.464   0.029  0.00  0.00      C1   C
ATOM   3352  CG  GLN 6 127      -6.157   1.815   0.943  0.00  0.00      C1   C
ATOM   3353  CD  GLN 6 127      -6.847   3.130   0.658  0.00  0.00      C1   C
ATOM   3354  OE1 GLN 6 127      -6.375   4.027   0.015  0.00  0.00      C1   O
ATOM   3355  NE2 GLN 6 127      -7.938   3.312   1.237  0.00  0.00      C1   N
ATOM   3356  N   CYS 6 128      -7.267   2.014  -2.379  0.00  0.00      C1   N
ATOM   3357  CA  CYS 6 128      -8.118   2.984  -3.063  0.00  0.00      C1   C
ATOM   3358  C   CYS 6 128      -9.513   2.969  -2.444  0.00  0.00      C1   C
ATOM   3359  O   CYS 6 128      -9.797   2.342  -1.403  0.00  0.00      C1   O
ATOM   3360  CB  CYS 6 128      -8.099   2.685  -4.586  0.00  0.00      C1   C
ATOM   3361  SG  CYS 6 128      -8.682   1.030  -4.929  0.00  0.00      C1   S
ATOM   3362  N   ALA 6 129     -10.460   3.688  -3.108  0.00  0.00      C1   N
ATOM   3363  CA  ALA 6 129     -11.714   3.951  -2.503  0.00  0.00      C1   C
ATOM   3364  C   ALA 6 129     -12.890   3.940  -3.568  0.00  0.00      C1   C
ATOM   3365  O   ALA 6 129     -12.740   4.429  -4.643  0.00  0.00      C1   O
ATOM   3366  CB  ALA 6 129     -11.707   5.219  -1.588  0.00  0.00      C1   C
ATOM   3367  N   MET 6 130     -14.083   3.612  -3.094  0.00  0.00      C1   N
ATOM   3368  CA  MET 6 130     -15.322   3.824  -3.839  0.00  0.00      C1   C
ATOM   3369  C   MET 6 130     -15.818   5.260  -3.710  0.00  0.00      C1   C
ATOM   3370  O   MET 6 130     -16.115   5.724  -2.676  0.00  0.00      C1   O
ATOM   3371  CB  MET 6 130     -16.374   2.807  -3.458  0.00  0.00      C1   C
ATOM   3372  CG  MET 6 130     -17.561   2.813  -4.400  0.00  0.00      C1   C
ATOM   3373  SD  MET 6 130     -17.049   2.685  -6.184  0.00  0.00      C1   S
ATOM   3374  CE  MET 6 130     -16.356   1.088  -6.032  0.00  0.00      C1   C
ATOM   3375  N   ARG 6 131     -15.644   6.025  -4.783  0.00  0.00      C1   N
ATOM   3376  CA  ARG 6 131     -15.887   7.513  -4.643  0.00  0.00      C1   C
ATOM   3377  C   ARG 6 131     -17.261   7.923  -5.275  0.00  0.00      C1   C
ATOM   3378  O   ARG 6 131     -17.732   7.171  -6.116  0.00  0.00      C1   O
ATOM   3379  CB  ARG 6 131     -14.745   8.213  -5.332  0.00  0.00      C1   C
ATOM   3380  CG  ARG 6 131     -13.434   7.982  -4.616  0.00  0.00      C1   C
ATOM   3381  CD  ARG 6 131     -12.442   9.074  -5.065  0.00  0.00      C1   C
ATOM   3382  NE  ARG 6 131     -11.993   9.062  -6.442  0.00  0.00      C1   N
ATOM   3383  CZ  ARG 6 131     -11.211   9.895  -7.031  0.00  0.00      C1   C
ATOM   3384  NH1 ARG 6 131     -10.700  10.971  -6.471  0.00  0.00      C1   N
ATOM   3385  NH2 ARG 6 131     -10.876   9.658  -8.260  0.00  0.00      C1   N
ATOM   3386  N   PRO 6 132     -17.837   9.025  -4.894  0.00  0.00      C1   N
ATOM   3387  CA  PRO 6 132     -19.000   9.633  -5.617  0.00  0.00      C1   C
ATOM   3388  C   PRO 6 132     -18.719   9.801  -7.121  0.00  0.00      C1   C
ATOM   3389  O   PRO 6 132     -19.546   9.334  -7.894  0.00  0.00      C1   O
ATOM   3390  CB  PRO 6 132     -19.256  10.950  -4.869  0.00  0.00      C1   C
ATOM   3391  CG  PRO 6 132     -18.859  10.776  -3.436  0.00  0.00      C1   C
ATOM   3392  CD  PRO 6 132     -17.708   9.712  -3.583  0.00  0.00      C1   C
ATOM   3393  N   ASN 6 133     -17.591  10.400  -7.603  0.00  0.00      C1   N
ATOM   3394  CA  ASN 6 133     -17.185  10.454  -8.975  0.00  0.00      C1   C
ATOM   3395  C   ASN 6 133     -16.942   9.072  -9.684  0.00  0.00      C1   C
ATOM   3396  O   ASN 6 133     -16.783   9.155 -10.877  0.00  0.00      C1   O
ATOM   3397  CB  ASN 6 133     -16.015  11.470  -8.984  0.00  0.00      C1   C
ATOM   3398  CG  ASN 6 133     -14.714  10.921  -8.541  0.00  0.00      C1   C
ATOM   3399  OD1 ASN 6 133     -14.576   9.807  -8.077  0.00  0.00      C1   O
ATOM   3400  ND2 ASN 6 133     -13.732  11.702  -8.602  0.00  0.00      C1   N
ATOM   3401  N   PHE 6 134     -16.952   7.950  -8.972  0.00  0.00      C1   N
ATOM   3402  CA  PHE 6 134     -16.884   6.524  -9.614  0.00  0.00      C1   C
ATOM   3403  C   PHE 6 134     -15.601   6.213 -10.464  0.00  0.00      C1   C
ATOM   3404  O   PHE 6 134     -15.559   5.332 -11.269  0.00  0.00      C1   O
ATOM   3405  CB  PHE 6 134     -18.261   6.236 -10.255  0.00  0.00      C1   C
ATOM   3406  CG  PHE 6 134     -19.375   5.937  -9.215  0.00  0.00      C1   C
ATOM   3407  CD1 PHE 6 134     -19.163   4.811  -8.362  0.00  0.00      C1   C
ATOM   3408  CD2 PHE 6 134     -20.622   6.548  -9.142  0.00  0.00      C1   C
ATOM   3409  CE1 PHE 6 134     -20.112   4.317  -7.514  0.00  0.00      C1   C
ATOM   3410  CE2 PHE 6 134     -21.604   6.096  -8.236  0.00  0.00      C1   C
ATOM   3411  CZ  PHE 6 134     -21.319   5.001  -7.454  0.00  0.00      C1   C
ATOM   3412  N   THR 6 135     -14.550   7.005 -10.145  0.00  0.00      C1   N
ATOM   3413  CA  THR 6 135     -13.139   6.683 -10.634  0.00  0.00      C1   C
ATOM   3414  C   THR 6 135     -12.092   6.474  -9.426  0.00  0.00      C1   C
ATOM   3415  O   THR 6 135     -12.374   6.822  -8.312  0.00  0.00      C1   O
ATOM   3416  CB  THR 6 135     -12.708   7.858 -11.595  0.00  0.00      C1   C
ATOM   3417  OG1 THR 6 135     -12.806   8.927 -10.770  0.00  0.00      C1   O
ATOM   3418  CG2 THR 6 135     -13.534   7.833 -12.899  0.00  0.00      C1   C
ATOM   3419  N   ILE 6 136     -11.042   5.756  -9.835  0.00  0.00      C1   N
ATOM   3420  CA  ILE 6 136     -10.121   5.256  -8.830  0.00  0.00      C1   C
ATOM   3421  C   ILE 6 136      -8.949   6.236  -8.722  0.00  0.00      C1   C
ATOM   3422  O   ILE 6 136      -8.342   6.553  -9.711  0.00  0.00      C1   O
ATOM   3423  CB  ILE 6 136      -9.766   3.756  -9.176  0.00  0.00      C1   C
ATOM   3424  CG1 ILE 6 136     -11.021   2.870  -9.040  0.00  0.00      C1   C
ATOM   3425  CG2 ILE 6 136      -8.644   3.375  -8.203  0.00  0.00      C1   C
ATOM   3426  CD1 ILE 6 136     -11.836   3.036  -7.787  0.00  0.00      C1   C
ATOM   3427  N   LYS 6 137      -8.893   6.899  -7.612  0.00  0.00      C1   N
ATOM   3428  CA  LYS 6 137      -7.837   7.895  -7.327  0.00  0.00      C1   C
ATOM   3429  C   LYS 6 137      -6.450   7.201  -7.552  0.00  0.00      C1   C
ATOM   3430  O   LYS 6 137      -6.268   6.081  -7.003  0.00  0.00      C1   O
ATOM   3431  CB  LYS 6 137      -7.877   8.367  -5.882  0.00  0.00      C1   C
ATOM   3432  CG  LYS 6 137      -7.052   9.603  -5.697  0.00  0.00      C1   C
ATOM   3433  CD  LYS 6 137      -7.061  10.127  -4.305  0.00  0.00      C1   C
ATOM   3434  CE  LYS 6 137      -6.108  11.303  -4.225  0.00  0.00      C1   C
ATOM   3435  NZ  LYS 6 137      -6.063  11.723  -2.828  0.00  0.00      C1   N
ATOM   3436  N   GLY 6 138      -5.602   7.817  -8.374  0.00  0.00      C1   N
ATOM   3437  CA  GLY 6 138      -4.269   7.291  -8.709  0.00  0.00      C1   C
ATOM   3438  C   GLY 6 138      -3.755   7.463 -10.123  0.00  0.00      C1   C
ATOM   3439  O   GLY 6 138      -4.464   7.816 -11.054  0.00  0.00      C1   O
ATOM   3440  N   SER 6 139      -2.426   7.267 -10.338  0.00  0.00      C1   N
ATOM   3441  CA  SER 6 139      -1.870   7.383 -11.697  0.00  0.00      C1   C
ATOM   3442  C   SER 6 139      -1.898   6.040 -12.413  0.00  0.00      C1   C
ATOM   3443  O   SER 6 139      -2.029   5.006 -11.687  0.00  0.00      C1   O
ATOM   3444  CB  SER 6 139      -0.530   8.117 -11.686  0.00  0.00      C1   C
ATOM   3445  OG  SER 6 139       0.261   7.432 -10.814  0.00  0.00      C1   O
ATOM   3446  N   PHE 6 140      -1.662   5.959 -13.741  0.00  0.00      C1   N
ATOM   3447  CA  PHE 6 140      -1.734   4.776 -14.622  0.00  0.00      C1   C
ATOM   3448  C   PHE 6 140      -0.773   3.661 -14.207  0.00  0.00      C1   C
ATOM   3449  O   PHE 6 140       0.402   4.009 -14.083  0.00  0.00      C1   O
ATOM   3450  CB  PHE 6 140      -1.327   5.147 -16.115  0.00  0.00      C1   C
ATOM   3451  CG  PHE 6 140      -2.359   5.978 -16.855  0.00  0.00      C1   C
ATOM   3452  CD1 PHE 6 140      -3.531   5.392 -17.347  0.00  0.00      C1   C
ATOM   3453  CD2 PHE 6 140      -2.129   7.302 -17.169  0.00  0.00      C1   C
ATOM   3454  CE1 PHE 6 140      -4.378   6.169 -18.167  0.00  0.00      C1   C
ATOM   3455  CE2 PHE 6 140      -2.959   8.092 -17.951  0.00  0.00      C1   C
ATOM   3456  CZ  PHE 6 140      -4.105   7.499 -18.506  0.00  0.00      C1   C
ATOM   3457  N   LEU 6 141      -1.143   2.379 -14.178  0.00  0.00      C1   N
ATOM   3458  CA  LEU 6 141      -0.276   1.264 -14.480  0.00  0.00      C1   C
ATOM   3459  C   LEU 6 141      -0.445   0.855 -15.972  0.00  0.00      C1   C
ATOM   3460  O   LEU 6 141      -1.490   1.013 -16.574  0.00  0.00      C1   O
ATOM   3461  CB  LEU 6 141      -0.543   0.134 -13.456  0.00  0.00      C1   C
ATOM   3462  CG  LEU 6 141      -0.154   0.393 -12.000  0.00  0.00      C1   C
ATOM   3463  CD1 LEU 6 141      -0.736  -0.713 -11.120  0.00  0.00      C1   C
ATOM   3464  CD2 LEU 6 141       1.345   0.549 -11.856  0.00  0.00      C1   C
ATOM   3465  N   ASN 6 142       0.668   0.357 -16.554  0.00  0.00      C1   N
ATOM   3466  CA  ASN 6 142       0.553  -0.317 -17.900  0.00  0.00      C1   C
ATOM   3467  C   ASN 6 142      -0.171  -1.696 -17.716  0.00  0.00      C1   C
ATOM   3468  O   ASN 6 142       0.259  -2.451 -16.851  0.00  0.00      C1   O
ATOM   3469  CB  ASN 6 142       1.908  -0.341 -18.680  0.00  0.00      C1   C
ATOM   3470  CG  ASN 6 142       2.417   1.042 -18.910  0.00  0.00      C1   C
ATOM   3471  OD1 ASN 6 142       1.791   1.882 -19.544  0.00  0.00      C1   O
ATOM   3472  ND2 ASN 6 142       3.678   1.266 -18.466  0.00  0.00      C1   N
ATOM   3473  N   GLY 6 143      -1.247  -1.987 -18.512  0.00  0.00      C1   N
ATOM   3474  CA  GLY 6 143      -1.834  -3.322 -18.692  0.00  0.00      C1   C
ATOM   3475  C   GLY 6 143      -2.453  -3.843 -17.445  0.00  0.00      C1   C
ATOM   3476  O   GLY 6 143      -2.550  -5.082 -17.254  0.00  0.00      C1   O
ATOM   3477  N   SER 6 144      -2.980  -2.938 -16.569  0.00  0.00      C1   N
ATOM   3478  CA  SER 6 144      -3.646  -3.126 -15.308  0.00  0.00      C1   C
ATOM   3479  C   SER 6 144      -5.097  -3.620 -15.319  0.00  0.00      C1   C
ATOM   3480  O   SER 6 144      -5.707  -3.855 -14.244  0.00  0.00      C1   O
ATOM   3481  CB  SER 6 144      -3.454  -1.949 -14.463  0.00  0.00      C1   C
ATOM   3482  OG  SER 6 144      -3.295  -2.283 -13.094  0.00  0.00      C1   O
ATOM   3483  N   CYS 6 145      -5.773  -3.879 -16.428  0.00  0.00      C1   N
ATOM   3484  CA  CYS 6 145      -7.207  -4.245 -16.578  0.00  0.00      C1   C
ATOM   3485  C   CYS 6 145      -7.529  -5.752 -16.276  0.00  0.00      C1   C
ATOM   3486  O   CYS 6 145      -6.641  -6.628 -16.469  0.00  0.00      C1   O
ATOM   3487  CB  CYS 6 145      -7.659  -3.822 -17.925  0.00  0.00      C1   C
ATOM   3488  SG  CYS 6 145      -9.387  -3.560 -18.293  0.00  0.00      C1   S
ATOM   3489  N   GLY 6 146      -8.694  -6.041 -15.691  0.00  0.00      C1   N
ATOM   3490  CA  GLY 6 146      -8.944  -7.256 -14.894  0.00  0.00      C1   C
ATOM   3491  C   GLY 6 146      -8.477  -7.202 -13.424  0.00  0.00      C1   C
ATOM   3492  O   GLY 6 146      -8.912  -8.172 -12.735  0.00  0.00      C1   O
ATOM   3493  N   SER 6 147      -7.602  -6.262 -12.968  0.00  0.00      C1   N
ATOM   3494  CA  SER 6 147      -7.295  -6.221 -11.577  0.00  0.00      C1   C
ATOM   3495  C   SER 6 147      -8.465  -5.927 -10.617  0.00  0.00      C1   C
ATOM   3496  O   SER 6 147      -9.412  -5.182 -10.900  0.00  0.00      C1   O
ATOM   3497  CB  SER 6 147      -6.231  -5.159 -11.216  0.00  0.00      C1   C
ATOM   3498  OG  SER 6 147      -5.062  -5.393 -11.912  0.00  0.00      C1   O
ATOM   3499  N   VAL 6 148      -8.272  -6.461  -9.339  0.00  0.00      C1   N
ATOM   3500  CA  VAL 6 148      -9.370  -6.701  -8.483  0.00  0.00      C1   C
ATOM   3501  C   VAL 6 148      -9.147  -6.068  -7.113  0.00  0.00      C1   C
ATOM   3502  O   VAL 6 148      -8.042  -6.164  -6.507  0.00  0.00      C1   O
ATOM   3503  CB  VAL 6 148      -9.919  -8.169  -8.285  0.00  0.00      C1   C
ATOM   3504  CG1 VAL 6 148     -10.672  -8.610  -9.499  0.00  0.00      C1   C
ATOM   3505  CG2 VAL 6 148      -8.733  -9.230  -8.174  0.00  0.00      C1   C
ATOM   3506  N   GLY 6 149     -10.234  -5.623  -6.509  0.00  0.00      C1   N
ATOM   3507  CA  GLY 6 149     -10.288  -5.020  -5.205  0.00  0.00      C1   C
ATOM   3508  C   GLY 6 149     -10.968  -5.930  -4.201  0.00  0.00      C1   C
ATOM   3509  O   GLY 6 149     -11.866  -6.706  -4.537  0.00  0.00      C1   O
ATOM   3510  N   PHE 6 150     -10.505  -5.874  -2.930  0.00  0.00      C1   N
ATOM   3511  CA  PHE 6 150     -10.790  -6.797  -1.855  0.00  0.00      C1   C
ATOM   3512  C   PHE 6 150     -10.660  -6.163  -0.470  0.00  0.00      C1   C
ATOM   3513  O   PHE 6 150      -9.913  -5.186  -0.156  0.00  0.00      C1   O
ATOM   3514  CB  PHE 6 150      -9.983  -8.065  -2.004  0.00  0.00      C1   C
ATOM   3515  CG  PHE 6 150      -8.523  -7.913  -1.903  0.00  0.00      C1   C
ATOM   3516  CD1 PHE 6 150      -7.735  -7.446  -2.986  0.00  0.00      C1   C
ATOM   3517  CD2 PHE 6 150      -7.889  -8.222  -0.672  0.00  0.00      C1   C
ATOM   3518  CE1 PHE 6 150      -6.374  -7.056  -2.758  0.00  0.00      C1   C
ATOM   3519  CE2 PHE 6 150      -6.469  -8.023  -0.566  0.00  0.00      C1   C
ATOM   3520  CZ  PHE 6 150      -5.689  -7.432  -1.604  0.00  0.00      C1   C
ATOM   3521  N   ASN 6 151     -11.370  -6.743   0.490  0.00  0.00      C1   N
ATOM   3522  CA  ASN 6 151     -11.217  -6.502   1.884  0.00  0.00      C1   C
ATOM   3523  C   ASN 6 151     -11.146  -7.831   2.684  0.00  0.00      C1   C
ATOM   3524  O   ASN 6 151     -11.793  -8.809   2.272  0.00  0.00      C1   O
ATOM   3525  CB  ASN 6 151     -12.462  -5.725   2.392  0.00  0.00      C1   C
ATOM   3526  CG  ASN 6 151     -12.506  -4.239   2.005  0.00  0.00      C1   C
ATOM   3527  OD1 ASN 6 151     -12.326  -3.404   2.880  0.00  0.00      C1   O
ATOM   3528  ND2 ASN 6 151     -12.833  -3.777   0.819  0.00  0.00      C1   N
ATOM   3529  N   ILE 6 152     -10.439  -7.961   3.806  0.00  0.00      C1   N
ATOM   3530  CA  ILE 6 152     -10.308  -9.270   4.424  0.00  0.00      C1   C
ATOM   3531  C   ILE 6 152     -10.912  -9.325   5.837  0.00  0.00      C1   C
ATOM   3532  O   ILE 6 152     -10.390  -8.695   6.784  0.00  0.00      C1   O
ATOM   3533  CB  ILE 6 152      -8.817  -9.809   4.367  0.00  0.00      C1   C
ATOM   3534  CG1 ILE 6 152      -8.465 -10.008   2.880  0.00  0.00      C1   C
ATOM   3535  CG2 ILE 6 152      -8.661 -11.117   5.101  0.00  0.00      C1   C
ATOM   3536  CD1 ILE 6 152      -7.031 -10.331   2.714  0.00  0.00      C1   C
ATOM   3537  N   ASP 6 153     -11.993 -10.020   5.993  0.00  0.00      C1   N
ATOM   3538  CA  ASP 6 153     -12.666 -10.252   7.265  0.00  0.00      C1   C
ATOM   3539  C   ASP 6 153     -12.148 -11.530   7.924  0.00  0.00      C1   C
ATOM   3540  O   ASP 6 153     -12.828 -12.562   7.901  0.00  0.00      C1   O
ATOM   3541  CB  ASP 6 153     -14.204 -10.181   7.089  0.00  0.00      C1   C
ATOM   3542  CG  ASP 6 153     -14.641  -8.791   6.800  0.00  0.00      C1   C
ATOM   3543  OD1 ASP 6 153     -15.860  -8.568   6.503  0.00  0.00      C1   O
ATOM   3544  OD2 ASP 6 153     -13.860  -7.814   6.890  0.00  0.00      C1   O
ATOM   3545  N   TYR 6 154     -10.978 -11.321   8.554  0.00  0.00      C1   N
ATOM   3546  CA  TYR 6 154     -10.237 -12.334   9.291  0.00  0.00      C1   C
ATOM   3547  C   TYR 6 154      -9.673 -13.362   8.343  0.00  0.00      C1   C
ATOM   3548  O   TYR 6 154      -8.494 -13.238   7.919  0.00  0.00      C1   O
ATOM   3549  CB  TYR 6 154     -10.971 -12.830  10.653  0.00  0.00      C1   C
ATOM   3550  CG  TYR 6 154     -10.469 -14.181  11.147  0.00  0.00      C1   C
ATOM   3551  CD1 TYR 6 154      -9.096 -14.466  11.222  0.00  0.00      C1   C
ATOM   3552  CD2 TYR 6 154     -11.394 -15.248  11.373  0.00  0.00      C1   C
ATOM   3553  CE1 TYR 6 154      -8.569 -15.761  11.387  0.00  0.00      C1   C
ATOM   3554  CE2 TYR 6 154     -10.863 -16.553  11.569  0.00  0.00      C1   C
ATOM   3555  CZ  TYR 6 154      -9.466 -16.821  11.585  0.00  0.00      C1   C
ATOM   3556  OH  TYR 6 154      -9.068 -18.094  11.827  0.00  0.00      C1   O
ATOM   3557  N   ASP 6 155     -10.449 -14.378   7.884  0.00  0.00      C1   N
ATOM   3558  CA  ASP 6 155      -9.994 -15.319   6.831  0.00  0.00      C1   C
ATOM   3559  C   ASP 6 155     -10.728 -15.102   5.443  0.00  0.00      C1   C
ATOM   3560  O   ASP 6 155     -10.427 -15.598   4.310  0.00  0.00      C1   O
ATOM   3561  CB  ASP 6 155     -10.119 -16.798   7.261  0.00  0.00      C1   C
ATOM   3562  CG  ASP 6 155     -11.550 -17.238   7.733  0.00  0.00      C1   C
ATOM   3563  OD1 ASP 6 155     -11.806 -18.443   7.953  0.00  0.00      C1   O
ATOM   3564  OD2 ASP 6 155     -12.440 -16.375   7.878  0.00  0.00      C1   O
ATOM   3565  N   CYS 6 156     -11.708 -14.240   5.481  0.00  0.00      C1   N
ATOM   3566  CA  CYS 6 156     -12.702 -14.022   4.352  0.00  0.00      C1   C
ATOM   3567  C   CYS 6 156     -12.102 -13.049   3.371  0.00  0.00      C1   C
ATOM   3568  O   CYS 6 156     -11.736 -11.940   3.694  0.00  0.00      C1   O
ATOM   3569  CB  CYS 6 156     -14.043 -13.575   4.873  0.00  0.00      C1   C
ATOM   3570  SG  CYS 6 156     -15.321 -13.844   3.599  0.00  0.00      C1   S
ATOM   3571  N   VAL 6 157     -12.127 -13.505   2.123  0.00  0.00      C1   N
ATOM   3572  CA  VAL 6 157     -11.873 -12.664   0.969  0.00  0.00      C1   C
ATOM   3573  C   VAL 6 157     -13.191 -12.133   0.501  0.00  0.00      C1   C
ATOM   3574  O   VAL 6 157     -14.129 -12.757   0.068  0.00  0.00      C1   O
ATOM   3575  CB  VAL 6 157     -10.987 -13.179  -0.171  0.00  0.00      C1   C
ATOM   3576  CG1 VAL 6 157     -10.915 -12.140  -1.277  0.00  0.00      C1   C
ATOM   3577  CG2 VAL 6 157      -9.565 -13.231   0.340  0.00  0.00      C1   C
ATOM   3578  N   SER 6 158     -13.372 -10.840   0.775  0.00  0.00      C1   N
ATOM   3579  CA  SER 6 158     -14.513 -10.136   0.161  0.00  0.00      C1   C
ATOM   3580  C   SER 6 158     -14.074  -9.497  -1.183  0.00  0.00      C1   C
ATOM   3581  O   SER 6 158     -13.234  -8.622  -1.183  0.00  0.00      C1   O
ATOM   3582  CB  SER 6 158     -14.947  -8.989   1.085  0.00  0.00      C1   C
ATOM   3583  OG  SER 6 158     -16.047  -8.325   0.505  0.00  0.00      C1   O
ATOM   3584  N   PHE 6 159     -14.596  -9.896  -2.322  0.00  0.00      C1   N
ATOM   3585  CA  PHE 6 159     -14.283  -9.298  -3.630  0.00  0.00      C1   C
ATOM   3586  C   PHE 6 159     -15.364  -8.331  -4.018  0.00  0.00      C1   C
ATOM   3587  O   PHE 6 159     -16.540  -8.585  -3.860  0.00  0.00      C1   O
ATOM   3588  CB  PHE 6 159     -14.129 -10.480  -4.665  0.00  0.00      C1   C
ATOM   3589  CG  PHE 6 159     -12.821 -11.261  -4.614  0.00  0.00      C1   C
ATOM   3590  CD1 PHE 6 159     -11.585 -10.669  -5.019  0.00  0.00      C1   C
ATOM   3591  CD2 PHE 6 159     -12.817 -12.671  -4.449  0.00  0.00      C1   C
ATOM   3592  CE1 PHE 6 159     -10.411 -11.378  -5.070  0.00  0.00      C1   C
ATOM   3593  CE2 PHE 6 159     -11.617 -13.406  -4.633  0.00  0.00      C1   C
ATOM   3594  CZ  PHE 6 159     -10.489 -12.764  -5.023  0.00  0.00      C1   C
ATOM   3595  N   CYS 6 160     -14.940  -7.073  -4.469  0.00  0.00      C1   N
ATOM   3596  CA  CYS 6 160     -15.867  -5.959  -4.681  0.00  0.00      C1   C
ATOM   3597  C   CYS 6 160     -15.715  -5.300  -6.047  0.00  0.00      C1   C
ATOM   3598  O   CYS 6 160     -16.751  -4.789  -6.542  0.00  0.00      C1   O
ATOM   3599  CB  CYS 6 160     -15.708  -4.964  -3.559  0.00  0.00      C1   C
ATOM   3600  SG  CYS 6 160     -14.152  -4.040  -3.475  0.00  0.00      C1   S
ATOM   3601  N   TYR 6 161     -14.497  -5.326  -6.700  0.00  0.00      C1   N
ATOM   3602  CA  TYR 6 161     -14.349  -4.450  -7.900  0.00  0.00      C1   C
ATOM   3603  C   TYR 6 161     -13.299  -5.048  -8.859  0.00  0.00      C1   C
ATOM   3604  O   TYR 6 161     -12.343  -5.717  -8.422  0.00  0.00      C1   O
ATOM   3605  CB  TYR 6 161     -13.886  -3.034  -7.464  0.00  0.00      C1   C
ATOM   3606  CG  TYR 6 161     -13.363  -1.977  -8.433  0.00  0.00      C1   C
ATOM   3607  CD1 TYR 6 161     -14.165  -0.926  -8.852  0.00  0.00      C1   C
ATOM   3608  CD2 TYR 6 161     -12.053  -2.101  -8.961  0.00  0.00      C1   C
ATOM   3609  CE1 TYR 6 161     -13.689  -0.022  -9.802  0.00  0.00      C1   C
ATOM   3610  CE2 TYR 6 161     -11.668  -1.306 -10.051  0.00  0.00      C1   C
ATOM   3611  CZ  TYR 6 161     -12.477  -0.298 -10.460  0.00  0.00      C1   C
ATOM   3612  OH  TYR 6 161     -12.086   0.668 -11.343  0.00  0.00      C1   O
ATOM   3613  N   MET 6 162     -13.532  -4.705 -10.197  0.00  0.00      C1   N
ATOM   3614  CA  MET 6 162     -12.616  -5.125 -11.256  0.00  0.00      C1   C
ATOM   3615  C   MET 6 162     -12.411  -3.961 -12.245  0.00  0.00      C1   C
ATOM   3616  O   MET 6 162     -13.441  -3.461 -12.752  0.00  0.00      C1   O
ATOM   3617  CB  MET 6 162     -13.160  -6.460 -11.930  0.00  0.00      C1   C
ATOM   3618  CG  MET 6 162     -12.218  -7.158 -12.909  0.00  0.00      C1   C
ATOM   3619  SD  MET 6 162     -13.020  -8.234 -14.014  0.00  0.00      C1   S
ATOM   3620  CE  MET 6 162     -13.227  -9.719 -13.030  0.00  0.00      C1   C
ATOM   3621  N   HIS 6 163     -11.111  -3.592 -12.430  0.00  0.00      C1   N
ATOM   3622  CA  HIS 6 163     -10.590  -2.536 -13.341  0.00  0.00      C1   C
ATOM   3623  C   HIS 6 163     -11.101  -2.977 -14.699  0.00  0.00      C1   C
ATOM   3624  O   HIS 6 163     -10.785  -4.054 -15.219  0.00  0.00      C1   O
ATOM   3625  CB  HIS 6 163      -9.036  -2.543 -13.320  0.00  0.00      C1   C
ATOM   3626  CG  HIS 6 163      -8.412  -1.603 -14.330  0.00  0.00      C1   C
ATOM   3627  ND1 HIS 6 163      -8.720  -1.493 -15.673  0.00  0.00      C1   N
ATOM   3628  CD2 HIS 6 163      -7.389  -0.725 -14.047  0.00  0.00      C1   C
ATOM   3629  CE1 HIS 6 163      -7.805  -0.590 -16.141  0.00  0.00      C1   C
ATOM   3630  NE2 HIS 6 163      -6.917  -0.161 -15.215  0.00  0.00      C1   N
ATOM   3631  N   HIS 6 164     -11.899  -2.150 -15.380  0.00  0.00      C1   N
ATOM   3632  CA  HIS 6 164     -12.463  -2.303 -16.758  0.00  0.00      C1   C
ATOM   3633  C   HIS 6 164     -12.067  -1.257 -17.791  0.00  0.00      C1   C
ATOM   3634  O   HIS 6 164     -11.708  -1.582 -18.939  0.00  0.00      C1   O
ATOM   3635  CB  HIS 6 164     -14.014  -2.445 -16.690  0.00  0.00      C1   C
ATOM   3636  CG  HIS 6 164     -14.651  -3.790 -16.446  0.00  0.00      C1   C
ATOM   3637  ND1 HIS 6 164     -15.605  -4.296 -17.227  0.00  0.00      C1   N
ATOM   3638  CD2 HIS 6 164     -14.184  -4.803 -15.619  0.00  0.00      C1   C
ATOM   3639  CE1 HIS 6 164     -15.923  -5.537 -16.778  0.00  0.00      C1   C
ATOM   3640  NE2 HIS 6 164     -15.040  -5.902 -15.806  0.00  0.00      C1   N
ATOM   3641  N   MET 6 165     -12.158   0.036 -17.421  0.00  0.00      C1   N
ATOM   3642  CA  MET 6 165     -11.969   1.149 -18.402  0.00  0.00      C1   C
ATOM   3643  C   MET 6 165     -11.011   2.209 -17.842  0.00  0.00      C1   C
ATOM   3644  O   MET 6 165     -10.894   2.475 -16.648  0.00  0.00      C1   O
ATOM   3645  CB  MET 6 165     -13.377   1.700 -18.843  0.00  0.00      C1   C
ATOM   3646  CG  MET 6 165     -13.275   2.873 -19.926  0.00  0.00      C1   C
ATOM   3647  SD  MET 6 165     -12.528   2.523 -21.534  0.00  0.00      C1   S
ATOM   3648  CE  MET 6 165     -13.244   0.987 -22.016  0.00  0.00      C1   C
ATOM   3649  N   GLU 6 166     -10.252   2.793 -18.777  0.00  0.00      C1   N
ATOM   3650  CA  GLU 6 166      -9.395   3.993 -18.487  0.00  0.00      C1   C
ATOM   3651  C   GLU 6 166      -9.903   5.199 -19.138  0.00  0.00      C1   C
ATOM   3652  O   GLU 6 166     -10.056   5.214 -20.376  0.00  0.00      C1   O
ATOM   3653  CB  GLU 6 166      -7.865   3.788 -18.787  0.00  0.00      C1   C
ATOM   3654  CG  GLU 6 166      -7.352   2.446 -18.238  0.00  0.00      C1   C
ATOM   3655  CD  GLU 6 166      -5.824   2.457 -18.280  0.00  0.00      C1   C
ATOM   3656  OE1 GLU 6 166      -5.223   1.885 -17.319  0.00  0.00      C1   O
ATOM   3657  OE2 GLU 6 166      -5.078   3.065 -19.107  0.00  0.00      C1   O
ATOM   3658  N   LEU 6 167     -10.316   6.252 -18.463  0.00  0.00      C1   N
ATOM   3659  CA  LEU 6 167     -10.833   7.593 -18.878  0.00  0.00      C1   C
ATOM   3660  C   LEU 6 167      -9.600   8.435 -19.346  0.00  0.00      C1   C
ATOM   3661  O   LEU 6 167      -8.538   8.388 -18.717  0.00  0.00      C1   O
ATOM   3662  CB  LEU 6 167     -11.570   8.347 -17.731  0.00  0.00      C1   C
ATOM   3663  CG  LEU 6 167     -12.785   7.675 -17.133  0.00  0.00      C1   C
ATOM   3664  CD1 LEU 6 167     -12.670   6.300 -16.417  0.00  0.00      C1   C
ATOM   3665  CD2 LEU 6 167     -13.605   8.687 -16.412  0.00  0.00      C1   C
ATOM   3666  N   PRO 6 168      -9.807   9.305 -20.302  0.00  0.00      C1   N
ATOM   3667  CA  PRO 6 168      -8.894  10.361 -20.848  0.00  0.00      C1   C
ATOM   3668  C   PRO 6 168      -8.288  11.319 -19.785  0.00  0.00      C1   C
ATOM   3669  O   PRO 6 168      -7.284  11.917 -20.106  0.00  0.00      C1   O
ATOM   3670  CB  PRO 6 168      -9.768  11.140 -21.870  0.00  0.00      C1   C
ATOM   3671  CG  PRO 6 168     -10.656  10.070 -22.543  0.00  0.00      C1   C
ATOM   3672  CD  PRO 6 168     -10.968   9.272 -21.225  0.00  0.00      C1   C
ATOM   3673  N   THR 6 169      -8.828  11.477 -18.592  0.00  0.00      C1   N
ATOM   3674  CA  THR 6 169      -8.251  12.139 -17.467  0.00  0.00      C1   C
ATOM   3675  C   THR 6 169      -7.079  11.321 -16.833  0.00  0.00      C1   C
ATOM   3676  O   THR 6 169      -6.168  11.931 -16.276  0.00  0.00      C1   O
ATOM   3677  CB  THR 6 169      -9.197  12.738 -16.478  0.00  0.00      C1   C
ATOM   3678  OG1 THR 6 169     -10.200  11.724 -16.288  0.00  0.00      C1   O
ATOM   3679  CG2 THR 6 169      -9.947  13.920 -16.945  0.00  0.00      C1   C
ATOM   3680  N   GLY 6 170      -6.981   9.999 -17.052  0.00  0.00      C1   N
ATOM   3681  CA  GLY 6 170      -5.859   9.097 -16.712  0.00  0.00      C1   C
ATOM   3682  C   GLY 6 170      -6.071   8.191 -15.495  0.00  0.00      C1   C
ATOM   3683  O   GLY 6 170      -5.168   7.686 -14.883  0.00  0.00      C1   O
ATOM   3684  N   VAL 6 171      -7.358   7.852 -15.309  0.00  0.00      C1   N
ATOM   3685  CA  VAL 6 171      -7.891   7.098 -14.194  0.00  0.00      C1   C
ATOM   3686  C   VAL 6 171      -8.835   5.926 -14.767  0.00  0.00      C1   C
ATOM   3687  O   VAL 6 171      -9.483   6.013 -15.841  0.00  0.00      C1   O
ATOM   3688  CB  VAL 6 171      -8.650   8.062 -13.163  0.00  0.00      C1   C
ATOM   3689  CG1 VAL 6 171      -7.655   8.905 -12.403  0.00  0.00      C1   C
ATOM   3690  CG2 VAL 6 171      -9.669   8.956 -13.839  0.00  0.00      C1   C
ATOM   3691  N   HIS 6 172      -8.772   4.813 -14.048  0.00  0.00      C1   N
ATOM   3692  CA  HIS 6 172      -9.697   3.736 -14.276  0.00  0.00      C1   C
ATOM   3693  C   HIS 6 172     -10.990   3.758 -13.396  0.00  0.00      C1   C
ATOM   3694  O   HIS 6 172     -11.172   4.355 -12.354  0.00  0.00      C1   O
ATOM   3695  CB  HIS 6 172      -9.003   2.361 -14.289  0.00  0.00      C1   C
ATOM   3696  CG  HIS 6 172      -8.591   1.813 -12.896  0.00  0.00      C1   C
ATOM   3697  ND1 HIS 6 172      -9.376   1.114 -12.018  0.00  0.00      C1   N
ATOM   3698  CD2 HIS 6 172      -7.345   2.025 -12.336  0.00  0.00      C1   C
ATOM   3699  CE1 HIS 6 172      -8.563   0.815 -10.987  0.00  0.00      C1   C
ATOM   3700  NE2 HIS 6 172      -7.319   1.356 -11.217  0.00  0.00      C1   N
ATOM   3701  N   ALA 6 173     -11.941   3.005 -13.975  0.00  0.00      C1   N
ATOM   3702  CA  ALA 6 173     -13.237   2.622 -13.446  0.00  0.00      C1   C
ATOM   3703  C   ALA 6 173     -13.595   1.106 -13.726  0.00  0.00      C1   C
ATOM   3704  O   ALA 6 173     -12.750   0.440 -14.421  0.00  0.00      C1   O
ATOM   3705  CB  ALA 6 173     -14.305   3.576 -14.118  0.00  0.00      C1   C
ATOM   3706  N   GLY 6 174     -14.701   0.504 -13.195  0.00  0.00      C1   N
ATOM   3707  CA  GLY 6 174     -14.818  -0.912 -13.258  0.00  0.00      C1   C
ATOM   3708  C   GLY 6 174     -16.170  -1.407 -12.583  0.00  0.00      C1   C
ATOM   3709  O   GLY 6 174     -17.072  -0.596 -12.424  0.00  0.00      C1   O
ATOM   3710  N   THR 6 175     -16.315  -2.694 -12.391  0.00  0.00      C1   N
ATOM   3711  CA  THR 6 175     -17.535  -3.414 -11.976  0.00  0.00      C1   C
ATOM   3712  C   THR 6 175     -17.411  -3.998 -10.554  0.00  0.00      C1   C
ATOM   3713  O   THR 6 175     -16.313  -4.162 -10.079  0.00  0.00      C1   O
ATOM   3714  CB  THR 6 175     -17.931  -4.507 -12.987  0.00  0.00      C1   C
ATOM   3715  OG1 THR 6 175     -17.014  -5.630 -12.937  0.00  0.00      C1   O
ATOM   3716  CG2 THR 6 175     -17.942  -3.821 -14.385  0.00  0.00      C1   C
ATOM   3717  N   ASP 6 176     -18.532  -4.511 -10.104  0.00  0.00      C1   N
ATOM   3718  CA  ASP 6 176     -18.589  -5.531  -9.084  0.00  0.00      C1   C
ATOM   3719  C   ASP 6 176     -18.305  -6.921  -9.756  0.00  0.00      C1   C
ATOM   3720  O   ASP 6 176     -18.353  -7.128 -10.944  0.00  0.00      C1   O
ATOM   3721  CB  ASP 6 176     -19.915  -5.439  -8.295  0.00  0.00      C1   C
ATOM   3722  CG  ASP 6 176     -21.223  -5.737  -9.056  0.00  0.00      C1   C
ATOM   3723  OD1 ASP 6 176     -21.169  -6.171 -10.207  0.00  0.00      C1   O
ATOM   3724  OD2 ASP 6 176     -22.284  -5.397  -8.563  0.00  0.00      C1   O
ATOM   3725  N   LEU 6 177     -18.024  -7.926  -8.853  0.00  0.00      C1   N
ATOM   3726  CA  LEU 6 177     -17.802  -9.291  -9.259  0.00  0.00      C1   C
ATOM   3727  C   LEU 6 177     -19.017 -10.109  -9.733  0.00  0.00      C1   C
ATOM   3728  O   LEU 6 177     -18.902 -11.137 -10.392  0.00  0.00      C1   O
ATOM   3729  CB  LEU 6 177     -16.941 -10.143  -8.310  0.00  0.00      C1   C
ATOM   3730  CG  LEU 6 177     -15.423  -9.875  -8.338  0.00  0.00      C1   C
ATOM   3731  CD1 LEU 6 177     -14.818  -9.973  -9.690  0.00  0.00      C1   C
ATOM   3732  CD2 LEU 6 177     -15.153  -8.476  -7.825  0.00  0.00      C1   C
ATOM   3733  N   GLU 6 178     -20.241  -9.577  -9.471  0.00  0.00      C1   N
ATOM   3734  CA  GLU 6 178     -21.482 -10.054 -10.061  0.00  0.00      C1   C
ATOM   3735  C   GLU 6 178     -21.680  -9.520 -11.488  0.00  0.00      C1   C
ATOM   3736  O   GLU 6 178     -22.392 -10.183 -12.261  0.00  0.00      C1   O
ATOM   3737  CB  GLU 6 178     -22.577  -9.680  -9.097  0.00  0.00      C1   C
ATOM   3738  CG  GLU 6 178     -22.633 -10.627  -7.877  0.00  0.00      C1   C
ATOM   3739  CD  GLU 6 178     -23.757 -10.393  -6.907  0.00  0.00      C1   C
ATOM   3740  OE1 GLU 6 178     -24.821 -10.062  -7.454  0.00  0.00      C1   O
ATOM   3741  OE2 GLU 6 178     -23.720 -10.714  -5.706  0.00  0.00      C1   O
ATOM   3742  N   GLY 6 179     -21.106  -8.374 -11.994  0.00  0.00      C1   N
ATOM   3743  CA  GLY 6 179     -20.911  -8.079 -13.410  0.00  0.00      C1   C
ATOM   3744  C   GLY 6 179     -21.071  -6.614 -13.850  0.00  0.00      C1   C
ATOM   3745  O   GLY 6 179     -20.826  -6.332 -15.005  0.00  0.00      C1   O
ATOM   3746  N   ASN 6 180     -21.430  -5.773 -12.945  0.00  0.00      C1   N
ATOM   3747  CA  ASN 6 180     -22.028  -4.439 -13.222  0.00  0.00      C1   C
ATOM   3748  C   ASN 6 180     -21.183  -3.180 -12.760  0.00  0.00      C1   C
ATOM   3749  O   ASN 6 180     -20.824  -3.084 -11.566  0.00  0.00      C1   O
ATOM   3750  CB  ASN 6 180     -23.497  -4.327 -12.694  0.00  0.00      C1   C
ATOM   3751  CG  ASN 6 180     -24.291  -3.140 -13.325  0.00  0.00      C1   C
ATOM   3752  ND2 ASN 6 180     -25.235  -2.649 -12.539  0.00  0.00      C1   N
ATOM   3753  OD1 ASN 6 180     -24.016  -2.650 -14.387  0.00  0.00      C1   O
ATOM   3754  N   PHE 6 181     -20.816  -2.339 -13.764  0.00  0.00      C1   N
ATOM   3755  CA  PHE 6 181     -20.206  -1.012 -13.569  0.00  0.00      C1   C
ATOM   3756  C   PHE 6 181     -20.661  -0.349 -12.283  0.00  0.00      C1   C
ATOM   3757  O   PHE 6 181     -21.899  -0.205 -12.045  0.00  0.00      C1   O
ATOM   3758  CB  PHE 6 181     -20.365  -0.107 -14.776  0.00  0.00      C1   C
ATOM   3759  CG  PHE 6 181     -19.125  -0.001 -15.641  0.00  0.00      C1   C
ATOM   3760  CD1 PHE 6 181     -19.034  -0.651 -16.864  0.00  0.00      C1   C
ATOM   3761  CD2 PHE 6 181     -18.082   0.860 -15.202  0.00  0.00      C1   C
ATOM   3762  CE1 PHE 6 181     -17.799  -0.587 -17.572  0.00  0.00      C1   C
ATOM   3763  CE2 PHE 6 181     -16.858   0.940 -15.964  0.00  0.00      C1   C
ATOM   3764  CZ  PHE 6 181     -16.779   0.219 -17.180  0.00  0.00      C1   C
ATOM   3765  N   TYR 6 182     -19.720   0.143 -11.484  0.00  0.00      C1   N
ATOM   3766  CA  TYR 6 182     -19.780   1.258 -10.557  0.00  0.00      C1   C
ATOM   3767  C   TYR 6 182     -19.950   2.586 -11.211  0.00  0.00      C1   C
ATOM   3768  O   TYR 6 182     -19.157   2.888 -12.091  0.00  0.00      C1   O
ATOM   3769  CB  TYR 6 182     -18.580   1.213  -9.541  0.00  0.00      C1   C
ATOM   3770  CG  TYR 6 182     -18.664   0.029  -8.528  0.00  0.00      C1   C
ATOM   3771  CD1 TYR 6 182     -19.651   0.049  -7.501  0.00  0.00      C1   C
ATOM   3772  CD2 TYR 6 182     -17.881  -1.146  -8.743  0.00  0.00      C1   C
ATOM   3773  CE1 TYR 6 182     -19.654  -0.997  -6.563  0.00  0.00      C1   C
ATOM   3774  CE2 TYR 6 182     -17.952  -2.148  -7.813  0.00  0.00      C1   C
ATOM   3775  CZ  TYR 6 182     -18.832  -2.087  -6.671  0.00  0.00      C1   C
ATOM   3776  OH  TYR 6 182     -18.659  -2.981  -5.667  0.00  0.00      C1   O
ATOM   3777  N   GLY 6 183     -20.945   3.345 -10.844  0.00  0.00      C1   N
ATOM   3778  CA  GLY 6 183     -21.314   4.621 -11.515  0.00  0.00      C1   C
ATOM   3779  C   GLY 6 183     -21.722   4.605 -13.010  0.00  0.00      C1   C
ATOM   3780  O   GLY 6 183     -22.096   3.596 -13.609  0.00  0.00      C1   O
ATOM   3781  N   PRO 6 184     -21.840   5.811 -13.579  0.00  0.00      C1   N
ATOM   3782  CA  PRO 6 184     -22.241   5.997 -14.967  0.00  0.00      C1   C
ATOM   3783  C   PRO 6 184     -21.142   5.686 -16.026  0.00  0.00      C1   C
ATOM   3784  O   PRO 6 184     -20.974   6.429 -17.024  0.00  0.00      C1   O
ATOM   3785  CB  PRO 6 184     -22.647   7.423 -15.027  0.00  0.00      C1   C
ATOM   3786  CG  PRO 6 184     -21.603   8.095 -14.103  0.00  0.00      C1   C
ATOM   3787  CD  PRO 6 184     -21.424   7.120 -12.952  0.00  0.00      C1   C
ATOM   3788  N   PHE 6 185     -20.249   4.732 -15.837  0.00  0.00      C1   N
ATOM   3789  CA  PHE 6 185     -19.222   4.387 -16.835  0.00  0.00      C1   C
ATOM   3790  C   PHE 6 185     -19.643   3.071 -17.572  0.00  0.00      C1   C
ATOM   3791  O   PHE 6 185     -20.543   2.304 -17.187  0.00  0.00      C1   O
ATOM   3792  CB  PHE 6 185     -17.881   4.411 -16.183  0.00  0.00      C1   C
ATOM   3793  CG  PHE 6 185     -17.513   5.730 -15.581  0.00  0.00      C1   C
ATOM   3794  CD1 PHE 6 185     -17.358   6.841 -16.334  0.00  0.00      C1   C
ATOM   3795  CD2 PHE 6 185     -17.318   5.864 -14.192  0.00  0.00      C1   C
ATOM   3796  CE1 PHE 6 185     -16.921   8.108 -15.840  0.00  0.00      C1   C
ATOM   3797  CE2 PHE 6 185     -16.920   7.117 -13.615  0.00  0.00      C1   C
ATOM   3798  CZ  PHE 6 185     -16.761   8.242 -14.490  0.00  0.00      C1   C
ATOM   3799  N   VAL 6 186     -19.069   2.847 -18.701  0.00  0.00      C1   N
ATOM   3800  CA  VAL 6 186     -19.408   1.904 -19.748  0.00  0.00      C1   C
ATOM   3801  C   VAL 6 186     -18.055   1.311 -20.264  0.00  0.00      C1   C
ATOM   3802  O   VAL 6 186     -17.003   1.957 -20.128  0.00  0.00      C1   O
ATOM   3803  CB  VAL 6 186     -20.336   2.581 -20.841  0.00  0.00      C1   C
ATOM   3804  CG1 VAL 6 186     -21.759   2.748 -20.407  0.00  0.00      C1   C
ATOM   3805  CG2 VAL 6 186     -19.897   3.921 -21.424  0.00  0.00      C1   C
ATOM   3806  N   ASP 6 187     -18.056   0.111 -20.889  0.00  0.00      C1   N
ATOM   3807  CA  ASP 6 187     -16.850  -0.491 -21.432  0.00  0.00      C1   C
ATOM   3808  C   ASP 6 187     -16.528  -0.078 -22.846  0.00  0.00      C1   C
ATOM   3809  O   ASP 6 187     -15.912  -0.818 -23.650  0.00  0.00      C1   O
ATOM   3810  CB  ASP 6 187     -16.802  -2.012 -21.180  0.00  0.00      C1   C
ATOM   3811  CG  ASP 6 187     -17.854  -2.893 -21.794  0.00  0.00      C1   C
ATOM   3812  OD1 ASP 6 187     -18.974  -2.455 -22.303  0.00  0.00      C1   O
ATOM   3813  OD2 ASP 6 187     -17.637  -4.078 -21.516  0.00  0.00      C1   O
ATOM   3814  N   ARG 6 188     -16.824   1.207 -23.097  0.00  0.00      C1   N
ATOM   3815  CA  ARG 6 188     -16.485   1.893 -24.393  0.00  0.00      C1   C
ATOM   3816  C   ARG 6 188     -15.989   3.354 -24.215  0.00  0.00      C1   C
ATOM   3817  O   ARG 6 188     -16.351   3.998 -23.227  0.00  0.00      C1   O
ATOM   3818  CB  ARG 6 188     -17.675   1.775 -25.365  0.00  0.00      C1   C
ATOM   3819  CG  ARG 6 188     -18.953   2.342 -24.720  0.00  0.00      C1   C
ATOM   3820  CD  ARG 6 188     -20.204   1.991 -25.607  0.00  0.00      C1   C
ATOM   3821  NE  ARG 6 188     -21.441   2.271 -24.892  0.00  0.00      C1   N
ATOM   3822  CZ  ARG 6 188     -22.015   3.420 -24.678  0.00  0.00      C1   C
ATOM   3823  NH1 ARG 6 188     -21.470   4.518 -25.198  0.00  0.00      C1   N
ATOM   3824  NH2 ARG 6 188     -23.057   3.639 -23.891  0.00  0.00      C1   N
ATOM   3825  N   GLN 6 189     -15.278   3.913 -25.198  0.00  0.00      C1   N
ATOM   3826  CA  GLN 6 189     -14.926   5.294 -25.186  0.00  0.00      C1   C
ATOM   3827  C   GLN 6 189     -16.075   6.250 -25.558  0.00  0.00      C1   C
ATOM   3828  O   GLN 6 189     -16.907   6.003 -26.416  0.00  0.00      C1   O
ATOM   3829  CB  GLN 6 189     -13.611   5.451 -25.893  0.00  0.00      C1   C
ATOM   3830  CG  GLN 6 189     -12.442   4.770 -25.221  0.00  0.00      C1   C
ATOM   3831  CD  GLN 6 189     -12.054   5.356 -23.854  0.00  0.00      C1   C
ATOM   3832  NE2 GLN 6 189     -10.966   4.997 -23.291  0.00  0.00      C1   N
ATOM   3833  OE1 GLN 6 189     -12.757   6.244 -23.369  0.00  0.00      C1   O
ATOM   3834  N   THR 6 190     -16.147   7.339 -24.807  0.00  0.00      C1   N
ATOM   3835  CA  THR 6 190     -17.152   8.393 -25.076  0.00  0.00      C1   C
ATOM   3836  C   THR 6 190     -16.418   9.764 -24.835  0.00  0.00      C1   C
ATOM   3837  O   THR 6 190     -15.459   9.860 -24.073  0.00  0.00      C1   O
ATOM   3838  CB  THR 6 190     -18.339   8.287 -24.069  0.00  0.00      C1   C
ATOM   3839  OG1 THR 6 190     -17.904   8.178 -22.755  0.00  0.00      C1   O
ATOM   3840  CG2 THR 6 190     -19.301   7.139 -24.369  0.00  0.00      C1   C
ATOM   3841  N   ALA 6 191     -16.888  10.845 -25.484  0.00  0.00      C1   N
ATOM   3842  CA  ALA 6 191     -16.585  12.266 -25.138  0.00  0.00      C1   C
ATOM   3843  C   ALA 6 191     -16.794  12.712 -23.655  0.00  0.00      C1   C
ATOM   3844  O   ALA 6 191     -17.942  12.658 -23.153  0.00  0.00      C1   O
ATOM   3845  CB  ALA 6 191     -17.585  13.113 -25.954  0.00  0.00      C1   C
ATOM   3846  N   GLN 6 192     -15.659  12.961 -22.937  0.00  0.00      C1   N
ATOM   3847  CA  GLN 6 192     -15.587  13.149 -21.478  0.00  0.00      C1   C
ATOM   3848  C   GLN 6 192     -16.195  14.449 -20.925  0.00  0.00      C1   C
ATOM   3849  O   GLN 6 192     -15.808  15.569 -21.168  0.00  0.00      C1   O
ATOM   3850  CB  GLN 6 192     -14.120  12.884 -20.974  0.00  0.00      C1   C
ATOM   3851  CG  GLN 6 192     -14.170  12.722 -19.430  0.00  0.00      C1   C
ATOM   3852  CD  GLN 6 192     -12.812  12.288 -18.834  0.00  0.00      C1   C
ATOM   3853  OE1 GLN 6 192     -11.782  12.268 -19.450  0.00  0.00      C1   O
ATOM   3854  NE2 GLN 6 192     -12.811  11.973 -17.544  0.00  0.00      C1   N
ATOM   3855  N   ALA 6 193     -17.205  14.225 -20.071  0.00  0.00      C1   N
ATOM   3856  CA  ALA 6 193     -17.849  15.324 -19.394  0.00  0.00      C1   C
ATOM   3857  C   ALA 6 193     -17.070  15.764 -18.103  0.00  0.00      C1   C
ATOM   3858  O   ALA 6 193     -16.465  14.930 -17.430  0.00  0.00      C1   O
ATOM   3859  CB  ALA 6 193     -19.208  14.991 -18.878  0.00  0.00      C1   C
ATOM   3860  N   ALA 6 194     -17.125  17.026 -17.761  0.00  0.00      C1   N
ATOM   3861  CA  ALA 6 194     -16.803  17.446 -16.423  0.00  0.00      C1   C
ATOM   3862  C   ALA 6 194     -17.453  16.713 -15.285  0.00  0.00      C1   C
ATOM   3863  O   ALA 6 194     -18.650  16.336 -15.393  0.00  0.00      C1   O
ATOM   3864  CB  ALA 6 194     -17.002  18.990 -16.327  0.00  0.00      C1   C
ATOM   3865  N   GLY 6 195     -16.781  16.797 -14.109  0.00  0.00      C1   N
ATOM   3866  CA  GLY 6 195     -17.211  16.425 -12.798  0.00  0.00      C1   C
ATOM   3867  C   GLY 6 195     -16.722  17.398 -11.726  0.00  0.00      C1   C
ATOM   3868  O   GLY 6 195     -15.672  18.084 -11.873  0.00  0.00      C1   O
ATOM   3869  N   THR 6 196     -17.408  17.388 -10.543  0.00  0.00      C1   N
ATOM   3870  CA  THR 6 196     -17.207  18.206  -9.410  0.00  0.00      C1   C
ATOM   3871  C   THR 6 196     -16.299  17.648  -8.334  0.00  0.00      C1   C
ATOM   3872  O   THR 6 196     -15.914  18.441  -7.494  0.00  0.00      C1   O
ATOM   3873  CB  THR 6 196     -18.584  18.603  -8.865  0.00  0.00      C1   C
ATOM   3874  OG1 THR 6 196     -19.315  17.431  -8.539  0.00  0.00      C1   O
ATOM   3875  CG2 THR 6 196     -19.339  19.532  -9.844  0.00  0.00      C1   C
ATOM   3876  N   ASP 6 197     -15.977  16.345  -8.248  0.00  0.00      C1   N
ATOM   3877  CA  ASP 6 197     -15.160  15.786  -7.116  0.00  0.00      C1   C
ATOM   3878  C   ASP 6 197     -15.653  16.050  -5.716  0.00  0.00      C1   C
ATOM   3879  O   ASP 6 197     -14.867  16.393  -4.866  0.00  0.00      C1   O
ATOM   3880  CB  ASP 6 197     -13.700  15.889  -7.371  0.00  0.00      C1   C
ATOM   3881  CG  ASP 6 197     -13.190  15.391  -8.690  0.00  0.00      C1   C
ATOM   3882  OD1 ASP 6 197     -12.176  15.968  -9.206  0.00  0.00      C1   O
ATOM   3883  OD2 ASP 6 197     -13.767  14.460  -9.270  0.00  0.00      C1   O
ATOM   3884  N   THR 6 198     -16.928  15.891  -5.379  0.00  0.00      C1   N
ATOM   3885  CA  THR 6 198     -17.488  15.998  -4.039  0.00  0.00      C1   C
ATOM   3886  C   THR 6 198     -16.587  15.105  -3.054  0.00  0.00      C1   C
ATOM   3887  O   THR 6 198     -16.241  13.965  -3.300  0.00  0.00      C1   O
ATOM   3888  CB  THR 6 198     -18.890  15.428  -4.045  0.00  0.00      C1   C
ATOM   3889  OG1 THR 6 198     -19.705  15.769  -5.182  0.00  0.00      C1   O
ATOM   3890  CG2 THR 6 198     -19.727  15.921  -2.877  0.00  0.00      C1   C
ATOM   3891  N   THR 6 199     -16.280  15.750  -1.921  0.00  0.00      C1   N
ATOM   3892  CA  THR 6 199     -15.425  15.145  -0.860  0.00  0.00      C1   C
ATOM   3893  C   THR 6 199     -16.167  14.233   0.127  0.00  0.00      C1   C
ATOM   3894  O   THR 6 199     -17.224  14.593   0.694  0.00  0.00      C1   O
ATOM   3895  CB  THR 6 199     -14.757  16.331  -0.015  0.00  0.00      C1   C
ATOM   3896  OG1 THR 6 199     -13.869  17.062  -0.874  0.00  0.00      C1   O
ATOM   3897  CG2 THR 6 199     -13.931  15.786   1.149  0.00  0.00      C1   C
ATOM   3898  N   ILE 6 200     -15.657  13.056   0.356  0.00  0.00      C1   N
ATOM   3899  CA  ILE 6 200     -16.188  12.016   1.246  0.00  0.00      C1   C
ATOM   3900  C   ILE 6 200     -15.974  12.600   2.738  0.00  0.00      C1   C
ATOM   3901  O   ILE 6 200     -14.815  12.667   3.231  0.00  0.00      C1   O
ATOM   3902  CB  ILE 6 200     -15.533  10.652   0.987  0.00  0.00      C1   C
ATOM   3903  CG1 ILE 6 200     -15.777  10.162  -0.446  0.00  0.00      C1   C
ATOM   3904  CG2 ILE 6 200     -16.044   9.667   2.035  0.00  0.00      C1   C
ATOM   3905  CD1 ILE 6 200     -14.991   8.925  -0.909  0.00  0.00      C1   C
ATOM   3906  N   THR 6 201     -17.101  12.984   3.387  0.00  0.00      C1   N
ATOM   3907  CA  THR 6 201     -17.072  13.814   4.637  0.00  0.00      C1   C
ATOM   3908  C   THR 6 201     -16.516  12.985   5.808  0.00  0.00      C1   C
ATOM   3909  O   THR 6 201     -15.649  13.390   6.559  0.00  0.00      C1   O
ATOM   3910  CB  THR 6 201     -18.456  14.327   5.000  0.00  0.00      C1   C
ATOM   3911  OG1 THR 6 201     -19.097  14.698   3.763  0.00  0.00      C1   O
ATOM   3912  CG2 THR 6 201     -18.501  15.561   5.878  0.00  0.00      C1   C
ATOM   3913  N   VAL 6 202     -17.084  11.722   5.992  0.00  0.00      C1   N
ATOM   3914  CA  VAL 6 202     -16.577  10.876   7.132  0.00  0.00      C1   C
ATOM   3915  C   VAL 6 202     -15.111  10.499   6.958  0.00  0.00      C1   C
ATOM   3916  O   VAL 6 202     -14.281  10.552   7.839  0.00  0.00      C1   O
ATOM   3917  CB  VAL 6 202     -17.531   9.701   7.507  0.00  0.00      C1   C
ATOM   3918  CG1 VAL 6 202     -18.872  10.295   7.922  0.00  0.00      C1   C
ATOM   3919  CG2 VAL 6 202     -17.632   8.541   6.485  0.00  0.00      C1   C
ATOM   3920  N   ASN 6 203     -14.630  10.392   5.735  0.00  0.00      C1   N
ATOM   3921  CA  ASN 6 203     -13.218  10.133   5.482  0.00  0.00      C1   C
ATOM   3922  C   ASN 6 203     -12.344  11.375   5.559  0.00  0.00      C1   C
ATOM   3923  O   ASN 6 203     -11.332  11.157   6.195  0.00  0.00      C1   O
ATOM   3924  CB  ASN 6 203     -12.946   9.475   4.110  0.00  0.00      C1   C
ATOM   3925  CG  ASN 6 203     -13.458   8.056   3.928  0.00  0.00      C1   C
ATOM   3926  OD1 ASN 6 203     -14.337   7.615   4.679  0.00  0.00      C1   O
ATOM   3927  ND2 ASN 6 203     -13.065   7.397   2.861  0.00  0.00      C1   N
ATOM   3928  N   VAL 6 204     -12.623  12.615   5.058  0.00  0.00      C1   N
ATOM   3929  CA  VAL 6 204     -11.856  13.827   5.418  0.00  0.00      C1   C
ATOM   3930  C   VAL 6 204     -11.797  14.154   6.937  0.00  0.00      C1   C
ATOM   3931  O   VAL 6 204     -10.767  14.323   7.491  0.00  0.00      C1   O
ATOM   3932  CB  VAL 6 204     -12.163  14.987   4.503  0.00  0.00      C1   C
ATOM   3933  CG1 VAL 6 204     -13.576  15.560   4.701  0.00  0.00      C1   C
ATOM   3934  CG2 VAL 6 204     -11.075  16.015   4.804  0.00  0.00      C1   C
ATOM   3935  N   LEU 6 205     -13.017  14.083   7.595  0.00  0.00      C1   N
ATOM   3936  CA  LEU 6 205     -13.101  14.204   9.048  0.00  0.00      C1   C
ATOM   3937  C   LEU 6 205     -12.010  13.292   9.731  0.00  0.00      C1   C
ATOM   3938  O   LEU 6 205     -11.293  13.622  10.635  0.00  0.00      C1   O
ATOM   3939  CB  LEU 6 205     -14.513  14.061   9.660  0.00  0.00      C1   C
ATOM   3940  CG  LEU 6 205     -15.564  15.125   9.397  0.00  0.00      C1   C
ATOM   3941  CD1 LEU 6 205     -17.012  14.665   9.550  0.00  0.00      C1   C
ATOM   3942  CD2 LEU 6 205     -15.203  16.319  10.308  0.00  0.00      C1   C
ATOM   3943  N   ALA 6 206     -11.918  12.030   9.330  0.00  0.00      C1   N
ATOM   3944  CA  ALA 6 206     -11.008  10.949   9.750  0.00  0.00      C1   C
ATOM   3945  C   ALA 6 206      -9.493  11.268   9.464  0.00  0.00      C1   C
ATOM   3946  O   ALA 6 206      -8.681  11.044  10.299  0.00  0.00      C1   O
ATOM   3947  CB  ALA 6 206     -11.444   9.553   9.257  0.00  0.00      C1   C
ATOM   3948  N   TRP 6 207      -9.183  11.816   8.291  0.00  0.00      C1   N
ATOM   3949  CA  TRP 6 207      -7.869  12.379   7.897  0.00  0.00      C1   C
ATOM   3950  C   TRP 6 207      -7.420  13.481   8.890  0.00  0.00      C1   C
ATOM   3951  O   TRP 6 207      -6.229  13.525   9.262  0.00  0.00      C1   O
ATOM   3952  CB  TRP 6 207      -7.794  12.822   6.377  0.00  0.00      C1   C
ATOM   3953  CG  TRP 6 207      -6.677  13.797   5.974  0.00  0.00      C1   C
ATOM   3954  CD1 TRP 6 207      -5.418  13.518   5.594  0.00  0.00      C1   C
ATOM   3955  CD2 TRP 6 207      -6.822  15.259   5.790  0.00  0.00      C1   C
ATOM   3956  NE1 TRP 6 207      -4.770  14.655   5.173  0.00  0.00      C1   N
ATOM   3957  CE2 TRP 6 207      -5.583  15.765   5.267  0.00  0.00      C1   C
ATOM   3958  CE3 TRP 6 207      -7.801  16.200   5.982  0.00  0.00      C1   C
ATOM   3959  CZ2 TRP 6 207      -5.411  17.146   4.789  0.00  0.00      C1   C
ATOM   3960  CZ3 TRP 6 207      -7.579  17.645   5.788  0.00  0.00      C1   C
ATOM   3961  CH2 TRP 6 207      -6.440  18.090   5.047  0.00  0.00      C1   C
ATOM   3962  N   LEU 6 208      -8.331  14.457   9.306  0.00  0.00      C1   N
ATOM   3963  CA  LEU 6 208      -8.011  15.324  10.454  0.00  0.00      C1   C
ATOM   3964  C   LEU 6 208      -7.777  14.571  11.811  0.00  0.00      C1   C
ATOM   3965  O   LEU 6 208      -6.855  14.963  12.508  0.00  0.00      C1   O
ATOM   3966  CB  LEU 6 208      -9.092  16.382  10.590  0.00  0.00      C1   C
ATOM   3967  CG  LEU 6 208      -9.376  17.268   9.359  0.00  0.00      C1   C
ATOM   3968  CD1 LEU 6 208     -10.642  18.149   9.762  0.00  0.00      C1   C
ATOM   3969  CD2 LEU 6 208      -8.308  18.263   8.994  0.00  0.00      C1   C
ATOM   3970  N   TYR 6 209      -8.640  13.598  12.211  0.00  0.00      C1   N
ATOM   3971  CA  TYR 6 209      -8.330  12.716  13.327  0.00  0.00      C1   C
ATOM   3972  C   TYR 6 209      -6.981  11.923  13.287  0.00  0.00      C1   C
ATOM   3973  O   TYR 6 209      -6.275  11.776  14.223  0.00  0.00      C1   O
ATOM   3974  CB  TYR 6 209      -9.554  11.706  13.463  0.00  0.00      C1   C
ATOM   3975  CG  TYR 6 209     -10.676  12.333  14.317  0.00  0.00      C1   C
ATOM   3976  CD1 TYR 6 209     -10.465  12.818  15.594  0.00  0.00      C1   C
ATOM   3977  CD2 TYR 6 209     -11.998  12.390  13.741  0.00  0.00      C1   C
ATOM   3978  CE1 TYR 6 209     -11.577  13.254  16.344  0.00  0.00      C1   C
ATOM   3979  CE2 TYR 6 209     -13.077  12.911  14.467  0.00  0.00      C1   C
ATOM   3980  CZ  TYR 6 209     -12.920  13.290  15.822  0.00  0.00      C1   C
ATOM   3981  OH  TYR 6 209     -14.046  13.585  16.541  0.00  0.00      C1   O
ATOM   3982  N   ALA 6 210      -6.581  11.378  12.139  0.00  0.00      C1   N
ATOM   3983  CA  ALA 6 210      -5.194  10.752  11.884  0.00  0.00      C1   C
ATOM   3984  C   ALA 6 210      -4.081  11.783  11.813  0.00  0.00      C1   C
ATOM   3985  O   ALA 6 210      -2.948  11.447  12.181  0.00  0.00      C1   O
ATOM   3986  CB  ALA 6 210      -5.215   9.719  10.689  0.00  0.00      C1   C
ATOM   3987  N   ALA 6 211      -4.299  13.015  11.469  0.00  0.00      C1   N
ATOM   3988  CA  ALA 6 211      -3.275  14.132  11.580  0.00  0.00      C1   C
ATOM   3989  C   ALA 6 211      -3.007  14.374  13.088  0.00  0.00      C1   C
ATOM   3990  O   ALA 6 211      -1.860  14.500  13.467  0.00  0.00      C1   O
ATOM   3991  CB  ALA 6 211      -3.649  15.303  10.679  0.00  0.00      C1   C
ATOM   3992  N   VAL 6 212      -4.008  14.410  14.011  0.00  0.00      C1   N
ATOM   3993  CA  VAL 6 212      -3.828  14.473  15.498  0.00  0.00      C1   C
ATOM   3994  C   VAL 6 212      -3.100  13.302  16.088  0.00  0.00      C1   C
ATOM   3995  O   VAL 6 212      -2.149  13.612  16.744  0.00  0.00      C1   O
ATOM   3996  CB  VAL 6 212      -5.281  14.751  16.141  0.00  0.00      C1   C
ATOM   3997  CG1 VAL 6 212      -5.313  14.675  17.722  0.00  0.00      C1   C
ATOM   3998  CG2 VAL 6 212      -5.700  16.226  15.873  0.00  0.00      C1   C
ATOM   3999  N   ILE 6 213      -3.466  12.075  15.630  0.00  0.00      C1   N
ATOM   4000  CA  ILE 6 213      -2.646  10.847  15.858  0.00  0.00      C1   C
ATOM   4001  C   ILE 6 213      -1.143  11.046  15.422  0.00  0.00      C1   C
ATOM   4002  O   ILE 6 213      -0.229  10.728  16.197  0.00  0.00      C1   O
ATOM   4003  CB  ILE 6 213      -3.408   9.629  15.271  0.00  0.00      C1   C
ATOM   4004  CG1 ILE 6 213      -4.635   9.243  16.093  0.00  0.00      C1   C
ATOM   4005  CG2 ILE 6 213      -2.522   8.429  15.222  0.00  0.00      C1   C
ATOM   4006  CD1 ILE 6 213      -5.776   8.513  15.370  0.00  0.00      C1   C
ATOM   4007  N   ASN 6 214      -0.814  11.536  14.254  0.00  0.00      C1   N
ATOM   4008  CA  ASN 6 214       0.614  11.869  13.804  0.00  0.00      C1   C
ATOM   4009  C   ASN 6 214       1.058  13.302  14.201  0.00  0.00      C1   C
ATOM   4010  O   ASN 6 214       2.055  13.887  13.791  0.00  0.00      C1   O
ATOM   4011  CB  ASN 6 214       0.796  11.677  12.293  0.00  0.00      C1   C
ATOM   4012  CG  ASN 6 214       0.646  10.157  11.954  0.00  0.00      C1   C
ATOM   4013  OD1 ASN 6 214       1.437   9.290  12.204  0.00  0.00      C1   O
ATOM   4014  ND2 ASN 6 214      -0.475   9.769  11.428  0.00  0.00      C1   N
ATOM   4015  N   GLY 6 215       0.393  13.893  15.250  0.00  0.00      C1   N
ATOM   4016  CA  GLY 6 215       0.849  15.111  15.948  0.00  0.00      C1   C
ATOM   4017  C   GLY 6 215       0.580  16.485  15.268  0.00  0.00      C1   C
ATOM   4018  O   GLY 6 215       0.977  17.517  15.801  0.00  0.00      C1   O
ATOM   4019  N   ASP 6 216      -0.072  16.502  14.097  0.00  0.00      C1   N
ATOM   4020  CA  ASP 6 216      -0.582  17.795  13.583  0.00  0.00      C1   C
ATOM   4021  C   ASP 6 216      -1.845  18.221  14.337  0.00  0.00      C1   C
ATOM   4022  O   ASP 6 216      -2.740  17.420  14.546  0.00  0.00      C1   O
ATOM   4023  CB  ASP 6 216      -0.622  17.810  12.011  0.00  0.00      C1   C
ATOM   4024  CG  ASP 6 216       0.639  17.664  11.232  0.00  0.00      C1   C
ATOM   4025  OD1 ASP 6 216       1.646  18.114  11.826  0.00  0.00      C1   O
ATOM   4026  OD2 ASP 6 216       0.698  17.153  10.124  0.00  0.00      C1   O
ATOM   4027  N   ARG 6 217      -1.910  19.479  14.801  0.00  0.00      C1   N
ATOM   4028  CA  ARG 6 217      -2.908  19.995  15.756  0.00  0.00      C1   C
ATOM   4029  C   ARG 6 217      -3.571  21.341  15.287  0.00  0.00      C1   C
ATOM   4030  O   ARG 6 217      -4.599  21.660  15.709  0.00  0.00      C1   O
ATOM   4031  CB  ARG 6 217      -2.183  20.291  17.094  0.00  0.00      C1   C
ATOM   4032  CG  ARG 6 217      -1.980  19.031  18.007  0.00  0.00      C1   C
ATOM   4033  CD  ARG 6 217      -3.213  18.512  18.766  0.00  0.00      C1   C
ATOM   4034  NE  ARG 6 217      -2.898  17.198  19.280  0.00  0.00      C1   N
ATOM   4035  CZ  ARG 6 217      -3.362  16.591  20.405  0.00  0.00      C1   C
ATOM   4036  NH1 ARG 6 217      -2.940  15.471  20.776  0.00  0.00      C1   N
ATOM   4037  NH2 ARG 6 217      -4.098  17.120  21.305  0.00  0.00      C1   N
ATOM   4038  N   TRP 6 218      -2.840  22.287  14.613  0.00  0.00      C1   N
ATOM   4039  CA  TRP 6 218      -3.098  23.706  14.472  0.00  0.00      C1   C
ATOM   4040  C   TRP 6 218      -4.563  24.103  14.006  0.00  0.00      C1   C
ATOM   4041  O   TRP 6 218      -5.102  25.138  14.362  0.00  0.00      C1   O
ATOM   4042  CB  TRP 6 218      -2.194  24.222  13.364  0.00  0.00      C1   C
ATOM   4043  CG  TRP 6 218      -2.264  23.595  11.967  0.00  0.00      C1   C
ATOM   4044  CD1 TRP 6 218      -1.554  22.618  11.323  0.00  0.00      C1   C
ATOM   4045  CD2 TRP 6 218      -3.099  24.071  10.810  0.00  0.00      C1   C
ATOM   4046  NE1 TRP 6 218      -1.790  22.557   9.976  0.00  0.00      C1   N
ATOM   4047  CE2 TRP 6 218      -2.787  23.440   9.552  0.00  0.00      C1   C
ATOM   4048  CE3 TRP 6 218      -4.112  25.051  10.773  0.00  0.00      C1   C
ATOM   4049  CZ2 TRP 6 218      -3.293  23.822   8.305  0.00  0.00      C1   C
ATOM   4050  CZ3 TRP 6 218      -4.895  25.128   9.580  0.00  0.00      C1   C
ATOM   4051  CH2 TRP 6 218      -4.414  24.607   8.329  0.00  0.00      C1   C
ATOM   4052  N   PHE 6 219      -5.220  23.222  13.261  0.00  0.00      C1   N
ATOM   4053  CA  PHE 6 219      -6.488  23.217  12.630  0.00  0.00      C1   C
ATOM   4054  C   PHE 6 219      -7.652  22.761  13.502  0.00  0.00      C1   C
ATOM   4055  O   PHE 6 219      -8.769  22.927  13.060  0.00  0.00      C1   O
ATOM   4056  CB  PHE 6 219      -6.435  22.329  11.325  0.00  0.00      C1   C
ATOM   4057  CG  PHE 6 219      -6.117  20.858  11.804  0.00  0.00      C1   C
ATOM   4058  CD1 PHE 6 219      -7.126  20.002  12.382  0.00  0.00      C1   C
ATOM   4059  CD2 PHE 6 219      -4.787  20.395  11.731  0.00  0.00      C1   C
ATOM   4060  CE1 PHE 6 219      -6.809  18.678  12.744  0.00  0.00      C1   C
ATOM   4061  CE2 PHE 6 219      -4.502  19.045  12.153  0.00  0.00      C1   C
ATOM   4062  CZ  PHE 6 219      -5.554  18.142  12.579  0.00  0.00      C1   C
ATOM   4063  N   LEU 6 220      -7.504  22.288  14.770  0.00  0.00      C1   N
ATOM   4064  CA  LEU 6 220      -8.563  22.235  15.691  0.00  0.00      C1   C
ATOM   4065  C   LEU 6 220      -9.354  23.538  15.911  0.00  0.00      C1   C
ATOM   4066  O   LEU 6 220      -8.769  24.581  16.417  0.00  0.00      C1   O
ATOM   4067  CB  LEU 6 220      -8.089  21.605  16.999  0.00  0.00      C1   C
ATOM   4068  CG  LEU 6 220      -7.750  20.097  16.920  0.00  0.00      C1   C
ATOM   4069  CD1 LEU 6 220      -7.024  19.515  18.121  0.00  0.00      C1   C
ATOM   4070  CD2 LEU 6 220      -9.090  19.395  16.881  0.00  0.00      C1   C
ATOM   4071  N   ASN 6 221     -10.574  23.602  15.447  0.00  0.00      C1   N
ATOM   4072  CA  ASN 6 221     -11.423  24.762  15.736  0.00  0.00      C1   C
ATOM   4073  C   ASN 6 221     -11.882  24.755  17.155  0.00  0.00      C1   C
ATOM   4074  O   ASN 6 221     -12.399  23.736  17.594  0.00  0.00      C1   O
ATOM   4075  CB  ASN 6 221     -12.562  24.909  14.732  0.00  0.00      C1   C
ATOM   4076  CG  ASN 6 221     -13.255  26.239  14.765  0.00  0.00      C1   C
ATOM   4077  OD1 ASN 6 221     -13.143  27.087  15.648  0.00  0.00      C1   O
ATOM   4078  ND2 ASN 6 221     -14.210  26.440  13.846  0.00  0.00      C1   N
ATOM   4079  N   ARG 6 222     -11.593  25.845  17.914  0.00  0.00      C1   N
ATOM   4080  CA  ARG 6 222     -12.050  26.004  19.339  0.00  0.00      C1   C
ATOM   4081  C   ARG 6 222     -13.582  26.342  19.424  0.00  0.00      C1   C
ATOM   4082  O   ARG 6 222     -14.171  26.155  20.449  0.00  0.00      C1   O
ATOM   4083  CB  ARG 6 222     -11.133  26.958  20.147  0.00  0.00      C1   C
ATOM   4084  CG  ARG 6 222      -9.733  26.472  20.066  0.00  0.00      C1   C
ATOM   4085  CD  ARG 6 222      -8.782  27.299  20.947  0.00  0.00      C1   C
ATOM   4086  NE  ARG 6 222      -7.436  26.794  20.664  0.00  0.00      C1   N
ATOM   4087  CZ  ARG 6 222      -6.351  26.852  21.376  0.00  0.00      C1   C
ATOM   4088  NH1 ARG 6 222      -6.333  27.337  22.587  0.00  0.00      C1   N
ATOM   4089  NH2 ARG 6 222      -5.232  26.400  20.861  0.00  0.00      C1   N
ATOM   4090  N   PHE 6 223     -14.174  26.906  18.326  0.00  0.00      C1   N
ATOM   4091  CA  PHE 6 223     -15.530  27.458  18.241  0.00  0.00      C1   C
ATOM   4092  C   PHE 6 223     -16.435  26.407  17.848  0.00  0.00      C1   C
ATOM   4093  O   PHE 6 223     -16.254  25.654  16.888  0.00  0.00      C1   O
ATOM   4094  CB  PHE 6 223     -15.565  28.700  17.394  0.00  0.00      C1   C
ATOM   4095  CG  PHE 6 223     -14.748  29.814  17.975  0.00  0.00      C1   C
ATOM   4096  CD1 PHE 6 223     -14.099  30.712  17.016  0.00  0.00      C1   C
ATOM   4097  CD2 PHE 6 223     -14.879  30.188  19.283  0.00  0.00      C1   C
ATOM   4098  CE1 PHE 6 223     -13.566  31.920  17.459  0.00  0.00      C1   C
ATOM   4099  CE2 PHE 6 223     -14.355  31.351  19.760  0.00  0.00      C1   C
ATOM   4100  CZ  PHE 6 223     -13.657  32.290  18.846  0.00  0.00      C1   C
ATOM   4101  N   THR 6 224     -17.451  26.207  18.753  0.00  0.00      C1   N
ATOM   4102  CA  THR 6 224     -18.490  25.094  18.845  0.00  0.00      C1   C
ATOM   4103  C   THR 6 224     -19.553  25.210  17.757  0.00  0.00      C1   C
ATOM   4104  O   THR 6 224     -20.460  26.081  17.805  0.00  0.00      C1   O
ATOM   4105  CB  THR 6 224     -19.166  25.029  20.244  0.00  0.00      C1   C
ATOM   4106  OG1 THR 6 224     -19.617  26.269  20.635  0.00  0.00      C1   O
ATOM   4107  CG2 THR 6 224     -18.260  24.510  21.371  0.00  0.00      C1   C
ATOM   4108  N   THR 6 225     -19.626  24.213  16.876  0.00  0.00      C1   N
ATOM   4109  CA  THR 6 225     -20.687  24.069  15.838  0.00  0.00      C1   C
ATOM   4110  C   THR 6 225     -21.863  23.189  16.171  0.00  0.00      C1   C
ATOM   4111  O   THR 6 225     -21.870  22.504  17.226  0.00  0.00      C1   O
ATOM   4112  CB  THR 6 225     -20.102  23.783  14.423  0.00  0.00      C1   C
ATOM   4113  OG1 THR 6 225     -20.964  24.295  13.461  0.00  0.00      C1   O
ATOM   4114  CG2 THR 6 225     -19.973  22.271  14.074  0.00  0.00      C1   C
ATOM   4115  N   THR 6 226     -22.916  23.123  15.311  0.00  0.00      C1   N
ATOM   4116  CA  THR 6 226     -23.840  22.003  15.271  0.00  0.00      C1   C
ATOM   4117  C   THR 6 226     -23.698  21.126  14.048  0.00  0.00      C1   C
ATOM   4118  O   THR 6 226     -23.209  21.606  13.061  0.00  0.00      C1   O
ATOM   4119  CB  THR 6 226     -25.259  22.559  15.452  0.00  0.00      C1   C
ATOM   4120  OG1 THR 6 226     -25.625  23.610  14.563  0.00  0.00      C1   O
ATOM   4121  CG2 THR 6 226     -25.384  23.127  16.894  0.00  0.00      C1   C
ATOM   4122  N   LEU 6 227     -24.246  19.907  14.107  0.00  0.00      C1   N
ATOM   4123  CA  LEU 6 227     -24.580  19.139  12.941  0.00  0.00      C1   C
ATOM   4124  C   LEU 6 227     -25.446  19.884  11.898  0.00  0.00      C1   C
ATOM   4125  O   LEU 6 227     -25.078  19.875  10.704  0.00  0.00      C1   O
ATOM   4126  CB  LEU 6 227     -25.197  17.778  13.473  0.00  0.00      C1   C
ATOM   4127  CG  LEU 6 227     -24.692  16.664  12.578  0.00  0.00      C1   C
ATOM   4128  CD1 LEU 6 227     -23.208  16.407  12.805  0.00  0.00      C1   C
ATOM   4129  CD2 LEU 6 227     -25.359  15.336  12.917  0.00  0.00      C1   C
ATOM   4130  N   ASN 6 228     -26.489  20.510  12.354  0.00  0.00      C1   N
ATOM   4131  CA  ASN 6 228     -27.396  21.436  11.630  0.00  0.00      C1   C
ATOM   4132  C   ASN 6 228     -26.576  22.473  10.854  0.00  0.00      C1   C
ATOM   4133  O   ASN 6 228     -26.789  22.545   9.654  0.00  0.00      C1   O
ATOM   4134  CB  ASN 6 228     -28.381  21.920  12.694  0.00  0.00      C1   C
ATOM   4135  CG  ASN 6 228     -29.458  22.846  12.146  0.00  0.00      C1   C
ATOM   4136  ND2 ASN 6 228     -29.884  23.895  12.884  0.00  0.00      C1   N
ATOM   4137  OD1 ASN 6 228     -29.877  22.644  11.056  0.00  0.00      C1   O
ATOM   4138  N   ASP 6 229     -25.740  23.273  11.464  0.00  0.00      C1   N
ATOM   4139  CA  ASP 6 229     -24.872  24.335  10.871  0.00  0.00      C1   C
ATOM   4140  C   ASP 6 229     -23.738  23.851  10.019  0.00  0.00      C1   C
ATOM   4141  O   ASP 6 229     -23.059  24.659   9.365  0.00  0.00      C1   O
ATOM   4142  CB  ASP 6 229     -24.438  25.373  11.962  0.00  0.00      C1   C
ATOM   4143  CG  ASP 6 229     -25.561  26.190  12.615  0.00  0.00      C1   C
ATOM   4144  OD1 ASP 6 229     -26.803  25.895  12.574  0.00  0.00      C1   O
ATOM   4145  OD2 ASP 6 229     -25.166  27.049  13.462  0.00  0.00      C1   O
ATOM   4146  N   PHE 6 230     -23.407  22.554  10.138  0.00  0.00      C1   N
ATOM   4147  CA  PHE 6 230     -22.359  21.806   9.284  0.00  0.00      C1   C
ATOM   4148  C   PHE 6 230     -22.879  21.402   8.005  0.00  0.00      C1   C
ATOM   4149  O   PHE 6 230     -22.445  21.830   6.983  0.00  0.00      C1   O
ATOM   4150  CB  PHE 6 230     -21.712  20.626  10.114  0.00  0.00      C1   C
ATOM   4151  CG  PHE 6 230     -20.771  19.702   9.405  0.00  0.00      C1   C
ATOM   4152  CD1 PHE 6 230     -19.479  20.245   9.263  0.00  0.00      C1   C
ATOM   4153  CD2 PHE 6 230     -21.077  18.474   8.909  0.00  0.00      C1   C
ATOM   4154  CE1 PHE 6 230     -18.476  19.437   8.713  0.00  0.00      C1   C
ATOM   4155  CE2 PHE 6 230     -20.109  17.720   8.108  0.00  0.00      C1   C
ATOM   4156  CZ  PHE 6 230     -18.794  18.188   8.107  0.00  0.00      C1   C
ATOM   4157  N   ASN 6 231     -23.993  20.610   8.117  0.00  0.00      C1   N
ATOM   4158  CA  ASN 6 231     -24.873  20.242   7.029  0.00  0.00      C1   C
ATOM   4159  C   ASN 6 231     -25.400  21.492   6.228  0.00  0.00      C1   C
ATOM   4160  O   ASN 6 231     -25.377  21.393   4.995  0.00  0.00      C1   O
ATOM   4161  CB  ASN 6 231     -26.027  19.457   7.597  0.00  0.00      C1   C
ATOM   4162  CG  ASN 6 231     -25.629  18.099   8.135  0.00  0.00      C1   C
ATOM   4163  OD1 ASN 6 231     -24.548  17.559   8.088  0.00  0.00      C1   O
ATOM   4164  ND2 ASN 6 231     -26.616  17.325   8.568  0.00  0.00      C1   N
ATOM   4165  N   LEU 6 232     -25.722  22.609   6.887  0.00  0.00      C1   N
ATOM   4166  CA  LEU 6 232     -25.951  23.918   6.281  0.00  0.00      C1   C
ATOM   4167  C   LEU 6 232     -24.943  24.340   5.103  0.00  0.00      C1   C
ATOM   4168  O   LEU 6 232     -25.398  24.886   4.117  0.00  0.00      C1   O
ATOM   4169  CB  LEU 6 232     -25.988  24.940   7.325  0.00  0.00      C1   C
ATOM   4170  CG  LEU 6 232     -26.576  26.344   6.997  0.00  0.00      C1   C
ATOM   4171  CD1 LEU 6 232     -27.955  26.114   6.396  0.00  0.00      C1   C
ATOM   4172  CD2 LEU 6 232     -26.582  27.283   8.244  0.00  0.00      C1   C
ATOM   4173  N   VAL 6 233     -23.654  24.160   5.389  0.00  0.00      C1   N
ATOM   4174  CA  VAL 6 233     -22.566  24.599   4.530  0.00  0.00      C1   C
ATOM   4175  C   VAL 6 233     -21.933  23.485   3.689  0.00  0.00      C1   C
ATOM   4176  O   VAL 6 233     -20.920  23.682   2.992  0.00  0.00      C1   O
ATOM   4177  CB  VAL 6 233     -21.682  25.582   5.275  0.00  0.00      C1   C
ATOM   4178  CG1 VAL 6 233     -22.550  26.692   5.924  0.00  0.00      C1   C
ATOM   4179  CG2 VAL 6 233     -20.767  25.073   6.345  0.00  0.00      C1   C
ATOM   4180  N   ALA 6 234     -22.669  22.298   3.535  0.00  0.00      C1   N
ATOM   4181  CA  ALA 6 234     -22.109  21.162   2.842  0.00  0.00      C1   C
ATOM   4182  C   ALA 6 234     -21.941  21.337   1.283  0.00  0.00      C1   C
ATOM   4183  O   ALA 6 234     -20.894  21.127   0.741  0.00  0.00      C1   O
ATOM   4184  CB  ALA 6 234     -22.946  19.923   3.201  0.00  0.00      C1   C
ATOM   4185  N   MET 6 235     -23.002  21.943   0.645  0.00  0.00      C1   N
ATOM   4186  CA  MET 6 235     -23.055  22.333  -0.766  0.00  0.00      C1   C
ATOM   4187  C   MET 6 235     -22.026  23.390  -1.075  0.00  0.00      C1   C
ATOM   4188  O   MET 6 235     -21.261  23.263  -2.035  0.00  0.00      C1   O
ATOM   4189  CB  MET 6 235     -24.509  22.678  -1.199  0.00  0.00      C1   C
ATOM   4190  CG  MET 6 235     -25.333  21.402  -1.325  0.00  0.00      C1   C
ATOM   4191  SD  MET 6 235     -27.017  21.747  -1.928  0.00  0.00      C1   S
ATOM   4192  CE  MET 6 235     -27.418  20.191  -2.665  0.00  0.00      C1   C
ATOM   4193  N   LYS 6 236     -21.896  24.414  -0.256  0.00  0.00      C1   N
ATOM   4194  CA  LYS 6 236     -20.987  25.501  -0.361  0.00  0.00      C1   C
ATOM   4195  C   LYS 6 236     -19.570  25.016  -0.513  0.00  0.00      C1   C
ATOM   4196  O   LYS 6 236     -18.918  25.567  -1.417  0.00  0.00      C1   O
ATOM   4197  CB  LYS 6 236     -21.118  26.442   0.851  0.00  0.00      C1   C
ATOM   4198  CG  LYS 6 236     -20.821  27.872   0.403  0.00  0.00      C1   C
ATOM   4199  CD  LYS 6 236     -20.583  28.702   1.635  0.00  0.00      C1   C
ATOM   4200  CE  LYS 6 236     -21.582  28.492   2.788  0.00  0.00      C1   C
ATOM   4201  NZ  LYS 6 236     -22.865  29.229   2.585  0.00  0.00      C1   N
ATOM   4202  N   TYR 6 237     -19.150  24.006   0.275  0.00  0.00      C1   N
ATOM   4203  CA  TYR 6 237     -17.797  23.437   0.442  0.00  0.00      C1   C
ATOM   4204  C   TYR 6 237     -17.554  22.045  -0.269  0.00  0.00      C1   C
ATOM   4205  O   TYR 6 237     -16.484  21.430   0.024  0.00  0.00      C1   O
ATOM   4206  CB  TYR 6 237     -17.309  23.439   1.959  0.00  0.00      C1   C
ATOM   4207  CG  TYR 6 237     -17.290  24.857   2.468  0.00  0.00      C1   C
ATOM   4208  CD1 TYR 6 237     -18.195  25.309   3.451  0.00  0.00      C1   C
ATOM   4209  CD2 TYR 6 237     -16.314  25.797   1.966  0.00  0.00      C1   C
ATOM   4210  CE1 TYR 6 237     -18.229  26.670   3.764  0.00  0.00      C1   C
ATOM   4211  CE2 TYR 6 237     -16.226  27.116   2.456  0.00  0.00      C1   C
ATOM   4212  CZ  TYR 6 237     -17.270  27.589   3.286  0.00  0.00      C1   C
ATOM   4213  OH  TYR 6 237     -17.411  28.903   3.579  0.00  0.00      C1   O
ATOM   4214  N   ASN 6 238     -18.493  21.609  -1.106  0.00  0.00      C1   N
ATOM   4215  CA  ASN 6 238     -18.434  20.393  -1.818  0.00  0.00      C1   C
ATOM   4216  C   ASN 6 238     -18.305  19.114  -0.916  0.00  0.00      C1   C
ATOM   4217  O   ASN 6 238     -17.634  18.159  -1.284  0.00  0.00      C1   O
ATOM   4218  CB  ASN 6 238     -17.270  20.596  -2.793  0.00  0.00      C1   C
ATOM   4219  CG  ASN 6 238     -17.453  19.599  -3.925  0.00  0.00      C1   C
ATOM   4220  ND2 ASN 6 238     -16.351  19.058  -4.453  0.00  0.00      C1   N
ATOM   4221  OD1 ASN 6 238     -18.519  19.383  -4.492  0.00  0.00      C1   O
ATOM   4222  N   TYR 6 239     -18.931  18.985   0.242  0.00  0.00      C1   N
ATOM   4223  CA  TYR 6 239     -18.981  17.675   0.915  0.00  0.00      C1   C
ATOM   4224  C   TYR 6 239     -20.449  17.170   1.004  0.00  0.00      C1   C
ATOM   4225  O   TYR 6 239     -21.293  17.650   0.326  0.00  0.00      C1   O
ATOM   4226  CB  TYR 6 239     -18.287  17.736   2.317  0.00  0.00      C1   C
ATOM   4227  CG  TYR 6 239     -18.714  18.845   3.330  0.00  0.00      C1   C
ATOM   4228  CD1 TYR 6 239     -19.805  18.640   4.165  0.00  0.00      C1   C
ATOM   4229  CD2 TYR 6 239     -17.977  20.041   3.408  0.00  0.00      C1   C
ATOM   4230  CE1 TYR 6 239     -20.078  19.583   5.180  0.00  0.00      C1   C
ATOM   4231  CE2 TYR 6 239     -18.235  20.954   4.418  0.00  0.00      C1   C
ATOM   4232  CZ  TYR 6 239     -19.236  20.693   5.368  0.00  0.00      C1   C
ATOM   4233  OH  TYR 6 239     -19.566  21.600   6.359  0.00  0.00      C1   O
ATOM   4234  N   GLU 6 240     -20.720  16.177   1.763  0.00  0.00      C1   N
ATOM   4235  CA  GLU 6 240     -22.063  15.798   2.097  0.00  0.00      C1   C
ATOM   4236  C   GLU 6 240     -22.420  15.806   3.548  0.00  0.00      C1   C
ATOM   4237  O   GLU 6 240     -21.598  15.647   4.466  0.00  0.00      C1   O
ATOM   4238  CB  GLU 6 240     -22.323  14.356   1.558  0.00  0.00      C1   C
ATOM   4239  CG  GLU 6 240     -22.354  14.368   0.033  0.00  0.00      C1   C
ATOM   4240  CD  GLU 6 240     -22.492  12.989  -0.602  0.00  0.00      C1   C
ATOM   4241  OE1 GLU 6 240     -22.925  13.013  -1.764  0.00  0.00      C1   O
ATOM   4242  OE2 GLU 6 240     -22.189  12.005   0.137  0.00  0.00      C1   O
ATOM   4243  N   PRO 6 241     -23.707  16.095   3.836  0.00  0.00      C1   N
ATOM   4244  CA  PRO 6 241     -24.192  16.252   5.201  0.00  0.00      C1   C
ATOM   4245  C   PRO 6 241     -24.104  14.903   6.003  0.00  0.00      C1   C
ATOM   4246  O   PRO 6 241     -24.316  13.796   5.499  0.00  0.00      C1   O
ATOM   4247  CB  PRO 6 241     -25.587  16.829   5.086  0.00  0.00      C1   C
ATOM   4248  CG  PRO 6 241     -26.010  16.395   3.607  0.00  0.00      C1   C
ATOM   4249  CD  PRO 6 241     -24.688  16.544   2.930  0.00  0.00      C1   C
ATOM   4250  N   LEU 6 242     -23.906  15.002   7.313  0.00  0.00      C1   N
ATOM   4251  CA  LEU 6 242     -23.877  13.772   8.135  0.00  0.00      C1   C
ATOM   4252  C   LEU 6 242     -25.325  13.353   8.548  0.00  0.00      C1   C
ATOM   4253  O   LEU 6 242     -26.239  14.230   8.764  0.00  0.00      C1   O
ATOM   4254  CB  LEU 6 242     -22.956  13.916   9.332  0.00  0.00      C1   C
ATOM   4255  CG  LEU 6 242     -21.436  14.057   9.140  0.00  0.00      C1   C
ATOM   4256  CD1 LEU 6 242     -20.713  13.528  10.306  0.00  0.00      C1   C
ATOM   4257  CD2 LEU 6 242     -20.853  13.463   7.818  0.00  0.00      C1   C
ATOM   4258  N   THR 6 243     -25.555  12.037   8.647  0.00  0.00      C1   N
ATOM   4259  CA  THR 6 243     -26.713  11.452   9.307  0.00  0.00      C1   C
ATOM   4260  C   THR 6 243     -26.313  10.842  10.672  0.00  0.00      C1   C
ATOM   4261  O   THR 6 243     -25.207  11.058  11.106  0.00  0.00      C1   O
ATOM   4262  CB  THR 6 243     -27.139  10.257   8.371  0.00  0.00      C1   C
ATOM   4263  OG1 THR 6 243     -26.038   9.315   8.219  0.00  0.00      C1   O
ATOM   4264  CG2 THR 6 243     -27.502  10.610   6.921  0.00  0.00      C1   C
ATOM   4265  N   GLN 6 244     -27.269  10.191  11.350  0.00  0.00      C1   N
ATOM   4266  CA  GLN 6 244     -26.991   9.556  12.687  0.00  0.00      C1   C
ATOM   4267  C   GLN 6 244     -25.921   8.444  12.524  0.00  0.00      C1   C
ATOM   4268  O   GLN 6 244     -24.916   8.495  13.180  0.00  0.00      C1   O
ATOM   4269  CB  GLN 6 244     -28.288   8.924  13.236  0.00  0.00      C1   C
ATOM   4270  CG  GLN 6 244     -28.143   8.523  14.714  0.00  0.00      C1   C
ATOM   4271  CD  GLN 6 244     -27.815   9.769  15.614  0.00  0.00      C1   C
ATOM   4272  OE1 GLN 6 244     -28.583  10.679  15.968  0.00  0.00      C1   O
ATOM   4273  NE2 GLN 6 244     -26.702   9.676  16.329  0.00  0.00      C1   N
ATOM   4274  N   ASP 6 245     -26.069   7.596  11.534  0.00  0.00      C1   N
ATOM   4275  CA  ASP 6 245     -25.094   6.569  11.111  0.00  0.00      C1   C
ATOM   4276  C   ASP 6 245     -23.637   7.131  10.832  0.00  0.00      C1   C
ATOM   4277  O   ASP 6 245     -22.629   6.556  11.160  0.00  0.00      C1   O
ATOM   4278  CB  ASP 6 245     -25.592   5.834   9.858  0.00  0.00      C1   C
ATOM   4279  CG  ASP 6 245     -26.932   5.091  10.049  0.00  0.00      C1   C
ATOM   4280  OD1 ASP 6 245     -27.060   4.193  10.987  0.00  0.00      C1   O
ATOM   4281  OD2 ASP 6 245     -27.880   5.475   9.372  0.00  0.00      C1   O
ATOM   4282  N   HIS 6 246     -23.547   8.350  10.201  0.00  0.00      C1   N
ATOM   4283  CA  HIS 6 246     -22.314   9.039   9.983  0.00  0.00      C1   C
ATOM   4284  C   HIS 6 246     -21.647   9.641  11.277  0.00  0.00      C1   C
ATOM   4285  O   HIS 6 246     -20.473   9.492  11.287  0.00  0.00      C1   O
ATOM   4286  CB  HIS 6 246     -22.471  10.139   8.959  0.00  0.00      C1   C
ATOM   4287  CG  HIS 6 246     -22.817   9.702   7.575  0.00  0.00      C1   C
ATOM   4288  ND1 HIS 6 246     -23.525  10.490   6.618  0.00  0.00      C1   N
ATOM   4289  CD2 HIS 6 246     -22.328   8.573   6.994  0.00  0.00      C1   C
ATOM   4290  CE1 HIS 6 246     -23.586   9.716   5.526  0.00  0.00      C1   C
ATOM   4291  NE2 HIS 6 246     -22.857   8.617   5.683  0.00  0.00      C1   N
ATOM   4292  N   VAL 6 247     -22.434  10.106  12.291  0.00  0.00      C1   N
ATOM   4293  CA  VAL 6 247     -21.815  10.484  13.560  0.00  0.00      C1   C
ATOM   4294  C   VAL 6 247     -21.593   9.253  14.499  0.00  0.00      C1   C
ATOM   4295  O   VAL 6 247     -20.617   9.328  15.233  0.00  0.00      C1   O
ATOM   4296  CB  VAL 6 247     -22.533  11.596  14.374  0.00  0.00      C1   C
ATOM   4297  CG1 VAL 6 247     -22.200  12.961  13.800  0.00  0.00      C1   C
ATOM   4298  CG2 VAL 6 247     -24.005  11.520  14.693  0.00  0.00      C1   C
ATOM   4299  N   ASP 6 248     -22.480   8.260  14.418  0.00  0.00      C1   N
ATOM   4300  CA  ASP 6 248     -22.146   6.993  15.032  0.00  0.00      C1   C
ATOM   4301  C   ASP 6 248     -20.774   6.404  14.612  0.00  0.00      C1   C
ATOM   4302  O   ASP 6 248     -20.031   5.984  15.522  0.00  0.00      C1   O
ATOM   4303  CB  ASP 6 248     -23.359   6.049  14.798  0.00  0.00      C1   C
ATOM   4304  CG  ASP 6 248     -24.712   6.468  15.409  0.00  0.00      C1   C
ATOM   4305  OD1 ASP 6 248     -25.656   5.609  15.203  0.00  0.00      C1   O
ATOM   4306  OD2 ASP 6 248     -24.768   7.462  16.251  0.00  0.00      C1   O
ATOM   4307  N   ILE 6 249     -20.584   6.206  13.285  0.00  0.00      C1   N
ATOM   4308  CA  ILE 6 249     -19.233   5.704  12.834  0.00  0.00      C1   C
ATOM   4309  C   ILE 6 249     -18.003   6.554  13.151  0.00  0.00      C1   C
ATOM   4310  O   ILE 6 249     -16.848   6.147  12.944  0.00  0.00      C1   O
ATOM   4311  CB  ILE 6 249     -19.223   5.284  11.316  0.00  0.00      C1   C
ATOM   4312  CG1 ILE 6 249     -18.178   4.275  10.731  0.00  0.00      C1   C
ATOM   4313  CG2 ILE 6 249     -19.188   6.508  10.342  0.00  0.00      C1   C
ATOM   4314  CD1 ILE 6 249     -18.514   2.799  11.054  0.00  0.00      C1   C
ATOM   4315  N   LEU 6 250     -18.214   7.787  13.553  0.00  0.00      C1   N
ATOM   4316  CA  LEU 6 250     -17.228   8.700  14.113  0.00  0.00      C1   C
ATOM   4317  C   LEU 6 250     -16.915   8.467  15.577  0.00  0.00      C1   C
ATOM   4318  O   LEU 6 250     -15.867   8.962  16.057  0.00  0.00      C1   O
ATOM   4319  CB  LEU 6 250     -17.627  10.157  13.625  0.00  0.00      C1   C
ATOM   4320  CG  LEU 6 250     -17.066  10.341  12.194  0.00  0.00      C1   C
ATOM   4321  CD1 LEU 6 250     -17.482  11.724  11.728  0.00  0.00      C1   C
ATOM   4322  CD2 LEU 6 250     -15.548  10.214  12.161  0.00  0.00      C1   C
ATOM   4323  N   GLY 6 251     -17.931   8.053  16.350  0.00  0.00      C1   N
ATOM   4324  CA  GLY 6 251     -17.898   7.805  17.784  0.00  0.00      C1   C
ATOM   4325  C   GLY 6 251     -16.767   7.020  18.413  0.00  0.00      C1   C
ATOM   4326  O   GLY 6 251     -16.040   7.733  19.111  0.00  0.00      C1   O
ATOM   4327  N   PRO 6 252     -16.466   5.723  18.070  0.00  0.00      C1   N
ATOM   4328  CA  PRO 6 252     -15.286   5.047  18.513  0.00  0.00      C1   C
ATOM   4329  C   PRO 6 252     -14.019   5.938  18.167  0.00  0.00      C1   C
ATOM   4330  O   PRO 6 252     -13.311   6.290  19.121  0.00  0.00      C1   O
ATOM   4331  CB  PRO 6 252     -15.228   3.653  17.982  0.00  0.00      C1   C
ATOM   4332  CG  PRO 6 252     -16.568   3.426  17.360  0.00  0.00      C1   C
ATOM   4333  CD  PRO 6 252     -17.124   4.851  17.142  0.00  0.00      C1   C
ATOM   4334  N   LEU 6 253     -13.775   6.302  16.926  0.00  0.00      C1   N
ATOM   4335  CA  LEU 6 253     -12.616   7.123  16.504  0.00  0.00      C1   C
ATOM   4336  C   LEU 6 253     -12.434   8.320  17.441  0.00  0.00      C1   C
ATOM   4337  O   LEU 6 253     -11.349   8.417  18.017  0.00  0.00      C1   O
ATOM   4338  CB  LEU 6 253     -12.709   7.439  15.055  0.00  0.00      C1   C
ATOM   4339  CG  LEU 6 253     -11.522   8.311  14.530  0.00  0.00      C1   C
ATOM   4340  CD1 LEU 6 253     -10.128   7.622  14.807  0.00  0.00      C1   C
ATOM   4341  CD2 LEU 6 253     -11.682   8.440  13.015  0.00  0.00      C1   C
ATOM   4342  N   SER 6 254     -13.539   9.193  17.645  0.00  0.00      C1   N
ATOM   4343  CA  SER 6 254     -13.561  10.275  18.651  0.00  0.00      C1   C
ATOM   4344  C   SER 6 254     -13.276   9.881  20.096  0.00  0.00      C1   C
ATOM   4345  O   SER 6 254     -12.444  10.651  20.654  0.00  0.00      C1   O
ATOM   4346  CB  SER 6 254     -14.961  10.950  18.566  0.00  0.00      C1   C
ATOM   4347  OG  SER 6 254     -15.091  12.050  19.366  0.00  0.00      C1   O
ATOM   4348  N   ALA 6 255     -13.791   8.764  20.672  0.00  0.00      C1   N
ATOM   4349  CA  ALA 6 255     -13.535   8.410  22.044  0.00  0.00      C1   C
ATOM   4350  C   ALA 6 255     -12.075   8.128  22.314  0.00  0.00      C1   C
ATOM   4351  O   ALA 6 255     -11.546   8.700  23.261  0.00  0.00      C1   O
ATOM   4352  CB  ALA 6 255     -14.534   7.358  22.447  0.00  0.00      C1   C
ATOM   4353  N   GLN 6 256     -11.377   7.441  21.404  0.00  0.00      C1   N
ATOM   4354  CA  GLN 6 256      -9.977   7.127  21.469  0.00  0.00      C1   C
ATOM   4355  C   GLN 6 256      -9.043   8.292  21.367  0.00  0.00      C1   C
ATOM   4356  O   GLN 6 256      -7.990   8.193  21.983  0.00  0.00      C1   O
ATOM   4357  CB  GLN 6 256      -9.634   6.085  20.347  0.00  0.00      C1   C
ATOM   4358  CG  GLN 6 256     -10.177   4.634  20.534  0.00  0.00      C1   C
ATOM   4359  CD  GLN 6 256      -9.668   3.821  21.744  0.00  0.00      C1   C
ATOM   4360  OE1 GLN 6 256      -9.048   4.423  22.617  0.00  0.00      C1   O
ATOM   4361  NE2 GLN 6 256      -9.798   2.495  21.818  0.00  0.00      C1   N
ATOM   4362  N   THR 6 257      -9.423   9.338  20.686  0.00  0.00      C1   N
ATOM   4363  CA  THR 6 257      -8.569  10.504  20.694  0.00  0.00      C1   C
ATOM   4364  C   THR 6 257      -9.073  11.680  21.543  0.00  0.00      C1   C
ATOM   4365  O   THR 6 257      -8.314  12.645  21.729  0.00  0.00      C1   O
ATOM   4366  CB  THR 6 257      -8.542  10.915  19.200  0.00  0.00      C1   C
ATOM   4367  OG1 THR 6 257      -9.831  11.412  18.877  0.00  0.00      C1   O
ATOM   4368  CG2 THR 6 257      -8.004   9.907  18.173  0.00  0.00      C1   C
ATOM   4369  N   GLY 6 258     -10.222  11.680  22.251  0.00  0.00      C1   N
ATOM   4370  CA  GLY 6 258     -10.687  12.676  23.220  0.00  0.00      C1   C
ATOM   4371  C   GLY 6 258     -11.062  14.001  22.541  0.00  0.00      C1   C
ATOM   4372  O   GLY 6 258     -11.171  14.945  23.250  0.00  0.00      C1   O
ATOM   4373  N   ILE 6 259     -11.278  14.124  21.272  0.00  0.00      C1   N
ATOM   4374  CA  ILE 6 259     -11.713  15.302  20.516  0.00  0.00      C1   C
ATOM   4375  C   ILE 6 259     -13.135  14.934  20.046  0.00  0.00      C1   C
ATOM   4376  O   ILE 6 259     -13.231  14.021  19.247  0.00  0.00      C1   O
ATOM   4377  CB  ILE 6 259     -10.733  15.632  19.447  0.00  0.00      C1   C
ATOM   4378  CG1 ILE 6 259      -9.228  15.733  19.955  0.00  0.00      C1   C
ATOM   4379  CG2 ILE 6 259     -11.256  16.936  18.751  0.00  0.00      C1   C
ATOM   4380  CD1 ILE 6 259      -9.082  16.744  21.081  0.00  0.00      C1   C
ATOM   4381  N   ALA 6 260     -14.149  15.643  20.558  0.00  0.00      C1   N
ATOM   4382  CA  ALA 6 260     -15.553  15.355  20.261  0.00  0.00      C1   C
ATOM   4383  C   ALA 6 260     -15.847  15.564  18.756  0.00  0.00      C1   C
ATOM   4384  O   ALA 6 260     -15.268  16.427  18.058  0.00  0.00      C1   O
ATOM   4385  CB  ALA 6 260     -16.522  16.089  21.179  0.00  0.00      C1   C
ATOM   4386  N   VAL 6 261     -16.738  14.741  18.199  0.00  0.00      C1   N
ATOM   4387  CA  VAL 6 261     -17.101  14.737  16.760  0.00  0.00      C1   C
ATOM   4388  C   VAL 6 261     -17.535  16.155  16.344  0.00  0.00      C1   C
ATOM   4389  O   VAL 6 261     -17.058  16.551  15.279  0.00  0.00      C1   O
ATOM   4390  CB  VAL 6 261     -18.323  13.773  16.582  0.00  0.00      C1   C
ATOM   4391  CG1 VAL 6 261     -18.922  13.900  15.201  0.00  0.00      C1   C
ATOM   4392  CG2 VAL 6 261     -17.854  12.379  16.881  0.00  0.00      C1   C
ATOM   4393  N   LEU 6 262     -18.370  16.876  17.091  0.00  0.00      C1   N
ATOM   4394  CA  LEU 6 262     -18.715  18.245  16.652  0.00  0.00      C1   C
ATOM   4395  C   LEU 6 262     -17.537  19.236  16.542  0.00  0.00      C1   C
ATOM   4396  O   LEU 6 262     -17.591  19.994  15.591  0.00  0.00      C1   O
ATOM   4397  CB  LEU 6 262     -19.875  18.792  17.538  0.00  0.00      C1   C
ATOM   4398  CG  LEU 6 262     -21.212  18.198  17.181  0.00  0.00      C1   C
ATOM   4399  CD1 LEU 6 262     -22.323  18.639  18.129  0.00  0.00      C1   C
ATOM   4400  CD2 LEU 6 262     -21.729  18.449  15.740  0.00  0.00      C1   C
ATOM   4401  N   ASP 6 263     -16.494  19.174  17.337  0.00  0.00      C1   N
ATOM   4402  CA  ASP 6 263     -15.227  19.924  17.146  0.00  0.00      C1   C
ATOM   4403  C   ASP 6 263     -14.454  19.478  15.866  0.00  0.00      C1   C
ATOM   4404  O   ASP 6 263     -13.984  20.370  15.191  0.00  0.00      C1   O
ATOM   4405  CB  ASP 6 263     -14.324  19.911  18.395  0.00  0.00      C1   C
ATOM   4406  CG  ASP 6 263     -14.999  20.071  19.779  0.00  0.00      C1   C
ATOM   4407  OD1 ASP 6 263     -14.296  19.721  20.792  0.00  0.00      C1   O
ATOM   4408  OD2 ASP 6 263     -16.186  20.414  19.804  0.00  0.00      C1   O
ATOM   4409  N   MET 6 264     -14.433  18.202  15.507  0.00  0.00      C1   N
ATOM   4410  CA  MET 6 264     -13.930  17.845  14.122  0.00  0.00      C1   C
ATOM   4411  C   MET 6 264     -14.765  18.441  12.970  0.00  0.00      C1   C
ATOM   4412  O   MET 6 264     -14.218  19.122  12.147  0.00  0.00      C1   O
ATOM   4413  CB  MET 6 264     -13.438  16.352  13.965  0.00  0.00      C1   C
ATOM   4414  CG  MET 6 264     -12.247  16.200  12.999  0.00  0.00      C1   C
ATOM   4415  SD  MET 6 264     -10.713  17.159  13.457  0.00  0.00      C1   S
ATOM   4416  CE  MET 6 264      -9.891  16.092  14.694  0.00  0.00      C1   C
ATOM   4417  N   CYS 6 265     -16.062  18.323  12.924  0.00  0.00      C1   N
ATOM   4418  CA  CYS 6 265     -16.965  19.005  12.020  0.00  0.00      C1   C
ATOM   4419  C   CYS 6 265     -16.587  20.546  12.010  0.00  0.00      C1   C
ATOM   4420  O   CYS 6 265     -16.378  21.009  10.914  0.00  0.00      C1   O
ATOM   4421  CB  CYS 6 265     -18.451  18.811  12.475  0.00  0.00      C1   C
ATOM   4422  SG  CYS 6 265     -18.844  17.065  12.778  0.00  0.00      C1   S
ATOM   4423  N   ALA 6 266     -16.510  21.191  13.169  0.00  0.00      C1   N
ATOM   4424  CA  ALA 6 266     -16.176  22.606  13.196  0.00  0.00      C1   C
ATOM   4425  C   ALA 6 266     -14.733  22.925  12.711  0.00  0.00      C1   C
ATOM   4426  O   ALA 6 266     -14.647  23.921  11.950  0.00  0.00      C1   O
ATOM   4427  CB  ALA 6 266     -16.352  23.096  14.591  0.00  0.00      C1   C
ATOM   4428  N   SER 6 267     -13.698  22.111  12.924  0.00  0.00      C1   N
ATOM   4429  CA  SER 6 267     -12.378  22.156  12.319  0.00  0.00      C1   C
ATOM   4430  C   SER 6 267     -12.522  22.142  10.824  0.00  0.00      C1   C
ATOM   4431  O   SER 6 267     -12.000  23.103  10.237  0.00  0.00      C1   O
ATOM   4432  CB  SER 6 267     -11.478  21.064  12.891  0.00  0.00      C1   C
ATOM   4433  OG  SER 6 267     -11.518  21.379  14.275  0.00  0.00      C1   O
ATOM   4434  N   LEU 6 268     -13.227  21.162  10.240  0.00  0.00      C1   N
ATOM   4435  CA  LEU 6 268     -13.211  20.941   8.783  0.00  0.00      C1   C
ATOM   4436  C   LEU 6 268     -13.885  22.132   8.104  0.00  0.00      C1   C
ATOM   4437  O   LEU 6 268     -13.248  22.858   7.337  0.00  0.00      C1   O
ATOM   4438  CB  LEU 6 268     -13.870  19.579   8.515  0.00  0.00      C1   C
ATOM   4439  CG  LEU 6 268     -14.006  19.016   7.010  0.00  0.00      C1   C
ATOM   4440  CD1 LEU 6 268     -15.198  19.726   6.392  0.00  0.00      C1   C
ATOM   4441  CD2 LEU 6 268     -12.729  19.220   6.246  0.00  0.00      C1   C
ATOM   4442  N   LYS 6 269     -15.115  22.486   8.479  0.00  0.00      C1   N
ATOM   4443  CA  LYS 6 269     -15.864  23.688   8.103  0.00  0.00      C1   C
ATOM   4444  C   LYS 6 269     -15.071  24.984   8.170  0.00  0.00      C1   C
ATOM   4445  O   LYS 6 269     -14.999  25.688   7.177  0.00  0.00      C1   O
ATOM   4446  CB  LYS 6 269     -17.223  23.688   8.936  0.00  0.00      C1   C
ATOM   4447  CG  LYS 6 269     -18.095  25.000   8.838  0.00  0.00      C1   C
ATOM   4448  CD  LYS 6 269     -19.090  25.119  10.017  0.00  0.00      C1   C
ATOM   4449  CE  LYS 6 269     -20.009  26.308   9.721  0.00  0.00      C1   C
ATOM   4450  NZ  LYS 6 269     -21.156  26.297  10.661  0.00  0.00      C1   N
ATOM   4451  N   GLU 6 270     -14.501  25.347   9.349  0.00  0.00      C1   N
ATOM   4452  CA  GLU 6 270     -13.559  26.436   9.470  0.00  0.00      C1   C
ATOM   4453  C   GLU 6 270     -12.346  26.462   8.558  0.00  0.00      C1   C
ATOM   4454  O   GLU 6 270     -12.007  27.489   7.953  0.00  0.00      C1   O
ATOM   4455  CB  GLU 6 270     -13.110  26.566  10.872  0.00  0.00      C1   C
ATOM   4456  CG  GLU 6 270     -12.309  27.760  11.400  0.00  0.00      C1   C
ATOM   4457  CD  GLU 6 270     -13.081  29.079  11.523  0.00  0.00      C1   C
ATOM   4458  OE1 GLU 6 270     -12.369  30.100  11.643  0.00  0.00      C1   O
ATOM   4459  OE2 GLU 6 270     -14.333  29.172  11.471  0.00  0.00      C1   O
ATOM   4460  N   LEU 6 271     -11.768  25.271   8.435  0.00  0.00      C1   N
ATOM   4461  CA  LEU 6 271     -10.596  25.133   7.487  0.00  0.00      C1   C
ATOM   4462  C   LEU 6 271     -10.981  25.383   6.055  0.00  0.00      C1   C
ATOM   4463  O   LEU 6 271     -10.255  26.095   5.353  0.00  0.00      C1   O
ATOM   4464  CB  LEU 6 271      -9.971  23.685   7.675  0.00  0.00      C1   C
ATOM   4465  CG  LEU 6 271      -8.809  23.298   6.831  0.00  0.00      C1   C
ATOM   4466  CD1 LEU 6 271      -7.610  24.315   7.012  0.00  0.00      C1   C
ATOM   4467  CD2 LEU 6 271      -8.205  21.869   6.960  0.00  0.00      C1   C
ATOM   4468  N   LEU 6 272     -12.074  24.860   5.547  0.00  0.00      C1   N
ATOM   4469  CA  LEU 6 272     -12.499  25.170   4.088  0.00  0.00      C1   C
ATOM   4470  C   LEU 6 272     -12.858  26.676   3.889  0.00  0.00      C1   C
ATOM   4471  O   LEU 6 272     -12.680  27.156   2.756  0.00  0.00      C1   O
ATOM   4472  CB  LEU 6 272     -13.543  24.159   3.641  0.00  0.00      C1   C
ATOM   4473  CG  LEU 6 272     -13.024  22.636   3.561  0.00  0.00      C1   C
ATOM   4474  CD1 LEU 6 272     -14.112  21.600   3.228  0.00  0.00      C1   C
ATOM   4475  CD2 LEU 6 272     -12.028  22.564   2.367  0.00  0.00      C1   C
ATOM   4476  N   GLN 6 273     -13.496  27.315   4.850  0.00  0.00      C1   N
ATOM   4477  CA  GLN 6 273     -14.003  28.670   4.812  0.00  0.00      C1   C
ATOM   4478  C   GLN 6 273     -12.851  29.647   4.764  0.00  0.00      C1   C
ATOM   4479  O   GLN 6 273     -13.005  30.593   3.967  0.00  0.00      C1   O
ATOM   4480  CB  GLN 6 273     -14.981  28.975   5.943  0.00  0.00      C1   C
ATOM   4481  CG  GLN 6 273     -15.410  30.412   5.858  0.00  0.00      C1   C
ATOM   4482  CD  GLN 6 273     -16.612  30.651   6.738  0.00  0.00      C1   C
ATOM   4483  NE2 GLN 6 273     -17.630  31.292   6.343  0.00  0.00      C1   N
ATOM   4484  OE1 GLN 6 273     -16.685  30.159   7.871  0.00  0.00      C1   O
ATOM   4485  N   ASN 6 274     -11.640  29.463   5.475  0.00  0.00      C1   N
ATOM   4486  CA  ASN 6 274     -10.342  30.165   5.156  0.00  0.00      C1   C
ATOM   4487  C   ASN 6 274      -9.374  29.466   4.140  0.00  0.00      C1   C
ATOM   4488  O   ASN 6 274      -8.717  30.249   3.498  0.00  0.00      C1   O
ATOM   4489  CB  ASN 6 274      -9.641  30.538   6.449  0.00  0.00      C1   C
ATOM   4490  CG  ASN 6 274      -8.617  31.566   6.228  0.00  0.00      C1   C
ATOM   4491  OD1 ASN 6 274      -8.777  32.713   5.737  0.00  0.00      C1   O
ATOM   4492  ND2 ASN 6 274      -7.356  31.255   6.490  0.00  0.00      C1   N
ATOM   4493  N   GLY 6 275      -9.442  28.158   3.901  0.00  0.00      C1   N
ATOM   4494  CA  GLY 6 275      -8.437  27.424   3.083  0.00  0.00      C1   C
ATOM   4495  C   GLY 6 275      -7.199  27.125   3.806  0.00  0.00      C1   C
ATOM   4496  O   GLY 6 275      -6.678  27.712   4.777  0.00  0.00      C1   O
ATOM   4497  N   MET 6 276      -6.585  26.000   3.358  0.00  0.00      C1   N
ATOM   4498  CA  MET 6 276      -5.260  25.646   3.852  0.00  0.00      C1   C
ATOM   4499  C   MET 6 276      -4.099  26.637   3.654  0.00  0.00      C1   C
ATOM   4500  O   MET 6 276      -3.272  26.830   4.558  0.00  0.00      C1   O
ATOM   4501  CB  MET 6 276      -4.789  24.285   3.246  0.00  0.00      C1   C
ATOM   4502  CG  MET 6 276      -5.520  23.073   3.842  0.00  0.00      C1   C
ATOM   4503  SD  MET 6 276      -5.205  21.501   3.029  0.00  0.00      C1   S
ATOM   4504  CE  MET 6 276      -3.619  20.879   3.643  0.00  0.00      C1   C
ATOM   4505  N   ASN 6 277      -4.048  27.272   2.507  0.00  0.00      C1   N
ATOM   4506  CA  ASN 6 277      -3.123  28.367   2.172  0.00  0.00      C1   C
ATOM   4507  C   ASN 6 277      -1.570  27.934   2.150  0.00  0.00      C1   C
ATOM   4508  O   ASN 6 277      -0.794  28.457   2.945  0.00  0.00      C1   O
ATOM   4509  CB  ASN 6 277      -3.473  29.578   3.140  0.00  0.00      C1   C
ATOM   4510  CG  ASN 6 277      -4.877  30.121   2.996  0.00  0.00      C1   C
ATOM   4511  ND2 ASN 6 277      -5.464  30.227   4.112  0.00  0.00      C1   N
ATOM   4512  OD1 ASN 6 277      -5.380  30.529   1.950  0.00  0.00      C1   O
ATOM   4513  N   GLY 6 278      -1.125  26.900   1.356  0.00  0.00      C1   N
ATOM   4514  CA  GLY 6 278       0.117  26.061   1.640  0.00  0.00      C1   C
ATOM   4515  C   GLY 6 278       0.272  25.292   2.978  0.00  0.00      C1   C
ATOM   4516  O   GLY 6 278       1.208  24.501   3.109  0.00  0.00      C1   O
ATOM   4517  N   ARG 6 279      -0.694  25.453   3.974  0.00  0.00      C1   N
ATOM   4518  CA  ARG 6 279      -0.375  25.019   5.345  0.00  0.00      C1   C
ATOM   4519  C   ARG 6 279      -0.708  23.447   5.487  0.00  0.00      C1   C
ATOM   4520  O   ARG 6 279      -1.834  23.040   5.333  0.00  0.00      C1   O
ATOM   4521  CB  ARG 6 279      -1.116  25.923   6.436  0.00  0.00      C1   C
ATOM   4522  CG  ARG 6 279      -0.371  25.780   7.726  0.00  0.00      C1   C
ATOM   4523  CD  ARG 6 279      -1.010  26.715   8.731  0.00  0.00      C1   C
ATOM   4524  NE  ARG 6 279      -0.346  26.527  10.008  0.00  0.00      C1   N
ATOM   4525  CZ  ARG 6 279      -0.472  27.245  11.111  0.00  0.00      C1   C
ATOM   4526  NH1 ARG 6 279      -1.267  28.230  11.093  0.00  0.00      C1   N
ATOM   4527  NH2 ARG 6 279       0.136  27.001  12.226  0.00  0.00      C1   N
ATOM   4528  N   THR 6 280       0.394  22.709   5.615  0.00  0.00      C1   N
ATOM   4529  CA  THR 6 280       0.228  21.221   5.558  0.00  0.00      C1   C
ATOM   4530  C   THR 6 280      -0.441  20.481   6.654  0.00  0.00      C1   C
ATOM   4531  O   THR 6 280      -0.249  20.795   7.827  0.00  0.00      C1   O
ATOM   4532  CB  THR 6 280       1.552  20.643   5.084  0.00  0.00      C1   C
ATOM   4533  OG1 THR 6 280       2.653  21.179   5.827  0.00  0.00      C1   O
ATOM   4534  CG2 THR 6 280       1.869  20.924   3.589  0.00  0.00      C1   C
ATOM   4535  N   ILE 6 281      -1.159  19.377   6.254  0.00  0.00      C1   N
ATOM   4536  CA  ILE 6 281      -1.764  18.476   7.184  0.00  0.00      C1   C
ATOM   4537  C   ILE 6 281      -1.440  17.039   6.728  0.00  0.00      C1   C
ATOM   4538  O   ILE 6 281      -1.692  16.693   5.540  0.00  0.00      C1   O
ATOM   4539  CB  ILE 6 281      -3.271  18.716   7.214  0.00  0.00      C1   C
ATOM   4540  CG1 ILE 6 281      -3.704  20.158   7.661  0.00  0.00      C1   C
ATOM   4541  CG2 ILE 6 281      -4.028  17.628   7.955  0.00  0.00      C1   C
ATOM   4542  CD1 ILE 6 281      -5.164  20.435   8.050  0.00  0.00      C1   C
ATOM   4543  N   LEU 6 282      -0.831  16.200   7.609  0.00  0.00      C1   N
ATOM   4544  CA  LEU 6 282      -0.278  14.880   7.315  0.00  0.00      C1   C
ATOM   4545  C   LEU 6 282       0.550  14.713   5.998  0.00  0.00      C1   C
ATOM   4546  O   LEU 6 282       0.208  13.894   5.125  0.00  0.00      C1   O
ATOM   4547  CB  LEU 6 282      -1.442  13.842   7.555  0.00  0.00      C1   C
ATOM   4548  CG  LEU 6 282      -0.928  12.380   7.770  0.00  0.00      C1   C
ATOM   4549  CD1 LEU 6 282       0.471  12.342   8.397  0.00  0.00      C1   C
ATOM   4550  CD2 LEU 6 282      -1.805  11.591   8.733  0.00  0.00      C1   C
ATOM   4551  N   GLY 6 283       1.491  15.612   5.772  0.00  0.00      C1   N
ATOM   4552  CA  GLY 6 283       2.378  15.833   4.638  0.00  0.00      C1   C
ATOM   4553  C   GLY 6 283       1.713  16.631   3.455  0.00  0.00      C1   C
ATOM   4554  O   GLY 6 283       2.479  17.288   2.763  0.00  0.00      C1   O
ATOM   4555  N   SER 6 284       0.433  16.668   3.205  0.00  0.00      C1   N
ATOM   4556  CA  SER 6 284      -0.304  17.250   1.994  0.00  0.00      C1   C
ATOM   4557  C   SER 6 284      -0.806  18.747   2.080  0.00  0.00      C1   C
ATOM   4558  O   SER 6 284      -1.079  19.219   3.172  0.00  0.00      C1   O
ATOM   4559  CB  SER 6 284      -1.458  16.319   1.581  0.00  0.00      C1   C
ATOM   4560  OG  SER 6 284      -2.281  16.912   0.619  0.00  0.00      C1   O
ATOM   4561  N   ALA 6 285      -0.880  19.438   0.924  0.00  0.00      C1   N
ATOM   4562  CA  ALA 6 285      -1.450  20.703   0.736  0.00  0.00      C1   C
ATOM   4563  C   ALA 6 285      -2.811  20.667  -0.094  0.00  0.00      C1   C
ATOM   4564  O   ALA 6 285      -3.287  21.702  -0.550  0.00  0.00      C1   O
ATOM   4565  CB  ALA 6 285      -0.513  21.709   0.155  0.00  0.00      C1   C
ATOM   4566  N   LEU 6 286      -3.454  19.499  -0.118  0.00  0.00      C1   N
ATOM   4567  CA  LEU 6 286      -4.910  19.162  -0.345  0.00  0.00      C1   C
ATOM   4568  C   LEU 6 286      -5.556  18.348   0.766  0.00  0.00      C1   C
ATOM   4569  O   LEU 6 286      -5.069  17.207   1.089  0.00  0.00      C1   O
ATOM   4570  CB  LEU 6 286      -5.081  18.421  -1.764  0.00  0.00      C1   C
ATOM   4571  CG  LEU 6 286      -4.819  19.336  -2.988  0.00  0.00      C1   C
ATOM   4572  CD1 LEU 6 286      -4.572  18.529  -4.310  0.00  0.00      C1   C
ATOM   4573  CD2 LEU 6 286      -6.040  20.326  -3.215  0.00  0.00      C1   C
ATOM   4574  N   LEU 6 287      -6.834  18.641   1.014  0.00  0.00      C1   N
ATOM   4575  CA  LEU 6 287      -7.668  17.900   1.977  0.00  0.00      C1   C
ATOM   4576  C   LEU 6 287      -7.882  16.473   1.416  0.00  0.00      C1   C
ATOM   4577  O   LEU 6 287      -8.256  16.344   0.251  0.00  0.00      C1   O
ATOM   4578  CB  LEU 6 287      -9.080  18.588   2.321  0.00  0.00      C1   C
ATOM   4579  CG  LEU 6 287      -9.067  19.837   3.197  0.00  0.00      C1   C
ATOM   4580  CD1 LEU 6 287      -8.847  21.026   2.276  0.00  0.00      C1   C
ATOM   4581  CD2 LEU 6 287     -10.469  20.002   3.878  0.00  0.00      C1   C
ATOM   4582  N   GLU 6 288      -7.664  15.399   2.134  0.00  0.00      C1   N
ATOM   4583  CA  GLU 6 288      -7.632  14.014   1.604  0.00  0.00      C1   C
ATOM   4584  C   GLU 6 288      -8.685  13.082   2.216  0.00  0.00      C1   C
ATOM   4585  O   GLU 6 288      -8.913  13.094   3.466  0.00  0.00      C1   O
ATOM   4586  CB  GLU 6 288      -6.320  13.348   1.727  0.00  0.00      C1   C
ATOM   4587  CG  GLU 6 288      -5.271  14.199   1.024  0.00  0.00      C1   C
ATOM   4588  CD  GLU 6 288      -4.058  13.417   0.408  0.00  0.00      C1   C
ATOM   4589  OE1 GLU 6 288      -3.760  12.289   0.856  0.00  0.00      C1   O
ATOM   4590  OE2 GLU 6 288      -3.389  14.026  -0.549  0.00  0.00      C1   O
ATOM   4591  N   ASP 6 289      -9.335  12.322   1.329  0.00  0.00      C1   N
ATOM   4592  CA  ASP 6 289     -10.465  11.541   1.793  0.00  0.00      C1   C
ATOM   4593  C   ASP 6 289     -10.279  10.013   1.518  0.00  0.00      C1   C
ATOM   4594  O   ASP 6 289     -11.268   9.352   1.213  0.00  0.00      C1   O
ATOM   4595  CB  ASP 6 289     -11.735  12.145   1.132  0.00  0.00      C1   C
ATOM   4596  CG  ASP 6 289     -11.922  12.037  -0.388  0.00  0.00      C1   C
ATOM   4597  OD1 ASP 6 289     -11.193  11.266  -1.066  0.00  0.00      C1   O
ATOM   4598  OD2 ASP 6 289     -13.015  12.535  -0.861  0.00  0.00      C1   O
ATOM   4599  N   GLU 6 290      -9.021   9.488   1.618  0.00  0.00      C1   N
ATOM   4600  CA  GLU 6 290      -8.674   8.166   1.101  0.00  0.00      C1   C
ATOM   4601  C   GLU 6 290      -9.143   7.089   2.025  0.00  0.00      C1   C
ATOM   4602  O   GLU 6 290      -9.354   6.017   1.523  0.00  0.00      C1   O
ATOM   4603  CB  GLU 6 290      -7.218   8.078   0.726  0.00  0.00      C1   C
ATOM   4604  CG  GLU 6 290      -6.718   9.203  -0.237  0.00  0.00      C1   C
ATOM   4605  CD  GLU 6 290      -5.267   9.032  -0.792  0.00  0.00      C1   C
ATOM   4606  OE1 GLU 6 290      -4.769   9.985  -1.429  0.00  0.00      C1   O
ATOM   4607  OE2 GLU 6 290      -4.678   7.998  -0.667  0.00  0.00      C1   O
ATOM   4608  N   PHE 6 291      -9.140   7.225   3.345  0.00  0.00      C1   N
ATOM   4609  CA  PHE 6 291      -9.385   6.049   4.167  0.00  0.00      C1   C
ATOM   4610  C   PHE 6 291     -10.423   6.330   5.291  0.00  0.00      C1   C
ATOM   4611  O   PHE 6 291     -10.690   7.501   5.611  0.00  0.00      C1   O
ATOM   4612  CB  PHE 6 291      -8.112   5.549   4.926  0.00  0.00      C1   C
ATOM   4613  CG  PHE 6 291      -7.419   6.794   5.534  0.00  0.00      C1   C
ATOM   4614  CD1 PHE 6 291      -6.344   7.406   4.802  0.00  0.00      C1   C
ATOM   4615  CD2 PHE 6 291      -7.672   7.212   6.830  0.00  0.00      C1   C
ATOM   4616  CE1 PHE 6 291      -5.819   8.633   5.342  0.00  0.00      C1   C
ATOM   4617  CE2 PHE 6 291      -7.107   8.387   7.312  0.00  0.00      C1   C
ATOM   4618  CZ  PHE 6 291      -6.131   9.086   6.591  0.00  0.00      C1   C
ATOM   4619  N   THR 6 292     -11.190   5.317   5.703  0.00  0.00      C1   N
ATOM   4620  CA  THR 6 292     -12.433   5.540   6.544  0.00  0.00      C1   C
ATOM   4621  C   THR 6 292     -12.216   5.767   7.973  0.00  0.00      C1   C
ATOM   4622  O   THR 6 292     -11.143   5.516   8.457  0.00  0.00      C1   O
ATOM   4623  CB  THR 6 292     -13.451   4.363   6.266  0.00  0.00      C1   C
ATOM   4624  OG1 THR 6 292     -13.031   3.255   7.045  0.00  0.00      C1   O
ATOM   4625  CG2 THR 6 292     -13.588   3.926   4.858  0.00  0.00      C1   C
ATOM   4626  N   PRO 6 293     -13.239   6.170   8.769  0.00  0.00      C1   N
ATOM   4627  CA  PRO 6 293     -13.099   6.248  10.258  0.00  0.00      C1   C
ATOM   4628  C   PRO 6 293     -12.650   4.958  10.817  0.00  0.00      C1   C
ATOM   4629  O   PRO 6 293     -11.658   5.021  11.564  0.00  0.00      C1   O
ATOM   4630  CB  PRO 6 293     -14.472   6.719  10.724  0.00  0.00      C1   C
ATOM   4631  CG  PRO 6 293     -14.994   7.577   9.533  0.00  0.00      C1   C
ATOM   4632  CD  PRO 6 293     -14.404   6.824   8.331  0.00  0.00      C1   C
ATOM   4633  N   PHE 6 294     -13.313   3.905  10.464  0.00  0.00      C1   N
ATOM   4634  CA  PHE 6 294     -12.921   2.566  10.815  0.00  0.00      C1   C
ATOM   4635  C   PHE 6 294     -11.542   2.156  10.497  0.00  0.00      C1   C
ATOM   4636  O   PHE 6 294     -10.895   1.721  11.399  0.00  0.00      C1   O
ATOM   4637  CB  PHE 6 294     -13.944   1.497  10.397  0.00  0.00      C1   C
ATOM   4638  CG  PHE 6 294     -13.626  -0.007  10.519  0.00  0.00      C1   C
ATOM   4639  CD1 PHE 6 294     -13.898  -0.937   9.516  0.00  0.00      C1   C
ATOM   4640  CD2 PHE 6 294     -13.180  -0.431  11.782  0.00  0.00      C1   C
ATOM   4641  CE1 PHE 6 294     -13.684  -2.317   9.847  0.00  0.00      C1   C
ATOM   4642  CE2 PHE 6 294     -12.808  -1.738  11.998  0.00  0.00      C1   C
ATOM   4643  CZ  PHE 6 294     -13.171  -2.758  11.089  0.00  0.00      C1   C
ATOM   4644  N   ASP 6 295     -11.059   2.482   9.292  0.00  0.00      C1   N
ATOM   4645  CA  ASP 6 295      -9.613   2.386   8.947  0.00  0.00      C1   C
ATOM   4646  C   ASP 6 295      -8.613   3.021   9.951  0.00  0.00      C1   C
ATOM   4647  O   ASP 6 295      -7.611   2.421  10.192  0.00  0.00      C1   O
ATOM   4648  CB  ASP 6 295      -9.246   2.719   7.506  0.00  0.00      C1   C
ATOM   4649  CG  ASP 6 295     -10.229   2.148   6.473  0.00  0.00      C1   C
ATOM   4650  OD1 ASP 6 295     -10.984   1.166   6.723  0.00  0.00      C1   O
ATOM   4651  OD2 ASP 6 295     -10.152   2.554   5.302  0.00  0.00      C1   O
ATOM   4652  N   VAL 6 296      -8.839   4.234  10.439  0.00  0.00      C1   N
ATOM   4653  CA  VAL 6 296      -7.999   4.805  11.483  0.00  0.00      C1   C
ATOM   4654  C   VAL 6 296      -8.206   3.978  12.804  0.00  0.00      C1   C
ATOM   4655  O   VAL 6 296      -7.226   3.484  13.333  0.00  0.00      C1   O
ATOM   4656  CB  VAL 6 296      -8.230   6.391  11.667  0.00  0.00      C1   C
ATOM   4657  CG1 VAL 6 296      -7.452   7.125  12.708  0.00  0.00      C1   C
ATOM   4658  CG2 VAL 6 296      -8.095   7.268  10.410  0.00  0.00      C1   C
ATOM   4659  N   VAL 6 297      -9.413   3.910  13.315  0.00  0.00      C1   N
ATOM   4660  CA  VAL 6 297      -9.724   3.215  14.596  0.00  0.00      C1   C
ATOM   4661  C   VAL 6 297      -9.168   1.779  14.713  0.00  0.00      C1   C
ATOM   4662  O   VAL 6 297      -8.655   1.393  15.780  0.00  0.00      C1   O
ATOM   4663  CB  VAL 6 297     -11.197   3.454  15.056  0.00  0.00      C1   C
ATOM   4664  CG1 VAL 6 297     -12.104   2.312  14.644  0.00  0.00      C1   C
ATOM   4665  CG2 VAL 6 297     -11.160   3.529  16.601  0.00  0.00      C1   C
ATOM   4666  N   ARG 6 298      -9.094   1.026  13.612  0.00  0.00      C1   N
ATOM   4667  CA  ARG 6 298      -8.567  -0.353  13.661  0.00  0.00      C1   C
ATOM   4668  C   ARG 6 298      -7.036  -0.490  13.809  0.00  0.00      C1   C
ATOM   4669  O   ARG 6 298      -6.545  -1.595  14.106  0.00  0.00      C1   O
ATOM   4670  CB  ARG 6 298      -9.153  -1.290  12.580  0.00  0.00      C1   C
ATOM   4671  CG  ARG 6 298      -8.506  -1.135  11.194  0.00  0.00      C1   C
ATOM   4672  CD  ARG 6 298      -9.486  -1.696  10.217  0.00  0.00      C1   C
ATOM   4673  NE  ARG 6 298      -9.680  -3.185  10.288  0.00  0.00      C1   N
ATOM   4674  CZ  ARG 6 298     -10.393  -3.957   9.463  0.00  0.00      C1   C
ATOM   4675  NH1 ARG 6 298     -10.580  -5.204   9.968  0.00  0.00      C1   N
ATOM   4676  NH2 ARG 6 298     -10.896  -3.610   8.335  0.00  0.00      C1   N
ATOM   4677  N   GLN 6 299      -6.252   0.617  13.572  0.00  0.00      C1   N
ATOM   4678  CA  GLN 6 299      -4.884   0.808  14.054  0.00  0.00      C1   C
ATOM   4679  C   GLN 6 299      -4.801   1.505  15.369  0.00  0.00      C1   C
ATOM   4680  O   GLN 6 299      -3.951   1.052  16.165  0.00  0.00      C1   O
ATOM   4681  CB  GLN 6 299      -4.036   1.637  12.990  0.00  0.00      C1   C
ATOM   4682  CG  GLN 6 299      -4.139   1.086  11.548  0.00  0.00      C1   C
ATOM   4683  CD  GLN 6 299      -3.244   1.872  10.573  0.00  0.00      C1   C
ATOM   4684  OE1 GLN 6 299      -2.373   2.694  10.821  0.00  0.00      C1   O
ATOM   4685  NE2 GLN 6 299      -3.477   1.605   9.337  0.00  0.00      C1   N
ATOM   4686  N   CYS 6 300      -5.438   2.652  15.651  0.00  0.00      C1   N
ATOM   4687  CA  CYS 6 300      -5.315   3.459  16.858  0.00  0.00      C1   C
ATOM   4688  C   CYS 6 300      -5.960   2.941  18.143  0.00  0.00      C1   C
ATOM   4689  O   CYS 6 300      -5.711   3.446  19.222  0.00  0.00      C1   O
ATOM   4690  CB  CYS 6 300      -5.712   4.993  16.595  0.00  0.00      C1   C
ATOM   4691  SG  CYS 6 300      -7.545   5.149  16.409  0.00  0.00      C1   S
ATOM   4692  N   SER 6 301      -6.858   1.962  18.058  0.00  0.00      C1   N
ATOM   4693  CA  SER 6 301      -7.235   1.187  19.232  0.00  0.00      C1   C
ATOM   4694  C   SER 6 301      -6.636  -0.222  19.145  0.00  0.00      C1   C
ATOM   4695  O   SER 6 301      -6.173  -0.770  18.108  0.00  0.00      C1   O
ATOM   4696  CB  SER 6 301      -8.741   1.142  19.384  0.00  0.00      C1   C
ATOM   4697  OG  SER 6 301      -9.319   0.361  18.341  0.00  0.00      C1   O
ATOM   4698  N   GLY 6 302      -6.649  -0.883  20.307  0.00  0.00      C1   N
ATOM   4699  CA  GLY 6 302      -5.908  -2.095  20.557  0.00  0.00      C1   C
ATOM   4700  C   GLY 6 302      -6.740  -3.386  20.437  0.00  0.00      C1   C
ATOM   4701  O   GLY 6 302      -7.748  -3.382  19.705  0.00  0.00      C1   O
ATOM   4702  N   VAL 6 303      -6.259  -4.492  21.101  0.00  0.00      C1   N
ATOM   4703  CA  VAL 6 303      -7.031  -5.690  21.235  0.00  0.00      C1   C
ATOM   4704  C   VAL 6 303      -8.359  -5.468  22.061  0.00  0.00      C1   C
ATOM   4705  O   VAL 6 303      -8.262  -5.141  23.266  0.00  0.00      C1   O
ATOM   4706  CB  VAL 6 303      -6.221  -6.861  21.830  0.00  0.00      C1   C
ATOM   4707  CG1 VAL 6 303      -7.116  -8.062  22.169  0.00  0.00      C1   C
ATOM   4708  CG2 VAL 6 303      -5.250  -7.469  20.758  0.00  0.00      C1   C
ATOM   4709  N   THR 6 304      -9.437  -5.297  21.323  0.00  0.00      C1   N
ATOM   4710  CA  THR 6 304     -10.821  -5.135  21.908  0.00  0.00      C1   C
ATOM   4711  C   THR 6 304     -11.442  -6.404  22.545  0.00  0.00      C1   C
ATOM   4712  O   THR 6 304     -11.060  -7.540  22.085  0.00  0.00      C1   O
ATOM   4713  CB  THR 6 304     -11.729  -4.533  20.861  0.00  0.00      C1   C
ATOM   4714  OG1 THR 6 304     -12.748  -3.737  21.571  0.00  0.00      C1   O
ATOM   4715  CG2 THR 6 304     -12.453  -5.471  19.945  0.00  0.00      C1   C
ATOM   4716  N   PHE 6 305     -12.278  -6.267  23.530  0.00  0.00      C1   N
ATOM   4717  CA  PHE 6 305     -12.992  -7.337  24.186  0.00  0.00      C1   C
ATOM   4718  CB  PHE 6 305     -12.512  -7.361  25.656  0.00  0.00      C1   C
ATOM   4719  CG  PHE 6 305     -11.060  -7.697  25.829  0.00  0.00      C1   C
ATOM   4720  CD1 PHE 6 305     -10.270  -6.843  26.612  0.00  0.00      C1   C
ATOM   4721  CE1 PHE 6 305      -8.819  -7.063  26.738  0.00  0.00      C1   C
ATOM   4722  CZ  PHE 6 305      -8.280  -8.039  25.914  0.00  0.00      C1   C
ATOM   4723  CE2 PHE 6 305      -9.033  -8.927  25.184  0.00  0.00      C1   C
ATOM   4724  CD2 PHE 6 305     -10.449  -8.725  25.169  0.00  0.00      C1   C
ATOM   4725  C   PHE 6 305     -14.501  -7.185  24.067  0.00  0.00      C1   C
ATOM   4726  O   PHE 6 305     -15.036  -6.055  23.990  0.00  0.00      C1   O
ATOM   4727  N   GLN 6 306     -15.185  -8.390  24.051  0.00  0.00      C1   N
ATOM   4728  CA  GLN 6 306     -16.655  -8.696  23.941  0.00  0.00      C1   C
ATOM   4729  CB  GLN 6 306     -16.820 -10.196  23.705  0.00  0.00      C1   C
ATOM   4730  CG  GLN 6 306     -18.320 -10.675  23.512  0.00  0.00      C1   C
ATOM   4731  CD  GLN 6 306     -18.433 -12.145  23.018  0.00  0.00      C1   C
ATOM   4732  OE1 GLN 6 306     -17.530 -12.791  22.463  0.00  0.00      C1   O
ATOM   4733  NE2 GLN 6 306     -19.574 -12.731  23.190  0.00  0.00      C1   N
ATOM   4734  C   GLN 6 306     -17.475  -8.014  25.068  0.00  0.00      C1   C
ATOM   4735  OXT GLN 6 306     -17.856  -6.901  24.821  0.00  0.00      C1   O
ATOM   4736  O   GLN 6 306     -17.720  -8.598  26.131  0.00  0.00      C1   O
END
ATOM   2369  N   SER 6   1      -0.653   5.496  20.673  0.00  0.00      C1   N
ATOM   2370  CA  SER 6   1      -1.442   4.946  19.540  0.00  0.00      C1   C
ATOM   2371  C   SER 6   1      -1.279   5.920  18.362  0.00  0.00      C1   C
ATOM   2372  O   SER 6   1      -1.431   7.090  18.474  0.00  0.00      C1   O
ATOM   2373  CB  SER 6   1      -2.949   4.821  19.863  0.00  0.00      C1   C
ATOM   2374  OG  SER 6   1      -3.491   5.996  20.515  0.00  0.00      C1   O
ATOM   2375  N   GLY 6   2      -0.819   5.365  17.196  0.00  0.00      C1   N
ATOM   2376  CA  GLY 6   2      -0.763   6.165  15.930  0.00  0.00      C1   C
ATOM   2377  C   GLY 6   2      -1.837   5.767  14.861  0.00  0.00      C1   C
ATOM   2378  O   GLY 6   2      -2.894   5.270  15.224  0.00  0.00      C1   O
ATOM   2379  N   PHE 6   3      -1.503   5.978  13.566  0.00  0.00      C1   N
ATOM   2380  CA  PHE 6   3      -2.267   5.525  12.392  0.00  0.00      C1   C
ATOM   2381  C   PHE 6   3      -1.462   5.918  11.105  0.00  0.00      C1   C
ATOM   2382  O   PHE 6   3      -0.958   7.007  11.052  0.00  0.00      C1   O
ATOM   2383  CB  PHE 6   3      -3.630   6.406  12.246  0.00  0.00      C1   C
ATOM   2384  CG  PHE 6   3      -4.310   6.026  10.961  0.00  0.00      C1   C
ATOM   2385  CD1 PHE 6   3      -4.017   6.849   9.810  0.00  0.00      C1   C
ATOM   2386  CD2 PHE 6   3      -4.964   4.801  10.691  0.00  0.00      C1   C
ATOM   2387  CE1 PHE 6   3      -4.518   6.511   8.546  0.00  0.00      C1   C
ATOM   2388  CE2 PHE 6   3      -5.352   4.361   9.426  0.00  0.00      C1   C
ATOM   2389  CZ  PHE 6   3      -5.145   5.242   8.364  0.00  0.00      C1   C
ATOM   2390  N   ARG 6   4      -1.403   5.023  10.146  0.00  0.00      C1   N
ATOM   2391  CA  ARG 6   4      -0.838   5.188   8.790  0.00  0.00      C1   C
ATOM   2392  C   ARG 6   4      -1.671   4.355   7.743  0.00  0.00      C1   C
ATOM   2393  O   ARG 6   4      -1.824   3.153   7.860  0.00  0.00      C1   O
ATOM   2394  CB  ARG 6   4       0.656   5.093   8.793  0.00  0.00      C1   C
ATOM   2395  CG  ARG 6   4       1.327   5.160   7.419  0.00  0.00      C1   C
ATOM   2396  CD  ARG 6   4       2.800   4.881   7.415  0.00  0.00      C1   C
ATOM   2397  NE  ARG 6   4       3.279   4.896   6.058  0.00  0.00      C1   N
ATOM   2398  CZ  ARG 6   4       4.551   5.105   5.702  0.00  0.00      C1   C
ATOM   2399  NH1 ARG 6   4       5.558   5.118   6.435  0.00  0.00      C1   N
ATOM   2400  NH2 ARG 6   4       4.776   5.292   4.439  0.00  0.00      C1   N
ATOM   2401  N   LYS 6   5      -2.215   4.978   6.676  0.00  0.00      C1   N
ATOM   2402  CA  LYS 6   5      -3.198   4.365   5.776  0.00  0.00      C1   C
ATOM   2403  C   LYS 6   5      -2.526   3.289   4.961  0.00  0.00      C1   C
ATOM   2404  O   LYS 6   5      -1.406   3.423   4.484  0.00  0.00      C1   O
ATOM   2405  CB  LYS 6   5      -3.843   5.448   4.830  0.00  0.00      C1   C
ATOM   2406  CG  LYS 6   5      -2.836   6.097   3.818  0.00  0.00      C1   C
ATOM   2407  CD  LYS 6   5      -3.576   7.222   3.052  0.00  0.00      C1   C
ATOM   2408  CE  LYS 6   5      -2.474   7.789   2.240  0.00  0.00      C1   C
ATOM   2409  NZ  LYS 6   5      -2.843   8.971   1.530  0.00  0.00      C1   N
ATOM   2410  N   MET 6   6      -3.161   2.170   4.747  0.00  0.00      C1   N
ATOM   2411  CA  MET 6   6      -2.502   0.952   4.251  0.00  0.00      C1   C
ATOM   2412  C   MET 6   6      -3.326  -0.100   3.608  0.00  0.00      C1   C
ATOM   2413  O   MET 6   6      -4.504  -0.374   4.018  0.00  0.00      C1   O
ATOM   2414  CB  MET 6   6      -1.542   0.272   5.349  0.00  0.00      C1   C
ATOM   2415  CG  MET 6   6      -2.221  -0.580   6.451  0.00  0.00      C1   C
ATOM   2416  SD  MET 6   6      -1.106  -1.594   7.348  0.00  0.00      C1   S
ATOM   2417  CE  MET 6   6      -2.253  -2.018   8.722  0.00  0.00      C1   C
ATOM   2418  N   ALA 6   7      -2.808  -0.718   2.560  0.00  0.00      C1   N
ATOM   2419  CA  ALA 6   7      -3.468  -1.761   1.793  0.00  0.00      C1   C
ATOM   2420  C   ALA 6   7      -3.652  -3.009   2.676  0.00  0.00      C1   C
ATOM   2421  O   ALA 6   7      -2.935  -3.281   3.659  0.00  0.00      C1   O
ATOM   2422  CB  ALA 6   7      -2.678  -1.904   0.487  0.00  0.00      C1   C
ATOM   2423  N   PHE 6   8      -4.702  -3.757   2.424  0.00  0.00      C1   N
ATOM   2424  CA  PHE 6   8      -4.928  -5.127   2.822  0.00  0.00      C1   C
ATOM   2425  C   PHE 6   8      -3.913  -6.119   2.203  0.00  0.00      C1   C
ATOM   2426  O   PHE 6   8      -3.725  -6.131   1.029  0.00  0.00      C1   O
ATOM   2427  CB  PHE 6   8      -6.363  -5.675   2.664  0.00  0.00      C1   C
ATOM   2428  CG  PHE 6   8      -7.264  -5.398   3.875  0.00  0.00      C1   C
ATOM   2429  CD1 PHE 6   8      -8.433  -4.648   3.773  0.00  0.00      C1   C
ATOM   2430  CD2 PHE 6   8      -7.015  -5.995   5.174  0.00  0.00      C1   C
ATOM   2431  CE1 PHE 6   8      -9.314  -4.432   4.857  0.00  0.00      C1   C
ATOM   2432  CE2 PHE 6   8      -7.898  -5.784   6.263  0.00  0.00      C1   C
ATOM   2433  CZ  PHE 6   8      -9.066  -5.049   6.067  0.00  0.00      C1   C
ATOM   2434  N   PRO 6   9      -3.330  -7.022   3.051  0.00  0.00      C1   N
ATOM   2435  CA  PRO 6   9      -2.398  -8.116   2.548  0.00  0.00      C1   C
ATOM   2436  C   PRO 6   9      -3.027  -9.043   1.479  0.00  0.00      C1   C
ATOM   2437  O   PRO 6   9      -4.037  -9.683   1.629  0.00  0.00      C1   O
ATOM   2438  CB  PRO 6   9      -1.912  -8.747   3.821  0.00  0.00      C1   C
ATOM   2439  CG  PRO 6   9      -2.307  -7.778   4.955  0.00  0.00      C1   C
ATOM   2440  CD  PRO 6   9      -3.559  -7.113   4.447  0.00  0.00      C1   C
ATOM   2441  N   SER 6  10      -2.205  -9.256   0.443  0.00  0.00      C1   N
ATOM   2442  CA  SER 6  10      -2.613  -9.635  -0.875  0.00  0.00      C1   C
ATOM   2443  C   SER 6  10      -2.646 -11.127  -1.005  0.00  0.00      C1   C
ATOM   2444  O   SER 6  10      -3.372 -11.546  -1.834  0.00  0.00      C1   O
ATOM   2445  CB  SER 6  10      -1.714  -9.026  -1.931  0.00  0.00      C1   C
ATOM   2446  OG  SER 6  10      -0.333  -9.380  -1.717  0.00  0.00      C1   O
ATOM   2447  N   GLY 6  11      -1.936 -11.922  -0.191  0.00  0.00      C1   N
ATOM   2448  CA  GLY 6  11      -1.525 -13.310  -0.441  0.00  0.00      C1   C
ATOM   2449  C   GLY 6  11      -2.673 -14.290  -0.638  0.00  0.00      C1   C
ATOM   2450  O   GLY 6  11      -2.507 -15.358  -1.247  0.00  0.00      C1   O
ATOM   2451  N   LYS 6  12      -3.815 -14.004  -0.043  0.00  0.00      C1   N
ATOM   2452  CA  LYS 6  12      -5.115 -14.709  -0.267  0.00  0.00      C1   C
ATOM   2453  C   LYS 6  12      -5.729 -14.493  -1.663  0.00  0.00      C1   C
ATOM   2454  O   LYS 6  12      -6.363 -15.407  -2.243  0.00  0.00      C1   O
ATOM   2455  CB  LYS 6  12      -6.085 -14.333   0.796  0.00  0.00      C1   C
ATOM   2456  CG  LYS 6  12      -5.728 -14.945   2.101  0.00  0.00      C1   C
ATOM   2457  CD  LYS 6  12      -6.850 -14.723   3.182  0.00  0.00      C1   C
ATOM   2458  CE  LYS 6  12      -6.724 -15.587   4.494  0.00  0.00      C1   C
ATOM   2459  NZ  LYS 6  12      -7.099 -16.950   4.202  0.00  0.00      C1   N
ATOM   2460  N   VAL 6  13      -5.505 -13.262  -2.201  0.00  0.00      C1   N
ATOM   2461  CA  VAL 6  13      -5.900 -12.930  -3.633  0.00  0.00      C1   C
ATOM   2462  C   VAL 6  13      -4.856 -13.481  -4.629  0.00  0.00      C1   C
ATOM   2463  O   VAL 6  13      -5.295 -13.969  -5.693  0.00  0.00      C1   O
ATOM   2464  CB  VAL 6  13      -6.280 -11.453  -3.841  0.00  0.00      C1   C
ATOM   2465  CG1 VAL 6  13      -6.768 -11.262  -5.247  0.00  0.00      C1   C
ATOM   2466  CG2 VAL 6  13      -7.196 -10.899  -2.888  0.00  0.00      C1   C
ATOM   2467  N   GLU 6  14      -3.509 -13.362  -4.369  0.00  0.00      C1   N
ATOM   2468  CA  GLU 6  14      -2.449 -13.782  -5.247  0.00  0.00      C1   C
ATOM   2469  C   GLU 6  14      -2.705 -15.154  -5.941  0.00  0.00      C1   C
ATOM   2470  O   GLU 6  14      -2.768 -15.202  -7.186  0.00  0.00      C1   O
ATOM   2471  CB  GLU 6  14      -1.073 -13.797  -4.432  0.00  0.00      C1   C
ATOM   2472  CG  GLU 6  14      -0.614 -12.403  -4.102  0.00  0.00      C1   C
ATOM   2473  CD  GLU 6  14       0.758 -12.313  -3.363  0.00  0.00      C1   C
ATOM   2474  OE1 GLU 6  14       0.822 -11.687  -2.304  0.00  0.00      C1   O
ATOM   2475  OE2 GLU 6  14       1.738 -12.931  -3.824  0.00  0.00      C1   O
ATOM   2476  N   GLY 6  15      -2.926 -16.276  -5.195  0.00  0.00      C1   N
ATOM   2477  CA  GLY 6  15      -3.172 -17.692  -5.644  0.00  0.00      C1   C
ATOM   2478  C   GLY 6  15      -4.504 -17.863  -6.316  0.00  0.00      C1   C
ATOM   2479  O   GLY 6  15      -4.762 -18.974  -6.653  0.00  0.00      C1   O
ATOM   2480  N   CYS 6  16      -5.339 -16.836  -6.477  0.00  0.00      C1   N
ATOM   2481  CA  CYS 6  16      -6.493 -16.920  -7.420  0.00  0.00      C1   C
ATOM   2482  C   CYS 6  16      -6.384 -16.135  -8.676  0.00  0.00      C1   C
ATOM   2483  O   CYS 6  16      -7.231 -16.201  -9.546  0.00  0.00      C1   O
ATOM   2484  CB  CYS 6  16      -7.775 -16.517  -6.597  0.00  0.00      C1   C
ATOM   2485  SG  CYS 6  16      -8.273 -18.045  -5.698  0.00  0.00      C1   S
ATOM   2486  N   MET 6  17      -5.273 -15.418  -8.974  0.00  0.00      C1   N
ATOM   2487  CA  MET 6  17      -5.167 -14.641 -10.244  0.00  0.00      C1   C
ATOM   2488  C   MET 6  17      -4.613 -15.545 -11.256  0.00  0.00      C1   C
ATOM   2489  O   MET 6  17      -3.780 -16.456 -10.954  0.00  0.00      C1   O
ATOM   2490  CB  MET 6  17      -4.436 -13.348 -10.033  0.00  0.00      C1   C
ATOM   2491  CG  MET 6  17      -5.140 -12.204  -9.166  0.00  0.00      C1   C
ATOM   2492  SD  MET 6  17      -6.817 -11.739  -9.709  0.00  0.00      C1   S
ATOM   2493  CE  MET 6  17      -6.370 -10.716 -11.122  0.00  0.00      C1   C
ATOM   2494  N   VAL 6  18      -4.951 -15.311 -12.546  0.00  0.00      C1   N
ATOM   2495  CA  VAL 6  18      -4.605 -16.024 -13.792  0.00  0.00      C1   C
ATOM   2496  C   VAL 6  18      -4.564 -15.067 -14.967  0.00  0.00      C1   C
ATOM   2497  O   VAL 6  18      -5.122 -13.988 -14.939  0.00  0.00      C1   O
ATOM   2498  CB  VAL 6  18      -5.588 -17.233 -14.046  0.00  0.00      C1   C
ATOM   2499  CG1 VAL 6  18      -5.215 -18.338 -13.056  0.00  0.00      C1   C
ATOM   2500  CG2 VAL 6  18      -7.063 -16.893 -13.979  0.00  0.00      C1   C
ATOM   2501  N   GLN 6  19      -4.071 -15.591 -16.087  0.00  0.00      C1   N
ATOM   2502  CA  GLN 6  19      -3.971 -14.839 -17.339  0.00  0.00      C1   C
ATOM   2503  C   GLN 6  19      -4.974 -15.272 -18.375  0.00  0.00      C1   C
ATOM   2504  O   GLN 6  19      -5.134 -16.466 -18.691  0.00  0.00      C1   O
ATOM   2505  CB  GLN 6  19      -2.572 -15.096 -17.796  0.00  0.00      C1   C
ATOM   2506  CG  GLN 6  19      -2.142 -14.359 -19.039  0.00  0.00      C1   C
ATOM   2507  CD  GLN 6  19      -0.792 -14.807 -19.559  0.00  0.00      C1   C
ATOM   2508  NE2 GLN 6  19       0.314 -14.678 -18.790  0.00  0.00      C1   N
ATOM   2509  OE1 GLN 6  19      -0.625 -15.100 -20.699  0.00  0.00      C1   O
ATOM   2510  N   VAL 6  20      -5.698 -14.385 -18.928  0.00  0.00      C1   N
ATOM   2511  CA  VAL 6  20      -6.626 -14.767 -19.989  0.00  0.00      C1   C
ATOM   2512  C   VAL 6  20      -6.192 -14.130 -21.286  0.00  0.00      C1   C
ATOM   2513  O   VAL 6  20      -6.113 -12.892 -21.379  0.00  0.00      C1   O
ATOM   2514  CB  VAL 6  20      -8.074 -14.442 -19.606  0.00  0.00      C1   C
ATOM   2515  CG1 VAL 6  20      -9.003 -15.447 -20.294  0.00  0.00      C1   C
ATOM   2516  CG2 VAL 6  20      -8.404 -14.672 -18.040  0.00  0.00      C1   C
ATOM   2517  N   THR 6  21      -5.948 -14.925 -22.391  0.00  0.00      C1   N
ATOM   2518  CA  THR 6  21      -5.681 -14.526 -23.724  0.00  0.00      C1   C
ATOM   2519  C   THR 6  21      -6.740 -15.062 -24.684  0.00  0.00      C1   C
ATOM   2520  O   THR 6  21      -7.030 -16.255 -24.760  0.00  0.00      C1   O
ATOM   2521  CB  THR 6  21      -4.291 -14.997 -24.161  0.00  0.00      C1   C
ATOM   2522  OG1 THR 6  21      -3.262 -14.661 -23.342  0.00  0.00      C1   O
ATOM   2523  CG2 THR 6  21      -3.949 -14.487 -25.527  0.00  0.00      C1   C
ATOM   2524  N   CYS 6  22      -7.455 -14.172 -25.375  0.00  0.00      C1   N
ATOM   2525  CA  CYS 6  22      -8.313 -14.496 -26.524  0.00  0.00      C1   C
ATOM   2526  C   CYS 6  22      -7.813 -13.601 -27.618  0.00  0.00      C1   C
ATOM   2527  O   CYS 6  22      -7.897 -12.346 -27.577  0.00  0.00      C1   O
ATOM   2528  CB  CYS 6  22      -9.762 -14.068 -26.203  0.00  0.00      C1   C
ATOM   2529  SG  CYS 6  22     -10.810 -14.752 -27.499  0.00  0.00      C1   S
ATOM   2530  N   GLY 6  23      -7.211 -14.249 -28.652  0.00  0.00      C1   N
ATOM   2531  CA  GLY 6  23      -6.615 -13.680 -29.874  0.00  0.00      C1   C
ATOM   2532  C   GLY 6  23      -5.252 -13.234 -29.484  0.00  0.00      C1   C
ATOM   2533  O   GLY 6  23      -4.480 -13.909 -28.822  0.00  0.00      C1   O
ATOM   2534  N   THR 6  24      -4.996 -12.016 -29.871  0.00  0.00      C1   N
ATOM   2535  CA  THR 6  24      -3.814 -11.247 -29.302  0.00  0.00      C1   C
ATOM   2536  C   THR 6  24      -4.127 -10.349 -28.047  0.00  0.00      C1   C
ATOM   2537  O   THR 6  24      -3.326  -9.478 -27.758  0.00  0.00      C1   O
ATOM   2538  CB  THR 6  24      -3.042 -10.568 -30.478  0.00  0.00      C1   C
ATOM   2539  OG1 THR 6  24      -3.917  -9.678 -31.082  0.00  0.00      C1   O
ATOM   2540  CG2 THR 6  24      -2.687 -11.587 -31.593  0.00  0.00      C1   C
ATOM   2541  N   THR 6  25      -5.277 -10.495 -27.387  0.00  0.00      C1   N
ATOM   2542  CA  THR 6  25      -5.593  -9.662 -26.266  0.00  0.00      C1   C
ATOM   2543  C   THR 6  25      -5.339 -10.457 -25.063  0.00  0.00      C1   C
ATOM   2544  O   THR 6  25      -5.794 -11.560 -24.879  0.00  0.00      C1   O
ATOM   2545  CB  THR 6  25      -7.072  -9.268 -26.330  0.00  0.00      C1   C
ATOM   2546  OG1 THR 6  25      -7.185  -8.372 -27.375  0.00  0.00      C1   O
ATOM   2547  CG2 THR 6  25      -7.600  -8.504 -25.139  0.00  0.00      C1   C
ATOM   2548  N   THR 6  26      -4.505  -9.821 -24.222  0.00  0.00      C1   N
ATOM   2549  CA  THR 6  26      -4.149 -10.499 -22.935  0.00  0.00      C1   C
ATOM   2550  C   THR 6  26      -4.475  -9.773 -21.695  0.00  0.00      C1   C
ATOM   2551  O   THR 6  26      -3.974  -8.681 -21.477  0.00  0.00      C1   O
ATOM   2552  CB  THR 6  26      -2.676 -10.983 -22.939  0.00  0.00      C1   C
ATOM   2553  OG1 THR 6  26      -2.371 -11.878 -23.953  0.00  0.00      C1   O
ATOM   2554  CG2 THR 6  26      -2.343 -11.788 -21.687  0.00  0.00      C1   C
ATOM   2555  N   LEU 6  27      -5.334 -10.329 -20.866  0.00  0.00      C1   N
ATOM   2556  CA  LEU 6  27      -5.914  -9.640 -19.724  0.00  0.00      C1   C
ATOM   2557  C   LEU 6  27      -5.555 -10.286 -18.401  0.00  0.00      C1   C
ATOM   2558  O   LEU 6  27      -4.892 -11.274 -18.348  0.00  0.00      C1   O
ATOM   2559  CB  LEU 6  27      -7.440  -9.432 -19.914  0.00  0.00      C1   C
ATOM   2560  CG  LEU 6  27      -8.048  -8.603 -21.050  0.00  0.00      C1   C
ATOM   2561  CD1 LEU 6  27      -9.486  -8.207 -20.634  0.00  0.00      C1   C
ATOM   2562  CD2 LEU 6  27      -7.303  -7.312 -21.334  0.00  0.00      C1   C
ATOM   2563  N   ASN 6  28      -5.922  -9.713 -17.217  0.00  0.00      C1   N
ATOM   2564  CA  ASN 6  28      -5.877 -10.402 -15.886  0.00  0.00      C1   C
ATOM   2565  C   ASN 6  28      -7.286 -10.952 -15.523  0.00  0.00      C1   C
ATOM   2566  O   ASN 6  28      -8.223 -10.472 -16.100  0.00  0.00      C1   O
ATOM   2567  CB  ASN 6  28      -5.251  -9.388 -14.871  0.00  0.00      C1   C
ATOM   2568  CG  ASN 6  28      -4.001  -8.636 -15.331  0.00  0.00      C1   C
ATOM   2569  OD1 ASN 6  28      -2.910  -9.120 -15.453  0.00  0.00      C1   O
ATOM   2570  ND2 ASN 6  28      -4.194  -7.338 -15.601  0.00  0.00      C1   N
ATOM   2571  N   GLY 6  29      -7.319 -12.019 -14.731  0.00  0.00      C1   N
ATOM   2572  CA  GLY 6  29      -8.551 -12.610 -14.188  0.00  0.00      C1   C
ATOM   2573  C   GLY 6  29      -8.443 -13.358 -12.873  0.00  0.00      C1   C
ATOM   2574  O   GLY 6  29      -7.358 -13.684 -12.406  0.00  0.00      C1   O
ATOM   2575  N   LEU 6  30      -9.623 -13.625 -12.307  0.00  0.00      C1   N
ATOM   2576  CA  LEU 6  30      -9.740 -14.380 -11.083  0.00  0.00      C1   C
ATOM   2577  C   LEU 6  30     -10.364 -15.800 -11.296  0.00  0.00      C1   C
ATOM   2578  O   LEU 6  30     -11.384 -15.882 -11.883  0.00  0.00      C1   O
ATOM   2579  CB  LEU 6  30     -10.792 -13.576 -10.217  0.00  0.00      C1   C
ATOM   2580  CG  LEU 6  30     -10.915 -14.012  -8.760  0.00  0.00      C1   C
ATOM   2581  CD1 LEU 6  30      -9.651 -13.717  -7.943  0.00  0.00      C1   C
ATOM   2582  CD2 LEU 6  30     -12.014 -13.342  -7.914  0.00  0.00      C1   C
ATOM   2583  N   TRP 6  31      -9.762 -16.806 -10.627  0.00  0.00      C1   N
ATOM   2584  CA  TRP 6  31     -10.141 -18.215 -10.766  0.00  0.00      C1   C
ATOM   2585  C   TRP 6  31     -10.715 -18.697  -9.436  0.00  0.00      C1   C
ATOM   2586  O   TRP 6  31      -9.930 -18.764  -8.509  0.00  0.00      C1   O
ATOM   2587  CB  TRP 6  31      -8.959 -19.057 -11.321  0.00  0.00      C1   C
ATOM   2588  CG  TRP 6  31      -9.286 -20.465 -11.655  0.00  0.00      C1   C
ATOM   2589  CD1 TRP 6  31     -10.514 -21.027 -11.846  0.00  0.00      C1   C
ATOM   2590  CD2 TRP 6  31      -8.338 -21.548 -11.526  0.00  0.00      C1   C
ATOM   2591  NE1 TRP 6  31     -10.321 -22.379 -11.950  0.00  0.00      C1   N
ATOM   2592  CE2 TRP 6  31      -9.029 -22.764 -11.823  0.00  0.00      C1   C
ATOM   2593  CE3 TRP 6  31      -6.932 -21.739 -11.346  0.00  0.00      C1   C
ATOM   2594  CZ2 TRP 6  31      -8.460 -24.050 -11.686  0.00  0.00      C1   C
ATOM   2595  CZ3 TRP 6  31      -6.377 -23.038 -11.264  0.00  0.00      C1   C
ATOM   2596  CH2 TRP 6  31      -7.118 -24.197 -11.363  0.00  0.00      C1   C
ATOM   2597  N   LEU 6  32     -11.981 -18.993  -9.271  0.00  0.00      C1   N
ATOM   2598  CA  LEU 6  32     -12.631 -19.339  -8.022  0.00  0.00      C1   C
ATOM   2599  C   LEU 6  32     -13.395 -20.667  -8.225  0.00  0.00      C1   C
ATOM   2600  O   LEU 6  32     -14.443 -20.704  -8.907  0.00  0.00      C1   O
ATOM   2601  CB  LEU 6  32     -13.619 -18.254  -7.622  0.00  0.00      C1   C
ATOM   2602  CG  LEU 6  32     -12.922 -16.977  -7.041  0.00  0.00      C1   C
ATOM   2603  CD1 LEU 6  32     -14.050 -16.119  -6.497  0.00  0.00      C1   C
ATOM   2604  CD2 LEU 6  32     -11.993 -17.268  -5.879  0.00  0.00      C1   C
ATOM   2605  N   ASP 6  33     -12.907 -21.658  -7.464  0.00  0.00      C1   N
ATOM   2606  CA  ASP 6  33     -13.316 -23.053  -7.656  0.00  0.00      C1   C
ATOM   2607  C   ASP 6  33     -13.167 -23.513  -9.134  0.00  0.00      C1   C
ATOM   2608  O   ASP 6  33     -11.981 -23.552  -9.587  0.00  0.00      C1   O
ATOM   2609  CB  ASP 6  33     -14.761 -23.295  -7.036  0.00  0.00      C1   C
ATOM   2610  CG  ASP 6  33     -14.861 -22.741  -5.607  0.00  0.00      C1   C
ATOM   2611  OD1 ASP 6  33     -15.925 -22.088  -5.358  0.00  0.00      C1   O
ATOM   2612  OD2 ASP 6  33     -14.076 -23.136  -4.753  0.00  0.00      C1   O
ATOM   2613  N   ASP 6  34     -14.207 -23.815  -9.921  0.00  0.00      C1   N
ATOM   2614  CA  ASP 6  34     -14.197 -24.125 -11.346  0.00  0.00      C1   C
ATOM   2615  C   ASP 6  34     -14.413 -22.930 -12.310  0.00  0.00      C1   C
ATOM   2616  O   ASP 6  34     -14.657 -23.095 -13.508  0.00  0.00      C1   O
ATOM   2617  CB  ASP 6  34     -15.214 -25.288 -11.486  0.00  0.00      C1   C
ATOM   2618  CG  ASP 6  34     -16.588 -25.077 -10.666  0.00  0.00      C1   C
ATOM   2619  OD1 ASP 6  34     -16.874 -24.040 -10.028  0.00  0.00      C1   O
ATOM   2620  OD2 ASP 6  34     -17.334 -26.034 -10.587  0.00  0.00      C1   O
ATOM   2621  N   VAL 6  35     -14.425 -21.682 -11.842  0.00  0.00      C1   N
ATOM   2622  CA  VAL 6  35     -14.769 -20.609 -12.712  0.00  0.00      C1   C
ATOM   2623  C   VAL 6  35     -13.722 -19.592 -12.857  0.00  0.00      C1   C
ATOM   2624  O   VAL 6  35     -13.322 -19.014 -11.827  0.00  0.00      C1   O
ATOM   2625  CB  VAL 6  35     -16.234 -20.024 -12.494  0.00  0.00      C1   C
ATOM   2626  CG1 VAL 6  35     -16.598 -18.932 -13.485  0.00  0.00      C1   C
ATOM   2627  CG2 VAL 6  35     -17.353 -21.151 -12.417  0.00  0.00      C1   C
ATOM   2628  N   VAL 6  36     -13.400 -19.153 -14.059  0.00  0.00      C1   N
ATOM   2629  CA  VAL 6  36     -12.610 -17.922 -14.326  0.00  0.00      C1   C
ATOM   2630  C   VAL 6  36     -13.466 -16.752 -14.781  0.00  0.00      C1   C
ATOM   2631  O   VAL 6  36     -14.164 -16.833 -15.815  0.00  0.00      C1   O
ATOM   2632  CB  VAL 6  36     -11.387 -18.164 -15.215  0.00  0.00      C1   C
ATOM   2633  CG1 VAL 6  36     -10.545 -16.890 -15.390  0.00  0.00      C1   C
ATOM   2634  CG2 VAL 6  36     -10.484 -19.228 -14.670  0.00  0.00      C1   C
ATOM   2635  N   TYR 6  37     -13.377 -15.618 -14.055  0.00  0.00      C1   N
ATOM   2636  CA  TYR 6  37     -14.003 -14.344 -14.308  0.00  0.00      C1   C
ATOM   2637  C   TYR 6  37     -12.947 -13.294 -14.893  0.00  0.00      C1   C
ATOM   2638  O   TYR 6  37     -11.895 -13.035 -14.315  0.00  0.00      C1   O
ATOM   2639  CB  TYR 6  37     -14.612 -13.733 -12.990  0.00  0.00      C1   C
ATOM   2640  CG  TYR 6  37     -15.638 -14.512 -12.214  0.00  0.00      C1   C
ATOM   2641  CD1 TYR 6  37     -15.230 -15.583 -11.333  0.00  0.00      C1   C
ATOM   2642  CD2 TYR 6  37     -16.987 -14.357 -12.441  0.00  0.00      C1   C
ATOM   2643  CE1 TYR 6  37     -16.253 -16.401 -10.682  0.00  0.00      C1   C
ATOM   2644  CE2 TYR 6  37     -17.934 -15.168 -11.802  0.00  0.00      C1   C
ATOM   2645  CZ  TYR 6  37     -17.617 -16.198 -10.873  0.00  0.00      C1   C
ATOM   2646  OH  TYR 6  37     -18.574 -16.943 -10.222  0.00  0.00      C1   O
ATOM   2647  N   CYS 6  38     -13.241 -12.707 -16.070  0.00  0.00      C1   N
ATOM   2648  CA  CYS 6  38     -12.441 -11.657 -16.722  0.00  0.00      C1   C
ATOM   2649  C   CYS 6  38     -13.462 -10.874 -17.531  0.00  0.00      C1   C
ATOM   2650  O   CYS 6  38     -14.527 -11.357 -17.950  0.00  0.00      C1   O
ATOM   2651  CB  CYS 6  38     -11.245 -12.227 -17.447  0.00  0.00      C1   C
ATOM   2652  SG  CYS 6  38     -11.580 -12.913 -19.139  0.00  0.00      C1   S
ATOM   2653  N   PRO 6  39     -13.153  -9.589 -17.798  0.00  0.00      C1   N
ATOM   2654  CA  PRO 6  39     -13.803  -8.614 -18.709  0.00  0.00      C1   C
ATOM   2655  C   PRO 6  39     -14.125  -9.166 -20.092  0.00  0.00      C1   C
ATOM   2656  O   PRO 6  39     -13.288  -9.611 -20.835  0.00  0.00      C1   O
ATOM   2657  CB  PRO 6  39     -12.777  -7.465 -18.731  0.00  0.00      C1   C
ATOM   2658  CG  PRO 6  39     -11.990  -7.552 -17.441  0.00  0.00      C1   C
ATOM   2659  CD  PRO 6  39     -11.863  -9.050 -17.292  0.00  0.00      C1   C
ATOM   2660  N   ARG 6  40     -15.398  -9.057 -20.445  0.00  0.00      C1   N
ATOM   2661  CA  ARG 6  40     -15.938  -9.629 -21.705  0.00  0.00      C1   C
ATOM   2662  C   ARG 6  40     -15.329  -8.967 -22.929  0.00  0.00      C1   C
ATOM   2663  O   ARG 6  40     -15.211  -9.634 -23.943  0.00  0.00      C1   O
ATOM   2664  CB  ARG 6  40     -17.553  -9.592 -21.712  0.00  0.00      C1   C
ATOM   2665  CG  ARG 6  40     -18.283  -8.227 -21.724  0.00  0.00      C1   C
ATOM   2666  CD  ARG 6  40     -19.822  -8.214 -21.702  0.00  0.00      C1   C
ATOM   2667  NE  ARG 6  40     -20.399  -6.898 -21.593  0.00  0.00      C1   N
ATOM   2668  CZ  ARG 6  40     -21.655  -6.511 -21.706  0.00  0.00      C1   C
ATOM   2669  NH1 ARG 6  40     -22.650  -7.343 -21.956  0.00  0.00      C1   N
ATOM   2670  NH2 ARG 6  40     -21.993  -5.255 -21.593  0.00  0.00      C1   N
ATOM   2671  N   HIS 6  41     -14.991  -7.699 -22.875  0.00  0.00      C1   N
ATOM   2672  CA  HIS 6  41     -14.432  -6.850 -23.901  0.00  0.00      C1   C
ATOM   2673  C   HIS 6  41     -13.131  -7.411 -24.514  0.00  0.00      C1   C
ATOM   2674  O   HIS 6  41     -12.773  -6.906 -25.548  0.00  0.00      C1   O
ATOM   2675  CB  HIS 6  41     -14.328  -5.334 -23.398  0.00  0.00      C1   C
ATOM   2676  CG  HIS 6  41     -13.289  -5.104 -22.284  0.00  0.00      C1   C
ATOM   2677  ND1 HIS 6  41     -12.043  -5.650 -22.159  0.00  0.00      C1   N
ATOM   2678  CD2 HIS 6  41     -13.368  -4.073 -21.377  0.00  0.00      C1   C
ATOM   2679  CE1 HIS 6  41     -11.351  -4.927 -21.223  0.00  0.00      C1   C
ATOM   2680  NE2 HIS 6  41     -12.128  -4.005 -20.638  0.00  0.00      C1   N
ATOM   2681  N   VAL 6  42     -12.464  -8.385 -23.937  0.00  0.00      C1   N
ATOM   2682  CA  VAL 6  42     -11.395  -9.274 -24.433  0.00  0.00      C1   C
ATOM   2683  C   VAL 6  42     -11.626  -9.748 -25.888  0.00  0.00      C1   C
ATOM   2684  O   VAL 6  42     -10.662  -9.854 -26.669  0.00  0.00      C1   O
ATOM   2685  CB  VAL 6  42     -10.977 -10.372 -23.434  0.00  0.00      C1   C
ATOM   2686  CG1 VAL 6  42     -12.159 -11.380 -23.268  0.00  0.00      C1   C
ATOM   2687  CG2 VAL 6  42      -9.678 -11.175 -23.709  0.00  0.00      C1   C
ATOM   2688  N   ILE 6  43     -12.874 -10.059 -26.253  0.00  0.00      C1   N
ATOM   2689  CA  ILE 6  43     -13.259 -10.596 -27.599  0.00  0.00      C1   C
ATOM   2690  C   ILE 6  43     -13.580  -9.554 -28.683  0.00  0.00      C1   C
ATOM   2691  O   ILE 6  43     -13.972  -9.998 -29.780  0.00  0.00      C1   O
ATOM   2692  CB  ILE 6  43     -14.373 -11.623 -27.441  0.00  0.00      C1   C
ATOM   2693  CG1 ILE 6  43     -15.661 -10.942 -26.993  0.00  0.00      C1   C
ATOM   2694  CG2 ILE 6  43     -14.056 -12.842 -26.514  0.00  0.00      C1   C
ATOM   2695  CD1 ILE 6  43     -16.906 -11.846 -26.569  0.00  0.00      C1   C
ATOM   2696  N   CYS 6  44     -13.354  -8.263 -28.361  0.00  0.00      C1   N
ATOM   2697  CA  CYS 6  44     -13.713  -7.215 -29.370  0.00  0.00      C1   C
ATOM   2698  C   CYS 6  44     -12.571  -6.194 -29.385  0.00  0.00      C1   C
ATOM   2699  O   CYS 6  44     -11.984  -5.850 -28.387  0.00  0.00      C1   O
ATOM   2700  CB  CYS 6  44     -15.068  -6.577 -29.085  0.00  0.00      C1   C
ATOM   2701  SG  CYS 6  44     -16.472  -7.736 -29.272  0.00  0.00      C1   S
ATOM   2702  N   THR 6  45     -12.101  -5.826 -30.572  0.00  0.00      C1   N
ATOM   2703  CA  THR 6  45     -11.176  -4.734 -30.994  0.00  0.00      C1   C
ATOM   2704  C   THR 6  45     -12.128  -3.741 -31.708  0.00  0.00      C1   C
ATOM   2705  O   THR 6  45     -12.517  -4.035 -32.823  0.00  0.00      C1   O
ATOM   2706  CB  THR 6  45     -10.089  -5.277 -31.891  0.00  0.00      C1   C
ATOM   2707  OG1 THR 6  45      -9.377  -6.490 -31.412  0.00  0.00      C1   O
ATOM   2708  CG2 THR 6  45      -9.029  -4.213 -32.131  0.00  0.00      C1   C
ATOM   2709  N   SER 6  46     -12.376  -2.582 -31.039  0.00  0.00      C1   N
ATOM   2710  CA  SER 6  46     -13.444  -1.730 -31.560  0.00  0.00      C1   C
ATOM   2711  C   SER 6  46     -13.145  -0.260 -31.534  0.00  0.00      C1   C
ATOM   2712  O   SER 6  46     -12.734   0.283 -30.486  0.00  0.00      C1   O
ATOM   2713  CB  SER 6  46     -14.694  -1.906 -30.615  0.00  0.00      C1   C
ATOM   2714  OG  SER 6  46     -15.837  -1.151 -31.024  0.00  0.00      C1   O
ATOM   2715  N   GLU 6  47     -13.203   0.343 -32.719  0.00  0.00      C1   N
ATOM   2716  CA  GLU 6  47     -13.134   1.827 -32.869  0.00  0.00      C1   C
ATOM   2717  C   GLU 6  47     -14.183   2.568 -31.979  0.00  0.00      C1   C
ATOM   2718  O   GLU 6  47     -15.341   2.071 -31.920  0.00  0.00      C1   O
ATOM   2719  CB  GLU 6  47     -13.104   2.191 -34.354  0.00  0.00      C1   C
ATOM   2720  CG  GLU 6  47     -14.486   2.171 -35.002  0.00  0.00      C1   C
ATOM   2721  CD  GLU 6  47     -14.334   1.968 -36.544  0.00  0.00      C1   C
ATOM   2722  OE1 GLU 6  47     -14.777   2.838 -37.271  0.00  0.00      C1   O
ATOM   2723  OE2 GLU 6  47     -13.759   0.885 -36.987  0.00  0.00      C1   O
ATOM   2724  N   ASP 6  48     -13.850   3.605 -31.311  0.00  0.00      C1   N
ATOM   2725  CA  ASP 6  48     -14.552   4.292 -30.214  0.00  0.00      C1   C
ATOM   2726  C   ASP 6  48     -16.005   4.612 -30.577  0.00  0.00      C1   C
ATOM   2727  O   ASP 6  48     -16.816   4.647 -29.671  0.00  0.00      C1   O
ATOM   2728  CB  ASP 6  48     -13.896   5.548 -29.717  0.00  0.00      C1   C
ATOM   2729  CG  ASP 6  48     -12.485   5.280 -29.213  0.00  0.00      C1   C
ATOM   2730  OD1 ASP 6  48     -11.836   6.267 -28.999  0.00  0.00      C1   O
ATOM   2731  OD2 ASP 6  48     -11.943   4.167 -29.186  0.00  0.00      C1   O
ATOM   2732  N   MET 6  49     -16.310   4.941 -31.856  0.00  0.00      C1   N
ATOM   2733  CA  MET 6  49     -17.578   5.282 -32.381  0.00  0.00      C1   C
ATOM   2734  C   MET 6  49     -18.587   4.055 -32.264  0.00  0.00      C1   C
ATOM   2735  O   MET 6  49     -19.706   4.413 -31.996  0.00  0.00      C1   O
ATOM   2736  CB  MET 6  49     -17.428   5.819 -33.833  0.00  0.00      C1   C
ATOM   2737  CG  MET 6  49     -18.761   6.425 -34.405  0.00  0.00      C1   C
ATOM   2738  SD  MET 6  49     -18.285   7.413 -35.876  0.00  0.00      C1   S
ATOM   2739  CE  MET 6  49     -19.764   8.426 -35.889  0.00  0.00      C1   C
ATOM   2740  N   LEU 6  50     -18.190   2.775 -32.375  0.00  0.00      C1   N
ATOM   2741  CA  LEU 6  50     -19.104   1.590 -32.408  0.00  0.00      C1   C
ATOM   2742  C   LEU 6  50     -19.649   1.200 -30.998  0.00  0.00      C1   C
ATOM   2743  O   LEU 6  50     -19.141   1.643 -29.951  0.00  0.00      C1   O
ATOM   2744  CB  LEU 6  50     -18.393   0.506 -33.290  0.00  0.00      C1   C
ATOM   2745  CG  LEU 6  50     -18.110   0.747 -34.843  0.00  0.00      C1   C
ATOM   2746  CD1 LEU 6  50     -17.256  -0.409 -35.395  0.00  0.00      C1   C
ATOM   2747  CD2 LEU 6  50     -19.371   0.964 -35.632  0.00  0.00      C1   C
ATOM   2748  N   ASN 6  51     -20.625   0.297 -31.048  0.00  0.00      C1   N
ATOM   2749  CA  ASN 6  51     -21.046  -0.306 -29.760  0.00  0.00      C1   C
ATOM   2750  C   ASN 6  51     -21.050  -1.835 -29.859  0.00  0.00      C1   C
ATOM   2751  O   ASN 6  51     -21.925  -2.444 -30.479  0.00  0.00      C1   O
ATOM   2752  CB  ASN 6  51     -22.408   0.263 -29.388  0.00  0.00      C1   C
ATOM   2753  CG  ASN 6  51     -23.048  -0.581 -28.223  0.00  0.00      C1   C
ATOM   2754  OD1 ASN 6  51     -22.355  -1.126 -27.401  0.00  0.00      C1   O
ATOM   2755  ND2 ASN 6  51     -24.335  -0.663 -28.129  0.00  0.00      C1   N
ATOM   2756  N   PRO 6  52     -20.072  -2.489 -29.286  0.00  0.00      C1   N
ATOM   2757  CA  PRO 6  52     -19.796  -3.954 -29.500  0.00  0.00      C1   C
ATOM   2758  C   PRO 6  52     -20.878  -4.980 -29.019  0.00  0.00      C1   C
ATOM   2759  O   PRO 6  52     -21.195  -4.972 -27.785  0.00  0.00      C1   O
ATOM   2760  CB  PRO 6  52     -18.435  -4.200 -28.909  0.00  0.00      C1   C
ATOM   2761  CG  PRO 6  52     -17.854  -2.835 -28.921  0.00  0.00      C1   C
ATOM   2762  CD  PRO 6  52     -18.989  -1.858 -28.567  0.00  0.00      C1   C
ATOM   2763  N   ASN 6  53     -21.534  -5.721 -29.901  0.00  0.00      C1   N
ATOM   2764  CA  ASN 6  53     -22.508  -6.708 -29.387  0.00  0.00      C1   C
ATOM   2765  C   ASN 6  53     -21.853  -7.987 -28.719  0.00  0.00      C1   C
ATOM   2766  O   ASN 6  53     -21.861  -9.056 -29.261  0.00  0.00      C1   O
ATOM   2767  CB  ASN 6  53     -23.619  -7.098 -30.385  0.00  0.00      C1   C
ATOM   2768  CG  ASN 6  53     -24.773  -7.791 -29.672  0.00  0.00      C1   C
ATOM   2769  OD1 ASN 6  53     -24.785  -7.932 -28.444  0.00  0.00      C1   O
ATOM   2770  ND2 ASN 6  53     -25.759  -8.251 -30.408  0.00  0.00      C1   N
ATOM   2771  N   TYR 6  54     -21.345  -7.870 -27.499  0.00  0.00      C1   N
ATOM   2772  CA  TYR 6  54     -20.724  -8.926 -26.683  0.00  0.00      C1   C
ATOM   2773  C   TYR 6  54     -21.615 -10.167 -26.645  0.00  0.00      C1   C
ATOM   2774  O   TYR 6  54     -21.101 -11.269 -26.716  0.00  0.00      C1   O
ATOM   2775  CB  TYR 6  54     -20.301  -8.497 -25.230  0.00  0.00      C1   C
ATOM   2776  CG  TYR 6  54     -19.288  -7.336 -25.312  0.00  0.00      C1   C
ATOM   2777  CD1 TYR 6  54     -19.659  -6.076 -24.762  0.00  0.00      C1   C
ATOM   2778  CD2 TYR 6  54     -18.109  -7.547 -25.963  0.00  0.00      C1   C
ATOM   2779  CE1 TYR 6  54     -18.734  -5.041 -24.748  0.00  0.00      C1   C
ATOM   2780  CE2 TYR 6  54     -17.168  -6.516 -25.891  0.00  0.00      C1   C
ATOM   2781  CZ  TYR 6  54     -17.537  -5.253 -25.364  0.00  0.00      C1   C
ATOM   2782  OH  TYR 6  54     -16.507  -4.417 -25.316  0.00  0.00      C1   O
ATOM   2783  N   GLU 6  55     -22.959 -10.017 -26.563  0.00  0.00      C1   N
ATOM   2784  CA  GLU 6  55     -23.908 -11.117 -26.675  0.00  0.00      C1   C
ATOM   2785  C   GLU 6  55     -23.822 -11.969 -27.943  0.00  0.00      C1   C
ATOM   2786  O   GLU 6  55     -23.732 -13.170 -27.921  0.00  0.00      C1   O
ATOM   2787  CB  GLU 6  55     -25.387 -10.662 -26.481  0.00  0.00      C1   C
ATOM   2788  CG  GLU 6  55     -25.597 -10.265 -24.992  0.00  0.00      C1   C
ATOM   2789  CD  GLU 6  55     -26.915  -9.628 -24.663  0.00  0.00      C1   C
ATOM   2790  OE1 GLU 6  55     -27.807  -9.988 -25.428  0.00  0.00      C1   O
ATOM   2791  OE2 GLU 6  55     -27.121  -8.709 -23.819  0.00  0.00      C1   O
ATOM   2792  N   ASP 6  56     -23.852 -11.314 -29.127  0.00  0.00      C1   N
ATOM   2793  CA  ASP 6  56     -23.574 -12.028 -30.456  0.00  0.00      C1   C
ATOM   2794  C   ASP 6  56     -22.151 -12.561 -30.503  0.00  0.00      C1   C
ATOM   2795  O   ASP 6  56     -22.059 -13.664 -30.975  0.00  0.00      C1   O
ATOM   2796  CB  ASP 6  56     -23.980 -11.146 -31.580  0.00  0.00      C1   C
ATOM   2797  CG  ASP 6  56     -23.981 -11.917 -32.931  0.00  0.00      C1   C
ATOM   2798  OD1 ASP 6  56     -23.380 -11.299 -33.836  0.00  0.00      C1   O
ATOM   2799  OD2 ASP 6  56     -24.560 -12.996 -33.109  0.00  0.00      C1   O
ATOM   2800  N   LEU 6  57     -21.163 -11.798 -29.965  0.00  0.00      C1   N
ATOM   2801  CA  LEU 6  57     -19.779 -12.274 -30.091  0.00  0.00      C1   C
ATOM   2802  C   LEU 6  57     -19.454 -13.602 -29.258  0.00  0.00      C1   C
ATOM   2803  O   LEU 6  57     -18.720 -14.510 -29.646  0.00  0.00      C1   O
ATOM   2804  CB  LEU 6  57     -18.721 -11.171 -29.980  0.00  0.00      C1   C
ATOM   2805  CG  LEU 6  57     -18.392 -10.451 -31.302  0.00  0.00      C1   C
ATOM   2806  CD1 LEU 6  57     -18.265 -11.391 -32.472  0.00  0.00      C1   C
ATOM   2807  CD2 LEU 6  57     -19.458  -9.439 -31.600  0.00  0.00      C1   C
ATOM   2808  N   LEU 6  58     -19.999 -13.624 -28.011  0.00  0.00      C1   N
ATOM   2809  CA  LEU 6  58     -19.768 -14.733 -27.158  0.00  0.00      C1   C
ATOM   2810  C   LEU 6  58     -20.404 -15.988 -27.712  0.00  0.00      C1   C
ATOM   2811  O   LEU 6  58     -19.846 -17.053 -27.481  0.00  0.00      C1   O
ATOM   2812  CB  LEU 6  58     -20.375 -14.394 -25.779  0.00  0.00      C1   C
ATOM   2813  CG  LEU 6  58     -19.930 -15.488 -24.788  0.00  0.00      C1   C
ATOM   2814  CD1 LEU 6  58     -18.422 -15.802 -24.804  0.00  0.00      C1   C
ATOM   2815  CD2 LEU 6  58     -20.348 -14.894 -23.435  0.00  0.00      C1   C
ATOM   2816  N   ILE 6  59     -21.554 -15.823 -28.497  0.00  0.00      C1   N
ATOM   2817  CA  ILE 6  59     -22.276 -16.916 -29.112  0.00  0.00      C1   C
ATOM   2818  C   ILE 6  59     -21.423 -17.488 -30.235  0.00  0.00      C1   C
ATOM   2819  O   ILE 6  59     -21.224 -18.683 -30.056  0.00  0.00      C1   O
ATOM   2820  CB  ILE 6  59     -23.718 -16.435 -29.438  0.00  0.00      C1   C
ATOM   2821  CG1 ILE 6  59     -24.537 -16.229 -28.141  0.00  0.00      C1   C
ATOM   2822  CG2 ILE 6  59     -24.437 -17.384 -30.390  0.00  0.00      C1   C
ATOM   2823  CD1 ILE 6  59     -25.158 -17.455 -27.583  0.00  0.00      C1   C
ATOM   2824  N   ARG 6  60     -20.946 -16.733 -31.238  0.00  0.00      C1   N
ATOM   2825  CA  ARG 6  60     -20.004 -17.117 -32.313  0.00  0.00      C1   C
ATOM   2826  C   ARG 6  60     -18.611 -17.538 -31.833  0.00  0.00      C1   C
ATOM   2827  O   ARG 6  60     -18.014 -18.378 -32.506  0.00  0.00      C1   O
ATOM   2828  CB  ARG 6  60     -19.919 -15.852 -33.134  0.00  0.00      C1   C
ATOM   2829  CG  ARG 6  60     -21.149 -15.430 -33.911  0.00  0.00      C1   C
ATOM   2830  CD  ARG 6  60     -21.054 -14.050 -34.626  0.00  0.00      C1   C
ATOM   2831  NE  ARG 6  60     -22.392 -13.516 -35.194  0.00  0.00      C1   N
ATOM   2832  CZ  ARG 6  60     -22.937 -13.524 -36.369  0.00  0.00      C1   C
ATOM   2833  NH1 ARG 6  60     -24.004 -12.784 -36.397  0.00  0.00      C1   N
ATOM   2834  NH2 ARG 6  60     -22.589 -14.156 -37.386  0.00  0.00      C1   N
ATOM   2835  N   LYS 6  61     -18.124 -17.158 -30.612  0.00  0.00      C1   N
ATOM   2836  CA  LYS 6  61     -16.894 -17.685 -30.077  0.00  0.00      C1   C
ATOM   2837  C   LYS 6  61     -16.817 -19.077 -29.489  0.00  0.00      C1   C
ATOM   2838  O   LYS 6  61     -17.843 -19.501 -28.946  0.00  0.00      C1   O
ATOM   2839  CB  LYS 6  61     -16.190 -16.555 -29.262  0.00  0.00      C1   C
ATOM   2840  CG  LYS 6  61     -15.711 -15.361 -29.978  0.00  0.00      C1   C
ATOM   2841  CD  LYS 6  61     -14.362 -15.709 -30.630  0.00  0.00      C1   C
ATOM   2842  CE  LYS 6  61     -14.059 -14.707 -31.776  0.00  0.00      C1   C
ATOM   2843  NZ  LYS 6  61     -12.725 -14.784 -32.483  0.00  0.00      C1   N
ATOM   2844  N   SER 6  62     -15.718 -19.886 -29.642  0.00  0.00      C1   N
ATOM   2845  CA  SER 6  62     -15.635 -21.309 -29.127  0.00  0.00      C1   C
ATOM   2846  C   SER 6  62     -14.620 -21.395 -27.999  0.00  0.00      C1   C
ATOM   2847  O   SER 6  62     -13.806 -20.506 -27.771  0.00  0.00      C1   O
ATOM   2848  CB  SER 6  62     -15.437 -22.317 -30.281  0.00  0.00      C1   C
ATOM   2849  OG  SER 6  62     -16.195 -22.003 -31.401  0.00  0.00      C1   O
ATOM   2850  N   ASN 6  63     -14.672 -22.388 -27.167  0.00  0.00      C1   N
ATOM   2851  CA  ASN 6  63     -13.839 -22.583 -25.961  0.00  0.00      C1   C
ATOM   2852  C   ASN 6  63     -12.315 -22.544 -26.281  0.00  0.00      C1   C
ATOM   2853  O   ASN 6  63     -11.495 -22.007 -25.468  0.00  0.00      C1   O
ATOM   2854  CB  ASN 6  63     -14.191 -23.931 -25.314  0.00  0.00      C1   C
ATOM   2855  CG  ASN 6  63     -15.620 -23.991 -24.741  0.00  0.00      C1   C
ATOM   2856  OD1 ASN 6  63     -16.218 -22.979 -24.387  0.00  0.00      C1   O
ATOM   2857  ND2 ASN 6  63     -16.254 -25.128 -24.573  0.00  0.00      C1   N
ATOM   2858  N   HIS 6  64     -11.824 -23.139 -27.354  0.00  0.00      C1   N
ATOM   2859  CA  HIS 6  64     -10.544 -22.960 -28.042  0.00  0.00      C1   C
ATOM   2860  C   HIS 6  64     -10.003 -21.572 -28.319  0.00  0.00      C1   C
ATOM   2861  O   HIS 6  64      -8.853 -21.389 -28.430  0.00  0.00      C1   O
ATOM   2862  CB  HIS 6  64     -10.488 -23.809 -29.341  0.00  0.00      C1   C
ATOM   2863  CG  HIS 6  64     -11.557 -23.477 -30.355  0.00  0.00      C1   C
ATOM   2864  ND1 HIS 6  64     -12.314 -24.468 -30.985  0.00  0.00      C1   N
ATOM   2865  CD2 HIS 6  64     -11.660 -22.348 -31.119  0.00  0.00      C1   C
ATOM   2866  CE1 HIS 6  64     -12.835 -23.905 -32.084  0.00  0.00      C1   C
ATOM   2867  NE2 HIS 6  64     -12.597 -22.573 -32.114  0.00  0.00      C1   N
ATOM   2868  N   ASN 6  65     -10.833 -20.488 -28.268  0.00  0.00      C1   N
ATOM   2869  CA  ASN 6  65     -10.407 -19.119 -28.349  0.00  0.00      C1   C
ATOM   2870  C   ASN 6  65      -9.957 -18.608 -26.975  0.00  0.00      C1   C
ATOM   2871  O   ASN 6  65      -9.353 -17.490 -26.981  0.00  0.00      C1   O
ATOM   2872  CB  ASN 6  65     -11.467 -18.253 -29.128  0.00  0.00      C1   C
ATOM   2873  CG  ASN 6  65     -11.999 -18.775 -30.482  0.00  0.00      C1   C
ATOM   2874  OD1 ASN 6  65     -13.190 -19.051 -30.709  0.00  0.00      C1   O
ATOM   2875  ND2 ASN 6  65     -11.162 -18.984 -31.433  0.00  0.00      C1   N
ATOM   2876  N   PHE 6  66     -10.152 -19.312 -25.861  0.00  0.00      C1   N
ATOM   2877  CA  PHE 6  66      -9.796 -18.859 -24.523  0.00  0.00      C1   C
ATOM   2878  C   PHE 6  66      -8.599 -19.585 -23.980  0.00  0.00      C1   C
ATOM   2879  O   PHE 6  66      -8.700 -20.636 -23.312  0.00  0.00      C1   O
ATOM   2880  CB  PHE 6  66     -11.124 -18.928 -23.738  0.00  0.00      C1   C
ATOM   2881  CG  PHE 6  66     -12.162 -18.030 -24.254  0.00  0.00      C1   C
ATOM   2882  CD1 PHE 6  66     -13.402 -18.575 -24.618  0.00  0.00      C1   C
ATOM   2883  CD2 PHE 6  66     -11.920 -16.641 -24.234  0.00  0.00      C1   C
ATOM   2884  CE1 PHE 6  66     -14.375 -17.661 -25.010  0.00  0.00      C1   C
ATOM   2885  CE2 PHE 6  66     -12.961 -15.825 -24.486  0.00  0.00      C1   C
ATOM   2886  CZ  PHE 6  66     -14.262 -16.305 -24.878  0.00  0.00      C1   C
ATOM   2887  N   LEU 6  67      -7.339 -19.057 -24.158  0.00  0.00      C1   N
ATOM   2888  CA  LEU 6  67      -6.199 -19.515 -23.456  0.00  0.00      C1   C
ATOM   2889  C   LEU 6  67      -6.096 -18.956 -22.059  0.00  0.00      C1   C
ATOM   2890  O   LEU 6  67      -5.864 -17.783 -21.837  0.00  0.00      C1   O
ATOM   2891  CB  LEU 6  67      -4.941 -19.317 -24.358  0.00  0.00      C1   C
ATOM   2892  CG  LEU 6  67      -3.604 -19.700 -23.710  0.00  0.00      C1   C
ATOM   2893  CD1 LEU 6  67      -3.499 -21.219 -23.338  0.00  0.00      C1   C
ATOM   2894  CD2 LEU 6  67      -2.464 -19.202 -24.557  0.00  0.00      C1   C
ATOM   2895  N   VAL 6  68      -6.240 -19.825 -21.061  0.00  0.00      C1   N
ATOM   2896  CA  VAL 6  68      -6.309 -19.355 -19.661  0.00  0.00      C1   C
ATOM   2897  C   VAL 6  68      -5.176 -20.108 -18.914  0.00  0.00      C1   C
ATOM   2898  O   VAL 6  68      -5.132 -21.337 -18.892  0.00  0.00      C1   O
ATOM   2899  CB  VAL 6  68      -7.670 -19.638 -18.954  0.00  0.00      C1   C
ATOM   2900  CG1 VAL 6  68      -7.710 -18.810 -17.622  0.00  0.00      C1   C
ATOM   2901  CG2 VAL 6  68      -9.027 -19.491 -19.676  0.00  0.00      C1   C
ATOM   2902  N   GLN 6  69      -4.246 -19.282 -18.382  0.00  0.00      C1   N
ATOM   2903  CA  GLN 6  69      -2.927 -19.684 -17.851  0.00  0.00      C1   C
ATOM   2904  C   GLN 6  69      -2.782 -19.424 -16.355  0.00  0.00      C1   C
ATOM   2905  O   GLN 6  69      -2.771 -18.196 -16.009  0.00  0.00      C1   O
ATOM   2906  CB  GLN 6  69      -1.826 -19.122 -18.674  0.00  0.00      C1   C
ATOM   2907  CG  GLN 6  69      -1.958 -19.657 -20.154  0.00  0.00      C1   C
ATOM   2908  CD  GLN 6  69      -0.669 -19.387 -20.926  0.00  0.00      C1   C
ATOM   2909  OE1 GLN 6  69      -0.032 -20.305 -21.377  0.00  0.00      C1   O
ATOM   2910  NE2 GLN 6  69      -0.535 -18.178 -21.373  0.00  0.00      C1   N
ATOM   2911  N   ALA 6  70      -2.674 -20.464 -15.504  0.00  0.00      C1   N
ATOM   2912  CA  ALA 6  70      -2.499 -20.210 -14.064  0.00  0.00      C1   C
ATOM   2913  C   ALA 6  70      -1.072 -20.317 -13.783  0.00  0.00      C1   C
ATOM   2914  O   ALA 6  70      -0.601 -21.266 -13.114  0.00  0.00      C1   O
ATOM   2915  CB  ALA 6  70      -3.422 -21.217 -13.237  0.00  0.00      C1   C
ATOM   2916  N   GLY 6  71      -0.308 -19.278 -14.078  0.00  0.00      C1   N
ATOM   2917  CA  GLY 6  71       1.103 -19.353 -14.110  0.00  0.00      C1   C
ATOM   2918  C   GLY 6  71       1.519 -20.252 -15.377  0.00  0.00      C1   C
ATOM   2919  O   GLY 6  71       0.945 -20.107 -16.456  0.00  0.00      C1   O
ATOM   2920  N   ASN 6  72       2.416 -21.207 -15.113  0.00  0.00      C1   N
ATOM   2921  CA  ASN 6  72       2.936 -22.240 -16.021  0.00  0.00      C1   C
ATOM   2922  C   ASN 6  72       2.060 -23.470 -16.418  0.00  0.00      C1   C
ATOM   2923  O   ASN 6  72       2.516 -24.531 -16.833  0.00  0.00      C1   O
ATOM   2924  CB  ASN 6  72       4.406 -22.529 -15.619  0.00  0.00      C1   C
ATOM   2925  CG  ASN 6  72       5.403 -21.363 -15.715  0.00  0.00      C1   C
ATOM   2926  OD1 ASN 6  72       5.316 -20.490 -16.585  0.00  0.00      C1   O
ATOM   2927  ND2 ASN 6  72       6.394 -21.383 -14.807  0.00  0.00      C1   N
ATOM   2928  N   VAL 6  73       0.752 -23.402 -16.226  0.00  0.00      C1   N
ATOM   2929  CA  VAL 6  73      -0.214 -24.515 -16.683  0.00  0.00      C1   C
ATOM   2930  C   VAL 6  73      -1.406 -23.847 -17.378  0.00  0.00      C1   C
ATOM   2931  O   VAL 6  73      -1.884 -22.766 -17.053  0.00  0.00      C1   O
ATOM   2932  CB  VAL 6  73      -0.652 -25.412 -15.547  0.00  0.00      C1   C
ATOM   2933  CG1 VAL 6  73       0.605 -25.886 -14.778  0.00  0.00      C1   C
ATOM   2934  CG2 VAL 6  73      -1.682 -24.765 -14.547  0.00  0.00      C1   C
ATOM   2935  N   GLN 6  74      -1.846 -24.487 -18.412  0.00  0.00      C1   N
ATOM   2936  CA  GLN 6  74      -2.808 -24.180 -19.492  0.00  0.00      C1   C
ATOM   2937  C   GLN 6  74      -4.157 -24.955 -19.334  0.00  0.00      C1   C
ATOM   2938  O   GLN 6  74      -4.266 -26.144 -19.563  0.00  0.00      C1   O
ATOM   2939  CB  GLN 6  74      -2.180 -24.157 -20.883  0.00  0.00      C1   C
ATOM   2940  CG  GLN 6  74      -1.552 -25.457 -21.338  0.00  0.00      C1   C
ATOM   2941  CD  GLN 6  74      -0.806 -25.377 -22.638  0.00  0.00      C1   C
ATOM   2942  NE2 GLN 6  74      -0.172 -26.437 -23.108  0.00  0.00      C1   N
ATOM   2943  OE1 GLN 6  74      -0.926 -24.438 -23.415  0.00  0.00      C1   O
ATOM   2944  N   LEU 6  75      -5.208 -24.240 -18.846  0.00  0.00      C1   N
ATOM   2945  CA  LEU 6  75      -6.551 -24.717 -18.297  0.00  0.00      C1   C
ATOM   2946  C   LEU 6  75      -7.502 -25.103 -19.481  0.00  0.00      C1   C
ATOM   2947  O   LEU 6  75      -7.501 -24.299 -20.440  0.00  0.00      C1   O
ATOM   2948  CB  LEU 6  75      -7.266 -23.824 -17.231  0.00  0.00      C1   C
ATOM   2949  CG  LEU 6  75      -6.465 -23.458 -15.965  0.00  0.00      C1   C
ATOM   2950  CD1 LEU 6  75      -7.458 -22.858 -14.960  0.00  0.00      C1   C
ATOM   2951  CD2 LEU 6  75      -5.715 -24.681 -15.398  0.00  0.00      C1   C
ATOM   2952  N   ARG 6  76      -8.216 -26.219 -19.347  0.00  0.00      C1   N
ATOM   2953  CA  ARG 6  76      -9.254 -26.652 -20.385  0.00  0.00      C1   C
ATOM   2954  C   ARG 6  76     -10.669 -26.087 -20.271  0.00  0.00      C1   C
ATOM   2955  O   ARG 6  76     -11.374 -26.294 -19.230  0.00  0.00      C1   O
ATOM   2956  CB  ARG 6  76      -9.270 -28.197 -20.612  0.00  0.00      C1   C
ATOM   2957  CG  ARG 6  76     -10.176 -28.551 -21.744  0.00  0.00      C1   C
ATOM   2958  CD  ARG 6  76     -10.453 -30.053 -21.941  0.00  0.00      C1   C
ATOM   2959  NE  ARG 6  76     -11.592 -30.272 -22.860  0.00  0.00      C1   N
ATOM   2960  CZ  ARG 6  76     -12.695 -31.026 -22.604  0.00  0.00      C1   C
ATOM   2961  NH1 ARG 6  76     -12.933 -31.569 -21.491  0.00  0.00      C1   N
ATOM   2962  NH2 ARG 6  76     -13.640 -31.124 -23.494  0.00  0.00      C1   N
ATOM   2963  N   VAL 6  77     -11.058 -25.328 -21.313  0.00  0.00      C1   N
ATOM   2964  CA  VAL 6  77     -12.236 -24.501 -21.165  0.00  0.00      C1   C
ATOM   2965  C   VAL 6  77     -13.441 -25.318 -21.696  0.00  0.00      C1   C
ATOM   2966  O   VAL 6  77     -13.398 -25.910 -22.708  0.00  0.00      C1   O
ATOM   2967  CB  VAL 6  77     -12.100 -23.126 -21.731  0.00  0.00      C1   C
ATOM   2968  CG1 VAL 6  77     -13.350 -22.248 -21.666  0.00  0.00      C1   C
ATOM   2969  CG2 VAL 6  77     -11.004 -22.327 -21.093  0.00  0.00      C1   C
ATOM   2970  N   ILE 6  78     -14.405 -25.482 -20.773  0.00  0.00      C1   N
ATOM   2971  CA  ILE 6  78     -15.472 -26.382 -21.044  0.00  0.00      C1   C
ATOM   2972  C   ILE 6  78     -16.828 -25.590 -21.129  0.00  0.00      C1   C
ATOM   2973  O   ILE 6  78     -17.814 -26.143 -21.710  0.00  0.00      C1   O
ATOM   2974  CB  ILE 6  78     -15.467 -27.638 -20.093  0.00  0.00      C1   C
ATOM   2975  CG1 ILE 6  78     -15.292 -27.323 -18.548  0.00  0.00      C1   C
ATOM   2976  CG2 ILE 6  78     -14.387 -28.561 -20.613  0.00  0.00      C1   C
ATOM   2977  CD1 ILE 6  78     -15.541 -28.574 -17.563  0.00  0.00      C1   C
ATOM   2978  N   GLY 6  79     -16.954 -24.366 -20.556  0.00  0.00      C1   N
ATOM   2979  CA  GLY 6  79     -18.171 -23.531 -20.734  0.00  0.00      C1   C
ATOM   2980  C   GLY 6  79     -17.898 -21.996 -20.736  0.00  0.00      C1   C
ATOM   2981  O   GLY 6  79     -16.952 -21.525 -20.129  0.00  0.00      C1   O
ATOM   2982  N   HIS 6  80     -18.827 -21.218 -21.395  0.00  0.00      C1   N
ATOM   2983  CA  HIS 6  80     -18.544 -19.771 -21.568  0.00  0.00      C1   C
ATOM   2984  C   HIS 6  80     -19.905 -19.005 -21.390  0.00  0.00      C1   C
ATOM   2985  O   HIS 6  80     -20.882 -19.362 -22.040  0.00  0.00      C1   O
ATOM   2986  CB  HIS 6  80     -17.803 -19.551 -22.878  0.00  0.00      C1   C
ATOM   2987  CG  HIS 6  80     -18.474 -20.066 -24.049  0.00  0.00      C1   C
ATOM   2988  ND1 HIS 6  80     -18.132 -21.179 -24.721  0.00  0.00      C1   N
ATOM   2989  CD2 HIS 6  80     -19.349 -19.361 -24.884  0.00  0.00      C1   C
ATOM   2990  CE1 HIS 6  80     -18.905 -21.262 -25.811  0.00  0.00      C1   C
ATOM   2991  NE2 HIS 6  80     -19.641 -20.179 -26.004  0.00  0.00      C1   N
ATOM   2992  N   SER 6  81     -20.064 -18.016 -20.551  0.00  0.00      C1   N
ATOM   2993  CA  SER 6  81     -21.199 -17.115 -20.488  0.00  0.00      C1   C
ATOM   2994  C   SER 6  81     -20.736 -15.787 -19.887  0.00  0.00      C1   C
ATOM   2995  O   SER 6  81     -19.537 -15.621 -19.592  0.00  0.00      C1   O
ATOM   2996  CB  SER 6  81     -22.278 -17.805 -19.583  0.00  0.00      C1   C
ATOM   2997  OG  SER 6  81     -21.824 -17.865 -18.308  0.00  0.00      C1   O
ATOM   2998  N   MET 6  82     -21.687 -14.859 -19.621  0.00  0.00      C1   N
ATOM   2999  CA  MET 6  82     -21.325 -13.579 -18.958  0.00  0.00      C1   C
ATOM   3000  C   MET 6  82     -22.353 -13.245 -17.828  0.00  0.00      C1   C
ATOM   3001  O   MET 6  82     -23.559 -13.434 -17.951  0.00  0.00      C1   O
ATOM   3002  CB  MET 6  82     -21.229 -12.448 -19.985  0.00  0.00      C1   C
ATOM   3003  CG  MET 6  82     -22.655 -11.869 -20.398  0.00  0.00      C1   C
ATOM   3004  SD  MET 6  82     -22.623 -10.666 -21.735  0.00  0.00      C1   S
ATOM   3005  CE  MET 6  82     -22.053 -11.541 -23.219  0.00  0.00      C1   C
ATOM   3006  N   GLN 6  83     -21.831 -12.830 -16.621  0.00  0.00      C1   N
ATOM   3007  CA  GLN 6  83     -22.528 -12.037 -15.643  0.00  0.00      C1   C
ATOM   3008  C   GLN 6  83     -22.275 -10.496 -15.721  0.00  0.00      C1   C
ATOM   3009  O   GLN 6  83     -21.158 -10.063 -15.392  0.00  0.00      C1   O
ATOM   3010  CB  GLN 6  83     -22.479 -12.717 -14.247  0.00  0.00      C1   C
ATOM   3011  CG  GLN 6  83     -21.123 -12.669 -13.634  0.00  0.00      C1   C
ATOM   3012  CD  GLN 6  83     -21.190 -13.047 -12.155  0.00  0.00      C1   C
ATOM   3013  OE1 GLN 6  83     -22.082 -13.663 -11.617  0.00  0.00      C1   O
ATOM   3014  NE2 GLN 6  83     -20.166 -12.842 -11.353  0.00  0.00      C1   N
ATOM   3015  N   ASN 6  84     -23.251  -9.760 -16.282  0.00  0.00      C1   N
ATOM   3016  CA  ASN 6  84     -23.096  -8.395 -16.836  0.00  0.00      C1   C
ATOM   3017  C   ASN 6  84     -21.892  -8.295 -17.768  0.00  0.00      C1   C
ATOM   3018  O   ASN 6  84     -21.920  -8.769 -18.926  0.00  0.00      C1   O
ATOM   3019  CB  ASN 6  84     -23.152  -7.292 -15.804  0.00  0.00      C1   C
ATOM   3020  CG  ASN 6  84     -24.496  -7.146 -15.205  0.00  0.00      C1   C
ATOM   3021  OD1 ASN 6  84     -24.908  -7.793 -14.221  0.00  0.00      C1   O
ATOM   3022  ND2 ASN 6  84     -25.254  -6.105 -15.572  0.00  0.00      C1   N
ATOM   3023  N   CYS 6  85     -20.768  -7.790 -17.209  0.00  0.00      C1   N
ATOM   3024  CA  CYS 6  85     -19.597  -7.547 -17.948  0.00  0.00      C1   C
ATOM   3025  C   CYS 6  85     -18.444  -8.551 -17.758  0.00  0.00      C1   C
ATOM   3026  O   CYS 6  85     -17.394  -8.391 -18.332  0.00  0.00      C1   O
ATOM   3027  CB  CYS 6  85     -19.159  -6.090 -17.887  0.00  0.00      C1   C
ATOM   3028  SG  CYS 6  85     -20.549  -4.930 -18.252  0.00  0.00      C1   S
ATOM   3029  N   VAL 6  86     -18.615  -9.640 -16.986  0.00  0.00      C1   N
ATOM   3030  CA  VAL 6  86     -17.567 -10.615 -16.951  0.00  0.00      C1   C
ATOM   3031  C   VAL 6  86     -17.913 -11.970 -17.536  0.00  0.00      C1   C
ATOM   3032  O   VAL 6  86     -18.968 -12.499 -17.300  0.00  0.00      C1   O
ATOM   3033  CB  VAL 6  86     -16.877 -10.650 -15.580  0.00  0.00      C1   C
ATOM   3034  CG1 VAL 6  86     -16.364  -9.288 -15.162  0.00  0.00      C1   C
ATOM   3035  CG2 VAL 6  86     -17.963 -11.082 -14.487  0.00  0.00      C1   C
ATOM   3036  N   LEU 6  87     -16.993 -12.493 -18.344  0.00  0.00      C1   N
ATOM   3037  CA  LEU 6  87     -16.903 -13.903 -18.766  0.00  0.00      C1   C
ATOM   3038  C   LEU 6  87     -16.849 -14.871 -17.609  0.00  0.00      C1   C
ATOM   3039  O   LEU 6  87     -15.925 -14.739 -16.777  0.00  0.00      C1   O
ATOM   3040  CB  LEU 6  87     -15.722 -14.120 -19.754  0.00  0.00      C1   C
ATOM   3041  CG  LEU 6  87     -15.943 -13.348 -21.094  0.00  0.00      C1   C
ATOM   3042  CD1 LEU 6  87     -14.844 -13.886 -22.035  0.00  0.00      C1   C
ATOM   3043  CD2 LEU 6  87     -17.345 -13.556 -21.698  0.00  0.00      C1   C
ATOM   3044  N   LYS 6  88     -17.828 -15.787 -17.475  0.00  0.00      C1   N
ATOM   3045  CA  LYS 6  88     -17.695 -16.916 -16.627  0.00  0.00      C1   C
ATOM   3046  C   LYS 6  88     -17.189 -18.136 -17.428  0.00  0.00      C1   C
ATOM   3047  O   LYS 6  88     -17.815 -18.722 -18.309  0.00  0.00      C1   O
ATOM   3048  CB  LYS 6  88     -19.051 -17.171 -15.973  0.00  0.00      C1   C
ATOM   3049  CG  LYS 6  88     -19.611 -16.395 -14.799  0.00  0.00      C1   C
ATOM   3050  CD  LYS 6  88     -21.165 -16.443 -14.795  0.00  0.00      C1   C
ATOM   3051  CE  LYS 6  88     -21.613 -17.783 -14.265  0.00  0.00      C1   C
ATOM   3052  NZ  LYS 6  88     -23.110 -17.761 -14.175  0.00  0.00      C1   N
ATOM   3053  N   LEU 6  89     -15.934 -18.370 -17.235  0.00  0.00      C1   N
ATOM   3054  CA  LEU 6  89     -15.284 -19.415 -17.988  0.00  0.00      C1   C
ATOM   3055  C   LEU 6  89     -15.177 -20.651 -17.112  0.00  0.00      C1   C
ATOM   3056  O   LEU 6  89     -14.310 -20.761 -16.245  0.00  0.00      C1   O
ATOM   3057  CB  LEU 6  89     -13.926 -19.059 -18.632  0.00  0.00      C1   C
ATOM   3058  CG  LEU 6  89     -13.989 -17.934 -19.766  0.00  0.00      C1   C
ATOM   3059  CD1 LEU 6  89     -12.650 -17.685 -20.378  0.00  0.00      C1   C
ATOM   3060  CD2 LEU 6  89     -14.961 -18.279 -20.910  0.00  0.00      C1   C
ATOM   3061  N   LYS 6  90     -16.057 -21.634 -17.388  0.00  0.00      C1   N
ATOM   3062  CA  LYS 6  90     -15.993 -22.865 -16.519  0.00  0.00      C1   C
ATOM   3063  C   LYS 6  90     -14.813 -23.734 -17.034  0.00  0.00      C1   C
ATOM   3064  O   LYS 6  90     -14.737 -23.990 -18.247  0.00  0.00      C1   O
ATOM   3065  CB  LYS 6  90     -17.357 -23.548 -16.447  0.00  0.00      C1   C
ATOM   3066  CG  LYS 6  90     -17.462 -24.393 -15.215  0.00  0.00      C1   C
ATOM   3067  CD  LYS 6  90     -18.847 -24.793 -14.797  0.00  0.00      C1   C
ATOM   3068  CE  LYS 6  90     -18.965 -25.715 -13.638  0.00  0.00      C1   C
ATOM   3069  NZ  LYS 6  90     -20.429 -26.004 -13.449  0.00  0.00      C1   N
ATOM   3070  N   VAL 6  91     -14.005 -24.184 -16.122  0.00  0.00      C1   N
ATOM   3071  CA  VAL 6  91     -12.755 -24.833 -16.558  0.00  0.00      C1   C
ATOM   3072  C   VAL 6  91     -12.958 -26.288 -16.118  0.00  0.00      C1   C
ATOM   3073  O   VAL 6  91     -13.816 -26.583 -15.270  0.00  0.00      C1   O
ATOM   3074  CB  VAL 6  91     -11.434 -24.182 -16.177  0.00  0.00      C1   C
ATOM   3075  CG1 VAL 6  91     -11.294 -22.957 -17.032  0.00  0.00      C1   C
ATOM   3076  CG2 VAL 6  91     -11.365 -23.816 -14.733  0.00  0.00      C1   C
ATOM   3077  N   ASP 6  92     -12.122 -27.225 -16.582  0.00  0.00      C1   N
ATOM   3078  CA  ASP 6  92     -12.207 -28.685 -16.296  0.00  0.00      C1   C
ATOM   3079  C   ASP 6  92     -11.567 -29.156 -15.035  0.00  0.00      C1   C
ATOM   3080  O   ASP 6  92     -10.987 -30.276 -15.009  0.00  0.00      C1   O
ATOM   3081  CB  ASP 6  92     -11.749 -29.329 -17.580  0.00  0.00      C1   C
ATOM   3082  CG  ASP 6  92     -12.223 -30.744 -17.804  0.00  0.00      C1   C
ATOM   3083  OD1 ASP 6  92     -11.693 -31.300 -18.758  0.00  0.00      C1   O
ATOM   3084  OD2 ASP 6  92     -13.046 -31.358 -17.046  0.00  0.00      C1   O
ATOM   3085  N   THR 6  93     -11.636 -28.406 -13.969  0.00  0.00      C1   N
ATOM   3086  CA  THR 6  93     -10.924 -28.477 -12.663  0.00  0.00      C1   C
ATOM   3087  C   THR 6  93     -11.166 -27.277 -11.794  0.00  0.00      C1   C
ATOM   3088  O   THR 6  93     -11.424 -26.141 -12.267  0.00  0.00      C1   O
ATOM   3089  CB  THR 6  93      -9.395 -28.775 -12.857  0.00  0.00      C1   C
ATOM   3090  OG1 THR 6  93      -8.768 -28.967 -11.692  0.00  0.00      C1   O
ATOM   3091  CG2 THR 6  93      -8.562 -27.660 -13.581  0.00  0.00      C1   C
ATOM   3092  N   ALA 6  94     -11.115 -27.533 -10.505  0.00  0.00      C1   N
ATOM   3093  CA  ALA 6  94     -11.344 -26.529  -9.517  0.00  0.00      C1   C
ATOM   3094  C   ALA 6  94      -9.964 -26.106  -8.911  0.00  0.00      C1   C
ATOM   3095  O   ALA 6  94      -9.152 -26.936  -8.556  0.00  0.00      C1   O
ATOM   3096  CB  ALA 6  94     -12.310 -27.111  -8.444  0.00  0.00      C1   C
ATOM   3097  N   ASN 6  95      -9.767 -24.811  -8.595  0.00  0.00      C1   N
ATOM   3098  CA  ASN 6  95      -8.576 -24.175  -8.041  0.00  0.00      C1   C
ATOM   3099  C   ASN 6  95      -8.098 -24.748  -6.717  0.00  0.00      C1   C
ATOM   3100  O   ASN 6  95      -8.856 -24.701  -5.780  0.00  0.00      C1   O
ATOM   3101  CB  ASN 6  95      -8.750 -22.671  -8.070  0.00  0.00      C1   C
ATOM   3102  CG  ASN 6  95      -7.577 -21.841  -7.533  0.00  0.00      C1   C
ATOM   3103  OD1 ASN 6  95      -6.468 -22.221  -7.207  0.00  0.00      C1   O
ATOM   3104  ND2 ASN 6  95      -7.735 -20.558  -7.645  0.00  0.00      C1   N
ATOM   3105  N   PRO 6  96      -6.837 -25.150  -6.595  0.00  0.00      C1   N
ATOM   3106  CA  PRO 6  96      -6.384 -25.707  -5.339  0.00  0.00      C1   C
ATOM   3107  C   PRO 6  96      -6.233 -24.731  -4.157  0.00  0.00      C1   C
ATOM   3108  O   PRO 6  96      -6.251 -25.090  -2.980  0.00  0.00      C1   O
ATOM   3109  CB  PRO 6  96      -4.989 -26.361  -5.610  0.00  0.00      C1   C
ATOM   3110  CG  PRO 6  96      -5.005 -26.465  -7.082  0.00  0.00      C1   C
ATOM   3111  CD  PRO 6  96      -5.848 -25.316  -7.569  0.00  0.00      C1   C
ATOM   3112  N   LYS 6  97      -6.142 -23.439  -4.470  0.00  0.00      C1   N
ATOM   3113  CA  LYS 6  97      -5.866 -22.396  -3.420  0.00  0.00      C1   C
ATOM   3114  C   LYS 6  97      -6.920 -21.379  -3.149  0.00  0.00      C1   C
ATOM   3115  O   LYS 6  97      -6.630 -20.380  -2.469  0.00  0.00      C1   O
ATOM   3116  CB  LYS 6  97      -4.497 -21.802  -3.727  0.00  0.00      C1   C
ATOM   3117  CG  LYS 6  97      -3.298 -22.842  -3.519  0.00  0.00      C1   C
ATOM   3118  CD  LYS 6  97      -3.155 -23.207  -2.046  0.00  0.00      C1   C
ATOM   3119  CE  LYS 6  97      -2.323 -24.494  -1.859  0.00  0.00      C1   C
ATOM   3120  NZ  LYS 6  97      -2.328 -24.895  -0.460  0.00  0.00      C1   N
ATOM   3121  N   THR 6  98      -8.119 -21.590  -3.529  0.00  0.00      C1   N
ATOM   3122  CA  THR 6  98      -9.304 -20.771  -3.220  0.00  0.00      C1   C
ATOM   3123  C   THR 6  98      -9.435 -20.366  -1.697  0.00  0.00      C1   C
ATOM   3124  O   THR 6  98      -9.651 -21.233  -0.856  0.00  0.00      C1   O
ATOM   3125  CB  THR 6  98     -10.667 -21.412  -3.710  0.00  0.00      C1   C
ATOM   3126  OG1 THR 6  98     -10.571 -21.944  -5.001  0.00  0.00      C1   O
ATOM   3127  CG2 THR 6  98     -11.794 -20.329  -3.761  0.00  0.00      C1   C
ATOM   3128  N   PRO 6  99      -9.285 -19.094  -1.376  0.00  0.00      C1   N
ATOM   3129  CA  PRO 6  99      -9.617 -18.426  -0.092  0.00  0.00      C1   C
ATOM   3130  C   PRO 6  99     -11.141 -18.485   0.200  0.00  0.00      C1   C
ATOM   3131  O   PRO 6  99     -11.997 -18.649  -0.619  0.00  0.00      C1   O
ATOM   3132  CB  PRO 6  99      -9.061 -17.001  -0.260  0.00  0.00      C1   C
ATOM   3133  CG  PRO 6  99      -9.295 -16.766  -1.734  0.00  0.00      C1   C
ATOM   3134  CD  PRO 6  99      -8.948 -18.056  -2.339  0.00  0.00      C1   C
ATOM   3135  N   LYS 6 100     -11.528 -18.337   1.473  0.00  0.00      C1   N
ATOM   3136  CA  LYS 6 100     -12.886 -18.195   1.872  0.00  0.00      C1   C
ATOM   3137  C   LYS 6 100     -13.282 -16.804   1.384  0.00  0.00      C1   C
ATOM   3138  O   LYS 6 100     -12.687 -15.801   1.713  0.00  0.00      C1   O
ATOM   3139  CB  LYS 6 100     -12.886 -18.506   3.356  0.00  0.00      C1   C
ATOM   3140  CG  LYS 6 100     -14.158 -18.071   4.111  0.00  0.00      C1   C
ATOM   3141  CD  LYS 6 100     -14.091 -18.411   5.628  0.00  0.00      C1   C
ATOM   3142  CE  LYS 6 100     -15.493 -18.260   6.159  0.00  0.00      C1   C
ATOM   3143  NZ  LYS 6 100     -15.528 -18.703   7.572  0.00  0.00      C1   N
ATOM   3144  N   TYR 6 101     -14.436 -16.738   0.687  0.00  0.00      C1   N
ATOM   3145  CA  TYR 6 101     -14.905 -15.555  -0.097  0.00  0.00      C1   C
ATOM   3146  C   TYR 6 101     -16.378 -15.197   0.023  0.00  0.00      C1   C
ATOM   3147  O   TYR 6 101     -17.261 -16.024   0.253  0.00  0.00      C1   O
ATOM   3148  CB  TYR 6 101     -14.527 -15.766  -1.542  0.00  0.00      C1   C
ATOM   3149  CG  TYR 6 101     -15.232 -16.809  -2.358  0.00  0.00      C1   C
ATOM   3150  CD1 TYR 6 101     -14.717 -18.103  -2.580  0.00  0.00      C1   C
ATOM   3151  CD2 TYR 6 101     -16.521 -16.452  -2.885  0.00  0.00      C1   C
ATOM   3152  CE1 TYR 6 101     -15.353 -18.993  -3.445  0.00  0.00      C1   C
ATOM   3153  CE2 TYR 6 101     -17.282 -17.433  -3.559  0.00  0.00      C1   C
ATOM   3154  CZ  TYR 6 101     -16.677 -18.669  -3.797  0.00  0.00      C1   C
ATOM   3155  OH  TYR 6 101     -17.320 -19.481  -4.630  0.00  0.00      C1   O
ATOM   3156  N   LYS 6 102     -16.661 -13.938  -0.100  0.00  0.00      C1   N
ATOM   3157  CA  LYS 6 102     -17.944 -13.286  -0.274  0.00  0.00      C1   C
ATOM   3158  C   LYS 6 102     -17.888 -12.161  -1.262  0.00  0.00      C1   C
ATOM   3159  O   LYS 6 102     -16.996 -11.372  -1.282  0.00  0.00      C1   O
ATOM   3160  CB  LYS 6 102     -18.651 -12.790   1.035  0.00  0.00      C1   C
ATOM   3161  CG  LYS 6 102     -17.812 -11.841   1.939  0.00  0.00      C1   C
ATOM   3162  CD  LYS 6 102     -18.644 -11.445   3.230  0.00  0.00      C1   C
ATOM   3163  CE  LYS 6 102     -17.860 -10.598   4.218  0.00  0.00      C1   C
ATOM   3164  NZ  LYS 6 102     -18.314 -10.847   5.600  0.00  0.00      C1   N
ATOM   3165  N   PHE 6 103     -18.912 -12.052  -2.137  0.00  0.00      C1   N
ATOM   3166  CA  PHE 6 103     -19.034 -10.936  -3.043  0.00  0.00      C1   C
ATOM   3167  C   PHE 6 103     -19.894  -9.850  -2.442  0.00  0.00      C1   C
ATOM   3168  O   PHE 6 103     -21.020 -10.034  -1.941  0.00  0.00      C1   O
ATOM   3169  CB  PHE 6 103     -19.558 -11.479  -4.429  0.00  0.00      C1   C
ATOM   3170  CG  PHE 6 103     -18.874 -12.626  -5.058  0.00  0.00      C1   C
ATOM   3171  CD1 PHE 6 103     -19.501 -13.946  -5.062  0.00  0.00      C1   C
ATOM   3172  CD2 PHE 6 103     -17.593 -12.510  -5.623  0.00  0.00      C1   C
ATOM   3173  CE1 PHE 6 103     -18.826 -15.094  -5.686  0.00  0.00      C1   C
ATOM   3174  CE2 PHE 6 103     -17.004 -13.584  -6.267  0.00  0.00      C1   C
ATOM   3175  CZ  PHE 6 103     -17.567 -14.879  -6.280  0.00  0.00      C1   C
ATOM   3176  N   VAL 6 104     -19.371  -8.616  -2.495  0.00  0.00      C1   N
ATOM   3177  CA  VAL 6 104     -19.902  -7.399  -1.885  0.00  0.00      C1   C
ATOM   3178  C   VAL 6 104     -19.799  -6.240  -2.844  0.00  0.00      C1   C
ATOM   3179  O   VAL 6 104     -18.793  -5.927  -3.435  0.00  0.00      C1   O
ATOM   3180  CB  VAL 6 104     -19.291  -6.971  -0.544  0.00  0.00      C1   C
ATOM   3181  CG1 VAL 6 104     -20.246  -7.267   0.599  0.00  0.00      C1   C
ATOM   3182  CG2 VAL 6 104     -17.935  -7.453  -0.271  0.00  0.00      C1   C
ATOM   3183  N   ARG 6 105     -20.874  -5.496  -2.907  0.00  0.00      C1   N
ATOM   3184  CA  ARG 6 105     -21.026  -4.273  -3.663  0.00  0.00      C1   C
ATOM   3185  C   ARG 6 105     -20.946  -3.139  -2.633  0.00  0.00      C1   C
ATOM   3186  O   ARG 6 105     -21.701  -3.048  -1.635  0.00  0.00      C1   O
ATOM   3187  CB  ARG 6 105     -22.326  -4.328  -4.531  0.00  0.00      C1   C
ATOM   3188  CG  ARG 6 105     -22.209  -3.194  -5.561  0.00  0.00      C1   C
ATOM   3189  CD  ARG 6 105     -23.504  -3.088  -6.463  0.00  0.00      C1   C
ATOM   3190  NE  ARG 6 105     -23.485  -2.058  -7.463  0.00  0.00      C1   N
ATOM   3191  CZ  ARG 6 105     -22.825  -2.083  -8.619  0.00  0.00      C1   C
ATOM   3192  NH1 ARG 6 105     -22.023  -2.993  -8.937  0.00  0.00      C1   N
ATOM   3193  NH2 ARG 6 105     -23.062  -1.143  -9.482  0.00  0.00      C1   N
ATOM   3194  N   ILE 6 106     -19.917  -2.312  -2.743  0.00  0.00      C1   N
ATOM   3195  CA  ILE 6 106     -19.535  -1.365  -1.760  0.00  0.00      C1   C
ATOM   3196  C   ILE 6 106     -20.169  -0.040  -1.980  0.00  0.00      C1   C
ATOM   3197  O   ILE 6 106     -20.164   0.493  -3.097  0.00  0.00      C1   O
ATOM   3198  CB  ILE 6 106     -17.959  -1.423  -1.591  0.00  0.00      C1   C
ATOM   3199  CG1 ILE 6 106     -17.164  -1.035  -2.866  0.00  0.00      C1   C
ATOM   3200  CG2 ILE 6 106     -17.602  -2.807  -1.026  0.00  0.00      C1   C
ATOM   3201  CD1 ILE 6 106     -15.735  -0.720  -2.464  0.00  0.00      C1   C
ATOM   3202  N   GLN 6 107     -20.552   0.639  -0.879  0.00  0.00      C1   N
ATOM   3203  CA  GLN 6 107     -21.085   1.985  -0.925  0.00  0.00      C1   C
ATOM   3204  C   GLN 6 107     -19.957   3.037  -1.093  0.00  0.00      C1   C
ATOM   3205  O   GLN 6 107     -18.873   2.977  -0.533  0.00  0.00      C1   O
ATOM   3206  CB  GLN 6 107     -21.980   2.286   0.262  0.00  0.00      C1   C
ATOM   3207  CG  GLN 6 107     -23.324   1.452   0.453  0.00  0.00      C1   C
ATOM   3208  CD  GLN 6 107     -24.271   1.343  -0.749  0.00  0.00      C1   C
ATOM   3209  OE1 GLN 6 107     -23.955   1.871  -1.811  0.00  0.00      C1   O
ATOM   3210  NE2 GLN 6 107     -25.346   0.697  -0.687  0.00  0.00      C1   N
ATOM   3211  N   PRO 6 108     -20.198   4.206  -1.800  0.00  0.00      C1   N
ATOM   3212  CA  PRO 6 108     -19.324   5.418  -1.972  0.00  0.00      C1   C
ATOM   3213  C   PRO 6 108     -18.789   5.975  -0.592  0.00  0.00      C1   C
ATOM   3214  O   PRO 6 108     -19.591   6.316   0.309  0.00  0.00      C1   O
ATOM   3215  CB  PRO 6 108     -20.161   6.480  -2.585  0.00  0.00      C1   C
ATOM   3216  CG  PRO 6 108     -21.235   5.627  -3.429  0.00  0.00      C1   C
ATOM   3217  CD  PRO 6 108     -21.496   4.391  -2.565  0.00  0.00      C1   C
ATOM   3218  N   GLY 6 109     -17.492   5.935  -0.420  0.00  0.00      C1   N
ATOM   3219  CA  GLY 6 109     -16.790   6.089   0.867  0.00  0.00      C1   C
ATOM   3220  C   GLY 6 109     -16.024   4.838   1.393  0.00  0.00      C1   C
ATOM   3221  O   GLY 6 109     -15.014   5.082   2.038  0.00  0.00      C1   O
ATOM   3222  N   GLN 6 110     -16.425   3.630   1.026  0.00  0.00      C1   N
ATOM   3223  CA  GLN 6 110     -15.771   2.388   1.526  0.00  0.00      C1   C
ATOM   3224  C   GLN 6 110     -14.429   2.198   0.869  0.00  0.00      C1   C
ATOM   3225  O   GLN 6 110     -14.192   2.336  -0.320  0.00  0.00      C1   O
ATOM   3226  CB  GLN 6 110     -16.704   1.127   1.396  0.00  0.00      C1   C
ATOM   3227  CG  GLN 6 110     -16.096  -0.242   1.641  0.00  0.00      C1   C
ATOM   3228  CD  GLN 6 110     -15.372  -0.330   3.063  0.00  0.00      C1   C
ATOM   3229  OE1 GLN 6 110     -14.946   0.613   3.606  0.00  0.00      C1   O
ATOM   3230  NE2 GLN 6 110     -15.225  -1.483   3.700  0.00  0.00      C1   N
ATOM   3231  N   THR 6 111     -13.421   2.040   1.694  0.00  0.00      C1   N
ATOM   3232  CA  THR 6 111     -12.113   1.676   1.344  0.00  0.00      C1   C
ATOM   3233  C   THR 6 111     -12.030   0.218   0.862  0.00  0.00      C1   C
ATOM   3234  O   THR 6 111     -12.923  -0.591   1.181  0.00  0.00      C1   O
ATOM   3235  CB  THR 6 111     -11.014   2.031   2.395  0.00  0.00      C1   C
ATOM   3236  OG1 THR 6 111     -11.497   1.522   3.661  0.00  0.00      C1   O
ATOM   3237  CG2 THR 6 111     -10.911   3.528   2.479  0.00  0.00      C1   C
ATOM   3238  N   PHE 6 112     -11.012  -0.080   0.047  0.00  0.00      C1   N
ATOM   3239  CA  PHE 6 112     -10.613  -1.403  -0.326  0.00  0.00      C1   C
ATOM   3240  C   PHE 6 112      -9.205  -1.379  -0.907  0.00  0.00      C1   C
ATOM   3241  O   PHE 6 112      -8.680  -0.356  -1.380  0.00  0.00      C1   O
ATOM   3242  CB  PHE 6 112     -11.557  -2.080  -1.299  0.00  0.00      C1   C
ATOM   3243  CG  PHE 6 112     -11.718  -1.451  -2.622  0.00  0.00      C1   C
ATOM   3244  CD1 PHE 6 112     -12.379  -0.209  -2.726  0.00  0.00      C1   C
ATOM   3245  CD2 PHE 6 112     -11.037  -2.120  -3.652  0.00  0.00      C1   C
ATOM   3246  CE1 PHE 6 112     -12.344   0.445  -4.011  0.00  0.00      C1   C
ATOM   3247  CE2 PHE 6 112     -11.136  -1.470  -4.902  0.00  0.00      C1   C
ATOM   3248  CZ  PHE 6 112     -11.730  -0.235  -5.079  0.00  0.00      C1   C
ATOM   3249  N   SER 6 113      -8.618  -2.533  -1.019  0.00  0.00      C1   N
ATOM   3250  CA  SER 6 113      -7.284  -2.688  -1.731  0.00  0.00      C1   C
ATOM   3251  C   SER 6 113      -7.346  -3.458  -3.101  0.00  0.00      C1   C
ATOM   3252  O   SER 6 113      -8.158  -4.338  -3.234  0.00  0.00      C1   O
ATOM   3253  CB  SER 6 113      -6.290  -3.306  -0.733  0.00  0.00      C1   C
ATOM   3254  OG  SER 6 113      -6.078  -2.284   0.314  0.00  0.00      C1   O
ATOM   3255  N   VAL 6 114      -6.624  -2.913  -4.092  0.00  0.00      C1   N
ATOM   3256  CA  VAL 6 114      -6.354  -3.646  -5.413  0.00  0.00      C1   C
ATOM   3257  C   VAL 6 114      -5.046  -4.407  -5.405  0.00  0.00      C1   C
ATOM   3258  O   VAL 6 114      -3.939  -3.859  -5.357  0.00  0.00      C1   O
ATOM   3259  CB  VAL 6 114      -6.604  -2.736  -6.647  0.00  0.00      C1   C
ATOM   3260  CG1 VAL 6 114      -6.286  -3.340  -8.007  0.00  0.00      C1   C
ATOM   3261  CG2 VAL 6 114      -8.103  -2.223  -6.590  0.00  0.00      C1   C
ATOM   3262  N   LEU 6 115      -5.143  -5.717  -5.589  0.00  0.00      C1   N
ATOM   3263  CA  LEU 6 115      -4.013  -6.426  -6.168  0.00  0.00      C1   C
ATOM   3264  C   LEU 6 115      -3.823  -6.188  -7.693  0.00  0.00      C1   C
ATOM   3265  O   LEU 6 115      -4.385  -6.903  -8.506  0.00  0.00      C1   O
ATOM   3266  CB  LEU 6 115      -4.228  -7.976  -5.889  0.00  0.00      C1   C
ATOM   3267  CG  LEU 6 115      -2.997  -8.726  -6.237  0.00  0.00      C1   C
ATOM   3268  CD1 LEU 6 115      -1.764  -8.130  -5.494  0.00  0.00      C1   C
ATOM   3269  CD2 LEU 6 115      -3.104 -10.186  -5.903  0.00  0.00      C1   C
ATOM   3270  N   ALA 6 116      -2.935  -5.251  -8.073  0.00  0.00      C1   N
ATOM   3271  CA  ALA 6 116      -2.624  -4.917  -9.434  0.00  0.00      C1   C
ATOM   3272  C   ALA 6 116      -1.762  -5.924 -10.103  0.00  0.00      C1   C
ATOM   3273  O   ALA 6 116      -0.674  -6.335  -9.587  0.00  0.00      C1   O
ATOM   3274  CB  ALA 6 116      -2.070  -3.523  -9.466  0.00  0.00      C1   C
ATOM   3275  N   CYS 6 117      -2.238  -6.472 -11.223  0.00  0.00      C1   N
ATOM   3276  CA  CYS 6 117      -1.629  -7.542 -12.004  0.00  0.00      C1   C
ATOM   3277  C   CYS 6 117      -1.221  -6.994 -13.389  0.00  0.00      C1   C
ATOM   3278  O   CYS 6 117      -1.923  -6.116 -13.922  0.00  0.00      C1   O
ATOM   3279  CB  CYS 6 117      -2.463  -8.811 -12.183  0.00  0.00      C1   C
ATOM   3280  SG  CYS 6 117      -2.608  -9.549 -10.500  0.00  0.00      C1   S
ATOM   3281  N   TYR 6 118      -0.208  -7.618 -13.980  0.00  0.00      C1   N
ATOM   3282  CA  TYR 6 118       0.036  -7.622 -15.446  0.00  0.00      C1   C
ATOM   3283  C   TYR 6 118       0.237  -9.093 -15.956  0.00  0.00      C1   C
ATOM   3284  O   TYR 6 118       0.898  -9.827 -15.289  0.00  0.00      C1   O
ATOM   3285  CB  TYR 6 118       1.286  -6.820 -15.842  0.00  0.00      C1   C
ATOM   3286  CG  TYR 6 118       1.473  -6.583 -17.315  0.00  0.00      C1   C
ATOM   3287  CD1 TYR 6 118       0.431  -5.980 -18.077  0.00  0.00      C1   C
ATOM   3288  CD2 TYR 6 118       2.730  -6.708 -17.930  0.00  0.00      C1   C
ATOM   3289  CE1 TYR 6 118       0.625  -5.665 -19.436  0.00  0.00      C1   C
ATOM   3290  CE2 TYR 6 118       2.936  -6.393 -19.329  0.00  0.00      C1   C
ATOM   3291  CZ  TYR 6 118       1.830  -6.025 -20.048  0.00  0.00      C1   C
ATOM   3292  OH  TYR 6 118       1.851  -5.778 -21.380  0.00  0.00      C1   O
ATOM   3293  N   ASN 6 119      -0.326  -9.507 -17.083  0.00  0.00      C1   N
ATOM   3294  CA  ASN 6 119      -0.297 -10.885 -17.542  0.00  0.00      C1   C
ATOM   3295  C   ASN 6 119      -0.764 -11.979 -16.608  0.00  0.00      C1   C
ATOM   3296  O   ASN 6 119      -0.095 -12.984 -16.371  0.00  0.00      C1   O
ATOM   3297  CB  ASN 6 119       0.936 -11.222 -18.412  0.00  0.00      C1   C
ATOM   3298  CG  ASN 6 119       1.177 -10.390 -19.670  0.00  0.00      C1   C
ATOM   3299  ND2 ASN 6 119       2.378 -10.206 -20.125  0.00  0.00      C1   N
ATOM   3300  OD1 ASN 6 119       0.250  -9.848 -20.259  0.00  0.00      C1   O
ATOM   3301  N   GLY 6 120      -1.956 -11.895 -16.020  0.00  0.00      C1   N
ATOM   3302  CA  GLY 6 120      -2.376 -12.622 -14.857  0.00  0.00      C1   C
ATOM   3303  C   GLY 6 120      -1.639 -12.441 -13.517  0.00  0.00      C1   C
ATOM   3304  O   GLY 6 120      -2.107 -12.927 -12.502  0.00  0.00      C1   O
ATOM   3305  N   SER 6 121      -0.533 -11.737 -13.428  0.00  0.00      C1   N
ATOM   3306  CA  SER 6 121       0.489 -11.934 -12.487  0.00  0.00      C1   C
ATOM   3307  C   SER 6 121       0.868 -10.683 -11.675  0.00  0.00      C1   C
ATOM   3308  O   SER 6 121       1.099  -9.600 -12.195  0.00  0.00      C1   O
ATOM   3309  CB  SER 6 121       1.772 -12.421 -13.126  0.00  0.00      C1   C
ATOM   3310  OG  SER 6 121       1.628 -13.759 -13.575  0.00  0.00      C1   O
ATOM   3311  N   PRO 6 122       0.907 -10.786 -10.352  0.00  0.00      C1   N
ATOM   3312  CA  PRO 6 122       1.072  -9.624  -9.429  0.00  0.00      C1   C
ATOM   3313  C   PRO 6 122       2.258  -8.654  -9.466  0.00  0.00      C1   C
ATOM   3314  O   PRO 6 122       3.419  -9.040  -9.384  0.00  0.00      C1   O
ATOM   3315  CB  PRO 6 122       0.728 -10.117  -8.094  0.00  0.00      C1   C
ATOM   3316  CG  PRO 6 122      -0.087 -11.385  -8.247  0.00  0.00      C1   C
ATOM   3317  CD  PRO 6 122       0.442 -11.928  -9.591  0.00  0.00      C1   C
ATOM   3318  N   SER 6 123       2.028  -7.368  -9.678  0.00  0.00      C1   N
ATOM   3319  CA  SER 6 123       3.075  -6.271  -9.745  0.00  0.00      C1   C
ATOM   3320  C   SER 6 123       3.106  -5.493  -8.452  0.00  0.00      C1   C
ATOM   3321  O   SER 6 123       4.219  -5.122  -8.010  0.00  0.00      C1   O
ATOM   3322  CB  SER 6 123       2.861  -5.295 -10.959  0.00  0.00      C1   C
ATOM   3323  OG  SER 6 123       2.399  -6.018 -12.099  0.00  0.00      C1   O
ATOM   3324  N   GLY 6 124       1.971  -5.264  -7.829  0.00  0.00      C1   N
ATOM   3325  CA  GLY 6 124       1.859  -4.470  -6.654  0.00  0.00      C1   C
ATOM   3326  C   GLY 6 124       0.493  -4.429  -5.937  0.00  0.00      C1   C
ATOM   3327  O   GLY 6 124      -0.534  -4.702  -6.446  0.00  0.00      C1   O
ATOM   3328  N   VAL 6 125       0.489  -4.022  -4.658  0.00  0.00      C1   N
ATOM   3329  CA  VAL 6 125      -0.782  -3.886  -3.897  0.00  0.00      C1   C
ATOM   3330  C   VAL 6 125      -0.984  -2.511  -3.212  0.00  0.00      C1   C
ATOM   3331  O   VAL 6 125      -0.128  -2.049  -2.500  0.00  0.00      C1   O
ATOM   3332  CB  VAL 6 125      -1.091  -5.095  -2.996  0.00  0.00      C1   C
ATOM   3333  CG1 VAL 6 125      -0.067  -5.346  -1.897  0.00  0.00      C1   C
ATOM   3334  CG2 VAL 6 125      -2.558  -5.167  -2.446  0.00  0.00      C1   C
ATOM   3335  N   TYR 6 126      -2.112  -1.869  -3.593  0.00  0.00      C1   N
ATOM   3336  CA  TYR 6 126      -2.495  -0.501  -3.183  0.00  0.00      C1   C
ATOM   3337  C   TYR 6 126      -3.855  -0.381  -2.411  0.00  0.00      C1   C
ATOM   3338  O   TYR 6 126      -4.769  -1.162  -2.701  0.00  0.00      C1   O
ATOM   3339  CB  TYR 6 126      -2.199   0.467  -4.341  0.00  0.00      C1   C
ATOM   3340  CG  TYR 6 126      -3.102   0.374  -5.570  0.00  0.00      C1   C
ATOM   3341  CD1 TYR 6 126      -4.469   0.763  -5.452  0.00  0.00      C1   C
ATOM   3342  CD2 TYR 6 126      -2.557  -0.130  -6.786  0.00  0.00      C1   C
ATOM   3343  CE1 TYR 6 126      -5.232   0.815  -6.615  0.00  0.00      C1   C
ATOM   3344  CE2 TYR 6 126      -3.449  -0.221  -7.826  0.00  0.00      C1   C
ATOM   3345  CZ  TYR 6 126      -4.766   0.300  -7.788  0.00  0.00      C1   C
ATOM   3346  OH  TYR 6 126      -5.570   0.285  -8.855  0.00  0.00      C1   O
ATOM   3347  N   GLN 6 127      -3.987   0.695  -1.613  0.00  0.00      C1   N
ATOM   3348  CA  GLN 6 127      -5.211   1.187  -0.923  0.00  0.00      C1   C
ATOM   3349  C   GLN 6 127      -5.956   2.226  -1.818  0.00  0.00      C1   C
ATOM   3350  O   GLN 6 127      -5.380   2.888  -2.634  0.00  0.00      C1   O
ATOM   3351  CB  GLN 6 127      -4.737   1.626   0.454  0.00  0.00      C1   C
ATOM   3352  CG  GLN 6 127      -5.914   1.789   1.426  0.00  0.00      C1   C
ATOM   3353  CD  GLN 6 127      -6.473   3.222   1.499  0.00  0.00      C1   C
ATOM   3354  OE1 GLN 6 127      -6.189   4.084   0.669  0.00  0.00      C1   O
ATOM   3355  NE2 GLN 6 127      -7.318   3.604   2.425  0.00  0.00      C1   N
ATOM   3356  N   CYS 6 128      -7.269   2.108  -1.799  0.00  0.00      C1   N
ATOM   3357  CA  CYS 6 128      -8.264   2.993  -2.509  0.00  0.00      C1   C
ATOM   3358  C   CYS 6 128      -9.598   2.948  -1.803  0.00  0.00      C1   C
ATOM   3359  O   CYS 6 128      -9.768   2.353  -0.761  0.00  0.00      C1   O
ATOM   3360  CB  CYS 6 128      -8.300   2.678  -4.008  0.00  0.00      C1   C
ATOM   3361  SG  CYS 6 128      -8.614   0.948  -4.484  0.00  0.00      C1   S
ATOM   3362  N   ALA 6 129     -10.523   3.817  -2.373  0.00  0.00      C1   N
ATOM   3363  CA  ALA 6 129     -11.863   4.111  -1.957  0.00  0.00      C1   C
ATOM   3364  C   ALA 6 129     -12.810   4.339  -3.156  0.00  0.00      C1   C
ATOM   3365  O   ALA 6 129     -12.374   4.891  -4.209  0.00  0.00      C1   O
ATOM   3366  CB  ALA 6 129     -11.830   5.261  -0.932  0.00  0.00      C1   C
ATOM   3367  N   MET 6 130     -14.009   3.922  -2.989  0.00  0.00      C1   N
ATOM   3368  CA  MET 6 130     -15.087   4.108  -3.932  0.00  0.00      C1   C
ATOM   3369  C   MET 6 130     -15.603   5.551  -3.948  0.00  0.00      C1   C
ATOM   3370  O   MET 6 130     -16.129   6.024  -2.876  0.00  0.00      C1   O
ATOM   3371  CB  MET 6 130     -16.168   2.986  -3.684  0.00  0.00      C1   C
ATOM   3372  CG  MET 6 130     -17.271   2.930  -4.741  0.00  0.00      C1   C
ATOM   3373  SD  MET 6 130     -16.558   2.606  -6.421  0.00  0.00      C1   S
ATOM   3374  CE  MET 6 130     -16.015   0.806  -6.324  0.00  0.00      C1   C
ATOM   3375  N   ARG 6 131     -15.464   6.343  -4.981  0.00  0.00      C1   N
ATOM   3376  CA  ARG 6 131     -15.768   7.722  -5.009  0.00  0.00      C1   C
ATOM   3377  C   ARG 6 131     -17.090   8.008  -5.678  0.00  0.00      C1   C
ATOM   3378  O   ARG 6 131     -17.540   7.335  -6.577  0.00  0.00      C1   O
ATOM   3379  CB  ARG 6 131     -14.760   8.510  -5.804  0.00  0.00      C1   C
ATOM   3380  CG  ARG 6 131     -13.428   8.433  -4.967  0.00  0.00      C1   C
ATOM   3381  CD  ARG 6 131     -12.384   9.563  -5.180  0.00  0.00      C1   C
ATOM   3382  NE  ARG 6 131     -11.903   9.587  -6.552  0.00  0.00      C1   N
ATOM   3383  CZ  ARG 6 131     -11.056  10.374  -7.096  0.00  0.00      C1   C
ATOM   3384  NH1 ARG 6 131     -10.398  11.244  -6.398  0.00  0.00      C1   N
ATOM   3385  NH2 ARG 6 131     -10.747  10.210  -8.400  0.00  0.00      C1   N
ATOM   3386  N   PRO 6 132     -17.708   9.124  -5.100  0.00  0.00      C1   N
ATOM   3387  CA  PRO 6 132     -18.892   9.706  -5.768  0.00  0.00      C1   C
ATOM   3388  C   PRO 6 132     -18.787  10.174  -7.247  0.00  0.00      C1   C
ATOM   3389  O   PRO 6 132     -19.752  10.106  -8.000  0.00  0.00      C1   O
ATOM   3390  CB  PRO 6 132     -19.232  10.808  -4.726  0.00  0.00      C1   C
ATOM   3391  CG  PRO 6 132     -18.534  10.454  -3.417  0.00  0.00      C1   C
ATOM   3392  CD  PRO 6 132     -17.395   9.618  -3.761  0.00  0.00      C1   C
ATOM   3393  N   ASN 6 133     -17.584  10.518  -7.750  0.00  0.00      C1   N
ATOM   3394  CA  ASN 6 133     -17.307  10.640  -9.207  0.00  0.00      C1   C
ATOM   3395  C   ASN 6 133     -17.224   9.307  -9.992  0.00  0.00      C1   C
ATOM   3396  O   ASN 6 133     -17.079   9.388 -11.192  0.00  0.00      C1   O
ATOM   3397  CB  ASN 6 133     -16.034  11.502  -9.473  0.00  0.00      C1   C
ATOM   3398  CG  ASN 6 133     -14.694  10.919  -9.108  0.00  0.00      C1   C
ATOM   3399  OD1 ASN 6 133     -14.493   9.735  -8.788  0.00  0.00      C1   O
ATOM   3400  ND2 ASN 6 133     -13.759  11.758  -9.459  0.00  0.00      C1   N
ATOM   3401  N   PHE 6 134     -17.044   8.207  -9.225  0.00  0.00      C1   N
ATOM   3402  CA  PHE 6 134     -16.939   6.816  -9.718  0.00  0.00      C1   C
ATOM   3403  C   PHE 6 134     -15.598   6.363 -10.351  0.00  0.00      C1   C
ATOM   3404  O   PHE 6 134     -15.533   5.577 -11.283  0.00  0.00      C1   O
ATOM   3405  CB  PHE 6 134     -18.259   6.405 -10.418  0.00  0.00      C1   C
ATOM   3406  CG  PHE 6 134     -19.519   6.439  -9.548  0.00  0.00      C1   C
ATOM   3407  CD1 PHE 6 134     -19.633   5.483  -8.456  0.00  0.00      C1   C
ATOM   3408  CD2 PHE 6 134     -20.494   7.437  -9.637  0.00  0.00      C1   C
ATOM   3409  CE1 PHE 6 134     -20.597   5.535  -7.504  0.00  0.00      C1   C
ATOM   3410  CE2 PHE 6 134     -21.578   7.389  -8.746  0.00  0.00      C1   C
ATOM   3411  CZ  PHE 6 134     -21.626   6.484  -7.626  0.00  0.00      C1   C
ATOM   3412  N   THR 6 135     -14.517   7.050  -9.894  0.00  0.00      C1   N
ATOM   3413  CA  THR 6 135     -13.181   6.724 -10.410  0.00  0.00      C1   C
ATOM   3414  C   THR 6 135     -12.175   6.431  -9.320  0.00  0.00      C1   C
ATOM   3415  O   THR 6 135     -12.417   7.041  -8.231  0.00  0.00      C1   O
ATOM   3416  CB  THR 6 135     -12.654   7.861 -11.347  0.00  0.00      C1   C
ATOM   3417  OG1 THR 6 135     -12.431   8.995 -10.539  0.00  0.00      C1   O
ATOM   3418  CG2 THR 6 135     -13.586   8.156 -12.535  0.00  0.00      C1   C
ATOM   3419  N   ILE 6 136     -11.209   5.523  -9.467  0.00  0.00      C1   N
ATOM   3420  CA  ILE 6 136     -10.182   5.182  -8.431  0.00  0.00      C1   C
ATOM   3421  C   ILE 6 136      -9.009   6.146  -8.527  0.00  0.00      C1   C
ATOM   3422  O   ILE 6 136      -8.467   6.489  -9.559  0.00  0.00      C1   O
ATOM   3423  CB  ILE 6 136      -9.777   3.680  -8.518  0.00  0.00      C1   C
ATOM   3424  CG1 ILE 6 136     -10.963   2.772  -8.108  0.00  0.00      C1   C
ATOM   3425  CG2 ILE 6 136      -8.535   3.341  -7.653  0.00  0.00      C1   C
ATOM   3426  CD1 ILE 6 136     -11.523   3.046  -6.745  0.00  0.00      C1   C
ATOM   3427  N   LYS 6 137      -8.667   6.744  -7.378  0.00  0.00      C1   N
ATOM   3428  CA  LYS 6 137      -7.634   7.771  -7.176  0.00  0.00      C1   C
ATOM   3429  C   LYS 6 137      -6.248   7.198  -7.340  0.00  0.00      C1   C
ATOM   3430  O   LYS 6 137      -5.775   6.180  -6.831  0.00  0.00      C1   O
ATOM   3431  CB  LYS 6 137      -7.893   8.340  -5.787  0.00  0.00      C1   C
ATOM   3432  CG  LYS 6 137      -7.107   9.599  -5.686  0.00  0.00      C1   C
ATOM   3433  CD  LYS 6 137      -7.259  10.147  -4.301  0.00  0.00      C1   C
ATOM   3434  CE  LYS 6 137      -6.397  11.374  -4.078  0.00  0.00      C1   C
ATOM   3435  NZ  LYS 6 137      -6.238  11.939  -2.730  0.00  0.00      C1   N
ATOM   3436  N   GLY 6 138      -5.505   8.031  -8.136  0.00  0.00      C1   N
ATOM   3437  CA  GLY 6 138      -4.095   7.852  -8.268  0.00  0.00      C1   C
ATOM   3438  C   GLY 6 138      -3.616   8.096  -9.753  0.00  0.00      C1   C
ATOM   3439  O   GLY 6 138      -4.322   8.634 -10.612  0.00  0.00      C1   O
ATOM   3440  N   SER 6 139      -2.403   7.682 -10.101  0.00  0.00      C1   N
ATOM   3441  CA  SER 6 139      -1.687   7.747 -11.352  0.00  0.00      C1   C
ATOM   3442  C   SER 6 139      -1.716   6.383 -12.152  0.00  0.00      C1   C
ATOM   3443  O   SER 6 139      -2.287   5.372 -11.625  0.00  0.00      C1   O
ATOM   3444  CB  SER 6 139      -0.295   8.351 -11.132  0.00  0.00      C1   C
ATOM   3445  OG  SER 6 139       0.557   7.689 -10.158  0.00  0.00      C1   O
ATOM   3446  N   PHE 6 140      -1.244   6.362 -13.405  0.00  0.00      C1   N
ATOM   3447  CA  PHE 6 140      -1.612   5.324 -14.355  0.00  0.00      C1   C
ATOM   3448  C   PHE 6 140      -0.737   4.004 -14.162  0.00  0.00      C1   C
ATOM   3449  O   PHE 6 140       0.407   3.982 -13.686  0.00  0.00      C1   O
ATOM   3450  CB  PHE 6 140      -1.565   5.730 -15.835  0.00  0.00      C1   C
ATOM   3451  CG  PHE 6 140      -2.796   6.552 -16.371  0.00  0.00      C1   C
ATOM   3452  CD1 PHE 6 140      -4.118   6.029 -16.506  0.00  0.00      C1   C
ATOM   3453  CD2 PHE 6 140      -2.323   7.641 -17.047  0.00  0.00      C1   C
ATOM   3454  CE1 PHE 6 140      -5.085   6.832 -17.160  0.00  0.00      C1   C
ATOM   3455  CE2 PHE 6 140      -3.283   8.316 -17.880  0.00  0.00      C1   C
ATOM   3456  CZ  PHE 6 140      -4.670   7.912 -17.970  0.00  0.00      C1   C
ATOM   3457  N   LEU 6 141      -1.269   2.854 -14.625  0.00  0.00      C1   N
ATOM   3458  CA  LEU 6 141      -0.440   1.664 -14.771  0.00  0.00      C1   C
ATOM   3459  C   LEU 6 141      -0.492   1.106 -16.247  0.00  0.00      C1   C
ATOM   3460  O   LEU 6 141      -1.412   1.392 -17.023  0.00  0.00      C1   O
ATOM   3461  CB  LEU 6 141      -0.866   0.556 -13.844  0.00  0.00      C1   C
ATOM   3462  CG  LEU 6 141      -0.412   0.690 -12.448  0.00  0.00      C1   C
ATOM   3463  CD1 LEU 6 141      -1.059  -0.425 -11.551  0.00  0.00      C1   C
ATOM   3464  CD2 LEU 6 141       1.157   0.568 -12.320  0.00  0.00      C1   C
ATOM   3465  N   ASN 6 142       0.470   0.282 -16.702  0.00  0.00      C1   N
ATOM   3466  CA  ASN 6 142       0.403  -0.523 -17.872  0.00  0.00      C1   C
ATOM   3467  C   ASN 6 142      -0.473  -1.753 -17.798  0.00  0.00      C1   C
ATOM   3468  O   ASN 6 142      -0.187  -2.555 -16.938  0.00  0.00      C1   O
ATOM   3469  CB  ASN 6 142       1.762  -0.790 -18.535  0.00  0.00      C1   C
ATOM   3470  CG  ASN 6 142       2.590   0.440 -18.705  0.00  0.00      C1   C
ATOM   3471  OD1 ASN 6 142       2.224   1.344 -19.445  0.00  0.00      C1   O
ATOM   3472  ND2 ASN 6 142       3.700   0.551 -18.090  0.00  0.00      C1   N
ATOM   3473  N   GLY 6 143      -1.343  -1.962 -18.712  0.00  0.00      C1   N
ATOM   3474  CA  GLY 6 143      -2.116  -3.158 -18.933  0.00  0.00      C1   C
ATOM   3475  C   GLY 6 143      -2.847  -3.676 -17.716  0.00  0.00      C1   C
ATOM   3476  O   GLY 6 143      -2.835  -4.916 -17.479  0.00  0.00      C1   O
ATOM   3477  N   SER 6 144      -3.546  -2.837 -16.956  0.00  0.00      C1   N
ATOM   3478  CA  SER 6 144      -4.119  -3.168 -15.655  0.00  0.00      C1   C
ATOM   3479  C   SER 6 144      -5.478  -3.896 -15.577  0.00  0.00      C1   C
ATOM   3480  O   SER 6 144      -5.814  -4.387 -14.526  0.00  0.00      C1   O
ATOM   3481  CB  SER 6 144      -4.026  -1.859 -14.773  0.00  0.00      C1   C
ATOM   3482  OG  SER 6 144      -3.752  -2.420 -13.459  0.00  0.00      C1   O
ATOM   3483  N   CYS 6 145      -6.293  -3.786 -16.590  0.00  0.00      C1   N
ATOM   3484  CA  CYS 6 145      -7.572  -4.506 -16.733  0.00  0.00      C1   C
ATOM   3485  C   CYS 6 145      -7.670  -5.970 -16.362  0.00  0.00      C1   C
ATOM   3486  O   CYS 6 145      -6.973  -6.927 -16.693  0.00  0.00      C1   O
ATOM   3487  CB  CYS 6 145      -8.172  -4.112 -18.082  0.00  0.00      C1   C
ATOM   3488  SG  CYS 6 145      -9.707  -4.926 -18.402  0.00  0.00      C1   S
ATOM   3489  N   GLY 6 146      -8.617  -6.188 -15.412  0.00  0.00      C1   N
ATOM   3490  CA  GLY 6 146      -8.712  -7.424 -14.665  0.00  0.00      C1   C
ATOM   3491  C   GLY 6 146      -8.062  -7.411 -13.265  0.00  0.00      C1   C
ATOM   3492  O   GLY 6 146      -8.152  -8.425 -12.590  0.00  0.00      C1   O
ATOM   3493  N   SER 6 147      -7.500  -6.261 -12.808  0.00  0.00      C1   N
ATOM   3494  CA  SER 6 147      -7.068  -6.046 -11.413  0.00  0.00      C1   C
ATOM   3495  C   SER 6 147      -8.195  -5.943 -10.433  0.00  0.00      C1   C
ATOM   3496  O   SER 6 147      -9.126  -5.161 -10.540  0.00  0.00      C1   O
ATOM   3497  CB  SER 6 147      -6.113  -4.831 -11.321  0.00  0.00      C1   C
ATOM   3498  OG  SER 6 147      -4.793  -5.182 -11.848  0.00  0.00      C1   O
ATOM   3499  N   VAL 6 148      -8.067  -6.837  -9.372  0.00  0.00      C1   N
ATOM   3500  CA  VAL 6 148      -9.177  -7.072  -8.476  0.00  0.00      C1   C
ATOM   3501  C   VAL 6 148      -8.977  -6.429  -7.057  0.00  0.00      C1   C
ATOM   3502  O   VAL 6 148      -7.920  -6.430  -6.472  0.00  0.00      C1   O
ATOM   3503  CB  VAL 6 148      -9.718  -8.517  -8.328  0.00  0.00      C1   C
ATOM   3504  CG1 VAL 6 148      -9.859  -9.220  -9.647  0.00  0.00      C1   C
ATOM   3505  CG2 VAL 6 148      -8.810  -9.444  -7.539  0.00  0.00      C1   C
ATOM   3506  N   GLY 6 149     -10.070  -5.905  -6.500  0.00  0.00      C1   N
ATOM   3507  CA  GLY 6 149     -10.116  -5.169  -5.278  0.00  0.00      C1   C
ATOM   3508  C   GLY 6 149     -10.920  -5.943  -4.255  0.00  0.00      C1   C
ATOM   3509  O   GLY 6 149     -11.956  -6.634  -4.587  0.00  0.00      C1   O
ATOM   3510  N   PHE 6 150     -10.480  -5.894  -2.949  0.00  0.00      C1   N
ATOM   3511  CA  PHE 6 150     -10.851  -6.779  -1.888  0.00  0.00      C1   C
ATOM   3512  C   PHE 6 150     -10.660  -6.100  -0.468  0.00  0.00      C1   C
ATOM   3513  O   PHE 6 150      -9.802  -5.249  -0.251  0.00  0.00      C1   O
ATOM   3514  CB  PHE 6 150     -10.046  -8.129  -1.943  0.00  0.00      C1   C
ATOM   3515  CG  PHE 6 150      -8.557  -7.896  -1.629  0.00  0.00      C1   C
ATOM   3516  CD1 PHE 6 150      -7.587  -7.145  -2.334  0.00  0.00      C1   C
ATOM   3517  CD2 PHE 6 150      -8.066  -8.506  -0.459  0.00  0.00      C1   C
ATOM   3518  CE1 PHE 6 150      -6.217  -7.109  -1.979  0.00  0.00      C1   C
ATOM   3519  CE2 PHE 6 150      -6.682  -8.467  -0.146  0.00  0.00      C1   C
ATOM   3520  CZ  PHE 6 150      -5.793  -7.714  -0.834  0.00  0.00      C1   C
ATOM   3521  N   ASN 6 151     -11.461  -6.478   0.510  0.00  0.00      C1   N
ATOM   3522  CA  ASN 6 151     -11.300  -6.162   1.931  0.00  0.00      C1   C
ATOM   3523  C   ASN 6 151     -11.069  -7.501   2.723  0.00  0.00      C1   C
ATOM   3524  O   ASN 6 151     -11.551  -8.565   2.258  0.00  0.00      C1   O
ATOM   3525  CB  ASN 6 151     -12.515  -5.367   2.439  0.00  0.00      C1   C
ATOM   3526  CG  ASN 6 151     -12.403  -3.870   2.133  0.00  0.00      C1   C
ATOM   3527  OD1 ASN 6 151     -11.345  -3.286   2.322  0.00  0.00      C1   O
ATOM   3528  ND2 ASN 6 151     -13.476  -3.263   1.701  0.00  0.00      C1   N
ATOM   3529  N   ILE 6 152     -10.364  -7.519   3.881  0.00  0.00      C1   N
ATOM   3530  CA  ILE 6 152     -10.262  -8.668   4.742  0.00  0.00      C1   C
ATOM   3531  C   ILE 6 152     -11.239  -8.507   5.972  0.00  0.00      C1   C
ATOM   3532  O   ILE 6 152     -11.323  -7.470   6.714  0.00  0.00      C1   O
ATOM   3533  CB  ILE 6 152      -8.798  -9.079   5.162  0.00  0.00      C1   C
ATOM   3534  CG1 ILE 6 152      -8.075  -9.403   3.819  0.00  0.00      C1   C
ATOM   3535  CG2 ILE 6 152      -8.784 -10.289   6.123  0.00  0.00      C1   C
ATOM   3536  CD1 ILE 6 152      -6.600  -9.965   3.936  0.00  0.00      C1   C
ATOM   3537  N   ASP 6 153     -12.118  -9.516   6.117  0.00  0.00      C1   N
ATOM   3538  CA  ASP 6 153     -13.110  -9.539   7.183  0.00  0.00      C1   C
ATOM   3539  C   ASP 6 153     -12.930 -10.796   7.926  0.00  0.00      C1   C
ATOM   3540  O   ASP 6 153     -13.481 -11.874   7.552  0.00  0.00      C1   O
ATOM   3541  CB  ASP 6 153     -14.566  -9.514   6.513  0.00  0.00      C1   C
ATOM   3542  CG  ASP 6 153     -15.679  -9.335   7.514  0.00  0.00      C1   C
ATOM   3543  OD1 ASP 6 153     -15.360  -9.231   8.726  0.00  0.00      C1   O
ATOM   3544  OD2 ASP 6 153     -16.869  -9.262   7.061  0.00  0.00      C1   O
ATOM   3545  N   TYR 6 154     -12.052 -10.774   8.966  0.00  0.00      C1   N
ATOM   3546  CA  TYR 6 154     -11.746 -11.948   9.901  0.00  0.00      C1   C
ATOM   3547  C   TYR 6 154     -11.024 -13.042   9.064  0.00  0.00      C1   C
ATOM   3548  O   TYR 6 154      -9.832 -12.849   8.857  0.00  0.00      C1   O
ATOM   3549  CB  TYR 6 154     -12.939 -12.476  10.737  0.00  0.00      C1   C
ATOM   3550  CG  TYR 6 154     -12.435 -13.497  11.764  0.00  0.00      C1   C
ATOM   3551  CD1 TYR 6 154     -12.958 -14.813  11.654  0.00  0.00      C1   C
ATOM   3552  CD2 TYR 6 154     -11.462 -13.220  12.690  0.00  0.00      C1   C
ATOM   3553  CE1 TYR 6 154     -12.529 -15.778  12.614  0.00  0.00      C1   C
ATOM   3554  CE2 TYR 6 154     -11.079 -14.125  13.725  0.00  0.00      C1   C
ATOM   3555  CZ  TYR 6 154     -11.640 -15.410  13.637  0.00  0.00      C1   C
ATOM   3556  OH  TYR 6 154     -11.182 -16.387  14.458  0.00  0.00      C1   O
ATOM   3557  N   ASP 6 155     -11.658 -14.104   8.599  0.00  0.00      C1   N
ATOM   3558  CA  ASP 6 155     -11.059 -15.147   7.829  0.00  0.00      C1   C
ATOM   3559  C   ASP 6 155     -11.367 -15.121   6.318  0.00  0.00      C1   C
ATOM   3560  O   ASP 6 155     -10.756 -15.887   5.562  0.00  0.00      C1   O
ATOM   3561  CB  ASP 6 155     -11.539 -16.518   8.406  0.00  0.00      C1   C
ATOM   3562  CG  ASP 6 155     -13.030 -16.773   8.643  0.00  0.00      C1   C
ATOM   3563  OD1 ASP 6 155     -13.393 -17.909   8.989  0.00  0.00      C1   O
ATOM   3564  OD2 ASP 6 155     -13.859 -15.863   8.451  0.00  0.00      C1   O
ATOM   3565  N   CYS 6 156     -12.126 -14.113   5.895  0.00  0.00      C1   N
ATOM   3566  CA  CYS 6 156     -12.746 -14.103   4.541  0.00  0.00      C1   C
ATOM   3567  C   CYS 6 156     -12.261 -12.886   3.805  0.00  0.00      C1   C
ATOM   3568  O   CYS 6 156     -11.802 -11.868   4.362  0.00  0.00      C1   O
ATOM   3569  CB  CYS 6 156     -14.253 -13.965   4.806  0.00  0.00      C1   C
ATOM   3570  SG  CYS 6 156     -15.189 -14.227   3.259  0.00  0.00      C1   S
ATOM   3571  N   VAL 6 157     -12.314 -13.047   2.504  0.00  0.00      C1   N
ATOM   3572  CA  VAL 6 157     -11.833 -12.147   1.513  0.00  0.00      C1   C
ATOM   3573  C   VAL 6 157     -13.067 -11.643   0.706  0.00  0.00      C1   C
ATOM   3574  O   VAL 6 157     -13.766 -12.398   0.033  0.00  0.00      C1   O
ATOM   3575  CB  VAL 6 157     -10.731 -12.849   0.716  0.00  0.00      C1   C
ATOM   3576  CG1 VAL 6 157     -10.090 -11.942  -0.354  0.00  0.00      C1   C
ATOM   3577  CG2 VAL 6 157      -9.617 -13.189   1.703  0.00  0.00      C1   C
ATOM   3578  N   SER 6 158     -13.454 -10.391   0.904  0.00  0.00      C1   N
ATOM   3579  CA  SER 6 158     -14.585  -9.699   0.385  0.00  0.00      C1   C
ATOM   3580  C   SER 6 158     -14.231  -9.170  -0.985  0.00  0.00      C1   C
ATOM   3581  O   SER 6 158     -13.596  -8.136  -1.209  0.00  0.00      C1   O
ATOM   3582  CB  SER 6 158     -14.942  -8.593   1.363  0.00  0.00      C1   C
ATOM   3583  OG  SER 6 158     -15.533  -9.138   2.517  0.00  0.00      C1   O
ATOM   3584  N   PHE 6 159     -14.521  -9.946  -1.985  0.00  0.00      C1   N
ATOM   3585  CA  PHE 6 159     -14.337  -9.486  -3.344  0.00  0.00      C1   C
ATOM   3586  C   PHE 6 159     -15.399  -8.431  -3.691  0.00  0.00      C1   C
ATOM   3587  O   PHE 6 159     -16.608  -8.724  -3.725  0.00  0.00      C1   O
ATOM   3588  CB  PHE 6 159     -14.270 -10.605  -4.446  0.00  0.00      C1   C
ATOM   3589  CG  PHE 6 159     -13.115 -11.538  -4.429  0.00  0.00      C1   C
ATOM   3590  CD1 PHE 6 159     -11.793 -11.091  -4.654  0.00  0.00      C1   C
ATOM   3591  CD2 PHE 6 159     -13.336 -12.896  -3.956  0.00  0.00      C1   C
ATOM   3592  CE1 PHE 6 159     -10.676 -11.989  -4.571  0.00  0.00      C1   C
ATOM   3593  CE2 PHE 6 159     -12.197 -13.596  -3.679  0.00  0.00      C1   C
ATOM   3594  CZ  PHE 6 159     -10.885 -13.246  -3.998  0.00  0.00      C1   C
ATOM   3595  N   CYS 6 160     -14.904  -7.239  -4.063  0.00  0.00      C1   N
ATOM   3596  CA  CYS 6 160     -15.744  -6.109  -4.438  0.00  0.00      C1   C
ATOM   3597  C   CYS 6 160     -15.446  -5.359  -5.730  0.00  0.00      C1   C
ATOM   3598  O   CYS 6 160     -16.355  -4.646  -6.177  0.00  0.00      C1   O
ATOM   3599  CB  CYS 6 160     -15.672  -5.098  -3.187  0.00  0.00      C1   C
ATOM   3600  SG  CYS 6 160     -14.149  -4.131  -3.295  0.00  0.00      C1   S
ATOM   3601  N   TYR 6 161     -14.247  -5.472  -6.316  0.00  0.00      C1   N
ATOM   3602  CA  TYR 6 161     -13.959  -4.630  -7.514  0.00  0.00      C1   C
ATOM   3603  C   TYR 6 161     -13.064  -5.369  -8.509  0.00  0.00      C1   C
ATOM   3604  O   TYR 6 161     -12.297  -6.254  -8.177  0.00  0.00      C1   O
ATOM   3605  CB  TYR 6 161     -13.276  -3.303  -7.102  0.00  0.00      C1   C
ATOM   3606  CG  TYR 6 161     -13.107  -2.297  -8.216  0.00  0.00      C1   C
ATOM   3607  CD1 TYR 6 161     -14.232  -1.540  -8.705  0.00  0.00      C1   C
ATOM   3608  CD2 TYR 6 161     -11.816  -1.979  -8.717  0.00  0.00      C1   C
ATOM   3609  CE1 TYR 6 161     -14.036  -0.498  -9.716  0.00  0.00      C1   C
ATOM   3610  CE2 TYR 6 161     -11.617  -0.997  -9.728  0.00  0.00      C1   C
ATOM   3611  CZ  TYR 6 161     -12.694  -0.224 -10.158  0.00  0.00      C1   C
ATOM   3612  OH  TYR 6 161     -12.481   0.871 -10.921  0.00  0.00      C1   O
ATOM   3613  N   MET 6 162     -13.171  -4.852  -9.734  0.00  0.00      C1   N
ATOM   3614  CA  MET 6 162     -12.315  -5.058 -10.918  0.00  0.00      C1   C
ATOM   3615  C   MET 6 162     -12.059  -3.787 -11.806  0.00  0.00      C1   C
ATOM   3616  O   MET 6 162     -12.974  -3.033 -12.159  0.00  0.00      C1   O
ATOM   3617  CB  MET 6 162     -12.923  -6.223 -11.696  0.00  0.00      C1   C
ATOM   3618  CG  MET 6 162     -11.943  -6.775 -12.740  0.00  0.00      C1   C
ATOM   3619  SD  MET 6 162     -12.628  -8.009 -13.826  0.00  0.00      C1   S
ATOM   3620  CE  MET 6 162     -11.972  -9.493 -13.105  0.00  0.00      C1   C
ATOM   3621  N   HIS 6 163     -10.820  -3.552 -12.233  0.00  0.00      C1   N
ATOM   3622  CA  HIS 6 163     -10.456  -2.498 -13.209  0.00  0.00      C1   C
ATOM   3623  C   HIS 6 163     -10.955  -2.967 -14.610  0.00  0.00      C1   C
ATOM   3624  O   HIS 6 163     -10.512  -4.031 -15.092  0.00  0.00      C1   O
ATOM   3625  CB  HIS 6 163      -8.911  -2.244 -13.240  0.00  0.00      C1   C
ATOM   3626  CG  HIS 6 163      -8.399  -1.397 -14.442  0.00  0.00      C1   C
ATOM   3627  ND1 HIS 6 163      -8.707  -1.623 -15.787  0.00  0.00      C1   N
ATOM   3628  CD2 HIS 6 163      -7.543  -0.348 -14.360  0.00  0.00      C1   C
ATOM   3629  CE1 HIS 6 163      -8.072  -0.719 -16.490  0.00  0.00      C1   C
ATOM   3630  NE2 HIS 6 163      -7.420   0.095 -15.685  0.00  0.00      C1   N
ATOM   3631  N   HIS 6 164     -11.829  -2.173 -15.275  0.00  0.00      C1   N
ATOM   3632  CA  HIS 6 164     -12.227  -2.430 -16.674  0.00  0.00      C1   C
ATOM   3633  C   HIS 6 164     -11.795  -1.304 -17.673  0.00  0.00      C1   C
ATOM   3634  O   HIS 6 164     -11.568  -1.680 -18.839  0.00  0.00      C1   O
ATOM   3635  CB  HIS 6 164     -13.702  -2.494 -16.741  0.00  0.00      C1   C
ATOM   3636  CG  HIS 6 164     -14.317  -3.843 -16.526  0.00  0.00      C1   C
ATOM   3637  ND1 HIS 6 164     -14.958  -4.494 -17.523  0.00  0.00      C1   N
ATOM   3638  CD2 HIS 6 164     -14.149  -4.615 -15.418  0.00  0.00      C1   C
ATOM   3639  CE1 HIS 6 164     -15.328  -5.607 -16.928  0.00  0.00      C1   C
ATOM   3640  NE2 HIS 6 164     -14.753  -5.780 -15.765  0.00  0.00      C1   N
ATOM   3641  N   MET 6 165     -11.703  -0.020 -17.297  0.00  0.00      C1   N
ATOM   3642  CA  MET 6 165     -11.789   1.180 -18.161  0.00  0.00      C1   C
ATOM   3643  C   MET 6 165     -10.935   2.347 -17.746  0.00  0.00      C1   C
ATOM   3644  O   MET 6 165     -10.786   2.615 -16.590  0.00  0.00      C1   O
ATOM   3645  CB  MET 6 165     -13.264   1.614 -18.163  0.00  0.00      C1   C
ATOM   3646  CG  MET 6 165     -13.994   1.120 -19.390  0.00  0.00      C1   C
ATOM   3647  SD  MET 6 165     -13.368   1.475 -21.028  0.00  0.00      C1   S
ATOM   3648  CE  MET 6 165     -13.789   3.142 -20.973  0.00  0.00      C1   C
ATOM   3649  N   GLU 6 166     -10.332   3.021 -18.754  0.00  0.00      C1   N
ATOM   3650  CA  GLU 6 166      -9.419   4.141 -18.511  0.00  0.00      C1   C
ATOM   3651  C   GLU 6 166      -9.828   5.490 -19.123  0.00  0.00      C1   C
ATOM   3652  O   GLU 6 166     -10.275   5.490 -20.283  0.00  0.00      C1   O
ATOM   3653  CB  GLU 6 166      -7.899   3.917 -18.757  0.00  0.00      C1   C
ATOM   3654  CG  GLU 6 166      -7.404   3.233 -17.462  0.00  0.00      C1   C
ATOM   3655  CD  GLU 6 166      -5.920   2.668 -17.609  0.00  0.00      C1   C
ATOM   3656  OE1 GLU 6 166      -5.245   2.871 -18.675  0.00  0.00      C1   O
ATOM   3657  OE2 GLU 6 166      -5.499   2.014 -16.621  0.00  0.00      C1   O
ATOM   3658  N   LEU 6 167      -9.648   6.620 -18.376  0.00  0.00      C1   N
ATOM   3659  CA  LEU 6 167     -10.254   7.874 -18.695  0.00  0.00      C1   C
ATOM   3660  C   LEU 6 167      -9.129   8.940 -18.760  0.00  0.00      C1   C
ATOM   3661  O   LEU 6 167      -8.312   9.076 -17.804  0.00  0.00      C1   O
ATOM   3662  CB  LEU 6 167     -11.257   8.287 -17.586  0.00  0.00      C1   C
ATOM   3663  CG  LEU 6 167     -12.304   7.263 -17.240  0.00  0.00      C1   C
ATOM   3664  CD1 LEU 6 167     -12.964   7.708 -15.940  0.00  0.00      C1   C
ATOM   3665  CD2 LEU 6 167     -13.306   6.919 -18.367  0.00  0.00      C1   C
ATOM   3666  N   PRO 6 168      -9.030   9.707 -19.884  0.00  0.00      C1   N
ATOM   3667  CA  PRO 6 168      -7.997  10.841 -20.033  0.00  0.00      C1   C
ATOM   3668  C   PRO 6 168      -7.752  11.903 -18.901  0.00  0.00      C1   C
ATOM   3669  O   PRO 6 168      -6.657  12.445 -18.896  0.00  0.00      C1   O
ATOM   3670  CB  PRO 6 168      -8.503  11.533 -21.335  0.00  0.00      C1   C
ATOM   3671  CG  PRO 6 168      -9.122  10.373 -22.172  0.00  0.00      C1   C
ATOM   3672  CD  PRO 6 168      -9.855   9.620 -21.068  0.00  0.00      C1   C
ATOM   3673  N   THR 6 169      -8.667  12.183 -17.999  0.00  0.00      C1   N
ATOM   3674  CA  THR 6 169      -8.375  12.715 -16.682  0.00  0.00      C1   C
ATOM   3675  C   THR 6 169      -7.273  11.951 -15.792  0.00  0.00      C1   C
ATOM   3676  O   THR 6 169      -7.015  12.472 -14.710  0.00  0.00      C1   O
ATOM   3677  CB  THR 6 169      -9.731  12.710 -15.899  0.00  0.00      C1   C
ATOM   3678  OG1 THR 6 169     -10.396  11.457 -15.980  0.00  0.00      C1   O
ATOM   3679  CG2 THR 6 169     -10.878  13.616 -16.376  0.00  0.00      C1   C
ATOM   3680  N   GLY 6 170      -6.656  10.897 -16.258  0.00  0.00      C1   N
ATOM   3681  CA  GLY 6 170      -5.632  10.050 -15.750  0.00  0.00      C1   C
ATOM   3682  C   GLY 6 170      -6.033   9.012 -14.715  0.00  0.00      C1   C
ATOM   3683  O   GLY 6 170      -5.320   8.757 -13.769  0.00  0.00      C1   O
ATOM   3684  N   VAL 6 171      -7.295   8.566 -14.786  0.00  0.00      C1   N
ATOM   3685  CA  VAL 6 171      -7.908   7.707 -13.719  0.00  0.00      C1   C
ATOM   3686  C   VAL 6 171      -8.633   6.396 -14.205  0.00  0.00      C1   C
ATOM   3687  O   VAL 6 171      -9.008   6.359 -15.364  0.00  0.00      C1   O
ATOM   3688  CB  VAL 6 171      -8.751   8.441 -12.669  0.00  0.00      C1   C
ATOM   3689  CG1 VAL 6 171      -7.927   9.419 -11.764  0.00  0.00      C1   C
ATOM   3690  CG2 VAL 6 171      -9.836   9.315 -13.327  0.00  0.00      C1   C
ATOM   3691  N   HIS 6 172      -8.991   5.466 -13.364  0.00  0.00      C1   N
ATOM   3692  CA  HIS 6 172      -9.763   4.260 -13.796  0.00  0.00      C1   C
ATOM   3693  C   HIS 6 172     -11.247   4.185 -13.359  0.00  0.00      C1   C
ATOM   3694  O   HIS 6 172     -11.712   4.892 -12.463  0.00  0.00      C1   O
ATOM   3695  CB  HIS 6 172      -8.869   2.953 -13.791  0.00  0.00      C1   C
ATOM   3696  CG  HIS 6 172      -8.554   2.329 -12.434  0.00  0.00      C1   C
ATOM   3697  ND1 HIS 6 172      -9.478   1.666 -11.592  0.00  0.00      C1   N
ATOM   3698  CD2 HIS 6 172      -7.361   2.423 -11.805  0.00  0.00      C1   C
ATOM   3699  CE1 HIS 6 172      -8.784   1.387 -10.511  0.00  0.00      C1   C
ATOM   3700  NE2 HIS 6 172      -7.521   1.756 -10.600  0.00  0.00      C1   N
ATOM   3701  N   ALA 6 173     -11.974   3.182 -13.901  0.00  0.00      C1   N
ATOM   3702  CA  ALA 6 173     -13.292   2.770 -13.568  0.00  0.00      C1   C
ATOM   3703  C   ALA 6 173     -13.577   1.283 -13.894  0.00  0.00      C1   C
ATOM   3704  O   ALA 6 173     -12.904   0.596 -14.674  0.00  0.00      C1   O
ATOM   3705  CB  ALA 6 173     -14.262   3.636 -14.385  0.00  0.00      C1   C
ATOM   3706  N   GLY 6 174     -14.556   0.662 -13.169  0.00  0.00      C1   N
ATOM   3707  CA  GLY 6 174     -14.723  -0.817 -13.230  0.00  0.00      C1   C
ATOM   3708  C   GLY 6 174     -16.006  -1.360 -12.671  0.00  0.00      C1   C
ATOM   3709  O   GLY 6 174     -16.948  -0.677 -12.331  0.00  0.00      C1   O
ATOM   3710  N   THR 6 175     -16.090  -2.695 -12.494  0.00  0.00      C1   N
ATOM   3711  CA  THR 6 175     -17.189  -3.473 -12.054  0.00  0.00      C1   C
ATOM   3712  C   THR 6 175     -17.099  -3.863 -10.542  0.00  0.00      C1   C
ATOM   3713  O   THR 6 175     -15.968  -3.840 -10.019  0.00  0.00      C1   O
ATOM   3714  CB  THR 6 175     -17.476  -4.631 -12.957  0.00  0.00      C1   C
ATOM   3715  OG1 THR 6 175     -16.356  -5.463 -12.875  0.00  0.00      C1   O
ATOM   3716  CG2 THR 6 175     -17.588  -4.273 -14.462  0.00  0.00      C1   C
ATOM   3717  N   ASP 6 176     -18.163  -4.449  -9.918  0.00  0.00      C1   N
ATOM   3718  CA  ASP 6 176     -17.927  -5.625  -8.962  0.00  0.00      C1   C
ATOM   3719  C   ASP 6 176     -17.535  -6.936  -9.586  0.00  0.00      C1   C
ATOM   3720  O   ASP 6 176     -17.453  -7.050 -10.800  0.00  0.00      C1   O
ATOM   3721  CB  ASP 6 176     -19.125  -5.773  -7.996  0.00  0.00      C1   C
ATOM   3722  CG  ASP 6 176     -20.484  -5.974  -8.740  0.00  0.00      C1   C
ATOM   3723  OD1 ASP 6 176     -21.518  -5.712  -8.130  0.00  0.00      C1   O
ATOM   3724  OD2 ASP 6 176     -20.597  -6.409  -9.908  0.00  0.00      C1   O
ATOM   3725  N   LEU 6 177     -17.153  -8.043  -8.872  0.00  0.00      C1   N
ATOM   3726  CA  LEU 6 177     -16.984  -9.371  -9.455  0.00  0.00      C1   C
ATOM   3727  C   LEU 6 177     -18.255 -10.005  -9.975  0.00  0.00      C1   C
ATOM   3728  O   LEU 6 177     -18.260 -10.734 -10.944  0.00  0.00      C1   O
ATOM   3729  CB  LEU 6 177     -16.204 -10.399  -8.585  0.00  0.00      C1   C
ATOM   3730  CG  LEU 6 177     -14.771 -10.614  -9.065  0.00  0.00      C1   C
ATOM   3731  CD1 LEU 6 177     -14.853 -11.342 -10.439  0.00  0.00      C1   C
ATOM   3732  CD2 LEU 6 177     -14.006  -9.290  -9.048  0.00  0.00      C1   C
ATOM   3733  N   GLU 6 178     -19.467  -9.680  -9.481  0.00  0.00      C1   N
ATOM   3734  CA  GLU 6 178     -20.738  -9.879 -10.249  0.00  0.00      C1   C
ATOM   3735  C   GLU 6 178     -20.894  -9.068 -11.567  0.00  0.00      C1   C
ATOM   3736  O   GLU 6 178     -22.019  -8.910 -12.088  0.00  0.00      C1   O
ATOM   3737  CB  GLU 6 178     -21.993  -9.823  -9.285  0.00  0.00      C1   C
ATOM   3738  CG  GLU 6 178     -22.066 -10.977  -8.263  0.00  0.00      C1   C
ATOM   3739  CD  GLU 6 178     -23.226 -10.716  -7.143  0.00  0.00      C1   C
ATOM   3740  OE1 GLU 6 178     -23.391 -11.526  -6.175  0.00  0.00      C1   O
ATOM   3741  OE2 GLU 6 178     -23.844  -9.660  -7.191  0.00  0.00      C1   O
ATOM   3742  N   GLY 6 179     -19.794  -8.476 -12.061  0.00  0.00      C1   N
ATOM   3743  CA  GLY 6 179     -19.739  -7.781 -13.339  0.00  0.00      C1   C
ATOM   3744  C   GLY 6 179     -20.348  -6.426 -13.565  0.00  0.00      C1   C
ATOM   3745  O   GLY 6 179     -20.200  -5.886 -14.678  0.00  0.00      C1   O
ATOM   3746  N   ASN 6 180     -21.030  -5.800 -12.590  0.00  0.00      C1   N
ATOM   3747  CA  ASN 6 180     -21.806  -4.563 -12.869  0.00  0.00      C1   C
ATOM   3748  C   ASN 6 180     -20.905  -3.355 -12.475  0.00  0.00      C1   C
ATOM   3749  O   ASN 6 180     -20.483  -3.196 -11.325  0.00  0.00      C1   O
ATOM   3750  CB  ASN 6 180     -23.167  -4.556 -12.116  0.00  0.00      C1   C
ATOM   3751  CG  ASN 6 180     -24.132  -3.411 -12.456  0.00  0.00      C1   C
ATOM   3752  ND2 ASN 6 180     -25.173  -3.324 -11.790  0.00  0.00      C1   N
ATOM   3753  OD1 ASN 6 180     -24.110  -2.786 -13.513  0.00  0.00      C1   O
ATOM   3754  N   PHE 6 181     -20.695  -2.495 -13.496  0.00  0.00      C1   N
ATOM   3755  CA  PHE 6 181     -19.961  -1.239 -13.312  0.00  0.00      C1   C
ATOM   3756  C   PHE 6 181     -20.432  -0.397 -12.123  0.00  0.00      C1   C
ATOM   3757  O   PHE 6 181     -21.638  -0.303 -11.967  0.00  0.00      C1   O
ATOM   3758  CB  PHE 6 181     -19.999  -0.398 -14.605  0.00  0.00      C1   C
ATOM   3759  CG  PHE 6 181     -18.853  -0.742 -15.613  0.00  0.00      C1   C
ATOM   3760  CD1 PHE 6 181     -19.054  -1.802 -16.527  0.00  0.00      C1   C
ATOM   3761  CD2 PHE 6 181     -17.617  -0.063 -15.594  0.00  0.00      C1   C
ATOM   3762  CE1 PHE 6 181     -18.050  -2.196 -17.451  0.00  0.00      C1   C
ATOM   3763  CE2 PHE 6 181     -16.704  -0.322 -16.627  0.00  0.00      C1   C
ATOM   3764  CZ  PHE 6 181     -16.907  -1.387 -17.582  0.00  0.00      C1   C
ATOM   3765  N   TYR 6 182     -19.483   0.159 -11.338  0.00  0.00      C1   N
ATOM   3766  CA  TYR 6 182     -19.744   1.285 -10.494  0.00  0.00      C1   C
ATOM   3767  C   TYR 6 182     -19.790   2.664 -11.203  0.00  0.00      C1   C
ATOM   3768  O   TYR 6 182     -18.954   2.881 -12.075  0.00  0.00      C1   O
ATOM   3769  CB  TYR 6 182     -18.769   1.347  -9.290  0.00  0.00      C1   C
ATOM   3770  CG  TYR 6 182     -18.697   0.207  -8.269  0.00  0.00      C1   C
ATOM   3771  CD1 TYR 6 182     -19.601   0.166  -7.170  0.00  0.00      C1   C
ATOM   3772  CD2 TYR 6 182     -17.912  -0.935  -8.553  0.00  0.00      C1   C
ATOM   3773  CE1 TYR 6 182     -19.490  -0.866  -6.197  0.00  0.00      C1   C
ATOM   3774  CE2 TYR 6 182     -17.916  -1.935  -7.594  0.00  0.00      C1   C
ATOM   3775  CZ  TYR 6 182     -18.559  -1.859  -6.390  0.00  0.00      C1   C
ATOM   3776  OH  TYR 6 182     -18.497  -2.863  -5.451  0.00  0.00      C1   O
ATOM   3777  N   GLY 6 183     -20.842   3.477 -10.894  0.00  0.00      C1   N
ATOM   3778  CA  GLY 6 183     -20.998   4.752 -11.574  0.00  0.00      C1   C
ATOM   3779  C   GLY 6 183     -21.564   4.763 -12.970  0.00  0.00      C1   C
ATOM   3780  O   GLY 6 183     -22.095   3.769 -13.479  0.00  0.00      C1   O
ATOM   3781  N   PRO 6 184     -21.327   5.905 -13.644  0.00  0.00      C1   N
ATOM   3782  CA  PRO 6 184     -21.655   6.116 -15.058  0.00  0.00      C1   C
ATOM   3783  C   PRO 6 184     -20.786   5.429 -16.121  0.00  0.00      C1   C
ATOM   3784  O   PRO 6 184     -20.338   6.036 -17.075  0.00  0.00      C1   O
ATOM   3785  CB  PRO 6 184     -21.908   7.648 -15.257  0.00  0.00      C1   C
ATOM   3786  CG  PRO 6 184     -20.874   8.237 -14.191  0.00  0.00      C1   C
ATOM   3787  CD  PRO 6 184     -21.051   7.225 -13.029  0.00  0.00      C1   C
ATOM   3788  N   PHE 6 185     -20.268   4.273 -15.877  0.00  0.00      C1   N
ATOM   3789  CA  PHE 6 185     -19.313   3.766 -16.850  0.00  0.00      C1   C
ATOM   3790  C   PHE 6 185     -19.721   2.387 -17.457  0.00  0.00      C1   C
ATOM   3791  O   PHE 6 185     -20.475   1.635 -16.865  0.00  0.00      C1   O
ATOM   3792  CB  PHE 6 185     -17.890   3.754 -16.286  0.00  0.00      C1   C
ATOM   3793  CG  PHE 6 185     -17.296   5.028 -15.938  0.00  0.00      C1   C
ATOM   3794  CD1 PHE 6 185     -16.762   5.894 -16.937  0.00  0.00      C1   C
ATOM   3795  CD2 PHE 6 185     -17.441   5.554 -14.620  0.00  0.00      C1   C
ATOM   3796  CE1 PHE 6 185     -16.376   7.191 -16.685  0.00  0.00      C1   C
ATOM   3797  CE2 PHE 6 185     -17.016   6.849 -14.365  0.00  0.00      C1   C
ATOM   3798  CZ  PHE 6 185     -16.499   7.692 -15.362  0.00  0.00      C1   C
ATOM   3799  N   VAL 6 186     -19.311   2.143 -18.691  0.00  0.00      C1   N
ATOM   3800  CA  VAL 6 186     -19.685   1.034 -19.501  0.00  0.00      C1   C
ATOM   3801  C   VAL 6 186     -18.383   0.392 -20.172  0.00  0.00      C1   C
ATOM   3802  O   VAL 6 186     -17.435   1.112 -20.404  0.00  0.00      C1   O
ATOM   3803  CB  VAL 6 186     -20.729   1.421 -20.529  0.00  0.00      C1   C
ATOM   3804  CG1 VAL 6 186     -20.210   2.139 -21.760  0.00  0.00      C1   C
ATOM   3805  CG2 VAL 6 186     -21.504   0.208 -20.968  0.00  0.00      C1   C
ATOM   3806  N   ASP 6 187     -18.480  -0.888 -20.650  0.00  0.00      C1   N
ATOM   3807  CA  ASP 6 187     -17.339  -1.517 -21.331  0.00  0.00      C1   C
ATOM   3808  C   ASP 6 187     -17.114  -1.182 -22.819  0.00  0.00      C1   C
ATOM   3809  O   ASP 6 187     -16.944  -2.048 -23.674  0.00  0.00      C1   O
ATOM   3810  CB  ASP 6 187     -17.292  -3.066 -20.997  0.00  0.00      C1   C
ATOM   3811  CG  ASP 6 187     -18.577  -3.957 -21.091  0.00  0.00      C1   C
ATOM   3812  OD1 ASP 6 187     -19.744  -3.499 -21.307  0.00  0.00      C1   O
ATOM   3813  OD2 ASP 6 187     -18.396  -5.131 -20.847  0.00  0.00      C1   O
ATOM   3814  N   ARG 6 188     -16.998   0.094 -23.103  0.00  0.00      C1   N
ATOM   3815  CA  ARG 6 188     -16.481   0.657 -24.314  0.00  0.00      C1   C
ATOM   3816  C   ARG 6 188     -16.074   2.137 -24.032  0.00  0.00      C1   C
ATOM   3817  O   ARG 6 188     -16.468   2.724 -22.961  0.00  0.00      C1   O
ATOM   3818  CB  ARG 6 188     -17.412   0.585 -25.465  0.00  0.00      C1   C
ATOM   3819  CG  ARG 6 188     -18.855   1.103 -25.199  0.00  0.00      C1   C
ATOM   3820  CD  ARG 6 188     -19.634   1.202 -26.518  0.00  0.00      C1   C
ATOM   3821  NE  ARG 6 188     -21.040   1.623 -26.188  0.00  0.00      C1   N
ATOM   3822  CZ  ARG 6 188     -21.666   2.654 -26.634  0.00  0.00      C1   C
ATOM   3823  NH1 ARG 6 188     -21.132   3.567 -27.357  0.00  0.00      C1   N
ATOM   3824  NH2 ARG 6 188     -22.939   2.647 -26.405  0.00  0.00      C1   N
ATOM   3825  N   GLN 6 189     -15.218   2.799 -24.841  0.00  0.00      C1   N
ATOM   3826  CA  GLN 6 189     -14.748   4.160 -24.477  0.00  0.00      C1   C
ATOM   3827  C   GLN 6 189     -15.793   5.217 -24.848  0.00  0.00      C1   C
ATOM   3828  O   GLN 6 189     -16.267   5.306 -26.014  0.00  0.00      C1   O
ATOM   3829  CB  GLN 6 189     -13.346   4.557 -25.157  0.00  0.00      C1   C
ATOM   3830  CG  GLN 6 189     -12.306   3.416 -25.024  0.00  0.00      C1   C
ATOM   3831  CD  GLN 6 189     -10.802   3.796 -25.426  0.00  0.00      C1   C
ATOM   3832  NE2 GLN 6 189      -9.941   2.877 -25.258  0.00  0.00      C1   N
ATOM   3833  OE1 GLN 6 189     -10.444   4.870 -25.965  0.00  0.00      C1   O
ATOM   3834  N   THR 6 190     -16.157   5.908 -23.809  0.00  0.00      C1   N
ATOM   3835  CA  THR 6 190     -17.230   6.987 -24.002  0.00  0.00      C1   C
ATOM   3836  C   THR 6 190     -16.838   8.339 -23.540  0.00  0.00      C1   C
ATOM   3837  O   THR 6 190     -15.721   8.381 -22.953  0.00  0.00      C1   O
ATOM   3838  CB  THR 6 190     -18.596   6.496 -23.373  0.00  0.00      C1   C
ATOM   3839  OG1 THR 6 190     -18.444   6.474 -21.928  0.00  0.00      C1   O
ATOM   3840  CG2 THR 6 190     -19.165   5.138 -23.825  0.00  0.00      C1   C
ATOM   3841  N   ALA 6 191     -17.607   9.420 -23.807  0.00  0.00      C1   N
ATOM   3842  CA  ALA 6 191     -17.500  10.780 -23.198  0.00  0.00      C1   C
ATOM   3843  C   ALA 6 191     -17.535  10.791 -21.626  0.00  0.00      C1   C
ATOM   3844  O   ALA 6 191     -18.172  10.034 -20.878  0.00  0.00      C1   O
ATOM   3845  CB  ALA 6 191     -18.631  11.588 -23.699  0.00  0.00      C1   C
ATOM   3846  N   GLN 6 192     -16.816  11.839 -21.135  0.00  0.00      C1   N
ATOM   3847  CA  GLN 6 192     -16.804  12.247 -19.704  0.00  0.00      C1   C
ATOM   3848  C   GLN 6 192     -17.746  13.389 -19.294  0.00  0.00      C1   C
ATOM   3849  O   GLN 6 192     -18.011  14.352 -19.998  0.00  0.00      C1   O
ATOM   3850  CB  GLN 6 192     -15.365  12.517 -19.255  0.00  0.00      C1   C
ATOM   3851  CG  GLN 6 192     -14.790  11.127 -19.014  0.00  0.00      C1   C
ATOM   3852  CD  GLN 6 192     -13.337  11.192 -18.589  0.00  0.00      C1   C
ATOM   3853  OE1 GLN 6 192     -12.385  11.146 -19.331  0.00  0.00      C1   O
ATOM   3854  NE2 GLN 6 192     -13.078  11.472 -17.308  0.00  0.00      C1   N
ATOM   3855  N   ALA 6 193     -18.373  13.198 -18.138  0.00  0.00      C1   N
ATOM   3856  CA  ALA 6 193     -19.387  14.153 -17.644  0.00  0.00      C1   C
ATOM   3857  C   ALA 6 193     -18.764  14.992 -16.508  0.00  0.00      C1   C
ATOM   3858  O   ALA 6 193     -18.073  14.534 -15.570  0.00  0.00      C1   O
ATOM   3859  CB  ALA 6 193     -20.644  13.387 -17.193  0.00  0.00      C1   C
ATOM   3860  N   ALA 6 194     -19.037  16.337 -16.573  0.00  0.00      C1   N
ATOM   3861  CA  ALA 6 194     -18.829  17.260 -15.488  0.00  0.00      C1   C
ATOM   3862  C   ALA 6 194     -19.447  16.813 -14.137  0.00  0.00      C1   C
ATOM   3863  O   ALA 6 194     -20.663  16.686 -13.950  0.00  0.00      C1   O
ATOM   3864  CB  ALA 6 194     -19.320  18.633 -15.902  0.00  0.00      C1   C
ATOM   3865  N   GLY 6 195     -18.519  16.813 -13.132  0.00  0.00      C1   N
ATOM   3866  CA  GLY 6 195     -18.839  16.380 -11.786  0.00  0.00      C1   C
ATOM   3867  C   GLY 6 195     -18.231  17.331 -10.738  0.00  0.00      C1   C
ATOM   3868  O   GLY 6 195     -17.236  18.003 -10.969  0.00  0.00      C1   O
ATOM   3869  N   THR 6 196     -18.890  17.404  -9.587  0.00  0.00      C1   N
ATOM   3870  CA  THR 6 196     -18.687  18.368  -8.447  0.00  0.00      C1   C
ATOM   3871  C   THR 6 196     -17.347  18.251  -7.767  0.00  0.00      C1   C
ATOM   3872  O   THR 6 196     -16.916  19.172  -7.130  0.00  0.00      C1   O
ATOM   3873  CB  THR 6 196     -19.772  18.075  -7.419  0.00  0.00      C1   C
ATOM   3874  OG1 THR 6 196     -19.783  16.732  -7.058  0.00  0.00      C1   O
ATOM   3875  CG2 THR 6 196     -21.232  18.387  -7.789  0.00  0.00      C1   C
ATOM   3876  N   ASP 6 197     -16.816  17.015  -7.788  0.00  0.00      C1   N
ATOM   3877  CA  ASP 6 197     -15.610  16.523  -7.010  0.00  0.00      C1   C
ATOM   3878  C   ASP 6 197     -15.969  16.466  -5.468  0.00  0.00      C1   C
ATOM   3879  O   ASP 6 197     -15.365  17.240  -4.705  0.00  0.00      C1   O
ATOM   3880  CB  ASP 6 197     -14.318  17.280  -7.389  0.00  0.00      C1   C
ATOM   3881  CG  ASP 6 197     -13.805  17.163  -8.844  0.00  0.00      C1   C
ATOM   3882  OD1 ASP 6 197     -13.416  18.233  -9.387  0.00  0.00      C1   O
ATOM   3883  OD2 ASP 6 197     -13.834  16.068  -9.356  0.00  0.00      C1   O
ATOM   3884  N   THR 6 198     -17.075  15.734  -5.107  0.00  0.00      C1   N
ATOM   3885  CA  THR 6 198     -17.640  15.686  -3.717  0.00  0.00      C1   C
ATOM   3886  C   THR 6 198     -16.680  14.900  -2.801  0.00  0.00      C1   C
ATOM   3887  O   THR 6 198     -16.490  13.695  -2.865  0.00  0.00      C1   O
ATOM   3888  CB  THR 6 198     -19.084  15.278  -3.712  0.00  0.00      C1   C
ATOM   3889  OG1 THR 6 198     -19.863  16.396  -4.032  0.00  0.00      C1   O
ATOM   3890  CG2 THR 6 198     -19.580  14.811  -2.379  0.00  0.00      C1   C
ATOM   3891  N   THR 6 199     -16.062  15.601  -1.836  0.00  0.00      C1   N
ATOM   3892  CA  THR 6 199     -15.394  15.051  -0.658  0.00  0.00      C1   C
ATOM   3893  C   THR 6 199     -16.283  14.110   0.144  0.00  0.00      C1   C
ATOM   3894  O   THR 6 199     -17.410  14.504   0.507  0.00  0.00      C1   O
ATOM   3895  CB  THR 6 199     -14.829  16.174   0.220  0.00  0.00      C1   C
ATOM   3896  OG1 THR 6 199     -13.847  17.003  -0.461  0.00  0.00      C1   O
ATOM   3897  CG2 THR 6 199     -14.238  15.679   1.554  0.00  0.00      C1   C
ATOM   3898  N   ILE 6 200     -15.769  12.886   0.305  0.00  0.00      C1   N
ATOM   3899  CA  ILE 6 200     -16.358  11.905   1.308  0.00  0.00      C1   C
ATOM   3900  C   ILE 6 200     -16.094  12.440   2.728  0.00  0.00      C1   C
ATOM   3901  O   ILE 6 200     -14.965  12.292   3.227  0.00  0.00      C1   O
ATOM   3902  CB  ILE 6 200     -15.838  10.525   1.069  0.00  0.00      C1   C
ATOM   3903  CG1 ILE 6 200     -15.941  10.080  -0.405  0.00  0.00      C1   C
ATOM   3904  CG2 ILE 6 200     -16.696   9.548   1.849  0.00  0.00      C1   C
ATOM   3905  CD1 ILE 6 200     -15.102   8.848  -0.829  0.00  0.00      C1   C
ATOM   3906  N   THR 6 201     -17.093  12.964   3.392  0.00  0.00      C1   N
ATOM   3907  CA  THR 6 201     -17.008  13.779   4.650  0.00  0.00      C1   C
ATOM   3908  C   THR 6 201     -16.514  13.020   5.903  0.00  0.00      C1   C
ATOM   3909  O   THR 6 201     -15.609  13.400   6.655  0.00  0.00      C1   O
ATOM   3910  CB  THR 6 201     -18.297  14.438   5.023  0.00  0.00      C1   C
ATOM   3911  OG1 THR 6 201     -18.912  14.908   3.850  0.00  0.00      C1   O
ATOM   3912  CG2 THR 6 201     -18.061  15.702   5.790  0.00  0.00      C1   C
ATOM   3913  N   VAL 6 202     -17.060  11.815   6.059  0.00  0.00      C1   N
ATOM   3914  CA  VAL 6 202     -16.586  10.870   7.093  0.00  0.00      C1   C
ATOM   3915  C   VAL 6 202     -15.055  10.458   6.923  0.00  0.00      C1   C
ATOM   3916  O   VAL 6 202     -14.402  10.170   7.960  0.00  0.00      C1   O
ATOM   3917  CB  VAL 6 202     -17.406   9.545   7.078  0.00  0.00      C1   C
ATOM   3918  CG1 VAL 6 202     -18.891   9.676   7.608  0.00  0.00      C1   C
ATOM   3919  CG2 VAL 6 202     -17.562   8.863   5.719  0.00  0.00      C1   C
ATOM   3920  N   ASN 6 203     -14.484  10.467   5.675  0.00  0.00      C1   N
ATOM   3921  CA  ASN 6 203     -13.149  10.104   5.534  0.00  0.00      C1   C
ATOM   3922  C   ASN 6 203     -12.233  11.344   5.732  0.00  0.00      C1   C
ATOM   3923  O   ASN 6 203     -11.218  11.114   6.361  0.00  0.00      C1   O
ATOM   3924  CB  ASN 6 203     -13.004   9.429   4.122  0.00  0.00      C1   C
ATOM   3925  CG  ASN 6 203     -13.733   8.080   3.859  0.00  0.00      C1   C
ATOM   3926  OD1 ASN 6 203     -14.444   7.486   4.677  0.00  0.00      C1   O
ATOM   3927  ND2 ASN 6 203     -13.649   7.691   2.606  0.00  0.00      C1   N
ATOM   3928  N   VAL 6 204     -12.608  12.578   5.210  0.00  0.00      C1   N
ATOM   3929  CA  VAL 6 204     -11.815  13.763   5.527  0.00  0.00      C1   C
ATOM   3930  C   VAL 6 204     -11.835  14.181   6.990  0.00  0.00      C1   C
ATOM   3931  O   VAL 6 204     -10.846  14.589   7.516  0.00  0.00      C1   O
ATOM   3932  CB  VAL 6 204     -12.084  15.013   4.625  0.00  0.00      C1   C
ATOM   3933  CG1 VAL 6 204     -13.403  15.716   4.908  0.00  0.00      C1   C
ATOM   3934  CG2 VAL 6 204     -10.876  16.046   4.645  0.00  0.00      C1   C
ATOM   3935  N   LEU 6 205     -12.936  13.907   7.714  0.00  0.00      C1   N
ATOM   3936  CA  LEU 6 205     -12.907  14.067   9.176  0.00  0.00      C1   C
ATOM   3937  C   LEU 6 205     -12.013  12.971   9.818  0.00  0.00      C1   C
ATOM   3938  O   LEU 6 205     -11.176  13.307  10.672  0.00  0.00      C1   O
ATOM   3939  CB  LEU 6 205     -14.314  13.977   9.703  0.00  0.00      C1   C
ATOM   3940  CG  LEU 6 205     -15.162  15.229   9.378  0.00  0.00      C1   C
ATOM   3941  CD1 LEU 6 205     -16.565  14.990   9.854  0.00  0.00      C1   C
ATOM   3942  CD2 LEU 6 205     -14.671  16.475  10.206  0.00  0.00      C1   C
ATOM   3943  N   ALA 6 206     -12.091  11.633   9.446  0.00  0.00      C1   N
ATOM   3944  CA  ALA 6 206     -11.093  10.604   9.708  0.00  0.00      C1   C
ATOM   3945  C   ALA 6 206      -9.606  11.006   9.519  0.00  0.00      C1   C
ATOM   3946  O   ALA 6 206      -8.769  10.683  10.380  0.00  0.00      C1   O
ATOM   3947  CB  ALA 6 206     -11.352   9.252   9.035  0.00  0.00      C1   C
ATOM   3948  N   TRP 6 207      -9.267  11.692   8.464  0.00  0.00      C1   N
ATOM   3949  CA  TRP 6 207      -7.972  12.251   8.226  0.00  0.00      C1   C
ATOM   3950  C   TRP 6 207      -7.640  13.359   9.238  0.00  0.00      C1   C
ATOM   3951  O   TRP 6 207      -6.561  13.242   9.723  0.00  0.00      C1   O
ATOM   3952  CB  TRP 6 207      -7.923  12.591   6.703  0.00  0.00      C1   C
ATOM   3953  CG  TRP 6 207      -6.799  13.496   6.200  0.00  0.00      C1   C
ATOM   3954  CD1 TRP 6 207      -5.591  13.076   5.775  0.00  0.00      C1   C
ATOM   3955  CD2 TRP 6 207      -6.803  14.906   6.051  0.00  0.00      C1   C
ATOM   3956  NE1 TRP 6 207      -4.787  14.151   5.451  0.00  0.00      C1   N
ATOM   3957  CE2 TRP 6 207      -5.536  15.310   5.625  0.00  0.00      C1   C
ATOM   3958  CE3 TRP 6 207      -7.807  15.903   6.185  0.00  0.00      C1   C
ATOM   3959  CZ2 TRP 6 207      -5.259  16.708   5.494  0.00  0.00      C1   C
ATOM   3960  CZ3 TRP 6 207      -7.435  17.289   6.131  0.00  0.00      C1   C
ATOM   3961  CH2 TRP 6 207      -6.177  17.683   5.727  0.00  0.00      C1   C
ATOM   3962  N   LEU 6 208      -8.538  14.314   9.573  0.00  0.00      C1   N
ATOM   3963  CA  LEU 6 208      -8.262  15.126  10.757  0.00  0.00      C1   C
ATOM   3964  C   LEU 6 208      -8.114  14.383  12.082  0.00  0.00      C1   C
ATOM   3965  O   LEU 6 208      -7.346  14.800  12.951  0.00  0.00      C1   O
ATOM   3966  CB  LEU 6 208      -9.424  16.134  10.855  0.00  0.00      C1   C
ATOM   3967  CG  LEU 6 208      -9.386  17.222   9.718  0.00  0.00      C1   C
ATOM   3968  CD1 LEU 6 208     -10.481  18.322   9.803  0.00  0.00      C1   C
ATOM   3969  CD2 LEU 6 208      -8.002  17.910   9.694  0.00  0.00      C1   C
ATOM   3970  N   TYR 6 209      -8.773  13.193  12.256  0.00  0.00      C1   N
ATOM   3971  CA  TYR 6 209      -8.543  12.436  13.525  0.00  0.00      C1   C
ATOM   3972  C   TYR 6 209      -7.210  11.657  13.503  0.00  0.00      C1   C
ATOM   3973  O   TYR 6 209      -6.458  11.933  14.435  0.00  0.00      C1   O
ATOM   3974  CB  TYR 6 209      -9.772  11.474  13.769  0.00  0.00      C1   C
ATOM   3975  CG  TYR 6 209     -11.160  12.014  14.281  0.00  0.00      C1   C
ATOM   3976  CD1 TYR 6 209     -11.158  12.493  15.588  0.00  0.00      C1   C
ATOM   3977  CD2 TYR 6 209     -12.349  12.084  13.489  0.00  0.00      C1   C
ATOM   3978  CE1 TYR 6 209     -12.316  13.039  16.159  0.00  0.00      C1   C
ATOM   3979  CE2 TYR 6 209     -13.583  12.563  14.071  0.00  0.00      C1   C
ATOM   3980  CZ  TYR 6 209     -13.553  13.031  15.388  0.00  0.00      C1   C
ATOM   3981  OH  TYR 6 209     -14.692  13.465  15.990  0.00  0.00      C1   O
ATOM   3982  N   ALA 6 210      -6.777  11.147  12.322  0.00  0.00      C1   N
ATOM   3983  CA  ALA 6 210      -5.432  10.731  12.045  0.00  0.00      C1   C
ATOM   3984  C   ALA 6 210      -4.387  11.853  12.244  0.00  0.00      C1   C
ATOM   3985  O   ALA 6 210      -3.297  11.446  12.637  0.00  0.00      C1   O
ATOM   3986  CB  ALA 6 210      -5.346   9.950  10.742  0.00  0.00      C1   C
ATOM   3987  N   ALA 6 211      -4.688  13.098  11.932  0.00  0.00      C1   N
ATOM   3988  CA  ALA 6 211      -3.727  14.215  12.070  0.00  0.00      C1   C
ATOM   3989  C   ALA 6 211      -3.515  14.516  13.622  0.00  0.00      C1   C
ATOM   3990  O   ALA 6 211      -2.354  14.652  13.980  0.00  0.00      C1   O
ATOM   3991  CB  ALA 6 211      -4.159  15.412  11.275  0.00  0.00      C1   C
ATOM   3992  N   VAL 6 212      -4.599  14.637  14.466  0.00  0.00      C1   N
ATOM   3993  CA  VAL 6 212      -4.549  14.826  15.868  0.00  0.00      C1   C
ATOM   3994  C   VAL 6 212      -3.828  13.650  16.515  0.00  0.00      C1   C
ATOM   3995  O   VAL 6 212      -2.884  13.877  17.278  0.00  0.00      C1   O
ATOM   3996  CB  VAL 6 212      -6.022  15.078  16.424  0.00  0.00      C1   C
ATOM   3997  CG1 VAL 6 212      -6.166  14.673  17.883  0.00  0.00      C1   C
ATOM   3998  CG2 VAL 6 212      -6.459  16.525  16.203  0.00  0.00      C1   C
ATOM   3999  N   ILE 6 213      -4.059  12.355  16.196  0.00  0.00      C1   N
ATOM   4000  CA  ILE 6 213      -3.265  11.140  16.516  0.00  0.00      C1   C
ATOM   4001  C   ILE 6 213      -1.741  11.367  16.219  0.00  0.00      C1   C
ATOM   4002  O   ILE 6 213      -0.906  10.840  16.963  0.00  0.00      C1   O
ATOM   4003  CB  ILE 6 213      -3.865   9.933  15.903  0.00  0.00      C1   C
ATOM   4004  CG1 ILE 6 213      -5.246   9.710  16.520  0.00  0.00      C1   C
ATOM   4005  CG2 ILE 6 213      -2.972   8.705  16.177  0.00  0.00      C1   C
ATOM   4006  CD1 ILE 6 213      -6.182   8.727  15.767  0.00  0.00      C1   C
ATOM   4007  N   ASN 6 214      -1.384  11.924  15.034  0.00  0.00      C1   N
ATOM   4008  CA  ASN 6 214       0.002  12.056  14.679  0.00  0.00      C1   C
ATOM   4009  C   ASN 6 214       0.529  13.402  15.172  0.00  0.00      C1   C
ATOM   4010  O   ASN 6 214       1.583  13.850  14.721  0.00  0.00      C1   O
ATOM   4011  CB  ASN 6 214       0.194  11.687  13.203  0.00  0.00      C1   C
ATOM   4012  CG  ASN 6 214       0.156  10.175  13.131  0.00  0.00      C1   C
ATOM   4013  OD1 ASN 6 214       1.004   9.474  13.568  0.00  0.00      C1   O
ATOM   4014  ND2 ASN 6 214      -0.900   9.675  12.517  0.00  0.00      C1   N
ATOM   4015  N   GLY 6 215      -0.120  14.108  16.128  0.00  0.00      C1   N
ATOM   4016  CA  GLY 6 215       0.486  15.322  16.798  0.00  0.00      C1   C
ATOM   4017  C   GLY 6 215       0.194  16.640  16.138  0.00  0.00      C1   C
ATOM   4018  O   GLY 6 215       0.625  17.576  16.751  0.00  0.00      C1   O
ATOM   4019  N   ASP 6 216      -0.641  16.821  15.056  0.00  0.00      C1   N
ATOM   4020  CA  ASP 6 216      -1.121  18.153  14.421  0.00  0.00      C1   C
ATOM   4021  C   ASP 6 216      -2.344  18.714  15.027  0.00  0.00      C1   C
ATOM   4022  O   ASP 6 216      -3.295  17.954  15.179  0.00  0.00      C1   O
ATOM   4023  CB  ASP 6 216      -1.227  18.022  12.863  0.00  0.00      C1   C
ATOM   4024  CG  ASP 6 216       0.067  17.771  12.088  0.00  0.00      C1   C
ATOM   4025  OD1 ASP 6 216       0.001  16.980  11.135  0.00  0.00      C1   O
ATOM   4026  OD2 ASP 6 216       1.079  18.415  12.383  0.00  0.00      C1   O
ATOM   4027  N   ARG 6 217      -2.333  19.994  15.365  0.00  0.00      C1   N
ATOM   4028  CA  ARG 6 217      -3.408  20.488  16.271  0.00  0.00      C1   C
ATOM   4029  C   ARG 6 217      -4.111  21.770  15.922  0.00  0.00      C1   C
ATOM   4030  O   ARG 6 217      -5.224  21.944  16.366  0.00  0.00      C1   O
ATOM   4031  CB  ARG 6 217      -2.616  20.665  17.642  0.00  0.00      C1   C
ATOM   4032  CG  ARG 6 217      -1.775  19.456  18.231  0.00  0.00      C1   C
ATOM   4033  CD  ARG 6 217      -1.840  19.515  19.695  0.00  0.00      C1   C
ATOM   4034  NE  ARG 6 217      -1.279  20.825  20.213  0.00  0.00      C1   N
ATOM   4035  CZ  ARG 6 217      -1.176  21.212  21.433  0.00  0.00      C1   C
ATOM   4036  NH1 ARG 6 217      -0.632  22.318  21.754  0.00  0.00      C1   N
ATOM   4037  NH2 ARG 6 217      -1.402  20.400  22.370  0.00  0.00      C1   N
ATOM   4038  N   TRP 6 218      -3.408  22.657  15.302  0.00  0.00      C1   N
ATOM   4039  CA  TRP 6 218      -3.734  23.997  14.993  0.00  0.00      C1   C
ATOM   4040  C   TRP 6 218      -5.158  24.209  14.599  0.00  0.00      C1   C
ATOM   4041  O   TRP 6 218      -5.894  24.980  15.217  0.00  0.00      C1   O
ATOM   4042  CB  TRP 6 218      -2.706  24.600  14.014  0.00  0.00      C1   C
ATOM   4043  CG  TRP 6 218      -2.668  24.136  12.605  0.00  0.00      C1   C
ATOM   4044  CD1 TRP 6 218      -1.862  23.250  12.025  0.00  0.00      C1   C
ATOM   4045  CD2 TRP 6 218      -3.498  24.687  11.536  0.00  0.00      C1   C
ATOM   4046  NE1 TRP 6 218      -2.095  23.138  10.684  0.00  0.00      C1   N
ATOM   4047  CE2 TRP 6 218      -3.215  23.973  10.313  0.00  0.00      C1   C
ATOM   4048  CE3 TRP 6 218      -4.559  25.599  11.444  0.00  0.00      C1   C
ATOM   4049  CZ2 TRP 6 218      -4.014  23.996   9.162  0.00  0.00      C1   C
ATOM   4050  CZ3 TRP 6 218      -5.291  25.808  10.199  0.00  0.00      C1   C
ATOM   4051  CH2 TRP 6 218      -4.991  25.012   9.043  0.00  0.00      C1   C
ATOM   4052  N   PHE 6 219      -5.626  23.502  13.628  0.00  0.00      C1   N
ATOM   4053  CA  PHE 6 219      -6.886  23.690  12.931  0.00  0.00      C1   C
ATOM   4054  C   PHE 6 219      -8.218  23.589  13.774  0.00  0.00      C1   C
ATOM   4055  O   PHE 6 219      -9.311  23.972  13.307  0.00  0.00      C1   O
ATOM   4056  CB  PHE 6 219      -6.926  22.653  11.872  0.00  0.00      C1   C
ATOM   4057  CG  PHE 6 219      -6.731  21.190  12.303  0.00  0.00      C1   C
ATOM   4058  CD1 PHE 6 219      -7.851  20.533  12.838  0.00  0.00      C1   C
ATOM   4059  CD2 PHE 6 219      -5.459  20.565  12.154  0.00  0.00      C1   C
ATOM   4060  CE1 PHE 6 219      -7.691  19.196  13.276  0.00  0.00      C1   C
ATOM   4061  CE2 PHE 6 219      -5.344  19.250  12.563  0.00  0.00      C1   C
ATOM   4062  CZ  PHE 6 219      -6.437  18.523  13.079  0.00  0.00      C1   C
ATOM   4063  N   LEU 6 220      -8.121  23.225  15.048  0.00  0.00      C1   N
ATOM   4064  CA  LEU 6 220      -9.283  22.940  15.920  0.00  0.00      C1   C
ATOM   4065  C   LEU 6 220     -10.159  24.138  16.422  0.00  0.00      C1   C
ATOM   4066  O   LEU 6 220      -9.724  24.988  17.244  0.00  0.00      C1   O
ATOM   4067  CB  LEU 6 220      -8.911  22.091  17.150  0.00  0.00      C1   C
ATOM   4068  CG  LEU 6 220      -8.524  20.647  16.866  0.00  0.00      C1   C
ATOM   4069  CD1 LEU 6 220      -8.109  19.935  18.116  0.00  0.00      C1   C
ATOM   4070  CD2 LEU 6 220      -9.732  19.893  16.381  0.00  0.00      C1   C
ATOM   4071  N   ASN 6 221     -11.355  24.245  15.809  0.00  0.00      C1   N
ATOM   4072  CA  ASN 6 221     -12.296  25.321  16.111  0.00  0.00      C1   C
ATOM   4073  C   ASN 6 221     -12.901  25.236  17.503  0.00  0.00      C1   C
ATOM   4074  O   ASN 6 221     -13.580  24.259  17.778  0.00  0.00      C1   O
ATOM   4075  CB  ASN 6 221     -13.377  25.223  15.009  0.00  0.00      C1   C
ATOM   4076  CG  ASN 6 221     -14.280  26.442  14.986  0.00  0.00      C1   C
ATOM   4077  OD1 ASN 6 221     -14.545  27.085  16.017  0.00  0.00      C1   O
ATOM   4078  ND2 ASN 6 221     -14.818  26.809  13.875  0.00  0.00      C1   N
ATOM   4079  N   ARG 6 222     -12.687  26.270  18.330  0.00  0.00      C1   N
ATOM   4080  CA  ARG 6 222     -13.276  26.275  19.656  0.00  0.00      C1   C
ATOM   4081  C   ARG 6 222     -14.722  26.708  19.808  0.00  0.00      C1   C
ATOM   4082  O   ARG 6 222     -15.167  26.592  20.975  0.00  0.00      C1   O
ATOM   4083  CB  ARG 6 222     -12.357  27.001  20.680  0.00  0.00      C1   C
ATOM   4084  CG  ARG 6 222     -10.879  26.653  20.785  0.00  0.00      C1   C
ATOM   4085  CD  ARG 6 222     -10.502  25.185  20.897  0.00  0.00      C1   C
ATOM   4086  NE  ARG 6 222      -9.140  24.883  20.593  0.00  0.00      C1   N
ATOM   4087  CZ  ARG 6 222      -8.468  23.749  20.868  0.00  0.00      C1   C
ATOM   4088  NH1 ARG 6 222      -8.712  22.921  21.817  0.00  0.00      C1   N
ATOM   4089  NH2 ARG 6 222      -7.423  23.430  20.101  0.00  0.00      C1   N
ATOM   4090  N   PHE 6 223     -15.424  27.130  18.750  0.00  0.00      C1   N
ATOM   4091  CA  PHE 6 223     -16.793  27.693  18.817  0.00  0.00      C1   C
ATOM   4092  C   PHE 6 223     -17.755  26.820  17.960  0.00  0.00      C1   C
ATOM   4093  O   PHE 6 223     -17.270  26.310  16.937  0.00  0.00      C1   O
ATOM   4094  CB  PHE 6 223     -16.823  29.144  18.462  0.00  0.00      C1   C
ATOM   4095  CG  PHE 6 223     -15.827  29.928  19.241  0.00  0.00      C1   C
ATOM   4096  CD1 PHE 6 223     -16.139  30.300  20.623  0.00  0.00      C1   C
ATOM   4097  CD2 PHE 6 223     -14.619  30.374  18.688  0.00  0.00      C1   C
ATOM   4098  CE1 PHE 6 223     -15.244  31.113  21.330  0.00  0.00      C1   C
ATOM   4099  CE2 PHE 6 223     -13.758  31.197  19.448  0.00  0.00      C1   C
ATOM   4100  CZ  PHE 6 223     -14.100  31.574  20.759  0.00  0.00      C1   C
ATOM   4101  N   THR 6 224     -18.885  26.374  18.619  0.00  0.00      C1   N
ATOM   4102  CA  THR 6 224     -19.613  25.179  18.176  0.00  0.00      C1   C
ATOM   4103  C   THR 6 224     -20.209  25.336  16.707  0.00  0.00      C1   C
ATOM   4104  O   THR 6 224     -20.631  26.466  16.328  0.00  0.00      C1   O
ATOM   4105  CB  THR 6 224     -20.723  24.689  19.188  0.00  0.00      C1   C
ATOM   4106  OG1 THR 6 224     -21.499  25.817  19.617  0.00  0.00      C1   O
ATOM   4107  CG2 THR 6 224     -20.177  24.028  20.390  0.00  0.00      C1   C
ATOM   4108  N   THR 6 225     -20.589  24.247  16.053  0.00  0.00      C1   N
ATOM   4109  CA  THR 6 225     -21.518  24.218  14.934  0.00  0.00      C1   C
ATOM   4110  C   THR 6 225     -22.780  23.434  15.264  0.00  0.00      C1   C
ATOM   4111  O   THR 6 225     -22.956  22.768  16.283  0.00  0.00      C1   O
ATOM   4112  CB  THR 6 225     -20.762  23.828  13.667  0.00  0.00      C1   C
ATOM   4113  OG1 THR 6 225     -21.511  24.314  12.530  0.00  0.00      C1   O
ATOM   4114  CG2 THR 6 225     -20.644  22.316  13.562  0.00  0.00      C1   C
ATOM   4115  N   THR 6 226     -23.724  23.551  14.333  0.00  0.00      C1   N
ATOM   4116  CA  THR 6 226     -24.756  22.576  14.396  0.00  0.00      C1   C
ATOM   4117  C   THR 6 226     -24.762  21.616  13.240  0.00  0.00      C1   C
ATOM   4118  O   THR 6 226     -23.982  21.770  12.302  0.00  0.00      C1   O
ATOM   4119  CB  THR 6 226     -26.130  23.278  14.563  0.00  0.00      C1   C
ATOM   4120  OG1 THR 6 226     -26.393  24.142  13.460  0.00  0.00      C1   O
ATOM   4121  CG2 THR 6 226     -26.540  23.935  15.904  0.00  0.00      C1   C
ATOM   4122  N   LEU 6 227     -25.638  20.594  13.305  0.00  0.00      C1   N
ATOM   4123  CA  LEU 6 227     -25.926  19.598  12.255  0.00  0.00      C1   C
ATOM   4124  C   LEU 6 227     -26.307  20.471  11.007  0.00  0.00      C1   C
ATOM   4125  O   LEU 6 227     -25.573  20.371  10.001  0.00  0.00      C1   O
ATOM   4126  CB  LEU 6 227     -26.896  18.511  12.720  0.00  0.00      C1   C
ATOM   4127  CG  LEU 6 227     -27.087  17.427  11.621  0.00  0.00      C1   C
ATOM   4128  CD1 LEU 6 227     -25.934  16.442  11.446  0.00  0.00      C1   C
ATOM   4129  CD2 LEU 6 227     -28.282  16.528  11.957  0.00  0.00      C1   C
ATOM   4130  N   ASN 6 228     -27.317  21.282  11.187  0.00  0.00      C1   N
ATOM   4131  CA  ASN 6 228     -27.689  22.346  10.234  0.00  0.00      C1   C
ATOM   4132  C   ASN 6 228     -26.585  23.309   9.781  0.00  0.00      C1   C
ATOM   4133  O   ASN 6 228     -26.502  23.550   8.576  0.00  0.00      C1   O
ATOM   4134  CB  ASN 6 228     -28.897  23.119  10.696  0.00  0.00      C1   C
ATOM   4135  CG  ASN 6 228     -29.297  24.293   9.825  0.00  0.00      C1   C
ATOM   4136  ND2 ASN 6 228     -28.969  25.501  10.185  0.00  0.00      C1   N
ATOM   4137  OD1 ASN 6 228     -29.736  24.079   8.694  0.00  0.00      C1   O
ATOM   4138  N   ASP 6 229     -25.867  23.960  10.646  0.00  0.00      C1   N
ATOM   4139  CA  ASP 6 229     -24.881  25.016  10.315  0.00  0.00      C1   C
ATOM   4140  C   ASP 6 229     -23.722  24.486   9.573  0.00  0.00      C1   C
ATOM   4141  O   ASP 6 229     -23.099  25.200   8.785  0.00  0.00      C1   O
ATOM   4142  CB  ASP 6 229     -24.535  25.949  11.502  0.00  0.00      C1   C
ATOM   4143  CG  ASP 6 229     -25.750  26.705  12.054  0.00  0.00      C1   C
ATOM   4144  OD1 ASP 6 229     -26.907  26.603  11.565  0.00  0.00      C1   O
ATOM   4145  OD2 ASP 6 229     -25.489  27.610  12.829  0.00  0.00      C1   O
ATOM   4146  N   PHE 6 230     -23.331  23.256   9.804  0.00  0.00      C1   N
ATOM   4147  CA  PHE 6 230     -22.463  22.447   8.951  0.00  0.00      C1   C
ATOM   4148  C   PHE 6 230     -23.081  22.235   7.550  0.00  0.00      C1   C
ATOM   4149  O   PHE 6 230     -22.440  22.560   6.571  0.00  0.00      C1   O
ATOM   4150  CB  PHE 6 230     -21.950  21.170   9.684  0.00  0.00      C1   C
ATOM   4151  CG  PHE 6 230     -20.858  20.404   8.942  0.00  0.00      C1   C
ATOM   4152  CD1 PHE 6 230     -19.613  20.925   8.873  0.00  0.00      C1   C
ATOM   4153  CD2 PHE 6 230     -21.137  19.184   8.313  0.00  0.00      C1   C
ATOM   4154  CE1 PHE 6 230     -18.624  20.407   7.994  0.00  0.00      C1   C
ATOM   4155  CE2 PHE 6 230     -20.203  18.633   7.518  0.00  0.00      C1   C
ATOM   4156  CZ  PHE 6 230     -18.951  19.167   7.377  0.00  0.00      C1   C
ATOM   4157  N   ASN 6 231     -24.296  21.729   7.477  0.00  0.00      C1   N
ATOM   4158  CA  ASN 6 231     -24.969  21.257   6.240  0.00  0.00      C1   C
ATOM   4159  C   ASN 6 231     -25.201  22.409   5.243  0.00  0.00      C1   C
ATOM   4160  O   ASN 6 231     -24.952  22.222   4.082  0.00  0.00      C1   O
ATOM   4161  CB  ASN 6 231     -26.203  20.460   6.550  0.00  0.00      C1   C
ATOM   4162  CG  ASN 6 231     -25.800  19.013   6.867  0.00  0.00      C1   C
ATOM   4163  OD1 ASN 6 231     -24.636  18.633   6.799  0.00  0.00      C1   O
ATOM   4164  ND2 ASN 6 231     -26.657  18.277   7.449  0.00  0.00      C1   N
ATOM   4165  N   LEU 6 232     -25.393  23.640   5.711  0.00  0.00      C1   N
ATOM   4166  CA  LEU 6 232     -25.471  24.866   4.994  0.00  0.00      C1   C
ATOM   4167  C   LEU 6 232     -24.399  25.010   3.905  0.00  0.00      C1   C
ATOM   4168  O   LEU 6 232     -24.708  25.399   2.814  0.00  0.00      C1   O
ATOM   4169  CB  LEU 6 232     -25.350  26.016   5.997  0.00  0.00      C1   C
ATOM   4170  CG  LEU 6 232     -26.716  26.528   6.531  0.00  0.00      C1   C
ATOM   4171  CD1 LEU 6 232     -26.446  27.591   7.611  0.00  0.00      C1   C
ATOM   4172  CD2 LEU 6 232     -27.514  27.079   5.355  0.00  0.00      C1   C
ATOM   4173  N   VAL 6 233     -23.140  24.707   4.310  0.00  0.00      C1   N
ATOM   4174  CA  VAL 6 233     -21.939  24.893   3.364  0.00  0.00      C1   C
ATOM   4175  C   VAL 6 233     -21.446  23.694   2.611  0.00  0.00      C1   C
ATOM   4176  O   VAL 6 233     -20.607  23.836   1.740  0.00  0.00      C1   O
ATOM   4177  CB  VAL 6 233     -20.809  25.709   3.967  0.00  0.00      C1   C
ATOM   4178  CG1 VAL 6 233     -21.221  27.154   4.305  0.00  0.00      C1   C
ATOM   4179  CG2 VAL 6 233     -20.186  25.182   5.253  0.00  0.00      C1   C
ATOM   4180  N   ALA 6 234     -22.007  22.494   2.913  0.00  0.00      C1   N
ATOM   4181  CA  ALA 6 234     -21.769  21.216   2.288  0.00  0.00      C1   C
ATOM   4182  C   ALA 6 234     -21.769  21.340   0.762  0.00  0.00      C1   C
ATOM   4183  O   ALA 6 234     -20.850  20.858   0.111  0.00  0.00      C1   O
ATOM   4184  CB  ALA 6 234     -22.807  20.196   2.786  0.00  0.00      C1   C
ATOM   4185  N   MET 6 235     -22.789  22.042   0.147  0.00  0.00      C1   N
ATOM   4186  CA  MET 6 235     -22.875  22.404  -1.316  0.00  0.00      C1   C
ATOM   4187  C   MET 6 235     -21.742  23.366  -1.727  0.00  0.00      C1   C
ATOM   4188  O   MET 6 235     -21.089  22.992  -2.685  0.00  0.00      C1   O
ATOM   4189  CB  MET 6 235     -24.235  23.049  -1.680  0.00  0.00      C1   C
ATOM   4190  CG  MET 6 235     -25.198  22.042  -2.319  0.00  0.00      C1   C
ATOM   4191  SD  MET 6 235     -26.754  22.739  -3.026  0.00  0.00      C1   S
ATOM   4192  CE  MET 6 235     -27.705  21.198  -3.091  0.00  0.00      C1   C
ATOM   4193  N   LYS 6 236     -21.496  24.496  -1.116  0.00  0.00      C1   N
ATOM   4194  CA  LYS 6 236     -20.438  25.520  -1.520  0.00  0.00      C1   C
ATOM   4195  C   LYS 6 236     -19.038  24.837  -1.605  0.00  0.00      C1   C
ATOM   4196  O   LYS 6 236     -18.296  25.176  -2.501  0.00  0.00      C1   O
ATOM   4197  CB  LYS 6 236     -20.366  26.571  -0.472  0.00  0.00      C1   C
ATOM   4198  CG  LYS 6 236     -19.442  27.796  -0.685  0.00  0.00      C1   C
ATOM   4199  CD  LYS 6 236     -19.692  28.896   0.376  0.00  0.00      C1   C
ATOM   4200  CE  LYS 6 236     -18.662  29.945   0.258  0.00  0.00      C1   C
ATOM   4201  NZ  LYS 6 236     -18.682  30.829   1.458  0.00  0.00      C1   N
ATOM   4202  N   TYR 6 237     -18.660  23.961  -0.716  0.00  0.00      C1   N
ATOM   4203  CA  TYR 6 237     -17.413  23.217  -0.663  0.00  0.00      C1   C
ATOM   4204  C   TYR 6 237     -17.398  21.827  -1.337  0.00  0.00      C1   C
ATOM   4205  O   TYR 6 237     -16.328  21.188  -1.307  0.00  0.00      C1   O
ATOM   4206  CB  TYR 6 237     -17.056  23.240   0.802  0.00  0.00      C1   C
ATOM   4207  CG  TYR 6 237     -16.656  24.624   1.300  0.00  0.00      C1   C
ATOM   4208  CD1 TYR 6 237     -17.407  25.211   2.318  0.00  0.00      C1   C
ATOM   4209  CD2 TYR 6 237     -15.607  25.363   0.705  0.00  0.00      C1   C
ATOM   4210  CE1 TYR 6 237     -17.125  26.562   2.768  0.00  0.00      C1   C
ATOM   4211  CE2 TYR 6 237     -15.389  26.672   1.083  0.00  0.00      C1   C
ATOM   4212  CZ  TYR 6 237     -16.189  27.289   2.057  0.00  0.00      C1   C
ATOM   4213  OH  TYR 6 237     -16.053  28.622   2.338  0.00  0.00      C1   O
ATOM   4214  N   ASN 6 238     -18.590  21.357  -1.759  0.00  0.00      C1   N
ATOM   4215  CA  ASN 6 238     -18.798  19.996  -2.404  0.00  0.00      C1   C
ATOM   4216  C   ASN 6 238     -18.391  18.889  -1.460  0.00  0.00      C1   C
ATOM   4217  O   ASN 6 238     -17.401  18.170  -1.747  0.00  0.00      C1   O
ATOM   4218  CB  ASN 6 238     -18.219  19.978  -3.836  0.00  0.00      C1   C
ATOM   4219  CG  ASN 6 238     -18.963  20.923  -4.744  0.00  0.00      C1   C
ATOM   4220  ND2 ASN 6 238     -20.285  20.825  -4.889  0.00  0.00      C1   N
ATOM   4221  OD1 ASN 6 238     -18.394  21.719  -5.471  0.00  0.00      C1   O
ATOM   4222  N   TYR 6 239     -18.985  18.697  -0.333  0.00  0.00      C1   N
ATOM   4223  CA  TYR 6 239     -18.800  17.488   0.596  0.00  0.00      C1   C
ATOM   4224  C   TYR 6 239     -20.215  16.913   0.886  0.00  0.00      C1   C
ATOM   4225  O   TYR 6 239     -21.200  17.643   0.735  0.00  0.00      C1   O
ATOM   4226  CB  TYR 6 239     -17.951  17.778   1.926  0.00  0.00      C1   C
ATOM   4227  CG  TYR 6 239     -18.520  18.848   2.793  0.00  0.00      C1   C
ATOM   4228  CD1 TYR 6 239     -19.659  18.628   3.511  0.00  0.00      C1   C
ATOM   4229  CD2 TYR 6 239     -17.853  20.104   2.876  0.00  0.00      C1   C
ATOM   4230  CE1 TYR 6 239     -20.149  19.635   4.370  0.00  0.00      C1   C
ATOM   4231  CE2 TYR 6 239     -18.421  21.144   3.722  0.00  0.00      C1   C
ATOM   4232  CZ  TYR 6 239     -19.491  20.900   4.519  0.00  0.00      C1   C
ATOM   4233  OH  TYR 6 239     -20.056  21.902   5.256  0.00  0.00      C1   O
ATOM   4234  N   GLU 6 240     -20.215  15.561   1.152  0.00  0.00      C1   N
ATOM   4235  CA  GLU 6 240     -21.477  14.860   1.356  0.00  0.00      C1   C
ATOM   4236  C   GLU 6 240     -22.063  15.453   2.723  0.00  0.00      C1   C
ATOM   4237  O   GLU 6 240     -21.466  15.461   3.753  0.00  0.00      C1   O
ATOM   4238  CB  GLU 6 240     -21.178  13.318   1.419  0.00  0.00      C1   C
ATOM   4239  CG  GLU 6 240     -22.346  12.483   1.909  0.00  0.00      C1   C
ATOM   4240  CD  GLU 6 240     -22.316  10.913   1.904  0.00  0.00      C1   C
ATOM   4241  OE1 GLU 6 240     -21.258  10.339   2.168  0.00  0.00      C1   O
ATOM   4242  OE2 GLU 6 240     -23.337  10.302   1.656  0.00  0.00      C1   O
ATOM   4243  N   PRO 6 241     -23.374  15.855   2.671  0.00  0.00      C1   N
ATOM   4244  CA  PRO 6 241     -24.054  16.369   3.871  0.00  0.00      C1   C
ATOM   4245  C   PRO 6 241     -24.011  15.395   5.108  0.00  0.00      C1   C
ATOM   4246  O   PRO 6 241     -24.143  14.186   5.020  0.00  0.00      C1   O
ATOM   4247  CB  PRO 6 241     -25.411  16.833   3.465  0.00  0.00      C1   C
ATOM   4248  CG  PRO 6 241     -25.355  16.831   1.925  0.00  0.00      C1   C
ATOM   4249  CD  PRO 6 241     -24.147  15.991   1.509  0.00  0.00      C1   C
ATOM   4250  N   LEU 6 242     -23.795  16.016   6.316  0.00  0.00      C1   N
ATOM   4251  CA  LEU 6 242     -23.649  15.306   7.560  0.00  0.00      C1   C
ATOM   4252  C   LEU 6 242     -25.143  14.797   7.919  0.00  0.00      C1   C
ATOM   4253  O   LEU 6 242     -26.069  15.562   8.027  0.00  0.00      C1   O
ATOM   4254  CB  LEU 6 242     -22.868  16.098   8.544  0.00  0.00      C1   C
ATOM   4255  CG  LEU 6 242     -22.723  15.433   9.944  0.00  0.00      C1   C
ATOM   4256  CD1 LEU 6 242     -21.666  14.327   9.822  0.00  0.00      C1   C
ATOM   4257  CD2 LEU 6 242     -22.307  16.554  10.958  0.00  0.00      C1   C
ATOM   4258  N   THR 6 243     -25.334  13.534   8.063  0.00  0.00      C1   N
ATOM   4259  CA  THR 6 243     -26.525  12.883   8.603  0.00  0.00      C1   C
ATOM   4260  C   THR 6 243     -26.378  12.387  10.074  0.00  0.00      C1   C
ATOM   4261  O   THR 6 243     -25.354  12.426  10.664  0.00  0.00      C1   O
ATOM   4262  CB  THR 6 243     -26.879  11.729   7.625  0.00  0.00      C1   C
ATOM   4263  OG1 THR 6 243     -25.988  10.695   7.789  0.00  0.00      C1   O
ATOM   4264  CG2 THR 6 243     -26.941  12.221   6.103  0.00  0.00      C1   C
ATOM   4265  N   GLN 6 244     -27.469  11.893  10.618  0.00  0.00      C1   N
ATOM   4266  CA  GLN 6 244     -27.519  11.174  11.855  0.00  0.00      C1   C
ATOM   4267  C   GLN 6 244     -26.776   9.866  11.730  0.00  0.00      C1   C
ATOM   4268  O   GLN 6 244     -26.175   9.536  12.712  0.00  0.00      C1   O
ATOM   4269  CB  GLN 6 244     -29.011  10.951  12.349  0.00  0.00      C1   C
ATOM   4270  CG  GLN 6 244     -29.694  12.190  13.059  0.00  0.00      C1   C
ATOM   4271  CD  GLN 6 244     -31.132  11.904  13.412  0.00  0.00      C1   C
ATOM   4272  OE1 GLN 6 244     -31.707  10.791  13.405  0.00  0.00      C1   O
ATOM   4273  NE2 GLN 6 244     -31.933  12.882  13.727  0.00  0.00      C1   N
ATOM   4274  N   ASP 6 245     -26.682   9.266  10.473  0.00  0.00      C1   N
ATOM   4275  CA  ASP 6 245     -25.967   8.036  10.219  0.00  0.00      C1   C
ATOM   4276  C   ASP 6 245     -24.443   8.178  10.169  0.00  0.00      C1   C
ATOM   4277  O   ASP 6 245     -23.734   7.407  10.885  0.00  0.00      C1   O
ATOM   4278  CB  ASP 6 245     -26.457   7.369   8.909  0.00  0.00      C1   C
ATOM   4279  CG  ASP 6 245     -27.976   7.437   8.520  0.00  0.00      C1   C
ATOM   4280  OD1 ASP 6 245     -28.358   6.738   7.503  0.00  0.00      C1   O
ATOM   4281  OD2 ASP 6 245     -28.796   8.150   9.151  0.00  0.00      C1   O
ATOM   4282  N   HIS 6 246     -23.960   9.344   9.531  0.00  0.00      C1   N
ATOM   4283  CA  HIS 6 246     -22.515   9.688   9.529  0.00  0.00      C1   C
ATOM   4284  C   HIS 6 246     -21.974  10.145  10.908  0.00  0.00      C1   C
ATOM   4285  O   HIS 6 246     -20.927   9.774  11.267  0.00  0.00      C1   O
ATOM   4286  CB  HIS 6 246     -22.331  10.930   8.606  0.00  0.00      C1   C
ATOM   4287  CG  HIS 6 246     -22.771  10.652   7.186  0.00  0.00      C1   C
ATOM   4288  ND1 HIS 6 246     -23.532  11.549   6.347  0.00  0.00      C1   N
ATOM   4289  CD2 HIS 6 246     -22.517   9.519   6.501  0.00  0.00      C1   C
ATOM   4290  CE1 HIS 6 246     -23.754  10.823   5.222  0.00  0.00      C1   C
ATOM   4291  NE2 HIS 6 246     -23.229   9.602   5.349  0.00  0.00      C1   N
ATOM   4292  N   VAL 6 247     -22.796  10.784  11.746  0.00  0.00      C1   N
ATOM   4293  CA  VAL 6 247     -22.450  11.113  13.158  0.00  0.00      C1   C
ATOM   4294  C   VAL 6 247     -22.266   9.889  14.037  0.00  0.00      C1   C
ATOM   4295  O   VAL 6 247     -21.351   9.904  14.874  0.00  0.00      C1   O
ATOM   4296  CB  VAL 6 247     -23.564  12.033  13.790  0.00  0.00      C1   C
ATOM   4297  CG1 VAL 6 247     -23.420  12.227  15.267  0.00  0.00      C1   C
ATOM   4298  CG2 VAL 6 247     -23.476  13.481  13.195  0.00  0.00      C1   C
ATOM   4299  N   ASP 6 248     -23.252   8.944  13.949  0.00  0.00      C1   N
ATOM   4300  CA  ASP 6 248     -23.100   7.613  14.593  0.00  0.00      C1   C
ATOM   4301  C   ASP 6 248     -21.925   6.698  14.106  0.00  0.00      C1   C
ATOM   4302  O   ASP 6 248     -21.438   6.001  14.910  0.00  0.00      C1   O
ATOM   4303  CB  ASP 6 248     -24.430   6.827  14.478  0.00  0.00      C1   C
ATOM   4304  CG  ASP 6 248     -25.615   7.540  15.196  0.00  0.00      C1   C
ATOM   4305  OD1 ASP 6 248     -25.424   8.378  16.126  0.00  0.00      C1   O
ATOM   4306  OD2 ASP 6 248     -26.820   7.228  14.821  0.00  0.00      C1   O
ATOM   4307  N   ILE 6 249     -21.604   6.851  12.812  0.00  0.00      C1   N
ATOM   4308  CA  ILE 6 249     -20.474   6.260  12.238  0.00  0.00      C1   C
ATOM   4309  C   ILE 6 249     -19.173   6.821  12.920  0.00  0.00      C1   C
ATOM   4310  O   ILE 6 249     -18.288   5.984  13.098  0.00  0.00      C1   O
ATOM   4311  CB  ILE 6 249     -20.495   6.354  10.658  0.00  0.00      C1   C
ATOM   4312  CG1 ILE 6 249     -21.179   5.115   9.990  0.00  0.00      C1   C
ATOM   4313  CG2 ILE 6 249     -19.065   6.524  10.053  0.00  0.00      C1   C
ATOM   4314  CD1 ILE 6 249     -20.783   3.681  10.543  0.00  0.00      C1   C
ATOM   4315  N   LEU 6 250     -19.027   8.057  13.235  0.00  0.00      C1   N
ATOM   4316  CA  LEU 6 250     -17.974   8.769  14.000  0.00  0.00      C1   C
ATOM   4317  C   LEU 6 250     -17.922   8.403  15.502  0.00  0.00      C1   C
ATOM   4318  O   LEU 6 250     -16.853   8.803  16.005  0.00  0.00      C1   O
ATOM   4319  CB  LEU 6 250     -18.075  10.223  13.630  0.00  0.00      C1   C
ATOM   4320  CG  LEU 6 250     -17.738  10.506  12.212  0.00  0.00      C1   C
ATOM   4321  CD1 LEU 6 250     -17.894  11.977  11.808  0.00  0.00      C1   C
ATOM   4322  CD2 LEU 6 250     -16.313  10.030  11.875  0.00  0.00      C1   C
ATOM   4323  N   GLY 6 251     -18.762   7.655  16.145  0.00  0.00      C1   N
ATOM   4324  CA  GLY 6 251     -18.829   7.426  17.609  0.00  0.00      C1   C
ATOM   4325  C   GLY 6 251     -17.603   6.787  18.263  0.00  0.00      C1   C
ATOM   4326  O   GLY 6 251     -17.036   7.497  19.147  0.00  0.00      C1   O
ATOM   4327  N   PRO 6 252     -17.111   5.550  17.878  0.00  0.00      C1   N
ATOM   4328  CA  PRO 6 252     -15.807   5.031  18.293  0.00  0.00      C1   C
ATOM   4329  C   PRO 6 252     -14.665   5.966  18.076  0.00  0.00      C1   C
ATOM   4330  O   PRO 6 252     -13.906   6.200  19.052  0.00  0.00      C1   O
ATOM   4331  CB  PRO 6 252     -15.586   3.693  17.512  0.00  0.00      C1   C
ATOM   4332  CG  PRO 6 252     -16.958   3.322  16.944  0.00  0.00      C1   C
ATOM   4333  CD  PRO 6 252     -17.756   4.629  16.951  0.00  0.00      C1   C
ATOM   4334  N   LEU 6 253     -14.599   6.612  16.881  0.00  0.00      C1   N
ATOM   4335  CA  LEU 6 253     -13.347   7.355  16.666  0.00  0.00      C1   C
ATOM   4336  C   LEU 6 253     -13.341   8.665  17.451  0.00  0.00      C1   C
ATOM   4337  O   LEU 6 253     -12.328   9.075  17.963  0.00  0.00      C1   O
ATOM   4338  CB  LEU 6 253     -13.155   7.580  15.100  0.00  0.00      C1   C
ATOM   4339  CG  LEU 6 253     -11.821   8.386  14.748  0.00  0.00      C1   C
ATOM   4340  CD1 LEU 6 253     -10.629   7.659  15.383  0.00  0.00      C1   C
ATOM   4341  CD2 LEU 6 253     -11.601   8.356  13.251  0.00  0.00      C1   C
ATOM   4342  N   SER 6 254     -14.453   9.307  17.570  0.00  0.00      C1   N
ATOM   4343  CA  SER 6 254     -14.656  10.403  18.515  0.00  0.00      C1   C
ATOM   4344  C   SER 6 254     -14.329   9.987  19.972  0.00  0.00      C1   C
ATOM   4345  O   SER 6 254     -13.814  10.815  20.741  0.00  0.00      C1   O
ATOM   4346  CB  SER 6 254     -16.156  10.771  18.386  0.00  0.00      C1   C
ATOM   4347  OG  SER 6 254     -16.408  12.070  18.924  0.00  0.00      C1   O
ATOM   4348  N   ALA 6 255     -14.506   8.726  20.400  0.00  0.00      C1   N
ATOM   4349  CA  ALA 6 255     -14.176   8.210  21.781  0.00  0.00      C1   C
ATOM   4350  C   ALA 6 255     -12.719   7.969  21.850  0.00  0.00      C1   C
ATOM   4351  O   ALA 6 255     -12.047   8.505  22.723  0.00  0.00      C1   O
ATOM   4352  CB  ALA 6 255     -15.144   7.092  22.223  0.00  0.00      C1   C
ATOM   4353  N   GLN 6 256     -12.132   7.078  21.031  0.00  0.00      C1   N
ATOM   4354  CA  GLN 6 256     -10.669   6.964  20.765  0.00  0.00      C1   C
ATOM   4355  C   GLN 6 256      -9.918   8.243  20.942  0.00  0.00      C1   C
ATOM   4356  O   GLN 6 256      -8.907   8.197  21.552  0.00  0.00      C1   O
ATOM   4357  CB  GLN 6 256     -10.489   6.243  19.373  0.00  0.00      C1   C
ATOM   4358  CG  GLN 6 256     -10.516   4.686  19.573  0.00  0.00      C1   C
ATOM   4359  CD  GLN 6 256      -9.609   4.184  20.686  0.00  0.00      C1   C
ATOM   4360  OE1 GLN 6 256      -8.384   4.232  20.695  0.00  0.00      C1   O
ATOM   4361  NE2 GLN 6 256     -10.090   3.534  21.652  0.00  0.00      C1   N
ATOM   4362  N   THR 6 257     -10.253   9.430  20.290  0.00  0.00      C1   N
ATOM   4363  CA  THR 6 257      -9.411  10.648  20.283  0.00  0.00      C1   C
ATOM   4364  C   THR 6 257      -9.784  11.497  21.455  0.00  0.00      C1   C
ATOM   4365  O   THR 6 257      -9.013  12.435  21.761  0.00  0.00      C1   O
ATOM   4366  CB  THR 6 257      -9.518  11.456  18.976  0.00  0.00      C1   C
ATOM   4367  OG1 THR 6 257     -10.890  11.690  18.742  0.00  0.00      C1   O
ATOM   4368  CG2 THR 6 257      -8.883  10.607  17.943  0.00  0.00      C1   C
ATOM   4369  N   GLY 6 258     -10.951  11.422  22.088  0.00  0.00      C1   N
ATOM   4370  CA  GLY 6 258     -11.362  12.387  23.125  0.00  0.00      C1   C
ATOM   4371  C   GLY 6 258     -11.963  13.737  22.577  0.00  0.00      C1   C
ATOM   4372  O   GLY 6 258     -12.312  14.605  23.349  0.00  0.00      C1   O
ATOM   4373  N   ILE 6 259     -12.138  13.930  21.268  0.00  0.00      C1   N
ATOM   4374  CA  ILE 6 259     -12.842  15.060  20.557  0.00  0.00      C1   C
ATOM   4375  C   ILE 6 259     -14.134  14.616  19.849  0.00  0.00      C1   C
ATOM   4376  O   ILE 6 259     -14.077  13.759  18.930  0.00  0.00      C1   O
ATOM   4377  CB  ILE 6 259     -11.815  15.772  19.589  0.00  0.00      C1   C
ATOM   4378  CG1 ILE 6 259     -10.603  16.327  20.360  0.00  0.00      C1   C
ATOM   4379  CG2 ILE 6 259     -12.395  16.943  18.622  0.00  0.00      C1   C
ATOM   4380  CD1 ILE 6 259      -9.435  16.435  19.426  0.00  0.00      C1   C
ATOM   4381  N   ALA 6 260     -15.226  15.250  20.187  0.00  0.00      C1   N
ATOM   4382  CA  ALA 6 260     -16.593  15.021  19.759  0.00  0.00      C1   C
ATOM   4383  C   ALA 6 260     -16.829  15.437  18.299  0.00  0.00      C1   C
ATOM   4384  O   ALA 6 260     -16.158  16.355  17.801  0.00  0.00      C1   O
ATOM   4385  CB  ALA 6 260     -17.530  15.809  20.626  0.00  0.00      C1   C
ATOM   4386  N   VAL 6 261     -17.807  14.808  17.692  0.00  0.00      C1   N
ATOM   4387  CA  VAL 6 261     -18.116  14.801  16.256  0.00  0.00      C1   C
ATOM   4388  C   VAL 6 261     -18.367  16.226  15.721  0.00  0.00      C1   C
ATOM   4389  O   VAL 6 261     -17.803  16.591  14.649  0.00  0.00      C1   O
ATOM   4390  CB  VAL 6 261     -19.397  13.952  15.909  0.00  0.00      C1   C
ATOM   4391  CG1 VAL 6 261     -19.743  13.926  14.407  0.00  0.00      C1   C
ATOM   4392  CG2 VAL 6 261     -19.277  12.501  16.322  0.00  0.00      C1   C
ATOM   4393  N   LEU 6 262     -19.299  16.972  16.345  0.00  0.00      C1   N
ATOM   4394  CA  LEU 6 262     -19.570  18.364  15.979  0.00  0.00      C1   C
ATOM   4395  C   LEU 6 262     -18.437  19.338  16.216  0.00  0.00      C1   C
ATOM   4396  O   LEU 6 262     -18.385  20.440  15.641  0.00  0.00      C1   O
ATOM   4397  CB  LEU 6 262     -20.876  18.797  16.724  0.00  0.00      C1   C
ATOM   4398  CG  LEU 6 262     -22.237  18.365  16.052  0.00  0.00      C1   C
ATOM   4399  CD1 LEU 6 262     -23.514  18.919  16.750  0.00  0.00      C1   C
ATOM   4400  CD2 LEU 6 262     -22.347  18.627  14.581  0.00  0.00      C1   C
ATOM   4401  N   ASP 6 263     -17.406  18.966  17.034  0.00  0.00      C1   N
ATOM   4402  CA  ASP 6 263     -16.147  19.749  17.128  0.00  0.00      C1   C
ATOM   4403  C   ASP 6 263     -15.186  19.596  16.004  0.00  0.00      C1   C
ATOM   4404  O   ASP 6 263     -14.716  20.663  15.464  0.00  0.00      C1   O
ATOM   4405  CB  ASP 6 263     -15.500  19.575  18.516  0.00  0.00      C1   C
ATOM   4406  CG  ASP 6 263     -16.381  19.680  19.839  0.00  0.00      C1   C
ATOM   4407  OD1 ASP 6 263     -17.513  20.188  19.893  0.00  0.00      C1   O
ATOM   4408  OD2 ASP 6 263     -15.962  19.235  20.956  0.00  0.00      C1   O
ATOM   4409  N   MET 6 264     -14.868  18.374  15.586  0.00  0.00      C1   N
ATOM   4410  CA  MET 6 264     -14.105  18.239  14.294  0.00  0.00      C1   C
ATOM   4411  C   MET 6 264     -14.881  18.695  13.045  0.00  0.00      C1   C
ATOM   4412  O   MET 6 264     -14.321  19.203  12.123  0.00  0.00      C1   O
ATOM   4413  CB  MET 6 264     -13.717  16.784  14.065  0.00  0.00      C1   C
ATOM   4414  CG  MET 6 264     -12.425  16.578  13.261  0.00  0.00      C1   C
ATOM   4415  SD  MET 6 264     -10.950  17.237  14.141  0.00  0.00      C1   S
ATOM   4416  CE  MET 6 264     -10.527  15.797  15.291  0.00  0.00      C1   C
ATOM   4417  N   CYS 6 265     -16.238  18.547  13.000  0.00  0.00      C1   N
ATOM   4418  CA  CYS 6 265     -17.016  19.227  11.961  0.00  0.00      C1   C
ATOM   4419  C   CYS 6 265     -16.961  20.767  11.948  0.00  0.00      C1   C
ATOM   4420  O   CYS 6 265     -16.571  21.225  10.871  0.00  0.00      C1   O
ATOM   4421  CB  CYS 6 265     -18.461  18.762  12.121  0.00  0.00      C1   C
ATOM   4422  SG  CYS 6 265     -18.712  17.136  11.282  0.00  0.00      C1   S
ATOM   4423  N   ALA 6 266     -17.078  21.518  13.074  0.00  0.00      C1   N
ATOM   4424  CA  ALA 6 266     -16.727  22.972  13.105  0.00  0.00      C1   C
ATOM   4425  C   ALA 6 266     -15.254  23.183  12.626  0.00  0.00      C1   C
ATOM   4426  O   ALA 6 266     -14.967  24.264  12.049  0.00  0.00      C1   O
ATOM   4427  CB  ALA 6 266     -16.886  23.371  14.586  0.00  0.00      C1   C
ATOM   4428  N   SER 6 267     -14.334  22.295  12.981  0.00  0.00      C1   N
ATOM   4429  CA  SER 6 267     -12.941  22.386  12.544  0.00  0.00      C1   C
ATOM   4430  C   SER 6 267     -12.802  22.266  10.973  0.00  0.00      C1   C
ATOM   4431  O   SER 6 267     -12.171  23.136  10.394  0.00  0.00      C1   O
ATOM   4432  CB  SER 6 267     -12.044  21.487  13.403  0.00  0.00      C1   C
ATOM   4433  OG  SER 6 267     -12.224  21.614  14.754  0.00  0.00      C1   O
ATOM   4434  N   LEU 6 268     -13.430  21.246  10.378  0.00  0.00      C1   N
ATOM   4435  CA  LEU 6 268     -13.573  21.134   8.870  0.00  0.00      C1   C
ATOM   4436  C   LEU 6 268     -14.265  22.349   8.175  0.00  0.00      C1   C
ATOM   4437  O   LEU 6 268     -13.744  22.839   7.147  0.00  0.00      C1   O
ATOM   4438  CB  LEU 6 268     -14.333  19.844   8.608  0.00  0.00      C1   C
ATOM   4439  CG  LEU 6 268     -14.558  19.503   7.169  0.00  0.00      C1   C
ATOM   4440  CD1 LEU 6 268     -13.261  19.460   6.293  0.00  0.00      C1   C
ATOM   4441  CD2 LEU 6 268     -15.340  18.227   6.830  0.00  0.00      C1   C
ATOM   4442  N   LYS 6 269     -15.360  22.788   8.730  0.00  0.00      C1   N
ATOM   4443  CA  LYS 6 269     -15.954  24.019   8.262  0.00  0.00      C1   C
ATOM   4444  C   LYS 6 269     -14.930  25.182   8.305  0.00  0.00      C1   C
ATOM   4445  O   LYS 6 269     -14.804  25.809   7.237  0.00  0.00      C1   O
ATOM   4446  CB  LYS 6 269     -17.233  24.305   9.056  0.00  0.00      C1   C
ATOM   4447  CG  LYS 6 269     -18.101  25.530   8.555  0.00  0.00      C1   C
ATOM   4448  CD  LYS 6 269     -19.473  25.599   9.259  0.00  0.00      C1   C
ATOM   4449  CE  LYS 6 269     -20.118  26.898   8.688  0.00  0.00      C1   C
ATOM   4450  NZ  LYS 6 269     -21.408  27.139   9.350  0.00  0.00      C1   N
ATOM   4451  N   GLU 6 270     -14.235  25.537   9.405  0.00  0.00      C1   N
ATOM   4452  CA  GLU 6 270     -13.164  26.573   9.337  0.00  0.00      C1   C
ATOM   4453  C   GLU 6 270     -12.095  26.395   8.244  0.00  0.00      C1   C
ATOM   4454  O   GLU 6 270     -11.858  27.261   7.460  0.00  0.00      C1   O
ATOM   4455  CB  GLU 6 270     -12.529  26.853  10.675  0.00  0.00      C1   C
ATOM   4456  CG  GLU 6 270     -11.721  28.140  10.620  0.00  0.00      C1   C
ATOM   4457  CD  GLU 6 270     -11.369  28.567  11.999  0.00  0.00      C1   C
ATOM   4458  OE1 GLU 6 270     -10.381  28.086  12.530  0.00  0.00      C1   O
ATOM   4459  OE2 GLU 6 270     -12.158  29.347  12.651  0.00  0.00      C1   O
ATOM   4460  N   LEU 6 271     -11.448  25.227   8.246  0.00  0.00      C1   N
ATOM   4461  CA  LEU 6 271     -10.447  24.712   7.312  0.00  0.00      C1   C
ATOM   4462  C   LEU 6 271     -10.853  24.937   5.818  0.00  0.00      C1   C
ATOM   4463  O   LEU 6 271     -10.129  25.478   4.998  0.00  0.00      C1   O
ATOM   4464  CB  LEU 6 271     -10.170  23.230   7.737  0.00  0.00      C1   C
ATOM   4465  CG  LEU 6 271      -9.000  22.531   7.086  0.00  0.00      C1   C
ATOM   4466  CD1 LEU 6 271      -7.739  23.275   7.260  0.00  0.00      C1   C
ATOM   4467  CD2 LEU 6 271      -8.827  21.092   7.607  0.00  0.00      C1   C
ATOM   4468  N   LEU 6 272     -12.096  24.615   5.401  0.00  0.00      C1   N
ATOM   4469  CA  LEU 6 272     -12.581  24.949   4.101  0.00  0.00      C1   C
ATOM   4470  C   LEU 6 272     -12.780  26.464   3.929  0.00  0.00      C1   C
ATOM   4471  O   LEU 6 272     -12.376  26.942   2.879  0.00  0.00      C1   O
ATOM   4472  CB  LEU 6 272     -13.802  24.084   3.863  0.00  0.00      C1   C
ATOM   4473  CG  LEU 6 272     -13.496  22.590   3.630  0.00  0.00      C1   C
ATOM   4474  CD1 LEU 6 272     -14.799  21.779   3.792  0.00  0.00      C1   C
ATOM   4475  CD2 LEU 6 272     -12.875  22.531   2.238  0.00  0.00      C1   C
ATOM   4476  N   GLN 6 273     -13.517  27.079   4.870  0.00  0.00      C1   N
ATOM   4477  CA  GLN 6 273     -13.747  28.508   4.847  0.00  0.00      C1   C
ATOM   4478  C   GLN 6 273     -12.488  29.444   4.920  0.00  0.00      C1   C
ATOM   4479  O   GLN 6 273     -12.638  30.580   4.447  0.00  0.00      C1   O
ATOM   4480  CB  GLN 6 273     -14.613  28.778   6.052  0.00  0.00      C1   C
ATOM   4481  CG  GLN 6 273     -16.124  28.379   5.877  0.00  0.00      C1   C
ATOM   4482  CD  GLN 6 273     -17.016  28.715   7.064  0.00  0.00      C1   C
ATOM   4483  NE2 GLN 6 273     -18.246  28.827   6.891  0.00  0.00      C1   N
ATOM   4484  OE1 GLN 6 273     -16.513  28.907   8.178  0.00  0.00      C1   O
ATOM   4485  N   ASN 6 274     -11.308  29.030   5.330  0.00  0.00      C1   N
ATOM   4486  CA  ASN 6 274     -10.133  29.860   5.463  0.00  0.00      C1   C
ATOM   4487  C   ASN 6 274      -9.007  29.424   4.469  0.00  0.00      C1   C
ATOM   4488  O   ASN 6 274      -8.637  30.321   3.704  0.00  0.00      C1   O
ATOM   4489  CB  ASN 6 274      -9.569  29.893   6.878  0.00  0.00      C1   C
ATOM   4490  CG  ASN 6 274      -8.298  30.735   7.153  0.00  0.00      C1   C
ATOM   4491  OD1 ASN 6 274      -7.316  30.187   7.598  0.00  0.00      C1   O
ATOM   4492  ND2 ASN 6 274      -8.238  31.931   6.670  0.00  0.00      C1   N
ATOM   4493  N   GLY 6 275      -8.653  28.169   4.292  0.00  0.00      C1   N
ATOM   4494  CA  GLY 6 275      -7.647  27.762   3.290  0.00  0.00      C1   C
ATOM   4495  C   GLY 6 275      -6.490  27.180   4.167  0.00  0.00      C1   C
ATOM   4496  O   GLY 6 275      -6.284  27.517   5.324  0.00  0.00      C1   O
ATOM   4497  N   MET 6 276      -5.727  26.304   3.560  0.00  0.00      C1   N
ATOM   4498  CA  MET 6 276      -4.435  25.796   4.093  0.00  0.00      C1   C
ATOM   4499  C   MET 6 276      -3.361  26.905   4.324  0.00  0.00      C1   C
ATOM   4500  O   MET 6 276      -2.872  27.099   5.444  0.00  0.00      C1   O
ATOM   4501  CB  MET 6 276      -3.888  24.566   3.274  0.00  0.00      C1   C
ATOM   4502  CG  MET 6 276      -2.803  23.870   4.105  0.00  0.00      C1   C
ATOM   4503  SD  MET 6 276      -3.248  23.016   5.604  0.00  0.00      C1   S
ATOM   4504  CE  MET 6 276      -4.375  21.778   4.939  0.00  0.00      C1   C
ATOM   4505  N   ASN 6 277      -3.134  27.825   3.390  0.00  0.00      C1   N
ATOM   4506  CA  ASN 6 277      -2.438  29.082   3.556  0.00  0.00      C1   C
ATOM   4507  C   ASN 6 277      -0.996  29.027   4.066  0.00  0.00      C1   C
ATOM   4508  O   ASN 6 277      -0.570  29.823   4.958  0.00  0.00      C1   O
ATOM   4509  CB  ASN 6 277      -3.333  30.184   4.359  0.00  0.00      C1   C
ATOM   4510  CG  ASN 6 277      -4.758  30.307   3.809  0.00  0.00      C1   C
ATOM   4511  ND2 ASN 6 277      -5.761  30.790   4.550  0.00  0.00      C1   N
ATOM   4512  OD1 ASN 6 277      -5.109  29.977   2.706  0.00  0.00      C1   O
ATOM   4513  N   GLY 6 278      -0.177  28.105   3.530  0.00  0.00      C1   N
ATOM   4514  CA  GLY 6 278       1.141  27.798   4.124  0.00  0.00      C1   C
ATOM   4515  C   GLY 6 278       1.291  26.872   5.368  0.00  0.00      C1   C
ATOM   4516  O   GLY 6 278       2.321  26.949   6.046  0.00  0.00      C1   O
ATOM   4517  N   ARG 6 279       0.219  26.068   5.748  0.00  0.00      C1   N
ATOM   4518  CA  ARG 6 279       0.279  25.139   6.899  0.00  0.00      C1   C
ATOM   4519  C   ARG 6 279       0.248  23.696   6.385  0.00  0.00      C1   C
ATOM   4520  O   ARG 6 279       0.221  23.408   5.174  0.00  0.00      C1   O
ATOM   4521  CB  ARG 6 279      -0.826  25.486   7.962  0.00  0.00      C1   C
ATOM   4522  CG  ARG 6 279      -0.752  26.983   8.458  0.00  0.00      C1   C
ATOM   4523  CD  ARG 6 279      -2.071  27.418   9.159  0.00  0.00      C1   C
ATOM   4524  NE  ARG 6 279      -3.093  27.886   8.205  0.00  0.00      C1   N
ATOM   4525  CZ  ARG 6 279      -4.256  28.432   8.567  0.00  0.00      C1   C
ATOM   4526  NH1 ARG 6 279      -4.597  28.866   9.759  0.00  0.00      C1   N
ATOM   4527  NH2 ARG 6 279      -5.199  28.554   7.666  0.00  0.00      C1   N
ATOM   4528  N   THR 6 280       0.518  22.819   7.320  0.00  0.00      C1   N
ATOM   4529  CA  THR 6 280       0.518  21.369   7.028  0.00  0.00      C1   C
ATOM   4530  C   THR 6 280      -0.237  20.498   8.066  0.00  0.00      C1   C
ATOM   4531  O   THR 6 280      -0.325  20.814   9.255  0.00  0.00      C1   O
ATOM   4532  CB  THR 6 280       1.966  20.789   6.774  0.00  0.00      C1   C
ATOM   4533  OG1 THR 6 280       2.801  21.229   7.807  0.00  0.00      C1   O
ATOM   4534  CG2 THR 6 280       2.461  21.127   5.403  0.00  0.00      C1   C
ATOM   4535  N   ILE 6 281      -0.938  19.497   7.451  0.00  0.00      C1   N
ATOM   4536  CA  ILE 6 281      -1.745  18.544   8.189  0.00  0.00      C1   C
ATOM   4537  C   ILE 6 281      -1.426  17.056   7.721  0.00  0.00      C1   C
ATOM   4538  O   ILE 6 281      -1.763  16.770   6.510  0.00  0.00      C1   O
ATOM   4539  CB  ILE 6 281      -3.256  18.840   8.031  0.00  0.00      C1   C
ATOM   4540  CG1 ILE 6 281      -3.606  20.226   8.527  0.00  0.00      C1   C
ATOM   4541  CG2 ILE 6 281      -4.088  17.817   8.759  0.00  0.00      C1   C
ATOM   4542  CD1 ILE 6 281      -5.079  20.542   8.381  0.00  0.00      C1   C
ATOM   4543  N   LEU 6 282      -0.737  16.197   8.526  0.00  0.00      C1   N
ATOM   4544  CA  LEU 6 282      -0.481  14.825   8.231  0.00  0.00      C1   C
ATOM   4545  C   LEU 6 282       0.426  14.664   6.967  0.00  0.00      C1   C
ATOM   4546  O   LEU 6 282       0.234  13.907   6.055  0.00  0.00      C1   O
ATOM   4547  CB  LEU 6 282      -1.810  14.031   8.197  0.00  0.00      C1   C
ATOM   4548  CG  LEU 6 282      -1.501  12.535   8.500  0.00  0.00      C1   C
ATOM   4549  CD1 LEU 6 282      -0.896  12.173   9.855  0.00  0.00      C1   C
ATOM   4550  CD2 LEU 6 282      -2.856  11.813   8.233  0.00  0.00      C1   C
ATOM   4551  N   GLY 6 283       1.455  15.587   6.850  0.00  0.00      C1   N
ATOM   4552  CA  GLY 6 283       2.281  15.765   5.683  0.00  0.00      C1   C
ATOM   4553  C   GLY 6 283       1.579  16.547   4.566  0.00  0.00      C1   C
ATOM   4554  O   GLY 6 283       2.198  16.932   3.570  0.00  0.00      C1   O
ATOM   4555  N   SER 6 284       0.242  16.798   4.652  0.00  0.00      C1   N
ATOM   4556  CA  SER 6 284      -0.455  17.356   3.389  0.00  0.00      C1   C
ATOM   4557  C   SER 6 284      -0.595  18.881   3.382  0.00  0.00      C1   C
ATOM   4558  O   SER 6 284      -0.816  19.532   4.421  0.00  0.00      C1   O
ATOM   4559  CB  SER 6 284      -1.571  16.512   2.732  0.00  0.00      C1   C
ATOM   4560  OG  SER 6 284      -1.584  16.797   1.336  0.00  0.00      C1   O
ATOM   4561  N   ALA 6 285      -0.582  19.469   2.204  0.00  0.00      C1   N
ATOM   4562  CA  ALA 6 285      -1.350  20.714   2.055  0.00  0.00      C1   C
ATOM   4563  C   ALA 6 285      -2.796  20.465   1.513  0.00  0.00      C1   C
ATOM   4564  O   ALA 6 285      -3.597  21.412   1.569  0.00  0.00      C1   O
ATOM   4565  CB  ALA 6 285      -0.609  21.540   1.015  0.00  0.00      C1   C
ATOM   4566  N   LEU 6 286      -3.138  19.261   1.008  0.00  0.00      C1   N
ATOM   4567  CA  LEU 6 286      -4.440  18.896   0.478  0.00  0.00      C1   C
ATOM   4568  C   LEU 6 286      -5.337  18.188   1.494  0.00  0.00      C1   C
ATOM   4569  O   LEU 6 286      -4.952  17.352   2.289  0.00  0.00      C1   O
ATOM   4570  CB  LEU 6 286      -4.280  18.079  -0.846  0.00  0.00      C1   C
ATOM   4571  CG  LEU 6 286      -3.877  18.896  -2.052  0.00  0.00      C1   C
ATOM   4572  CD1 LEU 6 286      -3.667  17.943  -3.269  0.00  0.00      C1   C
ATOM   4573  CD2 LEU 6 286      -4.728  20.010  -2.619  0.00  0.00      C1   C
ATOM   4574  N   LEU 6 287      -6.628  18.460   1.431  0.00  0.00      C1   N
ATOM   4575  CA  LEU 6 287      -7.727  17.748   2.191  0.00  0.00      C1   C
ATOM   4576  C   LEU 6 287      -8.143  16.378   1.507  0.00  0.00      C1   C
ATOM   4577  O   LEU 6 287      -9.049  16.193   0.696  0.00  0.00      C1   O
ATOM   4578  CB  LEU 6 287      -8.963  18.674   2.500  0.00  0.00      C1   C
ATOM   4579  CG  LEU 6 287      -8.691  20.152   2.958  0.00  0.00      C1   C
ATOM   4580  CD1 LEU 6 287     -10.060  20.731   3.456  0.00  0.00      C1   C
ATOM   4581  CD2 LEU 6 287      -7.685  20.258   4.068  0.00  0.00      C1   C
ATOM   4582  N   GLU 6 288      -7.480  15.384   2.078  0.00  0.00      C1   N
ATOM   4583  CA  GLU 6 288      -7.422  14.017   1.623  0.00  0.00      C1   C
ATOM   4584  C   GLU 6 288      -8.506  13.058   2.217  0.00  0.00      C1   C
ATOM   4585  O   GLU 6 288      -8.634  12.964   3.416  0.00  0.00      C1   O
ATOM   4586  CB  GLU 6 288      -6.017  13.466   1.610  0.00  0.00      C1   C
ATOM   4587  CG  GLU 6 288      -5.217  13.974   0.442  0.00  0.00      C1   C
ATOM   4588  CD  GLU 6 288      -3.787  13.499   0.365  0.00  0.00      C1   C
ATOM   4589  OE1 GLU 6 288      -3.556  12.288   0.749  0.00  0.00      C1   O
ATOM   4590  OE2 GLU 6 288      -2.935  14.246  -0.131  0.00  0.00      C1   O
ATOM   4591  N   ASP 6 289      -9.331  12.437   1.377  0.00  0.00      C1   N
ATOM   4592  CA  ASP 6 289     -10.437  11.591   1.792  0.00  0.00      C1   C
ATOM   4593  C   ASP 6 289     -10.367  10.074   1.534  0.00  0.00      C1   C
ATOM   4594  O   ASP 6 289     -11.264   9.385   1.153  0.00  0.00      C1   O
ATOM   4595  CB  ASP 6 289     -11.805  12.168   1.326  0.00  0.00      C1   C
ATOM   4596  CG  ASP 6 289     -12.081  12.408  -0.191  0.00  0.00      C1   C
ATOM   4597  OD1 ASP 6 289     -11.241  12.148  -1.103  0.00  0.00      C1   O
ATOM   4598  OD2 ASP 6 289     -13.045  13.120  -0.377  0.00  0.00      C1   O
ATOM   4599  N   GLU 6 290      -9.241   9.498   1.924  0.00  0.00      C1   N
ATOM   4600  CA  GLU 6 290      -8.775   8.190   1.480  0.00  0.00      C1   C
ATOM   4601  C   GLU 6 290      -9.115   7.039   2.407  0.00  0.00      C1   C
ATOM   4602  O   GLU 6 290      -9.082   5.862   2.017  0.00  0.00      C1   O
ATOM   4603  CB  GLU 6 290      -7.199   8.263   1.138  0.00  0.00      C1   C
ATOM   4604  CG  GLU 6 290      -7.058   9.145  -0.111  0.00  0.00      C1   C
ATOM   4605  CD  GLU 6 290      -5.551   9.060  -0.561  0.00  0.00      C1   C
ATOM   4606  OE1 GLU 6 290      -4.702   8.344  -0.023  0.00  0.00      C1   O
ATOM   4607  OE2 GLU 6 290      -5.237   9.749  -1.540  0.00  0.00      C1   O
ATOM   4608  N   PHE 6 291      -9.498   7.320   3.675  0.00  0.00      C1   N
ATOM   4609  CA  PHE 6 291      -9.727   6.240   4.673  0.00  0.00      C1   C
ATOM   4610  C   PHE 6 291     -10.773   6.515   5.751  0.00  0.00      C1   C
ATOM   4611  O   PHE 6 291     -10.944   7.692   6.160  0.00  0.00      C1   O
ATOM   4612  CB  PHE 6 291      -8.373   5.926   5.287  0.00  0.00      C1   C
ATOM   4613  CG  PHE 6 291      -7.616   7.067   5.921  0.00  0.00      C1   C
ATOM   4614  CD1 PHE 6 291      -6.813   7.843   5.179  0.00  0.00      C1   C
ATOM   4615  CD2 PHE 6 291      -7.879   7.396   7.232  0.00  0.00      C1   C
ATOM   4616  CE1 PHE 6 291      -6.094   8.842   5.766  0.00  0.00      C1   C
ATOM   4617  CE2 PHE 6 291      -7.151   8.406   7.882  0.00  0.00      C1   C
ATOM   4618  CZ  PHE 6 291      -6.194   9.131   7.169  0.00  0.00      C1   C
ATOM   4619  N   THR 6 292     -11.577   5.554   6.042  0.00  0.00      C1   N
ATOM   4620  CA  THR 6 292     -12.733   5.566   6.948  0.00  0.00      C1   C
ATOM   4621  C   THR 6 292     -12.385   5.774   8.419  0.00  0.00      C1   C
ATOM   4622  O   THR 6 292     -11.261   5.481   8.836  0.00  0.00      C1   O
ATOM   4623  CB  THR 6 292     -13.707   4.398   6.762  0.00  0.00      C1   C
ATOM   4624  OG1 THR 6 292     -13.461   3.230   7.499  0.00  0.00      C1   O
ATOM   4625  CG2 THR 6 292     -13.926   3.952   5.261  0.00  0.00      C1   C
ATOM   4626  N   PRO 6 293     -13.282   6.279   9.294  0.00  0.00      C1   N
ATOM   4627  CA  PRO 6 293     -13.232   6.088  10.780  0.00  0.00      C1   C
ATOM   4628  C   PRO 6 293     -12.808   4.696  11.322  0.00  0.00      C1   C
ATOM   4629  O   PRO 6 293     -11.862   4.648  12.082  0.00  0.00      C1   O
ATOM   4630  CB  PRO 6 293     -14.634   6.430  11.275  0.00  0.00      C1   C
ATOM   4631  CG  PRO 6 293     -15.186   7.367  10.204  0.00  0.00      C1   C
ATOM   4632  CD  PRO 6 293     -14.605   6.802   8.943  0.00  0.00      C1   C
ATOM   4633  N   PHE 6 294     -13.409   3.604  10.794  0.00  0.00      C1   N
ATOM   4634  CA  PHE 6 294     -13.068   2.226  11.098  0.00  0.00      C1   C
ATOM   4635  C   PHE 6 294     -11.605   1.846  10.774  0.00  0.00      C1   C
ATOM   4636  O   PHE 6 294     -10.962   1.275  11.640  0.00  0.00      C1   O
ATOM   4637  CB  PHE 6 294     -14.061   1.270  10.538  0.00  0.00      C1   C
ATOM   4638  CG  PHE 6 294     -13.670  -0.180  10.611  0.00  0.00      C1   C
ATOM   4639  CD1 PHE 6 294     -14.127  -0.886  11.755  0.00  0.00      C1   C
ATOM   4640  CD2 PHE 6 294     -12.854  -0.785   9.648  0.00  0.00      C1   C
ATOM   4641  CE1 PHE 6 294     -13.781  -2.253  11.878  0.00  0.00      C1   C
ATOM   4642  CE2 PHE 6 294     -12.461  -2.082   9.812  0.00  0.00      C1   C
ATOM   4643  CZ  PHE 6 294     -12.980  -2.890  10.892  0.00  0.00      C1   C
ATOM   4644  N   ASP 6 295     -11.090   2.276   9.574  0.00  0.00      C1   N
ATOM   4645  CA  ASP 6 295      -9.640   2.098   9.204  0.00  0.00      C1   C
ATOM   4646  C   ASP 6 295      -8.714   2.816  10.277  0.00  0.00      C1   C
ATOM   4647  O   ASP 6 295      -7.676   2.265  10.622  0.00  0.00      C1   O
ATOM   4648  CB  ASP 6 295      -9.338   2.624   7.831  0.00  0.00      C1   C
ATOM   4649  CG  ASP 6 295     -10.221   2.282   6.627  0.00  0.00      C1   C
ATOM   4650  OD1 ASP 6 295     -10.123   2.913   5.599  0.00  0.00      C1   O
ATOM   4651  OD2 ASP 6 295     -10.880   1.272   6.704  0.00  0.00      C1   O
ATOM   4652  N   VAL 6 296      -8.989   3.990  10.792  0.00  0.00      C1   N
ATOM   4653  CA  VAL 6 296      -8.205   4.648  11.919  0.00  0.00      C1   C
ATOM   4654  C   VAL 6 296      -8.187   3.861  13.190  0.00  0.00      C1   C
ATOM   4655  O   VAL 6 296      -7.188   3.451  13.843  0.00  0.00      C1   O
ATOM   4656  CB  VAL 6 296      -8.502   6.124  12.152  0.00  0.00      C1   C
ATOM   4657  CG1 VAL 6 296      -7.643   6.759  13.253  0.00  0.00      C1   C
ATOM   4658  CG2 VAL 6 296      -8.230   6.823  10.856  0.00  0.00      C1   C
ATOM   4659  N   VAL 6 297      -9.411   3.531  13.776  0.00  0.00      C1   N
ATOM   4660  CA  VAL 6 297      -9.739   2.671  14.991  0.00  0.00      C1   C
ATOM   4661  C   VAL 6 297      -8.994   1.290  15.157  0.00  0.00      C1   C
ATOM   4662  O   VAL 6 297      -8.283   1.023  16.113  0.00  0.00      C1   O
ATOM   4663  CB  VAL 6 297     -11.241   2.646  15.103  0.00  0.00      C1   C
ATOM   4664  CG1 VAL 6 297     -11.838   1.655  16.163  0.00  0.00      C1   C
ATOM   4665  CG2 VAL 6 297     -11.802   4.007  15.556  0.00  0.00      C1   C
ATOM   4666  N   ARG 6 298      -8.965   0.475  14.093  0.00  0.00      C1   N
ATOM   4667  CA  ARG 6 298      -8.189  -0.801  14.020  0.00  0.00      C1   C
ATOM   4668  C   ARG 6 298      -6.668  -0.669  13.964  0.00  0.00      C1   C
ATOM   4669  O   ARG 6 298      -5.977  -1.701  13.985  0.00  0.00      C1   O
ATOM   4670  CB  ARG 6 298      -8.689  -1.698  12.898  0.00  0.00      C1   C
ATOM   4671  CG  ARG 6 298      -8.265  -1.276  11.484  0.00  0.00      C1   C
ATOM   4672  CD  ARG 6 298      -8.816  -2.143  10.371  0.00  0.00      C1   C
ATOM   4673  NE  ARG 6 298      -8.144  -3.484  10.291  0.00  0.00      C1   N
ATOM   4674  CZ  ARG 6 298      -7.306  -3.913   9.415  0.00  0.00      C1   C
ATOM   4675  NH1 ARG 6 298      -6.625  -5.034   9.553  0.00  0.00      C1   N
ATOM   4676  NH2 ARG 6 298      -6.922  -3.185   8.417  0.00  0.00      C1   N
ATOM   4677  N   GLN 6 299      -6.111   0.516  13.809  0.00  0.00      C1   N
ATOM   4678  CA  GLN 6 299      -4.787   0.784  14.178  0.00  0.00      C1   C
ATOM   4679  C   GLN 6 299      -4.595   1.459  15.556  0.00  0.00      C1   C
ATOM   4680  O   GLN 6 299      -3.519   1.454  16.168  0.00  0.00      C1   O
ATOM   4681  CB  GLN 6 299      -4.258   1.701  13.154  0.00  0.00      C1   C
ATOM   4682  CG  GLN 6 299      -4.305   1.046  11.789  0.00  0.00      C1   C
ATOM   4683  CD  GLN 6 299      -3.384   1.732  10.809  0.00  0.00      C1   C
ATOM   4684  OE1 GLN 6 299      -2.544   2.566  10.995  0.00  0.00      C1   O
ATOM   4685  NE2 GLN 6 299      -3.511   1.336   9.541  0.00  0.00      C1   N
ATOM   4686  N   CYS 6 300      -5.549   2.214  15.972  0.00  0.00      C1   N
ATOM   4687  CA  CYS 6 300      -5.413   3.081  17.124  0.00  0.00      C1   C
ATOM   4688  C   CYS 6 300      -5.795   2.406  18.484  0.00  0.00      C1   C
ATOM   4689  O   CYS 6 300      -5.058   2.638  19.435  0.00  0.00      C1   O
ATOM   4690  CB  CYS 6 300      -6.022   4.499  16.820  0.00  0.00      C1   C
ATOM   4691  SG  CYS 6 300      -7.828   4.453  17.077  0.00  0.00      C1   S
ATOM   4692  N   SER 6 301      -6.797   1.515  18.448  0.00  0.00      C1   N
ATOM   4693  CA  SER 6 301      -7.131   0.574  19.511  0.00  0.00      C1   C
ATOM   4694  C   SER 6 301      -6.841  -0.879  19.208  0.00  0.00      C1   C
ATOM   4695  O   SER 6 301      -6.344  -1.556  20.142  0.00  0.00      C1   O
ATOM   4696  CB  SER 6 301      -8.655   0.667  19.968  0.00  0.00      C1   C
ATOM   4697  OG  SER 6 301      -9.622   0.980  19.063  0.00  0.00      C1   O
ATOM   4698  N   GLY 6 302      -7.331  -1.327  18.038  0.00  0.00      C1   N
ATOM   4699  CA  GLY 6 302      -7.257  -2.657  17.476  0.00  0.00      C1   C
ATOM   4700  C   GLY 6 302      -8.146  -3.739  18.078  0.00  0.00      C1   C
ATOM   4701  O   GLY 6 302      -7.632  -4.875  18.223  0.00  0.00      C1   O
ATOM   4702  N   VAL 6 303      -9.254  -3.392  18.773  0.00  0.00      C1   N
ATOM   4703  CA  VAL 6 303      -9.995  -4.257  19.707  0.00  0.00      C1   C
ATOM   4704  C   VAL 6 303     -10.771  -5.356  18.966  0.00  0.00      C1   C
ATOM   4705  O   VAL 6 303     -11.987  -5.210  18.699  0.00  0.00      C1   O
ATOM   4706  CB  VAL 6 303     -10.847  -3.503  20.758  0.00  0.00      C1   C
ATOM   4707  CG1 VAL 6 303      -9.972  -2.893  21.792  0.00  0.00      C1   C
ATOM   4708  CG2 VAL 6 303     -11.759  -2.389  20.292  0.00  0.00      C1   C
ATOM   4709  N   THR 6 304      -9.994  -6.382  18.519  0.00  0.00      C1   N
ATOM   4710  CA  THR 6 304     -10.429  -7.714  18.044  0.00  0.00      C1   C
ATOM   4711  C   THR 6 304     -11.401  -8.437  19.024  0.00  0.00      C1   C
ATOM   4712  O   THR 6 304     -12.333  -9.142  18.574  0.00  0.00      C1   O
ATOM   4713  CB  THR 6 304      -9.263  -8.703  17.708  0.00  0.00      C1   C
ATOM   4714  OG1 THR 6 304      -8.173  -8.058  17.003  0.00  0.00      C1   O
ATOM   4715  CG2 THR 6 304      -9.786  -9.866  16.825  0.00  0.00      C1   C
ATOM   4716  N   PHE 6 305     -11.299  -8.273  20.381  0.00  0.00      C1   N
ATOM   4717  CA  PHE 6 305     -12.353  -8.810  21.261  0.00  0.00      C1   C
ATOM   4718  CB  PHE 6 305     -11.775  -9.962  22.179  0.00  0.00      C1   C
ATOM   4719  CG  PHE 6 305     -10.950 -10.841  21.367  0.00  0.00      C1   C
ATOM   4720  CD1 PHE 6 305      -9.539 -10.760  21.328  0.00  0.00      C1   C
ATOM   4721  CE1 PHE 6 305      -8.758 -11.505  20.457  0.00  0.00      C1   C
ATOM   4722  CZ  PHE 6 305      -9.398 -12.432  19.557  0.00  0.00      C1   C
ATOM   4723  CE2 PHE 6 305     -10.761 -12.527  19.602  0.00  0.00      C1   C
ATOM   4724  CD2 PHE 6 305     -11.516 -11.784  20.529  0.00  0.00      C1   C
ATOM   4725  C   PHE 6 305     -13.007  -7.795  22.171  0.00  0.00      C1   C
ATOM   4726  O   PHE 6 305     -12.438  -6.771  22.620  0.00  0.00      C1   O
ATOM   4727  N   GLN 6 306     -14.322  -7.999  22.462  0.00  0.00      C1   N
ATOM   4728  CA  GLN 6 306     -14.979  -7.337  23.591  0.00  0.00      C1   C
ATOM   4729  CB  GLN 6 306     -16.437  -6.876  23.242  0.00  0.00      C1   C
ATOM   4730  CG  GLN 6 306     -16.997  -6.103  24.396  0.00  0.00      C1   C
ATOM   4731  CD  GLN 6 306     -18.354  -5.490  24.207  0.00  0.00      C1   C
ATOM   4732  OE1 GLN 6 306     -18.870  -5.438  23.064  0.00  0.00      C1   O
ATOM   4733  NE2 GLN 6 306     -19.024  -4.907  25.211  0.00  0.00      C1   N
ATOM   4734  C   GLN 6 306     -14.876  -8.143  24.871  0.00  0.00      C1   C
ATOM   4735  OXT GLN 6 306     -14.319  -7.597  25.883  0.00  0.00      C1   O
ATOM   4736  O   GLN 6 306     -15.202  -9.355  24.952  0.00  0.00      C1   O
END
ATOM   2369  N   SER 6   1      -0.867   4.307  20.155  0.00  0.00      C1   N
ATOM   2370  CA  SER 6   1      -0.463   3.878  18.841  0.00  0.00      C1   C
ATOM   2371  C   SER 6   1      -1.210   4.662  17.797  0.00  0.00      C1   C
ATOM   2372  O   SER 6   1      -2.399   4.830  17.950  0.00  0.00      C1   O
ATOM   2373  CB  SER 6   1      -0.544   2.355  18.606  0.00  0.00      C1   C
ATOM   2374  OG  SER 6   1       0.484   1.912  19.463  0.00  0.00      C1   O
ATOM   2375  N   GLY 6   2      -0.485   5.143  16.834  0.00  0.00      C1   N
ATOM   2376  CA  GLY 6   2      -1.066   5.958  15.762  0.00  0.00      C1   C
ATOM   2377  C   GLY 6   2      -1.782   5.143  14.678  0.00  0.00      C1   C
ATOM   2378  O   GLY 6   2      -2.216   4.009  14.836  0.00  0.00      C1   O
ATOM   2379  N   PHE 6   3      -2.024   5.842  13.627  0.00  0.00      C1   N
ATOM   2380  CA  PHE 6   3      -2.542   5.331  12.425  0.00  0.00      C1   C
ATOM   2381  C   PHE 6   3      -1.530   5.447  11.253  0.00  0.00      C1   C
ATOM   2382  O   PHE 6   3      -0.672   6.348  11.284  0.00  0.00      C1   O
ATOM   2383  CB  PHE 6   3      -3.922   6.134  12.156  0.00  0.00      C1   C
ATOM   2384  CG  PHE 6   3      -4.588   5.878  10.795  0.00  0.00      C1   C
ATOM   2385  CD1 PHE 6   3      -4.274   6.748   9.748  0.00  0.00      C1   C
ATOM   2386  CD2 PHE 6   3      -5.358   4.711  10.512  0.00  0.00      C1   C
ATOM   2387  CE1 PHE 6   3      -4.679   6.547   8.465  0.00  0.00      C1   C
ATOM   2388  CE2 PHE 6   3      -5.898   4.642   9.201  0.00  0.00      C1   C
ATOM   2389  CZ  PHE 6   3      -5.518   5.462   8.151  0.00  0.00      C1   C
ATOM   2390  N   ARG 6   4      -1.725   4.616  10.258  0.00  0.00      C1   N
ATOM   2391  CA  ARG 6   4      -1.082   4.644   8.952  0.00  0.00      C1   C
ATOM   2392  C   ARG 6   4      -1.930   3.833   7.910  0.00  0.00      C1   C
ATOM   2393  O   ARG 6   4      -2.259   2.652   8.178  0.00  0.00      C1   O
ATOM   2394  CB  ARG 6   4       0.359   4.106   8.972  0.00  0.00      C1   C
ATOM   2395  CG  ARG 6   4       1.207   4.600   7.709  0.00  0.00      C1   C
ATOM   2396  CD  ARG 6   4       0.807   4.017   6.283  0.00  0.00      C1   C
ATOM   2397  NE  ARG 6   4       1.809   4.550   5.354  0.00  0.00      C1   N
ATOM   2398  CZ  ARG 6   4       1.601   4.695   4.066  0.00  0.00      C1   C
ATOM   2399  NH1 ARG 6   4       0.635   4.178   3.325  0.00  0.00      C1   N
ATOM   2400  NH2 ARG 6   4       2.484   5.454   3.507  0.00  0.00      C1   N
ATOM   2401  N   LYS 6   5      -2.472   4.545   6.849  0.00  0.00      C1   N
ATOM   2402  CA  LYS 6   5      -3.249   3.926   5.769  0.00  0.00      C1   C
ATOM   2403  C   LYS 6   5      -2.653   2.752   4.944  0.00  0.00      C1   C
ATOM   2404  O   LYS 6   5      -1.446   2.791   4.584  0.00  0.00      C1   O
ATOM   2405  CB  LYS 6   5      -3.921   4.936   4.824  0.00  0.00      C1   C
ATOM   2406  CG  LYS 6   5      -2.948   5.992   4.221  0.00  0.00      C1   C
ATOM   2407  CD  LYS 6   5      -3.595   6.724   3.115  0.00  0.00      C1   C
ATOM   2408  CE  LYS 6   5      -2.592   7.684   2.483  0.00  0.00      C1   C
ATOM   2409  NZ  LYS 6   5      -3.213   8.708   1.739  0.00  0.00      C1   N
ATOM   2410  N   MET 6   6      -3.418   1.697   4.680  0.00  0.00      C1   N
ATOM   2411  CA  MET 6   6      -2.856   0.428   4.210  0.00  0.00      C1   C
ATOM   2412  C   MET 6   6      -3.853  -0.386   3.423  0.00  0.00      C1   C
ATOM   2413  O   MET 6   6      -5.074  -0.360   3.633  0.00  0.00      C1   O
ATOM   2414  CB  MET 6   6      -2.139  -0.310   5.341  0.00  0.00      C1   C
ATOM   2415  CG  MET 6   6      -3.017  -0.631   6.559  0.00  0.00      C1   C
ATOM   2416  SD  MET 6   6      -2.338  -1.657   7.883  0.00  0.00      C1   S
ATOM   2417  CE  MET 6   6      -1.191  -0.484   8.582  0.00  0.00      C1   C
ATOM   2418  N   ALA 6   7      -3.271  -1.299   2.596  0.00  0.00      C1   N
ATOM   2419  CA  ALA 6   7      -4.059  -2.366   2.146  0.00  0.00      C1   C
ATOM   2420  C   ALA 6   7      -4.166  -3.543   3.144  0.00  0.00      C1   C
ATOM   2421  O   ALA 6   7      -3.381  -3.677   4.103  0.00  0.00      C1   O
ATOM   2422  CB  ALA 6   7      -3.657  -2.815   0.773  0.00  0.00      C1   C
ATOM   2423  N   PHE 6   8      -5.336  -4.230   2.965  0.00  0.00      C1   N
ATOM   2424  CA  PHE 6   8      -5.551  -5.578   3.315  0.00  0.00      C1   C
ATOM   2425  C   PHE 6   8      -4.457  -6.553   2.820  0.00  0.00      C1   C
ATOM   2426  O   PHE 6   8      -4.246  -6.626   1.632  0.00  0.00      C1   O
ATOM   2427  CB  PHE 6   8      -6.908  -5.981   2.864  0.00  0.00      C1   C
ATOM   2428  CG  PHE 6   8      -8.045  -5.690   3.858  0.00  0.00      C1   C
ATOM   2429  CD1 PHE 6   8      -8.784  -4.522   3.634  0.00  0.00      C1   C
ATOM   2430  CD2 PHE 6   8      -8.100  -6.493   4.978  0.00  0.00      C1   C
ATOM   2431  CE1 PHE 6   8      -9.773  -4.232   4.587  0.00  0.00      C1   C
ATOM   2432  CE2 PHE 6   8      -9.050  -6.176   5.956  0.00  0.00      C1   C
ATOM   2433  CZ  PHE 6   8      -9.881  -5.012   5.750  0.00  0.00      C1   C
ATOM   2434  N   PRO 6   9      -3.895  -7.402   3.691  0.00  0.00      C1   N
ATOM   2435  CA  PRO 6   9      -2.833  -8.388   3.325  0.00  0.00      C1   C
ATOM   2436  C   PRO 6   9      -3.271  -9.224   2.117  0.00  0.00      C1   C
ATOM   2437  O   PRO 6   9      -4.292  -9.935   2.197  0.00  0.00      C1   O
ATOM   2438  CB  PRO 6   9      -2.736  -9.250   4.620  0.00  0.00      C1   C
ATOM   2439  CG  PRO 6   9      -2.992  -8.334   5.805  0.00  0.00      C1   C
ATOM   2440  CD  PRO 6   9      -4.131  -7.583   5.105  0.00  0.00      C1   C
ATOM   2441  N   SER 6  10      -2.564  -9.045   1.041  0.00  0.00      C1   N
ATOM   2442  CA  SER 6  10      -3.081  -9.581  -0.204  0.00  0.00      C1   C
ATOM   2443  C   SER 6  10      -2.892 -11.117  -0.415  0.00  0.00      C1   C
ATOM   2444  O   SER 6  10      -3.305 -11.612  -1.474  0.00  0.00      C1   O
ATOM   2445  CB  SER 6  10      -2.324  -8.731  -1.354  0.00  0.00      C1   C
ATOM   2446  OG  SER 6  10      -0.924  -8.891  -1.138  0.00  0.00      C1   O
ATOM   2447  N   GLY 6  11      -2.292 -11.832   0.586  0.00  0.00      C1   N
ATOM   2448  CA  GLY 6  11      -1.783 -13.203   0.501  0.00  0.00      C1   C
ATOM   2449  C   GLY 6  11      -2.843 -14.276   0.049  0.00  0.00      C1   C
ATOM   2450  O   GLY 6  11      -2.714 -15.008  -0.957  0.00  0.00      C1   O
ATOM   2451  N   LYS 6  12      -4.061 -14.151   0.571  0.00  0.00      C1   N
ATOM   2452  CA  LYS 6  12      -5.229 -14.983   0.167  0.00  0.00      C1   C
ATOM   2453  C   LYS 6  12      -5.736 -14.747  -1.248  0.00  0.00      C1   C
ATOM   2454  O   LYS 6  12      -6.397 -15.712  -1.716  0.00  0.00      C1   O
ATOM   2455  CB  LYS 6  12      -6.349 -14.954   1.240  0.00  0.00      C1   C
ATOM   2456  CG  LYS 6  12      -6.102 -15.867   2.466  0.00  0.00      C1   C
ATOM   2457  CD  LYS 6  12      -7.324 -15.782   3.472  0.00  0.00      C1   C
ATOM   2458  CE  LYS 6  12      -6.735 -16.332   4.765  0.00  0.00      C1   C
ATOM   2459  NZ  LYS 6  12      -6.179 -15.152   5.495  0.00  0.00      C1   N
ATOM   2460  N   VAL 6  13      -5.427 -13.724  -2.000  0.00  0.00      C1   N
ATOM   2461  CA  VAL 6  13      -5.968 -13.482  -3.338  0.00  0.00      C1   C
ATOM   2462  C   VAL 6  13      -4.861 -13.924  -4.335  0.00  0.00      C1   C
ATOM   2463  O   VAL 6  13      -5.324 -14.605  -5.279  0.00  0.00      C1   O
ATOM   2464  CB  VAL 6  13      -6.435 -11.981  -3.513  0.00  0.00      C1   C
ATOM   2465  CG1 VAL 6  13      -7.181 -11.962  -4.837  0.00  0.00      C1   C
ATOM   2466  CG2 VAL 6  13      -7.380 -11.540  -2.388  0.00  0.00      C1   C
ATOM   2467  N   GLU 6  14      -3.610 -13.639  -4.112  0.00  0.00      C1   N
ATOM   2468  CA  GLU 6  14      -2.463 -13.735  -5.061  0.00  0.00      C1   C
ATOM   2469  C   GLU 6  14      -2.362 -15.094  -5.747  0.00  0.00      C1   C
ATOM   2470  O   GLU 6  14      -2.136 -14.952  -6.919  0.00  0.00      C1   O
ATOM   2471  CB  GLU 6  14      -1.135 -13.610  -4.288  0.00  0.00      C1   C
ATOM   2472  CG  GLU 6  14      -0.831 -12.150  -3.859  0.00  0.00      C1   C
ATOM   2473  CD  GLU 6  14       0.179 -12.150  -2.709  0.00  0.00      C1   C
ATOM   2474  OE1 GLU 6  14      -0.012 -11.324  -1.786  0.00  0.00      C1   O
ATOM   2475  OE2 GLU 6  14       1.226 -12.811  -2.723  0.00  0.00      C1   O
ATOM   2476  N   GLY 6  15      -2.660 -16.212  -5.184  0.00  0.00      C1   N
ATOM   2477  CA  GLY 6  15      -2.766 -17.483  -5.759  0.00  0.00      C1   C
ATOM   2478  C   GLY 6  15      -3.959 -17.755  -6.689  0.00  0.00      C1   C
ATOM   2479  O   GLY 6  15      -3.931 -18.787  -7.322  0.00  0.00      C1   O
ATOM   2480  N   CYS 6  16      -4.948 -16.869  -6.818  0.00  0.00      C1   N
ATOM   2481  CA  CYS 6  16      -6.031 -16.980  -7.699  0.00  0.00      C1   C
ATOM   2482  C   CYS 6  16      -5.988 -16.150  -8.967  0.00  0.00      C1   C
ATOM   2483  O   CYS 6  16      -6.886 -16.332  -9.823  0.00  0.00      C1   O
ATOM   2484  CB  CYS 6  16      -7.392 -16.808  -6.966  0.00  0.00      C1   C
ATOM   2485  SG  CYS 6  16      -7.539 -17.835  -5.467  0.00  0.00      C1   S
ATOM   2486  N   MET 6  17      -4.956 -15.322  -9.203  0.00  0.00      C1   N
ATOM   2487  CA  MET 6  17      -4.742 -14.636 -10.476  0.00  0.00      C1   C
ATOM   2488  C   MET 6  17      -4.111 -15.638 -11.527  0.00  0.00      C1   C
ATOM   2489  O   MET 6  17      -3.072 -16.202 -11.348  0.00  0.00      C1   O
ATOM   2490  CB  MET 6  17      -3.975 -13.321 -10.325  0.00  0.00      C1   C
ATOM   2491  CG  MET 6  17      -4.724 -12.385  -9.274  0.00  0.00      C1   C
ATOM   2492  SD  MET 6  17      -6.512 -12.099  -9.553  0.00  0.00      C1   S
ATOM   2493  CE  MET 6  17      -6.568 -11.185 -11.103  0.00  0.00      C1   C
ATOM   2494  N   VAL 6  18      -4.851 -15.738 -12.681  0.00  0.00      C1   N
ATOM   2495  CA  VAL 6  18      -4.347 -16.347 -13.900  0.00  0.00      C1   C
ATOM   2496  C   VAL 6  18      -4.225 -15.331 -15.156  0.00  0.00      C1   C
ATOM   2497  O   VAL 6  18      -4.650 -14.123 -15.050  0.00  0.00      C1   O
ATOM   2498  CB  VAL 6  18      -5.204 -17.647 -14.220  0.00  0.00      C1   C
ATOM   2499  CG1 VAL 6  18      -5.099 -18.731 -13.173  0.00  0.00      C1   C
ATOM   2500  CG2 VAL 6  18      -6.621 -17.162 -14.419  0.00  0.00      C1   C
ATOM   2501  N   GLN 6  19      -3.759 -15.816 -16.327  0.00  0.00      C1   N
ATOM   2502  CA  GLN 6  19      -3.662 -15.114 -17.524  0.00  0.00      C1   C
ATOM   2503  C   GLN 6  19      -4.749 -15.516 -18.448  0.00  0.00      C1   C
ATOM   2504  O   GLN 6  19      -5.015 -16.685 -18.672  0.00  0.00      C1   O
ATOM   2505  CB  GLN 6  19      -2.279 -15.440 -18.038  0.00  0.00      C1   C
ATOM   2506  CG  GLN 6  19      -2.108 -15.074 -19.515  0.00  0.00      C1   C
ATOM   2507  CD  GLN 6  19      -0.761 -15.329 -20.119  0.00  0.00      C1   C
ATOM   2508  NE2 GLN 6  19      -0.415 -14.926 -21.308  0.00  0.00      C1   N
ATOM   2509  OE1 GLN 6  19       0.055 -16.080 -19.574  0.00  0.00      C1   O
ATOM   2510  N   VAL 6  20      -5.500 -14.510 -18.961  0.00  0.00      C1   N
ATOM   2511  CA  VAL 6  20      -6.560 -14.860 -19.938  0.00  0.00      C1   C
ATOM   2512  C   VAL 6  20      -6.151 -14.342 -21.333  0.00  0.00      C1   C
ATOM   2513  O   VAL 6  20      -6.392 -13.178 -21.704  0.00  0.00      C1   O
ATOM   2514  CB  VAL 6  20      -7.941 -14.359 -19.454  0.00  0.00      C1   C
ATOM   2515  CG1 VAL 6  20      -8.985 -14.882 -20.460  0.00  0.00      C1   C
ATOM   2516  CG2 VAL 6  20      -8.278 -15.019 -18.082  0.00  0.00      C1   C
ATOM   2517  N   THR 6  21      -5.431 -15.172 -22.130  0.00  0.00      C1   N
ATOM   2518  CA  THR 6  21      -5.207 -14.955 -23.502  0.00  0.00      C1   C
ATOM   2519  C   THR 6  21      -6.385 -15.312 -24.424  0.00  0.00      C1   C
ATOM   2520  O   THR 6  21      -6.928 -16.419 -24.268  0.00  0.00      C1   O
ATOM   2521  CB  THR 6  21      -3.882 -15.423 -23.972  0.00  0.00      C1   C
ATOM   2522  OG1 THR 6  21      -2.811 -14.951 -23.229  0.00  0.00      C1   O
ATOM   2523  CG2 THR 6  21      -3.544 -14.948 -25.379  0.00  0.00      C1   C
ATOM   2524  N   CYS 6  22      -6.793 -14.363 -25.265  0.00  0.00      C1   N
ATOM   2525  CA  CYS 6  22      -7.610 -14.669 -26.418  0.00  0.00      C1   C
ATOM   2526  C   CYS 6  22      -6.854 -14.106 -27.654  0.00  0.00      C1   C
ATOM   2527  O   CYS 6  22      -6.907 -12.930 -27.960  0.00  0.00      C1   O
ATOM   2528  CB  CYS 6  22      -9.045 -14.142 -26.310  0.00  0.00      C1   C
ATOM   2529  SG  CYS 6  22     -10.099 -14.633 -27.703  0.00  0.00      C1   S
ATOM   2530  N   GLY 6  23      -6.017 -14.937 -28.216  0.00  0.00      C1   N
ATOM   2531  CA  GLY 6  23      -5.261 -14.645 -29.438  0.00  0.00      C1   C
ATOM   2532  C   GLY 6  23      -4.248 -13.579 -29.243  0.00  0.00      C1   C
ATOM   2533  O   GLY 6  23      -3.299 -13.804 -28.481  0.00  0.00      C1   O
ATOM   2534  N   THR 6  24      -4.404 -12.477 -29.943  0.00  0.00      C1   N
ATOM   2535  CA  THR 6  24      -3.529 -11.311 -29.679  0.00  0.00      C1   C
ATOM   2536  C   THR 6  24      -3.687 -10.619 -28.333  0.00  0.00      C1   C
ATOM   2537  O   THR 6  24      -2.782  -9.839 -27.924  0.00  0.00      C1   O
ATOM   2538  CB  THR 6  24      -3.622 -10.281 -30.738  0.00  0.00      C1   C
ATOM   2539  OG1 THR 6  24      -4.917  -9.902 -31.124  0.00  0.00      C1   O
ATOM   2540  CG2 THR 6  24      -2.962 -10.770 -32.016  0.00  0.00      C1   C
ATOM   2541  N   THR 6  25      -4.760 -10.907 -27.587  0.00  0.00      C1   N
ATOM   2542  CA  THR 6  25      -5.097 -10.255 -26.327  0.00  0.00      C1   C
ATOM   2543  C   THR 6  25      -4.785 -11.025 -25.138  0.00  0.00      C1   C
ATOM   2544  O   THR 6  25      -5.113 -12.237 -24.967  0.00  0.00      C1   O
ATOM   2545  CB  THR 6  25      -6.524  -9.901 -26.294  0.00  0.00      C1   C
ATOM   2546  OG1 THR 6  25      -7.021  -9.250 -27.554  0.00  0.00      C1   O
ATOM   2547  CG2 THR 6  25      -6.753  -8.831 -25.283  0.00  0.00      C1   C
ATOM   2548  N   THR 6  26      -4.034 -10.371 -24.249  0.00  0.00      C1   N
ATOM   2549  CA  THR 6  26      -3.898 -10.982 -22.896  0.00  0.00      C1   C
ATOM   2550  C   THR 6  26      -4.422 -10.026 -21.908  0.00  0.00      C1   C
ATOM   2551  O   THR 6  26      -3.917  -8.886 -21.820  0.00  0.00      C1   O
ATOM   2552  CB  THR 6  26      -2.429 -11.333 -22.642  0.00  0.00      C1   C
ATOM   2553  OG1 THR 6  26      -1.974 -12.401 -23.508  0.00  0.00      C1   O
ATOM   2554  CG2 THR 6  26      -2.213 -11.788 -21.242  0.00  0.00      C1   C
ATOM   2555  N   LEU 6  27      -5.438 -10.363 -21.113  0.00  0.00      C1   N
ATOM   2556  CA  LEU 6  27      -5.815  -9.755 -19.831  0.00  0.00      C1   C
ATOM   2557  C   LEU 6  27      -5.245 -10.525 -18.594  0.00  0.00      C1   C
ATOM   2558  O   LEU 6  27      -4.753 -11.667 -18.639  0.00  0.00      C1   O
ATOM   2559  CB  LEU 6  27      -7.294  -9.588 -19.877  0.00  0.00      C1   C
ATOM   2560  CG  LEU 6  27      -7.831  -8.436 -20.776  0.00  0.00      C1   C
ATOM   2561  CD1 LEU 6  27      -9.248  -8.136 -20.381  0.00  0.00      C1   C
ATOM   2562  CD2 LEU 6  27      -7.147  -7.047 -20.710  0.00  0.00      C1   C
ATOM   2563  N   ASN 6  28      -5.684 -10.034 -17.473  0.00  0.00      C1   N
ATOM   2564  CA  ASN 6  28      -5.706 -10.825 -16.208  0.00  0.00      C1   C
ATOM   2565  C   ASN 6  28      -7.093 -11.520 -15.939  0.00  0.00      C1   C
ATOM   2566  O   ASN 6  28      -8.084 -10.913 -16.328  0.00  0.00      C1   O
ATOM   2567  CB  ASN 6  28      -5.366  -9.915 -15.039  0.00  0.00      C1   C
ATOM   2568  CG  ASN 6  28      -4.029  -9.158 -15.174  0.00  0.00      C1   C
ATOM   2569  OD1 ASN 6  28      -2.901  -9.651 -14.839  0.00  0.00      C1   O
ATOM   2570  ND2 ASN 6  28      -3.957  -7.951 -15.619  0.00  0.00      C1   N
ATOM   2571  N   GLY 6  29      -7.127 -12.721 -15.284  0.00  0.00      C1   N
ATOM   2572  CA  GLY 6  29      -8.339 -13.426 -14.847  0.00  0.00      C1   C
ATOM   2573  C   GLY 6  29      -8.293 -13.941 -13.362  0.00  0.00      C1   C
ATOM   2574  O   GLY 6  29      -7.235 -14.148 -12.791  0.00  0.00      C1   O
ATOM   2575  N   LEU 6  30      -9.436 -13.975 -12.705  0.00  0.00      C1   N
ATOM   2576  CA  LEU 6  30      -9.647 -14.334 -11.341  0.00  0.00      C1   C
ATOM   2577  C   LEU 6  30     -10.161 -15.842 -11.280  0.00  0.00      C1   C
ATOM   2578  O   LEU 6  30     -11.218 -16.101 -11.830  0.00  0.00      C1   O
ATOM   2579  CB  LEU 6  30     -10.560 -13.232 -10.797  0.00  0.00      C1   C
ATOM   2580  CG  LEU 6  30     -11.178 -13.674  -9.410  0.00  0.00      C1   C
ATOM   2581  CD1 LEU 6  30     -10.136 -13.740  -8.309  0.00  0.00      C1   C
ATOM   2582  CD2 LEU 6  30     -12.315 -12.748  -9.033  0.00  0.00      C1   C
ATOM   2583  N   TRP 6  31      -9.481 -16.787 -10.654  0.00  0.00      C1   N
ATOM   2584  CA  TRP 6  31      -9.784 -18.211 -10.746  0.00  0.00      C1   C
ATOM   2585  C   TRP 6  31     -10.232 -18.794  -9.332  0.00  0.00      C1   C
ATOM   2586  O   TRP 6  31      -9.359 -19.063  -8.521  0.00  0.00      C1   O
ATOM   2587  CB  TRP 6  31      -8.662 -18.933 -11.480  0.00  0.00      C1   C
ATOM   2588  CG  TRP 6  31      -8.757 -20.445 -11.538  0.00  0.00      C1   C
ATOM   2589  CD1 TRP 6  31      -9.889 -21.261 -11.731  0.00  0.00      C1   C
ATOM   2590  CD2 TRP 6  31      -7.684 -21.397 -11.424  0.00  0.00      C1   C
ATOM   2591  NE1 TRP 6  31      -9.549 -22.574 -11.660  0.00  0.00      C1   N
ATOM   2592  CE2 TRP 6  31      -8.217 -22.703 -11.618  0.00  0.00      C1   C
ATOM   2593  CE3 TRP 6  31      -6.334 -21.327 -11.062  0.00  0.00      C1   C
ATOM   2594  CZ2 TRP 6  31      -7.431 -23.886 -11.560  0.00  0.00      C1   C
ATOM   2595  CZ3 TRP 6  31      -5.477 -22.512 -11.066  0.00  0.00      C1   C
ATOM   2596  CH2 TRP 6  31      -6.045 -23.749 -11.322  0.00  0.00      C1   C
ATOM   2597  N   LEU 6  32     -11.503 -19.069  -9.107  0.00  0.00      C1   N
ATOM   2598  CA  LEU 6  32     -12.038 -19.459  -7.805  0.00  0.00      C1   C
ATOM   2599  C   LEU 6  32     -12.935 -20.620  -8.098  0.00  0.00      C1   C
ATOM   2600  O   LEU 6  32     -13.898 -20.537  -8.842  0.00  0.00      C1   O
ATOM   2601  CB  LEU 6  32     -12.813 -18.308  -7.129  0.00  0.00      C1   C
ATOM   2602  CG  LEU 6  32     -12.078 -16.959  -6.827  0.00  0.00      C1   C
ATOM   2603  CD1 LEU 6  32     -13.073 -15.941  -6.279  0.00  0.00      C1   C
ATOM   2604  CD2 LEU 6  32     -11.075 -17.108  -5.646  0.00  0.00      C1   C
ATOM   2605  N   ASP 6  33     -12.627 -21.720  -7.445  0.00  0.00      C1   N
ATOM   2606  CA  ASP 6  33     -13.225 -23.020  -7.712  0.00  0.00      C1   C
ATOM   2607  C   ASP 6  33     -13.002 -23.401  -9.155  0.00  0.00      C1   C
ATOM   2608  O   ASP 6  33     -11.895 -23.160  -9.578  0.00  0.00      C1   O
ATOM   2609  CB  ASP 6  33     -14.646 -23.260  -7.139  0.00  0.00      C1   C
ATOM   2610  CG  ASP 6  33     -14.954 -22.773  -5.703  0.00  0.00      C1   C
ATOM   2611  OD1 ASP 6  33     -14.314 -23.391  -4.792  0.00  0.00      C1   O
ATOM   2612  OD2 ASP 6  33     -15.660 -21.764  -5.489  0.00  0.00      C1   O
ATOM   2613  N   ASP 6  34     -14.020 -23.854  -9.972  0.00  0.00      C1   N
ATOM   2614  CA  ASP 6  34     -13.755 -24.196 -11.373  0.00  0.00      C1   C
ATOM   2615  C   ASP 6  34     -14.187 -23.160 -12.435  0.00  0.00      C1   C
ATOM   2616  O   ASP 6  34     -14.347 -23.393 -13.631  0.00  0.00      C1   O
ATOM   2617  CB  ASP 6  34     -14.184 -25.672 -11.658  0.00  0.00      C1   C
ATOM   2618  CG  ASP 6  34     -15.619 -26.073 -11.174  0.00  0.00      C1   C
ATOM   2619  OD1 ASP 6  34     -16.414 -25.284 -10.676  0.00  0.00      C1   O
ATOM   2620  OD2 ASP 6  34     -15.900 -27.261 -11.302  0.00  0.00      C1   O
ATOM   2621  N   VAL 6  35     -14.184 -21.923 -11.919  0.00  0.00      C1   N
ATOM   2622  CA  VAL 6  35     -14.630 -20.712 -12.728  0.00  0.00      C1   C
ATOM   2623  C   VAL 6  35     -13.613 -19.589 -12.654  0.00  0.00      C1   C
ATOM   2624  O   VAL 6  35     -13.133 -19.196 -11.579  0.00  0.00      C1   O
ATOM   2625  CB  VAL 6  35     -16.142 -20.378 -12.456  0.00  0.00      C1   C
ATOM   2626  CG1 VAL 6  35     -16.645 -19.080 -13.156  0.00  0.00      C1   C
ATOM   2627  CG2 VAL 6  35     -17.069 -21.512 -12.892  0.00  0.00      C1   C
ATOM   2628  N   VAL 6  36     -13.344 -18.956 -13.833  0.00  0.00      C1   N
ATOM   2629  CA  VAL 6  36     -12.294 -17.906 -14.118  0.00  0.00      C1   C
ATOM   2630  C   VAL 6  36     -12.970 -16.727 -14.776  0.00  0.00      C1   C
ATOM   2631  O   VAL 6  36     -13.542 -16.802 -15.844  0.00  0.00      C1   O
ATOM   2632  CB  VAL 6  36     -11.129 -18.313 -15.027  0.00  0.00      C1   C
ATOM   2633  CG1 VAL 6  36      -9.994 -17.192 -15.133  0.00  0.00      C1   C
ATOM   2634  CG2 VAL 6  36     -10.461 -19.644 -14.740  0.00  0.00      C1   C
ATOM   2635  N   TYR 6  37     -12.897 -15.607 -14.103  0.00  0.00      C1   N
ATOM   2636  CA  TYR 6  37     -13.656 -14.401 -14.343  0.00  0.00      C1   C
ATOM   2637  C   TYR 6  37     -12.770 -13.276 -14.920  0.00  0.00      C1   C
ATOM   2638  O   TYR 6  37     -11.646 -13.018 -14.419  0.00  0.00      C1   O
ATOM   2639  CB  TYR 6  37     -14.180 -13.883 -12.957  0.00  0.00      C1   C
ATOM   2640  CG  TYR 6  37     -15.117 -14.844 -12.204  0.00  0.00      C1   C
ATOM   2641  CD1 TYR 6  37     -16.509 -14.594 -12.286  0.00  0.00      C1   C
ATOM   2642  CD2 TYR 6  37     -14.695 -15.953 -11.413  0.00  0.00      C1   C
ATOM   2643  CE1 TYR 6  37     -17.379 -15.365 -11.476  0.00  0.00      C1   C
ATOM   2644  CE2 TYR 6  37     -15.559 -16.809 -10.753  0.00  0.00      C1   C
ATOM   2645  CZ  TYR 6  37     -16.901 -16.520 -10.724  0.00  0.00      C1   C
ATOM   2646  OH  TYR 6  37     -17.768 -17.296 -10.032  0.00  0.00      C1   O
ATOM   2647  N   CYS 6  38     -13.137 -12.579 -16.022  0.00  0.00      C1   N
ATOM   2648  CA  CYS 6  38     -12.393 -11.398 -16.692  0.00  0.00      C1   C
ATOM   2649  C   CYS 6  38     -13.270 -10.275 -17.410  0.00  0.00      C1   C
ATOM   2650  O   CYS 6  38     -14.419 -10.590 -17.677  0.00  0.00      C1   O
ATOM   2651  CB  CYS 6  38     -11.287 -11.891 -17.605  0.00  0.00      C1   C
ATOM   2652  SG  CYS 6  38     -11.877 -12.770 -19.089  0.00  0.00      C1   S
ATOM   2653  N   PRO 6  39     -12.827  -9.147 -17.804  0.00  0.00      C1   N
ATOM   2654  CA  PRO 6  39     -13.459  -8.253 -18.725  0.00  0.00      C1   C
ATOM   2655  C   PRO 6  39     -13.823  -9.065 -20.039  0.00  0.00      C1   C
ATOM   2656  O   PRO 6  39     -13.068  -9.858 -20.583  0.00  0.00      C1   O
ATOM   2657  CB  PRO 6  39     -12.539  -7.016 -19.000  0.00  0.00      C1   C
ATOM   2658  CG  PRO 6  39     -11.724  -7.045 -17.722  0.00  0.00      C1   C
ATOM   2659  CD  PRO 6  39     -11.590  -8.527 -17.343  0.00  0.00      C1   C
ATOM   2660  N   ARG 6  40     -15.016  -8.785 -20.553  0.00  0.00      C1   N
ATOM   2661  CA  ARG 6  40     -15.516  -9.446 -21.847  0.00  0.00      C1   C
ATOM   2662  C   ARG 6  40     -14.673  -8.963 -23.075  0.00  0.00      C1   C
ATOM   2663  O   ARG 6  40     -14.369  -9.791 -23.939  0.00  0.00      C1   O
ATOM   2664  CB  ARG 6  40     -17.071  -9.378 -22.139  0.00  0.00      C1   C
ATOM   2665  CG  ARG 6  40     -17.673  -8.071 -22.554  0.00  0.00      C1   C
ATOM   2666  CD  ARG 6  40     -19.177  -7.955 -22.612  0.00  0.00      C1   C
ATOM   2667  NE  ARG 6  40     -19.642  -6.588 -22.584  0.00  0.00      C1   N
ATOM   2668  CZ  ARG 6  40     -20.782  -6.068 -23.017  0.00  0.00      C1   C
ATOM   2669  NH1 ARG 6  40     -21.869  -6.756 -23.390  0.00  0.00      C1   N
ATOM   2670  NH2 ARG 6  40     -20.741  -4.746 -23.185  0.00  0.00      C1   N
ATOM   2671  N   HIS 6  41     -14.291  -7.672 -23.088  0.00  0.00      C1   N
ATOM   2672  CA  HIS 6  41     -13.627  -7.042 -24.285  0.00  0.00      C1   C
ATOM   2673  C   HIS 6  41     -12.309  -7.605 -24.795  0.00  0.00      C1   C
ATOM   2674  O   HIS 6  41     -11.886  -7.234 -25.929  0.00  0.00      C1   O
ATOM   2675  CB  HIS 6  41     -13.495  -5.550 -23.873  0.00  0.00      C1   C
ATOM   2676  CG  HIS 6  41     -12.577  -5.240 -22.711  0.00  0.00      C1   C
ATOM   2677  ND1 HIS 6  41     -11.363  -5.875 -22.415  0.00  0.00      C1   N
ATOM   2678  CD2 HIS 6  41     -12.741  -4.175 -21.890  0.00  0.00      C1   C
ATOM   2679  CE1 HIS 6  41     -10.767  -5.118 -21.501  0.00  0.00      C1   C
ATOM   2680  NE2 HIS 6  41     -11.656  -4.082 -21.077  0.00  0.00      C1   N
ATOM   2681  N   VAL 6  42     -11.798  -8.637 -24.112  0.00  0.00      C1   N
ATOM   2682  CA  VAL 6  42     -10.798  -9.634 -24.535  0.00  0.00      C1   C
ATOM   2683  C   VAL 6  42     -10.987 -10.287 -25.927  0.00  0.00      C1   C
ATOM   2684  O   VAL 6  42     -10.025 -10.589 -26.632  0.00  0.00      C1   O
ATOM   2685  CB  VAL 6  42     -10.519 -10.600 -23.365  0.00  0.00      C1   C
ATOM   2686  CG1 VAL 6  42     -11.487 -11.806 -23.174  0.00  0.00      C1   C
ATOM   2687  CG2 VAL 6  42      -9.057 -11.115 -23.468  0.00  0.00      C1   C
ATOM   2688  N   ILE 6  43     -12.268 -10.654 -26.233  0.00  0.00      C1   N
ATOM   2689  CA  ILE 6  43     -12.593 -11.537 -27.338  0.00  0.00      C1   C
ATOM   2690  C   ILE 6  43     -12.478 -10.772 -28.710  0.00  0.00      C1   C
ATOM   2691  O   ILE 6  43     -12.832 -11.435 -29.690  0.00  0.00      C1   O
ATOM   2692  CB  ILE 6  43     -13.897 -12.346 -27.067  0.00  0.00      C1   C
ATOM   2693  CG1 ILE 6  43     -14.973 -11.252 -27.097  0.00  0.00      C1   C
ATOM   2694  CG2 ILE 6  43     -13.891 -12.982 -25.727  0.00  0.00      C1   C
ATOM   2695  CD1 ILE 6  43     -16.393 -11.883 -26.917  0.00  0.00      C1   C
[truncated: 2,032,004 more chars]
